# Supplementary material for: Gut microbial co-abundance networks show specificity in inflammatory bowel disease and obesity
Source: Nat Commun. 2020 Aug 11;11:4018. doi: 10.1038/s41467-020-17840-y (PMC7419557; doi:10.1038/s41467-020-17840-y)
Supplement: Supplementary file 5 — Supplementary Data 2 [file 41467_2020_17840_MOESM5_ESM.xlsx]

## Sheet: 1
Supplementary Data 2: Species co-occurrence network
Species co-occurrence		Co-occurrence in LLD				Co-occurrence in 500FG				Co-occurrence in 300OB				Co-occurrence in IBD				Heterogeneity		Cohort specificity	HMP replication
start	end	lld_raw	lld_odds_ratio	lld_p	lld_fdr	fg_raw	fg_odds_ratio	fg_p	fg_fdr	ob_raw	ob_odds_ratio	ob_p	ob_fdr	ibd_raw	ibd_odds_ratio	ibd_p	ibd_fdr	hetero_p	hetero_fdr_per	cohort	hmp_raw	hmp_odds_ratio	hmp_p	hetero_p_ibd_hmp
k__Bacteria.p__Firmicutes.c__Clostridia.o__Clostridiales.f__Lachnospiraceae.g__Coprococcus.s__Coprococcus_sp_ART55_1	k__Bacteria.p__Firmicutes.c__Clostridia.o__Clostridiales.f__Lachnospiraceae.g__Lachnospiraceae_noname.s__Lachnospiraceae_bacterium_3_1_46FAA	272_98_579_186	-0.116152	0.465079	0.592109	133_36_220_61	0.0199287	1	0.972971	96_25_140_37	0.009998	1	0.955498	35_5_208_248	2.04029	1.16e-06	0	2.42e-28	0	IBD	1_1_41_34	-0.184734	1	0.0790592
k__Bacteria.p__Bacteroidetes.c__Bacteroidia.o__Bacteroidales.f__Porphyromonadaceae.g__Barnesiella.s__Barnesiella_intestinihominis	k__Bacteria.p__Firmicutes.c__Erysipelotrichia.o__Erysipelotrichales.f__Erysipelotrichaceae.g__Catenibacterium.s__Catenibacterium_mitsuokai	138_758_39_200	-0.0759589	0.775275	0.848711	44_346_8_52	-0.231647	0.716927	0.886033	70_186_17_25	-0.596341	0.112405	0.310804	30_209_3_254	2.35954	1.29e-06	0	9.01e-23	0	IBD	2_17_1_57	1.70041	0.243931	0.586485
k__Bacteria.p__Firmicutes.c__Negativicutes.o__Selenomonadales.f__Veillonellaceae.g__Veillonella.s__Veillonella_parvula	k__Bacteria.p__Proteobacteria.c__Betaproteobacteria.o__Burkholderiales.f__Oxalobacteraceae.g__Oxalobacter.s__Oxalobacter_formigenes	26_269_85_755	-0.14056	0.624639	0.732362	33_160_67_190	-0.529224	0.0329316	0.101342	18_89_38_153	-0.193426	0.641187	0.848304	0_209_11_276	-2.85801	0.0162791	0.0252192	7.52e-19	0	-	0_35_4_38	-2.1161	0.235553	0.722714
k__Bacteria.p__Bacteroidetes.c__Bacteroidia.o__Bacteroidales.f__Prevotellaceae.g__Paraprevotella.s__Paraprevotella_clara	k__Bacteria.p__Firmicutes.c__Erysipelotrichia.o__Erysipelotrichales.f__Erysipelotrichaceae.g__Erysipelotrichaceae_noname.s__Eubacterium_cylindroides	98_315_136_586	0.293746	0.0584451	0.110358	37_176_29_208	0.406569	0.16166	0.339189	27_142_25_104	-0.234647	0.53449	0.773034	24_74_17_381	1.96978	2.56e-10	0	2.57e-18	0	-	NA	NA	NA	NA
k__Bacteria.p__Bacteroidetes.c__Bacteroidia.o__Bacteroidales.f__Bacteroidales_noname.g__Bacteroidales_noname.s__Bacteroidales_bacterium_ph8	k__Bacteria.p__Firmicutes.c__Erysipelotrichia.o__Erysipelotrichales.f__Erysipelotrichaceae.g__Erysipelotrichaceae_noname.s__Eubacterium_cylindroides	176_627_58_274	0.277502	0.113802	0.192637	59_305_7_79	0.724881	0.100196	0.236674	49_208_3_38	0.959929	0.135683	0.350484	36_172_5_283	2.38938	1.93e-09	0	1.13e-17	0	-	NA	NA	NA	NA
k__Bacteria.p__Bacteroidetes.c__Bacteroidia.o__Bacteroidales.f__Rikenellaceae.g__Alistipes.s__Alistipes_shahii	k__Bacteria.p__Firmicutes.c__Erysipelotrichia.o__Erysipelotrichales.f__Erysipelotrichaceae.g__Catenibacterium.s__Catenibacterium_mitsuokai	128_728_49_230	-0.196781	0.327837	0.453817	48_338_4_60	0.655606	0.274691	0.483016	70_167_17_44	0.0679177	0.953383	1.02084	27_166_6_297	2.0228	5.4e-07	0	4.35e-17	0	-	3_24_0_50	2.66921	0.0896103	0.685388
k__Bacteria.p__Actinobacteria.c__Actinobacteria.o__Coriobacteriales.f__Coriobacteriaceae.g__Adlercreutzia.s__Adlercreutzia_equolifaciens	k__Bacteria.p__Firmicutes.c__Clostridia.o__Clostridiales.f__Lachnospiraceae.g__Coprococcus.s__Coprococcus_sp_ART55_1	307_592_63_173	0.349262	0.0378822	0.0769923	146_221_23_60	0.532246	0.0580377	0.152267	66_115_55_62	-0.433285	0.0915103	0.266041	32_168_8_288	1.87893	2.83e-07	0	4.92e-17	0	-	NA	NA	NA	NA
k__Bacteria.p__Actinobacteria.c__Actinobacteria.o__Coriobacteriales.f__Coriobacteriaceae.g__Gordonibacter.s__Gordonibacter_pamelaeae	k__Bacteria.p__Firmicutes.c__Clostridia.o__Clostridiales.f__Lachnospiraceae.g__Lachnospiraceae_noname.s__Lachnospiraceae_bacterium_7_1_58FAA	465_144_372_154	0.28979	0.0373295	0.0761625	215_37_165_33	0.151194	0.650273	0.836168	96_7_168_27	0.74189	0.118288	0.315722	173_37_120_166	1.85518	4.21e-19	0	6.13e-17	0	-	1_0_49_27	0.510826	1	0.419234
k__Bacteria.p__Firmicutes.c__Clostridia.o__Clostridiales.f__Lachnospiraceae.g__Lachnospiraceae_noname.s__Lachnospiraceae_bacterium_3_1_46FAA	k__Bacteria.p__Proteobacteria.c__Deltaproteobacteria.o__Desulfovibrionales.f__Desulfovibrionaceae.g__Desulfovibrio.s__Desulfovibrio_desulfuricans	105_746_26_258	0.321066	0.193505	0.29605	76_277_27_70	-0.347103	0.227358	0.429749	55_181_11_51	0.314362	0.48111	0.732098	15_228_1_252	2.43525	0.000990876	0.00198166	1.53e-16	0	IBD	6_36_1_34	1.40998	0.217857	0.420002
k__Bacteria.p__Bacteroidetes.c__Bacteroidia.o__Bacteroidales.f__Rikenellaceae.g__Alistipes.s__Alistipes_indistinctus	k__Bacteria.p__Firmicutes.c__Clostridia.o__Clostridiales.f__Ruminococcaceae.g__Ruminococcus.s__Ruminococcus_callidus	224_214_341_356	0.0885525	0.505518	0.627826	147_91_107_105	0.458709	0.0207856	0.0700792	67_75_77_79	-0.086526	0.796169	0.938305	42_45_73_336	1.4531	2.28e-09	0	2.5e-16	0	-	6_8_2_61	2.93448	0.000106876	0.0871305
k__Bacteria.p__Bacteroidetes.c__Bacteroidia.o__Bacteroidales.f__Rikenellaceae.g__Alistipes.s__Alistipes_senegalensis	k__Bacteria.p__Proteobacteria.c__Deltaproteobacteria.o__Desulfovibrionales.f__Desulfovibrionaceae.g__Desulfovibrio.s__Desulfovibrio_piger	158_356_97_524	0.872013	2.01e-09	0	100_190_22_138	1.17786	4.37e-06	4.24e-05	89_102_34_73	0.620702	0.0185394	0.0813652	22_72_10_392	2.45109	5.99e-13	0	4.25e-16	0	-	0_14_3_60	-0.517415	1	0.061859
k__Bacteria.p__Firmicutes.c__Clostridia.o__Clostridiales.f__Eubacteriaceae.g__Eubacterium.s__Eubacterium_ramulus	k__Bacteria.p__Firmicutes.c__Clostridia.o__Clostridiales.f__Lachnospiraceae.g__Lachnospiraceae_noname.s__Lachnospiraceae_bacterium_1_4_56FAA	175_793_62_105	-0.98527	3.54e-08	0	67_323_38_22	-2.10421	1.38e-14	0	58_194_19_27	-0.857634	0.0140825	0.0651719	89_149_64_194	0.590709	0.00340101	0.00606665	5.53e-16	0	-	0_26_7_44	-2.18971	0.172704	0.0627373
k__Bacteria.p__Actinobacteria.c__Actinobacteria.o__Coriobacteriales.f__Coriobacteriaceae.g__Adlercreutzia.s__Adlercreutzia_equolifaciens	k__Bacteria.p__Firmicutes.c__Clostridia.o__Clostridiales.f__Eubacteriaceae.g__Eubacterium.s__Eubacterium_siraeum	605_294_161_75	-0.0395969	0.86096	0.911239	281_86_45_38	1.01293	6.53e-05	0.000539359	150_31_90_27	0.372812	0.259339	0.52441	105_95_45_251	1.80932	2.06e-18	0	9.8e-16	0	-	NA	NA	NA	NA
k__Bacteria.p__Bacteroidetes.c__Bacteroidia.o__Bacteroidales.f__Rikenellaceae.g__Alistipes.s__Alistipes_senegalensis	k__Bacteria.p__Firmicutes.c__Clostridia.o__Clostridiales.f__Ruminococcaceae.g__Ruminococcus.s__Ruminococcus_callidus	263_251_302_319	0.101286	0.429361	0.559637	186_104_68_92	0.879619	1.53e-05	0.000178891	98_93_46_61	0.33168	0.210708	0.465831	45_49_70_332	1.46677	6.78e-10	0	6.39e-15	0	-	3_11_5_58	1.17469	0.243713	0.713099
k__Bacteria.p__Actinobacteria.c__Actinobacteria.o__Coriobacteriales.f__Coriobacteriaceae.g__Adlercreutzia.s__Adlercreutzia_equolifaciens	k__Bacteria.p__Firmicutes.c__Clostridia.o__Clostridiales.f__Lachnospiraceae.g__Lachnospiraceae_noname.s__Lachnospiraceae_bacterium_7_1_58FAA	663_236_174_62	0.00482246	1	0.978166	313_54_67_16	0.340831	0.351206	0.574351	173_8_91_26	1.77692	6.67e-06	0.000133779	165_35_128_168	1.81045	7.55e-18	0	1.83e-14	0	-	NA	NA	NA	NA
k__Bacteria.p__Actinobacteria.c__Actinobacteria.o__Coriobacteriales.f__Coriobacteriaceae.g__Adlercreutzia.s__Adlercreutzia_equolifaciens	k__Bacteria.p__Firmicutes.c__Clostridia.o__Clostridiales.f__Ruminococcaceae.g__Ruminococcus.s__Ruminococcus_callidus	452_447_113_123	0.0955495	0.561236	0.679401	221_146_33_50	0.823825	0.00109411	0.00647436	77_104_67_50	-0.589063	0.0184109	0.0812147	76_124_39_257	1.3877	2.88e-10	0	2.46e-14	0	-	NA	NA	NA	NA
k__Archaea.p__Euryarchaeota.c__Methanobacteria.o__Methanobacteriales.f__Methanobacteriaceae.g__Methanobrevibacter.s__Methanobrevibacter_smithii	k__Bacteria.p__Bacteroidetes.c__Bacteroidia.o__Bacteroidales.f__Rikenellaceae.g__Alistipes.s__Alistipes_senegalensis	334_250_180_371	1.011	1.9e-16	0	132_27_158_133	1.40074	2.6e-09	0	120_42_71_65	0.954498	0.000152927	0.00195918	41_28_53_374	2.3217	1.17e-19	0	6.81e-14	0	-	1_3_13_60	0.652656	0.952431	0.115344
k__Bacteria.p__Bacteroidetes.c__Bacteroidia.o__Bacteroidales.f__Rikenellaceae.g__Alistipes.s__Alistipes_onderdonkii	k__Bacteria.p__Firmicutes.c__Erysipelotrichia.o__Erysipelotrichales.f__Erysipelotrichaceae.g__Catenibacterium.s__Catenibacterium_mitsuokai	110_686_67_272	-0.43108	0.0140874	0.0325959	42_332_10_66	-0.211309	0.705653	0.864593	61_172_26_39	-0.632204	0.0420888	0.154437	25_210_8_253	1.28449	0.00156458	0.00301617	1.01e-13	0	-	2_31_1_43	0.833599	0.77287	0.691031
k__Bacteria.p__Firmicutes.c__Clostridia.o__Clostridiales.f__Lachnospiraceae.g__Coprococcus.s__Coprococcus_catus	k__Bacteria.p__Firmicutes.c__Clostridia.o__Clostridiales.f__Ruminococcaceae.g__Ruminococcaceae_noname.s__Ruminococcaceae_bacterium_D16	162_869_37_67	-1.08945	6.18e-07	9.62e-06	81_330_15_24	-0.942171	0.00964944	0.0368897	73_199_16_10	-1.45051	0.000505392	0.00457655	102_151_45_198	1.08235	1.99e-07	0	1.38e-13	0	IBD	6_12_12_47	0.681075	0.378305	0.514113
k__Bacteria.p__Bacteroidetes.c__Bacteroidia.o__Bacteroidales.f__Rikenellaceae.g__Alistipes.s__Alistipes_onderdonkii	k__Bacteria.p__Proteobacteria.c__Betaproteobacteria.o__Burkholderiales.f__Oxalobacteraceae.g__Oxalobacter.s__Oxalobacter_formigenes	92_704_19_320	0.769188	0.0033604	0.00917343	92_282_8_68	0.970298	0.0137157	0.0482906	48_185_8_57	0.570228	0.208513	0.461289	11_224_0_261	3.28805	0.00187411	0.00357317	1.89e-13	0	IBD	4_29_0_44	2.60832	0.0845771	0.745169
k__Bacteria.p__Firmicutes.c__Clostridia.o__Clostridiales.f__Eubacteriaceae.g__Eubacterium.s__Eubacterium_siraeum	k__Bacteria.p__Firmicutes.c__Clostridia.o__Clostridiales.f__Ruminococcaceae.g__Ruminococcus.s__Ruminococcus_callidus	420_346_145_224	0.627261	1.34e-06	1.81e-05	211_115_43_81	1.2328	1.87e-08	0	126_114_18_40	0.883199	0.00567151	0.034585	75_75_40_306	2.02392	4.09e-20	0	4.1e-13	0	-	5_18_3_51	1.4758	0.0810451	0.477506
k__Bacteria.p__Firmicutes.c__Clostridia.o__Clostridiales.f__Lachnospiraceae.g__Coprococcus.s__Coprococcus_comes	k__Bacteria.p__Firmicutes.c__Clostridia.o__Clostridiales.f__Ruminococcaceae.g__Ruminococcaceae_noname.s__Ruminococcaceae_bacterium_D16	170_887_29_49	-1.13209	3.71e-06	3.32e-05	89_336_7_18	-0.421492	0.484617	0.693691	73_201_16_8	-1.6718	0.000106774	0.00142232	116_180_31_169	1.24503	2.98e-08	0	6.99e-13	0	-	11_25_7_34	0.729725	0.267637	0.377023
k__Bacteria.p__Bacteroidetes.c__Bacteroidia.o__Bacteroidales.f__Rikenellaceae.g__Alistipes.s__Alistipes_shahii	k__Bacteria.p__Firmicutes.c__Clostridia.o__Clostridiales.f__Ruminococcaceae.g__Ruminococcus.s__Ruminococcus_callidus	442_414_123_156	0.302182	0.0341759	0.0704885	237_149_17_47	1.4614	4.48e-07	0	115_122_29_32	0.0380093	1	0.945931	79_114_36_267	1.62699	1.98e-13	0	1.04e-12	0	-	6_21_2_48	1.76902	0.0374953	0.862589
k__Bacteria.p__Firmicutes.c__Clostridia.o__Clostridiales.f__Clostridiales_noname.g__Pseudoflavonifractor.s__Pseudoflavonifractor_capillosus	k__Bacteria.p__Proteobacteria.c__Gammaproteobacteria.o__Enterobacteriales.f__Enterobacteriaceae.g__Escherichia.s__Escherichia_coli	161_80_470_424	0.593364	0.000112468	0.00044483	77_46_187_140	0.222254	0.357256	0.582158	56_40_110_92	0.155132	0.618656	0.831381	69_83_238_106	-0.989744	8.47e-07	0	1.35e-12	0	-	3_5_44_25	-1.0088	0.286931	0.979853
k__Bacteria.p__Actinobacteria.c__Actinobacteria.o__Coriobacteriales.f__Coriobacteriaceae.g__Adlercreutzia.s__Adlercreutzia_equolifaciens	k__Bacteria.p__Proteobacteria.c__Betaproteobacteria.o__Burkholderiales.f__Oxalobacteraceae.g__Oxalobacter.s__Oxalobacter_formigenes	88_811_23_213	-0.00924542	1	0.976607	85_282_15_68	0.290832	0.421355	0.640062	38_143_18_99	0.36671	0.302839	0.578107	10_190_1_295	2.38493	0.00213117	0.00398254	2.02e-12	0	IBD	NA	NA	NA	NA
k__Bacteria.p__Bacteroidetes.c__Bacteroidia.o__Bacteroidales.f__Bacteroidales_noname.g__Bacteroidales_noname.s__Bacteroidales_bacterium_ph8	k__Bacteria.p__Firmicutes.c__Erysipelotrichia.o__Erysipelotrichales.f__Erysipelotrichaceae.g__Erysipelotrichaceae_noname.s__Eubacterium_biforme	381_422_135_197	0.274688	0.0436276	0.0865871	144_220_29_57	0.244776	0.391998	0.601021	160_97_24_17	0.161969	0.75808	0.929606	63_145_24_264	1.55003	5.44e-10	0	3.2e-12	0	IBD	4_15_0_58	3.52541	0.00366631	0.19954
k__Bacteria.p__Firmicutes.c__Clostridia.o__Clostridiales.f__Eubacteriaceae.g__Eubacterium.s__Eubacterium_ventriosum	k__Bacteria.p__Firmicutes.c__Clostridia.o__Clostridiales.f__Ruminococcaceae.g__Ruminococcaceae_noname.s__Ruminococcaceae_bacterium_D16	127_725_72_211	-0.668106	7.29e-05	0.000292712	66_303_30_51	-0.994325	0.000226601	0.00173653	57_161_32_48	-0.632396	0.0288794	0.118828	75_110_72_239	0.814084	6.39e-05	0.000189492	3.56e-12	0	IBD	7_16_11_43	0.541957	0.482166	0.642738
k__Bacteria.p__Actinobacteria.c__Actinobacteria.o__Coriobacteriales.f__Coriobacteriaceae.g__Adlercreutzia.s__Adlercreutzia_equolifaciens	k__Bacteria.p__Bacteroidetes.c__Bacteroidia.o__Bacteroidales.f__Rikenellaceae.g__Alistipes.s__Alistipes_senegalensis	416_483_98_138	0.191649	0.22078	0.329819	245_122_45_38	0.528132	0.0413284	0.120374	117_64_74_43	0.0617349	0.898117	0.987386	67_133_27_269	1.60041	2.71e-11	0	4.16e-12	0	-	NA	NA	NA	NA
k__Bacteria.p__Firmicutes.c__Clostridia.o__Clostridiales.f__Eubacteriaceae.g__Eubacterium.s__Eubacterium_ramulus	k__Bacteria.p__Firmicutes.c__Clostridia.o__Clostridiales.f__Ruminococcaceae.g__Ruminococcaceae_noname.s__Ruminococcaceae_bacterium_D16	142_826_57_110	-1.10463	1.69e-09	0	71_319_25_35	-1.16621	6.51e-05	0.000540146	64_188_25_21	-1.24306	0.000158058	0.0019798	86_152_61_197	0.599681	0.0032994	0.00592233	4.51e-12	0	IBD	9_17_9_42	0.887303	0.16421	0.616934
k__Bacteria.p__Actinobacteria.c__Actinobacteria.o__Coriobacteriales.f__Coriobacteriaceae.g__Gordonibacter.s__Gordonibacter_pamelaeae	k__Bacteria.p__Firmicutes.c__Clostridia.o__Clostridiales.f__Eubacteriaceae.g__Eubacterium.s__Eubacterium_eligens	453_156_445_81	-0.634655	3.49e-05	0.000149448	209_43_173_25	-0.345536	0.24872	0.442549	87_16_167_28	-0.102801	0.8919	0.984277	123_87_103_183	0.917245	1.04e-06	0	6.3e-12	0	-	0_1_43_33	-1.35983	0.869525	0.170034
k__Bacteria.p__Actinobacteria.c__Actinobacteria.o__Coriobacteriales.f__Coriobacteriaceae.g__Gordonibacter.s__Gordonibacter_pamelaeae	k__Bacteria.p__Firmicutes.c__Clostridia.o__Clostridiales.f__Eubacteriaceae.g__Eubacterium.s__Eubacterium_ventriosum	426_183_426_100	-0.602057	2.57e-05	0.000148048	204_48_165_33	-0.158422	0.605316	0.795746	76_27_142_53	0.0434444	0.982559	1.02461	103_107_82_204	0.86985	5.75e-06	5.31e-06	6.39e-12	0	-	0_1_23_53	-0.275931	1	0.490701
k__Bacteria.p__Bacteroidetes.c__Bacteroidia.o__Bacteroidales.f__Porphyromonadaceae.g__Barnesiella.s__Barnesiella_intestinihominis	k__Bacteria.p__Firmicutes.c__Clostridia.o__Clostridiales.f__Eubacteriaceae.g__Eubacterium.s__Eubacterium_siraeum	641_255_125_114	0.828856	2.57e-08	0	295_95_31_29	1.06395	0.000188907	0.00152898	212_44_28_14	0.887697	0.0215716	0.0958962	125_114_25_232	2.30194	2.19e-24	0	9.22e-12	0	-	10_9_13_45	1.31511	0.0272626	0.0985036
k__Bacteria.p__Actinobacteria.c__Actinobacteria.o__Coriobacteriales.f__Coriobacteriaceae.g__Gordonibacter.s__Gordonibacter_pamelaeae	k__Bacteria.p__Firmicutes.c__Bacilli.o__Lactobacillales.f__Streptococcaceae.g__Streptococcus.s__Streptococcus_mitis_oralis_pneumoniae	93_516_71_455	0.142584	0.449632	0.577257	25_227_28_170	-0.399641	0.217031	0.403398	18_85_26_169	0.324963	0.414842	0.677795	24_186_105_181	-1.48721	5.27e-10	0	9.3e-12	0	-	0_1_2_74	2.2959	1	0.0328014
k__Bacteria.p__Bacteroidetes.c__Bacteroidia.o__Bacteroidales.f__Bacteroidaceae.g__Bacteroides.s__Bacteroides_thetaiotaomicron	k__Bacteria.p__Proteobacteria.c__Deltaproteobacteria.o__Desulfovibrionales.f__Desulfovibrionaceae.g__Desulfovibrio.s__Desulfovibrio_piger	193_581_62_299	0.466614	0.00479417	0.0124147	106_257_16_71	0.583462	0.0637107	0.169593	105_147_18_28	0.0970161	0.890538	0.983954	28_222_4_242	1.9319	4.21e-05	0.000107479	1.34e-11	0	-	2_49_1_25	-0.152469	1	0.077285
k__Bacteria.p__Firmicutes.c__Clostridia.o__Clostridiales.f__Lachnospiraceae.g__Lachnospiraceae_noname.s__Lachnospiraceae_bacterium_3_1_57FAA_CT1	k__Bacteria.p__Firmicutes.c__Bacilli.o__Lactobacillales.f__Streptococcaceae.g__Streptococcus.s__Streptococcus_mitis_oralis_pneumoniae	36_178_128_793	0.233248	0.302078	0.425517	12_63_41_334	0.461632	0.257462	0.456502	12_70_32_184	0.00652531	1	0.962075	6_78_123_289	-1.63938	3.81e-05	0.000103837	1.75e-11	0	-	0_11_2_64	0.11488	1	0.283959
k__Bacteria.p__Firmicutes.c__Clostridia.o__Clostridiales.f__Ruminococcaceae.g__Ruminococcaceae_noname.s__Ruminococcaceae_bacterium_D16	k__Bacteria.p__Firmicutes.c__Erysipelotrichia.o__Erysipelotrichales.f__Erysipelotrichaceae.g__Erysipelotrichaceae_noname.s__Clostridium_ramosum	26_173_59_877	0.812068	0.00136085	0.00429194	16_80_26_328	0.932495	0.00818219	0.0310719	17_72_15_194	1.10821	0.00425133	0.0281023	19_128_124_225	-1.2915	8.23e-07	0	1.98e-11	0	IBD	0_18_7_52	-1.66501	0.420056	0.804543
k__Bacteria.p__Bacteroidetes.c__Bacteroidia.o__Bacteroidales.f__Porphyromonadaceae.g__Barnesiella.s__Barnesiella_intestinihominis	k__Bacteria.p__Bacteroidetes.c__Bacteroidia.o__Bacteroidales.f__Prevotellaceae.g__Prevotella.s__Prevotella_copri	334_562_77_162	0.220646	0.175252	0.272616	216_174_29_31	0.281263	0.376553	0.590428	110_146_22_20	-0.3751	0.330065	0.598486	52_187_14_243	1.548	2.21e-07	0	2.09e-11	0	-	3_16_8_50	0.23131	1	0.0841527
k__Bacteria.p__Bacteroidetes.c__Bacteroidia.o__Bacteroidales.f__Bacteroidaceae.g__Bacteroides.s__Bacteroides_dorei	k__Bacteria.p__Firmicutes.c__Erysipelotrichia.o__Erysipelotrichales.f__Erysipelotrichaceae.g__Erysipelotrichaceae_noname.s__Eubacterium_cylindroides	170_645_64_256	0.0491735	0.826692	0.887942	59_308_7_76	0.676642	0.129814	0.281158	41_206_11_40	-0.345652	0.468342	0.722279	34_221_7_234	1.58309	6.23e-05	0.000181661	2.18e-11	0	-	NA	NA	NA	NA
k__Bacteria.p__Bacteroidetes.c__Bacteroidia.o__Bacteroidales.f__Bacteroidaceae.g__Bacteroides.s__Bacteroides_cellulosilyticus	k__Bacteria.p__Firmicutes.c__Clostridia.o__Clostridiales.f__Ruminococcaceae.g__Ruminococcus.s__Ruminococcus_callidus	200_217_365_353	-0.114767	0.383718	0.513912	119_76_135_120	0.328704	0.106841	0.244922	90_93_54_61	0.0882249	0.800222	0.94001	39_55_76_326	1.11106	5.31e-06	5.33e-06	2.28e-11	0	-	4_19_4_50	0.951559	0.329725	0.833402
k__Bacteria.p__Firmicutes.c__Clostridia.o__Clostridiales.f__Clostridiaceae.g__Clostridium.s__Clostridium_leptum	k__Bacteria.p__Firmicutes.c__Clostridia.o__Clostridiales.f__Ruminococcaceae.g__Ruminococcus.s__Ruminococcus_callidus	458_469_107_101	-0.0811401	0.650403	0.753594	213_151_41_45	0.43507	0.0883987	0.211521	120_129_24_25	-0.0320258	1	0.967769	87_163_28_218	1.41171	1.45e-09	0	2.52e-11	0	-	7_25_1_44	2.16625	0.0199793	0.431203
k__Bacteria.p__Firmicutes.c__Clostridia.o__Clostridiales.f__Clostridiaceae.g__Clostridium.s__Clostridium_leptum	k__Bacteria.p__Firmicutes.c__Clostridia.o__Clostridiales.f__Eubacteriaceae.g__Eubacterium.s__Eubacterium_siraeum	637_290_129_79	0.298027	0.0725636	0.132869	281_83_45_41	1.12327	6.23e-06	6.04e-05	204_45_36_13	0.508233	0.217119	0.471751	120_130_30_216	1.88014	1.14e-17	0	3.08e-11	0	-	18_14_5_40	2.24018	7.63e-05	0.560673
k__Bacteria.p__Bacteroidetes.c__Bacteroidia.o__Bacteroidales.f__Rikenellaceae.g__Alistipes.s__Alistipes_finegoldii	k__Bacteria.p__Firmicutes.c__Clostridia.o__Clostridiales.f__Lachnospiraceae.g__Lachnospiraceae_noname.s__Lachnospiraceae_bacterium_3_1_46FAA	479_137_372_147	0.322711	0.0221391	0.0487485	287_67_66_30	0.66962	0.0126432	0.0462382	150_31_86_31	0.553819	0.0710916	0.227649	137_49_106_204	1.67407	4.47e-17	0	3.38e-11	0	-	20_10_22_25	0.794213	0.148032	0.0900613
k__Bacteria.p__Bacteroidetes.c__Bacteroidia.o__Bacteroidales.f__Rikenellaceae.g__Alistipes.s__Alistipes_onderdonkii	k__Bacteria.p__Firmicutes.c__Erysipelotrichia.o__Erysipelotrichales.f__Erysipelotrichaceae.g__Erysipelotrichaceae_noname.s__Eubacterium_cylindroides	165_631_69_270	0.0198186	0.965211	0.982918	62_312_4_72	1.17007	0.0239247	0.0774833	42_191_10_55	0.159624	0.809408	0.945825	33_202_8_253	1.5961	2.34e-05	6.58e-05	3.5e-11	0	-	NA	NA	NA	NA
k__Bacteria.p__Firmicutes.c__Clostridia.o__Clostridiales.f__Lachnospiraceae.g__Lachnospiraceae_noname.s__Lachnospiraceae_bacterium_3_1_57FAA_CT1	k__Bacteria.p__Firmicutes.c__Erysipelotrichia.o__Erysipelotrichales.f__Erysipelotrichaceae.g__Erysipelotrichaceae_noname.s__Clostridium_ramosum	46_168_39_882	1.81897	1.63e-17	0	16_59_26_349	1.29674	0.000170394	0.00136816	17_65_15_201	1.2451	0.00116957	0.00971591	18_66_125_287	-0.450514	0.14279	0.181039	3.65e-11	0	IBD	2_9_5_61	1.07929	0.414809	0.0840119
k__Bacteria.p__Bacteroidetes.c__Bacteroidia.o__Bacteroidales.f__Porphyromonadaceae.g__Barnesiella.s__Barnesiella_intestinihominis	k__Bacteria.p__Firmicutes.c__Erysipelotrichia.o__Erysipelotrichales.f__Erysipelotrichaceae.g__Erysipelotrichaceae_noname.s__Eubacterium_biforme	417_479_99_140	0.20659	0.182729	0.282574	155_235_18_42	0.416668	0.204757	0.393438	155_101_29_13	-0.355114	0.400038	0.660741	67_172_20_237	1.51147	7.39e-09	0	3.92e-11	0	-	2_17_2_56	1.17204	0.43528	0.727437
k__Bacteria.p__Firmicutes.c__Clostridia.o__Clostridiales.f__Eubacteriaceae.g__Eubacterium.s__Eubacterium_ramulus	k__Bacteria.p__Firmicutes.c__Erysipelotrichia.o__Erysipelotrichales.f__Erysipelotrichaceae.g__Holdemania.s__Holdemania_filiformis	286_682_71_96	-0.568178	0.00112465	0.00363514	146_244_29_31	-0.446593	0.138457	0.304093	85_167_25_21	-0.843092	0.0122937	0.0612121	77_161_40_218	0.951257	1.73e-05	4.86e-05	4.09e-11	0	-	11_15_12_39	0.852079	0.14905	0.857515
k__Archaea.p__Euryarchaeota.c__Methanobacteria.o__Methanobacteriales.f__Methanobacteriaceae.g__Methanobrevibacter.s__Methanobrevibacter_smithii	k__Bacteria.p__Proteobacteria.c__Deltaproteobacteria.o__Desulfovibrionales.f__Desulfovibrionaceae.g__Desulfovibrio.s__Desulfovibrio_piger	179_405_76_475	1.01213	1.85e-11	0	58_101_64_227	0.709453	0.00139445	0.00781609	79_83_44_92	0.68263	0.00620724	0.0367599	17_52_15_412	2.18278	1.48e-10	0	4.58e-11	0	-	0_4_3_70	0.805625	1	0.398917
k__Bacteria.p__Firmicutes.c__Erysipelotrichia.o__Erysipelotrichales.f__Erysipelotrichaceae.g__Erysipelotrichaceae_noname.s__Eubacterium_cylindroides	k__Bacteria.p__Bacteroidetes.c__Bacteroidia.o__Bacteroidales.f__Prevotellaceae.g__Paraprevotella.s__Paraprevotella_xylaniphila	49_185_162_739	0.194214	0.329743	0.455924	33_33_148_236	0.465363	0.104068	0.240122	22_30_115_131	-0.174475	0.675101	0.877856	15_26_41_414	1.76507	2.43e-07	0	5.53e-11	0	-	NA	NA	NA	NA
k__Bacteria.p__Bacteroidetes.c__Bacteroidia.o__Bacteroidales.f__Bacteroidaceae.g__Bacteroides.s__Bacteroides_massiliensis	k__Bacteria.p__Bacteroidetes.c__Bacteroidia.o__Bacteroidales.f__Bacteroidaceae.g__Bacteroides.s__Bacteroides_ovatus	338_75_536_186	0.443756	0.00452388	0.0117351	190_7_231_22	0.903685	0.0502161	0.141596	132_11_133_22	0.663649	0.115289	0.314327	77_9_220_190	1.95274	1.93e-09	0	5.56e-11	0	-	17_0_49_11	2.09572	0.194976	0.924761
k__Archaea.p__Euryarchaeota.c__Methanobacteria.o__Methanobacteriales.f__Methanobacteriaceae.g__Methanobrevibacter.s__Methanobrevibacter_smithii	k__Bacteria.p__Bacteroidetes.c__Bacteroidia.o__Bacteroidales.f__Bacteroidales_noname.g__Bacteroidales_noname.s__Bacteroidales_bacterium_ph8	454_130_349_202	0.702061	1.45e-07	1.07e-05	140_19_224_67	0.773045	0.0070687	0.0287594	144_18_113_23	0.480706	0.201949	0.440572	55_14_153_274	1.92349	2.17e-11	0	5.89e-11	0	IBD	3_1_16_57	2.09572	0.0653495	0.871144
k__Bacteria.p__Bacteroidetes.c__Bacteroidia.o__Bacteroidales.f__Rikenellaceae.g__Alistipes.s__Alistipes_onderdonkii	k__Bacteria.p__Firmicutes.c__Clostridia.o__Clostridiales.f__Ruminococcaceae.g__Ruminococcus.s__Ruminococcus_callidus	398_398_167_172	0.0294139	0.871106	0.918198	226_148_28_48	0.95382	0.000268957	0.00199769	113_120_31_34	0.0311249	1	0.951307	81_154_34_227	1.2466	3.27e-08	0	6.93e-11	0	-	5_28_3_41	0.827774	0.420401	0.58198
k__Bacteria.p__Bacteroidetes.c__Bacteroidia.o__Bacteroidales.f__Porphyromonadaceae.g__Parabacteroides.s__Parabacteroides_merdae	k__Bacteria.p__Firmicutes.c__Erysipelotrichia.o__Erysipelotrichales.f__Erysipelotrichaceae.g__Catenibacterium.s__Catenibacterium_mitsuokai	131_655_46_303	0.269538	0.16823	0.264183	47_289_5_109	1.18375	0.0119925	0.0453322	75_176_12_35	0.194616	0.708722	0.885079	28_191_5_272	1.99791	3.42e-06	5.51e-06	7.05e-11	0	-	2_39_1_35	0.404058	1	0.169495
k__Bacteria.p__Bacteroidetes.c__Bacteroidia.o__Bacteroidales.f__Rikenellaceae.g__Alistipes.s__Alistipes_onderdonkii	k__Bacteria.p__Proteobacteria.c__Gammaproteobacteria.o__Enterobacteriales.f__Enterobacteriaceae.g__Escherichia.s__Escherichia_coli	469_327_162_177	0.448473	0.000703907	0.00236641	219_155_45_31	-0.0230183	1	0.966701	137_96_29_36	0.567003	0.0586323	0.192143	123_112_184_77	-0.774084	4.97e-05	0.00012781	7.26e-11	0	-	20_13_27_17	-0.0342499	1	0.14028
k__Bacteria.p__Actinobacteria.c__Actinobacteria.o__Coriobacteriales.f__Coriobacteriaceae.g__Gordonibacter.s__Gordonibacter_pamelaeae	k__Bacteria.p__Firmicutes.c__Clostridia.o__Clostridiales.f__Lachnospiraceae.g__Roseburia.s__Roseburia_hominis	524_85_473_53	-0.366541	0.0583647	0.110287	228_24_180_18	-0.045097	1	0.968621	91_12_160_35	0.481849	0.228385	0.478312	156_54_116_170	1.4357	2e-13	0	8.14e-11	0	-	0_1_46_30	-1.52034	0.78176	0.0751942
k__Archaea.p__Euryarchaeota.c__Methanobacteria.o__Methanobacteriales.f__Methanobacteriaceae.g__Methanobrevibacter.s__Methanobrevibacter_smithii	k__Bacteria.p__Firmicutes.c__Clostridia.o__Clostridiales.f__Clostridiaceae.g__Clostridium.s__Clostridium_leptum	474_110_453_98	-0.0696926	0.705478	0.796309	132_27_232_59	0.209483	0.485375	0.693988	133_29_116_20	-0.227755	0.568554	0.808955	53_16_197_230	1.33083	4.9e-06	5.37e-06	8.75e-11	0	-	3_1_29_44	1.2584	0.393158	0.944873
k__Bacteria.p__Proteobacteria.c__Deltaproteobacteria.o__Desulfovibrionales.f__Desulfovibrionaceae.g__Desulfovibrio.s__Desulfovibrio_piger	k__Bacteria.p__Verrucomicrobia.c__Verrucomicrobiae.o__Verrucomicrobiales.f__Verrucomicrobiaceae.g__Akkermansia.s__Akkermansia_muciniphila	200_55_558_322	0.73528	1.15e-05	8.12e-05	78_44_184_144	0.323239	0.168198	0.346485	82_41_119_56	-0.0619709	0.901846	0.990637	22_10_124_340	1.76825	1.29e-06	0	8.82e-11	0	-	0_3_24_50	-1.22261	0.769296	0.0583941
k__Bacteria.p__Firmicutes.c__Clostridia.o__Clostridiales.f__Clostridiaceae.g__Clostridium.s__Clostridium_leptum	k__Bacteria.p__Firmicutes.c__Clostridia.o__Clostridiales.f__Lachnospiraceae.g__Lachnospiraceae_noname.s__Lachnospiraceae_bacterium_7_1_58FAA	713_214_124_84	0.814319	4.41e-07	9.88e-06	325_39_55_31	1.54267	1.32e-08	0	230_19_34_15	1.66972	9.7e-06	0.000125392	212_38_81_165	2.41665	2.86e-31	0	9.76e-11	0	-	27_5_23_22	1.56595	0.00659558	0.152875
k__Bacteria.p__Firmicutes.c__Clostridia.o__Clostridiales.f__Lachnospiraceae.g__Lachnospiraceae_noname.s__Lachnospiraceae_bacterium_7_1_58FAA	k__Bacteria.p__Proteobacteria.c__Betaproteobacteria.o__Burkholderiales.f__Oxalobacteraceae.g__Oxalobacter.s__Oxalobacter_formigenes	89_748_22_276	0.384863	0.144644	0.233565	94_286_6_64	1.18572	0.00594228	0.0241076	54_210_2_32	1.21366	0.0942657	0.268289	11_282_0_203	2.80748	0.019978	0.0304973	1.04e-10	0	-	3_47_1_26	0.263713	1	0.148955
k__Bacteria.p__Bacteroidetes.c__Bacteroidia.o__Bacteroidales.f__Bacteroidaceae.g__Bacteroides.s__Bacteroides_fragilis	k__Bacteria.p__Bacteroidetes.c__Bacteroidia.o__Bacteroidales.f__Bacteroidaceae.g__Bacteroides.s__Bacteroides_xylanisolvens	195_188_366_386	0.0895957	0.514658	0.637115	137_48_192_73	0.0792494	0.795527	0.938893	85_40_124_49	-0.175119	0.5744	0.816855	118_116_63_199	1.1618	2.14e-09	0	1.12e-10	0	IBD	31_11_22_13	0.496815	0.434894	0.204777
k__Bacteria.p__Bacteroidetes.c__Bacteroidia.o__Bacteroidales.f__Bacteroidaceae.g__Bacteroides.s__Bacteroides_vulgatus	k__Bacteria.p__Firmicutes.c__Erysipelotrichia.o__Erysipelotrichales.f__Erysipelotrichaceae.g__Holdemania.s__Holdemania_filiformis	289_658_68_120	-0.256993	0.145318	0.234125	163_260_12_15	-0.250678	0.660578	0.840726	98_179_12_9	-0.874556	0.0766119	0.232966	99_234_18_145	1.20511	8.46e-06	1.55e-05	1.16e-10	0	IBD	18_43_5_11	-0.117391	1	0.0415407
k__Bacteria.p__Bacteroidetes.c__Bacteroidia.o__Bacteroidales.f__Porphyromonadaceae.g__Parabacteroides.s__Parabacteroides_merdae	k__Bacteria.p__Firmicutes.c__Clostridia.o__Clostridiales.f__Ruminococcaceae.g__Ruminococcus.s__Ruminococcus_callidus	409_377_156_193	0.293588	0.0268247	0.0573335	190_146_64_50	0.0179349	1	1.00338	133_118_11_36	1.27415	0.000416141	0.00409168	80_139_35_242	1.37166	8.33e-10	0	1.22e-10	0	-	4_37_4_32	-0.143101	1	0.0417954
k__Bacteria.p__Bacteroidetes.c__Bacteroidia.o__Bacteroidales.f__Rikenellaceae.g__Alistipes.s__Alistipes_putredinis	k__Bacteria.p__Firmicutes.c__Erysipelotrichia.o__Erysipelotrichales.f__Erysipelotrichaceae.g__Catenibacterium.s__Catenibacterium_mitsuokai	135_779_42_179	-0.30901	0.135765	0.22211	44_349_8_49	-0.299108	0.600152	0.795242	68_176_19_35	-0.347369	0.347487	0.609573	25_195_8_268	1.4159	0.000393354	0.000803859	1.28e-10	0	IBD	3_39_0_35	1.83914	0.396563	0.789147
k__Bacteria.p__Bacteroidetes.c__Bacteroidia.o__Bacteroidales.f__Rikenellaceae.g__Alistipes.s__Alistipes_senegalensis	k__Bacteria.p__Firmicutes.c__Clostridia.o__Clostridiales.f__Lachnospiraceae.g__Lachnospiraceae_noname.s__Lachnospiraceae_bacterium_7_1_58FAA	421_93_416_205	0.799418	2.06e-08	0	258_32_122_38	0.916203	0.000601581	0.00377937	170_21_94_13	0.124772	0.880865	0.97762	84_10_209_193	2.00593	9.53e-11	0	1.36e-10	0	-	10_4_40_23	0.302996	0.84948	0.0162086
k__Bacteria.p__Bacteroidetes.c__Bacteroidia.o__Bacteroidales.f__Rikenellaceae.g__Alistipes.s__Alistipes_indistinctus	k__Bacteria.p__Firmicutes.c__Clostridia.o__Clostridiales.f__Eubacteriaceae.g__Eubacterium.s__Eubacterium_siraeum	349_89_417_280	0.964554	6.32e-12	0	189_49_137_75	0.742925	0.000697239	0.00413044	117_25_123_33	0.223064	0.536895	0.775469	59_28_91_318	1.98336	1.45e-16	0	1.39e-10	0	-	8_6_15_48	1.40899	0.031743	0.37694
k__Bacteria.p__Firmicutes.c__Clostridia.o__Clostridiales.f__Lachnospiraceae.g__Coprococcus.s__Coprococcus_sp_ART55_1	k__Bacteria.p__Firmicutes.c__Negativicutes.o__Selenomonadales.f__Veillonellaceae.g__Veillonella.s__Veillonella_parvula	106_264_189_576	0.20289	0.174699	0.272019	76_93_117_164	0.135802	0.551526	0.745096	53_68_54_123	0.570888	0.0261896	0.104885	9_31_200_256	-0.952381	0.0161112	0.025007	1.41e-10	0	-	0_2_35_40	-1.47767	0.664384	0.74454
k__Bacteria.p__Actinobacteria.c__Actinobacteria.o__Coriobacteriales.f__Coriobacteriaceae.g__Gordonibacter.s__Gordonibacter_pamelaeae	k__Bacteria.p__Bacteroidetes.c__Bacteroidia.o__Bacteroidales.f__Bacteroidaceae.g__Bacteroides.s__Bacteroides_vulgatus	480_129_467_59	-0.750277	1.04e-05	7.47e-05	236_16_187_11	-0.128844	0.897594	0.98656	87_16_190_5	-1.87663	9.75e-05	0.00131403	159_51_174_112	0.691491	0.00074062	0.0014691	1.56e-10	0	-	1_0_60_16	-0.200671	1	0.592866
k__Bacteria.p__Firmicutes.c__Clostridia.o__Clostridiales.f__Eubacteriaceae.g__Eubacterium.s__Eubacterium_eligens	k__Bacteria.p__Firmicutes.c__Clostridia.o__Clostridiales.f__Ruminococcaceae.g__Ruminococcaceae_noname.s__Ruminococcaceae_bacterium_D16	142_756_57_180	-0.525415	0.00375676	0.0101374	80_302_16_52	-0.166371	0.704043	0.86218	74_180_15_29	-0.241381	0.596628	0.824446	96_130_51_219	1.14794	1.93e-08	0	1.57e-10	0	IBD	11_32_7_27	0.26039	0.824806	0.122012
k__Bacteria.p__Bacteroidetes.c__Bacteroidia.o__Bacteroidales.f__Rikenellaceae.g__Alistipes.s__Alistipes_senegalensis	k__Bacteria.p__Firmicutes.c__Erysipelotrichia.o__Erysipelotrichales.f__Erysipelotrichaceae.g__Erysipelotrichaceae_noname.s__Eubacterium_cylindroides	114_400_120_501	0.173815	0.266155	0.384581	48_242_18_142	0.432133	0.17868	0.35466	40_151_12_95	0.714114	0.0551738	0.187228	20_74_21_381	1.58568	8.65e-07	0	1.68e-10	0	-	NA	NA	NA	NA
k__Bacteria.p__Firmicutes.c__Clostridia.o__Clostridiales.f__Ruminococcaceae.g__Ruminococcus.s__Ruminococcus_sp_5_1_39BFAA	k__Bacteria.p__Proteobacteria.c__Betaproteobacteria.o__Burkholderiales.f__Oxalobacteraceae.g__Oxalobacter.s__Oxalobacter_formigenes	92_940_19_84	-0.852866	0.00250596	0.00700322	95_331_5_19	0.0211648	1	0.971822	47_221_9_21	-0.722932	0.132673	0.336381	10_277_1_208	1.66003	0.0701625	0.0959776	1.99e-10	0	-	1_2_3_71	2.50611	0.115488	0.562711
k__Archaea.p__Euryarchaeota.c__Methanobacteria.o__Methanobacteriales.f__Methanobacteriaceae.g__Methanobrevibacter.s__Methanobrevibacter_smithii	k__Bacteria.p__Bacteroidetes.c__Bacteroidia.o__Bacteroidales.f__Rikenellaceae.g__Alistipes.s__Alistipes_indistinctus	267_317_171_380	0.625545	5.36e-07	9.78e-06	108_51_130_161	0.9583	4.02e-06	2.14e-05	83_79_59_77	0.313391	0.218428	0.471831	31_38_56_371	1.68264	3.03e-10	0	2.14e-10	0	-	3_1_11_62	2.54012	0.0156932	0.420577
k__Bacteria.p__Bacteroidetes.c__Bacteroidia.o__Bacteroidales.f__Rikenellaceae.g__Alistipes.s__Alistipes_onderdonkii	k__Bacteria.p__Firmicutes.c__Clostridia.o__Clostridiales.f__Ruminococcaceae.g__Ruminococcus.s__Ruminococcus_bromii	634_162_271_68	-0.0149691	0.990171	0.999912	348_26_62_14	1.11548	0.0022411	0.0109903	193_40_55_10	-0.101032	0.934942	1.02149	140_95_66_195	1.46444	2.34e-14	0	2.16e-10	0	-	11_22_7_37	0.93827	0.13341	0.359071
k__Bacteria.p__Actinobacteria.c__Actinobacteria.o__Coriobacteriales.f__Coriobacteriaceae.g__Eggerthella.s__Eggerthella_lenta	k__Bacteria.p__Firmicutes.c__Bacilli.o__Lactobacillales.f__Streptococcaceae.g__Streptococcus.s__Streptococcus_mitis_oralis_pneumoniae	89_378_75_593	0.619927	0.000309308	0.0010961	30_162_23_235	0.631759	0.0418081	0.120881	19_93_25_161	0.27828	0.493932	0.760231	34_174_95_193	-0.914814	5.27e-05	0.000127082	2.28e-10	0	-	0_1_2_74	2.2959	1	0.0695744
k__Bacteria.p__Bacteroidetes.c__Bacteroidia.o__Bacteroidales.f__Bacteroidales_noname.g__Bacteroidales_noname.s__Bacteroidales_bacterium_ph8	k__Bacteria.p__Firmicutes.c__Erysipelotrichia.o__Erysipelotrichales.f__Erysipelotrichaceae.g__Holdemania.s__Holdemania_filiformis	242_561_115_217	-0.206682	0.154396	0.246012	141_223_34_52	-0.0372579	0.975817	1.03198	96_161_14_27	0.125075	0.852366	0.975039	73_135_44_244	1.09204	5.34e-07	0	2.31e-10	0	-	5_14_18_40	-0.185869	0.965916	0.0374281
k__Archaea.p__Euryarchaeota.c__Methanobacteria.o__Methanobacteriales.f__Methanobacteriaceae.g__Methanobrevibacter.s__Methanobrevibacter_smithii	k__Bacteria.p__Firmicutes.c__Clostridia.o__Clostridiales.f__Lachnospiraceae.g__Lachnospiraceae_noname.s__Lachnospiraceae_bacterium_3_1_57FAA_CT1	107_477_107_444	-0.0716141	0.691349	0.784976	19_140_56_235	-0.547323	0.0694629	0.175105	51_111_31_105	0.436281	0.126135	0.322733	24_45_60_367	1.18504	3.63e-05	9.54e-05	2.48e-10	0	-	2_2_9_64	1.91537	0.110261	0.465813
k__Bacteria.p__Firmicutes.c__Clostridia.o__Clostridiales.f__Eubacteriaceae.g__Eubacterium.s__Eubacterium_siraeum	k__Bacteria.p__Bacteroidetes.c__Bacteroidia.o__Bacteroidales.f__Bacteroidaceae.g__Bacteroides.s__Bacteroides_intestinalis	161_605_41_328	0.747294	6.99e-05	0.000282962	65_261_25_99	-0.0229049	1	0.966135	54_186_17_41	-0.366738	0.334094	0.599367	31_119_15_331	1.72946	2.33e-08	0	2.58e-10	0	-	9_14_1_53	3.15136	6.38e-05	0.148238
k__Bacteria.p__Firmicutes.c__Erysipelotrichia.o__Erysipelotrichales.f__Erysipelotrichaceae.g__Erysipelotrichaceae_noname.s__Eubacterium_cylindroides	k__Bacteria.p__Proteobacteria.c__Deltaproteobacteria.o__Desulfovibrionales.f__Desulfovibrionaceae.g__Desulfovibrio.s__Desulfovibrio_piger	71_163_184_717	0.531008	0.00151496	0.00457992	28_38_94_290	0.82225	0.00366974	0.0169543	28_24_95_151	0.61269	0.0610413	0.19644	11_30_21_434	2.03076	1e-07	0	2.6e-10	0	-	NA	NA	NA	NA
k__Bacteria.p__Actinobacteria.c__Actinobacteria.o__Coriobacteriales.f__Coriobacteriaceae.g__Eggerthella.s__Eggerthella_lenta	k__Bacteria.p__Firmicutes.c__Clostridia.o__Clostridiales.f__Eubacteriaceae.g__Eubacterium.s__Eubacterium_siraeum	268_199_498_170	-0.775832	1.89e-09	0	119_73_207_51	-0.907519	3.01e-05	0.000306947	88_24_152_34	-0.201876	0.594317	0.82545	72_136_78_210	0.353649	0.088282	0.118326	2.8e-10	0	-	0_1_23_53	-0.275931	1	0.705047
k__Bacteria.p__Bacteroidetes.c__Bacteroidia.o__Bacteroidales.f__Rikenellaceae.g__Alistipes.s__Alistipes_indistinctus	k__Bacteria.p__Firmicutes.c__Clostridia.o__Clostridiales.f__Lachnospiraceae.g__Coprococcus.s__Coprococcus_sp_ART55_1	161_277_209_488	0.3053	0.0210653	0.0466952	103_135_66_146	0.520423	0.0107627	0.0393599	59_83_62_94	0.074563	0.842071	0.974461	17_70_23_386	1.40672	3.05e-05	8.28e-05	3.03e-10	0	-	1_13_1_62	1.53248	0.518321	0.919279
k__Bacteria.p__Firmicutes.c__Clostridia.o__Clostridiales.f__Eubacteriaceae.g__Eubacterium.s__Eubacterium_ventriosum	k__Bacteria.p__Firmicutes.c__Clostridia.o__Clostridiales.f__Lachnospiraceae.g__Lachnospiraceae_noname.s__Lachnospiraceae_bacterium_1_4_56FAA	148_704_89_194	-0.78071	6.47e-07	9.59e-06	69_300_36_45	-1.24372	1.36e-06	0	44_174_33_47	-1.01725	0.000400194	0.00407534	67_118_86_225	0.39539	0.0573679	0.0806924	3.31e-10	0	-	1_22_6_48	-0.698289	0.727086	0.255429
k__Bacteria.p__Actinobacteria.c__Actinobacteria.o__Coriobacteriales.f__Coriobacteriaceae.g__Eggerthella.s__Eggerthella_lenta	k__Bacteria.p__Bacteroidetes.c__Bacteroidia.o__Bacteroidales.f__Rikenellaceae.g__Alistipes.s__Alistipes_shahii	323_144_533_135	-0.564568	5.79e-05	0.000221675	151_41_235_23	-1.00982	0.000331273	0.00224215	82_30_155_31	-0.601587	0.0504797	0.177481	97_111_96_192	0.556381	0.00371427	0.00661417	3.84e-10	0	IBD	0_1_27_49	-0.510826	1	0.520475
k__Bacteria.p__Firmicutes.c__Bacilli.o__Lactobacillales.f__Streptococcaceae.g__Lactococcus.s__Lactococcus_lactis	k__Bacteria.p__Firmicutes.c__Negativicutes.o__Selenomonadales.f__Acidaminococcaceae.g__Phascolarctobacterium.s__Phascolarctobacterium_succinatutens	76_298_215_546	-0.430906	0.00531093	0.0135913	25_131_70_224	-0.482065	0.0760414	0.195183	31_42_97_128	-0.02344	1	0.967421	4_112_65_315	-1.64677	0.000500156	0.000992313	3.85e-10	0	-	0_1_4_72	1.6809	1	0.0608942
k__Bacteria.p__Firmicutes.c__Clostridia.o__Clostridiales.f__Lachnospiraceae.g__Lachnospiraceae_noname.s__Lachnospiraceae_bacterium_1_4_56FAA	k__Bacteria.p__Firmicutes.c__Clostridia.o__Clostridiales.f__Ruminococcaceae.g__Ruminococcus.s__Ruminococcus_bromii	148_89_757_141	-1.17138	1.78e-13	0	83_22_327_18	-1.56239	1.69e-06	0	53_24_195_26	-1.21741	0.000167635	0.00203187	68_85_138_205	0.172893	0.432715	0.475412	4.39e-10	0	IBD	3_4_15_55	1.02423	0.347797	0.28302
k__Bacteria.p__Firmicutes.c__Clostridia.o__Clostridiales.f__Clostridiaceae.g__Clostridium.s__Clostridium_leptum	k__Bacteria.p__Firmicutes.c__Clostridia.o__Clostridiales.f__Lachnospiraceae.g__Coprococcus.s__Coprococcus_sp_ART55_1	305_622_65_143	0.072491	0.71987	0.808127	144_220_25_61	0.457741	0.0978442	0.234425	97_152_24_25	-0.407307	0.247517	0.500977	32_218_8_238	1.42876	0.00021894	0.000471125	4.77e-10	0	-	2_30_0_45	2.00942	0.372726	0.719379
k__Bacteria.p__Bacteroidetes.c__Bacteroidia.o__Bacteroidales.f__Bacteroidaceae.g__Bacteroides.s__Bacteroides_fragilis	k__Bacteria.p__Bacteroidetes.c__Bacteroidia.o__Bacteroidales.f__Bacteroidaceae.g__Bacteroides.s__Bacteroides_vulgatus	296_87_651_101	-0.63881	9.52e-05	0.000422783	166_19_257_8	-1.26637	0.0030267	0.0139744	112_13_165_8	-0.848641	0.0915578	0.26593	176_58_157_105	0.70358	0.00044402	0.000868031	5.5e-10	0	-	32_10_29_6	-0.382723	0.681407	0.0672378
k__Bacteria.p__Firmicutes.c__Clostridia.o__Clostridiales.f__Lachnospiraceae.g__Dorea.s__Dorea_formicigenerans	k__Bacteria.p__Firmicutes.c__Clostridia.o__Clostridiales.f__Ruminococcaceae.g__Ruminococcaceae_noname.s__Ruminococcaceae_bacterium_D16	187_914_12_22	-0.996812	0.00841078	0.020594	92_345_4_9	-0.57057	0.51029	0.719175	81_205_8_4	-1.56083	0.0111804	0.0567669	133_193_14_156	2.00773	1.4e-13	0	5.57e-10	0	-	11_33_7_26	0.193043	0.924934	0.00307777
k__Bacteria.p__Firmicutes.c__Clostridia.o__Clostridiales.f__Lachnospiraceae.g__Lachnospiraceae_noname.s__Lachnospiraceae_bacterium_7_1_58FAA	k__Bacteria.p__Firmicutes.c__Negativicutes.o__Selenomonadales.f__Veillonellaceae.g__Veillonella.s__Veillonella_atypica	133_704_53_245	-0.139772	0.487111	0.612585	68_312_16_54	-0.32293	0.381003	0.591947	52_212_2_32	1.16682	0.112276	0.310836	55_238_110_93	-1.62504	4.72e-16	0	5.96e-10	0	-	12_38_8_19	-0.294581	0.76682	0.0180998
k__Bacteria.p__Firmicutes.c__Clostridia.o__Clostridiales.f__Clostridiales_noname.g__Pseudoflavonifractor.s__Pseudoflavonifractor_capillosus	k__Bacteria.p__Firmicutes.c__Clostridia.o__Clostridiales.f__Lachnospiraceae.g__Coprococcus.s__Coprococcus_comes	207_34_850_44	-1.15616	9.73e-07	9.3e-06	117_6_308_19	0.133329	0.952075	1.02769	83_13_191_11	-0.990384	0.02811	0.11294	115_37_181_163	1.02049	2.57e-06	5.66e-06	6.28e-10	0	-	4_4_32_37	0.143101	1	0.236284
k__Bacteria.p__Actinobacteria.c__Actinobacteria.o__Bifidobacteriales.f__Bifidobacteriaceae.g__Bifidobacterium.s__Bifidobacterium_adolescentis	k__Bacteria.p__Firmicutes.c__Clostridia.o__Clostridiales.f__Ruminococcaceae.g__Ruminococcaceae_noname.s__Ruminococcaceae_bacterium_D16	143_804_56_132	-0.871544	1.93e-06	2.64e-05	95_350_1_4	-0.201622	1	1.00942	62_158_27_51	-0.303192	0.345188	0.606928	100_165_47_184	0.858106	3.83e-05	0.000103744	6.71e-10	0	-	6_11_12_48	0.78529	0.294336	0.906445
k__Bacteria.p__Firmicutes.c__Clostridia.o__Clostridiales.f__Clostridiaceae.g__Clostridium.s__Clostridium_leptum	k__Bacteria.p__Bacteroidetes.c__Bacteroidia.o__Bacteroidales.f__Bacteroidaceae.g__Bacteroides.s__Bacteroides_intestinalis	157_770_45_163	-0.308514	0.124423	0.206835	70_294_20_66	-0.252889	0.459779	0.681813	59_190_12_37	-0.0650636	1	1.00281	36_214_10_236	1.34358	0.00016053	0.000358833	7.12e-10	0	-	8_24_2_43	1.79786	0.0248469	0.590568
k__Bacteria.p__Actinobacteria.c__Actinobacteria.o__Bifidobacteriales.f__Bifidobacteriaceae.g__Bifidobacterium.s__Bifidobacterium_pseudocatenulatum	k__Bacteria.p__Firmicutes.c__Bacilli.o__Lactobacillales.f__Streptococcaceae.g__Streptococcus.s__Streptococcus_mitis_oralis_pneumoniae	36_211_128_760	0.0211345	0.998283	1.00565	21_99_32_298	0.685425	0.0320734	0.100186	11_34_33_220	0.78574	0.0657833	0.216757	9_82_120_285	-1.29891	0.000228854	0.000491493	8.32e-10	0	-	0_10_2_65	0.221237	1	0.349457
k__Bacteria.p__Actinobacteria.c__Actinobacteria.o__Coriobacteriales.f__Coriobacteriaceae.g__Eggerthella.s__Eggerthella_lenta	k__Bacteria.p__Bacteroidetes.c__Bacteroidia.o__Bacteroidales.f__Bacteroidaceae.g__Bacteroides.s__Bacteroides_vulgatus	362_105_585_83	-0.713306	1.06e-05	7.43e-05	176_16_247_11	-0.699103	0.110635	0.258799	97_15_180_6	-1.48492	0.00215135	0.016	156_52_177_111	0.627297	0.00222838	0.00415693	8.95e-10	0	-	1_0_60_16	-0.200671	1	0.619726
k__Bacteria.p__Actinobacteria.c__Actinobacteria.o__Coriobacteriales.f__Coriobacteriaceae.g__Adlercreutzia.s__Adlercreutzia_equolifaciens	k__Bacteria.p__Firmicutes.c__Clostridia.o__Clostridiales.f__Lachnospiraceae.g__Roseburia.s__Roseburia_hominis	800_99_197_39	0.475641	0.0254378	0.0548856	334_33_74_9	0.241584	0.677563	0.844206	155_26_96_21	0.268011	0.494309	0.759571	165_35_107_189	2.10634	8.33e-24	0	9.18e-10	0	-	NA	NA	NA	NA
k__Bacteria.p__Bacteroidetes.c__Bacteroidia.o__Bacteroidales.f__Bacteroidaceae.g__Bacteroides.s__Bacteroides_ovatus	k__Bacteria.p__Proteobacteria.c__Deltaproteobacteria.o__Desulfovibrionales.f__Desulfovibrionaceae.g__Desulfovibrio.s__Desulfovibrio_piger	207_667_48_213	0.313665	0.092095	0.162013	117_304_5_24	0.541692	0.358289	0.582369	109_156_14_19	-0.0608656	1	0.989775	29_268_3_196	1.81944	0.000673055	0.00132063	9.69e-10	0	-	3_63_0_11	0.237217	1	0.337096
k__Bacteria.p__Bacteroidetes.c__Bacteroidia.o__Bacteroidales.f__Bacteroidales_noname.g__Bacteroidales_noname.s__Bacteroidales_bacterium_ph8	k__Bacteria.p__Proteobacteria.c__Gammaproteobacteria.o__Enterobacteriales.f__Enterobacteriaceae.g__Escherichia.s__Escherichia_coli	465_338_166_166	0.318588	0.0176155	0.0396597	215_149_49_37	0.0880328	0.807343	0.942052	145_112_21_20	0.209595	0.643928	0.857561	104_104_203_85	-0.86715	5.76e-06	5.31e-06	1.09e-09	0	-	14_5_33_25	0.696534	0.327423	0.00873598
k__Bacteria.p__Firmicutes.c__Clostridia.o__Clostridiales.f__Clostridiales_noname.g__Pseudoflavonifractor.s__Pseudoflavonifractor_capillosus	k__Bacteria.p__Firmicutes.c__Clostridia.o__Clostridiales.f__Eubacteriaceae.g__Eubacterium.s__Eubacterium_eligens	183_58_715_179	-0.239618	0.190902	0.293035	105_18_277_50	0.0370926	1	0.996203	83_13_171_31	0.127561	0.849213	0.975435	103_49_123_221	1.32178	8.79e-11	0	1.1e-09	0	-	7_1_36_33	1.52367	0.156566	0.831449
k__Bacteria.p__Proteobacteria.c__Gammaproteobacteria.o__Enterobacteriales.f__Enterobacteriaceae.g__Escherichia.s__Escherichia_coli	k__Bacteria.p__Firmicutes.c__Clostridia.o__Clostridiales.f__Ruminococcaceae.g__Ruminococcaceae_noname.s__Ruminococcaceae_bacterium_D16	126_505_73_431	0.384676	0.0200784	0.0445978	60_204_36_150	0.198726	0.466459	0.687328	50_116_39_93	0.0257428	1	0.949413	65_242_82_107	-1.04426	2.55e-07	0	1.17e-09	0	-	12_35_6_24	0.283067	0.805933	0.0235595
k__Bacteria.p__Actinobacteria.c__Actinobacteria.o__Coriobacteriales.f__Coriobacteriaceae.g__Adlercreutzia.s__Adlercreutzia_equolifaciens	k__Bacteria.p__Bacteroidetes.c__Bacteroidia.o__Bacteroidales.f__Bacteroidales_noname.g__Bacteroidales_noname.s__Bacteroidales_bacterium_ph8	663_236_140_96	0.655916	1.99e-05	0.000130854	315_52_49_34	1.43233	4.52e-08	0	163_18_94_23	0.787443	0.0272987	0.108744	140_60_68_228	2.04727	7.17e-25	0	1.21e-09	0	-	NA	NA	NA	NA
k__Bacteria.p__Bacteroidetes.c__Bacteroidia.o__Bacteroidales.f__Rikenellaceae.g__Alistipes.s__Alistipes_finegoldii	k__Bacteria.p__Firmicutes.c__Clostridia.o__Clostridiales.f__Ruminococcaceae.g__Ruminococcus.s__Ruminococcus_callidus	314_302_251_268	0.104311	0.414294	0.544396	221_133_33_63	1.14582	1.68e-06	0	91_90_53_64	0.197973	0.473113	0.725004	67_119_48_262	1.1175	2.87e-07	0	1.39e-09	0	-	6_24_2_45	1.57455	0.0734384	0.574941
k__Bacteria.p__Bacteroidetes.c__Bacteroidia.o__Bacteroidales.f__Rikenellaceae.g__Alistipes.s__Alistipes_finegoldii	k__Bacteria.p__Firmicutes.c__Erysipelotrichia.o__Erysipelotrichales.f__Erysipelotrichaceae.g__Catenibacterium.s__Catenibacterium_mitsuokai	82_534_95_424	-0.376748	0.0259591	0.055798	38_316_14_82	-0.368015	0.349695	0.571745	47_134_40_77	-0.391859	0.162008	0.378377	20_166_13_297	0.998154	0.00796043	0.0130966	1.48e-09	0	IBD	3_27_0_47	2.49245	0.132776	0.342228
k__Bacteria.p__Firmicutes.c__Clostridia.o__Clostridiales.f__Ruminococcaceae.g__Ruminococcus.s__Ruminococcus_callidus	k__Bacteria.p__Firmicutes.c__Clostridia.o__Clostridiales.f__Ruminococcaceae.g__Ruminococcus.s__Ruminococcus_albus	106_459_96_474	0.130725	0.443625	0.572176	115_139_51_145	0.8498	4.41e-05	0.000386399	40_104_31_123	0.418369	0.159516	0.373405	38_77_36_345	1.54806	1.16e-09	0	1.56e-09	0	-	0_8_1_68	0.988155	1	0.740937
k__Bacteria.p__Firmicutes.c__Clostridia.o__Clostridiales.f__Lachnospiraceae.g__Coprococcus.s__Coprococcus_comes	k__Bacteria.p__Firmicutes.c__Clostridia.o__Clostridiales.f__Lachnospiraceae.g__Lachnospiraceae_noname.s__Lachnospiraceae_bacterium_1_4_56FAA	203_854_34_44	-1.18032	5.54e-07	9.71e-06	88_337_17_8	-2.0607	2.01e-07	0	59_215_18_6	-2.33295	4.33e-08	0	100_196_53_147	0.343642	0.106983	0.139439	1.59e-09	0	-	1_35_6_35	-1.46634	0.191706	0.058792
k__Bacteria.p__Actinobacteria.c__Actinobacteria.o__Coriobacteriales.f__Coriobacteriaceae.g__Gordonibacter.s__Gordonibacter_pamelaeae	k__Bacteria.p__Firmicutes.c__Clostridia.o__Clostridiales.f__Lachnospiraceae.g__Roseburia.s__Roseburia_intestinalis	442_167_396_130	-0.139846	0.335407	0.461763	180_72_146_52	-0.114068	0.666691	0.841376	82_21_152_43	0.0903417	0.875203	0.978033	148_62_131_155	1.03306	7.97e-08	0	1.63e-09	0	-	1_0_32_44	1.41286	0.840371	0.819061
k__Bacteria.p__Firmicutes.c__Negativicutes.o__Selenomonadales.f__Veillonellaceae.g__Dialister.s__Dialister_invisus	k__Bacteria.p__Firmicutes.c__Negativicutes.o__Selenomonadales.f__Veillonellaceae.g__Veillonella.s__Veillonella_parvula	150_301_145_539	0.61566	8.03e-06	5.37e-05	110_111_83_146	0.55317	0.00514995	0.0224476	34_33_73_158	0.797883	0.00623796	0.0368624	81_147_128_140	-0.503947	0.00799892	0.0132058	1.78e-09	0	IBD	19_16_16_26	0.640838	0.239174	0.0205201
k__Bacteria.p__Actinobacteria.c__Actinobacteria.o__Coriobacteriales.f__Coriobacteriaceae.g__Adlercreutzia.s__Adlercreutzia_equolifaciens	k__Bacteria.p__Firmicutes.c__Bacilli.o__Lactobacillales.f__Streptococcaceae.g__Streptococcus.s__Streptococcus_mitis_oralis_pneumoniae	127_772_37_199	-0.130042	0.588945	0.703966	39_328_14_69	-0.551058	0.13938	0.304725	26_155_18_99	-0.0871141	0.9209	1.01518	17_183_112_184	-1.85532	7.6e-13	0	1.9e-09	0	-	NA	NA	NA	NA
k__Bacteria.p__Firmicutes.c__Clostridia.o__Clostridiales.f__Lachnospiraceae.g__Coprococcus.s__Coprococcus_sp_ART55_1	k__Bacteria.p__Proteobacteria.c__Betaproteobacteria.o__Burkholderiales.f__Oxalobacteraceae.g__Oxalobacter.s__Oxalobacter_formigenes	44_326_67_698	0.343867	0.113573	0.192274	44_125_56_225	0.347263	0.161005	0.337858	29_92_27_150	0.556959	0.0812096	0.240212	4_36_7_449	2	0.00136387	0.00267173	1.94e-09	0	-	2_0_2_73	4.99043	1.21e-05	0.09452
k__Bacteria.p__Firmicutes.c__Clostridia.o__Clostridiales.f__Lachnospiraceae.g__Coprococcus.s__Coprococcus_comes	k__Bacteria.p__Firmicutes.c__Erysipelotrichia.o__Erysipelotrichales.f__Erysipelotrichaceae.g__Erysipelotrichaceae_noname.s__Erysipelotrichaceae_bacterium_21_3	270_787_52_26	-1.75226	2.1e-14	0	126_299_15_10	-1.25134	0.00294674	0.0137595	71_203_19_5	-2.31163	2.13e-07	0	143_153_82_118	0.294749	0.131702	0.168008	2.02e-09	0	-	0_36_2_39	-1.53045	0.632773	0.247098
k__Bacteria.p__Actinobacteria.c__Actinobacteria.o__Coriobacteriales.f__Coriobacteriaceae.g__Gordonibacter.s__Gordonibacter_pamelaeae	k__Bacteria.p__Firmicutes.c__Clostridia.o__Clostridiales.f__Ruminococcaceae.g__Ruminococcus.s__Ruminococcus_lactaris	354_255_318_208	-0.0961975	0.463071	0.590664	143_109_115_83	-0.0540134	0.852409	0.968927	61_42_118_77	-0.0551019	0.921096	1.0147	95_115_70_216	0.931834	2.08e-06	5.77e-06	2.04e-09	0	IBD	0_1_20_56	-0.0847965	1	0.541388
k__Archaea.p__Euryarchaeota.c__Methanobacteria.o__Methanobacteriales.f__Methanobacteriaceae.g__Methanobrevibacter.s__Methanobrevibacter_smithii	k__Bacteria.p__Actinobacteria.c__Actinobacteria.o__Coriobacteriales.f__Coriobacteriaceae.g__Gordonibacter.s__Gordonibacter_pamelaeae	253_331_356_195	-0.869038	1.06e-12	0	68_91_184_107	-0.829664	4.64e-05	0.00041411	46_116_57_79	-0.594467	0.0205953	0.0881484	32_37_178_249	0.191769	0.541275	0.573776	2.07e-09	0	-	0_4_1_72	1.6809	1	0.387523
k__Bacteria.p__Actinobacteria.c__Actinobacteria.o__Coriobacteriales.f__Coriobacteriaceae.g__Gordonibacter.s__Gordonibacter_pamelaeae	k__Bacteria.p__Firmicutes.c__Clostridia.o__Clostridiales.f__Eubacteriaceae.g__Eubacterium.s__Eubacterium_siraeum	387_222_379_147	-0.390238	0.00286098	0.00798339	180_72_146_52	-0.114068	0.666691	0.841508	80_23_160_35	-0.277504	0.436996	0.711653	83_127_67_219	0.755955	0.000174802	0.000407204	2.16e-09	0	-	0_1_23_53	-0.275931	1	0.535044
k__Bacteria.p__Firmicutes.c__Clostridia.o__Clostridiales.f__Eubacteriaceae.g__Eubacterium.s__Eubacterium_eligens	k__Bacteria.p__Firmicutes.c__Clostridia.o__Clostridiales.f__Lachnospiraceae.g__Lachnospiraceae_noname.s__Lachnospiraceae_bacterium_3_1_57FAA_CT1	152_746_62_175	-0.555759	0.00155664	0.00471067	54_328_21_47	-1.00366	0.00101453	0.00614312	68_186_14_30	-0.258019	0.575321	0.816081	52_174_32_238	0.792018	0.00152504	0.00295199	2.27e-09	0	-	5_38_6_28	-0.467808	0.666222	0.0622252
k__Bacteria.p__Firmicutes.c__Clostridia.o__Clostridiales.f__Clostridiales_noname.g__Pseudoflavonifractor.s__Pseudoflavonifractor_capillosus	k__Bacteria.p__Firmicutes.c__Clostridia.o__Clostridiales.f__Lachnospiraceae.g__Lachnospiraceae_noname.s__Lachnospiraceae_bacterium_8_1_57FAA	77_164_415_479	-0.609371	8.24e-05	0.0003487	58_65_174_153	-0.241248	0.299316	0.50525	21_75_97_105	-1.17722	3.22e-05	0.000321716	60_92_94_250	0.550294	0.00940294	0.01516	2.28e-09	0	-	5_3_18_51	1.4758	0.0810451	0.225436
k__Bacteria.p__Actinobacteria.c__Actinobacteria.o__Coriobacteriales.f__Coriobacteriaceae.g__Adlercreutzia.s__Adlercreutzia_equolifaciens	k__Bacteria.p__Firmicutes.c__Negativicutes.o__Selenomonadales.f__Acidaminococcaceae.g__Phascolarctobacterium.s__Phascolarctobacterium_succinatutens	207_692_84_152	-0.614764	0.000110534	0.000440324	71_296_24_59	-0.535047	0.0686041	0.174072	63_118_65_52	-0.84511	0.000663263	0.00610853	37_163_32_264	0.624129	0.0215301	0.0327775	2.32e-09	0	IBD	NA	NA	NA	NA
k__Bacteria.p__Actinobacteria.c__Actinobacteria.o__Coriobacteriales.f__Coriobacteriaceae.g__Adlercreutzia.s__Adlercreutzia_equolifaciens	k__Bacteria.p__Firmicutes.c__Clostridia.o__Clostridiales.f__Clostridiales_noname.g__Pseudoflavonifractor.s__Pseudoflavonifractor_capillosus	193_706_48_188	0.0624885	0.79684	0.864912	102_265_21_62	0.115362	0.77717	0.916923	79_102_17_100	1.49385	3.54e-07	0	99_101_53_243	1.49553	1.66e-13	0	2.36e-09	0	-	NA	NA	NA	NA
k__Archaea.p__Euryarchaeota.c__Methanobacteria.o__Methanobacteriales.f__Methanobacteriaceae.g__Methanobrevibacter.s__Methanobrevibacter_smithii	k__Bacteria.p__Firmicutes.c__Erysipelotrichia.o__Erysipelotrichales.f__Erysipelotrichaceae.g__Erysipelotrichaceae_noname.s__Eubacterium_cylindroides	164_420_70_481	0.98276	2.71e-10	0	41_118_25_266	1.29748	1.72e-06	0	32_130_20_116	0.347333	0.330296	0.598951	21_48_20_407	2.17611	2.49e-12	0	2.38e-09	0	-	NA	NA	NA	NA
k__Bacteria.p__Firmicutes.c__Erysipelotrichia.o__Erysipelotrichales.f__Erysipelotrichaceae.g__Erysipelotrichaceae_noname.s__Eubacterium_biforme	k__Bacteria.p__Firmicutes.c__Negativicutes.o__Selenomonadales.f__Veillonellaceae.g__Veillonella.s__Veillonella_parvula	155_361_140_479	0.38392	0.00561006	0.0143276	68_105_125_152	-0.237018	0.267182	0.4781	70_114_37_77	0.240975	0.400275	0.660594	23_64_186_223	-0.828685	0.0018173	0.00340367	2.38e-09	0	-	2_2_33_40	0.189757	1	0.288965
k__Bacteria.p__Actinobacteria.c__Actinobacteria.o__Bifidobacteriales.f__Bifidobacteriaceae.g__Bifidobacterium.s__Bifidobacterium_pseudocatenulatum	k__Bacteria.p__Firmicutes.c__Bacilli.o__Lactobacillales.f__Streptococcaceae.g__Streptococcus.s__Streptococcus_infantis	39_208_124_764	0.151278	0.509287	0.632086	14_106_51_279	-0.302576	0.422158	0.640332	11_34_33_220	0.78574	0.0657833	0.216861	7_84_108_297	-1.41318	0.000243939	0.000507519	2.4e-09	0	-	0_10_1_66	0.747214	1	0.207269
k__Bacteria.p__Bacteroidetes.c__Bacteroidia.o__Bacteroidales.f__Bacteroidaceae.g__Bacteroides.s__Bacteroides_finegoldii	k__Bacteria.p__Proteobacteria.c__Deltaproteobacteria.o__Desulfovibrionales.f__Desulfovibrionaceae.g__Desulfovibrio.s__Desulfovibrio_piger	76_168_179_712	0.58896	0.00032019	0.00113931	32_81_90_247	0.0866978	0.811901	0.941185	49_40_74_135	0.798843	0.00253595	0.017682	12_44_20_420	1.75126	3.27e-06	5.53e-06	2.59e-09	0	-	1_12_2_62	1.09861	0.695609	0.569455
k__Bacteria.p__Actinobacteria.c__Actinobacteria.o__Bifidobacteriales.f__Bifidobacteriaceae.g__Bifidobacterium.s__Bifidobacterium_adolescentis	k__Bacteria.p__Actinobacteria.c__Actinobacteria.o__Coriobacteriales.f__Coriobacteriaceae.g__Adlercreutzia.s__Adlercreutzia_equolifaciens	756_191_143_45	0.225192	0.271737	0.39127	366_79_1_4	2.62685	0.00230234	0.011048	129_91_52_26	-0.336327	0.274366	0.535349	149_116_51_180	1.50355	2.46e-14	0	2.7e-09	0	-	NA	NA	NA	NA
k__Bacteria.p__Firmicutes.c__Clostridia.o__Clostridiales.f__Lachnospiraceae.g__Coprococcus.s__Coprococcus_catus	k__Bacteria.p__Firmicutes.c__Clostridia.o__Clostridiales.f__Lachnospiraceae.g__Lachnospiraceae_noname.s__Lachnospiraceae_bacterium_1_4_56FAA	184_847_53_51	-1.56274	5.68e-15	0	80_331_25_14	-1.9799	1.03e-09	0	58_214_19_7	-2.25479	3.59e-08	0	77_176_76_167	-0.0393503	0.915635	0.890828	2.89e-09	0	-	1_17_6_53	-0.348856	1	0.74877
k__Bacteria.p__Actinobacteria.c__Actinobacteria.o__Bifidobacteriales.f__Bifidobacteriaceae.g__Bifidobacterium.s__Bifidobacterium_bifidum	k__Bacteria.p__Firmicutes.c__Erysipelotrichia.o__Erysipelotrichales.f__Erysipelotrichaceae.g__Erysipelotrichaceae_noname.s__Eubacterium_cylindroides	73_264_161_637	0.0924933	0.614774	0.724433	26_180_40_204	-0.29932	0.327731	0.537322	9_42_43_204	0.0495948	1	1.00667	27_154_14_301	1.30861	9.57e-05	0.000231405	2.96e-09	0	IBD	NA	NA	NA	NA
k__Bacteria.p__Bacteroidetes.c__Bacteroidia.o__Bacteroidales.f__Rikenellaceae.g__Alistipes.s__Alistipes_senegalensis	k__Bacteria.p__Firmicutes.c__Clostridia.o__Clostridiales.f__Clostridiaceae.g__Clostridium.s__Clostridium_leptum	429_85_498_123	0.218743	0.182559	0.282363	245_45_119_41	0.627962	0.012626	0.0462472	157_34_92_15	-0.267902	0.518605	0.772719	73_21_177_225	1.46858	1.01e-08	0	2.99e-09	0	-	10_4_22_41	1.45948	0.0298541	0.989243
k__Bacteria.p__Bacteroidetes.c__Bacteroidia.o__Bacteroidales.f__Bacteroidaceae.g__Bacteroides.s__Bacteroides_caccae	k__Bacteria.p__Firmicutes.c__Erysipelotrichia.o__Erysipelotrichales.f__Erysipelotrichaceae.g__Holdemania.s__Holdemania_filiformis	223_560_134_218	-0.434196	0.00161174	0.00487638	125_224_50_51	-0.561961	0.0176462	0.0591916	71_146_39_42	-0.644125	0.0201438	0.0857231	61_140_56_239	0.618142	0.00480997	0.00832835	3e-09	0	-	14_33_9_21	-0.0206357	1	0.240231
k__Bacteria.p__Firmicutes.c__Clostridia.o__Clostridiales.f__Eubacteriaceae.g__Eubacterium.s__Eubacterium_siraeum	k__Bacteria.p__Firmicutes.c__Clostridia.o__Clostridiales.f__Ruminococcaceae.g__Ruminococcus.s__Ruminococcus_albus	122_644_80_289	-0.380466	0.0212206	0.0469451	122_204_44_80	0.080311	0.796501	0.938847	61_179_10_48	0.459051	0.282494	0.537093	38_112_36_310	1.06858	3.19e-05	8.25e-05	3.36e-09	0	-	0_23_1_53	-0.275931	1	0.421139
k__Bacteria.p__Firmicutes.c__Clostridia.o__Clostridiales.f__Lachnospiraceae.g__Coprococcus.s__Coprococcus_catus	k__Bacteria.p__Firmicutes.c__Erysipelotrichia.o__Erysipelotrichales.f__Erysipelotrichaceae.g__Erysipelotrichaceae_noname.s__Erysipelotrichaceae_bacterium_21_3	259_772_63_41	-1.51622	4.9e-14	0	118_293_23_16	-1.2606	0.000197229	0.00155828	71_201_19_7	-1.9916	2.09e-06	7.97e-05	121_132_104_139	0.202209	0.302141	0.346954	3.41e-09	0	-	0_18_2_57	-0.475424	1	0.668481
k__Bacteria.p__Actinobacteria.c__Actinobacteria.o__Coriobacteriales.f__Coriobacteriaceae.g__Eggerthella.s__Eggerthella_lenta	k__Bacteria.p__Firmicutes.c__Bacilli.o__Lactobacillales.f__Streptococcaceae.g__Streptococcus.s__Streptococcus_sanguinis	204_263_195_473	0.631106	6.82e-07	9.56e-06	72_120_63_195	0.616457	0.00387739	0.0177594	26_86_40_146	0.102724	0.82713	0.967856	58_150_109_179	-0.450686	0.0271252	0.0401906	3.52e-09	0	-	NA	NA	NA	NA
k__Bacteria.p__Firmicutes.c__Clostridia.o__Clostridiales.f__Ruminococcaceae.g__Ruminococcus.s__Ruminococcus_lactaris	k__Bacteria.p__Firmicutes.c__Erysipelotrichia.o__Erysipelotrichales.f__Erysipelotrichaceae.g__Holdemania.s__Holdemania_filiformis	197_475_160_303	-0.241541	0.0708777	0.130324	100_158_75_117	-0.0132912	1	1.00281	63_116_47_72	-0.183995	0.525655	0.771265	57_108_60_271	0.866354	7.83e-05	0.00021097	4.09e-09	0	-	8_12_15_42	0.623002	0.369586	0.673012
k__Bacteria.p__Bacteroidetes.c__Bacteroidia.o__Bacteroidales.f__Rikenellaceae.g__Alistipes.s__Alistipes_finegoldii	k__Bacteria.p__Firmicutes.c__Clostridia.o__Clostridiales.f__Clostridiaceae.g__Clostridium.s__Clostridium_leptum	519_97_408_111	0.374547	0.017828	0.0401181	300_54_64_32	1.02182	0.000107218	0.000913978	157_24_92_25	0.572222	0.0907585	0.266218	141_45_109_201	1.74445	5.05e-18	0	4.12e-09	0	-	19_11_13_34	1.46634	0.00470071	0.602038
k__Bacteria.p__Actinobacteria.c__Actinobacteria.o__Coriobacteriales.f__Coriobacteriaceae.g__Adlercreutzia.s__Adlercreutzia_equolifaciens	k__Bacteria.p__Firmicutes.c__Clostridia.o__Clostridiales.f__Eubacteriaceae.g__Eubacterium.s__Eubacterium_ventriosum	687_212_165_71	0.334846	0.0465313	0.0911125	312_55_57_26	0.953581	0.000733632	0.00440744	135_46_83_34	0.185632	0.568874	0.810389	120_80_65_231	1.66592	2.2e-17	0	4.2e-09	0	-	NA	NA	NA	NA
k__Bacteria.p__Bacteroidetes.c__Bacteroidia.o__Bacteroidales.f__Rikenellaceae.g__Alistipes.s__Alistipes_senegalensis	k__Bacteria.p__Firmicutes.c__Negativicutes.o__Selenomonadales.f__Veillonellaceae.g__Veillonella.s__Veillonella_parvula	113_401_182_439	-0.384517	0.00642712	0.0161068	120_170_73_87	-0.172732	0.439179	0.645518	65_126_42_65	-0.225646	0.434315	0.711042	17_77_192_210	-1.39869	3.49e-07	0	4.98e-09	0	-	2_12_33_30	-1.70326	0.0271607	0.699507
k__Bacteria.p__Bacteroidetes.c__Bacteroidia.o__Bacteroidales.f__Rikenellaceae.g__Alistipes.s__Alistipes_finegoldii	k__Bacteria.p__Firmicutes.c__Clostridia.o__Clostridiales.f__Ruminococcaceae.g__Ruminococcus.s__Ruminococcus_bromii	491_125_414_105	-0.00320584	1	0.977828	333_21_77_19	1.36173	4.71e-05	0.000413476	151_30_97_20	0.0434314	1	0.951419	111_75_95_215	1.20373	4.18e-10	0	5.1e-09	0	-	14_16_4_43	2.13947	0.000418434	0.144938
k__Archaea.p__Euryarchaeota.c__Methanobacteria.o__Methanobacteriales.f__Methanobacteriaceae.g__Methanobrevibacter.s__Methanobrevibacter_smithii	k__Bacteria.p__Firmicutes.c__Clostridia.o__Clostridiales.f__Ruminococcaceae.g__Ruminococcus.s__Ruminococcus_albus	97_487_105_446	-0.166709	0.317917	0.443349	58_101_108_183	-0.0255676	0.981296	1.03346	33_129_38_98	-0.412737	0.164675	0.387208	20_49_54_373	1.04317	0.000651324	0.00127776	5.94e-09	0	-	0_4_1_72	1.6809	1	0.712395
k__Bacteria.p__Actinobacteria.c__Actinobacteria.o__Coriobacteriales.f__Coriobacteriaceae.g__Gordonibacter.s__Gordonibacter_pamelaeae	k__Bacteria.p__Bacteroidetes.c__Bacteroidia.o__Bacteroidales.f__Bacteroidales_noname.g__Bacteroidales_noname.s__Bacteroidales_bacterium_ph8	435_174_368_158	0.0708839	0.632961	0.739488	203_49_161_37	-0.0464709	0.94193	1.02468	89_14_168_27	0.00734023	1	0.942856	121_89_87_199	1.12985	2.48e-09	0	5.98e-09	0	IBD	0_1_19_57	-0.0172418	1	0.490777
k__Bacteria.p__Firmicutes.c__Clostridia.o__Clostridiales.f__Clostridiaceae.g__Clostridium.s__Clostridium_bolteae	k__Bacteria.p__Firmicutes.c__Clostridia.o__Clostridiales.f__Lachnospiraceae.g__Lachnospiraceae_noname.s__Lachnospiraceae_bacterium_3_1_57FAA_CT1	94_76_120_845	2.15959	5.22e-39	0	44_58_31_317	2.03695	1.25e-15	0	41_35_41_181	1.63172	5.89e-09	0	47_168_37_244	0.608668	0.0148856	0.0234763	6.07e-09	0	-	9_41_2_25	0.847986	0.411524	0.76235
k__Bacteria.p__Actinobacteria.c__Actinobacteria.o__Coriobacteriales.f__Coriobacteriaceae.g__Collinsella.s__Collinsella_aerofaciens	k__Bacteria.p__Proteobacteria.c__Deltaproteobacteria.o__Desulfovibrionales.f__Desulfovibrionaceae.g__Desulfovibrio.s__Desulfovibrio_desulfuricans	123_900_8_104	0.522412	0.202481	0.307125	94_318_9_29	-0.0819242	0.991569	1.03756	64_217_2_15	0.609016	0.551579	0.780872	16_288_0_192	3.09191	0.00464383	0.00804758	6.38e-09	0	IBD	3_28_4_42	0.148286	1	0.0698148
k__Bacteria.p__Bacteroidetes.c__Bacteroidia.o__Bacteroidales.f__Prevotellaceae.g__Paraprevotella.s__Paraprevotella_clara	k__Bacteria.p__Proteobacteria.c__Deltaproteobacteria.o__Desulfovibrionales.f__Desulfovibrionaceae.g__Desulfovibrio.s__Desulfovibrio_piger	151_262_104_618	1.22844	1.5e-17	0	86_127_36_201	1.32051	4.17e-09	0	88_81_35_94	1.06147	2.72e-05	0.000300546	22_76_10_388	2.38714	3.18e-12	0	6.43e-09	0	-	1_6_2_68	1.84421	0.311542	0.6452
k__Bacteria.p__Firmicutes.c__Clostridia.o__Clostridiales.f__Lachnospiraceae.g__Coprococcus.s__Coprococcus_comes	k__Bacteria.p__Firmicutes.c__Clostridia.o__Clostridiales.f__Lachnospiraceae.g__Lachnospiraceae_noname.s__Lachnospiraceae_bacterium_3_1_57FAA_CT1	180_877_34_44	-1.32682	1.37e-08	0	66_359_9_16	-1.13544	0.0124196	0.0460447	69_205_13_11	-1.24446	0.00450212	0.0286088	61_235_23_177	0.679296	0.0123418	0.0197478	6.86e-09	0	IBD	5_31_6_35	-0.0475089	1	0.286119
k__Bacteria.p__Firmicutes.c__Clostridia.o__Clostridiales.f__Ruminococcaceae.g__Ruminococcus.s__Ruminococcus_callidus	k__Bacteria.p__Verrucomicrobia.c__Verrucomicrobiae.o__Verrucomicrobiales.f__Verrucomicrobiaceae.g__Akkermansia.s__Akkermansia_muciniphila	392_173_366_204	0.232928	0.0744318	0.135054	162_92_100_96	0.522855	0.00878269	0.0348385	102_42_99_55	0.296584	0.282059	0.537395	60_55_86_295	1.31478	2.14e-09	0	6.9e-09	0	-	7_1_17_52	2.70805	0.00157127	0.147585
k__Bacteria.p__Actinobacteria.c__Actinobacteria.o__Coriobacteriales.f__Coriobacteriaceae.g__Adlercreutzia.s__Adlercreutzia_equolifaciens	k__Bacteria.p__Firmicutes.c__Clostridia.o__Clostridiales.f__Lachnospiraceae.g__Roseburia.s__Roseburia_intestinalis	659_240_179_57	-0.129628	0.494387	0.618343	268_99_58_25	0.162345	0.632306	0.806519	140_41_94_23	-0.172085	0.6531	0.870182	148_52_131_165	1.26974	1.18e-10	0	6.98e-09	0	-	NA	NA	NA	NA
k__Bacteria.p__Actinobacteria.c__Actinobacteria.o__Coriobacteriales.f__Coriobacteriaceae.g__Adlercreutzia.s__Adlercreutzia_equolifaciens	k__Bacteria.p__Firmicutes.c__Clostridia.o__Clostridiales.f__Ruminococcaceae.g__Ruminococcus.s__Ruminococcus_bromii	707_192_198_38	-0.338489	0.0968322	0.169072	335_32_75_8	0.150315	0.872706	0.982159	149_32_99_18	-0.156331	0.738739	0.919934	121_79_85_211	1.32987	3.9e-12	0	7.02e-09	0	-	NA	NA	NA	NA
k__Bacteria.p__Firmicutes.c__Clostridia.o__Clostridiales.f__Clostridiales_noname.g__Pseudoflavonifractor.s__Pseudoflavonifractor_capillosus	k__Bacteria.p__Firmicutes.c__Erysipelotrichia.o__Erysipelotrichales.f__Erysipelotrichaceae.g__Erysipelotrichaceae_noname.s__Clostridium_ramosum	34_207_51_843	1.00181	1.7e-05	0.000112755	11_112_31_296	-0.0385465	1	0.970677	15_81_17_185	0.701091	0.0876105	0.261912	24_128_119_225	-1.02225	3.75e-05	9.95e-05	7.13e-09	0	-	1_7_6_63	0.6698	0.917163	0.0956292
k__Bacteria.p__Actinobacteria.c__Actinobacteria.o__Coriobacteriales.f__Coriobacteriaceae.g__Gordonibacter.s__Gordonibacter_pamelaeae	k__Bacteria.p__Bacteroidetes.c__Bacteroidia.o__Bacteroidales.f__Rikenellaceae.g__Alistipes.s__Alistipes_finegoldii	366_243_250_276	0.507633	2.97e-05	0.000145792	203_49_151_47	0.253837	0.321647	0.535297	65_38_116_79	0.149258	0.635845	0.844105	117_93_69_217	1.36935	1.52e-12	0	7.27e-09	0	-	0_1_30_46	-0.676887	1	0.217994
k__Bacteria.p__Bacteroidetes.c__Bacteroidia.o__Bacteroidales.f__Bacteroidaceae.g__Bacteroides.s__Bacteroides_cellulosilyticus	k__Bacteria.p__Proteobacteria.c__Deltaproteobacteria.o__Desulfovibrionales.f__Desulfovibrionaceae.g__Desulfovibrio.s__Desulfovibrio_piger	113_304_142_576	0.410765	0.00541795	0.0138891	59_136_63_192	0.278708	0.227107	0.42939	78_105_45_70	0.142288	0.639305	0.846411	15_79_17_385	1.45742	6.57e-05	0.00018876	7.56e-09	0	-	0_23_3_51	-1.16133	0.810243	0.0966337
k__Bacteria.p__Firmicutes.c__Clostridia.o__Clostridiales.f__Lachnospiraceae.g__Lachnospiraceae_noname.s__Lachnospiraceae_bacterium_7_1_58FAA	k__Bacteria.p__Firmicutes.c__Erysipelotrichia.o__Erysipelotrichales.f__Erysipelotrichaceae.g__Erysipelotrichaceae_noname.s__Erysipelotrichaceae_bacterium_6_1_45	257_580_59_239	0.579707	0.000448705	0.00154768	160_220_26_44	0.200741	0.533242	0.741218	66_198_4_30	0.820062	0.164745	0.387079	115_178_19_184	1.81192	4.61e-13	0	8.47e-09	0	-	5_45_1_26	0.758715	0.690539	0.28717
k__Bacteria.p__Actinobacteria.c__Actinobacteria.o__Coriobacteriales.f__Coriobacteriaceae.g__Gordonibacter.s__Gordonibacter_pamelaeae	k__Bacteria.p__Bacteroidetes.c__Bacteroidia.o__Bacteroidales.f__Porphyromonadaceae.g__Parabacteroides.s__Parabacteroides_merdae	390_219_396_130	-0.535227	5.75e-05	0.000222085	172_80_164_34	-0.799811	0.00067286	0.00398804	76_27_175_20	-1.12411	0.000607423	0.00587402	104_106_115_171	0.376355	0.0488547	0.069815	8.78e-09	0	-	0_1_41_35	-1.25477	0.927616	0.325518
k__Bacteria.p__Firmicutes.c__Clostridia.o__Clostridiales.f__Lachnospiraceae.g__Coprococcus.s__Coprococcus_sp_ART55_1	k__Bacteria.p__Proteobacteria.c__Deltaproteobacteria.o__Desulfovibrionales.f__Desulfovibrionaceae.g__Desulfovibrio.s__Desulfovibrio_desulfuricans	35_335_96_669	-0.309101	0.162638	0.256667	46_123_57_224	0.385302	0.112201	0.262882	27_94_39_138	0.0201558	1	0.938715	4_36_12_444	1.47799	0.0195573	0.0298421	8.87e-09	0	-	0_2_7_68	0.602493	1	0.605919
k__Bacteria.p__Bacteroidetes.c__Bacteroidia.o__Bacteroidales.f__Rikenellaceae.g__Alistipes.s__Alistipes_onderdonkii	k__Bacteria.p__Firmicutes.c__Erysipelotrichia.o__Erysipelotrichales.f__Erysipelotrichaceae.g__Erysipelotrichaceae_noname.s__Eubacterium_biforme	357_439_159_180	-0.0828155	0.56705	0.684166	145_229_28_48	0.0759328	0.868966	0.981436	139_94_45_20	-0.407823	0.217711	0.471126	58_177_29_232	0.954556	0.000125784	0.000293408	9.14e-09	0	-	4_29_0_44	2.60832	0.0845771	0.279603
k__Bacteria.p__Firmicutes.c__Clostridia.o__Clostridiales.f__Lachnospiraceae.g__Roseburia.s__Roseburia_inulinivorans	k__Bacteria.p__Firmicutes.c__Clostridia.o__Clostridiales.f__Lachnospiraceae.g__Lachnospiraceae_noname.s__Lachnospiraceae_bacterium_3_1_57FAA_CT1	182_853_32_68	-0.797002	0.000593787	0.00203209	61_354_14_21	-1.35777	0.000222905	0.00170264	74_205_8_11	-0.712366	0.201874	0.440701	67_254_17_158	0.87638	0.00270064	0.00488297	9.63e-09	0	-	9_38_2_28	1.03425	0.272629	0.844585
k__Bacteria.p__Firmicutes.c__Clostridia.o__Clostridiales.f__Lachnospiraceae.g__Coprococcus.s__Coprococcus_catus	k__Bacteria.p__Firmicutes.c__Clostridia.o__Clostridiales.f__Lachnospiraceae.g__Lachnospiraceae_noname.s__Lachnospiraceae_bacterium_3_1_57FAA_CT1	177_854_37_67	-0.983759	7.29e-06	5.45e-05	63_348_12_27	-0.914141	0.0195127	0.0678561	71_201_11_15	-0.737599	0.1114	0.309691	57_196_27_216	0.834527	0.00114834	0.00228019	9.82e-09	0	IBD	3_15_8_51	0.313439	0.93341	0.482584
k__Archaea.p__Euryarchaeota.c__Methanobacteria.o__Methanobacteriales.f__Methanobacteriaceae.g__Methanobrevibacter.s__Methanobrevibacter_smithii	k__Bacteria.p__Bacteroidetes.c__Bacteroidia.o__Bacteroidales.f__Porphyromonadaceae.g__Barnesiella.s__Barnesiella_intestinihominis	483_101_413_138	0.467205	0.00178531	0.00531066	148_11_242_49	0.969209	0.00575267	0.0235399	143_19_113_23	0.421118	0.265927	0.529598	56_13_183_244	1.71855	9.2e-09	0	1.02e-08	0	-	3_1_16_57	2.09572	0.0653495	0.722929
k__Bacteria.p__Bacteroidetes.c__Bacteroidia.o__Bacteroidales.f__Rikenellaceae.g__Alistipes.s__Alistipes_onderdonkii	k__Bacteria.p__Firmicutes.c__Clostridia.o__Clostridiales.f__Lachnospiraceae.g__Lachnospiraceae_noname.s__Lachnospiraceae_bacterium_1_4_56FAA	147_649_90_249	-0.468266	0.00271583	0.00763063	73_301_32_44	-1.09724	3.84e-05	0.000363349	64_169_13_52	0.391936	0.315343	0.590836	87_148_66_195	0.549412	0.00648141	0.0108121	1.02e-08	0	-	1_32_6_38	-1.29692	0.277071	0.0536585
k__Bacteria.p__Firmicutes.c__Clostridia.o__Clostridiales.f__Lachnospiraceae.g__Lachnospiraceae_noname.s__Lachnospiraceae_bacterium_7_1_58FAA	k__Bacteria.p__Firmicutes.c__Clostridia.o__Clostridiales.f__Ruminococcaceae.g__Ruminococcus.s__Ruminococcus_callidus	416_421_149_149	-0.0119333	0.983078	0.995272	218_162_36_34	0.239755	0.42576	0.639681	122_142_22_12	-0.739018	0.0673303	0.221873	88_205_27_176	1.01669	2.58e-05	7e-05	1.08e-08	0	-	6_44_2_25	0.398701	0.888215	0.451508
k__Bacteria.p__Firmicutes.c__Clostridia.o__Clostridiales.f__Lachnospiraceae.g__Lachnospiraceae_noname.s__Lachnospiraceae_bacterium_7_1_58FAA	k__Bacteria.p__Proteobacteria.c__Gammaproteobacteria.o__Enterobacteriales.f__Enterobacteriaceae.g__Escherichia.s__Escherichia_coli	487_350_144_154	0.396844	0.00405286	0.0107509	221_159_43_27	-0.130196	0.718399	0.886969	150_114_16_18	0.387799	0.368635	0.646916	160_133_147_56	-0.775395	9.32e-05	0.000228405	1.09e-08	0	-	31_19_16_11	0.11856	0.995135	0.0846568
k__Bacteria.p__Actinobacteria.c__Actinobacteria.o__Coriobacteriales.f__Coriobacteriaceae.g__Collinsella.s__Collinsella_aerofaciens	k__Bacteria.p__Firmicutes.c__Clostridia.o__Clostridiales.f__Ruminococcaceae.g__Ruminococcaceae_noname.s__Ruminococcaceae_bacterium_D16	162_861_37_75	-0.968205	8.27e-06	6.12e-05	84_328_12_26	-0.606369	0.138502	0.303915	82_199_7_10	-0.546544	0.395987	0.659229	111_193_36_156	0.904491	4.18e-05	0.000107623	1.1e-08	0	IBD	11_20_7_39	1.08332	0.0764528	0.759869
k__Bacteria.p__Actinobacteria.c__Actinobacteria.o__Coriobacteriales.f__Coriobacteriaceae.g__Gordonibacter.s__Gordonibacter_pamelaeae	k__Bacteria.p__Bacteroidetes.c__Bacteroidia.o__Bacteroidales.f__Rikenellaceae.g__Alistipes.s__Alistipes_onderdonkii	442_167_354_172	0.251146	0.0612332	0.115089	213_39_161_37	0.227172	0.434688	0.642266	81_22_152_43	0.0326841	1	0.961409	137_73_98_188	1.27538	1.8e-11	0	1.11e-08	0	IBD	0_1_33_43	-0.837397	1	0.203124
k__Bacteria.p__Firmicutes.c__Clostridia.o__Clostridiales.f__Eubacteriaceae.g__Eubacterium.s__Eubacterium_ventriosum	k__Bacteria.p__Firmicutes.c__Erysipelotrichia.o__Erysipelotrichales.f__Erysipelotrichaceae.g__Holdemania.s__Holdemania_filiformis	240_612_117_166	-0.586272	4.74e-05	0.000181818	136_233_39_42	-0.463654	0.076738	0.196514	72_146_38_42	-0.604593	0.0305473	0.124128	56_129_61_250	0.574982	0.00936128	0.0151364	1.19e-08	0	IBD	6_17_17_37	-0.228259	0.876924	0.168639
k__Bacteria.p__Actinobacteria.c__Actinobacteria.o__Coriobacteriales.f__Coriobacteriaceae.g__Adlercreutzia.s__Adlercreutzia_equolifaciens	k__Bacteria.p__Firmicutes.c__Erysipelotrichia.o__Erysipelotrichales.f__Erysipelotrichaceae.g__Erysipelotrichaceae_noname.s__Eubacterium_biforme	391_508_125_111	-0.379761	0.011503	0.0271784	129_238_44_39	-0.729877	0.00374867	0.0172596	95_86_89_28	-1.04535	7.94e-05	0.000904872	44_156_43_253	0.505036	0.0422459	0.0608197	1.2e-08	0	-	NA	NA	NA	NA
k__Archaea.p__Euryarchaeota.c__Methanobacteria.o__Methanobacteriales.f__Methanobacteriaceae.g__Methanobrevibacter.s__Methanobrevibacter_smithii	k__Bacteria.p__Proteobacteria.c__Deltaproteobacteria.o__Desulfovibrionales.f__Desulfovibrionaceae.g__Desulfovibrio.s__Desulfovibrio_desulfuricans	91_493_40_511	0.850862	1.9e-05	0.000125174	48_111_55_236	0.617104	0.00894686	0.0352202	42_120_24_112	0.482134	0.11934	0.316441	9_60_7_420	2.17519	2.68e-06	5.64e-06	1.2e-08	0	-	0_4_7_66	-0.0149257	1	0.176704
k__Archaea.p__Euryarchaeota.c__Methanobacteria.o__Methanobacteriales.f__Methanobacteriaceae.g__Methanobrevibacter.s__Methanobrevibacter_smithii	k__Bacteria.p__Bacteroidetes.c__Bacteroidia.o__Bacteroidales.f__Rikenellaceae.g__Alistipes.s__Alistipes_finegoldii	322_262_294_257	0.0715928	0.588166	0.703254	135_24_219_72	0.602533	0.0252984	0.0830701	103_59_78_58	0.259523	0.32907	0.596371	42_27_144_283	1.10925	2.87e-05	7.87e-05	1.23e-08	0	-	2_2_28_45	0.467808	0.971333	0.505364
k__Bacteria.p__Actinobacteria.c__Actinobacteria.o__Coriobacteriales.f__Coriobacteriaceae.g__Eggerthella.s__Eggerthella_lenta	k__Bacteria.p__Firmicutes.c__Clostridia.o__Clostridiales.f__Lachnospiraceae.g__Roseburia.s__Roseburia_intestinalis	335_132_503_165	-0.183573	0.200577	0.304778	128_64_198_60	-0.498882	0.0238807	0.0773022	90_22_144_42	0.168059	0.667914	0.87786	141_67_138_150	0.823265	1.71e-05	4.86e-05	1.23e-08	0	-	1_0_32_44	1.41286	0.840371	0.722458
k__Archaea.p__Euryarchaeota.c__Methanobacteria.o__Methanobacteriales.f__Methanobacteriaceae.g__Methanobrevibacter.s__Methanobrevibacter_smithii	k__Bacteria.p__Firmicutes.c__Clostridia.o__Clostridiales.f__Ruminococcaceae.g__Ruminococcus.s__Ruminococcus_callidus	328_256_237_314	0.528225	1.27e-05	9.49e-05	116_43_138_153	1.08796	3.31e-07	0	85_77_59_77	0.36254	0.14933	0.364873	35_34_80_347	1.49108	1.18e-08	0	1.29e-08	0	-	2_2_6_67	2.34033	0.0375003	0.405236
k__Bacteria.p__Firmicutes.c__Clostridia.o__Clostridiales.f__Eubacteriaceae.g__Eubacterium.s__Eubacterium_eligens	k__Bacteria.p__Firmicutes.c__Erysipelotrichia.o__Erysipelotrichales.f__Erysipelotrichaceae.g__Holdemania.s__Holdemania_filiformis	270_628_87_150	-0.30074	0.0583307	0.110238	150_232_25_43	0.0991553	0.816068	0.941792	87_167_23_21	-0.738292	0.0334529	0.128923	73_153_44_226	0.890841	4.79e-05	0.000123839	1.34e-08	0	-	13_30_10_24	0.0322609	1	0.110812
k__Bacteria.p__Firmicutes.c__Clostridia.o__Clostridiales.f__Clostridiaceae.g__Clostridium.s__Clostridium_leptum	k__Bacteria.p__Firmicutes.c__Clostridia.o__Clostridiales.f__Ruminococcaceae.g__Ruminococcus.s__Ruminococcus_bromii	741_186_164_44	0.0728225	0.769736	0.844634	341_23_69_17	1.29722	0.000154436	0.00121982	206_43_42_7	-0.177062	0.836626	0.972425	149_101_57_189	1.57984	4.54e-16	0	1.35e-08	0	-	13_19_5_40	1.62883	0.0068795	0.935905
k__Bacteria.p__Firmicutes.c__Clostridia.o__Clostridiales.f__Ruminococcaceae.g__Ruminococcus.s__Ruminococcus_callidus	k__Bacteria.p__Proteobacteria.c__Gammaproteobacteria.o__Enterobacteriales.f__Enterobacteriaceae.g__Escherichia.s__Escherichia_coli	324_241_307_263	0.140994	0.26234	0.380081	135_119_129_67	-0.525898	0.00930737	0.0362226	83_61_83_71	0.15066	0.595399	0.824923	53_62_254_127	-0.846669	0.000107858	0.000272801	1.35e-08	0	-	4_4_43_26	-0.495616	0.734113	0.636457
k__Bacteria.p__Bacteroidetes.c__Bacteroidia.o__Bacteroidales.f__Porphyromonadaceae.g__Parabacteroides.s__Parabacteroides_merdae	k__Bacteria.p__Firmicutes.c__Erysipelotrichia.o__Erysipelotrichales.f__Erysipelotrichaceae.g__Erysipelotrichaceae_noname.s__Eubacterium_cylindroides	174_612_60_289	0.309888	0.0719895	0.13192	59_277_7_107	1.12274	0.00596851	0.024165	46_205_6_41	0.367898	0.541111	0.774371	33_186_8_269	1.73962	2.72e-06	5.62e-06	1.38e-08	0	-	NA	NA	NA	NA
k__Bacteria.p__Bacteroidetes.c__Bacteroidia.o__Bacteroidales.f__Rikenellaceae.g__Alistipes.s__Alistipes_indistinctus	k__Bacteria.p__Firmicutes.c__Negativicutes.o__Selenomonadales.f__Veillonellaceae.g__Veillonella.s__Veillonella_parvula	89_349_206_491	-0.495103	0.000747968	0.00250236	98_140_95_117	-0.147839	0.495573	0.697505	46_96_61_95	-0.290002	0.280634	0.537164	15_72_194_215	-1.44022	5.12e-07	0	1.42e-08	0	-	6_8_29_34	-0.111695	1	0.0409576
k__Bacteria.p__Firmicutes.c__Clostridia.o__Clostridiales.f__Lachnospiraceae.g__Lachnospiraceae_noname.s__Lachnospiraceae_bacterium_1_4_56FAA	k__Bacteria.p__Firmicutes.c__Bacilli.o__Lactobacillales.f__Streptococcaceae.g__Streptococcus.s__Streptococcus_mitis_oralis_pneumoniae	75_162_89_809	1.43563	5.56e-17	0	27_78_26_319	1.4407	9.25e-07	0	19_58_25_196	0.943372	0.00712502	0.0388643	39_114_90_253	-0.0342602	0.964643	0.928121	1.52e-08	0	-	0_7_2_68	0.602493	1	0.692749
k__Bacteria.p__Firmicutes.c__Clostridia.o__Clostridiales.f__Lachnospiraceae.g__Coprococcus.s__Coprococcus_catus	k__Bacteria.p__Firmicutes.c__Clostridia.o__Clostridiales.f__Lachnospiraceae.g__Lachnospiraceae_noname.s__Lachnospiraceae_bacterium_7_1_58FAA	756_275_81_23	-0.233488	0.400655	0.530533	345_66_35_4	-0.417665	0.559208	0.749295	239_33_25_1	-0.866205	0.469863	0.721546	198_55_95_148	1.71586	1.98e-18	0	1.58e-08	0	-	14_4_36_23	0.729759	0.339895	0.119601
k__Bacteria.p__Bacteroidetes.c__Bacteroidia.o__Bacteroidales.f__Rikenellaceae.g__Alistipes.s__Alistipes_putredinis	k__Bacteria.p__Proteobacteria.c__Deltaproteobacteria.o__Desulfovibrionales.f__Desulfovibrionaceae.g__Desulfovibrio.s__Desulfovibrio_piger	220_694_35_186	0.511604	0.0122502	0.0287997	116_277_6_51	1.20185	0.00551105	0.0230698	108_136_15_39	0.705886	0.0413268	0.154188	28_192_4_272	2.19337	1.28e-06	0	1.63e-08	0	-	2_40_1_34	0.350483	1	0.117565
k__Bacteria.p__Bacteroidetes.c__Bacteroidia.o__Bacteroidales.f__Prevotellaceae.g__Prevotella.s__Prevotella_copri	k__Bacteria.p__Bacteroidetes.c__Bacteroidia.o__Bacteroidales.f__Rikenellaceae.g__Alistipes.s__Alistipes_indistinctus	185_226_253_471	0.420865	0.00101844	0.00337262	145_100_93_112	0.55501	0.0047466	0.0202548	61_71_81_85	-0.102747	0.745187	0.923293	25_41_62_368	1.28726	5.87e-06	5.29e-06	1.65e-08	0	-	2_9_12_54	0.137471	1	0.164961
k__Bacteria.p__Bacteroidetes.c__Bacteroidia.o__Bacteroidales.f__Bacteroidaceae.g__Bacteroides.s__Bacteroides_thetaiotaomicron	k__Bacteria.p__Bacteroidetes.c__Bacteroidia.o__Bacteroidales.f__Porphyromonadaceae.g__Parabacteroides.s__Parabacteroides_goldsteinii	104_670_27_334	0.639614	0.00531202	0.0135864	46_317_8_79	0.314665	0.534857	0.742146	65_187_10_36	0.194208	0.740551	0.922668	29_221_3_243	2.22632	8.35e-06	1.55e-05	1.72e-08	0	-	6_45_0_26	2.02438	0.245125	0.899207
k__Bacteria.p__Bacteroidetes.c__Bacteroidia.o__Bacteroidales.f__Rikenellaceae.g__Alistipes.s__Alistipes_indistinctus	k__Bacteria.p__Firmicutes.c__Erysipelotrichia.o__Erysipelotrichales.f__Erysipelotrichaceae.g__Catenibacterium.s__Catenibacterium_mitsuokai	66_372_111_586	-0.062887	0.772264	0.846068	29_209_23_189	0.127055	0.775065	0.912799	38_104_49_107	-0.223011	0.454373	0.717511	13_74_20_389	1.23633	0.00112614	0.00224305	1.73e-08	0	-	1_13_2_61	1.00552	0.753004	0.839326
k__Bacteria.p__Actinobacteria.c__Actinobacteria.o__Coriobacteriales.f__Coriobacteriaceae.g__Gordonibacter.s__Gordonibacter_pamelaeae	k__Bacteria.p__Firmicutes.c__Clostridia.o__Clostridiales.f__Lachnospiraceae.g__Coprococcus.s__Coprococcus_catus	530_79_501_25	-1.08086	3.22e-06	3.38e-05	226_26_185_13	-0.474765	0.228378	0.43038	87_16_185_10	-1.2034	0.0048813	0.0296495	132_78_121_165	0.832541	9.74e-06	2.04e-05	1.76e-08	0	-	0_1_18_58	0.0526437	1	0.639503
k__Bacteria.p__Bacteroidetes.c__Bacteroidia.o__Bacteroidales.f__Bacteroidaceae.g__Bacteroides.s__Bacteroides_thetaiotaomicron	k__Bacteria.p__Bacteroidetes.c__Bacteroidia.o__Bacteroidales.f__Bacteroidaceae.g__Bacteroides.s__Bacteroides_salyersiae	120_654_39_322	0.407581	0.0451737	0.0889349	82_281_10_77	0.771569	0.0367833	0.105982	51_201_7_39	0.29719	0.619294	0.832349	24_226_3_243	2.01828	0.000119585	0.000286985	1.77e-08	0	-	9_42_0_26	2.47208	0.0845635	0.774177
k__Bacteria.p__Actinobacteria.c__Actinobacteria.o__Coriobacteriales.f__Coriobacteriaceae.g__Eggerthella.s__Eggerthella_lenta	k__Bacteria.p__Bacteroidetes.c__Bacteroidia.o__Bacteroidales.f__Rikenellaceae.g__Alistipes.s__Alistipes_finegoldii	264_203_352_316	0.154448	0.224702	0.334445	145_47_209_49	-0.323305	0.196053	0.389731	64_48_117_69	-0.24001	0.386093	0.652777	104_104_82_206	0.917502	1.71e-06	5.85e-06	1.78e-08	0	-	0_1_30_46	-0.676887	1	0.336944
k__Bacteria.p__Actinobacteria.c__Actinobacteria.o__Coriobacteriales.f__Coriobacteriaceae.g__Gordonibacter.s__Gordonibacter_pamelaeae	k__Bacteria.p__Proteobacteria.c__Gammaproteobacteria.o__Enterobacteriales.f__Enterobacteriaceae.g__Escherichia.s__Escherichia_coli	343_266_288_238	0.0634871	0.637881	0.743693	153_99_111_87	0.191157	0.368909	0.588221	54_49_112_83	-0.201879	0.479837	0.728923	105_105_202_84	-0.873988	4.8e-06	5.39e-06	1.81e-08	0	-	1_0_46_30	0.676887	1	0.350264
k__Bacteria.p__Firmicutes.c__Clostridia.o__Clostridiales.f__Eubacteriaceae.g__Eubacterium.s__Eubacterium_eligens	k__Bacteria.p__Firmicutes.c__Clostridia.o__Clostridiales.f__Lachnospiraceae.g__Lachnospiraceae_noname.s__Lachnospiraceae_bacterium_1_4_56FAA	140_758_97_140	-1.32078	2.81e-17	0	67_315_38_30	-1.77496	1.64e-11	0	49_205_28_16	-1.97002	1.87e-09	0	62_164_91_179	-0.293908	0.161207	0.200636	1.9e-08	0	-	3_40_4_30	-0.53489	0.732259	0.756503
k__Bacteria.p__Firmicutes.c__Clostridia.o__Clostridiales.f__Lachnospiraceae.g__Blautia.s__Ruminococcus_gnavus	k__Bacteria.p__Firmicutes.c__Erysipelotrichia.o__Erysipelotrichales.f__Erysipelotrichaceae.g__Holdemania.s__Holdemania_filiformis	187_250_170_528	0.841627	1.19e-10	0	97_108_78_167	0.650987	0.00114795	0.006606	59_68_51_120	0.709211	0.00488808	0.0296811	75_263_42_116	-0.241534	0.328197	0.374727	1.94e-08	0	IBD	16_22_7_32	1.15618	0.0421942	0.0132343
k__Bacteria.p__Bacteroidetes.c__Bacteroidia.o__Bacteroidales.f__Rikenellaceae.g__Alistipes.s__Alistipes_senegalensis	k__Bacteria.p__Proteobacteria.c__Betaproteobacteria.o__Burkholderiales.f__Oxalobacteraceae.g__Oxalobacter.s__Oxalobacter_formigenes	90_424_21_600	1.78415	4.12e-15	0	94_196_6_154	2.43633	8.36e-12	0	46_145_10_97	1.08775	0.00351295	0.0230976	10_84_1_401	3.50437	9.76e-09	0	1.94e-08	0	-	2_12_2_61	1.59331	0.215785	0.139483
k__Bacteria.p__Actinobacteria.c__Actinobacteria.o__Coriobacteriales.f__Coriobacteriaceae.g__Adlercreutzia.s__Adlercreutzia_equolifaciens	k__Bacteria.p__Bacteroidetes.c__Bacteroidia.o__Bacteroidales.f__Bacteroidaceae.g__Bacteroides.s__Bacteroides_dorei	642_257_173_63	-0.0907906	0.636894	0.742579	304_63_63_20	0.437016	0.1724	0.349149	144_37_103_14	-0.616484	0.0886231	0.263283	136_64_119_177	1.14531	2.36e-09	0	1.95e-08	0	-	NA	NA	NA	NA
k__Bacteria.p__Bacteroidetes.c__Bacteroidia.o__Bacteroidales.f__Bacteroidaceae.g__Bacteroides.s__Bacteroides_eggerthii	k__Bacteria.p__Firmicutes.c__Erysipelotrichia.o__Erysipelotrichales.f__Erysipelotrichaceae.g__Erysipelotrichaceae_noname.s__Eubacterium_cylindroides	70_185_164_716	0.504026	0.00273138	0.00768526	26_88_40_296	0.784887	0.00650327	0.0272985	19_95_33_151	-0.0796716	0.921458	1.01533	15_44_26_411	1.68802	8.49e-07	0	2.11e-08	0	-	NA	NA	NA	NA
k__Bacteria.p__Bacteroidetes.c__Bacteroidia.o__Bacteroidales.f__Rikenellaceae.g__Alistipes.s__Alistipes_finegoldii	k__Bacteria.p__Firmicutes.c__Clostridia.o__Clostridiales.f__Lachnospiraceae.g__Coprococcus.s__Coprococcus_sp_ART55_1	225_391_145_374	0.39375	0.00264779	0.00744	147_207_22_74	0.855981	0.00142882	0.00809315	80_101_41_76	0.379796	0.149738	0.364664	28_158_12_298	1.45719	2.2e-05	6.16e-05	2.11e-08	0	-	2_28_0_47	2.12026	0.321257	0.679797
k__Bacteria.p__Actinobacteria.c__Actinobacteria.o__Bifidobacteriales.f__Bifidobacteriaceae.g__Bifidobacterium.s__Bifidobacterium_bifidum	k__Bacteria.p__Firmicutes.c__Erysipelotrichia.o__Erysipelotrichales.f__Erysipelotrichaceae.g__Erysipelotrichaceae_noname.s__Eubacterium_biforme	144_193_372_426	-0.156623	0.257457	0.374215	71_135_102_142	-0.309795	0.135911	0.30054	23_28_161_86	-0.817264	0.0113886	0.0581523	44_137_43_272	0.706743	0.00387188	0.00681589	2.13e-08	0	-	3_12_1_61	2.44061	0.0223141	0.0990664
k__Bacteria.p__Firmicutes.c__Clostridia.o__Clostridiales.f__Lachnospiraceae.g__Lachnospiraceae_noname.s__Lachnospiraceae_bacterium_7_1_58FAA	k__Bacteria.p__Bacteroidetes.c__Bacteroidia.o__Bacteroidales.f__Porphyromonadaceae.g__Parabacteroides.s__Parabacteroides_johnsonii	108_729_35_263	0.0989115	0.705153	0.796411	66_314_12_58	-0.010484	1	0.971593	68_196_10_24	-0.206531	0.749073	0.925064	42_251_6_197	1.636	6.35e-05	0.000185425	2.26e-08	0	IBD	7_43_0_27	2.24948	0.152427	0.690826
k__Bacteria.p__Firmicutes.c__Clostridia.o__Clostridiales.f__Lachnospiraceae.g__Roseburia.s__Roseburia_intestinalis	k__Bacteria.p__Firmicutes.c__Clostridia.o__Clostridiales.f__Lachnospiraceae.g__Lachnospiraceae_noname.s__Lachnospiraceae_bacterium_3_1_57FAA_CT1	154_684_60_237	-0.12097	0.52963	0.65139	40_286_35_89	-1.03173	8.44e-05	0.000789845	61_173_21_43	-0.332432	0.344639	0.606368	60_219_24_193	0.777896	0.00337794	0.00603193	2.3e-08	0	-	5_28_6_38	0.1337	1	0.344189
k__Bacteria.p__Actinobacteria.c__Actinobacteria.o__Coriobacteriales.f__Coriobacteriaceae.g__Adlercreutzia.s__Adlercreutzia_equolifaciens	k__Bacteria.p__Bacteroidetes.c__Bacteroidia.o__Bacteroidales.f__Porphyromonadaceae.g__Parabacteroides.s__Parabacteroides_merdae	629_270_157_79	0.160985	0.339015	0.465779	282_85_54_29	0.581352	0.034182	0.10268	146_35_105_12	-0.71549	0.0580043	0.19146	124_76_95_201	1.23368	9.48e-11	0	2.35e-08	0	-	NA	NA	NA	NA
k__Bacteria.p__Firmicutes.c__Clostridia.o__Clostridiales.f__Lachnospiraceae.g__Roseburia.s__Roseburia_inulinivorans	k__Bacteria.p__Firmicutes.c__Clostridia.o__Clostridiales.f__Ruminococcaceae.g__Ruminococcaceae_noname.s__Ruminococcaceae_bacterium_D16	175_860_24_76	-0.451257	0.0878622	0.15583	86_329_10_25	-0.450129	0.335839	0.54252	78_201_11_8	-1.24497	0.0115573	0.0584138	122_199_25_150	1.28758	6.83e-08	0	2.36e-08	0	IBD	11_36_7_23	-0.0128678	1	0.0277759
k__Bacteria.p__Bacteroidetes.c__Bacteroidia.o__Bacteroidales.f__Prevotellaceae.g__Prevotella.s__Prevotella_copri	k__Bacteria.p__Firmicutes.c__Erysipelotrichia.o__Erysipelotrichales.f__Erysipelotrichaceae.g__Erysipelotrichaceae_noname.s__Eubacterium_biforme	268_143_248_476	1.27754	1.62e-23	0	122_123_51_154	1.09048	1.16e-07	0	105_27_79_87	1.44041	3.93e-08	0	37_29_50_380	2.25946	4.6e-18	0	2.37e-08	0	-	2_9_2_64	1.91537	0.110261	0.731264
k__Bacteria.p__Firmicutes.c__Clostridia.o__Clostridiales.f__Lachnospiraceae.g__Roseburia.s__Roseburia_hominis	k__Bacteria.p__Firmicutes.c__Erysipelotrichia.o__Erysipelotrichales.f__Erysipelotrichaceae.g__Holdemania.s__Holdemania_filiformis	310_687_47_91	-0.139269	0.528457	0.650106	160_248_15_27	0.136197	0.806921	0.942216	89_162_21_26	-0.387348	0.29058	0.543871	91_181_26_198	1.32873	2.52e-08	0	2.58e-08	0	-	14_32_9_22	0.0551321	1	0.0218811
k__Bacteria.p__Bacteroidetes.c__Bacteroidia.o__Bacteroidales.f__Rikenellaceae.g__Alistipes.s__Alistipes_indistinctus	k__Bacteria.p__Firmicutes.c__Erysipelotrichia.o__Erysipelotrichales.f__Erysipelotrichaceae.g__Erysipelotrichaceae_noname.s__Eubacterium_biforme	218_220_298_399	0.282332	0.0245131	0.0530831	94_144_79_133	0.0936648	0.699166	0.856352	92_50_92_64	0.244692	0.364179	0.642237	30_57_57_352	1.17921	8.55e-06	1.55e-05	2.6e-08	0	IBD	3_11_1_62	2.54012	0.0156932	0.199613
k__Bacteria.p__Bacteroidetes.c__Bacteroidia.o__Bacteroidales.f__Bacteroidaceae.g__Bacteroides.s__Bacteroides_dorei	k__Bacteria.p__Firmicutes.c__Clostridia.o__Clostridiales.f__Ruminococcaceae.g__Ruminococcus.s__Ruminococcus_lactaris	485_330_187_133	0.0448953	0.788345	0.858803	213_154_45_38	0.156389	0.602102	0.79552	149_98_30_21	0.0675661	0.95035	1.01969	115_140_50_191	1.13698	1.68e-08	0	2.61e-08	0	IBD	12_25_8_32	0.628224	0.333131	0.359631
k__Bacteria.p__Bacteroidetes.c__Bacteroidia.o__Bacteroidales.f__Bacteroidales_noname.g__Bacteroidales_noname.s__Bacteroidales_bacterium_ph8	k__Bacteria.p__Firmicutes.c__Clostridia.o__Clostridiales.f__Clostridiaceae.g__Clostridium.s__Clostridium_leptum	674_129_253_79	0.490684	0.00276336	0.00774821	315_49_49_37	1.57455	8.82e-10	0	222_35_27_14	1.19536	0.00177629	0.013577	157_51_93_195	1.85544	6.47e-21	0	2.63e-08	0	-	10_9_22_36	0.58388	0.387953	0.0232386
k__Bacteria.p__Firmicutes.c__Erysipelotrichia.o__Erysipelotrichales.f__Erysipelotrichaceae.g__Erysipelotrichaceae_noname.s__Eubacterium_biforme	k__Bacteria.p__Proteobacteria.c__Deltaproteobacteria.o__Desulfovibrionales.f__Desulfovibrionaceae.g__Desulfovibrio.s__Desulfovibrio_desulfuricans	69_447_62_557	0.325946	0.0950443	0.166717	40_133_63_214	0.0244703	1	0.968052	46_138_20_94	0.436757	0.18177	0.419038	8_79_8_401	1.61945	0.00122724	0.002504	2.7e-08	0	-	2_2_5_68	2.52209	0.0221484	0.41887
k__Bacteria.p__Firmicutes.c__Clostridia.o__Clostridiales.f__Clostridiaceae.g__Clostridium.s__Clostridium_leptum	k__Bacteria.p__Firmicutes.c__Clostridia.o__Clostridiales.f__Eubacteriaceae.g__Eubacterium.s__Eubacterium_ventriosum	688_239_164_44	-0.251459	0.202594	0.307261	300_64_69_17	0.159657	0.706382	0.866754	179_70_39_10	-0.390363	0.383005	0.651961	128_122_57_189	1.24042	2.2e-10	0	2.73e-08	0	-	16_16_7_38	1.63576	0.00303975	0.484049
k__Bacteria.p__Bacteroidetes.c__Bacteroidia.o__Bacteroidales.f__Bacteroidaceae.g__Bacteroides.s__Bacteroides_dorei	k__Bacteria.p__Firmicutes.c__Negativicutes.o__Selenomonadales.f__Veillonellaceae.g__Veillonella.s__Veillonella_parvula	209_606_86_234	-0.0656698	0.714924	0.804083	159_208_34_49	0.0931182	0.796965	0.939825	92_155_15_36	0.337035	0.387427	0.655325	74_181_135_106	-1.13128	2.2e-09	0	2.82e-08	0	-	17_20_18_22	0.0375206	1	0.0170701
k__Bacteria.p__Actinobacteria.c__Actinobacteria.o__Coriobacteriales.f__Coriobacteriaceae.g__Eggerthella.s__Eggerthella_lenta	k__Bacteria.p__Firmicutes.c__Clostridia.o__Clostridiales.f__Lachnospiraceae.g__Lachnospiraceae_noname.s__Lachnospiraceae_bacterium_7_1_58FAA	346_121_491_177	0.0294772	0.883421	0.926827	165_27_215_43	0.194585	0.544957	0.742522	107_5_157_29	1.29771	0.00767166	0.0407783	155_53_138_150	1.15006	5.3e-09	0	3.17e-08	0	-	1_0_49_27	0.510826	1	0.700521
k__Bacteria.p__Bacteroidetes.c__Bacteroidia.o__Bacteroidales.f__Rikenellaceae.g__Alistipes.s__Alistipes_onderdonkii	k__Bacteria.p__Firmicutes.c__Clostridia.o__Clostridiales.f__Lachnospiraceae.g__Coprococcus.s__Coprococcus_sp_ART55_1	283_513_87_252	0.465735	0.00152726	0.00460413	152_222_17_59	0.846013	0.00464261	0.0194675	96_137_25_40	0.108543	0.81162	0.947192	32_203_8_253	1.56087	4.06e-05	0.000103371	3.29e-08	0	-	2_31_0_44	1.95494	0.399379	0.807345
k__Bacteria.p__Firmicutes.c__Erysipelotrichia.o__Erysipelotrichales.f__Erysipelotrichaceae.g__Holdemania.s__Holdemania_filiformis	k__Bacteria.p__Firmicutes.c__Bacilli.o__Lactobacillales.f__Streptococcaceae.g__Streptococcus.s__Streptococcus_mitis_oralis_pneumoniae	66_291_98_680	0.454933	0.010879	0.0259002	23_152_30_245	0.215406	0.557252	0.747446	19_91_25_163	0.31221	0.431275	0.708963	16_101_113_266	-0.963127	0.000926177	0.00183289	3.36e-08	0	IBD	1_22_1_53	0.866166	0.909704	0.1326
k__Bacteria.p__Firmicutes.c__Clostridia.o__Clostridiales.f__Ruminococcaceae.g__Ruminococcus.s__Ruminococcus_lactaris	k__Bacteria.p__Firmicutes.c__Clostridia.o__Clostridiales.f__Lachnospiraceae.g__Lachnospiraceae_noname.s__Lachnospiraceae_bacterium_3_1_57FAA_CT1	117_555_97_366	-0.229284	0.153587	0.245117	34_224_41_151	-0.578024	0.0297361	0.0901857	42_137_40_79	-0.499665	0.0732275	0.229867	41_124_43_288	0.793322	0.00137256	0.00269595	3.41e-08	0	-	2_18_9_48	-0.371208	0.892828	0.14502
k__Bacteria.p__Firmicutes.c__Clostridia.o__Clostridiales.f__Clostridiaceae.g__Clostridium.s__Clostridium_leptum	k__Bacteria.p__Firmicutes.c__Erysipelotrichia.o__Erysipelotrichales.f__Erysipelotrichaceae.g__Erysipelotrichaceae_noname.s__Eubacterium_biforme	403_524_113_95	-0.434946	0.00573432	0.0145562	132_232_41_45	-0.470289	0.0656065	0.171571	149_100_35_14	-0.498245	0.184297	0.421286	57_193_30_216	0.746371	0.00296197	0.00536656	3.56e-08	0	IBD	3_29_1_44	1.2584	0.393158	0.620395
k__Bacteria.p__Firmicutes.c__Clostridia.o__Clostridiales.f__Ruminococcaceae.g__Ruminococcaceae_noname.s__Ruminococcaceae_bacterium_D16	k__Bacteria.p__Firmicutes.c__Clostridia.o__Clostridiales.f__Clostridiales_noname.g__Clostridiales_noname.s__Clostridiales_bacterium_1_7_47FAA	24_175_20_916	1.83117	1.31e-10	0	12_84_28_326	0.527503	0.201567	0.392173	22_67_18_191	1.2385	0.000373981	0.00388502	19_128_84_265	-0.740651	0.00850977	0.013925	3.64e-08	0	-	3_15_19_40	-0.75719	0.374788	0.981356
k__Bacteria.p__Firmicutes.c__Bacilli.o__Lactobacillales.f__Streptococcaceae.g__Streptococcus.s__Streptococcus_parasanguinis	k__Bacteria.p__Proteobacteria.c__Deltaproteobacteria.o__Desulfovibrionales.f__Desulfovibrionaceae.g__Desulfovibrio.s__Desulfovibrio_piger	203_739_52_141	-0.298822	0.116325	0.196118	108_265_14_63	0.582027	0.0816408	0.203152	95_150_28_25	-0.566062	0.0830247	0.247453	21_411_11_53	-1.41442	0.000344866	0.000711176	3.68e-08	0	-	1_16_2_58	0.754841	0.913674	0.0569971
k__Bacteria.p__Bacteroidetes.c__Bacteroidia.o__Bacteroidales.f__Bacteroidaceae.g__Bacteroides.s__Bacteroides_xylanisolvens	k__Bacteria.p__Proteobacteria.c__Deltaproteobacteria.o__Desulfovibrionales.f__Desulfovibrionaceae.g__Bilophila.s__Bilophila_wadsworthia	131_430_77_497	0.673377	2.22e-05	0.000129604	181_148_64_57	0.0857904	0.766105	0.902887	83_126_40_49	-0.214725	0.473758	0.724374	52_129_30_285	1.33365	6.3e-08	0	3.83e-08	0	-	16_37_8_16	-0.157686	0.963241	0.00927729
k__Bacteria.p__Bacteroidetes.c__Bacteroidia.o__Bacteroidales.f__Porphyromonadaceae.g__Parabacteroides.s__Parabacteroides_merdae	k__Bacteria.p__Firmicutes.c__Clostridia.o__Clostridiales.f__Lachnospiraceae.g__Lachnospiraceae_noname.s__Lachnospiraceae_bacterium_3_1_57FAA_CT1	141_645_73_276	-0.1928	0.263358	0.38128	47_289_28_86	-0.697185	0.0123574	0.0459798	63_188_19_28	-0.708568	0.0440443	0.157242	51_168_33_244	0.802316	0.00125608	0.00253431	3.89e-08	0	-	4_37_7_29	-0.750776	0.386087	0.0242918
k__Bacteria.p__Bacteroidetes.c__Bacteroidia.o__Bacteroidales.f__Rikenellaceae.g__Alistipes.s__Alistipes_finegoldii	k__Bacteria.p__Firmicutes.c__Clostridia.o__Clostridiales.f__Ruminococcaceae.g__Ruminococcus.s__Ruminococcus_lactaris	364_252_308_211	-0.0103815	0.979943	0.99293	206_148_52_44	0.164391	0.54983	0.743659	121_60_58_59	0.71422	0.0044158	0.0284105	88_98_77_233	0.99585	4.7e-07	0	3.91e-08	0	-	9_21_11_36	0.338204	0.692008	0.233549
k__Bacteria.p__Actinobacteria.c__Actinobacteria.o__Coriobacteriales.f__Coriobacteriaceae.g__Adlercreutzia.s__Adlercreutzia_equolifaciens	k__Bacteria.p__Firmicutes.c__Clostridia.o__Clostridiales.f__Ruminococcaceae.g__Ruminococcus.s__Ruminococcus_lactaris	547_352_125_111	0.322031	0.0338656	0.0700952	214_153_44_39	0.215421	0.443769	0.648565	107_74_72_45	-0.0991825	0.772193	0.933089	101_99_64_232	1.30213	4.47e-11	0	4.06e-08	0	-	NA	NA	NA	NA
k__Bacteria.p__Bacteroidetes.c__Bacteroidia.o__Bacteroidales.f__Rikenellaceae.g__Alistipes.s__Alistipes_putredinis	k__Bacteria.p__Firmicutes.c__Clostridia.o__Clostridiales.f__Lachnospiraceae.g__Lachnospiraceae_noname.s__Lachnospiraceae_bacterium_7_1_58FAA	695_219_142_79	0.569694	0.000458024	0.001601	335_58_45_12	0.454612	0.264098	0.473742	216_28_48_6	0.0179248	1	0.952312	178_42_115_161	1.77032	2.85e-18	0	4.24e-08	0	-	31_11_19_16	0.840586	0.125919	0.0760117
k__Bacteria.p__Firmicutes.c__Clostridia.o__Clostridiales.f__Ruminococcaceae.g__Subdoligranulum.s__Subdoligranulum_variabile	k__Bacteria.p__Proteobacteria.c__Deltaproteobacteria.o__Desulfovibrionales.f__Desulfovibrionaceae.g__Desulfovibrio.s__Desulfovibrio_desulfuricans	22_191_109_813	-0.135951	0.662243	0.762951	32_117_71_230	-0.114645	0.719487	0.887341	6_31_60_201	-0.375039	0.535496	0.774255	5_41_11_439	1.62235	0.00415279	0.00724167	4.28e-08	0	IBD	0_1_7_69	1.12781	1	0.779136
k__Bacteria.p__Firmicutes.c__Clostridia.o__Clostridiales.f__Lachnospiraceae.g__Coprococcus.s__Coprococcus_comes	k__Bacteria.p__Firmicutes.c__Erysipelotrichia.o__Erysipelotrichales.f__Erysipelotrichaceae.g__Holdemania.s__Holdemania_filiformis	318_739_39_39	-0.842352	0.000389343	0.00131206	165_260_10_15	-0.0641669	1	1.01566	97_177_13_11	-0.759461	0.104697	0.287648	91_205_26_174	1.07567	9.4e-06	2.05e-05	4.29e-08	0	-	14_22_9_32	0.790582	0.176096	0.607872
k__Bacteria.p__Bacteroidetes.c__Bacteroidia.o__Bacteroidales.f__Bacteroidaceae.g__Bacteroides.s__Bacteroides_thetaiotaomicron	k__Bacteria.p__Firmicutes.c__Erysipelotrichia.o__Erysipelotrichales.f__Erysipelotrichaceae.g__Erysipelotrichaceae_noname.s__Eubacterium_biforme	361_413_155_206	0.149259	0.271366	0.390687	146_217_27_60	0.393284	0.151422	0.313611	156_96_28_18	0.0513796	1	1.00134	64_186_23_223	1.19064	3.9e-06	5.45e-06	4.49e-08	0	-	3_48_1_25	0.204413	1	0.342644
k__Bacteria.p__Actinobacteria.c__Actinobacteria.o__Coriobacteriales.f__Coriobacteriaceae.g__Adlercreutzia.s__Adlercreutzia_equolifaciens	k__Bacteria.p__Firmicutes.c__Erysipelotrichia.o__Erysipelotrichales.f__Erysipelotrichaceae.g__Erysipelotrichaceae_noname.s__Eubacterium_cylindroides	180_719_54_182	-0.174276	0.365794	0.494577	53_314_13_70	-0.118379	0.851881	0.967775	33_148_19_98	0.130603	0.793028	0.937548	28_172_13_283	1.24403	0.00028209	0.000593032	4.51e-08	0	-	NA	NA	NA	NA
k__Bacteria.p__Firmicutes.c__Negativicutes.o__Selenomonadales.f__Veillonellaceae.g__Dialister.s__Dialister_invisus	k__Bacteria.p__Bacteroidetes.c__Bacteroidia.o__Bacteroidales.f__Bacteroidaceae.g__Bacteroides.s__Bacteroides_faecis	54_397_87_597	-0.0658787	0.790358	0.859933	46_175_102_127	-1.10993	1.6e-07	0	8_59_59_172	-0.881489	0.0346552	0.13034	26_202_19_249	0.515449	0.132259	0.168646	4.52e-08	0	-	10_25_15_27	-0.313957	0.683468	0.150817
k__Bacteria.p__Firmicutes.c__Clostridia.o__Clostridiales.f__Lachnospiraceae.g__Coprococcus.s__Coprococcus_catus	k__Bacteria.p__Firmicutes.c__Clostridia.o__Clostridiales.f__Clostridiales_noname.g__Flavonifractor.s__Flavonifractor_plautii	147_884_57_47	-1.98225	3.54e-24	0	101_310_28_11	-2.02568	1.59e-09	0	57_215_21_5	-2.68448	1.99e-10	0	97_156_119_124	-0.432214	0.0219026	0.0333056	4.67e-08	0	-	10_8_34_25	-0.0909718	1	0.542627
k__Bacteria.p__Actinobacteria.c__Actinobacteria.o__Coriobacteriales.f__Coriobacteriaceae.g__Adlercreutzia.s__Adlercreutzia_equolifaciens	k__Bacteria.p__Firmicutes.c__Clostridia.o__Clostridiales.f__Clostridiaceae.g__Clostridium.s__Clostridium_leptum	746_153_181_55	0.396822	0.0311228	0.0651534	306_61_58_25	0.775832	0.00675103	0.0280919	162_19_87_30	1.06635	0.00104877	0.00903458	153_47_97_199	1.88893	3.62e-21	0	4.72e-08	0	-	NA	NA	NA	NA
k__Bacteria.p__Firmicutes.c__Clostridia.o__Clostridiales.f__Clostridiaceae.g__Clostridium.s__Clostridium_leptum	k__Bacteria.p__Verrucomicrobia.c__Verrucomicrobiae.o__Verrucomicrobiales.f__Verrucomicrobiaceae.g__Akkermansia.s__Akkermansia_muciniphila	632_295_126_82	0.333567	0.0419132	0.0837572	226_138_36_50	0.816536	0.000985064	0.00559813	181_68_20_29	1.33839	2.86e-05	0.000299728	113_137_33_213	1.66027	2.08e-14	0	4.83e-08	0	-	17_15_7_38	1.75712	0.00129909	0.866439
k__Bacteria.p__Bacteroidetes.c__Bacteroidia.o__Bacteroidales.f__Porphyromonadaceae.g__Parabacteroides.s__Parabacteroides_distasonis	k__Bacteria.p__Firmicutes.c__Erysipelotrichia.o__Erysipelotrichales.f__Erysipelotrichaceae.g__Erysipelotrichaceae_noname.s__Eubacterium_cylindroides	162_635_72_266	-0.0619464	0.756829	0.835467	53_286_13_98	0.30931	0.425023	0.640602	44_202_8_44	0.140172	0.88533	0.980155	32_223_9_232	1.26943	0.000783676	0.0015364	4.97e-08	0	-	NA	NA	NA	NA
k__Bacteria.p__Firmicutes.c__Clostridia.o__Clostridiales.f__Lachnospiraceae.g__Lachnospiraceae_noname.s__Lachnospiraceae_bacterium_7_1_58FAA	k__Bacteria.p__Firmicutes.c__Negativicutes.o__Selenomonadales.f__Veillonellaceae.g__Veillonella.s__Veillonella_parvula	212_625_83_215	-0.131495	0.428287	0.558789	162_218_31_39	-0.0697949	0.890625	0.985874	96_168_11_23	0.157261	0.822128	0.962573	87_206_122_81	-1.26617	3.17e-11	0	4.97e-08	0	IBD	22_28_13_14	-0.16493	0.909567	0.0305626
k__Bacteria.p__Firmicutes.c__Clostridia.o__Clostridiales.f__Clostridiaceae.g__Clostridium.s__Clostridium_leptum	k__Bacteria.p__Firmicutes.c__Clostridia.o__Clostridiales.f__Lachnospiraceae.g__Roseburia.s__Roseburia_hominis	823_104_174_34	0.443411	0.0482779	0.0938878	339_25_69_17	1.20967	0.000389248	0.00269441	210_39_41_8	0.0875577	1	1.00792	196_54_76_170	2.08391	7.15e-26	0	5.23e-08	0	-	21_11_25_20	0.407452	0.525234	0.00109933
k__Bacteria.p__Bacteroidetes.c__Bacteroidia.o__Bacteroidales.f__Bacteroidaceae.g__Bacteroides.s__Bacteroides_intestinalis	k__Bacteria.p__Bacteroidetes.c__Bacteroidia.o__Bacteroidales.f__Porphyromonadaceae.g__Parabacteroides.s__Parabacteroides_johnsonii	35_167_108_825	0.477788	0.0305283	0.0642132	15_75_63_297	-0.0389183	1	1.00252	13_58_65_162	-0.557709	0.127916	0.32502	13_33_35_415	1.55109	1.63e-05	4.88e-05	5.31e-08	0	-	2_8_5_62	1.20664	0.339819	0.708689
k__Bacteria.p__Actinobacteria.c__Actinobacteria.o__Coriobacteriales.f__Coriobacteriaceae.g__Collinsella.s__Collinsella_aerofaciens	k__Bacteria.p__Firmicutes.c__Clostridia.o__Clostridiales.f__Ruminococcaceae.g__Ruminococcus.s__Ruminococcus_callidus	520_503_45_67	0.427621	0.0421108	0.0840444	242_170_12_26	1.10368	0.0023563	0.0111873	138_143_6_11	0.53508	0.408221	0.667933	104_200_11_181	2.10728	7.44e-13	0	5.35e-08	0	-	4_27_4_42	0.435318	0.798207	0.0324886
k__Bacteria.p__Bacteroidetes.c__Bacteroidia.o__Bacteroidales.f__Rikenellaceae.g__Alistipes.s__Alistipes_indistinctus	k__Bacteria.p__Bacteroidetes.c__Bacteroidia.o__Bacteroidales.f__Porphyromonadaceae.g__Parabacteroides.s__Parabacteroides_goldsteinii	72_366_59_638	0.752733	6.34e-05	0.000249695	36_202_18_194	0.639234	0.0461487	0.126006	46_96_29_127	0.733635	0.00938718	0.0480356	19_68_13_396	2.12357	4.98e-10	0	5.73e-08	0	IBD	2_12_4_59	0.972461	0.498258	0.214907
k__Bacteria.p__Bacteroidetes.c__Bacteroidia.o__Bacteroidales.f__Rikenellaceae.g__Alistipes.s__Alistipes_onderdonkii	k__Bacteria.p__Firmicutes.c__Clostridia.o__Clostridiales.f__Ruminococcaceae.g__Ruminococcus.s__Ruminococcus_lactaris	469_327_203_136	-0.0391611	0.817478	0.881513	218_156_40_36	0.22974	0.429762	0.641045	145_88_34_31	0.406202	0.190643	0.423745	107_128_58_203	1.0682	6.89e-08	0	6.22e-08	0	-	10_23_10_34	0.383959	0.620719	0.212416
k__Bacteria.p__Bacteroidetes.c__Bacteroidia.o__Bacteroidales.f__Bacteroidaceae.g__Bacteroides.s__Bacteroides_fragilis	k__Bacteria.p__Firmicutes.c__Erysipelotrichia.o__Erysipelotrichales.f__Erysipelotrichaceae.g__Erysipelotrichaceae_noname.s__Eubacterium_biforme	131_252_385_367	-0.700222	8.07e-08	0	47_138_126_139	-0.972318	3.55e-06	0	67_58_117_56	-0.589097	0.0196075	0.0836069	45_189_42_220	0.219717	0.413613	0.456048	6.71e-08	0	-	3_39_1_34	0.711957	0.796118	0.632896
k__Bacteria.p__Firmicutes.c__Clostridia.o__Clostridiales.f__Eubacteriaceae.g__Eubacterium.s__Eubacterium_ventriosum	k__Bacteria.p__Firmicutes.c__Clostridia.o__Clostridiales.f__Lachnospiraceae.g__Lachnospiraceae_noname.s__Lachnospiraceae_bacterium_7_1_58FAA	633_219_204_79	0.115097	0.501844	0.624583	306_63_74_7	-0.721718	0.10161	0.237742	192_26_72_8	-0.160569	0.855352	0.976714	140_45_153_158	1.15955	1.29e-08	0	6.76e-08	0	-	17_6_33_21	0.546906	0.44107	0.285676
k__Bacteria.p__Actinobacteria.c__Actinobacteria.o__Coriobacteriales.f__Coriobacteriaceae.g__Gordonibacter.s__Gordonibacter_pamelaeae	k__Bacteria.p__Firmicutes.c__Clostridia.o__Clostridiales.f__Lachnospiraceae.g__Coprococcus.s__Coprococcus_sp_ART55_1	187_422_183_343	-0.185438	0.161356	0.255191	92_160_77_121	-0.101449	0.673394	0.843823	30_73_91_104	-0.746711	0.00528492	0.0309788	23_187_17_269	0.657589	0.063315	0.0884376	6.78e-08	0	-	0_1_2_74	2.2959	1	0.35891
k__Bacteria.p__Bacteroidetes.c__Bacteroidia.o__Bacteroidales.f__Porphyromonadaceae.g__Barnesiella.s__Barnesiella_intestinihominis	k__Bacteria.p__Proteobacteria.c__Gammaproteobacteria.o__Enterobacteriales.f__Enterobacteriaceae.g__Escherichia.s__Escherichia_coli	514_382_117_122	0.33814	0.0242597	0.0525288	226_164_38_22	-0.217309	0.531836	0.740938	141_115_25_17	-0.173448	0.724337	0.894719	122_117_185_72	-0.897796	2.66e-06	5.64e-06	7.15e-08	0	-	9_10_38_20	-0.730317	0.25416	0.763977
k__Bacteria.p__Actinobacteria.c__Actinobacteria.o__Coriobacteriales.f__Coriobacteriaceae.g__Eggerthella.s__Eggerthella_lenta	k__Bacteria.p__Bacteroidetes.c__Bacteroidia.o__Bacteroidales.f__Bacteroidales_noname.g__Bacteroidales_noname.s__Bacteroidales_bacterium_ph8	305_162_498_170	-0.441597	0.000960759	0.00317953	144_48_220_38	-0.653524	0.00885969	0.0350477	93_19_164_22	-0.421848	0.274842	0.534636	103_105_105_183	0.534364	0.00491245	0.00844944	7.26e-08	0	IBD	0_1_19_57	-0.0172418	1	0.740294
k__Bacteria.p__Actinobacteria.c__Actinobacteria.o__Coriobacteriales.f__Coriobacteriaceae.g__Eggerthella.s__Eggerthella_lenta	k__Bacteria.p__Firmicutes.c__Clostridia.o__Clostridiales.f__Ruminococcaceae.g__Ruminococcus.s__Ruminococcus_bromii	336_131_569_99	-0.80501	7.47e-08	0	167_25_243_15	-0.871972	0.013098	0.0470702	89_23_159_27	-0.42062	0.229286	0.478092	98_110_108_180	0.394022	0.0403666	0.058597	7.88e-08	0	-	0_1_18_58	0.0526437	1	0.837534
k__Bacteria.p__Firmicutes.c__Clostridia.o__Clostridiales.f__Lachnospiraceae.g__Coprococcus.s__Coprococcus_comes	k__Bacteria.p__Firmicutes.c__Clostridia.o__Clostridiales.f__Lachnospiraceae.g__Blautia.s__Blautia_producta	54_1003_35_43	-2.70982	2.07e-35	0	25_400_12_13	-2.67707	9.03e-13	0	14_260_15_9	-3.378	3.21e-18	0	54_242_69_131	-0.855121	6.26e-05	0.000181425	8.78e-08	0	IBD	1_35_5_36	-1.2715	0.310409	0.668991
k__Bacteria.p__Bacteroidetes.c__Bacteroidia.o__Bacteroidales.f__Rikenellaceae.g__Alistipes.s__Alistipes_senegalensis	k__Bacteria.p__Proteobacteria.c__Betaproteobacteria.o__Burkholderiales.f__Sutterellaceae.g__Sutterella.s__Sutterella_wadsworthensis	191_323_122_499	0.881185	8.06e-11	0	170_120_76_84	0.446546	0.0302844	0.0926171	65_126_32_75	0.1847	0.55872	0.788449	21_73_110_292	-0.255783	0.411124	0.453187	8.81e-08	0	-	5_9_6_57	1.63344	0.0296192	0.00951884
k__Bacteria.p__Bacteroidetes.c__Bacteroidia.o__Bacteroidales.f__Porphyromonadaceae.g__Barnesiella.s__Barnesiella_intestinihominis	k__Bacteria.p__Firmicutes.c__Erysipelotrichia.o__Erysipelotrichales.f__Erysipelotrichaceae.g__Erysipelotrichaceae_noname.s__Eubacterium_cylindroides	194_702_40_199	0.310299	0.122532	0.204197	63_327_3_57	1.15857	0.0507715	0.142471	48_208_4_38	0.688206	0.261952	0.526534	35_204_6_251	1.90461	1.91e-06	5.81e-06	8.83e-08	0	-	NA	NA	NA	NA
k__Bacteria.p__Bacteroidetes.c__Bacteroidia.o__Bacteroidales.f__Bacteroidaceae.g__Bacteroides.s__Bacteroides_stercoris	k__Bacteria.p__Firmicutes.c__Erysipelotrichia.o__Erysipelotrichales.f__Erysipelotrichaceae.g__Erysipelotrichaceae_noname.s__Eubacterium_cylindroides	112_370_122_531	0.275692	0.0713298	0.131115	40_195_26_189	0.392986	0.183609	0.360357	27_128_25_118	-0.00550839	1	0.928838	23_111_18_344	1.3673	2.52e-05	7.02e-05	9.01e-08	0	-	NA	NA	NA	NA
k__Bacteria.p__Firmicutes.c__Clostridia.o__Clostridiales.f__Lachnospiraceae.g__Dorea.s__Dorea_formicigenerans	k__Bacteria.p__Firmicutes.c__Clostridia.o__Clostridiales.f__Lachnospiraceae.g__Lachnospiraceae_noname.s__Lachnospiraceae_bacterium_3_1_57FAA_CT1	199_902_15_19	-1.27978	0.0002378	0.000814263	69_368_6_7	-1.52501	0.00812523	0.0307927	74_212_8_4	-1.68413	0.00525225	0.0308907	71_255_13_157	1.18321	0.000139325	0.000310386	9.23e-08	0	IBD	4_40_7_26	-0.934983	0.245234	0.00319945
k__Bacteria.p__Actinobacteria.c__Actinobacteria.o__Coriobacteriales.f__Coriobacteriaceae.g__Collinsella.s__Collinsella_aerofaciens	k__Bacteria.p__Firmicutes.c__Clostridia.o__Clostridiales.f__Clostridiales_noname.g__Pseudoflavonifractor.s__Pseudoflavonifractor_capillosus	204_819_37_75	-0.688335	0.00171303	0.00512669	111_301_12_26	-0.243329	0.625254	0.799718	84_197_12_5	-1.66997	0.00131814	0.0117361	113_191_39_153	0.834315	0.00011963	0.000286753	9.65e-08	0	-	3_28_5_41	-0.0761958	1	0.228868
k__Bacteria.p__Bacteroidetes.c__Bacteroidia.o__Bacteroidales.f__Rikenellaceae.g__Alistipes.s__Alistipes_shahii	k__Bacteria.p__Firmicutes.c__Erysipelotrichia.o__Erysipelotrichales.f__Erysipelotrichaceae.g__Holdemania.s__Holdemania_filiformis	255_601_102_177	-0.307096	0.0402789	0.0810267	151_235_24_40	0.0615036	0.932144	1.0184	84_153_26_35	-0.304561	0.366152	0.645739	64_129_53_250	0.846762	9.74e-05	0.000234955	9.66e-08	0	-	10_17_13_37	0.510826	0.444918	0.539
k__Bacteria.p__Actinobacteria.c__Actinobacteria.o__Coriobacteriales.f__Coriobacteriaceae.g__Gordonibacter.s__Gordonibacter_pamelaeae	k__Bacteria.p__Firmicutes.c__Clostridia.o__Clostridiales.f__Ruminococcaceae.g__Ruminococcus.s__Ruminococcus_bromii	463_146_442_84	-0.503908	0.00110655	0.00360288	227_25_183_15	-0.282903	0.498643	0.697981	84_19_164_31	-0.186586	0.669881	0.878643	109_101_97_189	0.740402	8.91e-05	0.00021721	9.67e-08	0	-	0_1_18_58	0.0526437	1	0.679562
k__Bacteria.p__Actinobacteria.c__Actinobacteria.o__Bifidobacteriales.f__Bifidobacteriaceae.g__Bifidobacterium.s__Bifidobacterium_longum	k__Bacteria.p__Firmicutes.c__Erysipelotrichia.o__Erysipelotrichales.f__Erysipelotrichaceae.g__Erysipelotrichaceae_noname.s__Eubacterium_biforme	480_556_36_63	0.406888	0.0748741	0.135793	169_267_4_10	0.391031	0.676033	0.843292	147_100_37_14	-0.566522	0.121717	0.318529	82_304_5_105	1.64809	0.000121435	0.000294592	9.76e-08	0	-	3_40_1_33	0.657541	0.841347	0.368571
k__Bacteria.p__Bacteroidetes.c__Bacteroidia.o__Bacteroidales.f__Bacteroidaceae.g__Bacteroides.s__Bacteroides_cellulosilyticus	k__Bacteria.p__Firmicutes.c__Clostridia.o__Clostridiales.f__Ruminococcaceae.g__Ruminococcus.s__Ruminococcus_lactaris	261_156_411_307	0.222044	0.0891723	0.157828	119_76_139_116	0.265852	0.199236	0.392097	111_72_68_47	0.064334	0.884553	0.980421	52_42_113_289	1.14766	8.68e-07	0	9.83e-08	0	IBD	8_15_12_42	0.623002	0.369586	0.368611
k__Bacteria.p__Firmicutes.c__Clostridia.o__Clostridiales.f__Ruminococcaceae.g__Ruminococcus.s__Ruminococcus_callidus	k__Bacteria.p__Firmicutes.c__Clostridia.o__Clostridiales.f__Lachnospiraceae.g__Lachnospiraceae_noname.s__Lachnospiraceae_bacterium_3_1_57FAA_CT1	94_471_120_450	-0.288611	0.0684879	0.126756	30_224_45_151	-0.793276	0.00259397	0.0123167	35_109_47_107	-0.309631	0.287698	0.542704	29_86_55_326	0.696293	0.00952716	0.0153629	9.86e-08	0	-	3_5_8_61	1.52699	0.107172	0.309445
k__Bacteria.p__Firmicutes.c__Clostridia.o__Clostridiales.f__Ruminococcaceae.g__Ruminococcaceae_noname.s__Ruminococcaceae_bacterium_D16	k__Bacteria.p__Firmicutes.c__Clostridia.o__Clostridiales.f__Clostridiaceae.g__Clostridium.s__Clostridium_clostridioforme	19_180_28_908	1.23657	4.33e-05	0.0001655	10_86_20_334	0.683443	0.129178	0.2798	19_70_13_196	1.39277	0.000248108	0.00278505	22_125_113_236	-0.984645	0.00012656	0.000293055	1.08e-07	0	-	4_14_21_38	-0.587466	0.482644	0.544309
k__Bacteria.p__Bacteroidetes.c__Bacteroidia.o__Bacteroidales.f__Bacteroidaceae.g__Bacteroides.s__Bacteroides_xylanisolvens	k__Bacteria.p__Bacteroidetes.c__Bacteroidia.o__Bacteroidales.f__Bacteroidaceae.g__Bacteroides.s__Bacteroides_clarus	103_458_61_513	0.633824	0.000304754	0.00105729	81_248_33_88	-0.143383	0.633453	0.807911	65_144_21_68	0.367551	0.254964	0.518629	32_149_14_301	1.50857	2.38e-06	5.69e-06	1.09e-07	0	-	4_49_1_23	0.35364	1	0.262275
k__Bacteria.p__Actinobacteria.c__Actinobacteria.o__Coriobacteriales.f__Coriobacteriaceae.g__Eggerthella.s__Eggerthella_lenta	k__Bacteria.p__Firmicutes.c__Clostridia.o__Clostridiales.f__Eubacteriaceae.g__Eubacterium.s__Eubacterium_eligens	338_129_560_108	-0.681236	4.28e-06	3.27e-05	150_42_232_26	-0.907286	0.000916771	0.00512264	88_24_166_20	-0.810241	0.0186463	0.0815963	106_102_120_168	0.373568	0.0503729	0.071476	1.12e-07	0	-	0_1_43_33	-1.35983	0.869525	0.296148
k__Bacteria.p__Bacteroidetes.c__Bacteroidia.o__Bacteroidales.f__Bacteroidales_noname.g__Bacteroidales_noname.s__Bacteroidales_bacterium_ph8	k__Bacteria.p__Bacteroidetes.c__Bacteroidia.o__Bacteroidales.f__Prevotellaceae.g__Prevotella.s__Prevotella_copri	290_513_121_211	-0.0153357	0.963765	0.981626	206_158_39_47	0.448975	0.0783055	0.198875	108_149_24_17	-0.657018	0.0715514	0.228277	41_167_25_263	0.940085	0.000608533	0.00120536	1.14e-07	0	-	4_15_7_51	0.689916	0.487984	0.726768
k__Bacteria.p__Bacteroidetes.c__Bacteroidia.o__Bacteroidales.f__Rikenellaceae.g__Alistipes.s__Alistipes_onderdonkii	k__Bacteria.p__Firmicutes.c__Erysipelotrichia.o__Erysipelotrichales.f__Erysipelotrichaceae.g__Holdemania.s__Holdemania_filiformis	259_537_98_241	0.168641	0.261355	0.379152	143_231_32_44	-0.163996	0.604656	0.795402	92_141_18_47	0.517868	0.117672	0.315124	81_154_36_225	1.18142	1.2e-07	0	1.16e-07	0	-	11_22_12_32	0.284343	0.740282	0.0973181
k__Bacteria.p__Firmicutes.c__Clostridia.o__Clostridiales.f__Lachnospiraceae.g__Lachnospiraceae_noname.s__Lachnospiraceae_bacterium_3_1_46FAA	k__Bacteria.p__Firmicutes.c__Erysipelotrichia.o__Erysipelotrichales.f__Erysipelotrichaceae.g__Catenibacterium.s__Catenibacterium_mitsuokai	118_733_59_225	-0.490571	0.00676042	0.0169075	44_309_8_89	0.414704	0.376788	0.590415	65_171_22_40	-0.374746	0.273123	0.535202	23_220_10_243	0.904844	0.0242084	0.0365238	1.17e-07	0	-	3_39_0_35	1.83914	0.396563	0.553444
k__Bacteria.p__Bacteroidetes.c__Bacteroidia.o__Bacteroidales.f__Rikenellaceae.g__Alistipes.s__Alistipes_finegoldii	k__Bacteria.p__Bacteroidetes.c__Bacteroidia.o__Bacteroidales.f__Rikenellaceae.g__Alistipes.s__Alistipes_onderdonkii	526_90_270_249	1.68009	5.22e-34	0	324_30_50_46	2.28204	2.64e-19	0	169_12_64_53	2.42014	1.21e-14	0	159_27_76_234	2.87802	6.92e-39	0	1.28e-07	0	-	21_9_12_35	1.86057	0.000365428	0.072039
k__Bacteria.p__Firmicutes.c__Clostridia.o__Clostridiales.f__Eubacteriaceae.g__Eubacterium.s__Eubacterium_siraeum	k__Bacteria.p__Firmicutes.c__Erysipelotrichia.o__Erysipelotrichales.f__Erysipelotrichaceae.g__Holdemania.s__Holdemania_filiformis	226_540_131_238	-0.274387	0.0481413	0.0937942	125_201_50_74	-0.0846578	0.774669	0.912968	86_154_24_34	-0.237763	0.513852	0.771475	51_99_66_280	0.780796	0.000483421	0.000975524	1.29e-07	0	-	7_16_16_38	0.0588405	1	0.207865
k__Bacteria.p__Actinobacteria.c__Actinobacteria.o__Coriobacteriales.f__Coriobacteriaceae.g__Collinsella.s__Collinsella_aerofaciens	k__Bacteria.p__Firmicutes.c__Erysipelotrichia.o__Erysipelotrichales.f__Erysipelotrichaceae.g__Erysipelotrichaceae_noname.s__Erysipelotrichaceae_bacterium_21_3	258_765_64_48	-1.37073	2.36e-12	0	116_296_25_13	-1.57014	4.21e-06	2.14e-05	80_201_10_7	-1.254	0.0163526	0.0771251	142_162_83_109	0.139742	0.507609	0.546087	1.32e-07	0	IBD	0_31_2_44	-1.26394	0.796383	0.373566
k__Bacteria.p__Bacteroidetes.c__Bacteroidia.o__Bacteroidales.f__Rikenellaceae.g__Alistipes.s__Alistipes_putredinis	k__Bacteria.p__Bacteroidetes.c__Bacteroidia.o__Bacteroidales.f__Bacteroidaceae.g__Bacteroides.s__Bacteroides_intestinalis	178_736_24_197	0.669745	0.00424653	0.0111261	80_313_10_47	0.149812	0.812315	0.941218	64_180_7_47	0.816761	0.0692605	0.225501	40_180_6_270	2.23404	3.51e-09	0	1.38e-07	0	-	6_36_4_31	0.2204	0.99341	0.0107356
k__Bacteria.p__Bacteroidetes.c__Bacteroidia.o__Bacteroidales.f__Bacteroidaceae.g__Bacteroides.s__Bacteroides_cellulosilyticus	k__Bacteria.p__Firmicutes.c__Erysipelotrichia.o__Erysipelotrichales.f__Erysipelotrichaceae.g__Erysipelotrichaceae_noname.s__Eubacterium_biforme	176_241_340_378	-0.207748	0.106516	0.182842	72_123_101_154	-0.112519	0.632544	0.80725	113_70_71_44	0.00198187	1	1.00701	26_68_61_341	0.764621	0.00587276	0.00995482	1.39e-07	0	-	1_22_3_51	-0.0192314	1	0.452312
k__Bacteria.p__Actinobacteria.c__Actinobacteria.o__Coriobacteriales.f__Coriobacteriaceae.g__Eggerthella.s__Eggerthella_lenta	k__Bacteria.p__Bacteroidetes.c__Bacteroidia.o__Bacteroidales.f__Bacteroidaceae.g__Bacteroides.s__Bacteroides_eggerthii	86_381_169_499	-0.403212	0.00803348	0.0197079	38_154_76_182	-0.520076	0.0273832	0.0860334	24_88_90_96	-1.22014	7.16e-06	0.00013245	30_178_29_259	0.407505	0.178856	0.218927	1.4e-07	0	-	0_1_9_67	0.862224	1	0.788126
k__Bacteria.p__Bacteroidetes.c__Bacteroidia.o__Bacteroidales.f__Rikenellaceae.g__Alistipes.s__Alistipes_shahii	k__Bacteria.p__Firmicutes.c__Erysipelotrichia.o__Erysipelotrichales.f__Erysipelotrichaceae.g__Erysipelotrichaceae_noname.s__Eubacterium_biforme	412_444_104_175	0.443738	0.00203452	0.00588576	156_230_17_47	0.611334	0.0530527	0.14555	155_82_29_32	0.730697	0.0157541	0.0748444	61_132_26_277	1.58113	1.22e-10	0	1.41e-07	0	-	4_23_0_50	2.9622	0.0313899	0.367609
k__Bacteria.p__Actinobacteria.c__Actinobacteria.o__Actinomycetales.f__Micrococcaceae.g__Rothia.s__Rothia_mucilaginosa	k__Bacteria.p__Bacteroidetes.c__Bacteroidia.o__Bacteroidales.f__Bacteroidaceae.g__Bacteroides.s__Bacteroides_clarus	42_273_122_698	-0.120973	0.591212	0.705672	15_61_99_275	-0.359767	0.302313	0.51654	21_45_65_167	0.189274	0.631482	0.839927	5_165_41_285	-1.47567	0.00106512	0.0020931	1.45e-07	0	-	0_3_5_69	0.590669	1	0.208339
k__Bacteria.p__Bacteroidetes.c__Bacteroidia.o__Bacteroidales.f__Porphyromonadaceae.g__Parabacteroides.s__Parabacteroides_distasonis	k__Bacteria.p__Firmicutes.c__Clostridia.o__Clostridiales.f__Lachnospiraceae.g__Lachnospiraceae_noname.s__Lachnospiraceae_bacterium_1_4_56FAA	137_660_100_238	-0.705162	3.7e-06	3.32e-05	68_271_37_74	-0.69067	0.00577547	0.0235658	55_191_22_30	-0.934293	0.00455544	0.0287696	89_166_64_177	0.391549	0.0563981	0.0793438	1.46e-07	0	IBD	4_40_3_30	-0.0322609	1	0.585449
k__Bacteria.p__Firmicutes.c__Clostridia.o__Clostridiales.f__Ruminococcaceae.g__Ruminococcaceae_noname.s__Ruminococcaceae_bacterium_D16	k__Bacteria.p__Firmicutes.c__Clostridia.o__Clostridiales.f__Ruminococcaceae.g__Subdoligranulum.s__Subdoligranulum_variabile	46_153_167_769	0.330509	0.0958451	0.167647	53_43_96_258	1.19227	4.12e-07	0	17_72_20_189	0.802578	0.0338988	0.129355	32_115_14_335	1.87344	1.47e-09	0	1.49e-07	0	-	1_17_0_59	2.32239	0.384448	0.790363
k__Bacteria.p__Firmicutes.c__Clostridia.o__Clostridiales.f__Lachnospiraceae.g__Coprococcus.s__Coprococcus_comes	k__Bacteria.p__Firmicutes.c__Clostridia.o__Clostridiales.f__Lachnospiraceae.g__Lachnospiraceae_noname.s__Lachnospiraceae_bacterium_1_1_57FAA	443_614_53_25	-1.06711	1.41e-05	0.00010846	186_239_13_12	-0.327083	0.542997	0.741928	104_170_17_7	-1.33685	0.00366139	0.0238976	179_117_81_119	0.80645	1.96e-05	5.77e-05	1.51e-07	0	-	7_29_9_32	-0.139539	1	0.103697
k__Bacteria.p__Firmicutes.c__Clostridia.o__Clostridiales.f__Clostridiaceae.g__Clostridium.s__Clostridium_leptum	k__Bacteria.p__Proteobacteria.c__Gammaproteobacteria.o__Enterobacteriales.f__Enterobacteriaceae.g__Escherichia.s__Escherichia_coli	530_397_101_107	0.346057	0.0289698	0.061279	218_146_46_40	0.26161	0.33175	0.539106	144_105_22_27	0.515239	0.131743	0.332493	132_118_175_71	-0.786272	4.08e-05	0.000103324	1.51e-07	0	IBD	17_15_30_15	-0.555526	0.338034	0.647473
k__Bacteria.p__Actinobacteria.c__Actinobacteria.o__Actinomycetales.f__Actinomycetaceae.g__Actinomyces.s__Actinomyces_graevenitzii	k__Bacteria.p__Actinobacteria.c__Actinobacteria.o__Coriobacteriales.f__Coriobacteriaceae.g__Gordonibacter.s__Gordonibacter_pamelaeae	166_112_443_414	0.324417	0.0241306	0.052335	29_30_223_168	-0.315812	0.316888	0.532218	25_22_78_173	0.918242	0.00566706	0.034451	42_92_168_194	-0.634208	0.00377193	0.00671529	1.53e-07	0	-	NA	NA	NA	NA
k__Bacteria.p__Bacteroidetes.c__Bacteroidia.o__Bacteroidales.f__Porphyromonadaceae.g__Odoribacter.s__Odoribacter_splanchnicus	k__Bacteria.p__Proteobacteria.c__Deltaproteobacteria.o__Desulfovibrionales.f__Desulfovibrionaceae.g__Bilophila.s__Bilophila_wadsworthia	44_55_164_872	1.44756	4.34e-12	0	121_63_124_142	0.783911	9.55e-05	0.000867769	38_46_85_129	0.22637	0.455746	0.717013	28_26_54_388	2.03685	5.02e-13	0	1.56e-07	0	-	8_16_16_37	0.157686	0.963241	0.00171787
k__Bacteria.p__Firmicutes.c__Clostridia.o__Clostridiales.f__Lachnospiraceae.g__Lachnospiraceae_noname.s__Lachnospiraceae_bacterium_8_1_57FAA	k__Bacteria.p__Firmicutes.c__Erysipelotrichia.o__Erysipelotrichales.f__Erysipelotrichaceae.g__Erysipelotrichaceae_noname.s__Erysipelotrichaceae_bacterium_21_3	94_398_228_415	-0.841161	2.26e-09	0	43_189_98_120	-1.27003	3.21e-09	0	23_95_67_113	-0.882451	0.00189914	0.0151546	71_83_154_188	0.0437547	0.898119	0.880017	1.64e-07	0	-	0_23_2_52	-0.805625	1	0.591084
k__Bacteria.p__Actinobacteria.c__Actinobacteria.o__Coriobacteriales.f__Coriobacteriaceae.g__Eggerthella.s__Eggerthella_lenta	k__Bacteria.p__Firmicutes.c__Clostridia.o__Clostridiales.f__Lachnospiraceae.g__Roseburia.s__Roseburia_hominis	396_71_601_67	-0.47432	0.0112071	0.0265985	171_21_237_21	-0.325584	0.392312	0.601105	91_21_160_26	-0.352863	0.342601	0.605993	141_67_131_157	0.920591	1.42e-06	5.96e-06	1.82e-07	0	IBD	0_1_46_30	-1.52034	0.78176	0.141529
k__Bacteria.p__Firmicutes.c__Clostridia.o__Clostridiales.f__Lachnospiraceae.g__Roseburia.s__Roseburia_inulinivorans	k__Bacteria.p__Firmicutes.c__Erysipelotrichia.o__Erysipelotrichales.f__Erysipelotrichaceae.g__Holdemania.s__Holdemania_filiformis	324_711_33_67	-0.0845077	0.787895	0.858594	163_252_12_23	0.196674	0.71691	0.886168	100_179_10_9	-0.680101	0.212606	0.468405	101_220_16_159	1.49284	5.15e-08	0	1.85e-07	0	-	17_30_6_24	0.771345	0.225773	0.232933
k__Bacteria.p__Actinobacteria.c__Actinobacteria.o__Coriobacteriales.f__Coriobacteriaceae.g__Gordonibacter.s__Gordonibacter_pamelaeae	k__Bacteria.p__Firmicutes.c__Clostridia.o__Clostridiales.f__Ruminococcaceae.g__Ruminococcus.s__Ruminococcus_callidus	292_317_273_253	-0.157951	0.20487	0.310138	135_117_119_79	-0.265026	0.198298	0.391874	40_63_104_91	-0.582586	0.0244725	0.101498	62_148_53_233	0.608082	0.00583173	0.00989625	1.88e-07	0	-	0_1_8_68	0.988155	1	0.821708
k__Bacteria.p__Bacteroidetes.c__Bacteroidia.o__Bacteroidales.f__Porphyromonadaceae.g__Barnesiella.s__Barnesiella_intestinihominis	k__Bacteria.p__Firmicutes.c__Clostridia.o__Clostridiales.f__Ruminococcaceae.g__Ruminococcus.s__Ruminococcus_lactaris	539_357_133_106	0.185551	0.233449	0.345514	230_160_28_32	0.493293	0.097536	0.234603	161_95_18_24	0.806281	0.0221968	0.0970733	116_123_49_208	1.37962	7.45e-12	0	1.89e-07	0	-	7_12_13_45	0.704197	0.324107	0.254313
k__Archaea.p__Euryarchaeota.c__Methanobacteria.o__Methanobacteriales.f__Methanobacteriaceae.g__Methanobrevibacter.s__Methanobrevibacter_smithii	k__Bacteria.p__Bacteroidetes.c__Bacteroidia.o__Bacteroidales.f__Rikenellaceae.g__Alistipes.s__Alistipes_onderdonkii	431_153_365_186	0.360732	0.00666422	0.0166818	145_14_229_62	1.00529	0.00134239	0.00738434	124_38_109_27	-0.208091	0.549325	0.779491	50_19_185_242	1.21951	1.39e-05	2.97e-05	1.94e-07	0	-	3_1_30_43	1.20233	0.428662	0.986868
k__Bacteria.p__Actinobacteria.c__Actinobacteria.o__Coriobacteriales.f__Coriobacteriaceae.g__Gordonibacter.s__Gordonibacter_pamelaeae	k__Bacteria.p__Bacteroidetes.c__Bacteroidia.o__Bacteroidales.f__Bacteroidaceae.g__Bacteroides.s__Bacteroides_dorei	422_187_393_133	-0.268569	0.0507919	0.0981747	196_56_171_27	-0.583975	0.0286705	0.0876578	76_27_171_24	-0.922805	0.00402965	0.0271584	124_86_131_155	0.5318	0.00482454	0.00833424	1.96e-07	0	-	1_0_36_40	1.2026	0.956587	0.685967
k__Bacteria.p__Firmicutes.c__Clostridia.o__Clostridiales.f__Lachnospiraceae.g__Coprococcus.s__Coprococcus_comes	k__Bacteria.p__Firmicutes.c__Erysipelotrichia.o__Erysipelotrichales.f__Erysipelotrichaceae.g__Erysipelotrichaceae_noname.s__Eubacterium_cylindroides	220_837_14_64	0.157993	0.70207	0.793206	64_361_2_23	0.517113	0.627315	0.802502	49_225_3_21	0.298942	0.819478	0.960561	39_257_2_198	2.49978	4.53e-06	5.41e-06	1.98e-07	0	-	NA	NA	NA	NA
k__Bacteria.p__Proteobacteria.c__Deltaproteobacteria.o__Desulfovibrionales.f__Desulfovibrionaceae.g__Desulfovibrio.s__Desulfovibrio_desulfuricans	k__Bacteria.p__Bacteroidetes.c__Bacteroidia.o__Bacteroidales.f__Porphyromonadaceae.g__Parabacteroides.s__Parabacteroides_goldsteinii	28_103_103_901	0.874821	0.000249052	0.000830688	16_87_38_309	0.416021	0.252829	0.447044	25_41_50_182	0.797762	0.0105151	0.051405	6_10_26_454	2.36248	1.33e-06	0	1.98e-07	0	IBD	1_6_5_65	1.01096	0.702404	0.237066
k__Bacteria.p__Firmicutes.c__Clostridia.o__Clostridiales.f__Lachnospiraceae.g__Coprococcus.s__Coprococcus_sp_ART55_1	k__Bacteria.p__Firmicutes.c__Clostridia.o__Clostridiales.f__Ruminococcaceae.g__Ruminococcus.s__Ruminococcus_bromii	324_46_581_184	0.794872	8.17e-06	6.13e-05	165_4_245_36	1.69891	0.000426487	0.00277718	108_13_140_37	0.763194	0.0349486	0.131145	34_6_172_284	2.16949	2.03e-08	0	1.98e-07	0	-	2_0_16_59	2.89205	0.0782688	0.658318
k__Bacteria.p__Firmicutes.c__Clostridia.o__Clostridiales.f__Ruminococcaceae.g__Ruminococcaceae_noname.s__Ruminococcaceae_bacterium_D16	k__Bacteria.p__Firmicutes.c__Clostridia.o__Clostridiales.f__Ruminococcaceae.g__Ruminococcus.s__Ruminococcus_albus	37_162_165_771	0.0730284	0.792719	0.862265	40_56_126_228	0.258355	0.323241	0.5354	18_71_53_156	-0.278552	0.443086	0.714092	43_104_31_318	1.43721	1.36e-08	0	1.99e-07	0	-	1_17_0_59	2.32239	0.384448	0.597336
k__Bacteria.p__Bacteroidetes.c__Bacteroidia.o__Bacteroidales.f__Rikenellaceae.g__Alistipes.s__Alistipes_finegoldii	k__Bacteria.p__Firmicutes.c__Clostridia.o__Clostridiales.f__Eubacteriaceae.g__Eubacterium.s__Eubacterium_siraeum	446_170_320_199	0.488636	0.000154264	0.000551225	275_79_51_45	1.11896	3.24e-06	0	151_30_89_28	0.458524	0.154069	0.366975	93_93_57_253	1.48358	2.72e-13	0	2.04e-07	0	-	13_17_10_37	1.01345	0.0726885	0.387408
k__Bacteria.p__Actinobacteria.c__Actinobacteria.o__Actinomycetales.f__Micrococcaceae.g__Rothia.s__Rothia_mucilaginosa	k__Bacteria.p__Actinobacteria.c__Actinobacteria.o__Coriobacteriales.f__Coriobacteriaceae.g__Eggerthella.s__Eggerthella_lenta	141_174_326_494	0.205492	0.141426	0.229067	36_40_156_218	0.22974	0.429762	0.641168	18_48_94_138	-0.581523	0.0743808	0.23042	50_120_158_168	-0.808495	7.16e-05	0.000204516	2.12e-07	0	-	0_3_1_73	1.94591	1	0.112155
k__Bacteria.p__Firmicutes.c__Clostridia.o__Clostridiales.f__Lachnospiraceae.g__Lachnospiraceae_noname.s__Lachnospiraceae_bacterium_1_4_56FAA	k__Bacteria.p__Firmicutes.c__Erysipelotrichia.o__Erysipelotrichales.f__Erysipelotrichaceae.g__Erysipelotrichaceae_noname.s__Clostridium_ramosum	37_200_48_850	1.18779	1.63e-07	1.06e-05	31_74_11_334	2.50948	2.49e-15	0	22_55_10_211	2.09998	1.65e-08	0	50_103_93_250	0.267899	0.242095	0.2867	2.16e-07	0	-	1_6_6_64	0.828526	0.814423	0.581408
k__Archaea.p__Euryarchaeota.c__Methanobacteria.o__Methanobacteriales.f__Methanobacteriaceae.g__Methanobrevibacter.s__Methanobrevibacter_smithii	k__Bacteria.p__Firmicutes.c__Clostridia.o__Clostridiales.f__Lachnospiraceae.g__Lachnospiraceae_noname.s__Lachnospiraceae_bacterium_7_1_58FAA	457_127_380_171	0.480758	0.000496442	0.00174666	147_12_233_58	1.08394	0.00103947	0.0063114	142_20_122_14	-0.195045	0.722563	0.892327	58_11_235_192	1.42506	1.23e-05	2.5e-05	2.24e-07	0	-	3_1_47_26	0.263713	1	0.273474
k__Bacteria.p__Firmicutes.c__Clostridia.o__Clostridiales.f__Clostridiaceae.g__Clostridium.s__Clostridium_leptum	k__Bacteria.p__Proteobacteria.c__Betaproteobacteria.o__Burkholderiales.f__Oxalobacteraceae.g__Oxalobacter.s__Oxalobacter_formigenes	91_836_20_188	0.00578557	1	0.976495	84_280_16_70	0.25243	0.484605	0.693818	52_197_4_45	0.98871	0.0755606	0.23186	10_240_1_245	1.96649	0.0209077	0.0320862	2.48e-07	0	-	4_28_0_45	2.66503	0.073321	0.689139
k__Bacteria.p__Firmicutes.c__Clostridia.o__Clostridiales.f__Eubacteriaceae.g__Eubacterium.s__Eubacterium_eligens	k__Bacteria.p__Firmicutes.c__Erysipelotrichia.o__Erysipelotrichales.f__Erysipelotrichaceae.g__Erysipelotrichaceae_noname.s__Erysipelotrichaceae_bacterium_21_3	227_671_95_142	-0.682148	9.55e-06	6.77e-05	112_270_29_39	-0.585408	0.0390905	0.116571	74_180_16_28	-0.338388	0.408481	0.66764	118_108_107_163	0.507485	0.00677091	0.0114021	2.51e-07	0	-	0_43_2_32	-1.90096	0.426619	0.126696
k__Bacteria.p__Actinobacteria.c__Actinobacteria.o__Coriobacteriales.f__Coriobacteriaceae.g__Gordonibacter.s__Gordonibacter_pamelaeae	k__Bacteria.p__Firmicutes.c__Bacilli.o__Lactobacillales.f__Streptococcaceae.g__Streptococcus.s__Streptococcus_sanguinis	250_359_149_377	0.565019	1.04e-05	7.46e-05	85_167_50_148	0.406145	0.0666972	0.172825	23_80_43_152	0.0231469	1	0.978708	59_151_108_178	-0.436771	0.0319952	0.0466917	2.55e-07	0	-	NA	NA	NA	NA
k__Bacteria.p__Firmicutes.c__Clostridia.o__Clostridiales.f__Ruminococcaceae.g__Ruminococcaceae_noname.s__Ruminococcaceae_bacterium_D16	k__Bacteria.p__Firmicutes.c__Bacilli.o__Lactobacillales.f__Streptococcaceae.g__Streptococcus.s__Streptococcus_mitis_oralis_pneumoniae	36_163_128_808	0.339751	0.122885	0.204629	13_83_40_314	0.227525	0.618062	0.798159	18_71_26_183	0.583143	0.112339	0.310925	19_128_110_239	-1.11198	3.18e-05	8.25e-05	2.58e-07	0	-	2_16_0_59	2.89205	0.0782688	0.0121565
k__Bacteria.p__Firmicutes.c__Clostridia.o__Clostridiales.f__Lachnospiraceae.g__Dorea.s__Dorea_longicatena	k__Bacteria.p__Firmicutes.c__Clostridia.o__Clostridiales.f__Lachnospiraceae.g__Lachnospiraceae_noname.s__Lachnospiraceae_bacterium_1_4_56FAA	213_871_24_27	-1.29107	4.73e-06	4.86e-05	97_337_8_8	-1.24171	0.0191919	0.0669328	63_218_14_3	-2.65713	2.4e-07	0	112_212_41_131	0.517325	0.0192154	0.0293718	2.58e-07	0	-	3_44_4_26	-0.769659	0.510907	0.100344
k__Bacteria.p__Firmicutes.c__Clostridia.o__Clostridiales.f__Eubacteriaceae.g__Eubacterium.s__Eubacterium_siraeum	k__Bacteria.p__Firmicutes.c__Clostridia.o__Clostridiales.f__Lachnospiraceae.g__Coprococcus.s__Coprococcus_sp_ART55_1	286_480_84_285	0.700402	1.41e-06	1.8e-05	141_185_28_96	0.948884	9.21e-05	0.000846047	106_134_15_43	0.798502	0.0180953	0.0812607	28_122_12_334	1.8287	3.36e-08	0	2.6e-07	0	-	2_21_0_54	2.53959	0.163517	0.658758
k__Archaea.p__Euryarchaeota.c__Methanobacteria.o__Methanobacteriales.f__Methanobacteriaceae.g__Methanobrevibacter.s__Methanobrevibacter_smithii	k__Bacteria.p__Firmicutes.c__Clostridia.o__Clostridiales.f__Eubacteriaceae.g__Eubacterium.s__Eubacterium_siraeum	483_101_283_268	1.50663	4.48e-29	0	146_13_180_111	1.90263	2.9e-11	0	147_15_93_43	1.48779	2.84e-06	0.000114504	55_14_95_332	2.58975	2.7e-21	0	2.61e-07	0	-	4_0_19_54	3.22501	0.0126752	0.681279
k__Bacteria.p__Firmicutes.c__Clostridia.o__Clostridiales.f__Eubacteriaceae.g__Eubacterium.s__Eubacterium_siraeum	k__Bacteria.p__Proteobacteria.c__Gammaproteobacteria.o__Enterobacteriales.f__Enterobacteriaceae.g__Escherichia.s__Escherichia_coli	427_339_204_165	0.0188836	0.932587	0.959668	186_140_78_46	-0.240423	0.314101	0.53203	141_99_25_33	0.625009	0.0454004	0.159151	72_78_235_111	-0.827198	4.27e-05	0.000111807	2.64e-07	0	-	12_11_35_19	-0.515737	0.427925	0.560403
k__Bacteria.p__Firmicutes.c__Clostridia.o__Clostridiales.f__Clostridiales_noname.g__Pseudoflavonifractor.s__Pseudoflavonifractor_capillosus	k__Bacteria.p__Firmicutes.c__Clostridia.o__Clostridiales.f__Lachnospiraceae.g__Roseburia.s__Roseburia_inulinivorans	210_31_825_69	-0.575164	0.0155134	0.0355942	109_14_306_21	-0.635389	0.108336	0.248276	90_6_189_13	-0.00815167	1	0.946371	123_29_198_146	1.12809	1e-06	0	2.77e-07	0	-	7_1_40_29	1.29253	0.266664	0.863322
k__Bacteria.p__Firmicutes.c__Clostridia.o__Clostridiales.f__Lachnospiraceae.g__Lachnospiraceae_noname.s__Lachnospiraceae_bacterium_7_1_58FAA	k__Bacteria.p__Firmicutes.c__Erysipelotrichia.o__Erysipelotrichales.f__Erysipelotrichaceae.g__Erysipelotrichaceae_noname.s__Eubacterium_cylindroides	176_661_58_240	0.0925042	0.641523	0.746434	59_321_7_63	0.449116	0.35845	0.582412	47_217_5_29	0.158173	0.931106	1.01935	35_258_6_197	1.42857	0.000819236	0.00161333	2.87e-07	0	-	NA	NA	NA	NA
k__Bacteria.p__Bacteroidetes.c__Bacteroidia.o__Bacteroidales.f__Rikenellaceae.g__Alistipes.s__Alistipes_senegalensis	k__Bacteria.p__Firmicutes.c__Clostridia.o__Clostridiales.f__Eubacteriaceae.g__Eubacterium.s__Eubacterium_siraeum	420_94_346_275	1.26355	2.7e-20	0	238_52_88_72	1.31414	1.6e-09	0	162_29_78_29	0.727579	0.0188612	0.0825053	66_28_84_318	2.17417	2.73e-20	0	3.06e-07	0	-	7_7_16_47	1.05737	0.127541	0.0824033
k__Bacteria.p__Actinobacteria.c__Actinobacteria.o__Coriobacteriales.f__Coriobacteriaceae.g__Collinsella.s__Collinsella_aerofaciens	k__Bacteria.p__Actinobacteria.c__Actinobacteria.o__Coriobacteriales.f__Coriobacteriaceae.g__Gordonibacter.s__Gordonibacter_pamelaeae	522_501_87_25	-1.19194	1.58e-07	1.06e-05	220_192_32_6	-1.47364	0.000599107	0.00376278	91_190_12_5	-1.55429	0.00325699	0.0223341	141_163_69_123	0.430401	0.0284221	0.0422945	3.09e-07	0	-	0_31_1_45	-0.730888	1	0.484231
k__Bacteria.p__Firmicutes.c__Bacilli.o__Lactobacillales.f__Streptococcaceae.g__Streptococcus.s__Streptococcus_anginosus	k__Bacteria.p__Firmicutes.c__Clostridia.o__Clostridiales.f__Lachnospiraceae.g__Lachnospiraceae_noname.s__Lachnospiraceae_bacterium_3_1_57FAA_CT1	76_196_138_725	0.712619	1.54e-05	0.000114695	18_30_57_345	1.29325	7.86e-05	0.000710227	16_59_66_157	-0.420392	0.23213	0.479315	21_127_63_285	-0.276861	0.372061	0.41602	3.1e-07	0	-	NA	NA	NA	NA
k__Archaea.p__Euryarchaeota.c__Methanobacteria.o__Methanobacteriales.f__Methanobacteriaceae.g__Methanobrevibacter.s__Methanobrevibacter_smithii	k__Bacteria.p__Actinobacteria.c__Actinobacteria.o__Coriobacteriales.f__Coriobacteriaceae.g__Eggerthella.s__Eggerthella_lenta	184_400_283_268	-0.829426	1.73e-11	0	41_118_151_140	-1.1246	1.66e-07	0	49_113_63_73	-0.683585	0.00640829	0.0369631	29_40_179_248	0.00835593	1	1.00462	3.12e-07	0	-	0_4_1_72	1.6809	1	0.331865
k__Bacteria.p__Firmicutes.c__Clostridia.o__Clostridiales.f__Lachnospiraceae.g__Lachnospiraceae_noname.s__Lachnospiraceae_bacterium_3_1_57FAA_CT1	k__Bacteria.p__Firmicutes.c__Clostridia.o__Clostridiales.f__Lachnospiraceae.g__Lachnospiraceae_noname.s__Lachnospiraceae_bacterium_9_1_43BFAA	13_201_21_900	1.0318	0.00513993	0.0132328	11_64_8_367	2.04234	3e-06	0	7_75_12_204	0.48561	0.447948	0.715135	8_76_103_309	-1.10184	0.0039026	0.00684931	3.12e-07	0	-	1_10_1_65	1.83067	0.372039	0.0199386
k__Bacteria.p__Firmicutes.c__Clostridia.o__Clostridiales.f__Ruminococcaceae.g__Ruminococcus.s__Ruminococcus_sp_5_1_39BFAA	k__Bacteria.p__Firmicutes.c__Clostridia.o__Clostridiales.f__Clostridiaceae.g__Clostridium.s__Clostridium_hathewayi	108_924_33_70	-1.39844	4.75e-10	0	55_371_15_9	-2.39071	3.81e-10	0	65_203_10_20	-0.464566	0.349181	0.609257	59_228_42_167	0.0259194	0.997839	0.953046	3.19e-07	0	-	1_2_30_44	-0.133063	1	0.883277
k__Bacteria.p__Firmicutes.c__Erysipelotrichia.o__Erysipelotrichales.f__Erysipelotrichaceae.g__Erysipelotrichaceae_noname.s__Eubacterium_cylindroides	k__Bacteria.p__Bacteroidetes.c__Bacteroidia.o__Bacteroidales.f__Porphyromonadaceae.g__Parabacteroides.s__Parabacteroides_johnsonii	36_198_107_794	0.306745	0.16957	0.265592	15_51_63_321	0.421216	0.251511	0.445743	13_39_65_181	-0.0544055	1	0.963794	13_28_35_420	1.7247	1.58e-06	5.91e-06	3.21e-07	0	-	NA	NA	NA	NA
k__Bacteria.p__Firmicutes.c__Clostridia.o__Clostridiales.f__Lachnospiraceae.g__Roseburia.s__Roseburia_hominis	k__Bacteria.p__Proteobacteria.c__Gammaproteobacteria.o__Enterobacteriales.f__Enterobacteriaceae.g__Escherichia.s__Escherichia_coli	565_432_66_72	0.354513	0.0614866	0.115365	241_167_23_19	0.1793	0.693634	0.851093	140_111_26_21	0.0220911	1	1.00542	139_133_168_56	-1.04873	8.97e-08	0	3.24e-07	0	-	23_23_24_7	-1.18377	0.0324437	0.804476
k__Bacteria.p__Firmicutes.c__Clostridia.o__Clostridiales.f__Lachnospiraceae.g__Roseburia.s__Roseburia_inulinivorans	k__Bacteria.p__Proteobacteria.c__Deltaproteobacteria.o__Desulfovibrionales.f__Desulfovibrionaceae.g__Desulfovibrio.s__Desulfovibrio_piger	235_800_20_80	0.144307	0.664007	0.764371	116_299_6_29	0.568365	0.275004	0.483359	114_165_9_10	-0.268313	0.730331	0.908677	30_291_2_173	1.98257	0.00109627	0.00216856	3.37e-07	0	-	2_45_1_29	0.0775036	1	0.127741
k__Bacteria.p__Actinobacteria.c__Actinobacteria.o__Coriobacteriales.f__Coriobacteriaceae.g__Adlercreutzia.s__Adlercreutzia_equolifaciens	k__Bacteria.p__Firmicutes.c__Clostridia.o__Clostridiales.f__Lachnospiraceae.g__Coprococcus.s__Coprococcus_catus	830_69_201_35	0.744444	0.000943169	0.0031439	343_24_68_15	1.15452	0.00127538	0.0069991	161_20_111_6	-0.778142	0.134906	0.347981	155_45_98_198	1.92967	8.91e-22	0	3.38e-07	0	-	NA	NA	NA	NA
k__Bacteria.p__Actinobacteria.c__Actinobacteria.o__Coriobacteriales.f__Coriobacteriaceae.g__Adlercreutzia.s__Adlercreutzia_equolifaciens	k__Bacteria.p__Firmicutes.c__Bacilli.o__Lactobacillales.f__Streptococcaceae.g__Streptococcus.s__Streptococcus_parasanguinis	761_138_181_55	0.519547	0.00470973	0.0121993	307_60_66_17	0.290831	0.422879	0.640361	148_33_97_20	-0.070388	0.941143	1.02221	162_38_270_26	-0.883108	0.00142379	0.00274984	3.61e-07	0	-	NA	NA	NA	NA
k__Bacteria.p__Bacteroidetes.c__Bacteroidia.o__Bacteroidales.f__Rikenellaceae.g__Alistipes.s__Alistipes_putredinis	k__Bacteria.p__Firmicutes.c__Erysipelotrichia.o__Erysipelotrichales.f__Erysipelotrichaceae.g__Holdemania.s__Holdemania_filiformis	284_630_73_148	-0.0924804	0.617503	0.726366	150_243_25_32	-0.238592	0.485917	0.693448	90_154_20_34	-0.0143098	1	0.950861	75_145_42_234	1.05191	1.58e-06	5.91e-06	3.66e-07	0	IBD	12_30_11_24	-0.135672	0.975198	0.0270278
k__Bacteria.p__Firmicutes.c__Clostridia.o__Clostridiales.f__Lachnospiraceae.g__Lachnospiraceae_noname.s__Lachnospiraceae_bacterium_1_4_56FAA	k__Bacteria.p__Firmicutes.c__Clostridia.o__Clostridiales.f__Peptostreptococcaceae.g__Peptostreptococcaceae_noname.s__Clostridium_bartlettii	154_83_706_192	-0.68488	1.79e-05	0.000118964	76_29_278_67	-0.46439	0.0909062	0.222925	38_39_152_69	-0.81148	0.00353044	0.0231208	114_39_222_121	0.459261	0.0424818	0.061121	3.75e-07	0	-	2_5_16_54	0.406383	0.94716	0.949875
k__Bacteria.p__Bacteroidetes.c__Bacteroidia.o__Bacteroidales.f__Rikenellaceae.g__Alistipes.s__Alistipes_finegoldii	k__Bacteria.p__Firmicutes.c__Clostridia.o__Clostridiales.f__Eubacteriaceae.g__Eubacterium.s__Eubacterium_ventriosum	469_147_383_136	0.124825	0.400439	0.530395	297_57_72_24	0.558716	0.0569713	0.150046	131_50_87_30	-0.0968786	0.818908	0.960899	100_86_85_225	1.11982	7.98e-09	0	3.8e-07	0	-	13_17_10_37	1.01345	0.0726885	0.843631
k__Bacteria.p__Firmicutes.c__Clostridia.o__Clostridiales.f__Lachnospiraceae.g__Dorea.s__Dorea_longicatena	k__Bacteria.p__Firmicutes.c__Clostridia.o__Clostridiales.f__Lachnospiraceae.g__Lachnospiraceae_noname.s__Lachnospiraceae_bacterium_3_1_57FAA_CT1	187_897_27_24	-1.68135	4.86e-10	0	66_368_9_7	-1.94863	4.91e-05	0.000425532	72_209_10_7	-1.39761	0.00637056	0.0369962	61_263_23_149	0.39528	0.166714	0.206659	3.81e-07	0	-	7_40_4_26	0.0866684	1	0.658415
k__Bacteria.p__Firmicutes.c__Clostridia.o__Clostridiales.f__Lachnospiraceae.g__Lachnospiraceae_noname.s__Lachnospiraceae_bacterium_7_1_58FAA	k__Bacteria.p__Firmicutes.c__Erysipelotrichia.o__Erysipelotrichales.f__Erysipelotrichaceae.g__Erysipelotrichaceae_noname.s__Eubacterium_biforme	369_468_147_151	-0.210628	0.135192	0.221516	147_233_26_44	0.0589906	0.929749	1.0162	158_106_26_8	-0.739469	0.102312	0.280525	64_229_23_180	0.769493	0.00399759	0.00697713	4.15e-07	0	-	4_46_0_27	1.67196	0.45573	0.555896
k__Bacteria.p__Bacteroidetes.c__Bacteroidia.o__Bacteroidales.f__Bacteroidaceae.g__Bacteroides.s__Bacteroides_fragilis	k__Bacteria.p__Bacteroidetes.c__Bacteroidia.o__Bacteroidales.f__Porphyromonadaceae.g__Parabacteroides.s__Parabacteroides_merdae	235_148_551_201	-0.545727	5.18e-05	0.000205096	113_72_223_42	-1.21169	6.11e-08	0	98_27_153_20	-0.737405	0.0290716	0.119375	108_126_111_151	0.153069	0.449393	0.488763	4.17e-07	0	-	23_19_18_17	0.131016	0.949737	0.963924
k__Bacteria.p__Firmicutes.c__Clostridia.o__Clostridiales.f__Ruminococcaceae.g__Ruminococcus.s__Ruminococcus_callidus	k__Bacteria.p__Firmicutes.c__Negativicutes.o__Selenomonadales.f__Veillonellaceae.g__Veillonella.s__Veillonella_parvula	157_408_138_432	0.185646	0.192072	0.294435	109_145_84_112	0.00195015	1	0.96253	56_88_51_103	0.249228	0.360377	0.638156	32_83_177_204	-0.802009	0.000633937	0.00126626	4.19e-07	0	-	1_7_34_35	-1.58086	0.135162	0.414344
k__Bacteria.p__Actinobacteria.c__Actinobacteria.o__Coriobacteriales.f__Coriobacteriaceae.g__Gordonibacter.s__Gordonibacter_pamelaeae	k__Bacteria.p__Firmicutes.c__Clostridia.o__Clostridiales.f__Lachnospiraceae.g__Roseburia.s__Roseburia_inulinivorans	547_62_488_38	-0.370485	0.102396	0.17705	227_25_188_10	-0.699251	0.0896647	0.21532	97_6_182_13	0.10399	1	0.929369	166_44_155_131	1.15187	2.03e-08	0	4.19e-07	0	-	1_0_46_30	0.676887	1	0.775089
k__Bacteria.p__Actinobacteria.c__Actinobacteria.o__Coriobacteriales.f__Coriobacteriaceae.g__Gordonibacter.s__Gordonibacter_pamelaeae	k__Bacteria.p__Firmicutes.c__Clostridia.o__Clostridiales.f__Eubacteriaceae.g__Eubacterium.s__Eubacterium_ramulus	505_104_463_63	-0.411406	0.0201158	0.0446855	206_46_184_14	-1.05265	0.00100953	0.00606145	85_18_167_28	-0.240334	0.568943	0.81061	121_89_117_169	0.67209	0.000340249	0.000705198	4.2e-07	0	-	0_1_26_50	-0.453784	1	0.49781
k__Bacteria.p__Firmicutes.c__Clostridia.o__Clostridiales.f__Eubacteriaceae.g__Eubacterium.s__Eubacterium_ramulus	k__Bacteria.p__Firmicutes.c__Clostridia.o__Clostridiales.f__Clostridiales_noname.g__Flavonifractor.s__Flavonifractor_plautii	132_836_72_95	-1.5671	1.22e-19	0	86_304_43_17	-2.16909	9.8e-15	0	52_200_26_20	-1.59672	8.97e-07	0	90_148_126_132	-0.448895	0.0174377	0.027098	4.25e-07	0	-	13_13_31_20	-0.429563	0.508603	0.969867
k__Bacteria.p__Firmicutes.c__Clostridia.o__Clostridiales.f__Clostridiales_noname.g__Pseudoflavonifractor.s__Pseudoflavonifractor_capillosus	k__Bacteria.p__Firmicutes.c__Clostridia.o__Clostridiales.f__Lachnospiraceae.g__Coprococcus.s__Coprococcus_catus	204_37_827_67	-0.810054	0.0002457	0.000827586	107_16_304_23	-0.68754	0.0620777	0.167421	81_15_191_11	-1.15278	0.00684517	0.0381157	96_56_157_187	0.709656	0.000482279	0.000975866	4.28e-07	0	-	2_6_16_53	0.22081	1	0.551217
k__Bacteria.p__Firmicutes.c__Clostridia.o__Clostridiales.f__Clostridiales_noname.g__Pseudoflavonifractor.s__Pseudoflavonifractor_capillosus	k__Bacteria.p__Firmicutes.c__Clostridia.o__Clostridiales.f__Eubacteriaceae.g__Eubacterium.s__Eubacterium_ramulus	173_68_795_99	-1.14947	4.6e-11	0	99_24_291_36	-0.676243	0.0249828	0.0825165	76_20_176_26	-0.57931	0.102868	0.281887	80_72_158_186	0.267347	0.201326	0.242962	4.43e-07	0	-	3_5_23_46	0.230467	1	0.961021
k__Bacteria.p__Firmicutes.c__Clostridia.o__Clostridiales.f__Lachnospiraceae.g__Coprococcus.s__Coprococcus_comes	k__Bacteria.p__Firmicutes.c__Erysipelotrichia.o__Erysipelotrichales.f__Erysipelotrichaceae.g__Erysipelotrichaceae_noname.s__Erysipelotrichaceae_bacterium_2_2_44A	208_849_44_34	-1.65924	1.27e-13	0	100_325_16_9	-1.72727	1.91e-05	0.000189329	66_208_15_9	-1.63229	0.000129266	0.00158664	105_191_68_132	0.063572	0.813883	0.810666	4.47e-07	0	IBD	2_34_2_39	0.135341	1	0.939398
k__Bacteria.p__Actinobacteria.c__Actinobacteria.o__Coriobacteriales.f__Coriobacteriaceae.g__Adlercreutzia.s__Adlercreutzia_equolifaciens	k__Bacteria.p__Firmicutes.c__Erysipelotrichia.o__Erysipelotrichales.f__Erysipelotrichaceae.g__Catenibacterium.s__Catenibacterium_mitsuokai	112_787_65_171	-0.983377	2.08e-08	0	29_338_23_60	-1.49449	7.71e-07	0	36_145_51_66	-1.12724	2.1e-05	0.000197183	14_186_19_277	0.101124	0.920066	0.893368	4.55e-07	0	-	NA	NA	NA	NA
k__Bacteria.p__Firmicutes.c__Clostridia.o__Clostridiales.f__Lachnospiraceae.g__Lachnospiraceae_noname.s__Lachnospiraceae_bacterium_3_1_57FAA_CT1	k__Bacteria.p__Firmicutes.c__Clostridia.o__Clostridiales.f__Clostridiaceae.g__Clostridium.s__Clostridium_clostridioforme	29_185_18_903	2.04984	6.19e-14	0	14_61_16_359	1.63647	1.23e-05	0.000148148	21_61_11_205	1.83211	9.78e-07	0	20_64_115_297	-0.200097	0.554155	0.588043	4.69e-07	0	-	7_4_18_48	1.47462	0.0418445	0.0186184
k__Bacteria.p__Firmicutes.c__Clostridia.o__Clostridiales.f__Lachnospiraceae.g__Roseburia.s__Roseburia_hominis	k__Bacteria.p__Firmicutes.c__Clostridia.o__Clostridiales.f__Ruminococcaceae.g__Ruminococcaceae_noname.s__Ruminococcaceae_bacterium_D16	174_823_25_113	-0.0585144	0.896006	0.935252	86_322_10_32	-0.186094	0.763027	0.900388	72_179_17_30	-0.351063	0.37158	0.649394	115_157_32_192	1.4687	2.51e-11	0	4.74e-07	0	IBD	13_33_5_26	0.663541	0.363043	0.188246
k__Bacteria.p__Firmicutes.c__Clostridia.o__Clostridiales.f__Lachnospiraceae.g__Lachnospiraceae_noname.s__Lachnospiraceae_bacterium_1_1_57FAA	k__Bacteria.p__Firmicutes.c__Clostridia.o__Clostridiales.f__Ruminococcaceae.g__Ruminococcus.s__Ruminococcus_bromii	379_117_526_113	-0.362032	0.0172455	0.0390418	175_24_235_16	-0.689385	0.0533859	0.145957	102_19_146_31	0.12241	0.81689	0.956085	129_131_77_159	0.70644	0.000188124	0.000414568	4.76e-07	0	-	4_12_14_47	0.16493	1	0.407136
k__Bacteria.p__Bacteroidetes.c__Bacteroidia.o__Bacteroidales.f__Bacteroidaceae.g__Bacteroides.s__Bacteroides_fragilis	k__Bacteria.p__Bacteroidetes.c__Bacteroidia.o__Bacteroidales.f__Bacteroidaceae.g__Bacteroides.s__Bacteroides_faecis	45_338_96_656	-0.0894321	0.710375	0.799615	44_141_104_161	-0.721492	0.00090952	0.0051088	20_105_47_126	-0.658773	0.034665	0.130263	29_205_16_246	0.762946	0.0237593	0.0357715	4.78e-07	0	-	14_28_11_24	0.0805706	1	0.23859
k__Bacteria.p__Firmicutes.c__Erysipelotrichia.o__Erysipelotrichales.f__Erysipelotrichaceae.g__Erysipelotrichaceae_noname.s__Eubacterium_biforme	k__Bacteria.p__Firmicutes.c__Clostridia.o__Clostridiales.f__Ruminococcaceae.g__Ruminococcaceae_noname.s__Ruminococcaceae_bacterium_D16	64_452_135_484	-0.673977	4.95e-05	0.000193629	28_145_68_209	-0.512382	0.0495448	0.140311	45_139_44_70	-0.660229	0.013827	0.0643745	34_53_113_296	0.521522	0.0436639	0.0624515	4.83e-07	0	-	1_3_17_56	0.324742	1	0.850301
k__Bacteria.p__Bacteroidetes.c__Bacteroidia.o__Bacteroidales.f__Bacteroidaceae.g__Bacteroides.s__Bacteroides_cellulosilyticus	k__Bacteria.p__Firmicutes.c__Erysipelotrichia.o__Erysipelotrichales.f__Erysipelotrichaceae.g__Catenibacterium.s__Catenibacterium_mitsuokai	45_372_132_586	-0.614935	0.00100069	0.0033106	21_174_31_224	-0.129984	0.771979	0.909127	53_130_34_81	-0.0320479	1	0.962794	11_83_22_380	0.845471	0.041225	0.0596867	4.85e-07	0	-	2_21_1_53	1.42245	0.381191	0.609764
k__Archaea.p__Euryarchaeota.c__Methanobacteria.o__Methanobacteriales.f__Methanobacteriaceae.g__Methanobrevibacter.s__Methanobrevibacter_smithii	k__Bacteria.p__Bacteroidetes.c__Bacteroidia.o__Bacteroidales.f__Bacteroidaceae.g__Bacteroides.s__Bacteroides_eggerthii	167_417_88_463	0.742503	5.37e-07	9.77e-06	56_103_58_233	0.778824	0.000553392	0.00368257	74_88_40_96	0.696038	0.00604207	0.0364626	24_45_35_392	1.78396	7.04e-10	0	4.94e-07	0	IBD	2_2_7_66	2.1823	0.0574571	0.696355
k__Bacteria.p__Firmicutes.c__Clostridia.o__Clostridiales.f__Lachnospiraceae.g__Dorea.s__Dorea_formicigenerans	k__Bacteria.p__Firmicutes.c__Clostridia.o__Clostridiales.f__Ruminococcaceae.g__Ruminococcus.s__Ruminococcus_albus	193_908_9_25	-0.559131	0.21743	0.326025	160_277_6_7	-0.404426	0.64162	0.828461	70_216_1_11	0.914904	0.457104	0.716233	70_256_4_166	2.3194	4.35e-08	0	5.19e-07	0	-	1_43_0_33	0.837397	1	0.389484
k__Bacteria.p__Actinobacteria.c__Actinobacteria.o__Bifidobacteriales.f__Bifidobacteriaceae.g__Bifidobacterium.s__Bifidobacterium_adolescentis	k__Bacteria.p__Firmicutes.c__Erysipelotrichia.o__Erysipelotrichales.f__Erysipelotrichaceae.g__Holdemania.s__Holdemania_filiformis	274_673_83_105	-0.663672	5.6e-05	0.00021645	172_273_3_2	-0.797377	0.575876	0.779272	63_157_47_31	-1.31913	1.4e-06	0	69_196_48_183	0.291315	0.207076	0.250475	5.27e-07	0	-	4_13_19_41	-0.343333	0.784725	0.325834
k__Bacteria.p__Bacteroidetes.c__Bacteroidia.o__Bacteroidales.f__Bacteroidaceae.g__Bacteroides.s__Bacteroides_finegoldii	k__Bacteria.p__Firmicutes.c__Erysipelotrichia.o__Erysipelotrichales.f__Erysipelotrichaceae.g__Erysipelotrichaceae_noname.s__Eubacterium_cylindroides	56_188_178_713	0.180736	0.339477	0.466291	19_94_47_290	0.232688	0.521756	0.736948	14_75_38_171	-0.156059	0.766231	0.930709	12_44_29_411	1.36566	0.000269327	0.000566953	5.32e-07	0	IBD	NA	NA	NA	NA
k__Bacteria.p__Actinobacteria.c__Actinobacteria.o__Coriobacteriales.f__Coriobacteriaceae.g__Gordonibacter.s__Gordonibacter_pamelaeae	k__Bacteria.p__Verrucomicrobia.c__Verrucomicrobiae.o__Verrucomicrobiales.f__Verrucomicrobiaceae.g__Akkermansia.s__Akkermansia_muciniphila	403_206_355_171	-0.0590659	0.685938	0.782011	152_100_110_88	0.194994	0.357524	0.581993	79_24_122_73	0.666258	0.020279	0.0863841	85_125_61_225	0.915494	6.29e-06	5.26e-06	5.45e-07	0	-	0_1_24_52	-0.336472	1	0.451657
k__Bacteria.p__Firmicutes.c__Clostridia.o__Clostridiales.f__Lachnospiraceae.g__Coprococcus.s__Coprococcus_catus	k__Bacteria.p__Firmicutes.c__Erysipelotrichia.o__Erysipelotrichales.f__Erysipelotrichaceae.g__Holdemania.s__Holdemania_filiformis	307_724_50_54	-0.780779	0.000187067	0.000616812	156_255_19_20	-0.440156	0.244752	0.440495	97_175_13_13	-0.587787	0.208484	0.461428	77_176_40_203	0.791321	0.000392773	0.000804146	5.55e-07	0	-	5_13_18_41	-0.0900189	1	0.153993
k__Bacteria.p__Bacteroidetes.c__Bacteroidia.o__Bacteroidales.f__Porphyromonadaceae.g__Parabacteroides.s__Parabacteroides_merdae	k__Bacteria.p__Firmicutes.c__Negativicutes.o__Selenomonadales.f__Acidaminococcaceae.g__Phascolarctobacterium.s__Phascolarctobacterium_succinatutens	233_553_58_291	0.742934	5.57e-06	4.78e-05	88_248_7_107	1.63015	1.44e-05	0.000162749	117_134_11_36	1.01984	0.00598847	0.0361636	57_162_12_265	2.01699	1.29e-11	0	5.57e-07	0	-	4_37_0_36	2.1702	0.214056	0.920954
k__Bacteria.p__Bacteroidetes.c__Bacteroidia.o__Bacteroidales.f__Rikenellaceae.g__Alistipes.s__Alistipes_finegoldii	k__Bacteria.p__Firmicutes.c__Erysipelotrichia.o__Erysipelotrichales.f__Erysipelotrichaceae.g__Holdemania.s__Holdemania_filiformis	212_404_145_374	0.301706	0.023066	0.0504623	138_216_37_59	0.0149152	1	0.950003	68_113_42_75	0.0696595	0.871646	0.977932	68_118_49_261	1.11638	2.53e-07	0	5.58e-07	0	-	10_20_13_34	0.26922	0.770492	0.118282
k__Bacteria.p__Actinobacteria.c__Actinobacteria.o__Coriobacteriales.f__Coriobacteriaceae.g__Gordonibacter.s__Gordonibacter_pamelaeae	k__Bacteria.p__Firmicutes.c__Negativicutes.o__Selenomonadales.f__Veillonellaceae.g__Veillonella.s__Veillonella_atypica	93_516_93_433	-0.175183	0.310205	0.434119	49_203_35_163	0.113587	0.730135	0.893126	21_82_33_162	0.234387	0.544416	0.777365	41_169_124_162	-1.14079	5.02e-08	0	5.61e-07	0	-	0_1_20_56	-0.0847965	1	0.526312
k__Bacteria.p__Firmicutes.c__Clostridia.o__Clostridiales.f__Eubacteriaceae.g__Eubacterium.s__Eubacterium_ramulus	k__Bacteria.p__Firmicutes.c__Erysipelotrichia.o__Erysipelotrichales.f__Erysipelotrichaceae.g__Erysipelotrichaceae_noname.s__Erysipelotrichaceae_bacterium_21_3	226_742_96_71	-1.48712	3.69e-19	0	100_290_41_19	-1.81672	9.42e-11	0	61_191_29_17	-1.65804	3.5e-07	0	97_141_128_130	-0.357003	0.0594571	0.0828549	5.63e-07	0	-	0_26_2_49	-0.98461	0.974935	0.690871
k__Bacteria.p__Firmicutes.c__Clostridia.o__Clostridiales.f__Lachnospiraceae.g__Lachnospiraceae_noname.s__Lachnospiraceae_bacterium_8_1_57FAA	k__Bacteria.p__Firmicutes.c__Erysipelotrichia.o__Erysipelotrichales.f__Erysipelotrichaceae.g__Holdemania.s__Holdemania_filiformis	123_369_234_409	-0.538428	5.73e-05	0.000222222	79_153_96_122	-0.419376	0.0384298	0.112321	36_82_74_106	-0.45814	0.0857181	0.258896	45_109_72_270	0.438473	0.0596911	0.083193	5.65e-07	0	IBD	5_18_18_36	-0.533481	0.492199	0.108107
k__Bacteria.p__Firmicutes.c__Clostridia.o__Clostridiales.f__Clostridiales_noname.g__Pseudoflavonifractor.s__Pseudoflavonifractor_capillosus	k__Bacteria.p__Firmicutes.c__Clostridia.o__Clostridiales.f__Eubacteriaceae.g__Eubacterium.s__Eubacterium_ventriosum	161_80_691_203	-0.526949	0.00106526	0.00349256	100_23_269_58	-0.0743843	0.890248	0.985757	72_24_146_56	0.132129	0.740758	0.922235	75_77_110_234	0.726295	0.000336695	0.00069116	5.67e-07	0	-	5_3_18_51	1.4758	0.0810451	0.325239
k__Bacteria.p__Firmicutes.c__Clostridia.o__Clostridiales.f__Lachnospiraceae.g__Lachnospiraceae_noname.s__Lachnospiraceae_bacterium_3_1_46FAA	k__Bacteria.p__Firmicutes.c__Clostridia.o__Clostridiales.f__Ruminococcaceae.g__Ruminococcus.s__Ruminococcus_lactaris	512_339_160_124	0.157839	0.284069	0.40535	204_149_54_43	0.0878318	0.789854	0.935445	148_88_31_31	0.517582	0.093312	0.267841	112_131_53_200	1.16508	5.5e-09	0	5.83e-07	0	-	11_31_9_26	0.0182124	1	0.0368545
k__Bacteria.p__Bacteroidetes.c__Bacteroidia.o__Bacteroidales.f__Rikenellaceae.g__Alistipes.s__Alistipes_putredinis	k__Bacteria.p__Firmicutes.c__Clostridia.o__Clostridiales.f__Eubacteriaceae.g__Eubacterium.s__Eubacterium_siraeum	653_261_113_108	0.870856	1.13e-08	0	302_91_24_33	1.50861	9.68e-08	0	205_39_35_19	1.05003	0.0021267	0.0160126	116_104_34_242	2.05875	7.04e-22	0	6.15e-07	0	-	17_25_6_29	1.13611	0.0531432	0.111114
k__Bacteria.p__Bacteroidetes.c__Bacteroidia.o__Bacteroidales.f__Porphyromonadaceae.g__Parabacteroides.s__Parabacteroides_merdae	k__Bacteria.p__Firmicutes.c__Clostridia.o__Clostridiales.f__Clostridiaceae.g__Clostridium.s__Clostridium_leptum	652_134_275_74	0.271458	0.108937	0.186089	278_58_86_28	0.450151	0.108141	0.247472	206_45_43_4	-0.756095	0.204894	0.452594	150_69_100_177	1.34145	1.67e-12	0	6.4e-07	0	-	22_19_10_26	1.06887	0.0416483	0.596676
k__Bacteria.p__Proteobacteria.c__Deltaproteobacteria.o__Desulfovibrionales.f__Desulfovibrionaceae.g__Desulfovibrio.s__Desulfovibrio_desulfuricans	k__Bacteria.p__Bacteroidetes.c__Bacteroidia.o__Bacteroidales.f__Bacteroidaceae.g__Bacteroides.s__Bacteroides_intestinalis	35_96_167_837	0.609428	0.00571413	0.0145078	26_77_64_283	0.407414	0.158324	0.328896	11_55_60_172	-0.526282	0.185397	0.420859	5_11_41_439	1.62235	0.00415279	0.00723966	6.51e-07	0	-	1_6_9_61	0.401408	1	0.272344
k__Bacteria.p__Firmicutes.c__Clostridia.o__Clostridiales.f__Clostridiaceae.g__Clostridium.s__Clostridium_leptum	k__Bacteria.p__Firmicutes.c__Clostridia.o__Clostridiales.f__Eubacteriaceae.g__Eubacterium.s__Eubacterium_eligens	719_208_179_29	-0.567167	0.00966769	0.0233477	315_49_67_19	0.610473	0.0578092	0.151745	211_38_43_6	-0.197392	0.828263	0.967315	146_104_80_166	1.06458	1.31e-08	0	6.6e-07	0	-	21_11_22_23	0.669191	0.228846	0.4339
k__Bacteria.p__Firmicutes.c__Bacilli.o__Lactobacillales.f__Streptococcaceae.g__Streptococcus.s__Streptococcus_sanguinis	k__Bacteria.p__Bacteroidetes.c__Bacteroidia.o__Bacteroidales.f__Prevotellaceae.g__Paraprevotella.s__Paraprevotella_xylaniphila	65_334_146_590	-0.236643	0.171162	0.267728	46_89_135_180	-0.368027	0.104606	0.240928	31_35_106_126	0.0525522	0.96007	1.02023	7_160_49_280	-1.32879	0.000829305	0.00164502	6.79e-07	0	-	NA	NA	NA	NA
k__Bacteria.p__Actinobacteria.c__Actinobacteria.o__Coriobacteriales.f__Coriobacteriaceae.g__Eggerthella.s__Eggerthella_lenta	k__Bacteria.p__Firmicutes.c__Clostridia.o__Clostridiales.f__Eubacteriaceae.g__Eubacterium.s__Eubacterium_ramulus	378_89_590_78	-0.575894	0.000749354	0.00250118	151_41_239_19	-1.21325	3.16e-05	0.000322061	91_21_161_25	-0.397541	0.27985	0.537583	113_95_125_163	0.437184	0.0210195	0.0321658	6.81e-07	0	-	0_1_26_50	-0.453784	1	0.591588
k__Bacteria.p__Firmicutes.c__Clostridia.o__Clostridiales.f__Lachnospiraceae.g__Coprococcus.s__Coprococcus_comes	k__Bacteria.p__Firmicutes.c__Clostridia.o__Clostridiales.f__Clostridiaceae.g__Clostridium.s__Clostridium_hathewayi	108_949_33_45	-1.86302	3.31e-16	0	57_368_13_12	-1.93462	7.43e-07	0	58_216_17_7	-2.15586	3e-07	0	57_239_44_156	-0.169202	0.521665	0.557688	6.97e-07	0	IBD	10_26_21_20	-0.973398	0.0670462	0.127673
k__Bacteria.p__Firmicutes.c__Clostridia.o__Clostridiales.f__Eubacteriaceae.g__Eubacterium.s__Eubacterium_ventriosum	k__Bacteria.p__Firmicutes.c__Negativicutes.o__Selenomonadales.f__Veillonellaceae.g__Veillonella.s__Veillonella_atypica	160_692_26_257	0.811861	0.000270119	0.000941115	64_305_20_61	-0.456672	0.152572	0.314265	41_177_13_67	0.156161	0.775127	0.933193	40_145_125_186	-0.882749	3.68e-05	9.52e-05	7.13e-07	0	-	7_16_13_41	0.334546	0.731239	0.0360022
k__Bacteria.p__Bacteroidetes.c__Bacteroidia.o__Bacteroidales.f__Rikenellaceae.g__Alistipes.s__Alistipes_shahii	k__Bacteria.p__Firmicutes.c__Clostridia.o__Clostridiales.f__Lachnospiraceae.g__Lachnospiraceae_noname.s__Lachnospiraceae_bacterium_1_4_56FAA	143_713_94_185	-0.929392	2.12e-09	0	74_312_31_33	-1.37225	6.2e-07	0	49_188_28_33	-1.17548	0.000112553	0.00144397	60_133_93_210	0.0200661	0.998726	0.953782	7.13e-07	0	-	1_26_6_44	-0.947993	0.514816	0.312894
k__Bacteria.p__Actinobacteria.c__Actinobacteria.o__Bifidobacteriales.f__Bifidobacteriaceae.g__Bifidobacterium.s__Bifidobacterium_bifidum	k__Bacteria.p__Bacteroidetes.c__Bacteroidia.o__Bacteroidales.f__Prevotellaceae.g__Paraprevotella.s__Paraprevotella_clara	123_214_290_508	0.00779306	1	0.985996	94_112_119_125	-0.125364	0.569984	0.761474	25_26_144_103	-0.372174	0.285965	0.541332	52_129_46_269	0.854248	0.000225598	0.0004854	7.19e-07	0	-	3_12_4_58	1.29198	0.200415	0.589171
k__Bacteria.p__Bacteroidetes.c__Bacteroidia.o__Bacteroidales.f__Bacteroidaceae.g__Bacteroides.s__Bacteroides_ovatus	k__Bacteria.p__Bacteroidetes.c__Bacteroidia.o__Bacteroidales.f__Rikenellaceae.g__Alistipes.s__Alistipes_indistinctus	363_511_75_186	0.56273	0.000273337	0.000939633	226_195_12_17	0.483657	0.27851	0.484663	128_137_14_19	0.228571	0.659924	0.874492	75_222_12_187	1.62726	8.59e-08	0	7.41e-07	0	-	13_53_1_10	0.568918	0.823868	0.279504
k__Bacteria.p__Bacteroidetes.c__Bacteroidia.o__Bacteroidales.f__Rikenellaceae.g__Alistipes.s__Alistipes_putredinis	k__Bacteria.p__Proteobacteria.c__Gammaproteobacteria.o__Enterobacteriales.f__Enterobacteriaceae.g__Escherichia.s__Escherichia_coli	509_405_122_99	0.0203556	0.952163	0.97282	226_167_38_19	-0.378482	0.253875	0.44854	140_104_26_28	0.36878	0.277355	0.535467	107_113_200_76	-1.01784	1.01e-07	0	7.46e-07	0	-	27_15_20_15	0.293761	0.686148	0.00875783
k__Bacteria.p__Actinobacteria.c__Actinobacteria.o__Coriobacteriales.f__Coriobacteriaceae.g__Adlercreutzia.s__Adlercreutzia_equolifaciens	k__Bacteria.p__Bacteroidetes.c__Bacteroidia.o__Bacteroidales.f__Porphyromonadaceae.g__Barnesiella.s__Barnesiella_intestinihominis	730_169_166_70	0.601494	0.000352171	0.00121352	335_32_55_28	1.6679	3.69e-09	0	164_17_92_25	0.952179	0.00638051	0.036926	148_52_91_205	1.84888	9.06e-21	0	7.83e-07	0	-	NA	NA	NA	NA
k__Bacteria.p__Bacteroidetes.c__Bacteroidia.o__Bacteroidales.f__Rikenellaceae.g__Alistipes.s__Alistipes_indistinctus	k__Bacteria.p__Firmicutes.c__Negativicutes.o__Selenomonadales.f__Veillonellaceae.g__Veillonella.s__Veillonella_atypica	53_385_133_564	-0.533021	0.00278149	0.00778175	44_194_40_172	-0.0258477	1	0.987109	22_120_32_124	-0.335069	0.336572	0.600415	10_77_155_254	-1.50625	4.9e-06	5.37e-06	7.85e-07	0	-	3_11_17_46	-0.212333	1	0.08651
k__Bacteria.p__Proteobacteria.c__Deltaproteobacteria.o__Desulfovibrionales.f__Desulfovibrionaceae.g__Desulfovibrio.s__Desulfovibrio_piger	k__Bacteria.p__Bacteroidetes.c__Bacteroidia.o__Bacteroidales.f__Porphyromonadaceae.g__Coprobacter.s__Coprobacter_fastidiosus	66_189_120_760	0.795139	4.72e-06	4.87e-05	45_77_122_206	-0.0103762	1	0.983011	54_69_77_98	-0.00334744	1	1.0044	14_18_82_382	1.29031	0.000572058	0.0011161	7.88e-07	0	-	1_2_6_68	1.84421	0.311542	0.636404
k__Bacteria.p__Bacteroidetes.c__Bacteroidia.o__Bacteroidales.f__Bacteroidales_noname.g__Bacteroidales_noname.s__Bacteroidales_bacterium_ph8	k__Bacteria.p__Bacteroidetes.c__Bacteroidia.o__Bacteroidales.f__Rikenellaceae.g__Alistipes.s__Alistipes_senegalensis	474_329_40_292	2.34185	7.05e-47	0	260_104_30_56	1.52993	4.63e-10	0	173_84_18_23	0.958656	0.00630348	0.0370566	83_125_11_277	2.77601	2.11e-23	0	8.09e-07	0	-	10_9_4_54	2.59421	4.28e-05	0.806612
k__Bacteria.p__Actinobacteria.c__Actinobacteria.o__Coriobacteriales.f__Coriobacteriaceae.g__Adlercreutzia.s__Adlercreutzia_equolifaciens	k__Bacteria.p__Bacteroidetes.c__Bacteroidia.o__Bacteroidales.f__Bacteroidaceae.g__Bacteroides.s__Bacteroides_intestinalis	164_735_38_198	0.142491	0.527523	0.649603	76_291_14_69	0.229429	0.564326	0.752726	47_134_24_93	0.298454	0.358213	0.631138	34_166_12_284	1.55097	2.66e-06	5.65e-06	8.13e-07	0	IBD	NA	NA	NA	NA
k__Bacteria.p__Firmicutes.c__Clostridia.o__Clostridiales.f__Clostridiales_noname.g__Pseudoflavonifractor.s__Pseudoflavonifractor_capillosus	k__Bacteria.p__Firmicutes.c__Clostridia.o__Clostridiales.f__Ruminococcaceae.g__Subdoligranulum.s__Subdoligranulum_variabile	71_170_142_752	0.795021	2.38e-06	2.59e-05	63_60_86_241	1.07512	1e-06	0	19_77_18_184	0.920015	0.012724	0.0621942	34_118_12_332	2.04696	8.1e-11	0	8.32e-07	0	-	1_7_0_69	3.32504	0.081744	0.455638
k__Bacteria.p__Actinobacteria.c__Actinobacteria.o__Coriobacteriales.f__Coriobacteriaceae.g__Eggerthella.s__Eggerthella_lenta	k__Bacteria.p__Firmicutes.c__Clostridia.o__Clostridiales.f__Lachnospiraceae.g__Coprococcus.s__Coprococcus_comes	414_53_643_25	-1.18085	1.21e-06	1.83e-05	171_21_254_4	-1.95869	5.29e-05	0.000466165	97_15_177_9	-1.08867	0.0160834	0.0759867	137_71_159_129	0.445563	0.0222152	0.0335218	8.35e-07	0	-	0_1_36_40	-0.994623	1	0.385486
k__Bacteria.p__Actinobacteria.c__Actinobacteria.o__Bifidobacteriales.f__Bifidobacteriaceae.g__Bifidobacterium.s__Bifidobacterium_bifidum	k__Bacteria.p__Bacteroidetes.c__Bacteroidia.o__Bacteroidales.f__Prevotellaceae.g__Paraprevotella.s__Paraprevotella_xylaniphila	58_279_153_645	-0.127651	0.502822	0.625606	75_131_106_138	-0.292149	0.157139	0.323437	22_29_115_132	-0.133563	0.778294	0.9328	32_149_24_291	0.950311	0.00109678	0.00216786	8.78e-07	0	IBD	1_14_4_58	0.296266	1	0.524601
k__Bacteria.p__Firmicutes.c__Clostridia.o__Clostridiales.f__Clostridiales_noname.g__Pseudoflavonifractor.s__Pseudoflavonifractor_capillosus	k__Bacteria.p__Firmicutes.c__Clostridia.o__Clostridiales.f__Ruminococcaceae.g__Ruminococcus.s__Ruminococcus_callidus	104_137_461_433	-0.337027	0.0249978	0.0539857	69_54_185_142	-0.0205868	1	0.978019	42_54_102_100	-0.268402	0.337465	0.602126	50_102_65_279	0.743063	0.000966526	0.0019376	9.02e-07	0	-	3_5_5_64	2.00993	0.0277441	0.133599
k__Bacteria.p__Firmicutes.c__Clostridia.o__Clostridiales.f__Lachnospiraceae.g__Lachnospiraceae_noname.s__Lachnospiraceae_bacterium_8_1_57FAA	k__Bacteria.p__Firmicutes.c__Clostridia.o__Clostridiales.f__Ruminococcaceae.g__Ruminococcaceae_noname.s__Ruminococcaceae_bacterium_D16	68_424_131_512	-0.463784	0.00535127	0.0137283	39_193_57_161	-0.556257	0.0218481	0.0716137	28_90_61_119	-0.491167	0.0844388	0.255554	60_94_87_255	0.625627	0.00316558	0.00566331	9.07e-07	0	IBD	6_17_12_42	0.233377	0.896234	0.511491
k__Bacteria.p__Bacteroidetes.c__Bacteroidia.o__Bacteroidales.f__Bacteroidaceae.g__Bacteroides.s__Bacteroides_cellulosilyticus	k__Bacteria.p__Bacteroidetes.c__Bacteroidia.o__Bacteroidales.f__Rikenellaceae.g__Alistipes.s__Alistipes_indistinctus	193_224_245_473	0.508257	6.52e-05	0.000254854	121_74_117_138	0.653547	0.000962211	0.00538461	100_83_42_73	0.733092	0.00352205	0.0231278	36_58_51_351	1.44891	9.19e-09	0	9.08e-07	0	-	8_15_6_48	1.40899	0.031743	0.951072
k__Bacteria.p__Bacteroidetes.c__Bacteroidia.o__Bacteroidales.f__Bacteroidaceae.g__Bacteroides.s__Bacteroides_ovatus	k__Bacteria.p__Bacteroidetes.c__Bacteroidia.o__Bacteroidales.f__Porphyromonadaceae.g__Parabacteroides.s__Parabacteroides_distasonis	658_216_139_122	0.98242	1.42e-11	0	318_103_21_8	0.196064	0.804226	0.941152	221_44_25_8	0.506321	0.341143	0.605075	205_92_50_149	1.88356	2.65e-21	0	9.18e-07	0	-	42_24_2_9	1.88583	0.0151744	0.997683
k__Bacteria.p__Bacteroidetes.c__Bacteroidia.o__Bacteroidales.f__Rikenellaceae.g__Alistipes.s__Alistipes_putredinis	k__Bacteria.p__Firmicutes.c__Clostridia.o__Clostridiales.f__Ruminococcaceae.g__Ruminococcus.s__Ruminococcus_callidus	469_445_96_125	0.315234	0.0431947	0.0859344	238_155_16_41	1.35006	8.24e-06	7.78e-05	123_121_21_33	0.459819	0.171151	0.40794	81_139_34_242	1.41258	2.99e-10	0	9.58e-07	0	-	7_35_1_34	1.58086	0.135162	0.85995
k__Bacteria.p__Firmicutes.c__Clostridia.o__Clostridiales.f__Eubacteriaceae.g__Eubacterium.s__Eubacterium_ventriosum	k__Bacteria.p__Bacteroidetes.c__Bacteroidia.o__Bacteroidales.f__Bacteroidaceae.g__Bacteroides.s__Bacteroides_intestinalis	157_695_45_238	0.171451	0.399933	0.53007	71_298_19_62	-0.26432	0.448288	0.655554	51_167_20_60	-0.0971831	0.864602	0.976712	30_155_16_295	1.25639	8.03e-05	0.000210704	9.59e-07	0	-	5_18_5_49	0.984202	0.241284	0.711365
k__Bacteria.p__Actinobacteria.c__Actinobacteria.o__Coriobacteriales.f__Coriobacteriaceae.g__Adlercreutzia.s__Adlercreutzia_equolifaciens	k__Bacteria.p__Firmicutes.c__Clostridia.o__Clostridiales.f__Lachnospiraceae.g__Roseburia.s__Roseburia_inulinivorans	829_70_206_30	0.552637	0.0216694	0.0479859	341_26_74_9	0.496696	0.302263	0.516883	171_10_108_9	0.35775	0.591272	0.825225	178_22_143_153	2.13844	4.39e-20	0	9.62e-07	0	IBD	NA	NA	NA	NA
k__Archaea.p__Euryarchaeota.c__Methanobacteria.o__Methanobacteriales.f__Methanobacteriaceae.g__Methanobrevibacter.s__Methanobrevibacter_smithii	k__Bacteria.p__Actinobacteria.c__Actinobacteria.o__Coriobacteriales.f__Coriobacteriaceae.g__Adlercreutzia.s__Adlercreutzia_equolifaciens	449_135_450_101	-0.291135	0.0563995	0.107088	131_28_236_55	0.0795376	0.852653	0.968792	92_70_89_47	-0.361913	0.162487	0.380027	39_30_161_266	0.759443	0.00474102	0.00823033	9.7e-07	0	-	NA	NA	NA	NA
k__Bacteria.p__Bacteroidetes.c__Bacteroidia.o__Bacteroidales.f__Porphyromonadaceae.g__Parabacteroides.s__Parabacteroides_distasonis	k__Bacteria.p__Firmicutes.c__Erysipelotrichia.o__Erysipelotrichales.f__Erysipelotrichaceae.g__Holdemania.s__Holdemania_filiformis	239_558_118_220	-0.225716	0.115983	0.195651	136_203_39_72	0.207945	0.41982	0.639612	83_163_27_25	-0.747474	0.0204975	0.0875648	75_180_42_199	0.674712	0.00249501	0.00462016	1.01e-06	0	-	12_32_11_22	-0.284343	0.740282	0.0746732
k__Bacteria.p__Bacteroidetes.c__Bacteroidia.o__Bacteroidales.f__Bacteroidaceae.g__Bacteroides.s__Bacteroides_vulgatus	k__Bacteria.p__Proteobacteria.c__Deltaproteobacteria.o__Desulfovibrionales.f__Desulfovibrionaceae.g__Bilophila.s__Bilophila_wadsworthia	186_761_22_166	0.594621	0.0157443	0.035943	229_194_16_11	-0.195542	0.765573	0.90188	113_164_10_11	-0.280136	0.683433	0.87966	75_258_7_156	1.80739	7.56e-07	0	1.02e-06	0	-	21_40_3_13	0.716678	0.416688	0.15485
k__Bacteria.p__Bacteroidetes.c__Bacteroidia.o__Bacteroidales.f__Prevotellaceae.g__Paraprevotella.s__Paraprevotella_clara	k__Bacteria.p__Firmicutes.c__Clostridia.o__Clostridiales.f__Lachnospiraceae.g__Lachnospiraceae_noname.s__Lachnospiraceae_bacterium_3_1_46FAA	300_113_551_171	-0.194414	0.189467	0.291645	162_51_191_46	-0.266339	0.292792	0.495485	131_38_105_24	-0.231689	0.510593	0.77161	63_35_180_218	0.772562	0.00113199	0.00224734	1.02e-06	0	IBD	6_1_36_34	1.40998	0.217857	0.50884
k__Bacteria.p__Firmicutes.c__Clostridia.o__Clostridiales.f__Eubacteriaceae.g__Eubacterium.s__Eubacterium_ventriosum	k__Bacteria.p__Firmicutes.c__Clostridia.o__Clostridiales.f__Lachnospiraceae.g__Lachnospiraceae_noname.s__Lachnospiraceae_bacterium_3_1_46FAA	642_210_209_74	0.0819566	0.656599	0.758777	291_78_62_19	0.147189	0.717553	0.886556	172_46_64_16	-0.0523599	0.997453	1.03649	124_61_119_192	1.18205	1.12e-09	0	1.06e-06	0	IBD	16_7_26_28	0.861217	0.149149	0.561039
k__Bacteria.p__Bacteroidetes.c__Bacteroidia.o__Bacteroidales.f__Rikenellaceae.g__Alistipes.s__Alistipes_onderdonkii	k__Bacteria.p__Firmicutes.c__Clostridia.o__Clostridiales.f__Lachnospiraceae.g__Lachnospiraceae_noname.s__Lachnospiraceae_bacterium_3_1_46FAA	615_181_236_103	0.394803	0.00788886	0.019462	303_71_50_26	0.800856	0.0047238	0.0199931	188_45_48_17	0.402023	0.28262	0.537186	159_76_84_177	1.47697	6.92e-15	0	1.13e-06	0	-	21_12_21_23	0.631272	0.255223	0.0923003
k__Bacteria.p__Actinobacteria.c__Actinobacteria.o__Coriobacteriales.f__Coriobacteriaceae.g__Eggerthella.s__Eggerthella_lenta	k__Bacteria.p__Firmicutes.c__Clostridia.o__Clostridiales.f__Peptostreptococcaceae.g__Peptostreptococcaceae_noname.s__Clostridium_bartlettii	347_120_513_155	-0.135489	0.368672	0.497891	155_37_199_59	0.212467	0.428527	0.641895	66_46_124_62	-0.33139	0.220707	0.473864	162_46_174_114	0.829876	6.53e-05	0.000188922	1.14e-06	0	-	1_0_17_59	2.32239	0.384448	0.370943
k__Bacteria.p__Bacteroidetes.c__Bacteroidia.o__Bacteroidales.f__Porphyromonadaceae.g__Coprobacter.s__Coprobacter_fastidiosus	k__Bacteria.p__Bacteroidetes.c__Bacteroidia.o__Bacteroidales.f__Prevotellaceae.g__Paraprevotella.s__Paraprevotella_xylaniphila	60_126_151_798	0.92455	2.44e-07	1.03e-05	67_100_114_169	-0.00575203	1	1.0018	57_74_80_87	-0.175633	0.525582	0.771998	21_75_35_365	1.07565	0.000435305	0.000855426	1.15e-06	0	-	1_6_4_66	1.22679	0.580665	0.887847
k__Archaea.p__Euryarchaeota.c__Methanobacteria.o__Methanobacteriales.f__Methanobacteriaceae.g__Methanobrevibacter.s__Methanobrevibacter_smithii	k__Bacteria.p__Bacteroidetes.c__Bacteroidia.o__Bacteroidales.f__Bacteroidaceae.g__Bacteroides.s__Bacteroides_cellulosilyticus	236_348_181_370	0.325908	0.00998688	0.0240998	84_75_111_180	0.594325	0.00371244	0.0171667	106_56_77_59	0.369603	0.151461	0.365722	27_42_67_360	1.24005	7.54e-06	1.56e-05	1.15e-06	0	-	1_3_22_51	-0.0192314	1	0.228546
k__Bacteria.p__Bacteroidetes.c__Bacteroidia.o__Bacteroidales.f__Rikenellaceae.g__Alistipes.s__Alistipes_finegoldii	k__Bacteria.p__Firmicutes.c__Clostridia.o__Clostridiales.f__Lachnospiraceae.g__Roseburia.s__Roseburia_inulinivorans	562_54_473_46	0.0134908	1	0.97794	330_24_85_11	0.595764	0.165874	0.344816	171_10_108_9	0.35775	0.591272	0.825077	158_28_163_147	1.61287	6.99e-13	0	1.19e-06	0	-	18_12_29_18	-0.0745774	1	0.00132618
k__Bacteria.p__Actinobacteria.c__Actinobacteria.o__Coriobacteriales.f__Coriobacteriaceae.g__Gordonibacter.s__Gordonibacter_pamelaeae	k__Bacteria.p__Actinobacteria.c__Actinobacteria.o__Actinomycetales.f__Actinomycetaceae.g__Actinomyces.s__Actinomyces_viscosus	147_462_89_437	0.44402	0.00365837	0.00985052	17_235_13_185	0.0208552	1	0.941223	18_85_27_168	0.282004	0.489343	0.750974	38_172_88_198	-0.691952	0.00206238	0.00387681	1.22e-06	0	-	NA	NA	NA	NA
k__Bacteria.p__Firmicutes.c__Clostridia.o__Clostridiales.f__Clostridiaceae.g__Clostridium.s__Clostridium_leptum	k__Bacteria.p__Firmicutes.c__Erysipelotrichia.o__Erysipelotrichales.f__Erysipelotrichaceae.g__Erysipelotrichaceae_noname.s__Eubacterium_cylindroides	190_737_44_164	-0.0461925	0.879319	0.923965	54_310_12_74	0.0450873	1	1.00744	44_205_8_41	0.0556704	1	0.941217	32_218_9_237	1.31333	0.000477129	0.000952715	1.22e-06	0	IBD	NA	NA	NA	NA
k__Bacteria.p__Firmicutes.c__Clostridia.o__Clostridiales.f__Eubacteriaceae.g__Eubacterium.s__Eubacterium_siraeum	k__Bacteria.p__Firmicutes.c__Clostridia.o__Clostridiales.f__Lachnospiraceae.g__Lachnospiraceae_noname.s__Lachnospiraceae_bacterium_7_1_58FAA	599_167_238_131	0.67975	1.26e-06	1.82e-05	290_36_90_34	1.1099	3.3e-05	0.000321027	215_25_49_9	0.483602	0.338199	0.601544	126_24_167_179	1.71076	2.74e-13	0	1.25e-06	0	-	19_4_31_23	1.17335	0.072932	0.40019
k__Bacteria.p__Firmicutes.c__Clostridia.o__Clostridiales.f__Lachnospiraceae.g__Lachnospiraceae_noname.s__Lachnospiraceae_bacterium_1_4_56FAA	k__Bacteria.p__Firmicutes.c__Clostridia.o__Clostridiales.f__Lachnospiraceae.g__Roseburia.s__Roseburia_hominis	190_47_807_91	-0.788682	6.77e-05	0.000272397	87_18_321_24	-1.02046	0.00274284	0.0132821	58_19_193_28	-0.816761	0.0192368	0.0826162	97_56_175_168	0.504908	0.0142659	0.0225656	1.31e-06	0	IBD	3_4_43_27	-0.709889	0.563948	0.118905
k__Bacteria.p__Proteobacteria.c__Betaproteobacteria.o__Burkholderiales.f__Oxalobacteraceae.g__Oxalobacter.s__Oxalobacter_formigenes	k__Bacteria.p__Proteobacteria.c__Deltaproteobacteria.o__Desulfovibrionales.f__Desulfovibrionaceae.g__Bilophila.s__Bilophila_wadsworthia	46_65_162_862	1.32656	6.61e-11	0	60_40_185_165	0.287258	0.254024	0.448438	29_27_94_148	0.522189	0.103987	0.285054	6_5_76_409	1.8447	0.00171033	0.00320505	1.31e-06	0	-	1_3_23_50	-0.0823249	1	0.0991826
k__Bacteria.p__Actinobacteria.c__Actinobacteria.o__Coriobacteriales.f__Coriobacteriaceae.g__Eggerthella.s__Eggerthella_lenta	k__Bacteria.p__Bacteroidetes.c__Bacteroidia.o__Bacteroidales.f__Porphyromonadaceae.g__Parabacteroides.s__Parabacteroides_merdae	295_172_491_177	-0.48022	0.000265127	0.00090574	130_62_206_52	-0.633281	0.00486863	0.0214617	88_24_163_23	-0.655483	0.0543448	0.186604	103_105_116_172	0.373367	0.0510447	0.0723131	1.33e-06	0	-	0_1_41_35	-1.25477	0.927616	0.326412
k__Bacteria.p__Actinobacteria.c__Actinobacteria.o__Coriobacteriales.f__Coriobacteriaceae.g__Adlercreutzia.s__Adlercreutzia_equolifaciens	k__Bacteria.p__Bacteroidetes.c__Bacteroidia.o__Bacteroidales.f__Porphyromonadaceae.g__Parabacteroides.s__Parabacteroides_distasonis	640_259_157_79	0.219824	0.183276	0.28326	280_87_59_24	0.277632	0.372222	0.588954	147_34_99_18	-0.229518	0.567133	0.807597	138_62_117_179	1.21944	2.35e-10	0	1.42e-06	0	-	NA	NA	NA	NA
k__Bacteria.p__Bacteroidetes.c__Bacteroidia.o__Bacteroidales.f__Bacteroidaceae.g__Bacteroides.s__Bacteroides_eggerthii	k__Bacteria.p__Proteobacteria.c__Gammaproteobacteria.o__Pasteurellales.f__Pasteurellaceae.g__Haemophilus.s__Haemophilus_parainfluenzae	55_200_189_691	0.0100429	1	0.984525	49_65_130_206	0.17885	0.479735	0.692811	29_85_32_152	0.481798	0.124842	0.32282	8_51_132_305	-0.966149	0.0146568	0.0231669	1.55e-06	0	-	4_5_32_36	-0.0845985	1	0.259056
k__Bacteria.p__Firmicutes.c__Clostridia.o__Clostridiales.f__Lachnospiraceae.g__Roseburia.s__Roseburia_hominis	k__Bacteria.p__Firmicutes.c__Erysipelotrichia.o__Erysipelotrichales.f__Erysipelotrichaceae.g__Erysipelotrichaceae_noname.s__Erysipelotrichaceae_bacterium_21_3	266_731_56_82	-0.631165	0.000916669	0.00304088	126_282_15_27	-0.23009	0.606552	0.796636	72_179_18_29	-0.439969	0.238602	0.48356	146_126_79_145	0.751202	6.38e-05	0.000189573	1.57e-06	0	-	1_45_1_30	-0.399986	1	0.334404
k__Bacteria.p__Firmicutes.c__Clostridia.o__Clostridiales.f__Clostridiales_noname.g__Pseudoflavonifractor.s__Pseudoflavonifractor_capillosus	k__Bacteria.p__Firmicutes.c__Clostridia.o__Clostridiales.f__Clostridiaceae.g__Clostridium.s__Clostridium_clostridioforme	18_223_29_865	0.887276	0.00503802	0.0130128	8_115_22_305	-0.000769897	1	0.933976	19_77_13_189	1.26184	0.00101586	0.00895652	22_130_113_231	-1.04508	4.23e-05	0.000107431	1.6e-06	0	-	3_5_22_47	0.295229	0.977169	0.0831246
k__Bacteria.p__Firmicutes.c__Clostridia.o__Clostridiales.f__Lachnospiraceae.g__Dorea.s__Dorea_formicigenerans	k__Bacteria.p__Bacteroidetes.c__Bacteroidia.o__Bacteroidales.f__Bacteroidaceae.g__Bacteroides.s__Bacteroides_intestinalis	194_907_8_26	-0.403183	0.432416	0.561719	84_353_6_7	-1.28803	0.0312374	0.0981197	68_218_3_9	-0.161423	1	0.987832	43_283_3_167	1.99377	8.92e-05	0.000217028	1.61e-06	0	-	6_38_4_29	0.101457	1	0.0293282
k__Bacteria.p__Bacteroidetes.c__Bacteroidia.o__Bacteroidales.f__Rikenellaceae.g__Alistipes.s__Alistipes_finegoldii	k__Bacteria.p__Firmicutes.c__Clostridia.o__Clostridiales.f__Lachnospiraceae.g__Roseburia.s__Roseburia_intestinalis	456_160_382_137	0.02219	0.92327	0.953784	267_87_59_37	0.655845	0.00915595	0.035777	144_37_90_27	0.157775	0.68092	0.879742	133_53_146_164	1.0303	2.03e-07	0	1.61e-06	0	-	10_20_23_24	-0.627377	0.275811	0.00132164
k__Bacteria.p__Bacteroidetes.c__Bacteroidia.o__Bacteroidales.f__Rikenellaceae.g__Alistipes.s__Alistipes_senegalensis	k__Bacteria.p__Bacteroidetes.c__Bacteroidia.o__Bacteroidales.f__Porphyromonadaceae.g__Parabacteroides.s__Parabacteroides_johnsonii	78_436_65_556	0.423927	0.0221021	0.0486659	54_236_24_136	0.249904	0.416826	0.638211	51_140_27_80	0.0704455	0.904356	0.994015	22_72_26_376	1.4837	1.27e-06	0	1.65e-06	0	-	4_10_3_60	2.00258	0.0183157	0.540395
k__Bacteria.p__Bacteroidetes.c__Bacteroidia.o__Bacteroidales.f__Rikenellaceae.g__Alistipes.s__Alistipes_onderdonkii	k__Bacteria.p__Firmicutes.c__Clostridia.o__Clostridiales.f__Clostridiaceae.g__Clostridium.s__Clostridium_leptum	673_123_254_85	0.605462	0.000167796	0.000585959	315_59_49_27	1.0804	0.000111049	0.000946667	202_31_47_18	0.917793	0.00884853	0.0469066	171_64_79_182	1.80891	9.36e-21	0	1.75e-06	0	-	19_14_13_31	1.14356	0.0270773	0.196578
k__Bacteria.p__Bacteroidetes.c__Bacteroidia.o__Bacteroidales.f__Rikenellaceae.g__Alistipes.s__Alistipes_onderdonkii	k__Bacteria.p__Firmicutes.c__Clostridia.o__Clostridiales.f__Eubacteriaceae.g__Eubacterium.s__Eubacterium_siraeum	576_220_190_149	0.718722	1.14e-07	1.08e-05	292_82_34_42	1.47421	6.97e-09	0	189_44_51_14	0.181467	0.720599	0.889867	110_125_40_221	1.57183	6.11e-14	0	1.77e-06	0	-	14_19_9_35	1.02198	0.0697153	0.315352
k__Bacteria.p__Actinobacteria.c__Actinobacteria.o__Coriobacteriales.f__Coriobacteriaceae.g__Adlercreutzia.s__Adlercreutzia_equolifaciens	k__Bacteria.p__Firmicutes.c__Clostridia.o__Clostridiales.f__Eubacteriaceae.g__Eubacterium.s__Eubacterium_eligens	721_178_177_59	0.303749	0.0919393	0.161893	324_43_58_25	1.17918	4.24e-05	0.00037325	155_26_99_18	0.0871141	0.9209	1.01531	133_67_93_203	1.45968	3.24e-14	0	1.8e-06	0	-	NA	NA	NA	NA
k__Bacteria.p__Bacteroidetes.c__Bacteroidia.o__Bacteroidales.f__Rikenellaceae.g__Alistipes.s__Alistipes_onderdonkii	k__Bacteria.p__Firmicutes.c__Negativicutes.o__Selenomonadales.f__Acidaminococcaceae.g__Phascolarctobacterium.s__Phascolarctobacterium_succinatutens	186_610_105_234	-0.387102	0.00874724	0.02137	84_290_11_65	0.504851	0.182892	0.359128	92_141_36_29	-0.638013	0.0319383	0.127266	41_194_28_233	0.558539	0.0432737	0.0620021	1.84e-06	0	-	3_30_1_43	1.20233	0.428662	0.534981
k__Bacteria.p__Proteobacteria.c__Gammaproteobacteria.o__Enterobacteriales.f__Enterobacteriaceae.g__Escherichia.s__Escherichia_coli	k__Bacteria.p__Firmicutes.c__Clostridia.o__Clostridiales.f__Lachnospiraceae.g__Lachnospiraceae_noname.s__Lachnospiraceae_bacterium_3_1_57FAA_CT1	155_476_59_445	0.893399	6.31e-08	0	52_212_23_163	0.541684	0.0573601	0.150746	52_114_30_102	0.432374	0.132083	0.334602	46_261_38_151	-0.357055	0.172004	0.211758	1.85e-06	0	-	7_40_4_26	0.0866684	1	0.520081
k__Bacteria.p__Firmicutes.c__Clostridia.o__Clostridiales.f__Clostridiales_noname.g__Pseudoflavonifractor.s__Pseudoflavonifractor_capillosus	k__Bacteria.p__Firmicutes.c__Clostridia.o__Clostridiales.f__Lachnospiraceae.g__Dorea.s__Dorea_formicigenerans	229_12_872_22	-0.747673	0.0562866	0.106939	119_4_318_9	-0.233092	0.922783	1.00056	89_7_197_5	-1.10165	0.0899967	0.264347	133_19_193_151	1.679	2.82e-11	0	1.89e-06	0	-	4_4_40_29	-0.316912	0.927865	0.00840405
k__Bacteria.p__Firmicutes.c__Clostridia.o__Clostridiales.f__Lachnospiraceae.g__Lachnospiraceae_noname.s__Lachnospiraceae_bacterium_3_1_46FAA	k__Bacteria.p__Firmicutes.c__Clostridia.o__Clostridiales.f__Lachnospiraceae.g__Lachnospiraceae_noname.s__Lachnospiraceae_bacterium_7_1_58FAA	647_204_190_94	0.451498	0.00306231	0.00850353	306_47_74_23	0.710689	0.0170332	0.0578797	213_23_51_11	0.707402	0.107036	0.299853	188_55_105_148	1.56459	1.13e-15	0	2.02e-06	0	IBD	31_11_19_16	0.840586	0.125919	0.163614
k__Bacteria.p__Actinobacteria.c__Actinobacteria.o__Coriobacteriales.f__Coriobacteriaceae.g__Adlercreutzia.s__Adlercreutzia_equolifaciens	k__Bacteria.p__Bacteroidetes.c__Bacteroidia.o__Bacteroidales.f__Rikenellaceae.g__Alistipes.s__Alistipes_putredinis	755_144_159_77	0.932334	1.52e-08	0	340_27_53_30	1.95427	3.66e-12	0	159_22_85_32	0.991252	0.00154284	0.0125981	146_54_74_222	2.08295	1.59e-25	0	2.03e-06	0	-	NA	NA	NA	NA
k__Bacteria.p__Firmicutes.c__Clostridia.o__Clostridiales.f__Lachnospiraceae.g__Lachnospiraceae_noname.s__Lachnospiraceae_bacterium_7_1_58FAA	k__Bacteria.p__Firmicutes.c__Clostridia.o__Clostridiales.f__Lachnospiraceae.g__Roseburia.s__Roseburia_inulinivorans	772_65_263_35	0.463061	0.0456784	0.0896917	348_32_67_3	-0.586966	0.42947	0.641599	247_17_32_2	0.0842603	1	1.01357	238_55_83_120	1.82479	6.76e-20	0	2.04e-06	0	-	33_17_14_13	0.577886	0.332299	0.0169149
k__Bacteria.p__Verrucomicrobia.c__Verrucomicrobiae.o__Verrucomicrobiales.f__Verrucomicrobiaceae.g__Akkermansia.s__Akkermansia_muciniphila	k__Bacteria.p__Actinobacteria.c__Actinobacteria.o__Actinomycetales.f__Micrococcaceae.g__Rothia.s__Rothia_dentocariosa	73_685_41_336	-0.139958	0.563347	0.681209	5_257_3_185	0.12402	1	0.934294	25_176_11_86	0.083155	0.974116	1.02333	10_136_91_259	-1.52253	3.29e-06	5.52e-06	2.05e-06	0	-	NA	NA	NA	NA
k__Bacteria.p__Firmicutes.c__Clostridia.o__Clostridiales.f__Lachnospiraceae.g__Dorea.s__Dorea_formicigenerans	k__Bacteria.p__Firmicutes.c__Erysipelotrichia.o__Erysipelotrichales.f__Erysipelotrichaceae.g__Holdemania.s__Holdemania_filiformis	341_760_16_18	-0.686218	0.0656456	0.122178	169_268_6_7	-0.316897	0.759987	0.899348	105_181_5_7	-0.23239	0.911147	1.00647	105_221_12_158	1.79831	1.01e-09	0	2.05e-06	0	IBD	15_29_8_25	0.455062	0.511371	0.0242827
k__Bacteria.p__Bacteroidetes.c__Bacteroidia.o__Bacteroidales.f__Bacteroidaceae.g__Bacteroides.s__Bacteroides_salyersiae	k__Bacteria.p__Bacteroidetes.c__Bacteroidia.o__Bacteroidales.f__Porphyromonadaceae.g__Parabacteroides.s__Parabacteroides_goldsteinii	25_134_106_870	0.438037	0.0871734	0.154789	15_77_39_319	0.481019	0.189842	0.38208	21_37_54_186	0.673943	0.04321	0.156357	8_19_24_445	2.07018	1.54e-06	5.92e-06	2.05e-06	0	-	0_9_6_62	-0.681075	1	0.0810631
k__Bacteria.p__Bacteroidetes.c__Bacteroidia.o__Bacteroidales.f__Bacteroidaceae.g__Bacteroides.s__Bacteroides_vulgatus	k__Bacteria.p__Bacteroidetes.c__Bacteroidia.o__Bacteroidales.f__Rikenellaceae.g__Alistipes.s__Alistipes_indistinctus	375_572_63_125	0.259512	0.142024	0.2297	226_197_12_15	0.352118	0.480386	0.692863	134_143_8_13	0.397853	0.509741	0.771894	77_256_10_153	1.48547	6.97e-06	1.04e-05	2.05e-06	0	IBD	11_50_3_13	-0.1297	1	0.0347241
k__Bacteria.p__Actinobacteria.c__Actinobacteria.o__Coriobacteriales.f__Coriobacteriaceae.g__Adlercreutzia.s__Adlercreutzia_equolifaciens	k__Bacteria.p__Bacteroidetes.c__Bacteroidia.o__Bacteroidales.f__Porphyromonadaceae.g__Parabacteroides.s__Parabacteroides_goldsteinii	100_799_31_205	-0.19837	0.426963	0.557151	46_321_8_75	0.250521	0.651472	0.837553	41_140_34_83	-0.335627	0.264423	0.528412	22_178_10_286	1.23529	0.00143545	0.00277551	2.13e-06	0	-	NA	NA	NA	NA
k__Bacteria.p__Actinobacteria.c__Actinobacteria.o__Coriobacteriales.f__Coriobacteriaceae.g__Eggerthella.s__Eggerthella_lenta	k__Bacteria.p__Firmicutes.c__Clostridia.o__Clostridiales.f__Lachnospiraceae.g__Coprococcus.s__Coprococcus_catus	398_69_633_35	-1.13535	8.04e-08	0	167_25_244_14	-0.942762	0.00800577	0.0304966	95_17_177_9	-1.23075	0.00445971	0.0284696	117_91_136_152	0.360939	0.058846	0.082126	2.2e-06	0	-	0_1_18_58	0.0526437	1	0.853073
k__Bacteria.p__Bacteroidetes.c__Bacteroidia.o__Bacteroidales.f__Porphyromonadaceae.g__Barnesiella.s__Barnesiella_intestinihominis	k__Bacteria.p__Firmicutes.c__Negativicutes.o__Selenomonadales.f__Acidaminococcaceae.g__Phascolarctobacterium.s__Phascolarctobacterium_succinatutens	227_669_64_175	-0.0784071	0.694122	0.787137	89_301_6_54	0.911867	0.0450045	0.124432	105_151_23_19	-0.548461	0.13337	0.341807	47_192_22_235	0.948829	0.00062006	0.0012333	2.2e-06	0	-	3_16_1_57	2.09572	0.0653495	0.275323
k__Bacteria.p__Firmicutes.c__Clostridia.o__Clostridiales.f__Ruminococcaceae.g__Ruminococcus.s__Ruminococcus_sp_5_1_39BFAA	k__Bacteria.p__Firmicutes.c__Clostridia.o__Clostridiales.f__Lachnospiraceae.g__Blautia.s__Blautia_producta	65_967_24_79	-1.51558	1.87e-09	0	23_403_14_10	-3.16595	1.11e-18	0	21_247_8_22	-1.46991	0.00194845	0.0153895	62_225_61_148	-0.401606	0.067565	0.093384	2.21e-06	0	-	0_3_6_68	0.409121	1	0.607954
k__Bacteria.p__Actinobacteria.c__Actinobacteria.o__Actinomycetales.f__Actinomycetaceae.g__Actinomyces.s__Actinomyces_graevenitzii	k__Bacteria.p__Actinobacteria.c__Actinobacteria.o__Bifidobacteriales.f__Bifidobacteriaceae.g__Bifidobacterium.s__Bifidobacterium_catenulatum	96_182_286_571	0.0533188	0.768507	0.844456	39_20_193_198	0.681387	0.0251723	0.0830726	5_42_56_195	-0.803436	0.127353	0.325078	13_121_70_292	-0.774373	0.0182147	0.0282049	2.23e-06	0	-	NA	NA	NA	NA
k__Bacteria.p__Actinobacteria.c__Actinobacteria.o__Coriobacteriales.f__Coriobacteriaceae.g__Eggerthella.s__Eggerthella_lenta	k__Bacteria.p__Firmicutes.c__Clostridia.o__Clostridiales.f__Lachnospiraceae.g__Roseburia.s__Roseburia_inulinivorans	419_48_616_52	-0.305745	0.173371	0.270694	175_17_240_18	-0.259511	0.567389	0.756825	103_9_176_10	-0.433666	0.483564	0.734701	164_44_157_131	1.127	4.19e-08	0	2.25e-06	0	IBD	1_0_46_30	0.676887	1	0.786569
k__Bacteria.p__Bacteroidetes.c__Bacteroidia.o__Bacteroidales.f__Bacteroidaceae.g__Bacteroides.s__Bacteroides_uniformis	k__Bacteria.p__Firmicutes.c__Clostridia.o__Clostridiales.f__Clostridiales_noname.g__Pseudoflavonifractor.s__Pseudoflavonifractor_capillosus	216_845_25_49	-0.699043	0.00834337	0.0203884	118_320_5_7	-0.684814	0.365858	0.586103	90_200_6_2	-1.75098	0.0253629	0.103179	126_221_26_123	0.978916	5.33e-05	0.00012697	2.26e-06	0	-	7_55_1_14	0.267204	1	0.464145
k__Bacteria.p__Firmicutes.c__Clostridia.o__Clostridiales.f__Ruminococcaceae.g__Ruminococcus.s__Ruminococcus_sp_5_1_39BFAA	k__Bacteria.p__Firmicutes.c__Clostridia.o__Clostridiales.f__Lachnospiraceae.g__Lachnospiraceae_noname.s__Lachnospiraceae_bacterium_3_1_57FAA_CT1	171_861_43_60	-1.28421	8.77e-10	0	62_364_13_11	-1.9237	1.3e-06	0	71_197_11_19	-0.487974	0.304199	0.578569	50_237_34_175	0.0784854	0.838814	0.82994	2.29e-06	0	-	1_2_10_64	1.30446	0.574777	0.27016
k__Bacteria.p__Firmicutes.c__Erysipelotrichia.o__Erysipelotrichales.f__Erysipelotrichaceae.g__Erysipelotrichaceae_noname.s__Eubacterium_cylindroides	k__Bacteria.p__Firmicutes.c__Negativicutes.o__Selenomonadales.f__Acidaminococcaceae.g__Phascolarctobacterium.s__Phascolarctobacterium_succinatutens	91_143_200_701	0.802411	2.78e-07	1.02e-05	23_43_72_312	0.845257	0.00453395	0.0190827	24_28_104_142	0.158924	0.711391	0.88652	17_24_52_403	1.70289	2.63e-07	0	2.29e-06	0	-	NA	NA	NA	NA
k__Bacteria.p__Actinobacteria.c__Actinobacteria.o__Coriobacteriales.f__Coriobacteriaceae.g__Adlercreutzia.s__Adlercreutzia_equolifaciens	k__Bacteria.p__Proteobacteria.c__Gammaproteobacteria.o__Enterobacteriales.f__Enterobacteriaceae.g__Escherichia.s__Escherichia_coli	498_401_133_103	-0.0381338	0.852671	0.905354	217_150_47_36	0.104818	0.759326	0.899561	101_80_65_52	0.0105646	1	1.00564	96_104_211_85	-0.985353	2.81e-07	0	2.36e-06	0	IBD	NA	NA	NA	NA
k__Bacteria.p__Bacteroidetes.c__Bacteroidia.o__Bacteroidales.f__Rikenellaceae.g__Alistipes.s__Alistipes_senegalensis	k__Bacteria.p__Firmicutes.c__Erysipelotrichia.o__Erysipelotrichales.f__Erysipelotrichaceae.g__Catenibacterium.s__Catenibacterium_mitsuokai	83_431_94_527	0.0771282	0.69692	0.789448	41_249_11_149	0.771184	0.0357344	0.104492	59_132_28_79	0.225247	0.478933	0.729062	14_80_19_383	1.26482	0.000679148	0.00133379	2.36e-06	0	-	2_12_1_62	2.12026	0.10457	0.452731
k__Bacteria.p__Bacteroidetes.c__Bacteroidia.o__Bacteroidales.f__Porphyromonadaceae.g__Parabacteroides.s__Parabacteroides_merdae	k__Bacteria.p__Firmicutes.c__Clostridia.o__Clostridiales.f__Ruminococcaceae.g__Ruminococcaceae_noname.s__Ruminococcaceae_bacterium_D16	136_650_63_286	-0.0547181	0.808732	0.875198	67_269_29_85	-0.320315	0.255706	0.451248	72_179_17_30	-0.351063	0.37158	0.649544	89_130_58_219	0.945191	3.11e-06	5.56e-06	2.38e-06	0	-	11_30_7_29	0.394108	0.63541	0.335535
k__Bacteria.p__Bacteroidetes.c__Bacteroidia.o__Bacteroidales.f__Porphyromonadaceae.g__Barnesiella.s__Barnesiella_intestinihominis	k__Bacteria.p__Firmicutes.c__Erysipelotrichia.o__Erysipelotrichales.f__Erysipelotrichaceae.g__Erysipelotrichaceae_noname.s__Erysipelotrichaceae_bacterium_21_3	241_655_81_158	-0.333377	0.0388272	0.0786525	112_278_29_31	-0.840868	0.00353234	0.015823	72_184_18_24	-0.653161	0.0756426	0.231887	125_114_100_157	0.540999	0.00376393	0.00671064	2.42e-06	0	-	0_19_2_56	-0.545612	1	0.492108
k__Bacteria.p__Proteobacteria.c__Gammaproteobacteria.o__Enterobacteriales.f__Enterobacteriaceae.g__Escherichia.s__Escherichia_coli	k__Bacteria.p__Firmicutes.c__Clostridia.o__Clostridiales.f__Ruminococcaceae.g__Ruminococcus.s__Ruminococcus_albus	108_523_94_410	-0.105011	0.549804	0.668608	99_165_67_119	0.0623752	0.829128	0.943062	49_117_22_110	0.727035	0.0152104	0.070374	33_274_41_148	-0.828514	0.00140062	0.00272899	2.47e-06	0	-	1_46_0_30	0.676887	1	0.367045
k__Bacteria.p__Actinobacteria.c__Actinobacteria.o__Coriobacteriales.f__Coriobacteriaceae.g__Collinsella.s__Collinsella_aerofaciens	k__Bacteria.p__Bacteroidetes.c__Bacteroidia.o__Bacteroidales.f__Bacteroidaceae.g__Bacteroides.s__Bacteroides_fragilis	330_693_53_59	-0.63485	0.00187283	0.0055171	164_248_21_17	-0.618384	0.0918952	0.225917	114_167_11_6	-0.950953	0.0901866	0.265411	164_140_70_122	0.710201	0.000216744	0.000456447	2.51e-06	0	IBD	18_13_24_22	0.229923	0.788734	0.335742
k__Bacteria.p__Firmicutes.c__Clostridia.o__Clostridiales.f__Lachnospiraceae.g__Lachnospiraceae_noname.s__Lachnospiraceae_bacterium_1_4_56FAA	k__Bacteria.p__Firmicutes.c__Erysipelotrichia.o__Erysipelotrichales.f__Erysipelotrichaceae.g__Erysipelotrichaceae_noname.s__Eubacterium_biforme	71_166_445_453	-0.8275	1.14e-07	1.08e-05	25_80_148_197	-0.864425	0.000730616	0.00440196	32_45_152_69	-1.12231	4.35e-05	0.000414508	29_124_58_285	0.1453	0.649621	0.672381	2.51e-06	0	IBD	0_7_4_66	-0.0149257	1	0.918186
k__Bacteria.p__Firmicutes.c__Clostridia.o__Clostridiales.f__Eubacteriaceae.g__Eubacterium.s__Eubacterium_ramulus	k__Bacteria.p__Firmicutes.c__Clostridia.o__Clostridiales.f__Lachnospiraceae.g__Lachnospiraceae_noname.s__Lachnospiraceae_bacterium_7_1_58FAA	711_257_126_41	-0.0981932	0.679079	0.776296	326_64_54_6	-0.504634	0.32868	0.537716	221_31_43_3	-0.569563	0.462992	0.720076	174_64_119_139	1.15001	1.96e-09	0	2.53e-06	0	-	20_6_30_21	0.798949	0.202567	0.534035
k__Bacteria.p__Firmicutes.c__Erysipelotrichia.o__Erysipelotrichales.f__Erysipelotrichaceae.g__Erysipelotrichaceae_noname.s__Eubacterium_biforme	k__Bacteria.p__Firmicutes.c__Negativicutes.o__Selenomonadales.f__Veillonellaceae.g__Veillonella.s__Veillonella_dispar	57_459_44_575	0.481396	0.0268715	0.0573917	23_150_51_226	-0.3758	0.205561	0.393242	20_164_14_100	-0.146477	0.829161	0.96774	8_79_99_310	-1.09766	0.0040423	0.00704096	2.55e-06	0	-	1_3_15_58	0.480889	1	0.145745
k__Bacteria.p__Firmicutes.c__Clostridia.o__Clostridiales.f__Clostridiaceae.g__Clostridium.s__Clostridium_bolteae	k__Bacteria.p__Firmicutes.c__Clostridia.o__Clostridiales.f__Ruminococcaceae.g__Ruminococcaceae_noname.s__Ruminococcaceae_bacterium_D16	60_110_139_826	1.17676	7.03e-11	0	38_64_58_290	1.08657	1.41e-05	0.000164234	34_42_55_167	0.896056	0.00166667	0.0128856	61_154_86_195	-0.105741	0.664411	0.684104	2.57e-06	0	-	13_37_5_22	0.387116	0.686183	0.415525
k__Bacteria.p__Bacteroidetes.c__Bacteroidia.o__Bacteroidales.f__Prevotellaceae.g__Paraprevotella.s__Paraprevotella_clara	k__Bacteria.p__Bacteroidetes.c__Bacteroidia.o__Bacteroidales.f__Porphyromonadaceae.g__Coprobacter.s__Coprobacter_fastidiosus	83_330_103_619	0.413581	0.0131755	0.0306574	78_135_89_148	-0.0395267	0.916191	0.993647	66_103_65_64	-0.457755	0.0671318	0.221092	32_66_64_334	0.93001	0.000311587	0.000638298	2.58e-06	0	-	1_6_6_64	0.828526	0.814423	0.921263
k__Bacteria.p__Firmicutes.c__Clostridia.o__Clostridiales.f__Lachnospiraceae.g__Coprococcus.s__Coprococcus_catus	k__Bacteria.p__Firmicutes.c__Negativicutes.o__Selenomonadales.f__Veillonellaceae.g__Dialister.s__Dialister_invisus	390_641_61_43	-0.842657	5.55e-05	0.000216584	195_216_26_13	-0.776485	0.0352987	0.104117	60_212_7_19	-0.300787	0.671539	0.880667	136_117_92_151	0.643263	0.00055339	0.00107452	2.59e-06	0	-	8_10_27_32	-0.044255	1	0.21931
k__Bacteria.p__Bacteroidetes.c__Bacteroidia.o__Bacteroidales.f__Bacteroidales_noname.g__Bacteroidales_noname.s__Bacteroidales_bacterium_ph8	k__Bacteria.p__Firmicutes.c__Clostridia.o__Clostridiales.f__Ruminococcaceae.g__Ruminococcus.s__Ruminococcus_lactaris	487_316_185_147	0.20274	0.140878	0.228341	221_143_37_49	0.711719	0.00425489	0.0183966	163_94_16_25	0.983531	0.0053518	0.0313153	101_107_64_224	1.18978	1.59e-09	0	2.61e-06	0	-	6_13_14_44	0.390453	0.688897	0.181861
k__Bacteria.p__Bacteroidetes.c__Bacteroidia.o__Bacteroidales.f__Bacteroidaceae.g__Bacteroides.s__Bacteroides_cellulosilyticus	k__Bacteria.p__Bacteroidetes.c__Bacteroidia.o__Bacteroidales.f__Bacteroidaceae.g__Bacteroides.s__Bacteroides_eggerthii	89_328_166_552	-0.10084	0.544601	0.66375	48_147_66_189	-0.0650773	0.850099	0.96083	79_104_35_80	0.545294	0.0389673	0.149638	20_74_39_363	0.929104	0.00272586	0.00491228	2.63e-06	0	-	1_22_8_46	-1.00866	0.445053	0.0457072
k__Bacteria.p__Firmicutes.c__Clostridia.o__Clostridiales.f__Lachnospiraceae.g__Dorea.s__Dorea_longicatena	k__Bacteria.p__Bacteroidetes.c__Bacteroidia.o__Bacteroidales.f__Bacteroidaceae.g__Bacteroides.s__Bacteroides_clarus	156_928_8_43	-0.14782	0.854868	0.906954	111_323_3_13	0.284752	0.853535	0.969904	80_201_6_11	-0.346987	0.676025	0.878025	44_280_2_170	2.38136	1.78e-05	4.84e-05	2.66e-06	0	-	5_42_0_30	2.06612	0.238782	0.847019
k__Bacteria.p__Bacteroidetes.c__Bacteroidia.o__Bacteroidales.f__Bacteroidaceae.g__Bacteroides.s__Bacteroides_thetaiotaomicron	k__Bacteria.p__Bacteroidetes.c__Bacteroidia.o__Bacteroidales.f__Bacteroidaceae.g__Bacteroides.s__Bacteroides_vulgatus	681_93_266_95	0.960087	2.6e-09	0	340_23_83_4	-0.247355	0.823998	0.941168	237_15_40_6	0.899828	0.119762	0.316822	216_34_117_129	1.93387	1e-19	0	2.69e-06	0	-	45_6_16_10	1.49393	0.0155867	0.47629
k__Bacteria.p__Bacteroidetes.c__Bacteroidia.o__Bacteroidales.f__Bacteroidaceae.g__Bacteroides.s__Bacteroides_xylanisolvens	k__Bacteria.p__Bacteroidetes.c__Bacteroidia.o__Bacteroidales.f__Bacteroidaceae.g__Bacteroides.s__Bacteroides_salyersiae	94_467_65_509	0.45258	0.0109539	0.0260789	73_256_19_102	0.409605	0.181151	0.357104	40_169_18_71	-0.0796242	0.924243	1.01442	19_162_8_307	1.46815	0.00039781	0.000806279	2.71e-06	0	-	9_44_0_24	2.34762	0.115309	0.565908
k__Bacteria.p__Bacteroidetes.c__Bacteroidia.o__Bacteroidales.f__Rikenellaceae.g__Alistipes.s__Alistipes_finegoldii	k__Bacteria.p__Proteobacteria.c__Gammaproteobacteria.o__Enterobacteriales.f__Enterobacteriaceae.g__Escherichia.s__Escherichia_coli	365_251_266_253	0.323813	0.00827185	0.0202366	207_147_57_39	-0.0341811	0.975776	1.03225	99_82_67_50	-0.102795	0.75469	0.929401	99_87_208_102	-0.581557	0.00286207	0.0051689	2.73e-06	0	-	15_15_32_15	-0.7404	0.180894	0.755567
k__Bacteria.p__Bacteroidetes.c__Bacteroidia.o__Bacteroidales.f__Rikenellaceae.g__Alistipes.s__Alistipes_putredinis	k__Bacteria.p__Firmicutes.c__Clostridia.o__Clostridiales.f__Lachnospiraceae.g__Lachnospiraceae_noname.s__Lachnospiraceae_bacterium_1_4_56FAA	173_741_64_157	-0.559737	0.00126477	0.00400176	78_315_27_30	-1.28752	8.69e-06	9.6e-05	56_188_21_33	-0.761365	0.0226595	0.098168	76_144_77_199	0.309548	0.135024	0.171711	2.76e-06	0	-	3_39_4_31	-0.477628	0.790696	0.310685
k__Bacteria.p__Firmicutes.c__Clostridia.o__Clostridiales.f__Eubacteriaceae.g__Eubacterium.s__Eubacterium_ventriosum	k__Bacteria.p__Firmicutes.c__Erysipelotrichia.o__Erysipelotrichales.f__Erysipelotrichaceae.g__Erysipelotrichaceae_noname.s__Eubacterium_cylindroides	184_668_50_233	0.243822	0.192757	0.295184	54_315_12_69	-0.0403599	1	0.984389	36_182_16_64	-0.246133	0.56444	0.802709	27_158_14_297	1.2697	0.000162402	0.00036249	2.79e-06	0	-	NA	NA	NA	NA
k__Bacteria.p__Bacteroidetes.c__Bacteroidia.o__Bacteroidales.f__Bacteroidaceae.g__Bacteroides.s__Bacteroides_finegoldii	k__Bacteria.p__Firmicutes.c__Negativicutes.o__Selenomonadales.f__Veillonellaceae.g__Veillonella.s__Veillonella_parvula	76_168_219_672	0.330005	0.0446079	0.0879902	52_61_141_196	0.170139	0.501615	0.700967	37_52_70_139	0.34598	0.227283	0.477116	15_41_194_246	-0.747924	0.0219927	0.0333311	2.81e-06	0	-	5_8_30_34	-0.312085	0.822243	0.520046
k__Bacteria.p__Firmicutes.c__Erysipelotrichia.o__Erysipelotrichales.f__Erysipelotrichaceae.g__Erysipelotrichaceae_noname.s__Erysipelotrichaceae_bacterium_6_1_45	k__Bacteria.p__Proteobacteria.c__Gammaproteobacteria.o__Enterobacteriales.f__Enterobacteriaceae.g__Escherichia.s__Escherichia_coli	193_123_438_381	0.309787	0.0253744	0.0547167	124_62_140_124	0.568237	0.00534199	0.0228361	43_27_123_105	0.301045	0.34179	0.604508	71_63_236_126	-0.507048	0.0170655	0.0267016	2.89e-06	0	IBD	4_2_43_28	0.16493	1	0.429093
k__Bacteria.p__Firmicutes.c__Clostridia.o__Clostridiales.f__Lachnospiraceae.g__Coprococcus.s__Coprococcus_sp_ART55_1	k__Bacteria.p__Verrucomicrobia.c__Verrucomicrobiae.o__Verrucomicrobiales.f__Verrucomicrobiaceae.g__Akkermansia.s__Akkermansia_muciniphila	276_94_482_283	0.541842	0.000141687	0.00051831	119_50_143_138	0.825878	7.7e-05	0.000658083	80_41_121_56	-0.10311	0.77383	0.933506	23_17_123_333	1.2882	9.82e-05	0.00023888	2.93e-06	0	-	2_0_22_53	2.4756	0.183613	0.459229
k__Archaea.p__Euryarchaeota.c__Methanobacteria.o__Methanobacteriales.f__Methanobacteriaceae.g__Methanobrevibacter.s__Methanobrevibacter_smithii	k__Bacteria.p__Bacteroidetes.c__Bacteroidia.o__Bacteroidales.f__Porphyromonadaceae.g__Parabacteroides.s__Parabacteroides_johnsonii	94_490_49_502	0.670798	0.000381816	0.00129949	28_131_50_241	0.0357934	0.992685	1.03887	47_115_31_105	0.320183	0.283356	0.537784	18_51_30_397	1.54366	1.51e-06	5.93e-06	3.04e-06	0	-	0_4_7_66	-0.0149257	1	0.322259
k__Bacteria.p__Actinobacteria.c__Actinobacteria.o__Coriobacteriales.f__Coriobacteriaceae.g__Adlercreutzia.s__Adlercreutzia_equolifaciens	k__Bacteria.p__Bacteroidetes.c__Bacteroidia.o__Bacteroidales.f__Bacteroidaceae.g__Bacteroides.s__Bacteroides_clarus	139_760_25_211	0.419635	0.0818975	0.146826	93_274_21_62	-0.0098762	1	1.00645	44_137_42_75	-0.553506	0.0427189	0.155052	31_169_15_281	1.21643	0.000171018	0.000400314	3.04e-06	0	-	NA	NA	NA	NA
k__Bacteria.p__Bacteroidetes.c__Bacteroidia.o__Bacteroidales.f__Bacteroidaceae.g__Bacteroides.s__Bacteroides_uniformis	k__Bacteria.p__Firmicutes.c__Erysipelotrichia.o__Erysipelotrichales.f__Erysipelotrichaceae.g__Erysipelotrichaceae_noname.s__Erysipelotrichaceae_bacterium_21_3	285_776_37_37	-1.00055	3.21e-05	0.000144168	135_303_6_6	-0.80641	0.245396	0.441136	83_207_7_1	-2.51972	0.00166797	0.0129084	172_175_53_96	0.57262	0.00576601	0.00977376	3.09e-06	0	-	1_61_1_14	-1.44489	0.565462	0.0948775
k__Bacteria.p__Actinobacteria.c__Actinobacteria.o__Coriobacteriales.f__Coriobacteriaceae.g__Collinsella.s__Collinsella_aerofaciens	k__Bacteria.p__Actinobacteria.c__Actinobacteria.o__Coriobacteriales.f__Coriobacteriaceae.g__Eggerthella.s__Eggerthella_lenta	387_636_80_32	-1.40329	1.53e-11	0	168_244_24_14	-0.896804	0.0128356	0.0465615	105_176_7_10	-0.178138	0.912109	1.0089	133_171_75_117	0.191824	0.351588	0.397617	3.11e-06	0	-	0_31_1_45	-0.730888	1	0.578304
k__Bacteria.p__Bacteroidetes.c__Bacteroidia.o__Bacteroidales.f__Bacteroidaceae.g__Bacteroides.s__Bacteroides_xylanisolvens	k__Bacteria.p__Firmicutes.c__Clostridia.o__Clostridiales.f__Ruminococcaceae.g__Ruminococcus.s__Ruminococcus_lactaris	334_227_338_236	0.0269108	0.870819	0.917984	192_137_66_55	0.155653	0.533463	0.741612	126_83_53_36	0.0330263	1	1.00735	83_98_82_233	0.875174	1.04e-05	2.03e-05	3.11e-06	0	-	12_41_8_16	-0.536671	0.458291	0.012689
k__Bacteria.p__Bacteroidetes.c__Bacteroidia.o__Bacteroidales.f__Rikenellaceae.g__Alistipes.s__Alistipes_finegoldii	k__Bacteria.p__Firmicutes.c__Clostridia.o__Clostridiales.f__Eubacteriaceae.g__Eubacterium.s__Eubacterium_ramulus	536_80_432_87	0.298866	0.08811	0.156096	314_40_76_20	0.732816	0.0205148	0.0694739	152_29_100_17	-0.105183	0.874264	0.976799	128_58_110_200	1.3827	1.38e-12	0	3.11e-06	0	-	13_17_13_34	0.678758	0.242656	0.178043
k__Bacteria.p__Actinobacteria.c__Actinobacteria.o__Bifidobacteriales.f__Bifidobacteriaceae.g__Bifidobacterium.s__Bifidobacterium_longum	k__Bacteria.p__Firmicutes.c__Clostridia.o__Clostridiales.f__Lachnospiraceae.g__Lachnospiraceae_noname.s__Lachnospiraceae_bacterium_3_1_57FAA_CT1	186_850_28_71	-0.5976	0.0150633	0.0346276	65_371_10_4	-2.5828	1.52e-07	0	66_181_16_35	-0.237881	0.582279	0.8221	71_315_13_97	0.492701	0.156953	0.195489	3.12e-06	0	-	5_38_6_28	-0.467808	0.666222	0.173577
k__Bacteria.p__Verrucomicrobia.c__Verrucomicrobiae.o__Verrucomicrobiales.f__Verrucomicrobiaceae.g__Akkermansia.s__Akkermansia_muciniphila	k__Bacteria.p__Actinobacteria.c__Actinobacteria.o__Actinomycetales.f__Actinomycetaceae.g__Actinomyces.s__Actinomyces_viscosus	150_608_86_291	-0.182138	0.263921	0.381742	16_246_14_174	-0.216226	0.695441	0.851622	36_165_9_88	0.720052	0.0859018	0.25997	19_127_107_243	-1.06008	8.09e-05	0.000210526	3.12e-06	0	-	NA	NA	NA	NA
k__Bacteria.p__Actinobacteria.c__Actinobacteria.o__Coriobacteriales.f__Coriobacteriaceae.g__Eggerthella.s__Eggerthella_lenta	k__Bacteria.p__Bacteroidetes.c__Bacteroidia.o__Bacteroidales.f__Rikenellaceae.g__Alistipes.s__Alistipes_onderdonkii	327_140_469_199	-0.0095735	0.994458	1.00334	154_38_220_38	-0.355704	0.195155	0.390005	89_23_144_42	0.113463	0.804625	0.942269	123_85_112_176	0.818092	1.32e-05	2.99e-05	3.17e-06	0	-	0_1_33_43	-0.837397	1	0.318474
k__Bacteria.p__Bacteroidetes.c__Bacteroidia.o__Bacteroidales.f__Rikenellaceae.g__Alistipes.s__Alistipes_onderdonkii	k__Bacteria.p__Firmicutes.c__Clostridia.o__Clostridiales.f__Lachnospiraceae.g__Roseburia.s__Roseburia_hominis	718_78_279_60	0.683708	0.000267107	0.000920568	344_30_64_12	0.783431	0.0462089	0.126351	198_35_53_12	0.267303	0.58407	0.822847	182_53_90_171	1.8663	2.31e-21	0	3.29e-06	0	-	23_10_23_21	0.716678	0.199429	0.0263459
k__Archaea.p__Euryarchaeota.c__Methanobacteria.o__Methanobacteriales.f__Methanobacteriaceae.g__Methanobrevibacter.s__Methanobrevibacter_smithii	k__Bacteria.p__Firmicutes.c__Clostridia.o__Clostridiales.f__Ruminococcaceae.g__Ruminococcaceae_noname.s__Ruminococcaceae_bacterium_D16	97_487_102_449	-0.131165	0.444845	0.573019	36_123_60_231	0.123008	0.690189	0.847952	45_117_44_92	-0.217007	0.463259	0.719779	33_36_114_313	0.921458	0.000580095	0.00114641	3.29e-06	0	-	1_3_17_56	0.324742	1	0.568758
k__Bacteria.p__Bacteroidetes.c__Bacteroidia.o__Bacteroidales.f__Prevotellaceae.g__Prevotella.s__Prevotella_copri	k__Bacteria.p__Proteobacteria.c__Deltaproteobacteria.o__Desulfovibrionales.f__Desulfovibrionaceae.g__Desulfovibrio.s__Desulfovibrio_desulfuricans	61_350_70_654	0.487935	0.0112029	0.0265995	63_182_40_165	0.351959	0.151091	0.312977	28_104_38_128	-0.0940123	0.844402	0.974328	6_60_10_420	1.45923	0.00724839	0.0119576	3.3e-06	0	-	2_9_5_61	1.07929	0.414809	0.699863
k__Bacteria.p__Bacteroidetes.c__Bacteroidia.o__Bacteroidales.f__Bacteroidaceae.g__Bacteroides.s__Bacteroides_stercoris	k__Bacteria.p__Firmicutes.c__Negativicutes.o__Selenomonadales.f__Acidaminococcaceae.g__Phascolarctobacterium.s__Phascolarctobacterium_succinatutens	132_350_159_494	0.158725	0.274471	0.394096	57_178_38_177	0.395509	0.1134	0.2644	74_81_54_89	0.406234	0.106247	0.294556	34_100_35_327	1.15276	1.32e-05	2.99e-05	3.3e-06	0	IBD	4_37_0_36	2.1702	0.214056	0.506558
k__Bacteria.p__Bacteroidetes.c__Bacteroidia.o__Bacteroidales.f__Bacteroidaceae.g__Bacteroides.s__Bacteroides_eggerthii	k__Bacteria.p__Proteobacteria.c__Deltaproteobacteria.o__Desulfovibrionales.f__Desulfovibrionaceae.g__Desulfovibrio.s__Desulfovibrio_piger	83_172_172_708	0.687202	1.62e-05	0.000113475	33_81_89_247	0.128114	0.678938	0.843918	66_48_57_127	1.11197	8.46e-06	0.000128205	11_48_21_416	1.52462	0.000101402	0.000254098	3.32e-06	0	-	0_9_3_65	-0.0151518	1	0.336129
k__Bacteria.p__Actinobacteria.c__Actinobacteria.o__Coriobacteriales.f__Coriobacteriaceae.g__Gordonibacter.s__Gordonibacter_pamelaeae	k__Bacteria.p__Firmicutes.c__Bacilli.o__Lactobacillales.f__Streptococcaceae.g__Streptococcus.s__Streptococcus_mutans	148_461_119_407	0.0928275	0.554498	0.673117	31_221_18_180	0.327525	0.36269	0.584592	31_72_46_149	0.334245	0.273412	0.535632	46_164_109_177	-0.780412	0.000188699	0.000414247	3.34e-06	0	-	0_1_1_75	2.82006	1	0.050487
k__Bacteria.p__Firmicutes.c__Erysipelotrichia.o__Erysipelotrichales.f__Erysipelotrichaceae.g__Holdemania.s__Holdemania_filiformis	k__Bacteria.p__Firmicutes.c__Erysipelotrichia.o__Erysipelotrichales.f__Erysipelotrichaceae.g__Erysipelotrichaceae_noname.s__Clostridium_ramosum	41_316_44_734	0.772071	0.00077434	0.0025811	25_150_17_258	0.91741	0.0066358	0.0277442	22_88_10_178	1.46373	0.000182838	0.00210526	25_92_118_261	-0.497009	0.0590796	0.0823916	3.37e-06	0	-	1_22_6_48	-0.698289	0.727086	0.836212
k__Bacteria.p__Firmicutes.c__Clostridia.o__Clostridiales.f__Lachnospiraceae.g__Coprococcus.s__Coprococcus_catus	k__Bacteria.p__Firmicutes.c__Erysipelotrichia.o__Erysipelotrichales.f__Erysipelotrichaceae.g__Erysipelotrichaceae_noname.s__Erysipelotrichaceae_bacterium_6_1_45	266_765_50_54	-0.978928	2.2e-06	2.61e-05	164_247_22_17	-0.659814	0.0667868	0.172842	59_213_11_15	-0.979168	0.0286603	0.117711	80_173_54_189	0.478268	0.024616	0.0370536	3.42e-06	0	-	3_15_3_56	1.2934	0.222657	0.328347
k__Bacteria.p__Firmicutes.c__Clostridia.o__Clostridiales.f__Lachnospiraceae.g__Lachnospiraceae_noname.s__Lachnospiraceae_bacterium_8_1_57FAA	k__Bacteria.p__Proteobacteria.c__Gammaproteobacteria.o__Enterobacteriales.f__Enterobacteriaceae.g__Escherichia.s__Escherichia_coli	260_232_371_272	-0.196198	0.116475	0.196346	122_110_142_76	-0.518956	0.00932944	0.0361975	60_58_106_74	-0.323729	0.212897	0.467901	68_86_239_103	-1.07229	8.68e-08	0	3.42e-06	0	-	13_10_34_20	-0.26922	0.770492	0.133913
k__Bacteria.p__Firmicutes.c__Clostridia.o__Clostridiales.f__Lachnospiraceae.g__Roseburia.s__Roseburia_intestinalis	k__Bacteria.p__Proteobacteria.c__Gammaproteobacteria.o__Enterobacteriales.f__Enterobacteriaceae.g__Escherichia.s__Escherichia_coli	454_384_177_120	-0.220067	0.123221	0.205151	195_131_69_55	0.17161	0.482996	0.694407	133_101_33_31	0.212485	0.537945	0.775202	147_132_160_57	-0.919263	2.86e-06	5.6e-06	3.5e-06	0	-	17_16_30_14	-0.684738	0.21607	0.643927
k__Bacteria.p__Firmicutes.c__Clostridia.o__Clostridiales.f__Eubacteriaceae.g__Eubacterium.s__Eubacterium_ventriosum	k__Bacteria.p__Firmicutes.c__Negativicutes.o__Selenomonadales.f__Veillonellaceae.g__Veillonella.s__Veillonella_parvula	244_608_51_232	0.595527	0.000615897	0.0020795	157_212_36_45	-0.0791165	0.842585	0.950798	87_131_20_60	0.67485	0.0270513	0.107862	62_123_147_164	-0.571992	0.00378943	0.00672366	3.51e-06	0	-	11_12_24_30	0.135672	0.975198	0.179164
k__Bacteria.p__Bacteroidetes.c__Bacteroidia.o__Bacteroidales.f__Rikenellaceae.g__Alistipes.s__Alistipes_shahii	k__Bacteria.p__Proteobacteria.c__Gammaproteobacteria.o__Enterobacteriales.f__Enterobacteriaceae.g__Escherichia.s__Escherichia_coli	494_362_137_142	0.346241	0.0145466	0.0335178	225_161_39_25	-0.103807	0.80826	0.941506	139_98_27_34	0.574781	0.0615585	0.196603	103_90_204_99	-0.586189	0.00249708	0.0046247	3.52e-06	0	-	18_9_29_21	0.350142	0.634359	0.0743777
k__Bacteria.p__Bacteroidetes.c__Bacteroidia.o__Bacteroidales.f__Rikenellaceae.g__Alistipes.s__Alistipes_indistinctus	k__Bacteria.p__Firmicutes.c__Erysipelotrichia.o__Erysipelotrichales.f__Erysipelotrichaceae.g__Erysipelotrichaceae_noname.s__Eubacterium_cylindroides	92_346_142_555	0.0398524	0.849004	0.903582	38_200_28_184	0.217589	0.495032	0.696924	30_112_22_134	0.482822	0.1511	0.365408	15_72_26_383	1.12945	0.00135589	0.0026616	3.6e-06	0	-	NA	NA	NA	NA
k__Bacteria.p__Actinobacteria.c__Actinobacteria.o__Coriobacteriales.f__Coriobacteriaceae.g__Eggerthella.s__Eggerthella_lenta	k__Bacteria.p__Actinobacteria.c__Actinobacteria.o__Actinomycetales.f__Micrococcaceae.g__Rothia.s__Rothia_dentocariosa	61_406_53_615	0.554207	0.0063124	0.0158689	6_186_2_256	1.27421	0.142016	0.306506	13_99_23_163	-0.0576554	1	1.00169	27_181_74_214	-0.829559	0.000863597	0.00170764	3.71e-06	0	-	NA	NA	NA	NA
k__Bacteria.p__Actinobacteria.c__Actinobacteria.o__Coriobacteriales.f__Coriobacteriaceae.g__Adlercreutzia.s__Adlercreutzia_equolifaciens	k__Bacteria.p__Actinobacteria.c__Actinobacteria.o__Coriobacteriales.f__Coriobacteriaceae.g__Collinsella.s__Collinsella_aerofaciens	821_78_202_34	0.578253	0.0107973	0.0257941	345_22_67_16	1.32271	0.000163741	0.00127819	169_12_112_5	-0.411081	0.590931	0.82473	170_30_134_162	1.91012	1.47e-18	0	3.73e-06	0	-	NA	NA	NA	NA
k__Bacteria.p__Bacteroidetes.c__Bacteroidia.o__Bacteroidales.f__Rikenellaceae.g__Alistipes.s__Alistipes_indistinctus	k__Bacteria.p__Proteobacteria.c__Gammaproteobacteria.o__Enterobacteriales.f__Enterobacteriaceae.g__Escherichia.s__Escherichia_coli	266_172_365_332	0.340351	0.00703978	0.0174766	137_101_127_85	-0.0960349	0.684791	0.846605	82_60_84_72	0.15699	0.577061	0.817192	44_43_263_146	-0.5643	0.0226272	0.0340971	3.75e-06	0	-	8_6_39_24	-0.209364	0.946638	0.571618
k__Bacteria.p__Firmicutes.c__Clostridia.o__Clostridiales.f__Eubacteriaceae.g__Eubacterium.s__Eubacterium_siraeum	k__Bacteria.p__Firmicutes.c__Clostridia.o__Clostridiales.f__Lachnospiraceae.g__Lachnospiraceae_noname.s__Lachnospiraceae_bacterium_8_1_57FAA	342_424_150_219	0.162749	0.22837	0.339063	173_153_59_65	0.218551	0.350628	0.573141	94_146_24_34	-0.0961394	0.859382	0.976244	70_80_84_262	1.00086	1.28e-06	0	3.77e-06	0	-	10_13_13_41	0.871689	0.149595	0.816469
k__Bacteria.p__Firmicutes.c__Clostridia.o__Clostridiales.f__Lachnospiraceae.g__Coprococcus.s__Coprococcus_catus	k__Bacteria.p__Firmicutes.c__Clostridia.o__Clostridiales.f__Lachnospiraceae.g__Lachnospiraceae_noname.s__Lachnospiraceae_bacterium_1_1_57FAA	431_600_65_39	-0.836245	7.98e-05	0.000343602	178_233_21_18	-0.418876	0.271055	0.480699	105_167_16_10	-0.914258	0.0392331	0.150463	152_101_108_135	0.629327	0.000702336	0.00139511	3.86e-06	0	-	2_16_14_45	-0.743506	0.485595	0.0725613
k__Bacteria.p__Bacteroidetes.c__Bacteroidia.o__Bacteroidales.f__Rikenellaceae.g__Alistipes.s__Alistipes_finegoldii	k__Bacteria.p__Bacteroidetes.c__Bacteroidia.o__Bacteroidales.f__Bacteroidaceae.g__Bacteroides.s__Bacteroides_faecis	81_535_60_459	0.144898	0.477714	0.603785	129_225_19_77	0.825224	0.00351469	0.0157321	40_141_27_90	-0.0598339	0.942988	1.02089	30_156_15_295	1.3125	4.75e-05	0.000123894	3.89e-06	0	-	15_15_10_37	1.27297	0.0186485	0.94732
k__Bacteria.p__Bacteroidetes.c__Bacteroidia.o__Bacteroidales.f__Bacteroidaceae.g__Bacteroides.s__Bacteroides_cellulosilyticus	k__Bacteria.p__Bacteroidetes.c__Bacteroidia.o__Bacteroidales.f__Porphyromonadaceae.g__Parabacteroides.s__Parabacteroides_distasonis	326_91_471_247	0.627582	1.15e-05	8.11e-05	152_43_187_68	0.247459	0.315436	0.532288	152_31_94_21	0.0966302	0.874851	0.977598	72_22_183_219	1.34921	1.25e-07	0	4e-06	0	-	21_2_23_31	2.44475	0.000293174	0.15346
k__Bacteria.p__Bacteroidetes.c__Bacteroidia.o__Bacteroidales.f__Bacteroidaceae.g__Bacteroides.s__Bacteroides_fragilis	k__Bacteria.p__Bacteroidetes.c__Bacteroidia.o__Bacteroidales.f__Prevotellaceae.g__Paraprevotella.s__Paraprevotella_clara	112_271_301_451	-0.477204	0.000473644	0.00163357	53_132_160_105	-1.32648	7e-11	0	58_67_111_62	-0.721959	0.00342065	0.0227734	45_189_53_209	-0.0616346	0.871906	0.856526	4.06e-06	0	-	2_40_5_30	-1.07203	0.310472	0.223847
k__Bacteria.p__Bacteroidetes.c__Bacteroidia.o__Bacteroidales.f__Bacteroidaceae.g__Bacteroides.s__Bacteroides_cellulosilyticus	k__Bacteria.p__Bacteroidetes.c__Bacteroidia.o__Bacteroidales.f__Bacteroidaceae.g__Bacteroides.s__Bacteroides_dorei	336_81_479_239	0.723805	8.63e-07	9.37e-06	167_28_200_55	0.486648	0.0700369	0.176141	152_31_95_20	0.0384757	1	0.965565	74_20_181_221	1.48954	9.33e-09	0	4.09e-06	0	-	19_4_18_36	2.14588	0.000261681	0.315282
k__Bacteria.p__Bacteroidetes.c__Bacteroidia.o__Bacteroidales.f__Bacteroidaceae.g__Bacteroides.s__Bacteroides_caccae	k__Bacteria.p__Firmicutes.c__Erysipelotrichia.o__Erysipelotrichales.f__Erysipelotrichaceae.g__Erysipelotrichaceae_noname.s__Eubacterium_cylindroides	181_602_53_299	0.522601	0.00268973	0.00753392	53_296_13_88	0.167947	0.722963	0.889647	43_174_9_72	0.643131	0.127509	0.325115	31_170_10_285	1.61412	4.52e-06	5.41e-06	4.26e-06	0	-	NA	NA	NA	NA
k__Bacteria.p__Actinobacteria.c__Actinobacteria.o__Coriobacteriales.f__Coriobacteriaceae.g__Adlercreutzia.s__Adlercreutzia_equolifaciens	k__Bacteria.p__Firmicutes.c__Clostridia.o__Clostridiales.f__Ruminococcaceae.g__Ruminococcaceae_noname.s__Ruminococcaceae_bacterium_D16	155_744_44_192	-0.10146	0.657602	0.759698	80_287_16_67	0.135802	0.762378	0.900918	57_124_32_85	0.194756	0.535921	0.774373	90_110_57_239	1.2271	1.46e-09	0	4.3e-06	0	IBD	NA	NA	NA	NA
k__Bacteria.p__Bacteroidetes.c__Bacteroidia.o__Bacteroidales.f__Bacteroidaceae.g__Bacteroides.s__Bacteroides_thetaiotaomicron	k__Bacteria.p__Firmicutes.c__Clostridia.o__Clostridiales.f__Ruminococcaceae.g__Ruminococcus.s__Ruminococcus_lactaris	449_325_223_138	-0.155768	0.25819	0.375027	216_147_42_45	0.451971	0.0745734	0.190769	153_99_26_20	0.176823	0.697225	0.881461	105_145_60_186	0.804323	4.99e-05	0.000127753	4.37e-06	0	-	17_34_3_23	1.22548	0.0880073	0.531321
k__Bacteria.p__Bacteroidetes.c__Bacteroidia.o__Bacteroidales.f__Bacteroidales_noname.g__Bacteroidales_noname.s__Bacteroidales_bacterium_ph8	k__Bacteria.p__Firmicutes.c__Clostridia.o__Clostridiales.f__Lachnospiraceae.g__Lachnospiraceae_noname.s__Lachnospiraceae_bacterium_7_1_58FAA	641_162_196_136	1.00879	7.56e-13	0	317_47_63_23	0.905709	0.00221027	0.0108871	228_29_36_5	0.154582	0.958663	1.01992	172_36_121_167	1.87415	2.8e-19	0	4.43e-06	0	-	17_2_33_25	1.67304	0.0269928	0.790594
k__Bacteria.p__Firmicutes.c__Clostridia.o__Clostridiales.f__Lachnospiraceae.g__Roseburia.s__Roseburia_inulinivorans	k__Bacteria.p__Firmicutes.c__Clostridia.o__Clostridiales.f__Clostridiaceae.g__Clostridium.s__Clostridium_symbiosum	59_976_21_79	-1.49029	2.21e-08	0	38_377_14_21	-1.88901	1.29e-07	0	36_243_1_18	0.614501	0.710529	0.884982	78_243_39_136	0.108006	0.707364	0.722406	4.48e-06	0	-	26_21_7_23	1.35119	0.0129234	0.0254708
k__Bacteria.p__Firmicutes.c__Clostridia.o__Clostridiales.f__Lachnospiraceae.g__Blautia.s__Ruminococcus_gnavus	k__Bacteria.p__Firmicutes.c__Clostridia.o__Clostridiales.f__Ruminococcaceae.g__Ruminococcaceae_noname.s__Ruminococcaceae_bacterium_D16	111_326_88_610	0.85687	5.48e-08	0	54_151_42_203	0.543777	0.0242859	0.0798196	51_76_38_133	0.847734	0.00132915	0.0117892	95_243_52_106	-0.228659	0.318092	0.36455	4.5e-06	0	-	5_33_13_26	-1.13234	0.0751497	0.135506
k__Bacteria.p__Firmicutes.c__Clostridia.o__Clostridiales.f__Lachnospiraceae.g__Lachnospiraceae_noname.s__Lachnospiraceae_bacterium_1_1_57FAA	k__Bacteria.p__Firmicutes.c__Clostridia.o__Clostridiales.f__Ruminococcaceae.g__Subdoligranulum.s__Subdoligranulum_variabile	94_402_119_520	0.0223783	0.944231	0.967685	75_124_74_177	0.367998	0.0826913	0.204041	17_104_20_157	0.252014	0.584674	0.821925	35_225_11_225	1.12719	0.00146317	0.00281553	4.55e-06	0	-	1_15_0_61	2.47681	0.320826	0.425766
k__Bacteria.p__Firmicutes.c__Clostridia.o__Clostridiales.f__Clostridiales_noname.g__Pseudoflavonifractor.s__Pseudoflavonifractor_capillosus	k__Bacteria.p__Firmicutes.c__Bacilli.o__Lactobacillales.f__Streptococcaceae.g__Streptococcus.s__Streptococcus_mitis_oralis_pneumoniae	34_207_130_764	-0.0263232	0.980514	0.99303	9_114_44_283	-0.63756	0.117644	0.268707	13_83_31_171	-0.127561	0.849213	0.975295	15_137_114_230	-1.48311	1.19e-07	0	4.57e-06	0	-	0_8_2_67	0.462624	1	0.229096
k__Bacteria.p__Bacteroidetes.c__Bacteroidia.o__Bacteroidales.f__Rikenellaceae.g__Alistipes.s__Alistipes_onderdonkii	k__Bacteria.p__Bacteroidetes.c__Bacteroidia.o__Bacteroidales.f__Rikenellaceae.g__Alistipes.s__Alistipes_senegalensis	432_364_82_257	1.30928	2.48e-20	0	264_110_26_50	1.51765	3.69e-09	0	163_70_28_37	1.11564	0.000120853	0.00145877	81_154_13_248	2.27316	2.06e-16	0	4.69e-06	0	-	11_22_3_41	1.80176	0.00846709	0.520449
k__Bacteria.p__Bacteroidetes.c__Bacteroidia.o__Bacteroidales.f__Rikenellaceae.g__Alistipes.s__Alistipes_indistinctus	k__Bacteria.p__Firmicutes.c__Clostridia.o__Clostridiales.f__Lachnospiraceae.g__Lachnospiraceae_noname.s__Lachnospiraceae_bacterium_2_1_58FAA	74_364_146_551	-0.262111	0.111839	0.190119	48_190_67_145	-0.60004	0.00778243	0.0300185	26_116_36_120	-0.286409	0.389829	0.655907	10_77_141_268	-1.35835	5.21e-05	0.000127249	4.69e-06	0	-	0_14_11_52	-1.84883	0.30687	0.746058
k__Bacteria.p__Firmicutes.c__Clostridia.o__Clostridiales.f__Lachnospiraceae.g__Coprococcus.s__Coprococcus_sp_ART55_1	k__Bacteria.p__Firmicutes.c__Clostridia.o__Clostridiales.f__Lachnospiraceae.g__Lachnospiraceae_noname.s__Lachnospiraceae_bacterium_3_1_57FAA_CT1	60_310_154_611	-0.25982	0.139237	0.226143	19_150_56_225	-0.659469	0.025834	0.0839279	22_99_60_117	-0.822847	0.00472348	0.0292842	10_30_74_382	0.569578	0.193316	0.234417	4.76e-06	0	-	1_1_10_65	1.83067	0.372039	0.316935
k__Bacteria.p__Firmicutes.c__Clostridia.o__Clostridiales.f__Clostridiales_noname.g__Pseudoflavonifractor.s__Pseudoflavonifractor_capillosus	k__Bacteria.p__Firmicutes.c__Clostridia.o__Clostridiales.f__Clostridiaceae.g__Clostridium.s__Clostridium_bolteae	68_173_102_792	1.11599	1.49e-10	0	35_88_67_260	0.437005	0.0901233	0.217495	38_58_38_164	1.03388	0.000213221	0.00244742	63_89_152_192	-0.110267	0.643491	0.667525	4.82e-06	0	-	5_3_45_24	-0.167054	1	0.93999
k__Bacteria.p__Firmicutes.c__Clostridia.o__Clostridiales.f__Lachnospiraceae.g__Coprococcus.s__Coprococcus_comes	k__Bacteria.p__Firmicutes.c__Erysipelotrichia.o__Erysipelotrichales.f__Erysipelotrichaceae.g__Erysipelotrichaceae_noname.s__Erysipelotrichaceae_bacterium_6_1_45	281_776_35_43	-0.811436	0.000738899	0.00249763	170_255_16_9	-0.956556	0.0314989	0.0987761	59_215_11_13	-1.12664	0.0124785	0.0620111	95_201_39_161	0.661541	0.00291242	0.00528044	4.9e-06	0	-	4_32_2_39	0.782847	0.567008	0.886731
k__Bacteria.p__Bacteroidetes.c__Bacteroidia.o__Bacteroidales.f__Prevotellaceae.g__Prevotella.s__Prevotella_copri	k__Bacteria.p__Firmicutes.c__Clostridia.o__Clostridiales.f__Clostridiaceae.g__Clostridium.s__Clostridium_leptum	326_85_601_123	-0.243272	0.139902	0.226844	191_54_173_32	-0.41825	0.111131	0.259564	98_34_151_15	-1.23065	0.000224078	0.00266541	40_26_210_220	0.470569	0.10172	0.133273	4.94e-06	0	-	4_7_28_38	-0.210071	0.993581	0.330054
k__Bacteria.p__Firmicutes.c__Clostridia.o__Clostridiales.f__Eubacteriaceae.g__Eubacterium.s__Eubacterium_siraeum	k__Bacteria.p__Firmicutes.c__Clostridia.o__Clostridiales.f__Lachnospiraceae.g__Lachnospiraceae_noname.s__Lachnospiraceae_bacterium_1_4_56FAA	107_659_130_239	-1.20681	2.93e-16	0	48_278_57_67	-1.58751	6.36e-12	0	51_189_26_32	-1.09871	0.000415482	0.00410562	39_111_114_232	-0.329409	0.157899	0.196284	5.18e-06	0	-	2_21_5_49	0.0454624	1	0.65315
k__Bacteria.p__Actinobacteria.c__Actinobacteria.o__Coriobacteriales.f__Coriobacteriaceae.g__Adlercreutzia.s__Adlercreutzia_equolifaciens	k__Bacteria.p__Firmicutes.c__Clostridia.o__Clostridiales.f__Eubacteriaceae.g__Eubacterium.s__Eubacterium_ramulus	781_118_187_49	0.554496	0.00401951	0.0106725	327_40_63_20	0.959571	0.00216826	0.0108618	148_33_104_13	-0.557458	0.144598	0.362847	136_64_102_194	1.39023	4.9e-13	0	5.36e-06	0	-	NA	NA	NA	NA
k__Bacteria.p__Firmicutes.c__Clostridia.o__Clostridiales.f__Lachnospiraceae.g__Coprococcus.s__Coprococcus_comes	k__Bacteria.p__Firmicutes.c__Clostridia.o__Clostridiales.f__Clostridiaceae.g__Clostridium.s__Clostridium_bolteae	126_931_44_34	-2.25108	1.07e-25	0	86_339_16_9	-1.9194	1.22e-06	0	55_219_21_3	-3.19026	3.07e-12	0	107_189_108_92	-0.72644	0.00012459	0.000293763	5.41e-06	0	-	20_16_30_11	-0.758315	0.173711	0.950508
k__Bacteria.p__Bacteroidetes.c__Bacteroidia.o__Bacteroidales.f__Prevotellaceae.g__Prevotella.s__Prevotella_copri	k__Bacteria.p__Bacteroidetes.c__Bacteroidia.o__Bacteroidales.f__Bacteroidaceae.g__Bacteroides.s__Bacteroides_salyersiae	44_367_115_609	-0.447866	0.0213085	0.0471294	52_193_40_165	0.103205	0.746272	0.897586	26_106_32_134	0.0293239	1	1.00485	7_59_20_410	0.925878	0.0653221	0.0908584	5.46e-06	0	-	1_10_8_58	-0.0169496	1	0.368244
k__Bacteria.p__Bacteroidetes.c__Bacteroidia.o__Bacteroidales.f__Rikenellaceae.g__Alistipes.s__Alistipes_senegalensis	k__Bacteria.p__Firmicutes.c__Erysipelotrichia.o__Erysipelotrichales.f__Erysipelotrichaceae.g__Holdemania.s__Holdemania_filiformis	155_359_202_419	-0.109745	0.429827	0.560146	114_176_61_99	0.0483744	0.889415	0.985322	70_121_40_67	-0.0334759	0.992049	1.03075	34_60_83_319	0.780227	0.00205699	0.00387613	5.55e-06	0	-	4_10_19_44	-0.0222231	1	0.23256
k__Bacteria.p__Bacteroidetes.c__Bacteroidia.o__Bacteroidales.f__Porphyromonadaceae.g__Parabacteroides.s__Parabacteroides_merdae	k__Bacteria.p__Firmicutes.c__Clostridia.o__Clostridiales.f__Clostridiales_noname.g__Pseudoflavonifractor.s__Pseudoflavonifractor_capillosus	159_627_82_267	-0.193378	0.238746	0.351407	85_251_38_76	-0.392294	0.118403	0.269367	77_174_19_28	-0.432157	0.241328	0.487386	86_133_66_211	0.723066	0.000317227	0.000651537	5.56e-06	0	-	5_36_3_33	0.366218	0.878627	0.634549
k__Bacteria.p__Firmicutes.c__Clostridia.o__Clostridiales.f__Lachnospiraceae.g__Coprococcus.s__Coprococcus_catus	k__Bacteria.p__Firmicutes.c__Erysipelotrichia.o__Erysipelotrichales.f__Erysipelotrichaceae.g__Erysipelotrichaceae_noname.s__Eubacterium_cylindroides	218_813_16_88	0.365082	0.234272	0.346412	65_346_1_38	1.57936	0.0670518	0.172805	46_226_6_20	-0.43467	0.515282	0.771563	36_217_5_238	1.98473	2.57e-06	5.66e-06	5.57e-06	0	-	NA	NA	NA	NA
k__Bacteria.p__Firmicutes.c__Clostridia.o__Clostridiales.f__Eubacteriaceae.g__Eubacterium.s__Eubacterium_siraeum	k__Bacteria.p__Firmicutes.c__Clostridia.o__Clostridiales.f__Lachnospiraceae.g__Lachnospiraceae_noname.s__Lachnospiraceae_bacterium_3_1_57FAA_CT1	146_620_68_301	0.0384361	0.876067	0.921761	55_271_20_104	0.0411831	0.996029	1.04321	69_171_13_45	0.311766	0.450621	0.717453	44_106_40_306	1.15126	2.32e-06	5.71e-06	5.57e-06	0	-	4_19_7_47	0.37949	0.809108	0.269108
k__Bacteria.p__Bacteroidetes.c__Bacteroidia.o__Bacteroidales.f__Bacteroidaceae.g__Bacteroides.s__Bacteroides_vulgatus	k__Bacteria.p__Proteobacteria.c__Gammaproteobacteria.o__Enterobacteriales.f__Enterobacteriaceae.g__Escherichia.s__Escherichia_coli	536_411_95_93	0.244093	0.146555	0.235663	247_176_17_10	-0.172736	0.817002	0.941384	155_122_11_10	0.147563	0.912433	1.00836	184_149_123_40	-0.904586	2.3e-05	6.6e-05	5.62e-06	0	-	37_24_10_6	-0.0539053	1	0.15709
k__Bacteria.p__Firmicutes.c__Erysipelotrichia.o__Erysipelotrichales.f__Erysipelotrichaceae.g__Erysipelotrichaceae_noname.s__Eubacterium_biforme	k__Bacteria.p__Firmicutes.c__Erysipelotrichia.o__Erysipelotrichales.f__Erysipelotrichaceae.g__Erysipelotrichaceae_noname.s__Eubacterium_cylindroides	129_387_105_514	0.48845	0.0011258	0.00363351	32_141_34_243	0.483098	0.0912474	0.224057	37_147_15_99	0.48983	0.178938	0.416647	18_69_23_386	1.47658	7.74e-06	1.56e-05	5.69e-06	0	IBD	NA	NA	NA	NA
k__Bacteria.p__Bacteroidetes.c__Bacteroidia.o__Bacteroidales.f__Bacteroidaceae.g__Bacteroides.s__Bacteroides_stercoris	k__Bacteria.p__Proteobacteria.c__Deltaproteobacteria.o__Desulfovibrionales.f__Desulfovibrionaceae.g__Desulfovibrio.s__Desulfovibrio_piger	140_342_115_538	0.648453	7.16e-06	5.46e-05	81_154_41_174	0.79664	0.000385162	0.00269231	76_79_47_96	0.670347	0.0068617	0.0380093	20_114_12_350	1.61348	7.47e-06	1.56e-05	5.82e-06	0	-	3_38_0_36	1.89256	0.369075	0.859322
k__Bacteria.p__Firmicutes.c__Clostridia.o__Clostridiales.f__Lachnospiraceae.g__Coprococcus.s__Coprococcus_catus	k__Bacteria.p__Firmicutes.c__Erysipelotrichia.o__Erysipelotrichales.f__Erysipelotrichaceae.g__Erysipelotrichaceae_noname.s__Erysipelotrichaceae_bacterium_2_2_44A	195_836_57_47	-1.64472	1.19e-16	0	95_316_21_18	-1.34848	5.69e-05	0.000473373	63_209_18_8	-1.97139	1.53e-06	0	81_172_92_151	-0.256417	0.204615	0.247169	5.83e-06	0	-	1_17_3_56	0.324742	1	0.572922
k__Bacteria.p__Actinobacteria.c__Actinobacteria.o__Coriobacteriales.f__Coriobacteriaceae.g__Adlercreutzia.s__Adlercreutzia_equolifaciens	k__Bacteria.p__Bacteroidetes.c__Bacteroidia.o__Bacteroidales.f__Rikenellaceae.g__Alistipes.s__Alistipes_finegoldii	507_392_109_127	0.409152	0.00638516	0.0160148	307_60_47_36	1.36241	1.2e-07	0	122_59_59_58	0.705185	0.0050565	0.0301427	114_86_72_224	1.41072	3.7e-13	0	5.98e-06	0	-	NA	NA	NA	NA
k__Bacteria.p__Bacteroidetes.c__Bacteroidia.o__Bacteroidales.f__Bacteroidaceae.g__Bacteroides.s__Bacteroides_caccae	k__Bacteria.p__Proteobacteria.c__Gammaproteobacteria.o__Pasteurellales.f__Pasteurellaceae.g__Haemophilus.s__Haemophilus_parainfluenzae	187_596_57_295	0.479583	0.00486099	0.0125677	128_221_51_50	-0.564102	0.0170322	0.0579098	39_178_22_59	-0.535827	0.105934	0.29326	42_159_98_197	-0.626858	0.00403958	0.00704292	6.03e-06	0	LLD	23_24_13_17	0.217838	0.810605	0.0973461
k__Archaea.p__Euryarchaeota.c__Methanobacteria.o__Methanobacteriales.f__Methanobacteriaceae.g__Methanobrevibacter.s__Methanobrevibacter_smithii	k__Bacteria.p__Firmicutes.c__Clostridia.o__Clostridiales.f__Clostridiales_noname.g__Pseudoflavonifractor.s__Pseudoflavonifractor_capillosus	123_461_118_433	-0.0212621	0.940847	0.965166	46_113_77_214	0.125681	0.642426	0.829881	47_115_49_87	-0.318875	0.24383	0.489933	33_36_119_308	0.862639	0.00131772	0.00261284	6.42e-06	0	-	1_3_7_66	1.335	0.531365	0.662277
k__Bacteria.p__Bacteroidetes.c__Bacteroidia.o__Bacteroidales.f__Rikenellaceae.g__Alistipes.s__Alistipes_indistinctus	k__Bacteria.p__Proteobacteria.c__Betaproteobacteria.o__Burkholderiales.f__Oxalobacteraceae.g__Oxalobacter.s__Oxalobacter_formigenes	67_371_44_653	0.981432	1.2e-06	1.83e-05	67_171_33_179	0.746174	0.00210288	0.0106465	36_106_20_136	0.825067	0.00927193	0.0478268	7_80_4_405	2.12769	0.000185239	0.000415373	6.64e-06	0	-	3_11_1_62	2.54012	0.0156932	0.729794
k__Bacteria.p__Firmicutes.c__Clostridia.o__Clostridiales.f__Eubacteriaceae.g__Eubacterium.s__Eubacterium_ramulus	k__Bacteria.p__Firmicutes.c__Clostridia.o__Clostridiales.f__Lachnospiraceae.g__Blautia.s__Blautia_producta	41_927_48_119	-2.20505	6.47e-27	0	14_376_23_37	-2.78943	7.58e-19	0	15_237_14_32	-1.92224	8.48e-07	0	40_198_83_175	-0.846695	0.000123368	0.000294236	6.69e-06	0	-	1_25_5_46	-0.698509	0.743253	0.879574
k__Bacteria.p__Firmicutes.c__Clostridia.o__Clostridiales.f__Lachnospiraceae.g__Roseburia.s__Roseburia_inulinivorans	k__Bacteria.p__Firmicutes.c__Clostridia.o__Clostridiales.f__Clostridiaceae.g__Clostridium.s__Clostridium_hathewayi	107_928_34_66	-1.49984	1.55e-11	0	55_360_15_20	-1.59152	8.13e-06	7.83e-05	65_214_10_9	-1.28634	0.00865441	0.0462813	66_255_35_140	0.0296543	0.991068	0.946706	6.71e-06	0	-	20_27_11_19	0.234306	0.793768	0.697713
k__Bacteria.p__Bacteroidetes.c__Bacteroidia.o__Bacteroidales.f__Bacteroidaceae.g__Bacteroides.s__Bacteroides_ovatus	k__Bacteria.p__Bacteroidetes.c__Bacteroidia.o__Bacteroidales.f__Bacteroidaceae.g__Bacteroides.s__Bacteroides_xylanisolvens	453_421_108_153	0.420126	0.00387805	0.010414	312_109_17_12	0.712208	0.0966793	0.233994	191_74_18_15	0.767158	0.0564289	0.1894	145_152_36_163	1.45251	7.33e-12	0	6.74e-06	0	-	51_15_2_9	2.53574	0.000454226	0.174419
k__Bacteria.p__Bacteroidetes.c__Bacteroidia.o__Bacteroidales.f__Rikenellaceae.g__Alistipes.s__Alistipes_shahii	k__Bacteria.p__Proteobacteria.c__Deltaproteobacteria.o__Desulfovibrionales.f__Desulfovibrionaceae.g__Desulfovibrio.s__Desulfovibrio_piger	231_625_24_255	1.35058	3.62e-10	0	118_268_4_60	1.78063	0.000132613	0.00117035	109_128_14_47	1.02658	0.00209096	0.0159367	29_164_3_300	2.73416	2.46e-09	0	6.75e-06	0	-	3_24_0_50	2.66921	0.0896103	0.968323
k__Bacteria.p__Bacteroidetes.c__Bacteroidia.o__Bacteroidales.f__Rikenellaceae.g__Alistipes.s__Alistipes_putredinis	k__Bacteria.p__Firmicutes.c__Clostridia.o__Clostridiales.f__Clostridiaceae.g__Clostridium.s__Clostridium_symbiosum	54_860_26_195	-0.760897	0.00305362	0.0084945	28_365_24_33	-2.23849	5.54e-14	0	31_213_6_48	0.0961123	1	0.943623	45_175_72_204	-0.312945	0.176945	0.21675	6.8e-06	0	-	14_28_19_16	-0.84281	0.109646	0.300864
k__Bacteria.p__Firmicutes.c__Clostridia.o__Clostridiales.f__Ruminococcaceae.g__Ruminococcus.s__Ruminococcus_sp_5_1_39BFAA	k__Bacteria.p__Firmicutes.c__Clostridia.o__Clostridiales.f__Clostridiales_noname.g__Clostridiales_noname.s__Clostridiales_bacterium_1_7_47FAA	25_1007_19_84	-2.21021	4.04e-15	0	26_400_14_10	-3.03834	4.24e-17	0	32_236_8_22	-1.01126	0.0377049	0.142529	49_238_54_155	-0.523952	0.0235322	0.0353434	6.87e-06	0	-	1_2_21_53	0.400803	1	0.394809
k__Bacteria.p__Actinobacteria.c__Actinobacteria.o__Coriobacteriales.f__Coriobacteriaceae.g__Eggerthella.s__Eggerthella_lenta	k__Bacteria.p__Bacteroidetes.c__Bacteroidia.o__Bacteroidales.f__Porphyromonadaceae.g__Parabacteroides.s__Parabacteroides_distasonis	302_165_495_173	-0.44628	0.000794892	0.00266292	135_57_204_54	-0.465181	0.0432486	0.122366	83_29_163_23	-0.899356	0.00475449	0.0292857	117_91_138_150	0.333192	0.0823487	0.110603	6.88e-06	0	-	1_0_43_33	0.837397	1	0.76121
k__Bacteria.p__Firmicutes.c__Clostridia.o__Clostridiales.f__Lachnospiraceae.g__Coprococcus.s__Coprococcus_comes	k__Bacteria.p__Firmicutes.c__Clostridia.o__Clostridiales.f__Clostridiaceae.g__Clostridium.s__Clostridium_symbiosum	55_1002_25_53	-2.15287	1.58e-18	0	39_386_13_12	-2.35779	4.15e-10	0	28_246_9_15	-1.66791	0.000248598	0.00279851	62_234_55_145	-0.358496	0.113233	0.147494	7.01e-06	0	-	14_22_19_22	-0.296266	0.673909	0.901786
k__Bacteria.p__Firmicutes.c__Clostridia.o__Clostridiales.f__Eubacteriaceae.g__Eubacterium.s__Eubacterium_eligens	k__Bacteria.p__Firmicutes.c__Clostridia.o__Clostridiales.f__Lachnospiraceae.g__Lachnospiraceae_noname.s__Lachnospiraceae_bacterium_7_1_58FAA	683_215_154_83	0.538918	0.000724981	0.00244065	323_59_57_11	0.0837849	0.953712	1.0281	224_30_40_4	-0.201076	0.899797	0.988192	174_52_119_151	1.43838	2.55e-13	0	7.03e-06	0	-	33_10_17_17	1.16017	0.0295789	0.598475
k__Bacteria.p__Bacteroidetes.c__Bacteroidia.o__Bacteroidales.f__Bacteroidaceae.g__Bacteroides.s__Bacteroides_caccae	k__Bacteria.p__Firmicutes.c__Clostridia.o__Clostridiales.f__Clostridiaceae.g__Clostridium.s__Clostridium_leptum	637_146_290_62	-0.0659082	0.754788	0.834209	283_66_81_20	0.069832	0.91652	0.993976	180_37_69_12	-0.144208	0.81674	0.954917	132_69_118_177	1.04931	3.58e-08	0	7.09e-06	2.03e-05	-	24_23_8_22	1.01512	0.0650163	0.948614
k__Bacteria.p__Firmicutes.c__Clostridia.o__Clostridiales.f__Lachnospiraceae.g__Anaerostipes.s__Anaerostipes_hadrus	k__Bacteria.p__Firmicutes.c__Clostridia.o__Clostridiales.f__Clostridiaceae.g__Clostridium.s__Clostridium_hathewayi	119_952_22_42	-1.43978	8.14e-08	0	63_374_7_6	-1.91765	0.000340859	0.00232402	68_204_7_19	-0.138223	0.940837	1.02149	75_267_26_128	0.313797	0.254946	0.299099	7.16e-06	2.02e-05	-	14_14_17_32	0.619039	0.284018	0.569733
k__Bacteria.p__Bacteroidetes.c__Bacteroidia.o__Bacteroidales.f__Bacteroidaceae.g__Bacteroides.s__Bacteroides_stercoris	k__Bacteria.p__Firmicutes.c__Clostridia.o__Clostridiales.f__Ruminococcaceae.g__Ruminococcus.s__Ruminococcus_callidus	263_219_302_351	0.33283	0.00678415	0.0169512	146_89_108_107	0.483527	0.0146145	0.0532312	72_83_72_71	-0.155149	0.578889	0.820902	50_84_65_297	0.998586	9.65e-06	2.04e-05	7.39e-06	2.02e-05	-	8_33_0_36	2.91898	0.0225093	0.197959
k__Bacteria.p__Firmicutes.c__Clostridia.o__Clostridiales.f__Lachnospiraceae.g__Lachnospiraceae_noname.s__Lachnospiraceae_bacterium_7_1_58FAA	k__Bacteria.p__Firmicutes.c__Clostridia.o__Clostridiales.f__Ruminococcaceae.g__Ruminococcus.s__Ruminococcus_albus	160_677_42_256	0.357509	0.0677849	0.125709	143_237_23_47	0.199897	0.549944	0.743762	60_204_11_23	-0.503271	0.273571	0.535206	61_232_13_190	1.31711	2.04e-05	5.74e-05	7.47e-06	2.02e-05	-	1_49_0_27	0.510826	1	0.63132
k__Bacteria.p__Bacteroidetes.c__Bacteroidia.o__Bacteroidales.f__Rikenellaceae.g__Alistipes.s__Alistipes_onderdonkii	k__Bacteria.p__Firmicutes.c__Negativicutes.o__Selenomonadales.f__Veillonellaceae.g__Veillonella.s__Veillonella_atypica	119_677_67_272	-0.339582	0.0528351	0.101518	64_310_20_56	-0.557703	0.0771603	0.196994	43_190_11_54	0.0789624	0.971267	1.02332	42_193_123_138	-1.40114	1.12e-11	0	7.52e-06	4.02e-05	-	7_26_13_31	-0.414944	0.593412	0.0816985
k__Bacteria.p__Firmicutes.c__Clostridia.o__Clostridiales.f__Lachnospiraceae.g__Lachnospiraceae_noname.s__Lachnospiraceae_bacterium_7_1_58FAA	k__Bacteria.p__Firmicutes.c__Clostridia.o__Clostridiales.f__Lachnospiraceae.g__Roseburia.s__Roseburia_hominis	755_82_242_56	0.75782	6.36e-05	0.000249544	350_30_58_12	0.898336	0.020829	0.0700445	221_43_30_4	-0.285988	0.768495	0.931015	213_80_59_144	1.86268	2.31e-21	0	7.59e-06	4.02e-05	-	34_16_12_15	0.95271	0.0796426	0.0826637
k__Bacteria.p__Firmicutes.c__Clostridia.o__Clostridiales.f__Lachnospiraceae.g__Roseburia.s__Roseburia_hominis	k__Bacteria.p__Firmicutes.c__Clostridia.o__Clostridiales.f__Ruminococcaceae.g__Ruminococcus.s__Ruminococcus_lactaris	609_388_63_75	0.623439	0.000761563	0.00253767	241_167_17_25	0.742364	0.0314096	0.0988002	155_96_24_23	0.43543	0.221871	0.474392	134_138_31_193	1.78598	2.15e-16	0	7.68e-06	4.01e-05	-	13_33_7_24	0.274914	0.792798	0.00849199
k__Bacteria.p__Actinobacteria.c__Actinobacteria.o__Actinomycetales.f__Micrococcaceae.g__Rothia.s__Rothia_mucilaginosa	k__Bacteria.p__Firmicutes.c__Bacilli.o__Lactobacillales.f__Streptococcaceae.g__Streptococcus.s__Streptococcus_mitis_oralis_pneumoniae	91_224_73_747	1.42191	2.16e-17	0	16_60_37_337	0.897942	0.00870429	0.0344958	32_34_12_220	2.81045	1.57e-17	0	93_77_36_290	2.26197	2.71e-25	0	7.76e-06	4e-05	-	1_2_1_73	3.38099	0.0227871	0.404422
k__Bacteria.p__Bacteroidetes.c__Bacteroidia.o__Bacteroidales.f__Porphyromonadaceae.g__Parabacteroides.s__Parabacteroides_merdae	k__Bacteria.p__Firmicutes.c__Erysipelotrichia.o__Erysipelotrichales.f__Erysipelotrichaceae.g__Erysipelotrichaceae_noname.s__Erysipelotrichaceae_bacterium_21_3	206_580_116_233	-0.338299	0.018232	0.0409518	90_246_51_63	-0.792554	0.000540132	0.00366944	69_182_21_26	-0.756332	0.0273671	0.108722	110_109_115_162	0.350498	0.0655353	0.0909693	7.82e-06	3.99e-05	-	0_41_2_34	-1.79417	0.482799	0.173766
k__Bacteria.p__Firmicutes.c__Clostridia.o__Clostridiales.f__Lachnospiraceae.g__Lachnospiraceae_noname.s__Lachnospiraceae_bacterium_1_4_56FAA	k__Bacteria.p__Firmicutes.c__Clostridia.o__Clostridiales.f__Lachnospiraceae.g__Roseburia.s__Roseburia_inulinivorans	204_33_831_67	-0.702081	0.00237767	0.00668957	91_14_324_21	-0.872042	0.0226809	0.0729124	70_7_209_12	-0.578285	0.342209	0.605483	116_37_205_138	0.738975	0.00086369	0.00170651	7.95e-06	3.98e-05	-	4_3_43_27	-0.207261	1	0.227447
k__Bacteria.p__Bacteroidetes.c__Bacteroidia.o__Bacteroidales.f__Rikenellaceae.g__Alistipes.s__Alistipes_indistinctus	k__Bacteria.p__Firmicutes.c__Clostridia.o__Clostridiales.f__Ruminococcaceae.g__Ruminococcus.s__Ruminococcus_bromii	370_68_535_162	0.495497	0.00223822	0.00637882	221_17_189_23	0.450833	0.227376	0.429644	119_23_129_27	0.0768211	0.923998	1.0147	61_26_145_264	1.43956	5.82e-09	0	7.96e-06	3.98e-05	-	6_8_12_51	1.14759	0.108321	0.658202
k__Bacteria.p__Actinobacteria.c__Actinobacteria.o__Coriobacteriales.f__Coriobacteriaceae.g__Adlercreutzia.s__Adlercreutzia_equolifaciens	k__Bacteria.p__Bacteroidetes.c__Bacteroidia.o__Bacteroidales.f__Prevotellaceae.g__Prevotella.s__Prevotella_copri	296_603_115_121	-0.660055	9.72e-06	6.75e-05	197_170_48_35	-0.165028	0.579339	0.783957	64_117_68_49	-0.924634	0.0001899	0.00223301	30_170_36_260	0.244282	0.428531	0.471585	7.98e-06	3.97e-05	-	NA	NA	NA	NA
k__Bacteria.p__Firmicutes.c__Clostridia.o__Clostridiales.f__Lachnospiraceae.g__Coprococcus.s__Coprococcus_sp_ART55_1	k__Bacteria.p__Firmicutes.c__Clostridia.o__Clostridiales.f__Lachnospiraceae.g__Roseburia.s__Roseburia_hominis	344_26_653_112	0.80556	0.000393679	0.00133097	160_9_248_33	0.823105	0.041071	0.120189	111_10_140_37	1.04178	0.00630353	0.0369856	37_3_235_221	2.31029	1.96e-06	5.8e-06	7.99e-06	3.96e-05	-	2_0_44_31	1.26394	0.796383	0.529948
k__Bacteria.p__Actinobacteria.c__Actinobacteria.o__Coriobacteriales.f__Coriobacteriaceae.g__Gordonibacter.s__Gordonibacter_pamelaeae	k__Bacteria.p__Firmicutes.c__Clostridia.o__Clostridiales.f__Lachnospiraceae.g__Lachnospiraceae_noname.s__Lachnospiraceae_bacterium_3_1_46FAA	479_130_372_154	0.421328	0.00265128	0.00745702	198_54_155_43	0.0187036	1	0.969534	86_17_150_45	0.401693	0.252735	0.5169	138_72_105_181	1.18983	3.39e-10	0	8.12e-06	3.95e-05	-	1_0_41_35	0.942452	1	0.881522
k__Bacteria.p__Firmicutes.c__Clostridia.o__Clostridiales.f__Ruminococcaceae.g__Ruminococcus.s__Ruminococcus_lactaris	k__Bacteria.p__Bacteroidetes.c__Bacteroidia.o__Bacteroidales.f__Porphyromonadaceae.g__Parabacteroides.s__Parabacteroides_goldsteinii	80_592_51_412	0.0845607	0.724926	0.811934	37_221_17_175	0.529357	0.110647	0.258718	44_135_31_88	-0.0804674	0.870847	0.977712	20_145_12_319	1.28128	0.000583051	0.00115292	8.13e-06	3.94e-05	-	3_17_3_54	1.136	0.307264	0.869813
k__Bacteria.p__Firmicutes.c__Clostridia.o__Clostridiales.f__Ruminococcaceae.g__Ruminococcus.s__Ruminococcus_callidus	k__Bacteria.p__Bacteroidetes.c__Bacteroidia.o__Bacteroidales.f__Prevotellaceae.g__Paraprevotella.s__Paraprevotella_xylaniphila	117_448_94_476	0.278398	0.080777	0.145063	107_147_74_122	0.180975	0.403083	0.627933	67_77_70_84	0.0429885	0.944557	1.02083	25_90_31_350	1.1427	9.48e-05	0.000231692	8.2e-06	3.94e-05	-	1_7_4_65	1.06853	0.672291	0.944188
k__Bacteria.p__Actinobacteria.c__Actinobacteria.o__Actinomycetales.f__Actinomycetaceae.g__Actinomyces.s__Actinomyces_graevenitzii	k__Bacteria.p__Actinobacteria.c__Actinobacteria.o__Actinomycetales.f__Actinomycetaceae.g__Actinomyces.s__Actinomyces_viscosus	100_178_136_721	1.09058	1.25e-12	0	12_47_18_373	1.67015	1.53e-05	0.000179533	8_39_37_214	0.207734	0.779682	0.933034	74_60_52_310	1.98553	5.58e-20	0	8.33e-06	3.93e-05	-	NA	NA	NA	NA
k__Bacteria.p__Firmicutes.c__Clostridia.o__Clostridiales.f__Lachnospiraceae.g__Coprococcus.s__Coprococcus_catus	k__Bacteria.p__Firmicutes.c__Clostridia.o__Clostridiales.f__Clostridiaceae.g__Clostridium.s__Clostridium_hathewayi	115_916_26_78	-0.985338	6.53e-05	0.0002547	51_360_19_20	-1.8959	7.13e-09	0	60_212_15_11	-1.55479	0.000153643	0.00195122	53_200_48_195	0.072864	0.828391	0.820893	8.39e-06	3.92e-05	-	4_14_27_32	-1.00302	0.148225	0.0920063
k__Bacteria.p__Firmicutes.c__Clostridia.o__Clostridiales.f__Ruminococcaceae.g__Ruminococcus.s__Ruminococcus_sp_5_1_39BFAA	k__Bacteria.p__Firmicutes.c__Clostridia.o__Clostridiales.f__Clostridiaceae.g__Clostridium.s__Clostridium_bolteae	134_898_36_67	-1.28435	4.65e-09	0	84_342_18_6	-2.44549	1.59e-09	0	65_203_11_19	-0.605548	0.186325	0.421139	121_166_94_115	-0.11441	0.593441	0.622985	8.73e-06	3.91e-05	-	1_2_49_25	-1.17412	0.532191	0.325065
k__Bacteria.p__Bacteroidetes.c__Bacteroidia.o__Bacteroidales.f__Bacteroidaceae.g__Bacteroides.s__Bacteroides_finegoldii	k__Bacteria.p__Firmicutes.c__Bacilli.o__Lactobacillales.f__Streptococcaceae.g__Streptococcus.s__Streptococcus_gordonii	44_200_125_766	0.304204	0.136106	0.222426	5_108_18_319	-0.133016	0.979539	1.03351	21_68_51_158	-0.034608	1	0.948192	6_50_118_322	-1.04898	0.0176879	0.0274548	8.94e-06	3.91e-05	-	0_13_1_63	0.449738	1	0.382215
k__Bacteria.p__Bacteroidetes.c__Bacteroidia.o__Bacteroidales.f__Bacteroidaceae.g__Bacteroides.s__Bacteroides_salyersiae	k__Bacteria.p__Proteobacteria.c__Deltaproteobacteria.o__Desulfovibrionales.f__Desulfovibrionaceae.g__Desulfovibrio.s__Desulfovibrio_desulfuricans	32_127_99_877	0.810043	0.000351384	0.00121414	29_63_74_284	0.573284	0.035598	0.10436	15_43_51_189	0.270886	0.524833	0.771881	4_23_12_457	1.94713	0.00110908	0.00219346	8.97e-06	3.9e-05	-	3_6_4_64	2.04355	0.0258124	0.924096
k__Bacteria.p__Bacteroidetes.c__Bacteroidia.o__Bacteroidales.f__Rikenellaceae.g__Alistipes.s__Alistipes_senegalensis	k__Bacteria.p__Firmicutes.c__Clostridia.o__Clostridiales.f__Lachnospiraceae.g__Lachnospiraceae_noname.s__Lachnospiraceae_bacterium_3_1_46FAA	398_116_453_168	0.239757	0.0965247	0.168623	235_55_118_42	0.419919	0.0909	0.222999	161_30_75_32	0.823886	0.00591839	0.0357786	68_26_175_227	1.2092	9.85e-07	0	9.01e-06	3.89e-05	-	10_4_32_31	0.816045	0.290417	0.554459
k__Bacteria.p__Bacteroidetes.c__Bacteroidia.o__Bacteroidales.f__Bacteroidaceae.g__Bacteroides.s__Bacteroides_dorei	k__Bacteria.p__Bacteroidetes.c__Bacteroidia.o__Bacteroidales.f__Bacteroidaceae.g__Bacteroides.s__Bacteroides_massiliensis	332_483_81_239	0.703539	1.79e-06	1.77e-05	162_205_35_48	0.0772631	0.846086	0.95563	131_116_12_39	1.27169	0.000260963	0.00287823	67_188_19_222	1.40754	1.44e-07	0	9.1e-06	3.88e-05	-	8_29_9_31	-0.0456284	1	0.016079
k__Bacteria.p__Bacteroidetes.c__Bacteroidia.o__Bacteroidales.f__Rikenellaceae.g__Alistipes.s__Alistipes_onderdonkii	k__Bacteria.p__Firmicutes.c__Clostridia.o__Clostridiales.f__Lachnospiraceae.g__Roseburia.s__Roseburia_inulinivorans	726_70_309_30	0.0153944	1	0.988103	349_25_66_10	0.771998	0.0739194	0.187738	218_15_61_4	0.0309862	1	0.988681	194_41_127_134	1.59819	7.64e-15	0	9.11e-06	3.88e-05	-	19_14_28_16	-0.250278	0.759364	0.000292386
k__Bacteria.p__Firmicutes.c__Clostridia.o__Clostridiales.f__Eubacteriaceae.g__Eubacterium.s__Eubacterium_eligens	k__Bacteria.p__Firmicutes.c__Erysipelotrichia.o__Erysipelotrichales.f__Erysipelotrichaceae.g__Erysipelotrichaceae_noname.s__Eubacterium_cylindroides	189_709_45_192	0.122212	0.565672	0.682915	62_320_4_64	1.02787	0.0543345	0.146845	39_215_13_31	-0.849362	0.0322765	0.127675	28_198_13_257	1.00745	0.00414202	0.00724569	9.17e-06	3.87e-05	-	NA	NA	NA	NA
k__Bacteria.p__Bacteroidetes.c__Bacteroidia.o__Bacteroidales.f__Bacteroidaceae.g__Bacteroides.s__Bacteroides_stercoris	k__Bacteria.p__Firmicutes.c__Erysipelotrichia.o__Erysipelotrichales.f__Erysipelotrichaceae.g__Catenibacterium.s__Catenibacterium_mitsuokai	80_402_97_556	0.132377	0.469053	0.595973	30_205_22_193	0.244043	0.495742	0.697819	55_100_32_111	0.63901	0.019011	0.0827222	18_116_15_347	1.2698	0.000447186	0.000867113	9.23e-06	3.86e-05	-	3_38_0_36	1.89256	0.369075	0.691866
k__Bacteria.p__Bacteroidetes.c__Bacteroidia.o__Bacteroidales.f__Bacteroidaceae.g__Bacteroides.s__Bacteroides_cellulosilyticus	k__Bacteria.p__Bacteroidetes.c__Bacteroidia.o__Bacteroidales.f__Bacteroidaceae.g__Bacteroides.s__Bacteroides_massiliensis	169_248_244_474	0.280456	0.0317609	0.0662703	102_93_95_160	0.611069	0.00201608	0.0103548	92_91_51_64	0.235953	0.382516	0.652256	31_63_55_347	1.13333	1.52e-05	4.42e-05	9.46e-06	3.85e-05	-	7_16_10_44	0.655657	0.371682	0.43843
k__Bacteria.p__Bacteroidetes.c__Bacteroidia.o__Bacteroidales.f__Bacteroidaceae.g__Bacteroides.s__Bacteroides_dorei	k__Bacteria.p__Firmicutes.c__Clostridia.o__Clostridiales.f__Lachnospiraceae.g__Lachnospiraceae_noname.s__Lachnospiraceae_bacterium_1_4_56FAA	146_669_91_229	-0.599942	0.000115469	0.000460564	76_291_29_54	-0.723939	0.00794337	0.0303069	52_195_25_26	-1.27628	6.56e-05	0.000756098	84_171_69_172	0.201239	0.348243	0.394013	9.5e-06	3.85e-05	-	4_33_3_37	0.36411	0.909729	0.833775
k__Bacteria.p__Bacteroidetes.c__Bacteroidia.o__Bacteroidales.f__Bacteroidaceae.g__Bacteroides.s__Bacteroides_cellulosilyticus	k__Bacteria.p__Firmicutes.c__Erysipelotrichia.o__Erysipelotrichales.f__Erysipelotrichaceae.g__Erysipelotrichaceae_noname.s__Eubacterium_cylindroides	79_338_155_563	-0.161245	0.331431	0.45729	41_154_25_230	0.887072	0.00141708	0.00803524	42_141_10_105	1.10454	0.00316697	0.0222081	13_81_28_374	0.777774	0.0406456	0.0589349	9.56e-06	3.84e-05	-	NA	NA	NA	NA
k__Bacteria.p__Firmicutes.c__Clostridia.o__Clostridiales.f__Clostridiaceae.g__Clostridium.s__Clostridium_leptum	k__Bacteria.p__Firmicutes.c__Clostridia.o__Clostridiales.f__Lachnospiraceae.g__Coprococcus.s__Coprococcus_catus	835_92_196_12	-0.554112	0.0956529	0.167391	336_28_75_11	0.586908	0.165562	0.344498	226_23_46_3	-0.320945	0.786648	0.934096	175_75_78_168	1.60734	3.67e-17	0	9.6e-06	3.83e-05	-	9_23_9_36	0.440312	0.57034	0.038526
k__Bacteria.p__Bacteroidetes.c__Bacteroidia.o__Bacteroidales.f__Bacteroidaceae.g__Bacteroides.s__Bacteroides_massiliensis	k__Bacteria.p__Firmicutes.c__Clostridia.o__Clostridiales.f__Ruminococcaceae.g__Ruminococcus.s__Ruminococcus_lactaris	243_170_429_293	-0.0243625	0.89523	0.934797	114_83_144_109	0.0383732	0.916923	0.993811	86_57_93_62	0.00556459	1	0.959813	42_44_123_287	0.798997	0.00113594	0.00226202	9.72e-06	3.82e-05	IBD	4_13_16_44	-0.106483	1	0.170744
k__Bacteria.p__Bacteroidetes.c__Bacteroidia.o__Bacteroidales.f__Rikenellaceae.g__Alistipes.s__Alistipes_shahii	k__Bacteria.p__Firmicutes.c__Erysipelotrichia.o__Erysipelotrichales.f__Erysipelotrichaceae.g__Erysipelotrichaceae_noname.s__Eubacterium_cylindroides	185_671_49_230	0.251819	0.180856	0.280604	65_321_1_63	2.15463	0.00397326	0.0178047	44_193_8_53	0.369827	0.465221	0.720209	29_164_12_291	1.43079	2.92e-05	8.33e-05	9.9e-06	3.82e-05	-	NA	NA	NA	NA
k__Bacteria.p__Bacteroidetes.c__Bacteroidia.o__Bacteroidales.f__Rikenellaceae.g__Alistipes.s__Alistipes_finegoldii	k__Bacteria.p__Proteobacteria.c__Deltaproteobacteria.o__Desulfovibrionales.f__Desulfovibrionaceae.g__Desulfovibrio.s__Desulfovibrio_desulfuricans	89_527_42_477	0.64515	0.00124732	0.00395503	87_267_16_80	0.467416	0.147683	0.310652	40_141_26_91	-0.0118035	1	0.975271	12_174_4_306	1.58494	0.00420631	0.00730449	9.94e-06	3.81e-05	-	4_26_3_44	0.769659	0.510907	0.384621
k__Bacteria.p__Actinobacteria.c__Actinobacteria.o__Coriobacteriales.f__Coriobacteriaceae.g__Collinsella.s__Collinsella_aerofaciens	k__Bacteria.p__Bacteroidetes.c__Bacteroidia.o__Bacteroidales.f__Bacteroidaceae.g__Bacteroides.s__Bacteroides_thetaiotaomicron	702_321_72_40	0.199363	0.391989	0.521891	336_76_27_11	0.609468	0.149466	0.31178	238_43_14_3	0.280223	0.904176	0.992749	199_105_51_141	1.64782	8.16e-17	0	1e-05	3.8e-05	-	25_6_26_20	1.11016	0.0571391	0.342293
k__Bacteria.p__Firmicutes.c__Clostridia.o__Clostridiales.f__Lachnospiraceae.g__Roseburia.s__Roseburia_intestinalis	k__Bacteria.p__Firmicutes.c__Negativicutes.o__Selenomonadales.f__Veillonellaceae.g__Dialister.s__Dialister_invisus	330_508_121_176	-0.0574519	0.726972	0.81305	158_168_63_61	-0.0931839	0.735469	0.893678	58_176_9_55	0.660797	0.113107	0.311889	153_126_75_142	0.828668	1.11e-05	2.52e-05	1e-05	3.8e-05	-	16_17_19_25	0.209423	0.817302	0.208977
k__Bacteria.p__Actinobacteria.c__Actinobacteria.o__Actinomycetales.f__Actinomycetaceae.g__Actinomyces.s__Actinomyces_graevenitzii	k__Bacteria.p__Actinobacteria.c__Actinobacteria.o__Actinomycetales.f__Micrococcaceae.g__Rothia.s__Rothia_mucilaginosa	119_159_196_661	0.92512	1.79e-10	0	25_34_51_340	1.58655	5.05e-08	0	21_26_45_206	1.3035	0.0001014	0.00134658	90_44_80_282	1.96528	1.94e-20	0	1.01e-05	3.79e-05	-	NA	NA	NA	NA
k__Bacteria.p__Actinobacteria.c__Actinobacteria.o__Coriobacteriales.f__Coriobacteriaceae.g__Eggerthella.s__Eggerthella_lenta	k__Bacteria.p__Firmicutes.c__Clostridia.o__Clostridiales.f__Ruminococcaceae.g__Ruminococcus.s__Ruminococcus_sp_5_1_39BFAA	422_45_610_58	-0.116774	0.646699	0.750606	177_15_249_9	-0.830037	0.0719713	0.179337	98_14_170_16	-0.419467	0.363115	0.641604	149_59_138_150	1.00441	2.31e-07	0	1.02e-05	3.78e-05	-	0_1_3_73	1.94591	1	0.586943
k__Bacteria.p__Bacteroidetes.c__Bacteroidia.o__Bacteroidales.f__Bacteroidaceae.g__Bacteroides.s__Bacteroides_massiliensis	k__Bacteria.p__Firmicutes.c__Erysipelotrichia.o__Erysipelotrichales.f__Erysipelotrichaceae.g__Holdemania.s__Holdemania_filiformis	110_303_247_475	-0.35741	0.010224	0.0246179	64_133_111_142	-0.482119	0.0186728	0.0638098	53_90_57_98	0.0126034	1	1.00644	27_59_90_320	0.492742	0.0763507	0.104193	1.02e-05	3.77e-05	-	3_14_20_40	-0.740509	0.391769	0.0797745
k__Bacteria.p__Actinobacteria.c__Actinobacteria.o__Actinomycetales.f__Actinomycetaceae.g__Actinomyces.s__Actinomyces_graevenitzii	k__Bacteria.p__Actinobacteria.c__Actinobacteria.o__Coriobacteriales.f__Coriobacteriaceae.g__Eggerthella.s__Eggerthella_lenta	153_125_314_543	0.74844	9.08e-08	0	33_26_159_232	0.611247	0.0385964	0.113745	23_24_89_162	0.554767	0.109806	0.307462	51_83_157_205	-0.217244	0.341501	0.386017	1.03e-05	3.77e-05	IBD	NA	NA	NA	NA
k__Bacteria.p__Firmicutes.c__Clostridia.o__Clostridiales.f__Lachnospiraceae.g__Dorea.s__Dorea_longicatena	k__Bacteria.p__Firmicutes.c__Clostridia.o__Clostridiales.f__Clostridiaceae.g__Clostridium.s__Clostridium_bolteae	143_941_27_24	-1.99665	2.6e-14	0	91_343_11_5	-2.06045	2.67e-05	0.000277325	61_220_15_2	-3.10141	7.59e-09	0	132_192_83_89	-0.304122	0.130446	0.166746	1.06e-05	3.76e-05	-	32_15_18_12	0.348358	0.625695	0.205178
k__Bacteria.p__Firmicutes.c__Clostridia.o__Clostridiales.f__Ruminococcaceae.g__Ruminococcus.s__Ruminococcus_lactaris	k__Bacteria.p__Firmicutes.c__Clostridia.o__Clostridiales.f__Ruminococcaceae.g__Ruminococcaceae_noname.s__Ruminococcaceae_bacterium_D16	114_558_85_378	-0.0969801	0.591992	0.706187	50_208_46_146	-0.270393	0.288573	0.491817	52_127_37_82	-0.0988458	0.797046	0.938337	69_96_78_253	0.844049	4.3e-05	0.000111707	1.07e-05	3.75e-05	IBD	5_15_13_44	0.156708	1	0.267543
k__Bacteria.p__Actinobacteria.c__Actinobacteria.o__Coriobacteriales.f__Coriobacteriaceae.g__Eggerthella.s__Eggerthella_lenta	k__Bacteria.p__Firmicutes.c__Clostridia.o__Clostridiales.f__Lachnospiraceae.g__Lachnospiraceae_noname.s__Lachnospiraceae_bacterium_8_1_57FAA	163_304_329_339	-0.591961	2.21e-06	2.61e-05	79_113_153_105	-0.731035	0.000208709	0.00164234	29_83_89_97	-0.954843	0.000305729	0.00321365	67_141_87_201	0.0939785	0.702177	0.717425	1.09e-05	3.75e-05	-	0_1_23_53	-0.275931	1	0.823994
k__Bacteria.p__Bacteroidetes.c__Bacteroidia.o__Bacteroidales.f__Porphyromonadaceae.g__Parabacteroides.s__Parabacteroides_distasonis	k__Bacteria.p__Bacteroidetes.c__Bacteroidia.o__Bacteroidales.f__Porphyromonadaceae.g__Odoribacter.s__Odoribacter_splanchnicus	88_709_11_327	1.26758	4.54e-05	0.000176656	137_202_47_64	-0.0811805	0.79728	0.939556	64_182_20_32	-0.57927	0.0941069	0.268468	40_215_14_227	1.08134	0.000795333	0.00156627	1.09e-05	3.74e-05	-	17_27_7_26	0.810257	0.177591	0.654646
k__Bacteria.p__Bacteroidetes.c__Bacteroidia.o__Bacteroidales.f__Bacteroidaceae.g__Bacteroides.s__Bacteroides_uniformis	k__Bacteria.p__Firmicutes.c__Erysipelotrichia.o__Erysipelotrichales.f__Erysipelotrichaceae.g__Erysipelotrichaceae_noname.s__Eubacterium_cylindroides	222_839_12_62	0.281559	0.46049	0.588385	66_372_0_12	1.49584	0.46283	0.684583	52_238_0_8	1.31966	0.600573	0.827034	40_307_1_148	2.56795	0.000181487	0.000409038	1.1e-05	3.73e-05	-	NA	NA	NA	NA
k__Bacteria.p__Bacteroidetes.c__Bacteroidia.o__Bacteroidales.f__Porphyromonadaceae.g__Barnesiella.s__Barnesiella_intestinihominis	k__Bacteria.p__Firmicutes.c__Clostridia.o__Clostridiales.f__Clostridiales_noname.g__Pseudoflavonifractor.s__Pseudoflavonifractor_capillosus	190_706_51_188	-0.0131548	1	0.984979	109_281_14_46	0.221096	0.592539	0.791759	84_172_12_30	0.178352	0.750336	0.926628	104_135_48_209	1.20338	4.02e-09	0	1.11e-05	3.72e-05	IBD	3_16_5_53	0.724336	0.556805	0.532566
k__Bacteria.p__Bacteroidetes.c__Bacteroidia.o__Bacteroidales.f__Porphyromonadaceae.g__Parabacteroides.s__Parabacteroides_johnsonii	k__Bacteria.p__Firmicutes.c__Erysipelotrichia.o__Erysipelotrichales.f__Erysipelotrichaceae.g__Catenibacterium.s__Catenibacterium_mitsuokai	23_120_154_838	0.0567712	0.910812	0.945083	11_67_41_331	0.308154	0.50377	0.703427	19_59_68_152	-0.315231	0.360902	0.638036	9_39_24_424	1.42723	0.000743302	0.00146761	1.11e-05	3.72e-05	-	1_6_2_68	1.84421	0.311542	0.725364
k__Bacteria.p__Firmicutes.c__Clostridia.o__Clostridiales.f__Ruminococcaceae.g__Ruminococcus.s__Ruminococcus_bromii	k__Bacteria.p__Firmicutes.c__Clostridia.o__Clostridiales.f__Ruminococcaceae.g__Ruminococcus.s__Ruminococcus_callidus	481_424_84_146	0.676268	9.81e-06	6.75e-05	247_163_7_33	1.91124	5.81e-07	0	129_119_15_35	0.909057	0.00780246	0.0417399	83_123_32_258	1.68226	7.32e-14	0	1.13e-05	3.71e-05	-	6_12_2_57	2.48157	0.00148371	0.341442
k__Bacteria.p__Firmicutes.c__Clostridia.o__Clostridiales.f__Lachnospiraceae.g__Dorea.s__Dorea_longicatena	k__Bacteria.p__Firmicutes.c__Clostridia.o__Clostridiales.f__Ruminococcaceae.g__Ruminococcaceae_noname.s__Ruminococcaceae_bacterium_D16	182_902_17_34	-0.91966	0.00341071	0.0093017	91_343_5_11	-0.585249	0.415627	0.637941	79_202_10_7	-1.27146	0.014674	0.0674924	117_207_30_142	0.972922	2.63e-05	7.45e-05	1.16e-05	3.7e-05	-	12_35_6_24	0.283067	0.805933	0.247577
k__Bacteria.p__Bacteroidetes.c__Bacteroidia.o__Bacteroidales.f__Rikenellaceae.g__Alistipes.s__Alistipes_onderdonkii	k__Bacteria.p__Firmicutes.c__Negativicutes.o__Selenomonadales.f__Veillonellaceae.g__Veillonella.s__Veillonella_parvula	198_598_97_242	-0.192488	0.210312	0.316746	149_225_44_32	-0.725273	0.00563611	0.023404	82_151_25_40	-0.145164	0.718811	0.890878	65_170_144_117	-1.16353	1.12e-09	0	1.18e-05	3.7e-05	-	12_21_23_21	-0.631272	0.255223	0.289153
k__Bacteria.p__Firmicutes.c__Clostridia.o__Clostridiales.f__Eubacteriaceae.g__Eubacterium.s__Eubacterium_eligens	k__Bacteria.p__Firmicutes.c__Negativicutes.o__Selenomonadales.f__Veillonellaceae.g__Veillonella.s__Veillonella_atypica	159_739_27_210	0.501369	0.0284286	0.0604011	72_310_12_56	0.0539147	1	0.97562	50_204_4_40	0.79863	0.174439	0.41266	50_176_115_155	-0.953972	2.5e-06	5.67e-06	1.18e-05	3.69e-05	-	10_33_10_24	-0.312872	0.721139	0.243137
k__Bacteria.p__Bacteroidetes.c__Bacteroidia.o__Bacteroidales.f__Bacteroidaceae.g__Bacteroides.s__Bacteroides_massiliensis	k__Bacteria.p__Proteobacteria.c__Deltaproteobacteria.o__Desulfovibrionales.f__Desulfovibrionaceae.g__Desulfovibrio.s__Desulfovibrio_piger	137_276_118_604	0.930902	1.04e-10	0	68_129_54_199	0.660766	0.00263284	0.0127618	73_70_50_105	0.77841	0.00155911	0.0126721	16_70_16_394	1.72201	1.2e-06	0	1.19e-05	3.68e-05	-	2_15_1_59	1.85596	0.182915	0.905966
k__Bacteria.p__Firmicutes.c__Clostridia.o__Clostridiales.f__Lachnospiraceae.g__Coprococcus.s__Coprococcus_comes	k__Bacteria.p__Firmicutes.c__Clostridia.o__Clostridiales.f__Clostridiales_noname.g__Flavonifractor.s__Flavonifractor_plautii	163_894_41_37	-1.8008	4.76e-16	0	115_310_14_11	-1.22071	0.00360557	0.0165382	60_214_18_6	-2.31163	6.14e-08	0	120_176_96_104	-0.302027	0.121106	0.155415	1.2e-05	3.68e-05	-	19_17_25_16	-0.327104	0.624162	0.959356
k__Bacteria.p__Actinobacteria.c__Actinobacteria.o__Coriobacteriales.f__Coriobacteriaceae.g__Adlercreutzia.s__Adlercreutzia_equolifaciens	k__Bacteria.p__Firmicutes.c__Clostridia.o__Clostridiales.f__Lachnospiraceae.g__Lachnospiraceae_noname.s__Lachnospiraceae_bacterium_8_1_57FAA	376_523_116_120	-0.295861	0.0511498	0.0987101	181_186_51_32	-0.487517	0.0624791	0.168434	61_120_57_60	-0.621754	0.0137901	0.0642429	75_125_79_217	0.498269	0.0141294	0.0223454	1.22e-05	3.67e-05	-	NA	NA	NA	NA
k__Bacteria.p__Proteobacteria.c__Deltaproteobacteria.o__Desulfovibrionales.f__Desulfovibrionaceae.g__Desulfovibrio.s__Desulfovibrio_piger	k__Bacteria.p__Bacteroidetes.c__Bacteroidia.o__Bacteroidales.f__Bacteroidaceae.g__Bacteroides.s__Bacteroides_clarus	51_204_113_767	0.532349	0.00524046	0.0134227	34_88_80_248	0.185142	0.511457	0.720354	43_80_43_132	0.498325	0.0689081	0.224661	9_23_37_427	1.5279	0.000287083	0.00059106	1.23e-05	3.66e-05	IBD	0_3_5_69	0.590669	1	0.565432
k__Bacteria.p__Firmicutes.c__Clostridia.o__Clostridiales.f__Clostridiaceae.g__Clostridium.s__Clostridium_hathewayi	k__Bacteria.p__Firmicutes.c__Clostridia.o__Clostridiales.f__Clostridiaceae.g__Clostridium.s__Clostridium_clostridioforme	29_112_18_976	2.62764	1.03e-24	0	26_44_4_376	3.9085	3.19e-27	0	22_53_10_213	2.1461	7.17e-09	0	46_55_89_306	1.05405	6.13e-06	5.28e-06	1.24e-05	3.66e-05	-	17_14_8_38	1.69864	0.00160552	0.257221
k__Bacteria.p__Bacteroidetes.c__Bacteroidia.o__Bacteroidales.f__Rikenellaceae.g__Alistipes.s__Alistipes_senegalensis	k__Bacteria.p__Bacteroidetes.c__Bacteroidia.o__Bacteroidales.f__Bacteroidaceae.g__Bacteroides.s__Bacteroides_clarus	100_414_64_557	0.739882	1.93e-05	0.000124827	83_207_31_129	0.503409	0.0432596	0.122267	53_138_33_74	-0.151935	0.656083	0.872398	20_74_26_376	1.3634	1.67e-05	4.87e-05	1.25e-05	3.65e-05	-	2_12_3_60	1.24044	0.351299	0.896002
k__Bacteria.p__Proteobacteria.c__Deltaproteobacteria.o__Desulfovibrionales.f__Desulfovibrionaceae.g__Desulfovibrio.s__Desulfovibrio_piger	k__Bacteria.p__Bacteroidetes.c__Bacteroidia.o__Bacteroidales.f__Prevotellaceae.g__Paraprevotella.s__Paraprevotella_xylaniphila	87_168_124_756	1.1491	8.15e-13	0	71_51_110_218	1.00989	3.7e-06	2.16e-05	67_56_70_105	0.580985	0.0191281	0.0823869	13_19_43_421	1.90333	1.8e-07	0	1.25e-05	3.64e-05	-	0_3_5_69	0.590669	1	0.418504
k__Bacteria.p__Firmicutes.c__Erysipelotrichia.o__Erysipelotrichales.f__Erysipelotrichaceae.g__Erysipelotrichaceae_noname.s__Erysipelotrichaceae_bacterium_21_3	k__Bacteria.p__Firmicutes.c__Bacilli.o__Lactobacillales.f__Streptococcaceae.g__Streptococcus.s__Streptococcus_mitis_oralis_pneumoniae	56_266_108_705	0.321023	0.0883856	0.156578	17_124_36_273	0.0518845	0.991176	1.03767	18_72_26_182	0.56379	0.126008	0.322951	40_185_89_182	-0.809241	0.000226066	0.000484665	1.28e-05	3.64e-05	-	1_1_1_74	3.90533	0.00635592	0.001021
k__Bacteria.p__Firmicutes.c__Clostridia.o__Clostridiales.f__Lachnospiraceae.g__Lachnospiraceae_noname.s__Lachnospiraceae_bacterium_1_1_57FAA	k__Bacteria.p__Firmicutes.c__Clostridia.o__Clostridiales.f__Lachnospiraceae.g__Lachnospiraceae_noname.s__Lachnospiraceae_bacterium_3_1_46FAA	372_124_479_160	0.00148137	1	1.00146	159_40_194_57	0.152095	0.587121	0.790085	98_23_138_39	0.178486	0.640157	0.849008	156_104_87_149	0.939527	4.48e-07	0	1.3e-05	3.63e-05	IBD	8_8_34_27	-0.226773	0.889318	0.0438102
k__Bacteria.p__Firmicutes.c__Clostridia.o__Clostridiales.f__Lachnospiraceae.g__Lachnospiraceae_noname.s__Lachnospiraceae_bacterium_7_1_58FAA	k__Bacteria.p__Firmicutes.c__Clostridia.o__Clostridiales.f__Ruminococcaceae.g__Ruminococcus.s__Ruminococcus_lactaris	492_345_180_118	-0.066316	0.678993	0.776271	223_157_35_35	0.349986	0.220964	0.41258	165_99_14_20	0.85509	0.0276181	0.110056	120_173_45_158	0.883514	2.11e-05	6.19e-05	1.3e-05	3.62e-05	-	15_35_5_22	0.580075	0.442309	0.613682
k__Bacteria.p__Actinobacteria.c__Actinobacteria.o__Coriobacteriales.f__Coriobacteriaceae.g__Eggerthella.s__Eggerthella_lenta	k__Bacteria.p__Firmicutes.c__Clostridia.o__Clostridiales.f__Ruminococcaceae.g__Ruminococcus.s__Ruminococcus_lactaris	277_190_395_273	0.00731957	1	0.986683	103_89_155_103	-0.261741	0.205149	0.393582	59_53_120_66	-0.488153	0.0578151	0.191344	85_123_80_208	0.583957	0.00314203	0.00561636	1.3e-05	3.62e-05	-	0_1_20_56	-0.0847965	1	0.687829
k__Bacteria.p__Actinobacteria.c__Actinobacteria.o__Actinomycetales.f__Micrococcaceae.g__Rothia.s__Rothia_mucilaginosa	k__Bacteria.p__Bacteroidetes.c__Bacteroidia.o__Bacteroidales.f__Rikenellaceae.g__Alistipes.s__Alistipes_senegalensis	114_201_400_420	-0.516484	0.000183133	0.000614035	49_27_241_133	-0.00498133	1	0.986872	35_31_156_76	-0.59622	0.0469251	0.162233	14_156_80_246	-1.2598	2.31e-05	6.59e-05	1.31e-05	3.61e-05	-	0_3_14_60	-0.517415	1	0.636187
k__Bacteria.p__Bacteroidetes.c__Bacteroidia.o__Bacteroidales.f__Bacteroidaceae.g__Bacteroides.s__Bacteroides_caccae	k__Bacteria.p__Bacteroidetes.c__Bacteroidia.o__Bacteroidales.f__Bacteroidaceae.g__Bacteroides.s__Bacteroides_faecis	111_672_30_322	0.561399	0.0111746	0.0265713	120_229_28_73	0.303128	0.268383	0.478588	54_163_13_68	0.525532	0.155839	0.368353	35_166_10_285	1.7574	2.6e-07	0	1.31e-05	3.6e-05	IBD	19_28_6_24	0.947381	0.116324	0.208032
k__Bacteria.p__Bacteroidetes.c__Bacteroidia.o__Bacteroidales.f__Bacteroidales_noname.g__Bacteroidales_noname.s__Bacteroidales_bacterium_ph8	k__Bacteria.p__Firmicutes.c__Clostridia.o__Clostridiales.f__Ruminococcaceae.g__Ruminococcaceae_noname.s__Ruminococcaceae_bacterium_D16	145_658_54_278	0.121429	0.54058	0.660224	77_287_19_67	-0.0692318	0.923682	1.00168	79_178_10_31	0.289781	0.561276	0.79195	92_116_55_233	1.20612	2.88e-09	0	1.32e-05	3.6e-05	-	7_12_11_47	0.907557	0.184918	0.620238
k__Bacteria.p__Bacteroidetes.c__Bacteroidia.o__Bacteroidales.f__Rikenellaceae.g__Alistipes.s__Alistipes_finegoldii	k__Bacteria.p__Firmicutes.c__Clostridia.o__Clostridiales.f__Lachnospiraceae.g__Roseburia.s__Roseburia_hominis	558_58_439_80	0.558847	0.00282968	0.0079137	329_25_79_17	1.04534	0.00240576	0.011373	157_24_94_23	0.469153	0.184094	0.420875	148_38_124_186	1.75405	2.72e-17	0	1.33e-05	3.59e-05	-	20_10_26_21	0.459958	0.464907	0.0134894
k__Bacteria.p__Actinobacteria.c__Actinobacteria.o__Coriobacteriales.f__Coriobacteriaceae.g__Eggerthella.s__Eggerthella_lenta	k__Bacteria.p__Firmicutes.c__Clostridia.o__Clostridiales.f__Eubacteriaceae.g__Eubacterium.s__Eubacterium_ventriosum	318_149_534_134	-0.623441	7.86e-06	5.39e-05	150_42_219_39	-0.450593	0.0847023	0.205607	78_34_140_46	-0.283616	0.348933	0.610126	87_121_98_190	0.33132	0.0933305	0.12368	1.36e-05	3.58e-05	-	0_1_23_53	-0.275931	1	0.714868
k__Bacteria.p__Firmicutes.c__Clostridia.o__Clostridiales.f__Eubacteriaceae.g__Eubacterium.s__Eubacterium_siraeum	k__Bacteria.p__Firmicutes.c__Clostridia.o__Clostridiales.f__Eubacteriaceae.g__Eubacterium.s__Eubacterium_ventriosum	595_171_257_112	0.416752	0.0041939	0.011024	277_49_92_32	0.67788	0.0109573	0.04046	184_56_34_24	0.841123	0.00828281	0.0453556	91_59_94_252	1.41317	3.09e-12	0	1.38e-05	3.58e-05	-	11_12_12_42	1.14039	0.0485058	0.625721
k__Bacteria.p__Firmicutes.c__Clostridia.o__Clostridiales.f__Eubacteriaceae.g__Eubacterium.s__Eubacterium_ramulus	k__Bacteria.p__Firmicutes.c__Negativicutes.o__Selenomonadales.f__Veillonellaceae.g__Dialister.s__Dialister_invisus	389_579_62_105	0.126243	0.517904	0.639907	182_208_39_21	-0.741437	0.0128002	0.0464745	49_203_18_28	-0.98156	0.00531694	0.0312588	126_112_102_156	0.540482	0.00376467	0.00670875	1.39e-05	3.57e-05	-	14_12_21_30	0.498094	0.419157	0.9339
k__Bacteria.p__Bacteroidetes.c__Bacteroidia.o__Bacteroidales.f__Bacteroidaceae.g__Bacteroides.s__Bacteroides_uniformis	k__Bacteria.p__Firmicutes.c__Clostridia.o__Clostridiales.f__Lachnospiraceae.g__Lachnospiraceae_noname.s__Lachnospiraceae_bacterium_1_4_56FAA	210_851_27_47	-0.85097	0.000903872	0.00300046	95_343_10_2	-2.71515	3.89e-06	2.15e-05	73_217_4_4	-1.08491	0.200246	0.436482	116_231_37_112	0.411924	0.0763698	0.10418	1.42e-05	3.57e-05	-	6_56_1_14	0.106245	1	0.754514
k__Bacteria.p__Firmicutes.c__Clostridia.o__Clostridiales.f__Eubacteriaceae.g__Eubacterium.s__Eubacterium_siraeum	k__Bacteria.p__Proteobacteria.c__Deltaproteobacteria.o__Desulfovibrionales.f__Desulfovibrionaceae.g__Desulfovibrio.s__Desulfovibrio_piger	199_567_56_313	0.668132	6.7e-05	0.000266505	96_230_26_98	0.442204	0.0973933	0.234619	103_137_20_38	0.346181	0.317809	0.592869	21_129_11_335	1.57765	1.64e-05	4.88e-05	1.43e-05	3.56e-05	-	2_21_1_53	1.42245	0.381191	0.890727
k__Bacteria.p__Bacteroidetes.c__Bacteroidia.o__Bacteroidales.f__Bacteroidaceae.g__Bacteroides.s__Bacteroides_dorei	k__Bacteria.p__Proteobacteria.c__Deltaproteobacteria.o__Desulfovibrionales.f__Desulfovibrionaceae.g__Desulfovibrio.s__Desulfovibrio_piger	223_592_32_288	1.20852	5.83e-10	0	106_261_16_67	0.510478	0.111442	0.260373	113_134_10_41	1.20456	0.00115353	0.00965812	29_226_3_238	2.18325	1.44e-05	4.45e-05	1.43e-05	3.55e-05	-	1_36_2_38	-0.45748	1	0.028212
k__Bacteria.p__Bacteroidetes.c__Bacteroidia.o__Bacteroidales.f__Bacteroidaceae.g__Bacteroides.s__Bacteroides_dorei	k__Bacteria.p__Firmicutes.c__Erysipelotrichia.o__Erysipelotrichales.f__Erysipelotrichaceae.g__Erysipelotrichaceae_noname.s__Erysipelotrichaceae_bacterium_21_3	221_594_101_219	-0.216005	0.151807	0.242698	106_261_35_48	-0.586258	0.0248888	0.0824929	69_178_21_30	-0.593588	0.0828924	0.245973	132_123_93_148	0.532965	0.00437827	0.00765241	1.44e-05	3.55e-05	-	0_37_2_38	-1.58312	0.601704	0.179541
k__Bacteria.p__Bacteroidetes.c__Bacteroidia.o__Bacteroidales.f__Bacteroidaceae.g__Bacteroides.s__Bacteroides_eggerthii	k__Bacteria.p__Bacteroidetes.c__Bacteroidia.o__Bacteroidales.f__Bacteroidaceae.g__Bacteroides.s__Bacteroides_salyersiae	51_204_108_772	0.583896	0.00222999	0.00636215	31_83_61_275	0.524691	0.0499399	0.141	25_89_33_151	0.25348	0.476447	0.727709	10_49_17_420	1.62865	7.5e-05	0.000203822	1.46e-05	3.54e-05	IBD	0_9_9_59	-1.10975	0.786768	0.0772641
k__Bacteria.p__Bacteroidetes.c__Bacteroidia.o__Bacteroidales.f__Bacteroidaceae.g__Bacteroides.s__Bacteroides_cellulosilyticus	k__Bacteria.p__Proteobacteria.c__Gammaproteobacteria.o__Enterobacteriales.f__Enterobacteriaceae.g__Escherichia.s__Escherichia_coli	253_164_378_340	0.326652	0.0105609	0.0252509	114_81_150_105	-0.0152803	1	0.962193	98_85_68_47	-0.224564	0.413488	0.675756	48_46_259_143	-0.55031	0.0219999	0.0333273	1.46e-05	3.53e-05	-	11_12_36_18	-0.762923	0.195747	0.698532
k__Bacteria.p__Actinobacteria.c__Actinobacteria.o__Bifidobacteriales.f__Bifidobacteriaceae.g__Bifidobacterium.s__Bifidobacterium_catenulatum	k__Bacteria.p__Actinobacteria.c__Actinobacteria.o__Coriobacteriales.f__Coriobacteriaceae.g__Gordonibacter.s__Gordonibacter_pamelaeae	187_195_422_331	-0.284343	0.0278473	0.0590889	113_119_139_79	-0.613821	0.0018535	0.00920701	11_50_92_145	-1.02666	0.00445126	0.028468	40_43_170_243	0.284923	0.285572	0.330342	1.48e-05	3.53e-05	-	0_5_1_71	1.46634	1	0.489342
k__Bacteria.p__Bacteroidetes.c__Bacteroidia.o__Bacteroidales.f__Porphyromonadaceae.g__Parabacteroides.s__Parabacteroides_distasonis	k__Bacteria.p__Bacteroidetes.c__Bacteroidia.o__Bacteroidales.f__Rikenellaceae.g__Alistipes.s__Alistipes_indistinctus	352_445_86_252	0.83712	5.09e-09	0	185_154_53_58	0.272206	0.254462	0.449035	121_125_21_31	0.349543	0.322615	0.594979	68_187_19_222	1.42757	8.76e-08	0	1.48e-05	3.52e-05	-	11_33_3_30	1.09577	0.154804	0.642538
k__Bacteria.p__Firmicutes.c__Clostridia.o__Clostridiales.f__Lachnospiraceae.g__Dorea.s__Dorea_formicigenerans	k__Bacteria.p__Firmicutes.c__Clostridia.o__Clostridiales.f__Lachnospiraceae.g__Blautia.s__Blautia_producta	68_1033_21_13	-3.17924	4.47e-31	0	29_408_8_5	-3.06342	2.46e-11	0	24_262_5_7	-2.06142	0.000470056	0.00428099	65_261_58_112	-0.730458	0.000763885	0.00151026	1.49e-05	3.51e-05	-	1_43_5_28	-1.72214	0.112037	0.309358
k__Bacteria.p__Firmicutes.c__Clostridia.o__Clostridiales.f__Ruminococcaceae.g__Ruminococcus.s__Ruminococcus_lactaris	k__Bacteria.p__Bacteroidetes.c__Bacteroidia.o__Bacteroidales.f__Bacteroidaceae.g__Bacteroides.s__Bacteroides_clarus	99_573_65_398	0.0540571	0.819084	0.882527	69_189_45_147	0.173054	0.497965	0.69802	54_125_32_87	0.156294	0.640145	0.849153	27_138_19_312	1.15751	0.000228673	0.000491679	1.49e-05	3.51e-05	IBD	1_19_4_53	-0.0893451	1	0.225204
k__Bacteria.p__Firmicutes.c__Clostridia.o__Clostridiales.f__Clostridiaceae.g__Clostridium.s__Clostridium_leptum	k__Bacteria.p__Firmicutes.c__Clostridia.o__Clostridiales.f__Lachnospiraceae.g__Lachnospiraceae_noname.s__Lachnospiraceae_bacterium_8_1_57FAA	383_544_109_99	-0.446295	0.00451954	0.0117321	176_188_56_30	-0.682291	0.00775764	0.0300185	83_166_35_14	-1.58553	1.56e-06	0	81_169_73_173	0.126642	0.577521	0.606167	1.5e-05	3.5e-05	-	13_19_10_35	0.850433	0.140061	0.176152
k__Bacteria.p__Actinobacteria.c__Actinobacteria.o__Coriobacteriales.f__Coriobacteriaceae.g__Gordonibacter.s__Gordonibacter_pamelaeae	k__Bacteria.p__Firmicutes.c__Erysipelotrichia.o__Erysipelotrichales.f__Erysipelotrichaceae.g__Erysipelotrichaceae_noname.s__Eubacterium_biforme	212_397_304_222	-0.939997	1.49e-14	0	68_184_105_93	-1.11157	3.22e-08	0	40_63_144_51	-1.48144	7.82e-09	0	31_179_56_230	-0.334177	0.208911	0.252566	1.5e-05	3.5e-05	-	0_1_4_72	1.6809	1	0.241665
k__Bacteria.p__Firmicutes.c__Clostridia.o__Clostridiales.f__Clostridiaceae.g__Clostridium.s__Clostridium_leptum	k__Bacteria.p__Firmicutes.c__Clostridia.o__Clostridiales.f__Lachnospiraceae.g__Lachnospiraceae_noname.s__Lachnospiraceae_bacterium_1_1_57FAA	415_512_81_127	0.237695	0.148647	0.238722	166_198_33_53	0.292342	0.2802	0.486176	105_144_16_33	0.393617	0.293133	0.548158	169_81_91_155	1.26256	1.8e-11	0	1.51e-05	3.49e-05	-	6_26_10_35	-0.187185	0.955171	0.0143374
k__Bacteria.p__Bacteroidetes.c__Bacteroidia.o__Bacteroidales.f__Porphyromonadaceae.g__Parabacteroides.s__Parabacteroides_merdae	k__Bacteria.p__Bacteroidetes.c__Bacteroidia.o__Bacteroidales.f__Rikenellaceae.g__Alistipes.s__Alistipes_indistinctus	314_472_124_225	0.186961	0.181013	0.280742	172_164_66_48	-0.268151	0.261273	0.469259	122_129_20_27	0.238191	0.553322	0.782929	54_165_33_244	0.876899	0.000346041	0.00071066	1.54e-05	3.48e-05	-	8_33_6_30	0.174445	0.988388	0.262163
k__Bacteria.p__Actinobacteria.c__Actinobacteria.o__Coriobacteriales.f__Coriobacteriaceae.g__Collinsella.s__Collinsella_aerofaciens	k__Bacteria.p__Bacteroidetes.c__Bacteroidia.o__Bacteroidales.f__Porphyromonadaceae.g__Parabacteroides.s__Parabacteroides_merdae	732_291_54_58	0.992249	6.18e-07	9.63e-06	315_97_21_17	0.968454	0.00648584	0.0271881	239_42_12_5	0.908069	0.159771	0.373689	191_113_28_164	2.27609	2e-25	0	1.54e-05	3.48e-05	IBD	23_8_18_28	1.44907	0.00596038	0.133969
k__Bacteria.p__Actinobacteria.c__Actinobacteria.o__Coriobacteriales.f__Coriobacteriaceae.g__Eggerthella.s__Eggerthella_lenta	k__Bacteria.p__Bacteroidetes.c__Bacteroidia.o__Bacteroidales.f__Rikenellaceae.g__Alistipes.s__Alistipes_senegalensis	186_281_328_340	-0.375823	0.00249472	0.0069658	111_81_179_79	-0.500997	0.014958	0.0546413	64_48_127_59	-0.477039	0.0692072	0.225268	46_162_48_240	0.349931	0.156545	0.195	1.55e-05	3.47e-05	-	0_1_14_62	0.362406	1	0.994056
k__Bacteria.p__Bacteroidetes.c__Bacteroidia.o__Bacteroidales.f__Rikenellaceae.g__Alistipes.s__Alistipes_onderdonkii	k__Bacteria.p__Firmicutes.c__Clostridia.o__Clostridiales.f__Eubacteriaceae.g__Eubacterium.s__Eubacterium_ventriosum	621_175_231_108	0.506667	0.000554733	0.00194499	313_61_56_20	0.614946	0.0502228	0.141541	170_63_48_17	-0.0316675	1	0.978589	125_110_60_201	1.33044	8.05e-12	0	1.56e-05	3.47e-05	-	14_19_9_35	1.02198	0.0697153	0.568238
k__Bacteria.p__Bacteroidetes.c__Bacteroidia.o__Bacteroidales.f__Bacteroidaceae.g__Bacteroides.s__Bacteroides_thetaiotaomicron	k__Bacteria.p__Bacteroidetes.c__Bacteroidia.o__Bacteroidales.f__Porphyromonadaceae.g__Parabacteroides.s__Parabacteroides_distasonis	599_175_198_163	1.03448	1.81e-14	0	281_82_58_29	0.542698	0.0477476	0.131356	209_43_37_9	0.198914	0.771707	0.933488	177_73_78_168	1.64552	7.81e-18	0	1.59e-05	3.46e-05	-	33_18_11_15	0.892268	0.105408	0.149617
k__Bacteria.p__Bacteroidetes.c__Bacteroidia.o__Bacteroidales.f__Rikenellaceae.g__Alistipes.s__Alistipes_putredinis	k__Bacteria.p__Firmicutes.c__Clostridia.o__Clostridiales.f__Ruminococcaceae.g__Ruminococcus.s__Ruminococcus_lactaris	548_366_124_97	0.158735	0.329657	0.455893	234_159_24_33	0.698284	0.0192173	0.0670318	153_91_26_28	0.590121	0.0676344	0.221604	106_114_59_217	1.22379	6.16e-10	0	1.59e-05	3.45e-05	-	12_30_8_27	0.282122	0.770834	0.088867
k__Bacteria.p__Bacteroidetes.c__Bacteroidia.o__Bacteroidales.f__Bacteroidaceae.g__Bacteroides.s__Bacteroides_vulgatus	k__Bacteria.p__Firmicutes.c__Erysipelotrichia.o__Erysipelotrichales.f__Erysipelotrichaceae.g__Erysipelotrichaceae_noname.s__Erysipelotrichaceae_bacterium_21_3	251_696_71_117	-0.521884	0.00223242	0.00637327	129_294_12_15	-0.606487	0.178097	0.353744	75_202_15_6	-1.85565	6.03e-05	0.000746269	159_174_66_97	0.29277	0.15498	0.193419	1.61e-05	3.45e-05	-	1_60_1_15	-1.3618	0.611683	0.169673
k__Bacteria.p__Bacteroidetes.c__Bacteroidia.o__Bacteroidales.f__Bacteroidaceae.g__Bacteroides.s__Bacteroides_massiliensis	k__Bacteria.p__Bacteroidetes.c__Bacteroidia.o__Bacteroidales.f__Bacteroidaceae.g__Bacteroides.s__Bacteroides_thetaiotaomicron	308_105_466_256	0.474882	0.000638484	0.00216281	163_34_200_53	0.234721	0.395528	0.608438	129_14_123_32	0.854531	0.0162373	0.0767768	65_21_185_225	1.30926	5.97e-07	0	1.61e-05	3.44e-05	-	14_3_37_23	0.954045	0.223618	0.613821
k__Bacteria.p__Bacteroidetes.c__Bacteroidia.o__Bacteroidales.f__Bacteroidaceae.g__Bacteroides.s__Bacteroides_finegoldii	k__Bacteria.p__Proteobacteria.c__Deltaproteobacteria.o__Desulfovibrionales.f__Desulfovibrionaceae.g__Desulfovibrio.s__Desulfovibrio_desulfuricans	37_207_94_797	0.422092	0.0540177	0.103512	27_86_76_261	0.0831851	0.84295	0.951562	18_71_48_161	-0.148985	0.739317	0.922053	5_51_11_429	1.38344	0.0179087	0.0278095	1.63e-05	3.44e-05	-	3_10_4_60	1.49995	0.12226	0.902801
k__Bacteria.p__Firmicutes.c__Clostridia.o__Clostridiales.f__Lachnospiraceae.g__Lachnospiraceae_noname.s__Lachnospiraceae_bacterium_7_1_58FAA	k__Bacteria.p__Firmicutes.c__Negativicutes.o__Selenomonadales.f__Veillonellaceae.g__Veillonella.s__Veillonella_dispar	74_763_27_271	-0.0373379	0.96676	0.984152	60_320_14_56	-0.307147	0.440683	0.646324	31_233_3_31	0.19403	0.962763	1.02072	32_261_75_128	-1.5534	1.04e-11	0	1.64e-05	3.43e-05	-	11_39_5_22	0.174814	0.988439	0.00591016
k__Bacteria.p__Proteobacteria.c__Gammaproteobacteria.o__Enterobacteriales.f__Enterobacteriaceae.g__Escherichia.s__Escherichia_coli	k__Bacteria.p__Firmicutes.c__Negativicutes.o__Selenomonadales.f__Veillonellaceae.g__Veillonella.s__Veillonella_atypica	98_533_88_416	-0.140519	0.426039	0.556	47_217_37_149	-0.138514	0.65396	0.83897	36_130_18_114	0.548743	0.105899	0.293377	124_183_41_148	0.886983	2.98e-05	8.31e-05	1.68e-05	3.42e-05	-	14_33_6_24	0.489474	0.517622	0.494009
k__Bacteria.p__Bacteroidetes.c__Bacteroidia.o__Bacteroidales.f__Rikenellaceae.g__Alistipes.s__Alistipes_senegalensis	k__Bacteria.p__Firmicutes.c__Clostridia.o__Clostridiales.f__Lachnospiraceae.g__Coprococcus.s__Coprococcus_sp_ART55_1	196_318_174_447	0.458792	0.000381642	0.00130015	137_153_32_128	1.26461	2.31e-08	0	89_102_32_75	0.707268	0.00749652	0.0398455	17_77_23_379	1.29378	0.000139775	0.000310139	1.78e-05	5.13e-05	-	1_13_1_62	1.53248	0.518321	0.847402
k__Bacteria.p__Actinobacteria.c__Actinobacteria.o__Actinomycetales.f__Actinomycetaceae.g__Actinomyces.s__Actinomyces_graevenitzii	k__Bacteria.p__Actinobacteria.c__Actinobacteria.o__Bifidobacteriales.f__Bifidobacteriaceae.g__Bifidobacterium.s__Bifidobacterium_pseudocatenulatum	57_221_190_667	-0.0947504	0.633762	0.739849	20_39_100_291	0.409006	0.217575	0.403892	10_37_35_216	0.535092	0.24854	0.505717	13_121_78_284	-0.90959	0.0044877	0.00782728	1.79e-05	5.12e-05	-	NA	NA	NA	NA
k__Bacteria.p__Actinobacteria.c__Actinobacteria.o__Bifidobacteriales.f__Bifidobacteriaceae.g__Bifidobacterium.s__Bifidobacterium_pseudocatenulatum	k__Bacteria.p__Bacteroidetes.c__Bacteroidia.o__Bacteroidales.f__Porphyromonadaceae.g__Parabacteroides.s__Parabacteroides_distasonis	167_80_630_258	-0.158891	0.341588	0.468422	86_34_253_77	-0.265901	0.322849	0.535625	36_9_210_43	-0.230704	0.713673	0.886549	61_30_194_211	0.785103	0.0015422	0.00298349	1.8e-05	5.11e-05	IBD	9_1_35_32	1.75753	0.0727154	0.302588
k__Bacteria.p__Actinobacteria.c__Actinobacteria.o__Coriobacteriales.f__Coriobacteriaceae.g__Gordonibacter.s__Gordonibacter_pamelaeae	k__Bacteria.p__Firmicutes.c__Clostridia.o__Clostridiales.f__Lachnospiraceae.g__Lachnospiraceae_noname.s__Lachnospiraceae_bacterium_8_1_57FAA	235_374_257_269	-0.418332	0.000627378	0.00213559	122_130_110_88	-0.285275	0.159599	0.334512	29_74_89_106	-0.752503	0.00526021	0.0310415	73_137_81_205	0.298505	0.151248	0.189993	1.8e-05	5.1e-05	-	0_1_23_53	-0.275931	1	0.729794
k__Bacteria.p__Bacteroidetes.c__Bacteroidia.o__Bacteroidales.f__Porphyromonadaceae.g__Barnesiella.s__Barnesiella_intestinihominis	k__Bacteria.p__Firmicutes.c__Clostridia.o__Clostridiales.f__Lachnospiraceae.g__Lachnospiraceae_noname.s__Lachnospiraceae_bacterium_7_1_58FAA	685_211_152_87	0.620398	8.04e-05	0.000343398	335_55_45_15	0.722367	0.0403832	0.119197	230_26_34_8	0.762213	0.125725	0.323518	188_51_105_152	1.66597	3.02e-17	0	1.81e-05	5.09e-05	IBD	13_6_37_21	0.1746	0.961772	0.01075
k__Bacteria.p__Proteobacteria.c__Gammaproteobacteria.o__Enterobacteriales.f__Enterobacteriaceae.g__Escherichia.s__Escherichia_coli	k__Bacteria.p__Firmicutes.c__Bacilli.o__Lactobacillales.f__Streptococcaceae.g__Streptococcus.s__Streptococcus_mitis_oralis_pneumoniae	97_534_67_437	0.16747	0.370479	0.500297	39_225_14_172	0.734229	0.0306536	0.0959524	27_139_17_115	0.263191	0.525636	0.771412	106_201_23_166	1.32035	7.59e-08	0	1.85e-05	5.08e-05	-	1_46_1_29	-0.455062	1	0.140599
k__Bacteria.p__Firmicutes.c__Clostridia.o__Clostridiales.f__Lachnospiraceae.g__Dorea.s__Dorea_longicatena	k__Bacteria.p__Firmicutes.c__Erysipelotrichia.o__Erysipelotrichales.f__Erysipelotrichaceae.g__Erysipelotrichaceae_noname.s__Erysipelotrichaceae_bacterium_21_3	287_797_35_16	-1.78643	1.92e-10	0	128_306_13_3	-2.21922	4.51e-05	0.0004	79_202_11_6	-1.50553	0.00339187	0.0226893	150_174_75_97	0.107758	0.635155	0.657592	1.86e-05	5.08e-05	-	1_46_1_29	-0.455062	1	0.637253
k__Bacteria.p__Firmicutes.c__Clostridia.o__Clostridiales.f__Clostridiales_noname.g__Pseudoflavonifractor.s__Pseudoflavonifractor_capillosus	k__Bacteria.p__Firmicutes.c__Clostridia.o__Clostridiales.f__Lachnospiraceae.g__Lachnospiraceae_noname.s__Lachnospiraceae_bacterium_1_1_57FAA	128_113_368_526	0.480937	0.00117309	0.0037539	63_60_136_191	0.38696	0.0843182	0.205717	43_53_78_124	0.254286	0.37192	0.649577	112_40_148_196	1.30173	6.12e-10	0	1.88e-05	5.07e-05	-	3_5_13_56	0.979566	0.359549	0.678663
k__Bacteria.p__Bacteroidetes.c__Bacteroidia.o__Bacteroidales.f__Bacteroidaceae.g__Bacteroides.s__Bacteroides_stercoris	k__Bacteria.p__Bacteroidetes.c__Bacteroidia.o__Bacteroidales.f__Prevotellaceae.g__Prevotella.s__Prevotella_copri	183_299_228_425	0.131829	0.319153	0.444422	135_100_110_105	0.252509	0.215037	0.400795	81_74_51_92	0.675431	0.00588238	0.0356876	30_104_36_326	0.959657	0.000470428	0.000940351	1.88e-05	5.06e-05	-	6_35_5_31	0.0475089	1	0.182603
k__Bacteria.p__Bacteroidetes.c__Bacteroidia.o__Bacteroidales.f__Bacteroidaceae.g__Bacteroides.s__Bacteroides_xylanisolvens	k__Bacteria.p__Firmicutes.c__Erysipelotrichia.o__Erysipelotrichales.f__Erysipelotrichaceae.g__Erysipelotrichaceae_noname.s__Eubacterium_biforme	268_293_248_326	0.18396	0.137874	0.224896	127_202_46_75	0.0220568	1	0.983246	129_80_55_34	0	1	1.00689	47_134_40_275	0.876451	0.000294242	0.000604052	1.94e-05	5.05e-05	-	3_50_1_23	0.0823249	1	0.442988
k__Bacteria.p__Bacteroidetes.c__Bacteroidia.o__Bacteroidales.f__Prevotellaceae.g__Paraprevotella.s__Paraprevotella_clara	k__Bacteria.p__Firmicutes.c__Negativicutes.o__Selenomonadales.f__Acidaminococcaceae.g__Phascolarctobacterium.s__Phascolarctobacterium_succinatutens	136_277_155_567	0.585099	2.83e-05	0.000146277	63_150_32_205	0.981283	5.3e-05	0.000465465	90_79_38_91	0.995274	6.97e-05	0.000748792	32_66_37_361	1.54996	5.15e-09	0	1.96e-05	5.04e-05	-	2_5_2_68	2.52209	0.0221484	0.347698
k__Bacteria.p__Bacteroidetes.c__Bacteroidia.o__Bacteroidales.f__Bacteroidaceae.g__Bacteroides.s__Bacteroides_vulgatus	k__Bacteria.p__Bacteroidetes.c__Bacteroidia.o__Bacteroidales.f__Bacteroidaceae.g__Bacteroides.s__Bacteroides_intestinalis	187_760_15_173	1.01514	0.000223425	0.000750268	84_339_6_21	-0.194472	0.859859	0.977177	69_208_2_19	0.955511	0.237063	0.483145	44_289_2_161	2.29555	4.71e-05	0.000124004	1.97e-05	5.03e-05	-	8_53_2_14	-0.0817576	1	0.0195939
k__Bacteria.p__Actinobacteria.c__Actinobacteria.o__Coriobacteriales.f__Coriobacteriaceae.g__Gordonibacter.s__Gordonibacter_pamelaeae	k__Bacteria.p__Firmicutes.c__Clostridia.o__Clostridiales.f__Lachnospiraceae.g__Coprococcus.s__Coprococcus_comes	553_56_504_22	-0.828031	0.0014486	0.00447619	231_21_194_4	-1.38983	0.00870323	0.0345165	92_11_182_13	-0.519199	0.305749	0.581988	146_64_150_136	0.722722	0.000193945	0.000419231	1.97e-05	5.03e-05	-	0_1_36_40	-0.994623	1	0.300834
k__Bacteria.p__Firmicutes.c__Clostridia.o__Clostridiales.f__Lachnospiraceae.g__Lachnospiraceae_noname.s__Lachnospiraceae_bacterium_1_1_57FAA	k__Bacteria.p__Firmicutes.c__Bacilli.o__Lactobacillales.f__Streptococcaceae.g__Streptococcus.s__Streptococcus_mitis_oralis_pneumoniae	84_412_80_559	0.353302	0.0438113	0.08685	31_168_22_229	0.64544	0.0379985	0.109772	19_102_25_152	0.129038	0.817768	0.961518	52_208_77_159	-0.65736	0.00199166	0.00375758	1.97e-05	5.02e-05	-	2_14_0_61	3.05433	0.0523754	0.0195785
k__Bacteria.p__Bacteroidetes.c__Bacteroidia.o__Bacteroidales.f__Rikenellaceae.g__Alistipes.s__Alistipes_senegalensis	k__Bacteria.p__Firmicutes.c__Negativicutes.o__Selenomonadales.f__Veillonellaceae.g__Veillonella.s__Veillonella_atypica	61_453_125_496	-0.62268	0.000263868	0.000896624	56_234_28_132	0.113464	0.748301	0.897297	31_160_23_84	-0.348555	0.319868	0.594285	13_81_152_250	-1.30162	1.92e-05	5.78e-05	1.99e-05	5.01e-05	-	0_14_20_43	-2.61496	0.0523989	0.379956
k__Bacteria.p__Firmicutes.c__Clostridia.o__Clostridiales.f__Lachnospiraceae.g__Lachnospiraceae_noname.s__Lachnospiraceae_bacterium_1_1_57FAA	k__Bacteria.p__Firmicutes.c__Clostridia.o__Clostridiales.f__Lachnospiraceae.g__Roseburia.s__Roseburia_hominis	431_65_566_73	-0.156974	0.438904	0.567926	177_22_231_20	-0.3587	0.337182	0.544336	106_15_145_32	0.428369	0.259095	0.52415	172_88_100_136	0.973562	1.84e-07	0	2.03e-05	5e-05	-	9_7_37_24	-0.189279	0.949341	0.0462691
k__Bacteria.p__Firmicutes.c__Clostridia.o__Clostridiales.f__Lachnospiraceae.g__Dorea.s__Dorea_formicigenerans	k__Bacteria.p__Firmicutes.c__Clostridia.o__Clostridiales.f__Lachnospiraceae.g__Lachnospiraceae_noname.s__Lachnospiraceae_bacterium_1_4_56FAA	223_878_14_20	-1.02253	0.00485455	0.0125393	96_341_9_4	-2.01102	0.00024901	0.00195065	69_217_8_4	-1.77686	0.00282033	0.020329	116_210_37_133	0.678166	0.00237968	0.00445171	2.08e-05	4.99e-05	-	1_43_6_27	-1.92491	0.0541106	0.00686939
k__Bacteria.p__Firmicutes.c__Clostridia.o__Clostridiales.f__Lachnospiraceae.g__Roseburia.s__Roseburia_inulinivorans	k__Bacteria.p__Firmicutes.c__Erysipelotrichia.o__Erysipelotrichales.f__Erysipelotrichaceae.g__Erysipelotrichaceae_noname.s__Erysipelotrichaceae_bacterium_21_3	276_759_46_54	-0.851701	6.32e-05	0.000243902	123_292_18_17	-0.917793	0.0122811	0.0457688	79_200_11_8	-1.22734	0.0129952	0.0629098	157_164_68_107	0.407172	0.0406617	0.0589892	2.09e-05	4.98e-05	IBD	1_46_1_29	-0.455062	1	0.47012
k__Bacteria.p__Bacteroidetes.c__Bacteroidia.o__Bacteroidales.f__Bacteroidaceae.g__Bacteroides.s__Bacteroides_cellulosilyticus	k__Bacteria.p__Proteobacteria.c__Deltaproteobacteria.o__Desulfovibrionales.f__Desulfovibrionaceae.g__Desulfovibrio.s__Desulfovibrio_desulfuricans	68_349_63_655	0.704689	0.000184882	0.0006185	54_141_49_206	0.474229	0.0446879	0.123998	41_142_25_90	0.0330228	1	1.00304	8_86_8_394	1.51747	0.00280887	0.0050627	2.09e-05	4.98e-05	-	3_20_4_50	0.650234	0.64414	0.339944
k__Bacteria.p__Proteobacteria.c__Betaproteobacteria.o__Burkholderiales.f__Oxalobacteraceae.g__Oxalobacter.s__Oxalobacter_formigenes	k__Bacteria.p__Bacteroidetes.c__Bacteroidia.o__Bacteroidales.f__Bacteroidaceae.g__Bacteroides.s__Bacteroides_intestinalis	26_85_176_848	0.398778	0.118735	0.199428	28_72_62_288	0.595846	0.0308767	0.0967876	16_40_55_187	0.319454	0.424025	0.703265	4_7_42_443	1.83437	0.00415515	0.00723765	2.1e-05	4.97e-05	-	0_4_10_63	-0.39756	1	0.175525
k__Bacteria.p__Firmicutes.c__Clostridia.o__Clostridiales.f__Eubacteriaceae.g__Eubacterium.s__Eubacterium_eligens	k__Bacteria.p__Firmicutes.c__Clostridia.o__Clostridiales.f__Clostridiaceae.g__Clostridium.s__Clostridium_hathewayi	96_802_45_192	-0.675805	0.000755902	0.00253069	49_333_21_47	-1.11499	0.000260041	0.002	55_199_20_24	-1.10118	0.00138757	0.0120358	52_174_49_221	0.297338	0.219618	0.262977	2.11e-05	4.96e-05	-	16_27_15_19	-0.281251	0.704232	0.25856
k__Bacteria.p__Bacteroidetes.c__Bacteroidia.o__Bacteroidales.f__Porphyromonadaceae.g__Parabacteroides.s__Parabacteroides_merdae	k__Bacteria.p__Firmicutes.c__Erysipelotrichia.o__Erysipelotrichales.f__Erysipelotrichaceae.g__Erysipelotrichaceae_noname.s__Erysipelotrichaceae_bacterium_6_1_45	203_583_113_236	-0.319233	0.0271629	0.0580458	138_198_48_66	-0.0442806	0.926173	1.01007	53_198_17_30	-0.755582	0.0366408	0.135577	72_147_62_215	0.527553	0.0120957	0.0194554	2.13e-05	4.95e-05	-	2_39_4_32	-0.782847	0.567008	0.122386
k__Bacteria.p__Bacteroidetes.c__Bacteroidia.o__Bacteroidales.f__Bacteroidaceae.g__Bacteroides.s__Bacteroides_vulgatus	k__Bacteria.p__Firmicutes.c__Clostridia.o__Clostridiales.f__Clostridiales_noname.g__Pseudoflavonifractor.s__Pseudoflavonifractor_capillosus	192_755_49_139	-0.331192	0.0877451	0.155704	118_305_5_22	0.46173	0.462148	0.684138	85_192_11_10	-0.902552	0.0657224	0.216266	119_214_33_130	0.774834	0.000707836	0.00140678	2.14e-05	4.94e-05	-	5_56_3_13	-0.979566	0.359549	0.0246684
k__Bacteria.p__Actinobacteria.c__Actinobacteria.o__Bifidobacteriales.f__Bifidobacteriaceae.g__Bifidobacterium.s__Bifidobacterium_pseudocatenulatum	k__Bacteria.p__Firmicutes.c__Bacilli.o__Lactobacillales.f__Streptococcaceae.g__Streptococcus.s__Streptococcus_anginosus	67_180_205_683	0.218177	0.210149	0.316549	13_107_35_295	0.044335	1	1.01091	11_34_64_189	-0.0208885	1	0.931181	15_76_133_272	-0.882914	0.00365548	0.00651733	2.14e-05	4.93e-05	-	NA	NA	NA	NA
k__Bacteria.p__Actinobacteria.c__Actinobacteria.o__Bifidobacteriales.f__Bifidobacteriaceae.g__Bifidobacterium.s__Bifidobacterium_longum	k__Bacteria.p__Firmicutes.c__Clostridia.o__Clostridiales.f__Ruminococcaceae.g__Ruminococcaceae_noname.s__Ruminococcaceae_bacterium_D16	171_865_28_71	-0.698931	0.00419741	0.0110349	92_344_4_10	-0.467588	0.617409	0.797703	79_168_10_41	0.623139	0.125764	0.323156	128_258_19_91	0.846958	0.00221434	0.0041277	2.2e-05	4.93e-05	-	11_32_7_27	0.26039	0.824806	0.329127
k__Bacteria.p__Actinobacteria.c__Actinobacteria.o__Coriobacteriales.f__Coriobacteriaceae.g__Eggerthella.s__Eggerthella_lenta	k__Bacteria.p__Bacteroidetes.c__Bacteroidia.o__Bacteroidales.f__Bacteroidaceae.g__Bacteroides.s__Bacteroides_massiliensis	126_341_287_381	-0.710217	5.45e-08	0	70_122_127_131	-0.521608	0.00943491	0.0363995	49_63_94_92	-0.270458	0.311913	0.587847	39_169_47_241	0.169588	0.551874	0.585978	2.21e-05	4.92e-05	-	0_1_17_59	0.125163	1	0.978808
k__Bacteria.p__Firmicutes.c__Clostridia.o__Clostridiales.f__Ruminococcaceae.g__Ruminococcus.s__Ruminococcus_bromii	k__Bacteria.p__Firmicutes.c__Negativicutes.o__Selenomonadales.f__Veillonellaceae.g__Veillonella.s__Veillonella_parvula	232_673_63_167	-0.0936543	0.630617	0.737257	179_231_14_26	0.348591	0.3901	0.599053	90_158_17_33	0.0889398	0.908227	1.00496	58_148_151_139	-1.01408	1.9e-07	0	2.25e-05	4.91e-05	-	4_14_31_28	-1.27015	0.0531586	0.683915
k__Bacteria.p__Actinobacteria.c__Actinobacteria.o__Coriobacteriales.f__Coriobacteriaceae.g__Collinsella.s__Collinsella_aerofaciens	k__Bacteria.p__Bacteroidetes.c__Bacteroidia.o__Bacteroidales.f__Bacteroidaceae.g__Bacteroides.s__Bacteroides_intestinalis	191_832_11_101	0.708166	0.0343434	0.0708383	81_331_9_29	-0.269926	0.631452	0.806428	66_215_5_12	-0.354778	0.6987	0.881868	42_262_4_188	1.91427	3.22e-05	8.7e-05	2.25e-05	4.9e-05	-	3_28_7_39	-0.435743	0.762899	0.00609942
k__Bacteria.p__Actinobacteria.c__Actinobacteria.o__Coriobacteriales.f__Coriobacteriaceae.g__Gordonibacter.s__Gordonibacter_pamelaeae	k__Bacteria.p__Bacteroidetes.c__Bacteroidia.o__Bacteroidales.f__Bacteroidaceae.g__Bacteroides.s__Bacteroides_intestinalis	100_509_102_424	-0.202223	0.219346	0.328163	50_202_40_158	-0.0243139	1	0.971708	24_79_47_148	-0.0372287	1	0.975153	28_182_18_268	0.818234	0.0121319	0.0195117	2.27e-05	4.89e-05	IBD	0_1_10_66	0.747214	1	0.966592
k__Bacteria.p__Actinobacteria.c__Actinobacteria.o__Coriobacteriales.f__Coriobacteriaceae.g__Gordonibacter.s__Gordonibacter_pamelaeae	k__Bacteria.p__Firmicutes.c__Clostridia.o__Clostridiales.f__Lachnospiraceae.g__Lachnospiraceae_noname.s__Lachnospiraceae_bacterium_1_1_57FAA	294_315_202_324	0.402666	0.00103696	0.00342224	122_130_77_121	0.386374	0.0551352	0.147405	49_54_72_123	0.436427	0.0976495	0.272654	144_66_116_170	1.15692	1.3e-09	0	2.31e-05	4.89e-05	IBD	0_1_16_60	0.200671	1	0.566306
k__Bacteria.p__Bacteroidetes.c__Bacteroidia.o__Bacteroidales.f__Bacteroidaceae.g__Bacteroides.s__Bacteroides_eggerthii	k__Bacteria.p__Firmicutes.c__Clostridia.o__Clostridiales.f__Lachnospiraceae.g__Lachnospiraceae_noname.s__Lachnospiraceae_bacterium_7_1_58FAA	200_55_637_243	0.321994	0.0678756	0.1258	99_15_281_55	0.235568	0.540124	0.743246	101_13_163_21	-0.0113909	1	0.973973	49_10_244_193	1.31666	0.000144161	0.000329365	2.32e-05	4.88e-05	-	5_4_45_23	-0.460041	0.747188	0.0210724
k__Bacteria.p__Firmicutes.c__Clostridia.o__Clostridiales.f__Eubacteriaceae.g__Eubacterium.s__Eubacterium_siraeum	k__Bacteria.p__Firmicutes.c__Clostridia.o__Clostridiales.f__Ruminococcaceae.g__Ruminococcaceae_noname.s__Ruminococcaceae_bacterium_D16	132_634_67_302	-0.066301	0.750025	0.830225	77_249_19_105	0.519116	0.0804264	0.201409	70_170_19_39	-0.177236	0.680296	0.880448	67_83_80_266	0.984398	2.36e-06	5.69e-06	2.33e-05	6.49e-05	-	6_17_12_42	0.233377	0.896234	0.20908
k__Bacteria.p__Firmicutes.c__Clostridia.o__Clostridiales.f__Clostridiaceae.g__Clostridium.s__Clostridium_leptum	k__Bacteria.p__Firmicutes.c__Negativicutes.o__Selenomonadales.f__Acidaminococcaceae.g__Phascolarctobacterium.s__Phascolarctobacterium_succinatutens	228_699_63_145	-0.289693	0.102188	0.176734	82_282_13_73	0.463715	0.191481	0.384984	99_150_29_20	-0.777771	0.0189302	0.0826928	44_206_25_221	0.626933	0.024559	0.0369608	2.33e-05	6.48e-05	-	4_28_0_45	2.66503	0.073321	0.183711
k__Bacteria.p__Bacteroidetes.c__Bacteroidia.o__Bacteroidales.f__Rikenellaceae.g__Alistipes.s__Alistipes_senegalensis	k__Bacteria.p__Firmicutes.c__Erysipelotrichia.o__Erysipelotrichales.f__Erysipelotrichaceae.g__Erysipelotrichaceae_noname.s__Erysipelotrichaceae_bacterium_21_3	140_374_182_439	-0.101497	0.483683	0.608962	84_206_57_103	-0.305762	0.174283	0.350895	47_144_43_64	-0.718646	0.00737706	0.0395521	52_42_173_229	0.491035	0.0417526	0.0602652	2.37e-05	6.47e-05	-	0_14_2_61	-0.164549	1	0.680693
k__Bacteria.p__Firmicutes.c__Clostridia.o__Clostridiales.f__Lachnospiraceae.g__Dorea.s__Dorea_formicigenerans	k__Bacteria.p__Firmicutes.c__Clostridia.o__Clostridiales.f__Clostridiaceae.g__Clostridium.s__Clostridium_hathewayi	125_976_16_18	-1.93726	1.55e-09	0	63_374_7_6	-1.91765	0.000340859	0.00232143	67_219_8_4	-1.81521	0.00215005	0.01602	71_255_30_140	0.253956	0.346701	0.391984	2.39e-05	6.46e-05	IBD	17_27_14_19	-0.155719	0.916005	0.431777
k__Bacteria.p__Bacteroidetes.c__Bacteroidia.o__Bacteroidales.f__Bacteroidaceae.g__Bacteroides.s__Bacteroides_ovatus	k__Bacteria.p__Bacteroidetes.c__Bacteroidia.o__Bacteroidales.f__Bacteroidaceae.g__Bacteroides.s__Bacteroides_thetaiotaomicron	646_228_128_133	1.07821	6.59e-14	0	346_75_17_12	1.18728	0.00329058	0.0146612	231_34_21_12	1.3613	0.000826509	0.00773472	206_91_44_155	2.06512	1.94e-24	0	2.4e-05	6.45e-05	-	47_19_4_7	1.40114	0.0553977	0.334105
k__Bacteria.p__Bacteroidetes.c__Bacteroidia.o__Bacteroidales.f__Prevotellaceae.g__Paraprevotella.s__Paraprevotella_clara	k__Bacteria.p__Firmicutes.c__Negativicutes.o__Selenomonadales.f__Veillonellaceae.g__Dialister.s__Dialister_invisus	146_267_305_417	-0.289759	0.0268253	0.0573173	86_127_135_102	-0.667081	0.000645066	0.00393939	26_143_41_88	-0.931881	0.0013295	0.0117729	24_74_204_194	-1.16226	3.77e-06	5.47e-06	2.42e-05	6.44e-05	-	1_6_34_36	-1.40998	0.217857	0.798455
k__Bacteria.p__Firmicutes.c__Clostridia.o__Clostridiales.f__Lachnospiraceae.g__Lachnospiraceae_noname.s__Lachnospiraceae_bacterium_1_1_57FAA	k__Bacteria.p__Firmicutes.c__Clostridia.o__Clostridiales.f__Lachnospiraceae.g__Lachnospiraceae_noname.s__Lachnospiraceae_bacterium_7_1_58FAA	381_115_456_183	0.283466	0.0459357	0.0900847	177_22_203_48	0.631353	0.0285028	0.0870957	115_6_149_28	1.22008	0.00808885	0.0441275	189_71_104_132	1.21209	1.88e-10	0	2.43e-05	6.43e-05	-	8_8_42_19	-0.77909	0.258394	0.000717689
k__Bacteria.p__Bacteroidetes.c__Bacteroidia.o__Bacteroidales.f__Rikenellaceae.g__Alistipes.s__Alistipes_putredinis	k__Bacteria.p__Firmicutes.c__Clostridia.o__Clostridiales.f__Lachnospiraceae.g__Roseburia.s__Roseburia_hominis	824_90_173_48	0.934813	1.9e-06	2.64e-05	362_31_46_11	1.04593	0.00859081	0.0340361	206_38_45_9	0.113222	0.935124	1.02151	175_45_97_179	1.96025	1.68e-22	0	2.44e-05	6.42e-05	-	26_16_20_15	0.194199	0.847563	0.00047171
k__Bacteria.p__Bacteroidetes.c__Bacteroidia.o__Bacteroidales.f__Bacteroidaceae.g__Bacteroides.s__Bacteroides_caccae	k__Bacteria.p__Bacteroidetes.c__Bacteroidia.o__Bacteroidales.f__Porphyromonadaceae.g__Parabacteroides.s__Parabacteroides_distasonis	606_177_191_161	1.05835	5.64e-15	0	265_84_74_27	0.14825	0.652883	0.838098	190_27_56_25	1.1399	0.000355499	0.00371479	147_54_108_187	1.54266	3.25e-15	0	2.45e-05	6.41e-05	-	32_15_12_18	1.13244	0.0301758	0.429004
k__Bacteria.p__Firmicutes.c__Clostridia.o__Clostridiales.f__Lachnospiraceae.g__Lachnospiraceae_noname.s__Lachnospiraceae_bacterium_1_4_56FAA	k__Bacteria.p__Firmicutes.c__Clostridia.o__Clostridiales.f__Ruminococcaceae.g__Ruminococcus.s__Ruminococcus_lactaris	125_112_547_351	-0.3338	0.0273716	0.0583611	50_55_208_137	-0.510725	0.0288342	0.087863	36_41_143_78	-0.731618	0.00846246	0.0458333	61_92_104_239	0.421195	0.0467906	0.0671373	2.46e-05	6.4e-05	-	3_4_17_53	0.866166	0.460919	0.573411
k__Bacteria.p__Firmicutes.c__Clostridia.o__Clostridiales.f__Ruminococcaceae.g__Ruminococcus.s__Ruminococcus_sp_5_1_39BFAA	k__Bacteria.p__Firmicutes.c__Clostridia.o__Clostridiales.f__Clostridiaceae.g__Clostridium.s__Clostridium_symbiosum	60_972_20_83	-1.3728	4.76e-07	9.83e-06	40_386_12_12	-2.25583	6.63e-09	0	33_235_4_26	-0.177098	0.966642	1.02255	67_220_50_159	-0.0336995	0.958988	0.923905	2.46e-05	6.39e-05	-	0_3_33_41	-1.73176	0.454584	0.271543
k__Bacteria.p__Actinobacteria.c__Actinobacteria.o__Bifidobacteriales.f__Bifidobacteriaceae.g__Bifidobacterium.s__Bifidobacterium_bifidum	k__Bacteria.p__Bacteroidetes.c__Bacteroidia.o__Bacteroidales.f__Porphyromonadaceae.g__Parabacteroides.s__Parabacteroides_merdae	235_102_551_247	0.0306169	0.883134	0.92666	154_52_182_62	0.00779731	1	0.952857	46_5_205_42	0.558762	0.33444	0.599184	106_75_113_202	0.922949	1.61e-06	5.9e-06	2.47e-05	6.38e-05	-	11_4_30_32	1.00178	0.161807	0.901909
k__Bacteria.p__Bacteroidetes.c__Bacteroidia.o__Bacteroidales.f__Porphyromonadaceae.g__Parabacteroides.s__Parabacteroides_merdae	k__Bacteria.p__Firmicutes.c__Erysipelotrichia.o__Erysipelotrichales.f__Erysipelotrichaceae.g__Holdemania.s__Holdemania_filiformis	240_546_117_232	-0.138362	0.347058	0.474111	125_211_50_64	-0.277227	0.247519	0.442697	89_162_21_26	-0.387348	0.29058	0.544012	66_153_51_226	0.644665	0.00324265	0.00583954	2.49e-05	6.37e-05	-	10_31_13_23	-0.544302	0.38835	0.0269884
k__Bacteria.p__Firmicutes.c__Clostridia.o__Clostridiales.f__Eubacteriaceae.g__Eubacterium.s__Eubacterium_ramulus	k__Bacteria.p__Firmicutes.c__Clostridia.o__Clostridiales.f__Lachnospiraceae.g__Lachnospiraceae_noname.s__Lachnospiraceae_bacterium_1_1_57FAA	402_566_94_73	-0.593096	0.000530642	0.00186483	161_229_38_22	-0.888541	0.00227874	0.0110176	93_159_28_18	-0.966216	0.00405862	0.0272414	134_104_126_132	0.298717	0.116448	0.150381	2.5e-05	6.36e-05	-	5_21_11_40	-0.10435	1	0.508953
k__Bacteria.p__Bacteroidetes.c__Bacteroidia.o__Bacteroidales.f__Bacteroidaceae.g__Bacteroides.s__Bacteroides_thetaiotaomicron	k__Bacteria.p__Proteobacteria.c__Gammaproteobacteria.o__Enterobacteriales.f__Enterobacteriaceae.g__Escherichia.s__Escherichia_coli	448_326_183_178	0.289853	0.0273878	0.0583615	207_156_57_30	-0.351983	0.192175	0.386269	141_111_25_21	0.0676496	0.958351	1.02019	138_112_169_77	-0.574658	0.00273738	0.00492987	2.5e-05	6.35e-05	-	29_22_18_8	-0.50683	0.438448	0.89889
k__Bacteria.p__Firmicutes.c__Clostridia.o__Clostridiales.f__Lachnospiraceae.g__Lachnospiraceae_noname.s__Lachnospiraceae_bacterium_3_1_46FAA	k__Bacteria.p__Proteobacteria.c__Deltaproteobacteria.o__Desulfovibrionales.f__Desulfovibrionaceae.g__Desulfovibrio.s__Desulfovibrio_piger	197_654_58_226	0.155585	0.397101	0.527402	91_262_31_66	-0.306698	0.266565	0.476979	105_131_18_44	0.657423	0.0427153	0.155137	23_220_9_244	1.00903	0.013824	0.0216224	2.54e-05	7.92e-05	-	3_39_0_35	1.83914	0.396563	0.599257
k__Bacteria.p__Firmicutes.c__Clostridia.o__Clostridiales.f__Lachnospiraceae.g__Lachnospiraceae_noname.s__Lachnospiraceae_bacterium_8_1_57FAA	k__Bacteria.p__Firmicutes.c__Erysipelotrichia.o__Erysipelotrichales.f__Erysipelotrichaceae.g__Erysipelotrichaceae_noname.s__Clostridium_innocuum	56_436_133_510	-0.703259	4.67e-05	0.000182161	21_211_62_156	-1.36828	2.55e-07	0	24_94_48_132	-0.344908	0.27649	0.53585	32_122_66_276	0.0981379	0.773503	0.777493	2.54e-05	7.91e-05	-	1_22_5_49	-0.510826	0.913225	0.536523
k__Bacteria.p__Actinobacteria.c__Actinobacteria.o__Bifidobacteriales.f__Bifidobacteriaceae.g__Bifidobacterium.s__Bifidobacterium_pseudocatenulatum	k__Bacteria.p__Proteobacteria.c__Gammaproteobacteria.o__Enterobacteriales.f__Enterobacteriaceae.g__Escherichia.s__Escherichia_coli	143_104_488_400	0.118522	0.456718	0.58423	74_46_190_140	0.166902	0.509257	0.713639	22_23_144_109	-0.32084	0.400466	0.66033	42_49_265_140	-0.788876	0.000953232	0.00192042	2.57e-05	7.9e-05	-	5_5_42_25	-0.510826	0.649152	0.688483
k__Bacteria.p__Firmicutes.c__Clostridia.o__Clostridiales.f__Lachnospiraceae.g__Roseburia.s__Roseburia_hominis	k__Bacteria.p__Firmicutes.c__Clostridia.o__Clostridiales.f__Clostridiaceae.g__Clostridium.s__Clostridium_symbiosum	57_940_23_115	-1.20236	4.03e-06	3.29e-05	42_366_10_32	-1.02463	0.0134912	0.0476083	24_227_13_34	-1.29021	0.00105062	0.00903597	73_199_44_180	0.401713	0.0783412	0.106232	2.57e-05	7.89e-05	-	20_26_13_18	0.0583612	1	0.50176
k__Bacteria.p__Bacteroidetes.c__Bacteroidia.o__Bacteroidales.f__Rikenellaceae.g__Alistipes.s__Alistipes_finegoldii	k__Bacteria.p__Firmicutes.c__Clostridia.o__Clostridiales.f__Lachnospiraceae.g__Lachnospiraceae_noname.s__Lachnospiraceae_bacterium_7_1_58FAA	500_116_337_182	0.842901	9.4e-10	0	310_44_70_26	0.964227	0.000701704	0.00415763	165_16_99_18	0.623224	0.119094	0.316832	153_33_140_170	1.71568	1.09e-15	0	2.58e-05	7.87e-05	-	22_8_28_19	0.59396	0.338416	0.0398311
k__Bacteria.p__Firmicutes.c__Clostridia.o__Clostridiales.f__Eubacteriaceae.g__Eubacterium.s__Eubacterium_siraeum	k__Bacteria.p__Firmicutes.c__Clostridia.o__Clostridiales.f__Lachnospiraceae.g__Roseburia.s__Roseburia_hominis	705_61_292_77	1.11168	8.34e-10	0	300_26_108_16	0.544913	0.140885	0.30619	207_33_44_14	0.702245	0.0708057	0.22735	127_23_145_201	2.01673	4.6e-18	0	2.6e-05	7.86e-05	-	18_5_28_26	1.14026	0.0636535	0.150123
k__Bacteria.p__Actinobacteria.c__Actinobacteria.o__Bifidobacteriales.f__Bifidobacteriaceae.g__Bifidobacterium.s__Bifidobacterium_pseudocatenulatum	k__Bacteria.p__Bacteroidetes.c__Bacteroidia.o__Bacteroidales.f__Rikenellaceae.g__Alistipes.s__Alistipes_shahii	175_72_681_207	-0.305112	0.0685523	0.126822	107_13_279_51	0.383381	0.303247	0.519867	38_7_199_54	0.338142	0.551017	0.779818	50_41_143_262	0.800196	0.000799433	0.00157138	2.64e-05	7.85e-05	-	8_2_19_48	2.13492	0.00532969	0.096326
k__Bacteria.p__Firmicutes.c__Clostridia.o__Clostridiales.f__Eubacteriaceae.g__Eubacterium.s__Eubacterium_rectale	k__Bacteria.p__Firmicutes.c__Clostridia.o__Clostridiales.f__Lachnospiraceae.g__Lachnospiraceae_noname.s__Lachnospiraceae_bacterium_1_4_56FAA	222_881_15_17	-1.25534	0.000441363	0.001505	104_345_1_0	-2.29442	0.37448	0.589414	69_217_8_4	-1.77686	0.00282033	0.0203529	122_217_31_126	0.816167	0.00044441	0.000867725	2.7e-05	9.4e-05	-	4_55_3_15	-1.02423	0.347797	0.0217142
k__Bacteria.p__Firmicutes.c__Negativicutes.o__Selenomonadales.f__Veillonellaceae.g__Dialister.s__Dialister_invisus	k__Bacteria.p__Firmicutes.c__Negativicutes.o__Selenomonadales.f__Veillonellaceae.g__Veillonella.s__Veillonella_dispar	55_396_46_638	0.653376	0.00218035	0.00624079	46_175_28_201	0.627699	0.0204713	0.0694585	9_58_25_206	0.273887	0.646809	0.864171	36_192_71_197	-0.646743	0.0057329	0.00976279	2.71e-05	9.39e-05	-	8_27_8_34	0.226773	0.889318	0.141098
k__Bacteria.p__Firmicutes.c__Clostridia.o__Clostridiales.f__Eubacteriaceae.g__Eubacterium.s__Eubacterium_ventriosum	k__Bacteria.p__Firmicutes.c__Clostridia.o__Clostridiales.f__Ruminococcaceae.g__Ruminococcus.s__Ruminococcus_callidus	452_400_113_170	0.529006	0.000176152	0.000588235	223_146_31_50	0.894372	0.000447543	0.00285256	116_102_28_52	0.738938	0.00825652	0.0454266	74_111_41_270	1.47135	1.79e-11	0	2.73e-05	0.000109375	-	7_16_1_53	2.78576	0.00102117	0.172771
k__Bacteria.p__Firmicutes.c__Clostridia.o__Clostridiales.f__Lachnospiraceae.g__Anaerostipes.s__Anaerostipes_hadrus	k__Bacteria.p__Firmicutes.c__Clostridia.o__Clostridiales.f__Clostridiaceae.g__Clostridium.s__Clostridium_bolteae	148_923_22_42	-1.1916	1.25e-05	8.77e-05	94_343_8_5	-1.72591	0.00185118	0.0092147	69_203_7_19	-0.118828	0.974208	1.02293	160_182_55_99	0.455318	0.0283151	0.0421959	2.74e-05	0.000124805	-	21_7_29_20	0.689185	0.266212	0.670581
k__Bacteria.p__Actinobacteria.c__Actinobacteria.o__Coriobacteriales.f__Coriobacteriaceae.g__Eggerthella.s__Eggerthella_lenta	k__Bacteria.p__Firmicutes.c__Clostridia.o__Clostridiales.f__Lachnospiraceae.g__Dorea.s__Dorea_formicigenerans	445_22_656_12	-0.975512	0.00806582	0.0198099	183_9_254_4	-1.0743	0.097159	0.234355	104_8_182_4	-1.19355	0.0693564	0.225442	166_42_160_128	1.14313	3.78e-08	0	2.79e-05	0.000124611	IBD	0_1_44_32	-1.41286	0.840371	0.124156
k__Bacteria.p__Bacteroidetes.c__Bacteroidia.o__Bacteroidales.f__Bacteroidaceae.g__Bacteroides.s__Bacteroides_vulgatus	k__Bacteria.p__Firmicutes.c__Clostridia.o__Clostridiales.f__Lachnospiraceae.g__Lachnospiraceae_noname.s__Lachnospiraceae_bacterium_3_1_57FAA_CT1	173_774_41_147	-0.227905	0.284483	0.405754	67_356_8_19	-0.833858	0.0858787	0.206858	68_209_14_7	-1.77714	8.94e-05	0.00116705	63_270_21_142	0.442057	0.128872	0.165371	2.82e-05	0.000124417	-	9_52_2_14	0.0483365	1	0.629552
k__Bacteria.p__Bacteroidetes.c__Bacteroidia.o__Bacteroidales.f__Rikenellaceae.g__Alistipes.s__Alistipes_onderdonkii	k__Bacteria.p__Firmicutes.c__Clostridia.o__Clostridiales.f__Lachnospiraceae.g__Coprococcus.s__Coprococcus_comes	743_53_314_25	0.119381	0.725854	0.812707	358_16_67_9	1.11773	0.0140452	0.0494674	212_21_62_3	-0.591515	0.449404	0.715803	185_50_111_150	1.60102	5.74e-16	0	2.84e-05	0.000124224	-	21_12_15_29	1.18587	0.0208074	0.420624
k__Bacteria.p__Firmicutes.c__Clostridia.o__Clostridiales.f__Ruminococcaceae.g__Ruminococcus.s__Ruminococcus_bromii	k__Bacteria.p__Firmicutes.c__Clostridia.o__Clostridiales.f__Lachnospiraceae.g__Lachnospiraceae_noname.s__Lachnospiraceae_bacterium_3_1_57FAA_CT1	158_747_56_174	-0.423296	0.0204038	0.0451733	65_345_10_30	-0.596591	0.173747	0.350501	68_180_14_36	-0.0457334	1	1.00359	47_159_37_253	0.699709	0.00480234	0.00832472	2.85e-05	0.000124031	-	4_14_7_52	0.775839	0.413935	0.91439
k__Bacteria.p__Actinobacteria.c__Actinobacteria.o__Coriobacteriales.f__Coriobacteriaceae.g__Eggerthella.s__Eggerthella_lenta	k__Bacteria.p__Actinobacteria.c__Actinobacteria.o__Actinomycetales.f__Actinomycetaceae.g__Actinomyces.s__Actinomyces_viscosus	128_339_108_560	0.670534	6.26e-06	5.51e-05	18_174_12_246	0.737479	0.0731166	0.182869	18_94_27_159	0.127029	0.823795	0.964317	46_162_80_208	-0.299544	0.189434	0.230961	2.88e-05	0.000123839	-	NA	NA	NA	NA
k__Bacteria.p__Firmicutes.c__Clostridia.o__Clostridiales.f__Lachnospiraceae.g__Roseburia.s__Roseburia_intestinalis	k__Bacteria.p__Firmicutes.c__Negativicutes.o__Selenomonadales.f__Veillonellaceae.g__Veillonella.s__Veillonella_atypica	145_693_41_256	0.25986	0.202137	0.306848	62_264_22_102	0.0736728	0.89155	0.98544	40_194_14_50	-0.321306	0.450522	0.717599	66_213_99_118	-0.99168	4.52e-07	0	2.91e-05	0.000123648	-	9_24_11_33	0.121817	1	0.0424329
k__Bacteria.p__Firmicutes.c__Clostridia.o__Clostridiales.f__Lachnospiraceae.g__Lachnospiraceae_noname.s__Lachnospiraceae_bacterium_8_1_57FAA	k__Bacteria.p__Firmicutes.c__Erysipelotrichia.o__Erysipelotrichales.f__Erysipelotrichaceae.g__Erysipelotrichaceae_noname.s__Erysipelotrichaceae_bacterium_2_2_44A	69_423_183_460	-0.887129	1.12e-08	0	35_197_81_137	-1.19318	1.75e-07	0	23_95_58_122	-0.663042	0.0239491	0.100202	53_101_120_222	-0.0270998	0.974636	0.934843	3.08e-05	0.000123457	-	1_22_3_51	-0.0192314	1	0.993895
k__Bacteria.p__Bacteroidetes.c__Bacteroidia.o__Bacteroidales.f__Rikenellaceae.g__Alistipes.s__Alistipes_senegalensis	k__Bacteria.p__Firmicutes.c__Clostridia.o__Clostridiales.f__Lachnospiraceae.g__Lachnospiraceae_noname.s__Lachnospiraceae_bacterium_8_1_57FAA	209_305_283_338	-0.199914	0.10977	0.187059	164_126_68_92	0.563043	0.0059552	0.0241049	80_111_38_69	0.264901	0.345097	0.606402	39_55_115_287	0.57187	0.0201623	0.0308724	3.1e-05	0.000123267	-	6_8_17_46	0.708987	0.368061	0.829536
k__Bacteria.p__Actinobacteria.c__Actinobacteria.o__Coriobacteriales.f__Coriobacteriaceae.g__Eggerthella.s__Eggerthella_lenta	k__Bacteria.p__Bacteroidetes.c__Bacteroidia.o__Bacteroidales.f__Bacteroidaceae.g__Bacteroides.s__Bacteroides_ovatus	351_116_523_145	-0.176043	0.243016	0.356458	178_14_243_15	-0.243837	0.649339	0.835737	96_16_169_17	-0.504469	0.230027	0.478472	144_64_153_135	0.681885	0.000452565	0.000873239	3.21e-05	0.000123077	-	1_0_65_11	-0.641091	1	0.429589
k__Bacteria.p__Firmicutes.c__Clostridia.o__Clostridiales.f__Lachnospiraceae.g__Roseburia.s__Roseburia_hominis	k__Bacteria.p__Firmicutes.c__Negativicutes.o__Selenomonadales.f__Veillonellaceae.g__Veillonella.s__Veillonella_parvula	268_729_27_111	0.40033	0.0912266	0.160807	173_235_20_22	-0.212443	0.616955	0.797804	92_159_15_32	0.195565	0.674514	0.878996	83_189_126_98	-1.06973	1.39e-08	0	3.21e-05	0.000122888	-	19_27_16_15	-0.406292	0.514135	0.18286
k__Bacteria.p__Firmicutes.c__Clostridia.o__Clostridiales.f__Ruminococcaceae.g__Ruminococcus.s__Ruminococcus_bromii	k__Bacteria.p__Firmicutes.c__Erysipelotrichia.o__Erysipelotrichales.f__Erysipelotrichaceae.g__Erysipelotrichaceae_noname.s__Erysipelotrichaceae_bacterium_21_3	243_662_79_151	-0.356075	0.0287877	0.0610081	124_286_17_23	-0.538633	0.146089	0.309744	71_177_19_31	-0.4297	0.237897	0.484478	111_95_114_176	0.587644	0.00183495	0.00344838	3.26e-05	0.000122699	IBD	0_18_2_57	-0.475424	1	0.501817
k__Bacteria.p__Bacteroidetes.c__Bacteroidia.o__Bacteroidales.f__Rikenellaceae.g__Alistipes.s__Alistipes_shahii	k__Bacteria.p__Firmicutes.c__Clostridia.o__Clostridiales.f__Clostridiaceae.g__Clostridium.s__Clostridium_hathewayi	102_754_39_240	-0.189773	0.401314	0.531241	46_340_24_40	-1.48833	3.77e-07	0	53_184_22_39	-0.675182	0.0390909	0.149576	43_150_58_245	0.193068	0.457211	0.4968	3.31e-05	0.000122511	-	8_19_23_27	-0.673163	0.261858	0.112945
k__Bacteria.p__Firmicutes.c__Erysipelotrichia.o__Erysipelotrichales.f__Erysipelotrichaceae.g__Erysipelotrichaceae_noname.s__Eubacterium_cylindroides	k__Bacteria.p__Proteobacteria.c__Deltaproteobacteria.o__Desulfovibrionales.f__Desulfovibrionaceae.g__Desulfovibrio.s__Desulfovibrio_desulfuricans	26_208_105_796	-0.0412781	0.948534	0.970888	18_48_85_299	0.289805	0.416382	0.638315	13_39_53_193	0.211985	0.672406	0.879646	4_37_12_443	1.44871	0.022668	0.0340998	3.32e-05	0.000122324	IBD	NA	NA	NA	NA
k__Bacteria.p__Actinobacteria.c__Actinobacteria.o__Bifidobacteriales.f__Bifidobacteriaceae.g__Bifidobacterium.s__Bifidobacterium_pseudocatenulatum	k__Bacteria.p__Firmicutes.c__Bacilli.o__Lactobacillales.f__Streptococcaceae.g__Streptococcus.s__Streptococcus_sanguinis	99_148_300_588	0.271702	0.0771552	0.139437	30_90_105_225	-0.328014	0.210416	0.395958	12_33_54_199	0.311797	0.506484	0.769457	20_71_147_258	-0.688205	0.0142462	0.0225256	3.38e-05	0.000122137	-	NA	NA	NA	NA
k__Bacteria.p__Bacteroidetes.c__Bacteroidia.o__Bacteroidales.f__Bacteroidaceae.g__Bacteroides.s__Bacteroides_ovatus	k__Bacteria.p__Firmicutes.c__Erysipelotrichia.o__Erysipelotrichales.f__Erysipelotrichaceae.g__Erysipelotrichaceae_noname.s__Eubacterium_cylindroides	172_702_62_199	-0.2436	0.172238	0.269228	64_357_2_27	0.685425	0.441645	0.647312	48_217_4_29	0.379678	0.630709	0.839801	32_265_9_190	0.897986	0.0238852	0.036	3.4e-05	0.000121951	-	NA	NA	NA	NA
k__Bacteria.p__Bacteroidetes.c__Bacteroidia.o__Bacteroidales.f__Porphyromonadaceae.g__Barnesiella.s__Barnesiella_intestinihominis	k__Bacteria.p__Firmicutes.c__Erysipelotrichia.o__Erysipelotrichales.f__Erysipelotrichaceae.g__Holdemania.s__Holdemania_filiformis	277_619_80_159	-0.119305	0.487944	0.613107	153_237_22_38	0.100676	0.831822	0.944854	92_164_18_24	-0.2948	0.475698	0.725803	75_164_42_215	0.844679	0.000131134	0.000312	3.4e-05	0.000121766	-	3_16_20_38	-0.920364	0.242821	0.00992277
k__Bacteria.p__Bacteroidetes.c__Bacteroidia.o__Bacteroidales.f__Bacteroidaceae.g__Bacteroides.s__Bacteroides_salyersiae	k__Bacteria.p__Firmicutes.c__Erysipelotrichia.o__Erysipelotrichales.f__Erysipelotrichaceae.g__Catenibacterium.s__Catenibacterium_mitsuokai	19_140_158_818	-0.333074	0.236074	0.348281	11_81_41_317	0.0765284	0.972554	1.03106	17_41_70_170	0.01963	1	0.962762	5_22_28_441	1.33151	0.0172182	0.0268823	3.43e-05	0.000121581	IBD	0_9_3_65	-0.0151518	1	0.409847
k__Bacteria.p__Bacteroidetes.c__Bacteroidia.o__Bacteroidales.f__Rikenellaceae.g__Alistipes.s__Alistipes_finegoldii	k__Bacteria.p__Proteobacteria.c__Betaproteobacteria.o__Burkholderiales.f__Oxalobacteraceae.g__Oxalobacter.s__Oxalobacter_formigenes	74_542_37_482	0.569251	0.00825562	0.020213	90_264_10_86	1.03628	0.00332502	0.0147509	40_141_16_101	0.565701	0.102487	0.280504	9_177_2_308	1.88775	0.00669097	0.0112739	3.45e-05	0.000121396	-	4_26_0_47	2.78081	0.0537833	0.593226
k__Bacteria.p__Firmicutes.c__Clostridia.o__Clostridiales.f__Eubacteriaceae.g__Eubacterium.s__Eubacterium_ventriosum	k__Bacteria.p__Firmicutes.c__Clostridia.o__Clostridiales.f__Ruminococcaceae.g__Ruminococcus.s__Ruminococcus_lactaris	519_333_153_130	0.280897	0.0493308	0.0957248	220_149_38_43	0.510704	0.048748	0.137536	135_83_44_36	0.285948	0.339256	0.602482	92_93_73_238	1.16633	3.74e-09	0	3.45e-05	0.000121212	-	8_15_12_42	0.623002	0.369586	0.340556
k__Bacteria.p__Actinobacteria.c__Actinobacteria.o__Actinomycetales.f__Micrococcaceae.g__Rothia.s__Rothia_mucilaginosa	k__Bacteria.p__Firmicutes.c__Negativicutes.o__Selenomonadales.f__Veillonellaceae.g__Veillonella.s__Veillonella_parvula	139_176_156_664	1.21072	1.14e-17	0	46_30_147_227	0.855048	0.00106117	0.00636949	47_19_60_172	1.93807	3.9e-11	0	123_47_86_240	1.97809	2.35e-22	0	3.46e-05	0.000121029	-	2_1_33_41	0.724974	0.855114	0.245745
k__Bacteria.p__Firmicutes.c__Clostridia.o__Clostridiales.f__Clostridiales_noname.g__Pseudoflavonifractor.s__Pseudoflavonifractor_capillosus	k__Bacteria.p__Firmicutes.c__Clostridia.o__Clostridiales.f__Clostridiales_noname.g__Clostridiales_noname.s__Clostridiales_bacterium_1_7_47FAA	25_216_19_875	1.66547	9.97e-09	0	13_110_27_300	0.288936	0.520106	0.734413	20_76_20_182	0.869459	0.0153864	0.0722619	25_127_78_266	-0.387162	0.154957	0.193357	3.46e-05	0.000120846	-	1_7_21_48	-0.795927	0.628753	0.671774
k__Bacteria.p__Firmicutes.c__Clostridia.o__Clostridiales.f__Eubacteriaceae.g__Eubacterium.s__Eubacterium_siraeum	k__Bacteria.p__Firmicutes.c__Clostridia.o__Clostridiales.f__Lachnospiraceae.g__Lachnospiraceae_noname.s__Lachnospiraceae_bacterium_1_1_57FAA	322_444_174_195	-0.207211	0.117489	0.197942	154_172_45_79	0.447842	0.0487165	0.13727	93_147_28_30	-0.388044	0.236101	0.481162	93_57_167_179	0.555368	0.00681283	0.0114819	3.58e-05	0.000120664	-	5_18_11_43	0.117391	1	0.480526
k__Bacteria.p__Firmicutes.c__Bacilli.o__Lactobacillales.f__Streptococcaceae.g__Streptococcus.s__Streptococcus_sanguinis	k__Bacteria.p__Firmicutes.c__Negativicutes.o__Selenomonadales.f__Veillonellaceae.g__Veillonella.s__Veillonella_parvula	142_257_153_583	0.743666	8.37e-08	0	69_66_124_191	0.474707	0.0276541	0.0865109	39_27_68_164	1.23819	1.73e-05	0.000173913	110_57_99_230	1.49332	5.69e-14	0	3.59e-05	0.000120482	-	NA	NA	NA	NA
k__Bacteria.p__Bacteroidetes.c__Bacteroidia.o__Bacteroidales.f__Bacteroidaceae.g__Bacteroides.s__Bacteroides_ovatus	k__Bacteria.p__Firmicutes.c__Clostridia.o__Clostridiales.f__Lachnospiraceae.g__Lachnospiraceae_noname.s__Lachnospiraceae_bacterium_3_1_46FAA	664_210_187_74	0.22657	0.176012	0.273859	334_87_19_10	0.721959	0.108966	0.249501	207_58_29_4	-0.614208	0.338613	0.602704	179_118_64_135	1.15757	1.61e-09	0	3.59e-05	0.000120301	-	40_26_2_9	1.75916	0.026228	0.439109
k__Bacteria.p__Firmicutes.c__Clostridia.o__Clostridiales.f__Lachnospiraceae.g__Roseburia.s__Roseburia_hominis	k__Bacteria.p__Firmicutes.c__Clostridia.o__Clostridiales.f__Clostridiaceae.g__Clostridium.s__Clostridium_hathewayi	110_887_31_107	-0.85589	0.000187426	0.000621931	56_352_14_28	-1.15505	0.00141183	0.0080406	55_196_20_27	-0.970518	0.00452729	0.0286848	63_209_38_186	0.384089	0.113969	0.148177	3.65e-05	0.00012012	-	17_29_14_17	-0.334137	0.627963	0.166121
k__Bacteria.p__Firmicutes.c__Clostridia.o__Clostridiales.f__Ruminococcaceae.g__Ruminococcus.s__Ruminococcus_lactaris	k__Bacteria.p__Proteobacteria.c__Deltaproteobacteria.o__Desulfovibrionales.f__Desulfovibrionaceae.g__Desulfovibrio.s__Desulfovibrio_piger	153_519_102_361	0.041233	0.831662	0.891079	82_176_40_152	0.56534	0.0138406	0.0486641	71_108_52_67	-0.165738	0.565711	0.805174	17_148_15_316	0.878099	0.0218527	0.0332043	3.66e-05	0.00011994	-	0_20_3_54	-0.968134	0.941393	0.241469
k__Bacteria.p__Bacteroidetes.c__Bacteroidia.o__Bacteroidales.f__Bacteroidaceae.g__Bacteroides.s__Bacteroides_dorei	k__Bacteria.p__Bacteroidetes.c__Bacteroidia.o__Bacteroidales.f__Bacteroidaceae.g__Bacteroides.s__Bacteroides_eggerthii	214_601_41_279	0.876192	1.79e-06	1.77e-05	93_274_21_62	-0.0098762	1	1.00695	106_141_8_43	1.34854	0.000603967	0.00588328	48_207_11_230	1.54434	2.3e-06	5.72e-06	3.7e-05	0.00011976	-	4_33_5_35	-0.142683	1	0.0265907
k__Bacteria.p__Bacteroidetes.c__Bacteroidia.o__Bacteroidales.f__Rikenellaceae.g__Alistipes.s__Alistipes_indistinctus	k__Bacteria.p__Firmicutes.c__Negativicutes.o__Selenomonadales.f__Veillonellaceae.g__Veillonella.s__Veillonella_dispar	32_406_69_628	-0.324335	0.173663	0.27091	40_198_34_178	0.0541422	0.930784	1.01655	15_127_19_137	-0.154067	0.805636	0.942815	6_81_101_308	-1.41714	0.000571056	0.00111726	3.7e-05	0.000119581	-	2_12_14_49	-0.381614	0.873631	0.2313
k__Bacteria.p__Actinobacteria.c__Actinobacteria.o__Coriobacteriales.f__Coriobacteriaceae.g__Gordonibacter.s__Gordonibacter_pamelaeae	k__Bacteria.p__Bacteroidetes.c__Bacteroidia.o__Bacteroidales.f__Porphyromonadaceae.g__Barnesiella.s__Barnesiella_intestinihominis	479_130_417_109	-0.0369893	0.85658	0.908216	218_34_172_26	-0.0274258	1	0.970333	90_13_166_29	0.172055	0.753601	0.92884	128_82_111_175	0.896745	1.79e-06	5.84e-06	3.71e-05	0.000119403	-	0_1_19_57	-0.0172418	1	0.582889
k__Bacteria.p__Bacteroidetes.c__Bacteroidia.o__Bacteroidales.f__Bacteroidaceae.g__Bacteroides.s__Bacteroides_fragilis	k__Bacteria.p__Bacteroidetes.c__Bacteroidia.o__Bacteroidales.f__Bacteroidaceae.g__Bacteroides.s__Bacteroides_uniformis	351_32_710_42	-0.435495	0.0919716	0.161886	178_7_260_5	-0.688169	0.345242	0.557462	119_6_171_2	-1.31678	0.127928	0.3249	188_46_159_103	0.967173	3.27e-06	5.53e-06	3.71e-05	0.000119225	-	35_7_27_8	0.38051	0.69029	0.327012
k__Bacteria.p__Bacteroidetes.c__Bacteroidia.o__Bacteroidales.f__Bacteroidaceae.g__Bacteroides.s__Bacteroides_dorei	k__Bacteria.p__Firmicutes.c__Erysipelotrichia.o__Erysipelotrichales.f__Erysipelotrichaceae.g__Holdemania.s__Holdemania_filiformis	243_572_114_206	-0.26517	0.06666	0.124114	139_228_36_47	-0.230054	0.414277	0.637332	87_160_23_28	-0.413751	0.234905	0.481423	73_182_44_197	0.580785	0.0092618	0.014985	3.74e-05	0.000119048	IBD	10_27_13_27	-0.251314	0.789847	0.121441
k__Bacteria.p__Firmicutes.c__Clostridia.o__Clostridiales.f__Ruminococcaceae.g__Ruminococcus.s__Ruminococcus_callidus	k__Bacteria.p__Firmicutes.c__Negativicutes.o__Selenomonadales.f__Acidaminococcaceae.g__Phascolarctobacterium.s__Phascolarctobacterium_succinatutens	145_420_146_424	0.00261818	1	0.988729	62_192_33_163	0.460338	0.0689968	0.17459	66_78_62_92	0.226145	0.394331	0.658978	27_88_42_339	0.909153	0.00110628	0.00218841	3.77e-05	0.000118871	-	1_7_3_66	1.335	0.531365	0.694411
k__Bacteria.p__Firmicutes.c__Clostridia.o__Clostridiales.f__Lachnospiraceae.g__Lachnospiraceae_noname.s__Lachnospiraceae_bacterium_1_1_57FAA	k__Bacteria.p__Firmicutes.c__Clostridia.o__Clostridiales.f__Lachnospiraceae.g__Lachnospiraceae_noname.s__Lachnospiraceae_bacterium_8_1_57FAA	177_319_315_324	-0.55966	6.07e-06	5.52e-05	86_113_146_105	-0.599973	0.00228591	0.0110088	44_77_74_103	-0.226016	0.414913	0.677647	86_174_68_168	0.198322	0.355782	0.402168	3.81e-05	0.000118694	-	10_6_13_48	1.75845	0.00399543	0.011552
k__Bacteria.p__Bacteroidetes.c__Bacteroidia.o__Bacteroidales.f__Rikenellaceae.g__Alistipes.s__Alistipes_senegalensis	k__Bacteria.p__Firmicutes.c__Clostridia.o__Clostridiales.f__Lachnospiraceae.g__Roseburia.s__Roseburia_hominis	477_37_520_101	0.909492	5.64e-06	4.78e-05	275_15_133_27	1.29783	9.18e-05	0.000833333	163_28_88_19	0.234321	0.572535	0.814663	81_13_191_211	1.89725	3.4e-11	0	3.83e-05	0.000118519	-	11_3_35_28	0.969955	0.22509	0.203701
k__Bacteria.p__Bacteroidetes.c__Bacteroidia.o__Bacteroidales.f__Bacteroidaceae.g__Bacteroides.s__Bacteroides_eggerthii	k__Bacteria.p__Bacteroidetes.c__Bacteroidia.o__Bacteroidales.f__Porphyromonadaceae.g__Parabacteroides.s__Parabacteroides_goldsteinii	37_218_94_786	0.356548	0.106631	0.182938	18_96_36_300	0.456363	0.185646	0.365513	40_74_35_149	0.828267	0.00300754	0.0214785	12_47_20_417	1.67886	8.97e-06	1.54e-05	3.91e-05	0.000118343	-	1_8_5_63	0.711691	0.892099	0.36378
k__Bacteria.p__Bacteroidetes.c__Bacteroidia.o__Bacteroidales.f__Porphyromonadaceae.g__Parabacteroides.s__Parabacteroides_distasonis	k__Bacteria.p__Firmicutes.c__Negativicutes.o__Selenomonadales.f__Acidaminococcaceae.g__Phascolarctobacterium.s__Phascolarctobacterium_succinatutens	211_586_80_258	0.146691	0.368452	0.497641	74_265_21_90	0.166481	0.633946	0.808389	112_134_16_36	0.615341	0.0766539	0.232874	51_204_18_223	1.11265	0.000107291	0.000273024	3.96e-05	0.000118168	-	2_42_2_31	-0.299517	1	0.144838
k__Bacteria.p__Bacteroidetes.c__Bacteroidia.o__Bacteroidales.f__Rikenellaceae.g__Alistipes.s__Alistipes_putredinis	k__Bacteria.p__Firmicutes.c__Clostridia.o__Clostridiales.f__Clostridiales_noname.g__Pseudoflavonifractor.s__Pseudoflavonifractor_capillosus	191_723_50_171	-0.106603	0.615294	0.724836	112_281_11_46	0.479926	0.217599	0.403791	82_162_14_40	0.349274	0.374611	0.650628	96_124_56_220	1.10689	3.93e-08	0	4e-05	0.000117994	-	5_37_3_32	0.308884	0.9426	0.288646
k__Bacteria.p__Actinobacteria.c__Actinobacteria.o__Actinomycetales.f__Micrococcaceae.g__Rothia.s__Rothia_mucilaginosa	k__Bacteria.p__Firmicutes.c__Clostridia.o__Clostridiales.f__Clostridiales_noname.g__Flavonifractor.s__Flavonifractor_plautii	60_255_144_676	0.103074	0.602366	0.714568	18_58_111_263	-0.291227	0.384531	0.593911	22_44_56_176	0.457106	0.170302	0.407276	51_119_165_161	-0.866201	1.83e-05	5.32e-05	4.02e-05	0.00011782	-	3_0_41_33	1.73176	0.454584	0.0921581
k__Bacteria.p__Firmicutes.c__Clostridia.o__Clostridiales.f__Ruminococcaceae.g__Ruminococcus.s__Ruminococcus_callidus	k__Bacteria.p__Firmicutes.c__Erysipelotrichia.o__Erysipelotrichales.f__Erysipelotrichaceae.g__Holdemania.s__Holdemania_filiformis	158_407_199_371	-0.322552	0.0141452	0.0326805	103_151_72_124	0.159705	0.470711	0.688471	39_105_71_83	-0.827261	0.00108916	0.00918221	32_83_85_296	0.299924	0.260408	0.306221	4.03e-05	0.000117647	-	1_7_22_47	-0.862224	0.571865	0.226491
k__Bacteria.p__Bacteroidetes.c__Bacteroidia.o__Bacteroidales.f__Porphyromonadaceae.g__Barnesiella.s__Barnesiella_intestinihominis	k__Bacteria.p__Firmicutes.c__Clostridia.o__Clostridiales.f__Clostridiaceae.g__Clostridium.s__Clostridium_leptum	747_149_180_59	0.499683	0.00522864	0.0134094	323_67_41_19	0.811793	0.0112563	0.0431214	216_40_33_9	0.416035	0.417637	0.683274	168_71_82_175	1.61208	3.26e-17	0	4.07e-05	0.000117474	-	11_8_21_37	0.858569	0.165143	0.179774
k__Bacteria.p__Actinobacteria.c__Actinobacteria.o__Coriobacteriales.f__Coriobacteriaceae.g__Collinsella.s__Collinsella_aerofaciens	k__Bacteria.p__Firmicutes.c__Erysipelotrichia.o__Erysipelotrichales.f__Erysipelotrichaceae.g__Holdemania.s__Holdemania_filiformis	313_710_44_68	-0.386825	0.0723185	0.132558	153_259_22_16	-0.835211	0.0192321	0.067003	99_182_11_6	-1.17714	0.0288641	0.118902	84_220_33_159	0.601352	0.0111631	0.0177816	4.07e-05	0.000117302	-	10_21_13_33	0.192178	0.889624	0.453651
k__Bacteria.p__Firmicutes.c__Clostridia.o__Clostridiales.f__Ruminococcaceae.g__Ruminococcus.s__Ruminococcus_callidus	k__Bacteria.p__Firmicutes.c__Erysipelotrichia.o__Erysipelotrichales.f__Erysipelotrichaceae.g__Catenibacterium.s__Catenibacterium_mitsuokai	109_456_68_502	0.565098	0.000873314	0.00292976	31_223_21_175	0.140162	0.745795	0.897455	46_98_41_113	0.255505	0.379022	0.651698	17_98_16_365	1.37005	0.000135258	0.000311129	4.07e-05	0.00011713	-	2_6_1_68	2.86586	0.0126219	0.200566
k__Bacteria.p__Firmicutes.c__Clostridia.o__Clostridiales.f__Eubacteriaceae.g__Eubacterium.s__Eubacterium_siraeum	k__Bacteria.p__Firmicutes.c__Clostridia.o__Clostridiales.f__Lachnospiraceae.g__Lachnospiraceae_noname.s__Lachnospiraceae_bacterium_3_1_46FAA	578_188_273_96	0.0795819	0.634411	0.740461	272_54_81_43	0.981596	4.97e-05	0.000423601	194_46_42_16	0.484836	0.197958	0.432076	99_51_144_202	0.996036	1.07e-06	0	4.08e-05	0.000116959	-	15_8_27_27	0.600774	0.341435	0.467691
k__Bacteria.p__Bacteroidetes.c__Bacteroidia.o__Bacteroidales.f__Rikenellaceae.g__Alistipes.s__Alistipes_senegalensis	k__Bacteria.p__Proteobacteria.c__Gammaproteobacteria.o__Enterobacteriales.f__Enterobacteriaceae.g__Escherichia.s__Escherichia_coli	311_203_320_301	0.364621	0.00301503	0.00838253	167_123_97_63	-0.12407	0.602916	0.795416	108_83_58_49	0.0948495	0.786255	0.934493	50_44_257_145	-0.444359	0.0686384	0.0945794	4.12e-05	0.000131387	-	6_8_41_22	-0.880442	0.214267	0.486702
k__Bacteria.p__Bacteroidetes.c__Bacteroidia.o__Bacteroidales.f__Porphyromonadaceae.g__Barnesiella.s__Barnesiella_intestinihominis	k__Bacteria.p__Firmicutes.c__Negativicutes.o__Selenomonadales.f__Veillonellaceae.g__Veillonella.s__Veillonella_atypica	140_756_46_193	-0.25767	0.200642	0.304823	73_317_11_49	-0.00356678	1	0.953407	48_208_6_36	0.267135	0.706818	0.884333	46_193_119_138	-1.27827	3.43e-10	0	4.15e-05	0.000131195	-	4_15_16_42	-0.290619	0.852956	0.124394
k__Bacteria.p__Firmicutes.c__Clostridia.o__Clostridiales.f__Lachnospiraceae.g__Roseburia.s__Roseburia_inulinivorans	k__Bacteria.p__Proteobacteria.c__Gammaproteobacteria.o__Enterobacteriales.f__Enterobacteriaceae.g__Escherichia.s__Escherichia_coli	575_460_56_44	-0.0158251	1	0.98054	243_172_21_14	-0.0491846	1	0.935353	157_122_9_10	0.351398	0.597476	0.825404	168_153_139_36	-1.24752	5.96e-09	0	4.15e-05	0.000131004	IBD	24_23_23_7	-1.10042	0.0493912	0.790402
k__Bacteria.p__Bacteroidetes.c__Bacteroidia.o__Bacteroidales.f__Porphyromonadaceae.g__Parabacteroides.s__Parabacteroides_distasonis	k__Bacteria.p__Firmicutes.c__Negativicutes.o__Selenomonadales.f__Veillonellaceae.g__Veillonella.s__Veillonella_parvula	218_579_77_261	0.240777	0.12982	0.214441	142_197_51_60	-0.165335	0.519083	0.73352	86_160_21_31	-0.236215	0.544828	0.777756	84_171_125_116	-0.782246	3.09e-05	8.28e-05	4.21e-05	0.000130814	-	21_23_14_19	0.207318	0.821792	0.0449364
k__Bacteria.p__Firmicutes.c__Clostridia.o__Clostridiales.f__Lachnospiraceae.g__Lachnospiraceae_noname.s__Lachnospiraceae_bacterium_1_4_56FAA	k__Bacteria.p__Verrucomicrobia.c__Verrucomicrobiae.o__Verrucomicrobiales.f__Verrucomicrobiaceae.g__Akkermansia.s__Akkermansia_muciniphila	129_108_629_269	-0.671427	7.88e-06	5.39e-05	50_55_212_133	-0.55925	0.0162604	0.056658	58_19_143_78	0.495376	0.124054	0.321988	48_105_98_245	0.136093	0.588937	0.616764	4.23e-05	0.000130624	-	3_4_21_49	0.582605	0.707247	0.570347
k__Bacteria.p__Bacteroidetes.c__Bacteroidia.o__Bacteroidales.f__Rikenellaceae.g__Alistipes.s__Alistipes_putredinis	k__Bacteria.p__Firmicutes.c__Clostridia.o__Clostridiales.f__Ruminococcaceae.g__Ruminococcaceae_noname.s__Ruminococcaceae_bacterium_D16	156_758_43_178	-0.166459	0.437654	0.566609	80_313_16_41	-0.437209	0.223538	0.423258	73_171_16_38	0	1	1.00383	89_131_58_218	0.932991	4.17e-06	5.43e-06	4.28e-05	0.000130435	-	11_31_7_28	0.327361	0.727901	0.289979
k__Bacteria.p__Firmicutes.c__Clostridia.o__Clostridiales.f__Eubacteriaceae.g__Eubacterium.s__Eubacterium_eligens	k__Bacteria.p__Firmicutes.c__Clostridia.o__Clostridiales.f__Ruminococcaceae.g__Ruminococcus.s__Ruminococcus_albus	171_727_31_206	0.435282	0.0457988	0.0898896	148_234_18_50	0.547332	0.078504	0.19907	58_196_13_31	-0.364338	0.404899	0.662547	55_171_19_251	1.42883	1.64e-07	0	4.34e-05	0.000130246	-	1_42_0_34	0.890068	1	0.7474
k__Bacteria.p__Bacteroidetes.c__Bacteroidia.o__Bacteroidales.f__Bacteroidaceae.g__Bacteroides.s__Bacteroides_thetaiotaomicron	k__Bacteria.p__Bacteroidetes.c__Bacteroidia.o__Bacteroidales.f__Bacteroidaceae.g__Bacteroides.s__Bacteroides_intestinalis	159_615_43_318	0.640471	0.000604451	0.0020544	75_288_15_72	0.202184	0.611042	0.796385	64_188_7_39	0.588965	0.222515	0.474827	38_212_8_238	1.62602	1.15e-05	2.52e-05	4.34e-05	0.000130058	-	9_42_1_25	1.335	0.227982	0.769599
k__Bacteria.p__Firmicutes.c__Negativicutes.o__Selenomonadales.f__Veillonellaceae.g__Veillonella.s__Veillonella_parvula	k__Bacteria.p__Verrucomicrobia.c__Verrucomicrobiae.o__Verrucomicrobiales.f__Verrucomicrobiaceae.g__Akkermansia.s__Akkermansia_muciniphila	180_115_578_262	-0.343727	0.0172881	0.0391552	101_92_161_96	-0.422112	0.0360621	0.105071	62_45_139_52	-0.659797	0.0126721	0.0622292	33_176_113_174	-1.23165	2.58e-08	0	4.34e-05	0.00012987	-	6_29_18_24	-1.23169	0.0328845	0.999955
k__Bacteria.p__Firmicutes.c__Clostridia.o__Clostridiales.f__Clostridiaceae.g__Clostridium.s__Clostridium_leptum	k__Bacteria.p__Firmicutes.c__Bacilli.o__Lactobacillales.f__Streptococcaceae.g__Streptococcus.s__Streptococcus_mitis_oralis_pneumoniae	134_793_30_178	-0.00802742	1	0.983267	37_327_16_70	-0.714895	0.0391884	0.11673	36_213_8_41	-0.180697	0.828263	0.967174	33_217_96_150	-1.42623	1.26e-10	0	4.35e-05	0.000129683	-	0_32_2_43	-1.31792	0.762528	0.94544
k__Bacteria.p__Actinobacteria.c__Actinobacteria.o__Actinomycetales.f__Micrococcaceae.g__Rothia.s__Rothia_mucilaginosa	k__Bacteria.p__Firmicutes.c__Negativicutes.o__Selenomonadales.f__Veillonellaceae.g__Veillonella.s__Veillonella_atypica	97_218_89_731	1.29392	8.89e-16	0	25_51_59_315	0.965279	0.000756216	0.00467317	31_35_23_209	2.06818	2.01e-11	0	110_60_55_271	2.18995	2.67e-26	0	4.36e-05	0.000129496	-	2_1_18_56	1.6273	0.27656	0.605352
k__Bacteria.p__Bacteroidetes.c__Bacteroidia.o__Bacteroidales.f__Rikenellaceae.g__Alistipes.s__Alistipes_finegoldii	k__Bacteria.p__Firmicutes.c__Clostridia.o__Clostridiales.f__Eubacteriaceae.g__Eubacterium.s__Eubacterium_eligens	507_109_391_128	0.419516	0.00507081	0.013075	317_37_65_31	1.40407	2.49e-07	0	157_24_97_20	0.301325	0.446477	0.715066	120_66_106_204	1.24687	1.06e-10	0	4.4e-05	0.00012931	-	17_13_26_21	0.0504194	1	0.0173929
k__Bacteria.p__Bacteroidetes.c__Bacteroidia.o__Bacteroidales.f__Bacteroidaceae.g__Bacteroides.s__Bacteroides_fragilis	k__Bacteria.p__Firmicutes.c__Clostridia.o__Clostridiales.f__Lachnospiraceae.g__Coprococcus.s__Coprococcus_catus	329_54_702_50	-0.833296	5.94e-05	0.000227273	162_23_249_16	-0.782421	0.027744	0.0864573	113_12_159_14	-0.191821	0.787333	0.934129	134_100_119_143	0.474425	0.0111124	0.0177149	4.43e-05	0.000129125	-	13_29_5_30	0.931278	0.160003	0.443414
k__Bacteria.p__Firmicutes.c__Erysipelotrichia.o__Erysipelotrichales.f__Erysipelotrichaceae.g__Erysipelotrichaceae_noname.s__Eubacterium_biforme	k__Bacteria.p__Firmicutes.c__Erysipelotrichia.o__Erysipelotrichales.f__Erysipelotrichaceae.g__Catenibacterium.s__Catenibacterium_mitsuokai	141_375_36_583	1.79577	7.26e-23	0	39_134_13_264	1.74989	2.3e-08	0	75_109_12_102	1.73234	6.39e-08	0	25_62_8_401	2.95865	9.01e-19	0	4.45e-05	0.00012894	IBD	0_4_3_70	0.805625	1	0.18989
k__Bacteria.p__Actinobacteria.c__Actinobacteria.o__Bifidobacteriales.f__Bifidobacteriaceae.g__Bifidobacterium.s__Bifidobacterium_adolescentis	k__Bacteria.p__Proteobacteria.c__Gammaproteobacteria.o__Enterobacteriales.f__Enterobacteriaceae.g__Escherichia.s__Escherichia_coli	543_404_88_100	0.422533	0.0100506	0.0242178	263_182_1_4	1.46592	0.205333	0.393535	127_93_39_39	0.310155	0.294032	0.548719	148_117_159_72	-0.554311	0.00411756	0.00719967	4.49e-05	0.000128755	-	8_9_39_21	-0.719473	0.287372	0.773736
k__Bacteria.p__Firmicutes.c__Clostridia.o__Clostridiales.f__Lachnospiraceae.g__Coprococcus.s__Coprococcus_catus	k__Bacteria.p__Proteobacteria.c__Betaproteobacteria.o__Burkholderiales.f__Oxalobacteraceae.g__Oxalobacter.s__Oxalobacter_formigenes	107_924_4_100	0.954318	0.0662649	0.123389	96_315_4_35	0.88084	0.117429	0.268915	51_221_5_21	-0.0955359	1	0.963024	11_242_0_243	3.13961	0.00433994	0.00756495	4.5e-05	0.000128571	-	3_15_1_58	2.17548	0.0519752	0.585735
k__Bacteria.p__Firmicutes.c__Clostridia.o__Clostridiales.f__Ruminococcaceae.g__Ruminococcus.s__Ruminococcus_callidus	k__Bacteria.p__Firmicutes.c__Negativicutes.o__Selenomonadales.f__Veillonellaceae.g__Veillonella.s__Veillonella_atypica	97_468_89_481	0.112984	0.531443	0.652624	40_214_44_152	-0.435332	0.0914146	0.223877	33_111_21_133	0.623569	0.0553754	0.187365	25_90_140_241	-0.725009	0.00439201	0.0076834	4.63e-05	0.000142653	-	1_7_19_50	-0.657879	0.753108	0.944581
k__Bacteria.p__Actinobacteria.c__Actinobacteria.o__Coriobacteriales.f__Coriobacteriaceae.g__Eggerthella.s__Eggerthella_lenta	k__Bacteria.p__Bacteroidetes.c__Bacteroidia.o__Bacteroidales.f__Bacteroidaceae.g__Bacteroides.s__Bacteroides_caccae	296_171_487_181	-0.440571	0.00081537	0.00271155	146_46_203_55	-0.15171	0.577785	0.782173	72_40_145_41	-0.672198	0.0148307	0.0679126	94_114_107_181	0.33179	0.0880205	0.118103	4.64e-05	0.00014245	-	1_0_46_30	0.676887	1	0.8353
k__Bacteria.p__Proteobacteria.c__Deltaproteobacteria.o__Desulfovibrionales.f__Desulfovibrionaceae.g__Desulfovibrio.s__Desulfovibrio_piger	k__Bacteria.p__Bacteroidetes.c__Bacteroidia.o__Bacteroidales.f__Bacteroidaceae.g__Bacteroides.s__Bacteroides_salyersiae	47_208_112_768	0.442278	0.0250251	0.0540418	40_82_52_276	0.949901	0.000122449	0.00109643	29_94_29_146	0.438426	0.173576	0.411443	6_26_21_443	1.6213	0.00119005	0.00241656	4.66e-05	0.000142248	-	1_2_8_66	1.54631	0.446125	0.950165
k__Bacteria.p__Firmicutes.c__Clostridia.o__Clostridiales.f__Lachnospiraceae.g__Roseburia.s__Roseburia_hominis	k__Bacteria.p__Bacteroidetes.c__Bacteroidia.o__Bacteroidales.f__Bacteroidaceae.g__Bacteroides.s__Bacteroides_intestinalis	184_813_18_120	0.390183	0.169085	0.265111	82_326_8_34	0.0252615	1	1.00818	61_190_10_37	0.142351	0.84794	0.976033	40_232_6_218	1.7674	1.16e-05	2.51e-05	4.7e-05	0.000142045	-	7_39_3_28	0.435743	0.762899	0.102956
k__Bacteria.p__Bacteroidetes.c__Bacteroidia.o__Bacteroidales.f__Rikenellaceae.g__Alistipes.s__Alistipes_shahii	k__Bacteria.p__Firmicutes.c__Clostridia.o__Clostridiales.f__Ruminococcaceae.g__Ruminococcus.s__Ruminococcus_lactaris	513_343_159_120	0.121669	0.421893	0.55196	232_154_26_38	0.78221	0.00549416	0.0230913	149_88_30_31	0.556555	0.0711494	0.227543	92_101_73_230	1.05012	9.92e-08	0	4.72e-05	0.000141844	-	9_18_11_39	0.567475	0.40713	0.386176
k__Bacteria.p__Firmicutes.c__Clostridia.o__Clostridiales.f__Clostridiaceae.g__Clostridium.s__Clostridium_leptum	k__Bacteria.p__Firmicutes.c__Clostridia.o__Clostridiales.f__Lachnospiraceae.g__Lachnospiraceae_noname.s__Lachnospiraceae_bacterium_3_1_57FAA_CT1	192_735_22_186	0.774462	0.00123681	0.00391784	68_296_7_79	0.895641	0.034474	0.102999	80_169_2_47	2.19984	0.000175688	0.00210216	74_176_10_236	2.25205	1.15e-13	0	4.76e-05	0.000141643	-	5_27_6_39	0.195061	1	0.0041853
k__Bacteria.p__Bacteroidetes.c__Bacteroidia.o__Bacteroidales.f__Porphyromonadaceae.g__Barnesiella.s__Barnesiella_intestinihominis	k__Bacteria.p__Firmicutes.c__Clostridia.o__Clostridiales.f__Lachnospiraceae.g__Lachnospiraceae_noname.s__Lachnospiraceae_bacterium_1_4_56FAA	166_730_71_168	-0.621496	0.000208121	0.000696921	78_312_27_33	-1.18415	3.71e-05	0.00036566	58_198_19_23	-1.03518	0.0033097	0.0225228	77_162_76_181	0.123565	0.589172	0.616825	4.81e-05	0.000141443	-	0_19_7_51	-1.73688	0.379188	0.214015
k__Bacteria.p__Bacteroidetes.c__Bacteroidia.o__Bacteroidales.f__Porphyromonadaceae.g__Parabacteroides.s__Parabacteroides_merdae	k__Bacteria.p__Proteobacteria.c__Deltaproteobacteria.o__Desulfovibrionales.f__Desulfovibrionaceae.g__Desulfovibrio.s__Desulfovibrio_piger	233_553_22_327	1.81489	9.19e-18	0	109_227_13_101	1.28614	2.71e-05	0.000292683	115_136_8_39	1.36918	0.000526783	0.00495961	30_189_2_275	2.87563	2.21e-08	0	4.82e-05	0.000141243	-	3_38_0_36	1.89256	0.369075	0.55551
k__Bacteria.p__Firmicutes.c__Clostridia.o__Clostridiales.f__Clostridiales_noname.g__Pseudoflavonifractor.s__Pseudoflavonifractor_capillosus	k__Bacteria.p__Firmicutes.c__Clostridia.o__Clostridiales.f__Eubacteriaceae.g__Eubacterium.s__Eubacterium_siraeum	177_64_589_305	0.35498	0.0334637	0.06946	103_20_223_104	0.858922	0.00173191	0.00879763	79_17_161_41	0.154744	0.738119	0.919839	77_75_73_271	1.33282	9.92e-11	0	4.85e-05	0.000141044	-	5_3_18_51	1.4758	0.0810451	0.851645
k__Bacteria.p__Bacteroidetes.c__Bacteroidia.o__Bacteroidales.f__Rikenellaceae.g__Alistipes.s__Alistipes_shahii	k__Bacteria.p__Firmicutes.c__Clostridia.o__Clostridiales.f__Clostridiales_noname.g__Flavonifractor.s__Flavonifractor_plautii	133_723_71_208	-0.619757	0.000239213	0.000818713	89_297_40_24	-1.7038	2.8e-10	0	50_187_28_33	-1.15016	0.000157427	0.00196755	77_116_139_164	-0.242767	0.22593	0.2692	4.91e-05	0.000140845	-	12_15_32_18	-0.778581	0.161193	0.297097
k__Bacteria.p__Firmicutes.c__Clostridia.o__Clostridiales.f__Eubacteriaceae.g__Eubacterium.s__Eubacterium_ramulus	k__Bacteria.p__Firmicutes.c__Clostridia.o__Clostridiales.f__Lachnospiraceae.g__Lachnospiraceae_noname.s__Lachnospiraceae_bacterium_3_1_57FAA_CT1	154_814_60_107	-1.08753	1.69e-09	0	52_338_23_37	-1.39637	2.72e-06	0	60_192_22_24	-1.07229	0.00140136	0.0120548	39_199_45_213	-0.0735891	0.850019	0.840319	4.91e-05	0.000140647	IBD	3_23_8_43	-0.271543	0.946641	0.784877
k__Bacteria.p__Firmicutes.c__Clostridia.o__Clostridiales.f__Clostridiaceae.g__Clostridium.s__Clostridium_leptum	k__Bacteria.p__Proteobacteria.c__Deltaproteobacteria.o__Desulfovibrionales.f__Desulfovibrionaceae.g__Desulfovibrio.s__Desulfovibrio_piger	218_709_37_171	0.342468	0.0968607	0.16909	101_263_21_65	0.160003	0.65346	0.838525	101_148_22_27	-0.179855	0.674874	0.878292	25_225_7_239	1.28401	0.00257085	0.00470605	4.91e-05	0.000140449	-	1_31_2_43	-0.188052	1	0.197115
k__Bacteria.p__Actinobacteria.c__Actinobacteria.o__Coriobacteriales.f__Coriobacteriaceae.g__Collinsella.s__Collinsella_aerofaciens	k__Bacteria.p__Firmicutes.c__Clostridia.o__Clostridiales.f__Lachnospiraceae.g__Blautia.s__Blautia_producta	51_972_38_74	-2.27815	1.44e-26	0	23_389_14_24	-2.28334	9.66e-11	0	25_256_4_13	-1.20984	0.0746198	0.229941	58_246_65_127	-0.772269	0.000313415	0.000645398	4.93e-05	0.000140252	-	0_31_6_40	-2.31363	0.1388	0.304637
k__Bacteria.p__Actinobacteria.c__Actinobacteria.o__Coriobacteriales.f__Coriobacteriaceae.g__Adlercreutzia.s__Adlercreutzia_equolifaciens	k__Bacteria.p__Firmicutes.c__Clostridia.o__Clostridiales.f__Lachnospiraceae.g__Lachnospiraceae_noname.s__Lachnospiraceae_bacterium_3_1_57FAA_CT1	169_730_45_191	-0.0237008	0.972529	0.988161	60_307_15_68	-0.139838	0.77697	0.915903	65_116_17_100	1.17212	0.000108978	0.00142857	50_150_34_262	0.937302	0.000139174	0.00031051	4.94e-05	0.000140056	-	NA	NA	NA	NA
k__Bacteria.p__Actinobacteria.c__Actinobacteria.o__Actinomycetales.f__Micrococcaceae.g__Rothia.s__Rothia_mucilaginosa	k__Bacteria.p__Actinobacteria.c__Actinobacteria.o__Coriobacteriales.f__Coriobacteriaceae.g__Adlercreutzia.s__Adlercreutzia_equolifaciens	260_55_639_181	0.286789	0.107773	0.184654	65_11_302_72	0.311208	0.457527	0.679708	33_33_148_84	-0.563833	0.0592645	0.193877	49_121_151_175	-0.750888	0.000254036	0.000540338	5.16e-05	0.00013986	-	NA	NA	NA	NA
k__Bacteria.p__Bacteroidetes.c__Bacteroidia.o__Bacteroidales.f__Bacteroidaceae.g__Bacteroides.s__Bacteroides_ovatus	k__Bacteria.p__Firmicutes.c__Clostridia.o__Clostridiales.f__Clostridiaceae.g__Clostridium.s__Clostridium_leptum	714_160_213_48	0.011216	1	0.985194	340_81_24_5	-0.0641129	1	0.964105	221_44_28_5	-0.0402226	1	1.00434	183_114_67_132	1.14609	2.01e-09	0	5.22e-05	0.000139665	IBD	30_36_2_9	1.15542	0.200818	0.990415
k__Bacteria.p__Firmicutes.c__Clostridia.o__Clostridiales.f__Ruminococcaceae.g__Ruminococcus.s__Ruminococcus_sp_5_1_39BFAA	k__Bacteria.p__Firmicutes.c__Negativicutes.o__Selenomonadales.f__Veillonellaceae.g__Dialister.s__Dialister_invisus	411_621_40_63	0.037411	0.942371	0.966336	204_222_17_7	-0.931657	0.0519802	0.144225	64_204_3_27	0.90752	0.170322	0.407142	163_124_65_144	1.06374	2.62e-08	0	5.29e-05	0.00013947	-	1_2_34_40	-0.350483	1	0.188526
k__Bacteria.p__Actinobacteria.c__Actinobacteria.o__Coriobacteriales.f__Coriobacteriaceae.g__Gordonibacter.s__Gordonibacter_pamelaeae	k__Bacteria.p__Bacteroidetes.c__Bacteroidia.o__Bacteroidales.f__Porphyromonadaceae.g__Odoribacter.s__Odoribacter_splanchnicus	51_558_48_478	-0.0945804	0.728997	0.814771	113_139_71_127	0.372157	0.068632	0.174009	29_74_55_140	0.00241561	1	0.93991	37_173_17_269	1.20253	7.41e-05	0.000203995	5.31e-05	0.000139276	-	0_1_24_52	-0.336472	1	0.359408
k__Bacteria.p__Bacteroidetes.c__Bacteroidia.o__Bacteroidales.f__Rikenellaceae.g__Alistipes.s__Alistipes_shahii	k__Bacteria.p__Firmicutes.c__Negativicutes.o__Selenomonadales.f__Acidaminococcaceae.g__Phascolarctobacterium.s__Phascolarctobacterium_succinatutens	230_626_61_218	0.267851	0.118475	0.199116	91_295_4_60	1.42624	0.00390311	0.0177419	112_125_16_45	0.904999	0.00539988	0.0317283	46_147_23_280	1.3252	7.34e-07	0	5.33e-05	0.000139082	-	4_23_0_50	2.9622	0.0313899	0.286502
k__Bacteria.p__Bacteroidetes.c__Bacteroidia.o__Bacteroidales.f__Bacteroidaceae.g__Bacteroides.s__Bacteroides_dorei	k__Bacteria.p__Proteobacteria.c__Gammaproteobacteria.o__Pasteurellales.f__Pasteurellaceae.g__Haemophilus.s__Haemophilus_parainfluenzae	177_638_67_253	0.0430852	0.851424	0.904697	151_216_28_55	0.309474	0.27153	0.480928	51_196_10_41	0.0352375	1	0.9456	51_204_89_152	-0.84606	4.58e-05	0.000124334	5.34e-05	0.000138889	IBD	20_17_16_24	0.553537	0.320259	0.00506846
k__Bacteria.p__Firmicutes.c__Clostridia.o__Clostridiales.f__Eubacteriaceae.g__Eubacterium.s__Eubacterium_eligens	k__Bacteria.p__Firmicutes.c__Negativicutes.o__Selenomonadales.f__Veillonellaceae.g__Veillonella.s__Veillonella_parvula	253_645_42_195	0.591395	0.0016349	0.00490229	169_213_24_44	0.366032	0.22269	0.421	98_156_9_35	0.855241	0.0367526	0.136378	80_146_129_141	-0.510149	0.00730823	0.0120542	5.38e-05	0.000152566	-	21_22_14_20	0.300814	0.665926	0.0997629
k__Bacteria.p__Actinobacteria.c__Actinobacteria.o__Coriobacteriales.f__Coriobacteriaceae.g__Adlercreutzia.s__Adlercreutzia_equolifaciens	k__Bacteria.p__Bacteroidetes.c__Bacteroidia.o__Bacteroidales.f__Rikenellaceae.g__Alistipes.s__Alistipes_onderdonkii	665_234_131_105	0.822787	5.25e-08	0	322_45_52_31	1.44757	7.94e-08	0	151_30_82_35	0.759593	0.00990146	0.0495226	144_56_91_205	1.74815	4.8e-19	0	5.44e-05	0.000152355	-	NA	NA	NA	NA
k__Bacteria.p__Bacteroidetes.c__Bacteroidia.o__Bacteroidales.f__Rikenellaceae.g__Alistipes.s__Alistipes_onderdonkii	k__Bacteria.p__Firmicutes.c__Clostridia.o__Clostridiales.f__Lachnospiraceae.g__Lachnospiraceae_noname.s__Lachnospiraceae_bacterium_8_1_57FAA	321_475_171_168	-0.409017	0.00205807	0.00594472	193_181_39_37	0.0120621	1	0.989963	83_150_35_30	-0.740922	0.0119777	0.06048	82_153_72_189	0.3399	0.0976165	0.129671	5.46e-05	0.000165975	-	15_18_8_36	1.28032	0.0210076	0.0866778
k__Bacteria.p__Actinobacteria.c__Actinobacteria.o__Bifidobacteriales.f__Bifidobacteriaceae.g__Bifidobacterium.s__Bifidobacterium_pseudocatenulatum	k__Bacteria.p__Bacteroidetes.c__Bacteroidia.o__Bacteroidales.f__Prevotellaceae.g__Paraprevotella.s__Paraprevotella_clara	80_167_333_555	-0.2225	0.165113	0.259931	56_64_157_173	-0.0356724	0.951205	1.02779	19_26_150_103	-0.681122	0.0497935	0.173196	26_65_72_333	0.621151	0.0256861	0.0383899	5.47e-05	0.000165746	-	3_7_4_63	1.88482	0.0421768	0.138272
k__Bacteria.p__Firmicutes.c__Clostridia.o__Clostridiales.f__Lachnospiraceae.g__Lachnospiraceae_noname.s__Lachnospiraceae_bacterium_1_4_56FAA	k__Bacteria.p__Firmicutes.c__Bacilli.o__Lactobacillales.f__Streptococcaceae.g__Streptococcus.s__Streptococcus_gordonii	53_184_116_782	0.666635	0.000370724	0.00126911	9_96_14_331	0.811228	0.0950569	0.231749	18_59_54_167	-0.0454229	1	0.98409	29_124_95_248	-0.483599	0.0529564	0.0745559	5.51e-05	0.000165517	-	0_7_1_69	1.12781	1	0.341579
k__Bacteria.p__Firmicutes.c__Clostridia.o__Clostridiales.f__Ruminococcaceae.g__Ruminococcus.s__Ruminococcus_lactaris	k__Bacteria.p__Actinobacteria.c__Actinobacteria.o__Actinomycetales.f__Actinomycetaceae.g__Actinomyces.s__Actinomyces_viscosus	140_532_96_367	0.0048049	1	0.982015	14_244_16_176	-0.455106	0.298509	0.503827	27_152_18_101	-0.0106905	1	0.974798	24_141_102_229	-0.947586	0.000156706	0.000359542	5.53e-05	0.000165289	-	NA	NA	NA	NA
k__Bacteria.p__Bacteroidetes.c__Bacteroidia.o__Bacteroidales.f__Bacteroidaceae.g__Bacteroides.s__Bacteroides_dorei	k__Bacteria.p__Firmicutes.c__Erysipelotrichia.o__Erysipelotrichales.f__Erysipelotrichaceae.g__Erysipelotrichaceae_noname.s__Erysipelotrichaceae_bacterium_6_1_45	216_599_100_220	-0.232765	0.12275	0.204511	147_220_39_44	-0.282881	0.296972	0.500642	51_196_19_32	-0.828255	0.0163114	0.0772654	81_174_53_188	0.498095	0.0192758	0.0294411	5.53e-05	0.000165062	-	3_34_3_37	0.0833816	1	0.612154
k__Bacteria.p__Firmicutes.c__Clostridia.o__Clostridiales.f__Eubacteriaceae.g__Eubacterium.s__Eubacterium_siraeum	k__Bacteria.p__Firmicutes.c__Clostridia.o__Clostridiales.f__Lachnospiraceae.g__Lachnospiraceae_noname.s__Lachnospiraceae_bacterium_5_1_63FAA	738_28_357_12	-0.0986897	0.907531	0.942815	322_4_123_1	-0.13875	1	1.02708	234_6_50_8	1.80375	0.000763598	0.00674772	140_10_222_124	2.01321	5.2e-11	0	5.56e-05	0.000164835	-	10_13_25_29	-0.105603	1	0.000393161
k__Bacteria.p__Actinobacteria.c__Actinobacteria.o__Bifidobacteriales.f__Bifidobacteriaceae.g__Bifidobacterium.s__Bifidobacterium_pseudocatenulatum	k__Bacteria.p__Actinobacteria.c__Actinobacteria.o__Actinomycetales.f__Micrococcaceae.g__Rothia.s__Rothia_dentocariosa	25_222_89_799	0.0234993	1	0.976477	3_117_5_325	0.566939	0.653279	0.838658	5_40_31_222	-0.0416143	1	0.947527	6_85_95_310	-1.39766	0.000702614	0.00139464	5.59e-05	0.000164609	-	NA	NA	NA	NA
k__Bacteria.p__Bacteroidetes.c__Bacteroidia.o__Bacteroidales.f__Rikenellaceae.g__Alistipes.s__Alistipes_finegoldii	k__Bacteria.p__Bacteroidetes.c__Bacteroidia.o__Bacteroidales.f__Rikenellaceae.g__Alistipes.s__Alistipes_indistinctus	292_324_146_373	0.832072	4.86e-11	0	206_148_32_64	1.01514	2.69e-05	0.00029316	106_75_36_81	1.1473	5.25e-06	0.000105263	61_125_26_284	1.66032	1.18e-11	0	5.61e-05	0.000164384	-	8_22_6_41	0.880442	0.214267	0.220694
k__Bacteria.p__Firmicutes.c__Clostridia.o__Clostridiales.f__Ruminococcaceae.g__Ruminococcus.s__Ruminococcus_sp_5_1_39BFAA	k__Bacteria.p__Proteobacteria.c__Deltaproteobacteria.o__Desulfovibrionales.f__Desulfovibrionaceae.g__Desulfovibrio.s__Desulfovibrio_piger	223_809_32_71	-0.498548	0.0344944	0.0711545	118_308_4_20	0.559539	0.404469	0.6302	110_158_13_17	-0.101228	0.942682	1.02126	25_262_7_202	0.964264	0.0309253	0.0452745	5.61e-05	0.000164159	-	0_3_3_71	1.07102	1	0.948824
k__Bacteria.p__Firmicutes.c__Clostridia.o__Clostridiales.f__Clostridiales_noname.g__Flavonifractor.s__Flavonifractor_plautii	k__Bacteria.p__Firmicutes.c__Bacilli.o__Lactobacillales.f__Streptococcaceae.g__Streptococcus.s__Streptococcus_mitis_oralis_pneumoniae	48_156_116_815	0.774418	6.41e-05	0.000255164	23_106_30_291	0.746169	0.0167135	0.0575156	20_58_24_196	1.03339	0.00277207	0.0202012	49_167_80_200	-0.306454	0.171432	0.211265	5.63e-05	0.000163934	IBD	2_42_0_33	1.37148	0.729252	0.288298
k__Bacteria.p__Bacteroidetes.c__Bacteroidia.o__Bacteroidales.f__Rikenellaceae.g__Alistipes.s__Alistipes_indistinctus	k__Bacteria.p__Firmicutes.c__Clostridia.o__Clostridiales.f__Lachnospiraceae.g__Roseburia.s__Roseburia_hominis	406_32_591_106	0.811827	0.000121342	0.000480274	221_17_187_25	0.543121	0.128197	0.277605	120_22_131_25	0.037806	1	0.951977	73_14_199_210	1.67681	5.07e-09	0	5.74e-05	0.000177353	-	11_3_35_28	0.969955	0.22509	0.330785
k__Bacteria.p__Firmicutes.c__Clostridia.o__Clostridiales.f__Lachnospiraceae.g__Coprococcus.s__Coprococcus_sp_ART55_1	k__Bacteria.p__Firmicutes.c__Erysipelotrichia.o__Erysipelotrichales.f__Erysipelotrichaceae.g__Erysipelotrichaceae_noname.s__Erysipelotrichaceae_bacterium_21_3	89_281_233_532	-0.321493	0.0308404	0.0646901	45_124_96_185	-0.353082	0.121271	0.271389	19_102_71_106	-1.261	1.37e-05	0.000121951	20_20_205_251	0.201997	0.648148	0.670829	5.8e-05	0.000177112	-	0_2_2_73	1.77156	1	0.35835
k__Bacteria.p__Firmicutes.c__Clostridia.o__Clostridiales.f__Lachnospiraceae.g__Dorea.s__Dorea_longicatena	k__Bacteria.p__Firmicutes.c__Clostridia.o__Clostridiales.f__Ruminococcaceae.g__Ruminococcus.s__Ruminococcus_albus	189_895_13_38	-0.505025	0.16838	0.264358	160_274_6_10	-0.0570842	1	0.992234	69_212_2_15	0.706934	0.452422	0.717441	66_258_8_164	1.60515	7.2e-06	1.04e-05	5.85e-05	0.000176871	-	1_46_0_30	0.676887	1	0.583314
k__Bacteria.p__Firmicutes.c__Clostridia.o__Clostridiales.f__Lachnospiraceae.g__Dorea.s__Dorea_formicigenerans	k__Bacteria.p__Firmicutes.c__Clostridia.o__Clostridiales.f__Clostridiaceae.g__Clostridium.s__Clostridium_bolteae	146_955_24_10	-2.72251	2.27e-19	0	91_346_11_2	-2.8576	4.31e-07	0	64_222_12_0	-4.45714	1.86e-08	0	126_200_89_81	-0.554208	0.00473938	0.00823257	5.89e-05	0.00017663	-	27_17_23_10	-0.35364	0.617714	0.698242
k__Bacteria.p__Firmicutes.c__Clostridia.o__Clostridiales.f__Ruminococcaceae.g__Ruminococcus.s__Ruminococcus_sp_5_1_39BFAA	k__Bacteria.p__Firmicutes.c__Erysipelotrichia.o__Erysipelotrichales.f__Erysipelotrichaceae.g__Erysipelotrichaceae_noname.s__Erysipelotrichaceae_bacterium_21_3	276_756_46_57	-0.794159	0.000174158	0.000589207	127_299_14_10	-1.17677	0.0064392	0.026956	74_194_16_14	-1.08884	0.00649282	0.0370566	140_147_85_124	0.327169	0.0900244	0.11977	5.89e-05	0.000176391	-	0_3_2_72	1.42139	1	0.508054
k__Bacteria.p__Actinobacteria.c__Actinobacteria.o__Coriobacteriales.f__Coriobacteriaceae.g__Eggerthella.s__Eggerthella_lenta	k__Bacteria.p__Bacteroidetes.c__Bacteroidia.o__Bacteroidales.f__Bacteroidaceae.g__Bacteroides.s__Bacteroides_thetaiotaomicron	311_156_463_205	-0.125017	0.365371	0.494086	148_44_215_43	-0.395104	0.122849	0.272683	96_16_156_30	0.130853	0.817661	0.962085	123_85_127_161	0.604114	0.00133975	0.00263492	5.99e-05	0.000176152	-	1_0_50_26	0.453784	1	0.927874
k__Bacteria.p__Actinobacteria.c__Actinobacteria.o__Coriobacteriales.f__Coriobacteriaceae.g__Gordonibacter.s__Gordonibacter_pamelaeae	k__Bacteria.p__Firmicutes.c__Clostridia.o__Clostridiales.f__Ruminococcaceae.g__Ruminococcus.s__Ruminococcus_sp_5_1_39BFAA	552_57_480_46	-0.0727064	0.803827	0.871389	237_15_189_9	-0.26377	0.676486	0.843929	94_9_174_21	0.203436	0.766022	0.930852	155_55_132_154	1.18387	1.4e-09	0	6.01e-05	0.000175913	-	0_1_3_73	1.94591	1	0.660201
k__Bacteria.p__Firmicutes.c__Clostridia.o__Clostridiales.f__Ruminococcaceae.g__Ruminococcaceae_noname.s__Ruminococcaceae_bacterium_D16	k__Bacteria.p__Firmicutes.c__Erysipelotrichia.o__Erysipelotrichales.f__Erysipelotrichaceae.g__Catenibacterium.s__Catenibacterium_mitsuokai	26_173_151_785	-0.233298	0.355499	0.48348	6_90_46_308	-0.741278	0.119332	0.270301	19_70_68_141	-0.559732	0.0765586	0.233071	16_131_17_332	0.868793	0.0219078	0.0332981	6.01e-05	0.000175676	-	1_17_2_57	0.678758	0.963633	0.866066
k__Bacteria.p__Firmicutes.c__Clostridia.o__Clostridiales.f__Ruminococcaceae.g__Ruminococcus.s__Ruminococcus_sp_5_1_39BFAA	k__Bacteria.p__Firmicutes.c__Clostridia.o__Clostridiales.f__Ruminococcaceae.g__Ruminococcaceae_noname.s__Ruminococcaceae_bacterium_D16	173_859_26_77	-0.52704	0.0373201	0.0761561	91_335_5_19	-0.0336166	1	1.01767	76_192_13_17	-0.663294	0.125664	0.32388	107_180_40_169	0.913311	2.13e-05	6.18e-05	6.03e-05	0.000175439	-	1_2_17_57	0.678758	0.963633	0.829519
k__Bacteria.p__Firmicutes.c__Clostridia.o__Clostridiales.f__Lachnospiraceae.g__Lachnospiraceae_noname.s__Lachnospiraceae_bacterium_1_4_56FAA	k__Bacteria.p__Firmicutes.c__Clostridia.o__Clostridiales.f__Lachnospiraceae.g__Lachnospiraceae_noname.s__Lachnospiraceae_bacterium_3_1_46FAA	179_58_672_226	0.0328913	0.912007	0.945898	75_30_278_67	-0.510884	0.0586795	0.154065	57_20_179_42	-0.409311	0.24207	0.486444	94_59_149_194	0.725759	0.000321839	0.000654001	6.08e-05	0.000188679	-	5_2_37_33	0.675662	0.628798	0.951469
k__Bacteria.p__Firmicutes.c__Clostridia.o__Clostridiales.f__Lachnospiraceae.g__Lachnospiraceae_noname.s__Lachnospiraceae_bacterium_7_1_58FAA	k__Bacteria.p__Firmicutes.c__Clostridia.o__Clostridiales.f__Lachnospiraceae.g__Lachnospiraceae_noname.s__Lachnospiraceae_bacterium_8_1_57FAA	336_501_156_142	-0.492719	0.00034049	0.00118252	189_191_43_27	-0.469074	0.0978256	0.234501	99_165_19_15	-0.738388	0.0599657	0.194302	99_194_55_148	0.313927	0.140247	0.177179	6.09e-05	0.000188425	IBD	15_35_8_19	0.00165563	1	0.569592
k__Bacteria.p__Firmicutes.c__Negativicutes.o__Selenomonadales.f__Veillonellaceae.g__Veillonella.s__Veillonella_parvula	k__Bacteria.p__Firmicutes.c__Bacilli.o__Lactobacillales.f__Streptococcaceae.g__Streptococcus.s__Streptococcus_mitis_oralis_pneumoniae	57_238_107_733	0.497752	0.00704146	0.0174706	28_165_25_232	0.451145	0.157623	0.324976	28_79_16_175	1.33843	7.04e-05	0.000745192	90_119_39_248	1.56118	3.63e-13	0	6.17e-05	0.000188172	-	1_34_1_41	0.184734	1	0.250572
k__Bacteria.p__Actinobacteria.c__Actinobacteria.o__Bifidobacteriales.f__Bifidobacteriaceae.g__Bifidobacterium.s__Bifidobacterium_pseudocatenulatum	k__Bacteria.p__Bacteroidetes.c__Bacteroidia.o__Bacteroidales.f__Bacteroidales_noname.g__Bacteroidales_noname.s__Bacteroidales_bacterium_ph8	168_79_635_253	-0.16787	0.315046	0.440028	102_18_262_68	0.368675	0.247707	0.442381	40_5_217_36	0.211667	0.838986	0.974367	54_37_154_251	0.861109	0.000317319	0.000651299	6.19e-05	0.000187919	-	2_8_17_50	-0.164003	1	0.203572
k__Bacteria.p__Firmicutes.c__Bacilli.o__Lactobacillales.f__Streptococcaceae.g__Streptococcus.s__Streptococcus_mitis_oralis_pneumoniae	k__Bacteria.p__Firmicutes.c__Negativicutes.o__Selenomonadales.f__Veillonellaceae.g__Veillonella.s__Veillonella_dispar	21_143_80_891	0.506366	0.067826	0.125765	13_40_61_336	0.600949	0.115299	0.266892	18_26_16_238	2.31163	1.35e-10	0	59_70_48_319	1.71556	2.4e-14	0	6.31e-05	0.000201072	-	0_2_16_59	-0.326822	1	0.199322
k__Bacteria.p__Firmicutes.c__Bacilli.o__Lactobacillales.f__Streptococcaceae.g__Streptococcus.s__Streptococcus_mitis_oralis_pneumoniae	k__Bacteria.p__Firmicutes.c__Clostridia.o__Clostridiales.f__Lachnospiraceae.g__Blautia.s__Blautia_producta	31_133_58_913	1.30414	2.21e-08	0	7_46_30_367	0.664447	0.198544	0.392023	6_38_23_231	0.508723	0.41883	0.690181	27_102_96_271	-0.281258	0.302571	0.347099	6.54e-05	0.000200803	-	0_2_6_69	0.760087	1	0.520668
k__Bacteria.p__Bacteroidetes.c__Bacteroidia.o__Bacteroidales.f__Bacteroidaceae.g__Bacteroides.s__Bacteroides_vulgatus	k__Bacteria.p__Firmicutes.c__Clostridia.o__Clostridiales.f__Lachnospiraceae.g__Lachnospiraceae_noname.s__Lachnospiraceae_bacterium_1_4_56FAA	187_760_50_138	-0.3913	0.0409659	0.0821183	95_328_10_17	-0.724585	0.113815	0.265182	66_211_11_10	-1.24799	0.00767623	0.0407505	114_219_39_124	0.497228	0.0270686	0.0401337	6.56e-05	0.000200535	-	6_55_1_15	0.190794	1	0.753182
k__Bacteria.p__Bacteroidetes.c__Bacteroidia.o__Bacteroidales.f__Bacteroidaceae.g__Bacteroides.s__Bacteroides_dorei	k__Bacteria.p__Firmicutes.c__Erysipelotrichia.o__Erysipelotrichales.f__Erysipelotrichaceae.g__Catenibacterium.s__Catenibacterium_mitsuokai	126_689_51_269	-0.0407378	0.892307	0.932797	43_324_9_74	0.0499827	1	0.981945	77_170_10_41	0.585861	0.154195	0.366917	25_230_8_233	1.11154	0.00749594	0.0123166	6.63e-05	0.000200267	-	3_34_0_40	2.10625	0.269131	0.529678
k__Bacteria.p__Bacteroidetes.c__Bacteroidia.o__Bacteroidales.f__Bacteroidaceae.g__Bacteroides.s__Bacteroides_thetaiotaomicron	k__Bacteria.p__Bacteroidetes.c__Bacteroidia.o__Bacteroidales.f__Prevotellaceae.g__Prevotella.s__Prevotella_copri	277_497_134_227	-0.0581886	0.708128	0.798241	203_160_42_45	0.30558	0.243112	0.439899	110_142_22_24	-0.169169	0.709925	0.885078	44_206_22_224	0.765549	0.00720571	0.0119321	6.73e-05	0.0002	-	7_44_4_22	-0.171148	1	0.184696
k__Bacteria.p__Actinobacteria.c__Actinobacteria.o__Coriobacteriales.f__Coriobacteriaceae.g__Gordonibacter.s__Gordonibacter_pamelaeae	k__Bacteria.p__Firmicutes.c__Negativicutes.o__Selenomonadales.f__Veillonellaceae.g__Veillonella.s__Veillonella_parvula	142_467_153_373	-0.29884	0.0322052	0.067128	110_142_83_115	0.0700974	0.787003	0.933724	37_66_70_125	0.00383203	1	1.00621	63_147_146_140	-0.884606	4.51e-06	5.41e-06	6.81e-05	0.000199734	-	0_1_35_41	-0.942452	1	0.972201
k__Archaea.p__Euryarchaeota.c__Methanobacteria.o__Methanobacteriales.f__Methanobacteriaceae.g__Methanobrevibacter.s__Methanobrevibacter_smithii	k__Bacteria.p__Firmicutes.c__Clostridia.o__Clostridiales.f__Lachnospiraceae.g__Lachnospiraceae_noname.s__Lachnospiraceae_bacterium_3_1_46FAA	428_156_423_128	-0.18539	0.199812	0.303841	124_35_229_62	-0.0459635	0.941065	1.02453	132_30_104_32	0.300909	0.358018	0.631415	44_25_199_228	0.692533	0.012335	0.0197405	6.92e-05	0.000212766	-	2_2_40_33	-0.189757	1	0.359114
k__Bacteria.p__Firmicutes.c__Clostridia.o__Clostridiales.f__Eubacteriaceae.g__Eubacterium.s__Eubacterium_rectale	k__Bacteria.p__Firmicutes.c__Clostridia.o__Clostridiales.f__Ruminococcaceae.g__Ruminococcaceae_noname.s__Ruminococcaceae_bacterium_D16	189_914_10_22	-0.811848	0.0515851	0.0994698	95_354_1_0	-2.41019	0.324478	0.535763	82_204_7_5	-1.21792	0.0550822	0.187241	125_214_22_135	1.25945	4.49e-07	0	6.93e-05	0.000212483	-	16_43_2_16	0.917669	0.333651	0.66132
k__Bacteria.p__Firmicutes.c__Clostridia.o__Clostridiales.f__Eubacteriaceae.g__Eubacterium.s__Eubacterium_ventriosum	k__Bacteria.p__Proteobacteria.c__Gammaproteobacteria.o__Pasteurellales.f__Pasteurellaceae.g__Haemophilus.s__Haemophilus_parainfluenzae	217_635_27_256	1.16073	3.18e-08	0	149_220_30_51	0.135254	0.679891	0.844074	48_170_13_67	0.352266	0.378858	0.651727	47_138_93_218	-0.221316	0.337691	0.38327	6.96e-05	0.000212202	-	15_8_21_33	1.04427	0.0653091	0.021296
k__Bacteria.p__Bacteroidetes.c__Bacteroidia.o__Bacteroidales.f__Bacteroidaceae.g__Bacteroides.s__Bacteroides_xylanisolvens	k__Bacteria.p__Firmicutes.c__Clostridia.o__Clostridiales.f__Clostridiaceae.g__Clostridium.s__Clostridium_hathewayi	71_490_70_504	0.0422273	0.884194	0.926732	42_287_28_93	-0.723661	0.0100806	0.0374883	43_166_32_57	-0.77169	0.00769732	0.041083	46_135_55_260	0.476701	0.0442934	0.0631797	6.97e-05	0.000211921	-	20_33_11_13	-0.330778	0.666905	0.134028
k__Bacteria.p__Bacteroidetes.c__Bacteroidia.o__Bacteroidales.f__Rikenellaceae.g__Alistipes.s__Alistipes_senegalensis	k__Bacteria.p__Firmicutes.c__Bacilli.o__Lactobacillales.f__Streptococcaceae.g__Streptococcus.s__Streptococcus_mitis_oralis_pneumoniae	30_484_134_487	-1.47766	1.38e-13	0	24_266_29_131	-0.892085	0.00310289	0.0141967	22_169_22_85	-0.684337	0.0507297	0.178021	4_90_125_277	-2.20776	2.73e-07	0	7.03e-05	0.000224868	-	0_14_2_61	-0.164549	1	0.216239
k__Bacteria.p__Firmicutes.c__Clostridia.o__Clostridiales.f__Lachnospiraceae.g__Coprococcus.s__Coprococcus_comes	k__Bacteria.p__Firmicutes.c__Clostridia.o__Clostridiales.f__Ruminococcaceae.g__Subdoligranulum.s__Subdoligranulum_variabile	197_860_16_62	-0.139969	0.73575	0.819917	140_285_9_16	-0.156966	0.87331	0.98173	34_240_3_21	-0.126471	1	0.953584	40_256_6_194	1.5528	0.000184344	0.000412131	7.05e-05	0.000224571	IBD	0_36_1_40	-0.994623	1	0.135105
k__Bacteria.p__Firmicutes.c__Clostridia.o__Clostridiales.f__Lachnospiraceae.g__Lachnospiraceae_noname.s__Lachnospiraceae_bacterium_3_1_46FAA	k__Bacteria.p__Firmicutes.c__Erysipelotrichia.o__Erysipelotrichales.f__Erysipelotrichaceae.g__Erysipelotrichaceae_noname.s__Eubacterium_cylindroides	172_679_62_222	-0.101199	0.600959	0.713723	53_300_13_84	0.108296	0.865681	0.980313	44_192_8_54	0.393528	0.428568	0.705725	29_214_12_241	0.977221	0.00659581	0.0110977	7.05e-05	0.000224274	-	NA	NA	NA	NA
k__Bacteria.p__Firmicutes.c__Clostridia.o__Clostridiales.f__Eubacteriaceae.g__Eubacterium.s__Eubacterium_siraeum	k__Bacteria.p__Firmicutes.c__Clostridia.o__Clostridiales.f__Lachnospiraceae.g__Roseburia.s__Roseburia_inulinivorans	710_56_325_44	0.541855	0.0132534	0.0308029	301_25_114_10	0.080892	0.986288	1.03468	228_12_51_7	0.979129	0.0741402	0.230082	131_19_190_156	1.712	1.01e-11	0	7.13e-05	0.000223979	-	16_7_31_23	0.49547	0.477517	0.0366065
k__Bacteria.p__Firmicutes.c__Clostridia.o__Clostridiales.f__Lachnospiraceae.g__Lachnospiraceae_noname.s__Lachnospiraceae_bacterium_1_4_56FAA	k__Bacteria.p__Bacteroidetes.c__Bacteroidia.o__Bacteroidales.f__Bacteroidaceae.g__Bacteroides.s__Bacteroides_salyersiae	22_215_137_761	-0.547779	0.0278479	0.0590723	17_88_75_270	-0.344662	0.29546	0.498768	17_60_41_180	0.229595	0.58252	0.821975	14_139_13_330	0.934001	0.0245655	0.036957	7.16e-05	0.000223684	-	0_7_9_61	-0.840305	0.988672	0.252879
k__Bacteria.p__Actinobacteria.c__Actinobacteria.o__Coriobacteriales.f__Coriobacteriaceae.g__Adlercreutzia.s__Adlercreutzia_equolifaciens	k__Bacteria.p__Firmicutes.c__Erysipelotrichia.o__Erysipelotrichales.f__Erysipelotrichaceae.g__Erysipelotrichaceae_noname.s__Clostridium_ramosum	59_840_26_210	-0.57568	0.0257911	0.0555046	23_344_19_64	-1.48884	5.7e-06	4.07e-05	21_160_11_106	0.215557	0.711245	0.88555	23_177_120_176	-1.6403	6.25e-12	0	7.2e-05	0.00022339	-	NA	NA	NA	NA
k__Bacteria.p__Firmicutes.c__Clostridia.o__Clostridiales.f__Lachnospiraceae.g__Roseburia.s__Roseburia_hominis	k__Bacteria.p__Firmicutes.c__Clostridia.o__Clostridiales.f__Ruminococcaceae.g__Ruminococcus.s__Ruminococcus_bromii	805_192_100_38	0.471868	0.0280881	0.0596517	380_28_30_12	1.69958	6.15e-06	6.05e-05	209_42_39_8	0.0589852	1	0.946041	156_116_50_174	1.53512	7.9e-15	0	7.32e-05	0.000223097	-	13_33_5_26	0.663541	0.363043	0.148556
k__Bacteria.p__Bacteroidetes.c__Bacteroidia.o__Bacteroidales.f__Bacteroidaceae.g__Bacteroides.s__Bacteroides_caccae	k__Bacteria.p__Firmicutes.c__Erysipelotrichia.o__Erysipelotrichales.f__Erysipelotrichaceae.g__Erysipelotrichaceae_noname.s__Erysipelotrichaceae_bacterium_21_3	191_592_131_221	-0.608047	1.26e-05	9.5e-05	98_251_43_58	-0.641121	0.00791272	0.0302151	57_160_33_48	-0.656491	0.0220122	0.0966175	97_104_128_167	0.19572	0.328613	0.374873	7.35e-05	0.000222805	IBD	0_47_2_28	-2.12026	0.321257	0.142165
k__Bacteria.p__Firmicutes.c__Clostridia.o__Clostridiales.f__Lachnospiraceae.g__Blautia.s__Ruminococcus_gnavus	k__Bacteria.p__Proteobacteria.c__Deltaproteobacteria.o__Desulfovibrionales.f__Desulfovibrionaceae.g__Desulfovibrio.s__Desulfovibrio_desulfuricans	42_395_89_609	-0.312246	0.135362	0.221697	36_169_67_178	-0.56308	0.0196355	0.0680663	19_108_47_124	-0.75276	0.0160974	0.0761884	5_333_11_147	-1.55341	0.00318052	0.00570813	7.36e-05	0.000222513	-	1_37_6_33	-1.57913	0.145915	0.980912
k__Bacteria.p__Firmicutes.c__Clostridia.o__Clostridiales.f__Lachnospiraceae.g__Blautia.s__Ruminococcus_gnavus	k__Bacteria.p__Firmicutes.c__Clostridia.o__Clostridiales.f__Lachnospiraceae.g__Lachnospiraceae_noname.s__Lachnospiraceae_bacterium_3_1_57FAA_CT1	110_327_104_594	0.652061	2.34e-05	0.000136054	43_162_32_213	0.56448	0.034701	0.103249	50_77_32_139	1.02852	0.000141077	0.00177686	55_283_29_129	-0.151538	0.634383	0.657373	7.39e-05	0.000222222	-	7_31_4_35	0.630371	0.499934	0.258394
k__Bacteria.p__Bacteroidetes.c__Bacteroidia.o__Bacteroidales.f__Bacteroidaceae.g__Bacteroides.s__Bacteroides_massiliensis	k__Bacteria.p__Proteobacteria.c__Deltaproteobacteria.o__Desulfovibrionales.f__Desulfovibrionaceae.g__Desulfovibrio.s__Desulfovibrio_desulfuricans	58_355_73_649	0.374419	0.0559018	0.106431	55_142_48_205	0.500923	0.0334321	0.101862	33_110_33_122	0.103096	0.8157	0.953482	7_79_9_401	1.38306	0.00881116	0.0143185	7.44e-05	0.000221932	-	3_14_4_56	1.10878	0.295239	0.765851
k__Bacteria.p__Firmicutes.c__Clostridia.o__Clostridiales.f__Lachnospiraceae.g__Dorea.s__Dorea_formicigenerans	k__Bacteria.p__Firmicutes.c__Clostridia.o__Clostridiales.f__Clostridiaceae.g__Clostridium.s__Clostridium_symbiosum	67_1034_13_21	-2.26418	2.33e-12	0	46_391_6_7	-1.98743	0.000235084	0.00179335	33_253_4_8	-1.38783	0.0448172	0.158618	78_248_39_131	0.050362	0.908459	0.885738	7.46e-05	0.000221643	-	18_26_15_18	-0.182443	0.866214	0.648009
k__Bacteria.p__Actinobacteria.c__Actinobacteria.o__Coriobacteriales.f__Coriobacteriaceae.g__Gordonibacter.s__Gordonibacter_pamelaeae	k__Bacteria.p__Bacteroidetes.c__Bacteroidia.o__Bacteroidales.f__Bacteroidaceae.g__Bacteroides.s__Bacteroides_eggerthii	101_508_154_372	-0.731363	4.84e-07	9.81e-06	50_202_64_134	-0.653868	0.00363151	0.0167442	31_72_83_112	-0.535492	0.0496604	0.173264	27_183_32_254	0.160032	0.660165	0.681178	7.46e-05	0.000221354	-	0_1_9_67	0.862224	1	0.678158
k__Bacteria.p__Actinobacteria.c__Actinobacteria.o__Coriobacteriales.f__Coriobacteriaceae.g__Collinsella.s__Collinsella_aerofaciens	k__Bacteria.p__Firmicutes.c__Clostridia.o__Clostridiales.f__Lachnospiraceae.g__Lachnospiraceae_noname.s__Lachnospiraceae_bacterium_3_1_57FAA_CT1	178_845_36_76	-0.815361	0.000212152	0.000716981	63_349_12_26	-0.954048	0.0147774	0.0540118	78_203_4_13	0.146045	1	1.01052	59_245_25_167	0.464984	0.0896825	0.119586	7.51e-05	0.000221066	-	4_27_7_39	-0.148711	1	0.377365
k__Bacteria.p__Firmicutes.c__Negativicutes.o__Selenomonadales.f__Veillonellaceae.g__Dialister.s__Dialister_invisus	k__Bacteria.p__Firmicutes.c__Bacilli.o__Lactobacillales.f__Streptococcaceae.g__Streptococcus.s__Streptococcus_mitis_oralis_pneumoniae	53_398_111_573	-0.370292	0.0460784	0.0904309	28_193_25_204	0.166516	0.668132	0.841486	13_54_31_200	0.455316	0.279543	0.537969	36_192_93_175	-1.03311	3.11e-06	5.55e-06	7.61e-05	0.000220779	-	1_34_1_41	0.184734	1	0.309395
k__Bacteria.p__Firmicutes.c__Clostridia.o__Clostridiales.f__Lachnospiraceae.g__Dorea.s__Dorea_longicatena	k__Bacteria.p__Firmicutes.c__Erysipelotrichia.o__Erysipelotrichales.f__Erysipelotrichaceae.g__Holdemania.s__Holdemania_filiformis	333_751_24_27	-0.696915	0.0197447	0.0439964	167_267_8_8	-0.468136	0.483952	0.694495	101_180_9_8	-0.686898	0.238689	0.483463	95_229_22_150	1.02367	6.83e-05	0.000201113	7.64e-05	0.000220493	-	19_28_4_26	1.39358	0.0268734	0.564533
k__Bacteria.p__Bacteroidetes.c__Bacteroidia.o__Bacteroidales.f__Bacteroidaceae.g__Bacteroides.s__Bacteroides_vulgatus	k__Bacteria.p__Firmicutes.c__Clostridia.o__Clostridiales.f__Lachnospiraceae.g__Lachnospiraceae_noname.s__Lachnospiraceae_bacterium_7_1_58FAA	709_238_128_60	0.336906	0.0624052	0.116821	357_66_23_4	0.0290104	1	0.988653	244_33_20_1	-0.62729	0.695836	0.881115	232_101_61_102	1.33966	1.47e-11	0	7.65e-05	0.000220207	-	41_20_9_7	0.46888	0.576945	0.141985
k__Bacteria.p__Actinobacteria.c__Actinobacteria.o__Bifidobacteriales.f__Bifidobacteriaceae.g__Bifidobacterium.s__Bifidobacterium_longum	k__Bacteria.p__Firmicutes.c__Clostridia.o__Clostridiales.f__Eubacteriaceae.g__Eubacterium.s__Eubacterium_siraeum	708_328_58_41	0.42528	0.0587172	0.110679	320_116_6_8	1.28025	0.0237424	0.0762959	201_46_39_12	0.315765	0.496206	0.763091	140_246_10_100	1.69663	1.11e-07	0	7.69e-05	0.000219922	-	12_31_11_23	-0.209606	0.856536	0.0014345
k__Bacteria.p__Bacteroidetes.c__Bacteroidia.o__Bacteroidales.f__Bacteroidales_noname.g__Bacteroidales_noname.s__Bacteroidales_bacterium_ph8	k__Bacteria.p__Firmicutes.c__Erysipelotrichia.o__Erysipelotrichales.f__Erysipelotrichaceae.g__Catenibacterium.s__Catenibacterium_mitsuokai	128_675_49_283	0.0857152	0.702213	0.793325	42_322_10_76	-0.0406836	1	0.967597	73_184_14_27	-0.280327	0.539235	0.774621	22_186_11_277	1.06856	0.00538145	0.00926921	7.71e-05	0.000219638	-	2_17_1_57	1.70041	0.243931	0.576748
k__Bacteria.p__Firmicutes.c__Clostridia.o__Clostridiales.f__Lachnospiraceae.g__Blautia.s__Ruminococcus_gnavus	k__Bacteria.p__Verrucomicrobia.c__Verrucomicrobiae.o__Verrucomicrobiales.f__Verrucomicrobiaceae.g__Akkermansia.s__Akkermansia_muciniphila	232_205_526_172	-0.99241	1.57e-14	0	101_104_161_84	-0.676882	0.000625814	0.00386179	83_44_118_53	-0.165874	0.586262	0.823478	95_243_51_107	-0.200082	0.391501	0.435209	7.71e-05	0.000219355	-	5_33_19_20	-1.75679	0.00215157	0.00898542
k__Bacteria.p__Actinobacteria.c__Actinobacteria.o__Bifidobacteriales.f__Bifidobacteriaceae.g__Bifidobacterium.s__Bifidobacterium_pseudocatenulatum	k__Bacteria.p__Actinobacteria.c__Actinobacteria.o__Actinomycetales.f__Actinomycetaceae.g__Actinomyces.s__Actinomyces_viscosus	60_187_176_712	0.264324	0.141978	0.22973	12_108_18_312	0.665812	0.11977	0.270631	6_39_39_214	-0.112489	0.981077	1.02468	14_77_112_293	-0.717205	0.0249855	0.03763	7.89e-05	0.000219072	-	NA	NA	NA	NA
k__Bacteria.p__Bacteroidetes.c__Bacteroidia.o__Bacteroidales.f__Bacteroidaceae.g__Bacteroides.s__Bacteroides_uniformis	k__Bacteria.p__Firmicutes.c__Erysipelotrichia.o__Erysipelotrichales.f__Erysipelotrichaceae.g__Holdemania.s__Holdemania_filiformis	325_736_32_42	-0.548283	0.0310049	0.064953	169_269_6_6	-0.463715	0.58823	0.790276	105_185_5_3	-1.01633	0.241727	0.48726	97_250_20_129	0.899649	0.000836424	0.00166112	8.01e-05	0.00021879	-	20_42_3_12	0.543886	0.6003	0.617943
k__Bacteria.p__Firmicutes.c__Clostridia.o__Clostridiales.f__Lachnospiraceae.g__Lachnospiraceae_noname.s__Lachnospiraceae_bacterium_1_4_56FAA	k__Bacteria.p__Firmicutes.c__Clostridia.o__Clostridiales.f__Lachnospiraceae.g__Roseburia.s__Roseburia_intestinalis	173_64_665_233	-0.0578442	0.788058	0.858585	69_36_257_88	-0.424003	0.0970408	0.234127	59_18_175_46	-0.159981	0.725253	0.893921	105_48_174_169	0.748075	0.000319898	0.000651061	8.02e-05	0.000218509	-	3_4_30_40	0.0322609	1	0.358273
k__Bacteria.p__Firmicutes.c__Erysipelotrichia.o__Erysipelotrichales.f__Erysipelotrichaceae.g__Erysipelotrichaceae_noname.s__Erysipelotrichaceae_bacterium_2_2_44A	k__Bacteria.p__Firmicutes.c__Clostridia.o__Clostridiales.f__Ruminococcaceae.g__Subdoligranulum.s__Subdoligranulum_variabile	41_211_172_711	-0.211553	0.305444	0.42858	48_68_101_233	0.487853	0.0364504	0.105423	9_72_28_189	-0.13781	0.880287	0.978108	26_147_20_303	0.978273	0.00207504	0.00389258	8.07e-05	0.000218228	-	0_4_1_72	1.6809	1	0.684956
k__Bacteria.p__Bacteroidetes.c__Bacteroidia.o__Bacteroidales.f__Rikenellaceae.g__Alistipes.s__Alistipes_finegoldii	k__Bacteria.p__Firmicutes.c__Erysipelotrichia.o__Erysipelotrichales.f__Erysipelotrichaceae.g__Erysipelotrichaceae_noname.s__Eubacterium_cylindroides	121_495_113_406	-0.129872	0.416715	0.546573	54_300_12_84	0.203776	0.656742	0.839429	33_148_19_98	0.130603	0.793028	0.937407	23_163_18_292	0.820881	0.0160761	0.0249812	8.11e-05	0.000217949	-	NA	NA	NA	NA
k__Bacteria.p__Firmicutes.c__Clostridia.o__Clostridiales.f__Eubacteriaceae.g__Eubacterium.s__Eubacterium_ventriosum	k__Bacteria.p__Verrucomicrobia.c__Verrucomicrobiae.o__Verrucomicrobiales.f__Verrucomicrobiaceae.g__Akkermansia.s__Akkermansia_muciniphila	577_275_181_102	0.168728	0.270124	0.389401	224_145_38_43	0.555802	0.0310916	0.0978757	143_75_58_22	-0.313309	0.337352	0.601901	77_108_69_242	0.913203	7.2e-06	1.04e-05	8.14e-05	0.00021767	-	11_12_13_41	1.03962	0.0732824	0.81916
k__Bacteria.p__Actinobacteria.c__Actinobacteria.o__Coriobacteriales.f__Coriobacteriaceae.g__Adlercreutzia.s__Adlercreutzia_equolifaciens	k__Bacteria.p__Bacteroidetes.c__Bacteroidia.o__Bacteroidales.f__Porphyromonadaceae.g__Odoribacter.s__Odoribacter_splanchnicus	77_822_22_214	-0.107276	0.765769	0.841971	159_208_25_58	0.562453	0.0393048	0.117329	49_132_35_82	-0.141344	0.681134	0.879337	37_163_17_279	1.29833	1.61e-05	4.89e-05	8.19e-05	0.000217391	-	NA	NA	NA	NA
k__Bacteria.p__Bacteroidetes.c__Bacteroidia.o__Bacteroidales.f__Bacteroidaceae.g__Bacteroides.s__Bacteroides_vulgatus	k__Bacteria.p__Firmicutes.c__Clostridia.o__Clostridiales.f__Ruminococcaceae.g__Ruminococcus.s__Ruminococcus_albus	161_786_41_147	-0.314953	0.13122	0.216337	157_266_9_18	0.14053	0.889036	0.98514	65_212_6_15	-0.307854	0.708868	0.884796	61_272_13_150	0.922672	0.00434151	0.00756286	8.28e-05	0.000217114	-	1_60_0_16	-0.200671	1	0.505373
k__Bacteria.p__Firmicutes.c__Clostridia.o__Clostridiales.f__Clostridiales_noname.g__Pseudoflavonifractor.s__Pseudoflavonifractor_capillosus	k__Bacteria.p__Firmicutes.c__Erysipelotrichia.o__Erysipelotrichales.f__Erysipelotrichaceae.g__Erysipelotrichaceae_noname.s__Eubacterium_cylindroides	47_194_187_707	-0.0817437	0.718093	0.806416	20_103_46_281	0.181533	0.630894	0.806196	8_88_44_158	-1.07267	0.00845479	0.0458732	19_133_22_322	0.738901	0.033101	0.0481867	8.3e-05	0.000216837	-	NA	NA	NA	NA
k__Bacteria.p__Actinobacteria.c__Actinobacteria.o__Actinomycetales.f__Micrococcaceae.g__Rothia.s__Rothia_mucilaginosa	k__Bacteria.p__Firmicutes.c__Clostridia.o__Clostridiales.f__Lachnospiraceae.g__Lachnospiraceae_noname.s__Lachnospiraceae_bacterium_7_1_58FAA	218_97_619_201	-0.31619	0.0365937	0.0749731	66_10_314_60	0.197486	0.706509	0.867563	60_6_204_28	0.260177	0.724344	0.894578	72_98_221_105	-1.04818	8.14e-08	0	8.32e-05	0.000216561	-	1_2_49_25	-1.17412	0.532191	0.907075
k__Bacteria.p__Firmicutes.c__Clostridia.o__Clostridiales.f__Clostridiales_noname.g__Pseudoflavonifractor.s__Pseudoflavonifractor_capillosus	k__Bacteria.p__Firmicutes.c__Clostridia.o__Clostridiales.f__Lachnospiraceae.g__Blautia.s__Ruminococcus_gnavus	117_124_320_574	0.52575	0.000400419	0.00134577	49_74_156_171	-0.317299	0.167999	0.346547	53_43_74_128	0.75205	0.00375253	0.0244358	100_52_238_106	-0.15688	0.511552	0.54919	8.4e-05	0.00024173	-	2_6_36_33	-1.04128	0.306742	0.27401
k__Bacteria.p__Firmicutes.c__Clostridia.o__Clostridiales.f__Eubacteriaceae.g__Eubacterium.s__Eubacterium_ventriosum	k__Bacteria.p__Firmicutes.c__Clostridia.o__Clostridiales.f__Ruminococcaceae.g__Ruminococcus.s__Ruminococcus_albus	153_699_49_234	0.0388177	0.899587	0.937658	142_227_24_57	0.385304	0.180446	0.355942	57_161_14_66	0.490333	0.176385	0.41492	46_139_28_283	1.1987	3.18e-06	5.54e-06	8.5e-05	0.000241423	-	0_23_1_53	-0.275931	1	0.377769
k__Bacteria.p__Bacteroidetes.c__Bacteroidia.o__Bacteroidales.f__Bacteroidales_noname.g__Bacteroidales_noname.s__Bacteroidales_bacterium_ph8	k__Bacteria.p__Firmicutes.c__Clostridia.o__Clostridiales.f__Lachnospiraceae.g__Lachnospiraceae_noname.s__Lachnospiraceae_bacterium_8_1_57FAA	338_465_154_178	-0.174193	0.206233	0.311989	186_178_46_40	-0.0943077	0.783186	0.92954	98_159_20_21	-0.434359	0.255954	0.522267	80_128_74_214	0.589839	0.0033693	0.00601654	8.58e-05	0.000241117	-	8_11_15_43	0.72964	0.279029	0.807838
k__Bacteria.p__Firmicutes.c__Erysipelotrichia.o__Erysipelotrichales.f__Erysipelotrichaceae.g__Erysipelotrichaceae_noname.s__Erysipelotrichaceae_bacterium_6_1_45	k__Bacteria.p__Firmicutes.c__Bacilli.o__Lactobacillales.f__Streptococcaceae.g__Streptococcus.s__Streptococcus_mitis_oralis_pneumoniae	63_253_101_718	0.572783	0.0014148	0.00440538	22_164_31_233	0.0137993	1	0.940901	13_57_31_197	0.386656	0.371334	0.649209	25_109_104_258	-0.551537	0.0339198	0.0497339	8.58e-05	0.000240811	-	2_4_0_71	4.37506	0.000327993	0.00270561
k__Bacteria.p__Firmicutes.c__Erysipelotrichia.o__Erysipelotrichales.f__Erysipelotrichaceae.g__Erysipelotrichaceae_noname.s__Erysipelotrichaceae_bacterium_21_3	k__Bacteria.p__Firmicutes.c__Erysipelotrichia.o__Erysipelotrichales.f__Erysipelotrichaceae.g__Erysipelotrichaceae_noname.s__Clostridium_ramosum	53_269_32_781	1.56309	1.2e-12	0	23_118_19_290	1.08328	0.00104555	0.00632747	24_66_8_200	2.16222	1.96e-08	0	73_152_70_201	0.320297	0.128797	0.16514	8.58e-05	0.000240506	-	1_1_6_69	2.36952	0.17433	0.0987705
k__Bacteria.p__Proteobacteria.c__Deltaproteobacteria.o__Desulfovibrionales.f__Desulfovibrionaceae.g__Desulfovibrio.s__Desulfovibrio_piger	k__Bacteria.p__Proteobacteria.c__Deltaproteobacteria.o__Desulfovibrionales.f__Desulfovibrionaceae.g__Desulfovibrio.s__Desulfovibrio_desulfuricans	90_165_41_839	2.40349	1.02e-40	0	67_55_36_292	2.2769	2.54e-22	0	47_76_19_156	1.60608	5.48e-08	0	9_23_7_457	3.20517	5.65e-15	0	8.6e-05	0.000240202	-	2_1_5_69	3.0474	0.00666777	0.899042
k__Bacteria.p__Bacteroidetes.c__Bacteroidia.o__Bacteroidales.f__Rikenellaceae.g__Alistipes.s__Alistipes_finegoldii	k__Bacteria.p__Firmicutes.c__Clostridia.o__Clostridiales.f__Lachnospiraceae.g__Coprococcus.s__Coprococcus_comes	574_42_483_36	0.020257	1	0.991772	337_17_88_8	0.616428	0.233672	0.434345	169_12_105_12	0.474142	0.354169	0.61991	150_36_146_164	1.53254	3.96e-13	0	8.66e-05	0.000239899	-	22_8_14_33	1.81085	0.000551495	0.61595
k__Bacteria.p__Bacteroidetes.c__Bacteroidia.o__Bacteroidales.f__Rikenellaceae.g__Alistipes.s__Alistipes_senegalensis	k__Bacteria.p__Firmicutes.c__Clostridia.o__Clostridiales.f__Ruminococcaceae.g__Ruminococcus.s__Ruminococcus_lactaris	325_189_347_274	0.30516	0.0144988	0.0334407	180_110_78_82	0.540415	0.00848919	0.0334704	126_65_53_54	0.676711	0.00800994	0.0440267	51_43_114_288	1.09294	2.9e-06	5.59e-06	8.68e-05	0.000239596	-	5_9_15_48	0.59418	0.510812	0.445207
k__Bacteria.p__Firmicutes.c__Clostridia.o__Clostridiales.f__Lachnospiraceae.g__Roseburia.s__Roseburia_inulinivorans	k__Bacteria.p__Firmicutes.c__Clostridia.o__Clostridiales.f__Clostridiales_noname.g__Flavonifractor.s__Flavonifractor_plautii	171_864_33_67	-0.916986	6.06e-05	0.000232843	109_306_20_15	-1.30888	0.00021375	0.00165659	73_206_5_14	-0.0636144	1	1.01421	148_173_68_107	0.295064	0.145963	0.184813	8.73e-05	0.000239295	-	29_18_15_15	0.46662	0.440304	0.733245
k__Bacteria.p__Bacteroidetes.c__Bacteroidia.o__Bacteroidales.f__Bacteroidaceae.g__Bacteroides.s__Bacteroides_massiliensis	k__Bacteria.p__Firmicutes.c__Clostridia.o__Clostridiales.f__Lachnospiraceae.g__Anaerostipes.s__Anaerostipes_hadrus	389_24_682_40	-0.0582698	0.929672	0.957828	193_4_244_9	0.513277	0.535355	0.741972	133_10_139_16	0.408022	0.428673	0.705573	78_8_264_146	1.63222	4.07e-06	5.44e-06	8.83e-05	0.000251572	-	8_9_20_40	0.569651	0.438425	0.108125
k__Bacteria.p__Firmicutes.c__Clostridia.o__Clostridiales.f__Lachnospiraceae.g__Lachnospiraceae_noname.s__Lachnospiraceae_bacterium_1_1_57FAA	k__Bacteria.p__Firmicutes.c__Clostridia.o__Clostridiales.f__Lachnospiraceae.g__Roseburia.s__Roseburia_intestinalis	366_130_472_167	-0.0044291	1	1.00124	142_57_184_67	-0.0979648	0.720445	0.888606	98_23_136_41	0.242425	0.487538	0.744049	170_90_109_127	0.785577	2.6e-05	7.45e-05	8.85e-05	0.000251256	-	6_10_27_34	-0.2528	0.861096	0.0785103
k__Bacteria.p__Actinobacteria.c__Actinobacteria.o__Coriobacteriales.f__Coriobacteriaceae.g__Adlercreutzia.s__Adlercreutzia_equolifaciens	k__Bacteria.p__Firmicutes.c__Erysipelotrichia.o__Erysipelotrichales.f__Erysipelotrichaceae.g__Holdemania.s__Holdemania_filiformis	295_604_62_174	0.311025	0.0676978	0.125693	141_226_34_49	-0.109432	0.748657	0.897486	83_98_27_90	1.02595	0.000126292	0.0015304	70_130_47_249	1.04297	1.54e-06	5.92e-06	8.89e-05	0.000250941	-	NA	NA	NA	NA
k__Bacteria.p__Bacteroidetes.c__Bacteroidia.o__Bacteroidales.f__Prevotellaceae.g__Paraprevotella.s__Paraprevotella_clara	k__Bacteria.p__Firmicutes.c__Clostridia.o__Clostridiales.f__Clostridiaceae.g__Clostridium.s__Clostridium_leptum	322_91_605_117	-0.379852	0.0177476	0.0399636	171_42_193_44	-0.0747091	0.846579	0.955512	132_37_117_12	-0.978468	0.00673927	0.0376685	58_40_192_206	0.437929	0.0688245	0.0947019	8.89e-05	0.000250627	-	5_2_27_43	1.24703	0.209866	0.33108
k__Bacteria.p__Bacteroidetes.c__Bacteroidia.o__Bacteroidales.f__Porphyromonadaceae.g__Parabacteroides.s__Parabacteroides_merdae	k__Bacteria.p__Firmicutes.c__Clostridia.o__Clostridiales.f__Lachnospiraceae.g__Lachnospiraceae_noname.s__Lachnospiraceae_bacterium_7_1_58FAA	608_178_229_120	0.582155	4.5e-05	0.00017067	286_50_94_20	0.20759	0.565601	0.7545	220_31_44_3	-0.596816	0.432502	0.709613	164_55_129_148	1.22343	3.83e-10	0	9.13e-05	0.000262829	-	32_9_18_18	1.22995	0.0212737	0.990221
k__Bacteria.p__Actinobacteria.c__Actinobacteria.o__Coriobacteriales.f__Coriobacteriaceae.g__Eggerthella.s__Eggerthella_lenta	k__Bacteria.p__Firmicutes.c__Clostridia.o__Clostridiales.f__Eubacteriaceae.g__Eubacterium.s__Eubacterium_rectale	446_21_657_11	-1.01271	0.00775693	0.0191192	191_1_258_0	-1.39862	0.834291	0.944847	103_9_183_3	-1.57117	0.016337	0.0772088	168_40_171_117	1.04749	7.9e-07	0	9.14e-05	0.0002625	-	0_1_59_17	-2.32239	0.384448	0.0434778
k__Bacteria.p__Bacteroidetes.c__Bacteroidia.o__Bacteroidales.f__Bacteroidaceae.g__Bacteroides.s__Bacteroides_eggerthii	k__Bacteria.p__Firmicutes.c__Clostridia.o__Clostridiales.f__Lachnospiraceae.g__Roseburia.s__Roseburia_hominis	234_21_763_117	0.517928	0.0439049	0.0869336	102_12_306_30	-0.203357	0.696483	0.853224	91_23_160_24	-0.520282	0.136226	0.350764	46_13_226_211	1.16824	0.000288015	0.000598007	9.21e-05	0.000262172	-	6_3_40_28	0.267641	0.97216	0.246556
k__Bacteria.p__Bacteroidetes.c__Bacteroidia.o__Bacteroidales.f__Bacteroidaceae.g__Bacteroides.s__Bacteroides_dorei	k__Bacteria.p__Bacteroidetes.c__Bacteroidia.o__Bacteroidales.f__Bacteroidaceae.g__Bacteroides.s__Bacteroides_xylanisolvens	453_362_108_212	0.896163	5.96e-11	0	269_98_60_23	0.0608689	0.928929	1.01441	174_73_35_16	0.098467	0.894089	0.984274	127_128_54_187	1.22777	4.78e-10	0	9.29e-05	0.000261845	-	29_8_24_16	0.849011	0.142992	0.483561
k__Bacteria.p__Actinobacteria.c__Actinobacteria.o__Coriobacteriales.f__Coriobacteriaceae.g__Collinsella.s__Collinsella_aerofaciens	k__Bacteria.p__Bacteroidetes.c__Bacteroidia.o__Bacteroidales.f__Bacteroidaceae.g__Bacteroides.s__Bacteroides_cellulosilyticus	385_638_32_80	0.402437	0.0790419	0.142264	188_224_7_31	1.26031	0.00259246	0.0122717	175_106_8_9	0.61072	0.308494	0.585468	83_221_11_181	1.78333	6.26e-09	0	9.34e-05	0.000261519	-	14_17_9_37	1.185	0.0329939	0.323311
k__Bacteria.p__Bacteroidetes.c__Bacteroidia.o__Bacteroidales.f__Bacteroidaceae.g__Bacteroides.s__Bacteroides_fragilis	k__Bacteria.p__Proteobacteria.c__Betaproteobacteria.o__Burkholderiales.f__Sutterellaceae.g__Sutterella.s__Sutterella_wadsworthensis	119_264_194_558	0.260298	0.0692737	0.128074	88_97_158_107	-0.485114	0.0152203	0.0553731	38_87_59_114	-0.166382	0.59006	0.824535	75_159_56_206	0.548149	0.00973479	0.0158555	9.34e-05	0.000261194	-	7_35_4_31	0.39128	0.76816	0.816605
k__Bacteria.p__Bacteroidetes.c__Bacteroidia.o__Bacteroidales.f__Prevotellaceae.g__Paraprevotella.s__Paraprevotella_clara	k__Bacteria.p__Bacteroidetes.c__Bacteroidia.o__Bacteroidales.f__Rikenellaceae.g__Alistipes.s__Alistipes_senegalensis	248_165_266_456	0.944686	6.97e-14	0	154_59_136_101	0.657952	0.00141318	0.00803351	114_55_77_52	0.334727	0.206878	0.459417	39_59_55_343	1.41313	9.02e-09	0	9.37e-05	0.00026087	-	2_5_12_58	0.754841	0.64739	0.44473
k__Bacteria.p__Bacteroidetes.c__Bacteroidia.o__Bacteroidales.f__Bacteroidales_noname.g__Bacteroidales_noname.s__Bacteroidales_bacterium_ph8	k__Bacteria.p__Proteobacteria.c__Deltaproteobacteria.o__Desulfovibrionales.f__Desulfovibrionaceae.g__Desulfovibrio.s__Desulfovibrio_piger	220_583_35_297	1.15273	1.19e-09	0	108_256_14_72	0.749059	0.0200472	0.06884	108_149_15_26	0.215758	0.64585	0.862731	26_182_6_282	1.84227	9.19e-06	1.54e-05	9.59e-05	0.000260546	-	2_17_1_57	1.70041	0.243931	0.902529
k__Bacteria.p__Firmicutes.c__Clostridia.o__Clostridiales.f__Eubacteriaceae.g__Eubacterium.s__Eubacterium_eligens	k__Bacteria.p__Firmicutes.c__Clostridia.o__Clostridiales.f__Lachnospiraceae.g__Roseburia.s__Roseburia_intestinalis	679_219_159_78	0.42106	0.00961175	0.0233012	292_90_34_34	1.17311	1.29e-05	0.000165746	204_50_30_14	0.655017	0.0953098	0.269255	168_58_111_159	1.41593	2.45e-13	0	9.61e-05	0.000260223	-	25_18_8_26	1.45799	0.00554407	0.937416
k__Bacteria.p__Actinobacteria.c__Actinobacteria.o__Coriobacteriales.f__Coriobacteriaceae.g__Eggerthella.s__Eggerthella_lenta	k__Bacteria.p__Firmicutes.c__Bacilli.o__Lactobacillales.f__Streptococcaceae.g__Streptococcus.s__Streptococcus_anginosus	145_322_127_541	0.6503	4.15e-06	3.28e-05	26_166_22_236	0.514582	0.120422	0.271132	26_86_49_137	-0.161348	0.655853	0.872345	57_151_91_197	-0.199401	0.368809	0.413554	9.65e-05	0.000259901	-	NA	NA	NA	NA
k__Bacteria.p__Bacteroidetes.c__Bacteroidia.o__Bacteroidales.f__Rikenellaceae.g__Alistipes.s__Alistipes_indistinctus	k__Bacteria.p__Firmicutes.c__Erysipelotrichia.o__Erysipelotrichales.f__Erysipelotrichaceae.g__Erysipelotrichaceae_noname.s__Clostridium_ramosum	24_414_61_636	-0.491453	0.058733	0.110691	10_228_32_180	-1.36567	0.000163653	0.00126884	10_132_22_134	-0.747158	0.0805539	0.239659	5_82_138_271	-2.03496	4.68e-07	0	9.73e-05	0.000271941	-	0_14_7_56	-1.34796	0.621659	0.659083
k__Bacteria.p__Firmicutes.c__Clostridia.o__Clostridiales.f__Lachnospiraceae.g__Lachnospiraceae_noname.s__Lachnospiraceae_bacterium_3_1_46FAA	k__Bacteria.p__Firmicutes.c__Clostridia.o__Clostridiales.f__Lachnospiraceae.g__Roseburia.s__Roseburia_hominis	762_89_235_49	0.582626	0.00310059	0.00858598	325_28_83_14	0.68476	0.0688278	0.17436	200_36_51_11	0.204267	0.722053	0.892893	181_62_91_162	1.64043	1.75e-17	0	9.84e-05	0.000271605	-	31_11_15_20	1.28723	0.0126616	0.497141
k__Bacteria.p__Bacteroidetes.c__Bacteroidia.o__Bacteroidales.f__Bacteroidaceae.g__Bacteroides.s__Bacteroides_cellulosilyticus	k__Bacteria.p__Firmicutes.c__Negativicutes.o__Selenomonadales.f__Acidaminococcaceae.g__Phascolarctobacterium.s__Phascolarctobacterium_succinatutens	101_316_190_528	-0.116874	0.451388	0.579007	48_147_47_208	0.366945	0.139245	0.304742	78_105_50_65	-0.0355355	0.977075	1.02351	21_73_48_354	0.759912	0.0121023	0.0194628	9.93e-05	0.00027127	-	1_22_3_51	-0.0192314	1	0.457511
k__Bacteria.p__Firmicutes.c__Clostridia.o__Clostridiales.f__Ruminococcaceae.g__Ruminococcus.s__Ruminococcus_callidus	k__Bacteria.p__Proteobacteria.c__Betaproteobacteria.o__Burkholderiales.f__Oxalobacteraceae.g__Oxalobacter.s__Oxalobacter_formigenes	64_501_47_523	0.348869	0.100725	0.174722	64_190_36_160	0.397995	0.109924	0.254668	28_116_28_126	0.082351	0.894568	0.984615	6_109_5_376	1.40205	0.0267235	0.0397059	0.000100099	0.000270936	IBD	2_6_2_67	2.34033	0.0375003	0.413431
k__Bacteria.p__Bacteroidetes.c__Bacteroidia.o__Bacteroidales.f__Bacteroidaceae.g__Bacteroides.s__Bacteroides_cellulosilyticus	k__Bacteria.p__Firmicutes.c__Clostridia.o__Clostridiales.f__Lachnospiraceae.g__Blautia.s__Ruminococcus_gnavus	145_272_292_426	-0.250315	0.0575842	0.109197	81_114_124_131	-0.285271	0.162594	0.340459	71_112_56_59	-0.40152	0.118837	0.317425	46_48_292_110	-1.01556	1.54e-05	4.91e-05	0.000100533	0.000270603	-	7_16_31_23	-1.08144	0.0597077	0.907688
k__Bacteria.p__Firmicutes.c__Clostridia.o__Clostridiales.f__Lachnospiraceae.g__Roseburia.s__Roseburia_hominis	k__Bacteria.p__Firmicutes.c__Erysipelotrichia.o__Erysipelotrichales.f__Erysipelotrichaceae.g__Erysipelotrichaceae_noname.s__Eubacterium_cylindroides	210_787_24_114	0.222524	0.404421	0.5345	64_344_2_40	1.10958	0.127956	0.277762	42_209_10_37	-0.322254	0.530233	0.772174	34_238_7_217	1.43389	0.000376041	0.000779174	0.000100623	0.00029484	-	NA	NA	NA	NA
k__Bacteria.p__Firmicutes.c__Clostridia.o__Clostridiales.f__Lachnospiraceae.g__Lachnospiraceae_noname.s__Lachnospiraceae_bacterium_8_1_57FAA	k__Bacteria.p__Firmicutes.c__Clostridia.o__Clostridiales.f__Ruminococcaceae.g__Ruminococcus.s__Ruminococcus_albus	72_420_130_513	-0.387981	0.0189208	0.0423957	83_149_83_135	-0.0983248	0.684142	0.846793	30_88_41_139	0.147095	0.690688	0.882177	32_122_42_300	0.629073	0.0191552	0.0292548	0.000101282	0.000294479	-	0_23_1_53	-0.275931	1	0.588196
k__Bacteria.p__Bacteroidetes.c__Bacteroidia.o__Bacteroidales.f__Bacteroidaceae.g__Bacteroides.s__Bacteroides_eggerthii	k__Bacteria.p__Firmicutes.c__Erysipelotrichia.o__Erysipelotrichales.f__Erysipelotrichaceae.g__Turicibacter.s__Turicibacter_sanguinis	90_165_257_623	0.280708	0.0727635	0.1332	27_87_40_296	0.833292	0.00339049	0.0150074	34_80_52_132	0.0784716	0.864929	0.976736	6_53_69_368	-0.439766	0.40906	0.451437	0.000101501	0.000294118	-	NA	NA	NA	NA
k__Bacteria.p__Actinobacteria.c__Actinobacteria.o__Actinomycetales.f__Micrococcaceae.g__Rothia.s__Rothia_mucilaginosa	k__Bacteria.p__Bacteroidetes.c__Bacteroidia.o__Bacteroidales.f__Bacteroidaceae.g__Bacteroides.s__Bacteroides_thetaiotaomicron	222_93_552_268	0.145363	0.347658	0.474694	65_11_298_76	0.378224	0.344591	0.555409	54_12_198_34	-0.277358	0.566414	0.805097	66_104_184_142	-0.710293	0.000292904	0.000604497	0.000102098	0.000293758	-	1_2_50_24	-1.23413	0.493494	0.627349
k__Bacteria.p__Bacteroidetes.c__Bacteroidia.o__Bacteroidales.f__Bacteroidaceae.g__Bacteroides.s__Bacteroides_vulgatus	k__Bacteria.p__Firmicutes.c__Negativicutes.o__Selenomonadales.f__Veillonellaceae.g__Veillonella.s__Veillonella_parvula	245_702_50_138	-0.0424515	0.884984	0.927247	182_241_11_16	0.080894	0.994433	1.04013	103_174_4_17	0.83577	0.177879	0.416654	114_219_95_68	-0.98307	6.04e-07	0	0.000103449	0.000293399	-	28_33_7_9	0.0747474	1	0.070434
k__Bacteria.p__Bacteroidetes.c__Bacteroidia.o__Bacteroidales.f__Prevotellaceae.g__Paraprevotella.s__Paraprevotella_clara	k__Bacteria.p__Firmicutes.c__Clostridia.o__Clostridiales.f__Ruminococcaceae.g__Ruminococcus.s__Ruminococcus_callidus	230_183_335_387	0.37213	0.00320523	0.00882399	131_82_123_114	0.390542	0.0510472	0.142639	88_81_56_73	0.345444	0.173816	0.412262	40_58_75_323	1.08734	6.8e-06	1.05e-05	0.00010557	0.00029304	IBD	1_6_7_63	0.6698	0.917163	0.680432
k__Bacteria.p__Firmicutes.c__Clostridia.o__Clostridiales.f__Lachnospiraceae.g__Lachnospiraceae_noname.s__Lachnospiraceae_bacterium_5_1_63FAA	k__Bacteria.p__Firmicutes.c__Clostridia.o__Clostridiales.f__Clostridiaceae.g__Clostridium.s__Clostridium_hathewayi	130_965_11_29	-1.05923	0.00466977	0.0120942	66_379_4_1	-2.84026	0.000553638	0.00367876	70_214_5_9	-0.566153	0.464834	0.720456	85_277_16_118	0.794248	0.00780431	0.0127631	0.000106198	0.000292683	-	15_20_16_26	0.194199	0.847563	0.270052
k__Bacteria.p__Bacteroidetes.c__Bacteroidia.o__Bacteroidales.f__Bacteroidaceae.g__Bacteroides.s__Bacteroides_intestinalis	k__Bacteria.p__Firmicutes.c__Negativicutes.o__Selenomonadales.f__Veillonellaceae.g__Veillonella.s__Veillonella_atypica	29_173_157_776	-0.176416	0.479232	0.605266	20_70_64_296	0.290194	0.386113	0.594267	9_62_45_182	-0.494837	0.263576	0.528204	6_40_159_291	-1.2265	0.00483289	0.00834284	0.000106293	0.000304507	-	0_10_20_47	-2.20422	0.156948	0.523902
k__Bacteria.p__Firmicutes.c__Negativicutes.o__Selenomonadales.f__Veillonellaceae.g__Dialister.s__Dialister_invisus	k__Bacteria.p__Firmicutes.c__Negativicutes.o__Selenomonadales.f__Veillonellaceae.g__Veillonella.s__Veillonella_atypica	96_355_90_594	0.578389	0.000398782	0.00134276	47_174_37_192	0.33456	0.206	0.39344	17_50_37_194	0.586319	0.106179	0.294659	65_163_100_168	-0.397985	0.0487338	0.0697357	0.000108176	0.000328467	-	8_27_12_30	-0.282122	0.770834	0.833576
k__Bacteria.p__Actinobacteria.c__Actinobacteria.o__Coriobacteriales.f__Coriobacteriaceae.g__Eggerthella.s__Eggerthella_lenta	k__Bacteria.p__Bacteroidetes.c__Bacteroidia.o__Bacteroidales.f__Bacteroidaceae.g__Bacteroides.s__Bacteroides_finegoldii	82_385_162_506	-0.404897	0.0089121	0.0217448	35_157_78_180	-0.657261	0.005507	0.0230452	22_90_67_119	-0.820646	0.00459528	0.0287929	27_181_29_259	0.287297	0.379962	0.422584	0.000108237	0.000328068	-	0_1_13_63	0.449738	1	0.923158
k__Bacteria.p__Bacteroidetes.c__Bacteroidia.o__Bacteroidales.f__Rikenellaceae.g__Alistipes.s__Alistipes_onderdonkii	k__Bacteria.p__Firmicutes.c__Clostridia.o__Clostridiales.f__Lachnospiraceae.g__Roseburia.s__Roseburia_intestinalis	598_198_240_99	0.221075	0.14526	0.234048	276_98_50_26	0.387326	0.188082	0.375017	183_50_51_14	0.0228082	1	0.997994	164_71_115_146	1.07097	1.48e-08	0	0.000109288	0.00032767	-	15_18_18_26	0.182443	0.866214	0.0731698
k__Bacteria.p__Actinobacteria.c__Actinobacteria.o__Bifidobacteriales.f__Bifidobacteriaceae.g__Bifidobacterium.s__Bifidobacterium_longum	k__Bacteria.p__Bacteroidetes.c__Bacteroidia.o__Bacteroidales.f__Bacteroidaceae.g__Bacteroides.s__Bacteroides_eggerthii	235_801_20_79	0.130558	0.70402	0.795161	110_326_4_10	-0.236117	0.911844	0.990598	92_155_22_29	-0.248562	0.516777	0.77219	55_331_4_106	1.37682	0.00561208	0.00965231	0.000110062	0.000327273	-	4_39_5_29	-0.492581	0.69801	0.0271461
k__Bacteria.p__Actinobacteria.c__Actinobacteria.o__Coriobacteriales.f__Coriobacteriaceae.g__Adlercreutzia.s__Adlercreutzia_equolifaciens	k__Bacteria.p__Bacteroidetes.c__Bacteroidia.o__Bacteroidales.f__Bacteroidaceae.g__Bacteroides.s__Bacteroides_vulgatus	762_137_185_51	0.431506	0.0228605	0.0500233	345_22_78_5	0.0731268	1	0.9786	166_15_111_6	-0.468067	0.453493	0.717874	166_34_167_129	1.31673	1.34e-09	0	0.000110227	0.000326877	-	NA	NA	NA	NA
k__Bacteria.p__Bacteroidetes.c__Bacteroidia.o__Bacteroidales.f__Rikenellaceae.g__Alistipes.s__Alistipes_shahii	k__Bacteria.p__Proteobacteria.c__Deltaproteobacteria.o__Desulfovibrionales.f__Desulfovibrionaceae.g__Desulfovibrio.s__Desulfovibrio_desulfuricans	117_739_14_265	1.06793	0.000168652	0.000585312	94_292_9_55	0.635226	0.114489	0.266273	56_181_10_51	0.423192	0.329767	0.598574	14_179_2_301	2.27645	0.000188818	0.000414087	0.000112153	0.000326481	-	6_21_1_49	2.30026	0.0136151	0.983745
k__Bacteria.p__Bacteroidetes.c__Bacteroidia.o__Bacteroidales.f__Bacteroidales_noname.g__Bacteroidales_noname.s__Bacteroidales_bacterium_ph8	k__Bacteria.p__Firmicutes.c__Clostridia.o__Clostridiales.f__Ruminococcaceae.g__Ruminococcus.s__Ruminococcus_callidus	431_372_134_198	0.536255	6.07e-05	0.000232701	222_142_32_54	0.962546	0.000109139	0.000935829	128_129_16_25	0.427566	0.271863	0.532724	77_131_38_250	1.34407	1.18e-09	0	0.000113681	0.000326087	-	5_14_3_55	1.79422	0.0266667	0.562767
k__Bacteria.p__Firmicutes.c__Erysipelotrichia.o__Erysipelotrichales.f__Erysipelotrichaceae.g__Holdemania.s__Holdemania_filiformis	k__Bacteria.p__Firmicutes.c__Clostridia.o__Clostridiales.f__Clostridiaceae.g__Clostridium.s__Clostridium_clostridioforme	26_331_21_757	1.03549	0.000546442	0.00191155	18_157_12_263	0.90667	0.02364	0.0757095	20_90_12_176	1.16267	0.00290853	0.0210058	22_95_113_266	-0.59204	0.0291116	0.0433066	0.000114103	0.000325694	IBD	10_13_15_39	0.684146	0.273963	0.0255484
k__Bacteria.p__Bacteroidetes.c__Bacteroidia.o__Bacteroidales.f__Bacteroidaceae.g__Bacteroides.s__Bacteroides_massiliensis	k__Bacteria.p__Firmicutes.c__Bacilli.o__Lactobacillales.f__Streptococcaceae.g__Lactococcus.s__Lactococcus_lactis	120_293_254_468	-0.279993	0.0415857	0.0831114	67_130_89_164	-0.0505737	0.877468	0.983435	34_109_39_116	-0.0733746	0.889132	0.981632	10_76_106_304	-0.935389	0.00859747	0.0139965	0.000114169	0.000325301	-	0_17_1_59	0.125163	1	0.530697
k__Bacteria.p__Actinobacteria.c__Actinobacteria.o__Coriobacteriales.f__Coriobacteriaceae.g__Adlercreutzia.s__Adlercreutzia_equolifaciens	k__Bacteria.p__Firmicutes.c__Clostridia.o__Clostridiales.f__Clostridiaceae.g__Clostridium.s__Clostridium_hathewayi	102_797_39_197	-0.442181	0.0378768	0.0769702	48_319_22_61	-0.879672	0.00343182	0.0151915	53_128_22_95	0.569364	0.0610292	0.196536	48_152_53_243	0.369834	0.122091	0.156807	0.000115527	0.00032491	-	NA	NA	NA	NA
k__Bacteria.p__Actinobacteria.c__Actinobacteria.o__Coriobacteriales.f__Coriobacteriaceae.g__Collinsella.s__Collinsella_aerofaciens	k__Bacteria.p__Firmicutes.c__Clostridia.o__Clostridiales.f__Lachnospiraceae.g__Lachnospiraceae_noname.s__Lachnospiraceae_bacterium_7_1_58FAA	747_276_90_22	-0.397311	0.130492	0.215313	348_64_32_6	0.0775351	1	0.972856	247_34_17_0	-1.5849	0.404832	0.662693	211_93_82_110	1.10848	7.17e-09	0	0.000115838	0.000324519	-	23_8_27_19	0.673163	0.261858	0.41437
k__Bacteria.p__Bacteroidetes.c__Bacteroidia.o__Bacteroidales.f__Porphyromonadaceae.g__Parabacteroides.s__Parabacteroides_merdae	k__Bacteria.p__Bacteroidetes.c__Bacteroidia.o__Bacteroidales.f__Rikenellaceae.g__Alistipes.s__Alistipes_putredinis	679_107_235_114	1.12273	1.35e-13	0	306_30_87_27	1.15004	7.7e-05	0.000657143	215_36_29_18	1.30903	0.000180812	0.00209804	155_64_65_212	2.05687	2.02e-25	0	0.000116908	0.00032413	-	28_13_14_22	1.18658	0.0199846	0.0905953
k__Bacteria.p__Bacteroidetes.c__Bacteroidia.o__Bacteroidales.f__Porphyromonadaceae.g__Barnesiella.s__Barnesiella_intestinihominis	k__Bacteria.p__Firmicutes.c__Clostridia.o__Clostridiales.f__Lachnospiraceae.g__Lachnospiraceae_noname.s__Lachnospiraceae_bacterium_3_1_46FAA	684_212_167_72	0.33235	0.0470684	0.0919291	310_80_43_17	0.439367	0.207345	0.394084	207_49_29_13	0.651458	0.108289	0.303233	157_82_86_171	1.33107	1.55e-12	0	0.000117393	0.000323741	-	12_7_30_28	0.443003	0.562777	0.114767
k__Bacteria.p__Bacteroidetes.c__Bacteroidia.o__Bacteroidales.f__Bacteroidaceae.g__Bacteroides.s__Bacteroides_finegoldii	k__Bacteria.p__Bacteroidetes.c__Bacteroidia.o__Bacteroidales.f__Bacteroidaceae.g__Bacteroides.s__Bacteroides_massiliensis	122_122_291_600	0.722723	8.86e-07	9.35e-06	66_47_131_206	0.787766	0.000454431	0.00288605	60_29_83_126	1.13365	2.27e-05	0.00025	25_31_61_379	1.60851	2.46e-08	0	0.000119242	0.000323353	-	6_7_11_53	1.39423	0.048383	0.757765
k__Bacteria.p__Actinobacteria.c__Actinobacteria.o__Coriobacteriales.f__Coriobacteriaceae.g__Gordonibacter.s__Gordonibacter_pamelaeae	k__Bacteria.p__Firmicutes.c__Erysipelotrichia.o__Erysipelotrichales.f__Erysipelotrichaceae.g__Erysipelotrichaceae_noname.s__Clostridium_ramosum	65_544_20_506	1.08928	2.21e-05	0.000129693	29_223_13_185	0.595344	0.111258	0.259784	14_89_18_177	0.44111	0.320916	0.594538	47_163_96_190	-0.555974	0.0092492	0.0149687	0.000120462	0.000322967	-	0_1_7_69	1.12781	1	0.319184
k__Bacteria.p__Proteobacteria.c__Gammaproteobacteria.o__Pasteurellales.f__Pasteurellaceae.g__Haemophilus.s__Haemophilus_parainfluenzae	k__Bacteria.p__Firmicutes.c__Bacilli.o__Lactobacillales.f__Streptococcaceae.g__Streptococcus.s__Streptococcus_mitis_oralis_pneumoniae	47_197_117_774	0.46077	0.0190801	0.0426927	21_158_32_239	-0.000388331	1	1.00022	21_40_23_214	1.57806	2.98e-06	0.00011194	62_78_67_289	1.2281	1.16e-08	0	0.000120489	0.000322581	-	1_35_1_40	0.131769	1	0.359788
k__Bacteria.p__Bacteroidetes.c__Bacteroidia.o__Bacteroidales.f__Porphyromonadaceae.g__Parabacteroides.s__Parabacteroides_distasonis	k__Bacteria.p__Bacteroidetes.c__Bacteroidia.o__Bacteroidales.f__Prevotellaceae.g__Paraprevotella.s__Paraprevotella_clara	335_462_78_260	0.87848	2.14e-09	0	164_175_49_62	0.168465	0.508993	0.712668	144_102_25_27	0.418924	0.217893	0.471001	74_181_24_217	1.29307	2.09e-07	0	0.000121168	0.000322196	-	4_40_3_30	-0.0322609	1	0.0949044
k__Bacteria.p__Firmicutes.c__Clostridia.o__Clostridiales.f__Eubacteriaceae.g__Eubacterium.s__Eubacterium_eligens	k__Bacteria.p__Firmicutes.c__Clostridia.o__Clostridiales.f__Clostridiales_noname.g__Flavonifractor.s__Flavonifractor_plautii	126_772_78_159	-1.10044	2.86e-11	0	87_295_42_26	-1.68939	1.54e-10	0	58_196_20_24	-1.03339	0.00277207	0.0202251	88_138_128_142	-0.344455	0.0720409	0.0985646	0.00012126	0.000321812	-	26_17_18_16	0.300534	0.668295	0.1906
k__Bacteria.p__Firmicutes.c__Clostridia.o__Clostridiales.f__Lachnospiraceae.g__Lachnospiraceae_noname.s__Lachnospiraceae_bacterium_7_1_58FAA	k__Bacteria.p__Firmicutes.c__Clostridia.o__Clostridiales.f__Lachnospiraceae.g__Roseburia.s__Roseburia_intestinalis	627_210_211_87	0.209672	0.185985	0.287098	277_103_49_21	0.15233	0.693221	0.851473	207_57_27_7	-0.0159366	1	0.951865	196_97_83_120	1.06761	1.71e-08	0	0.000121456	0.000321429	IBD	23_27_10_17	0.35364	0.617714	0.166987
k__Bacteria.p__Firmicutes.c__Clostridia.o__Clostridiales.f__Ruminococcaceae.g__Ruminococcus.s__Ruminococcus_callidus	k__Bacteria.p__Firmicutes.c__Clostridia.o__Clostridiales.f__Ruminococcaceae.g__Ruminococcaceae_noname.s__Ruminococcaceae_bacterium_D16	93_472_106_464	-0.14726	0.386374	0.515792	53_201_43_153	-0.0651681	0.86725	0.981198	36_108_53_101	-0.449061	0.101264	0.278529	47_68_100_281	0.663871	0.0036656	0.00653239	0.000122262	0.000321046	-	3_5_15_54	0.805376	0.488809	0.854994
k__Bacteria.p__Bacteroidetes.c__Bacteroidia.o__Bacteroidales.f__Bacteroidaceae.g__Bacteroides.s__Bacteroides_dorei	k__Bacteria.p__Bacteroidetes.c__Bacteroidia.o__Bacteroidales.f__Porphyromonadaceae.g__Parabacteroides.s__Parabacteroides_distasonis	629_186_168_152	1.11672	5.16e-16	0	276_91_63_20	-0.0247432	1	0.952967	212_35_34_17	1.11065	0.00178004	0.0135984	173_82_82_159	1.40262	1.11e-13	0	0.000122583	0.000320665	500FG	27_10_17_23	1.25761	0.0148859	0.779214
k__Bacteria.p__Bacteroidetes.c__Bacteroidia.o__Bacteroidales.f__Bacteroidaceae.g__Bacteroides.s__Bacteroides_dorei	k__Bacteria.p__Firmicutes.c__Clostridia.o__Clostridiales.f__Ruminococcaceae.g__Ruminococcaceae_noname.s__Ruminococcaceae_bacterium_D16	136_679_63_257	-0.205053	0.258074	0.374976	75_292_21_62	-0.287218	0.381139	0.59149	73_174_16_35	-0.098467	0.894089	0.984001	95_160_52_189	0.764408	0.000205925	0.000436447	0.000122689	0.000320285	-	10_27_8_32	0.378363	0.650182	0.495665
k__Bacteria.p__Bacteroidetes.c__Bacteroidia.o__Bacteroidales.f__Rikenellaceae.g__Alistipes.s__Alistipes_indistinctus	k__Bacteria.p__Bacteroidetes.c__Bacteroidia.o__Bacteroidales.f__Rikenellaceae.g__Alistipes.s__Alistipes_senegalensis	271_167_243_454	1.10706	1.05e-18	0	178_60_112_100	0.96915	2.05e-06	0	108_34_83_73	1.01823	7.22e-05	0.000811456	41_46_53_356	1.78289	4.48e-13	0	0.000123587	0.000319905	-	3_11_11_52	0.328882	0.911535	0.0490489
k__Bacteria.p__Firmicutes.c__Clostridia.o__Clostridiales.f__Clostridiales_noname.g__Pseudoflavonifractor.s__Pseudoflavonifractor_capillosus	k__Bacteria.p__Firmicutes.c__Clostridia.o__Clostridiales.f__Ruminococcaceae.g__Ruminococcus.s__Ruminococcus_lactaris	134_107_538_356	-0.18838	0.224362	0.334367	64_59_194_133	-0.295642	0.197031	0.390727	54_42_125_77	-0.233331	0.420097	0.692753	65_87_100_244	0.599469	0.00391844	0.00686225	0.000123832	0.000331361	IBD	4_4_16_53	1.17632	0.197532	0.442613
k__Bacteria.p__Firmicutes.c__Clostridia.o__Clostridiales.f__Eubacteriaceae.g__Eubacterium.s__Eubacterium_ventriosum	k__Bacteria.p__Firmicutes.c__Erysipelotrichia.o__Erysipelotrichales.f__Erysipelotrichaceae.g__Catenibacterium.s__Catenibacterium_mitsuokai	141_711_36_247	0.299023	0.15954	0.252774	42_327_10_71	-0.123662	0.883886	0.984844	61_157_26_54	-0.219332	0.522291	0.772062	21_164_12_299	1.14153	0.00229629	0.00429638	0.000123852	0.00034279	-	2_21_1_53	1.42245	0.381191	0.802976
k__Bacteria.p__Bacteroidetes.c__Bacteroidia.o__Bacteroidales.f__Bacteroidaceae.g__Bacteroides.s__Bacteroides_caccae	k__Bacteria.p__Firmicutes.c__Clostridia.o__Clostridiales.f__Lachnospiraceae.g__Lachnospiraceae_noname.s__Lachnospiraceae_bacterium_7_1_58FAA	600_183_237_115	0.464651	0.00124717	0.00395677	297_52_83_18	0.227525	0.54079	0.743266	188_29_76_5	-0.777835	0.150065	0.364888	148_53_145_150	1.05469	9.56e-08	0	0.000124943	0.000342385	-	34_13_16_14	0.809058	0.146726	0.637392
k__Bacteria.p__Firmicutes.c__Clostridia.o__Clostridiales.f__Eubacteriaceae.g__Eubacterium.s__Eubacterium_eligens	k__Bacteria.p__Firmicutes.c__Erysipelotrichia.o__Erysipelotrichales.f__Erysipelotrichaceae.g__Erysipelotrichaceae_noname.s__Erysipelotrichaceae_bacterium_2_2_44A	174_724_78_159	-0.714612	1.14e-05	8.14e-05	88_294_28_40	-0.850879	0.0024661	0.0116076	63_191_18_26	-0.744474	0.0386424	0.148217	84_142_89_181	0.184427	0.376456	0.4198	0.000125453	0.000341981	IBD	2_41_2_32	-0.244453	1	0.649462
k__Bacteria.p__Bacteroidetes.c__Bacteroidia.o__Bacteroidales.f__Rikenellaceae.g__Alistipes.s__Alistipes_onderdonkii	k__Bacteria.p__Firmicutes.c__Bacilli.o__Lactobacillales.f__Streptococcaceae.g__Streptococcus.s__Streptococcus_mitis_oralis_pneumoniae	94_702_70_269	-0.66509	0.000145024	0.000522472	34_340_19_57	-1.20809	0.000156381	0.00121519	37_196_7_58	0.397802	0.45832	0.71784	30_205_99_162	-1.4172	4e-10	0	0.000125722	0.000353357	-	1_32_1_43	0.291521	1	0.154602
[truncated: 5,166 more rows]
