# Supplementary material for: Gut microbial co-abundance networks show specificity in inflammatory bowel disease and obesity
Source: Nat Commun. 2020 Aug 11;11:4018. doi: 10.1038/s41467-020-17840-y (PMC7419557; doi:10.1038/s41467-020-17840-y)
Supplement: Supplementary file 6 — Supplementary Data 3 [file 41467_2020_17840_MOESM6_ESM.xlsx]

## Sheet: 1
Supplementary Data 3: Pathway co-abundance network
Pathway co-abundance			Co-abundance in LLD			Co-abundance in 500FG			Co-abundance in 300OB			Co-abundance in IBD			Heterogeneity test		Correct for age and gender				Cohort specificity
name	start	end	lld_cor_sparcc	lld_fdr_sparcc	lld_cor_spiec	fg_cor_sparcc	fg_fdr_sparcc	fg_cor_spiec	ob_cor_sparcc	ob_fdr_sparcc	ob_cor_spiec	ibd_cor_sparcc	ibd_fdr_sparcc	ibd_cor_spiec	hetero_p	hetero_fdr_permutation	lld_cor_sparcc_partial_rm_age_sex	fg_cor_sparcc_partial_rm_age_sex	ob_cor_sparcc_partial_rm_age_sex	ibd_cor_sparcc_partial_rm_age_sex	cohort
PWY-6897: thiamin salvage II_with_PWY-6151: S-adenosyl-L-methionine cycle I	PWY-6897: thiamin salvage II	PWY-6151: S-adenosyl-L-methionine cycle I	0.134318	6.69396e-06	0	0.704602	0	0.0430432	0.874552	0	0.0378639	0.547724	0	0	5.04014e-76	0	0.136079	0.721269	0.89598	0.547224	-
PWY-6897: thiamin salvage II_with_PANTO-PWY: phosphopantothenate biosynthesis I	PWY-6897: thiamin salvage II	PANTO-PWY: phosphopantothenate biosynthesis I	0.18235	0	0	0.743491	0	0.0526187	0.891233	0	0.0484898	0.654816	0	0	8.79029e-75	0	0.18321	0.751923	0.912636	0.653561	-
PWY-6897: thiamin salvage II_with_PWY-2942: L-lysine biosynthesis III	PWY-6897: thiamin salvage II	PWY-2942: L-lysine biosynthesis III	0.231966	0	0	0.793553	0	0.08821	0.908288	0	0.0596392	0.619823	0	0	9.69796e-75	0	0.233138	0.809754	0.929558	0.619521	-
PWY-6897: thiamin salvage II_with_PWY-5667: CDP-diacylglycerol biosynthesis I	PWY-6897: thiamin salvage II	PWY-5667: CDP-diacylglycerol biosynthesis I	0.180507	0	0	0.738024	0	0.048304	0.888298	0	0.0464169	0.624827	0	0	1.40626e-73	0	0.181905	0.74737	0.909254	0.623208	-
PWY0-1319: CDP-diacylglycerol biosynthesis II_with_PWY-6897: thiamin salvage II	PWY0-1319: CDP-diacylglycerol biosynthesis II	PWY-6897: thiamin salvage II	0.181383	0	0	0.738977	0	0.0483028	0.887787	0	0.0464138	0.626237	0	0	2.76723e-73	0	0.192631	0.741419	0.900607	0.634722	-
PWY-6897: thiamin salvage II_with_PEPTIDOGLYCANSYN-PWY: peptidoglycan biosynthesis I (meso-diaminopimelate containing)	PWY-6897: thiamin salvage II	PEPTIDOGLYCANSYN-PWY: peptidoglycan biosynthesis I (meso-diaminopimelate containing)	0.17001	0	0	0.729183	0	0.0458341	0.881409	0	0.0422455	0.594516	0	0	1.10607e-72	0	0.171444	0.740362	0.902314	0.59417	-
PWY-6897: thiamin salvage II_with_PWY-6386: UDP-N-acetylmuramoyl-pentapeptide biosynthesis II (lysine-containing)	PWY-6897: thiamin salvage II	PWY-6386: UDP-N-acetylmuramoyl-pentapeptide biosynthesis II (lysine-containing)	0.163989	0	0	0.722918	0	0.0450017	0.878836	0	0.0402383	0.588254	0	0	1.33954e-72	0	0.165487	0.733838	0.899667	0.587791	-
PWY-6897: thiamin salvage II_with_COMPLETE-ARO-PWY: superpathway of aromatic amino acid biosynthesis	PWY-6897: thiamin salvage II	COMPLETE-ARO-PWY: superpathway of aromatic amino acid biosynthesis	0.152416	5.54339e-07	0	0.704755	0	0.0434585	0.874774	0	0.0375899	0.603073	0	0	1.69728e-72	0	0.153663	0.718144	0.895471	0.601665	-
PWY-6897: thiamin salvage II_with_PWY-6387: UDP-N-acetylmuramoyl-pentapeptide biosynthesis I (meso-diaminopimelate containing)	PWY-6897: thiamin salvage II	PWY-6387: UDP-N-acetylmuramoyl-pentapeptide biosynthesis I (meso-diaminopimelate containing)	0.167032	0	0	0.723882	0	0.0449734	0.879646	0	0.0407138	0.591423	0	0	2.4915e-72	0	0.168566	0.734339	0.900506	0.590843	-
PWY-7221: guanosine ribonucleotides de novo biosynthesis_with_PWY-6897: thiamin salvage II	PWY-7221: guanosine ribonucleotides de novo biosynthesis	PWY-6897: thiamin salvage II	0.197052	0	0	0.749688	0	0.0562817	0.890356	0	0.0481424	0.561432	0	0	2.89958e-72	0	0.206703	0.752526	0.897587	0.561992	-
PWY-6897: thiamin salvage II_with_PWY-6163: chorismate biosynthesis from 3-dehydroquinate	PWY-6897: thiamin salvage II	PWY-6163: chorismate biosynthesis from 3-dehydroquinate	0.151004	5.51222e-07	0	0.704228	0	0.0431928	0.872225	0	0.0365168	0.606474	0	0	6.15873e-72	0	0.152512	0.716964	0.892892	0.605232	-
PWY-6897: thiamin salvage II_with_ARO-PWY: chorismate biosynthesis I	PWY-6897: thiamin salvage II	ARO-PWY: chorismate biosynthesis I	0.153524	5.57181e-07	0	0.701885	0	0.042686	0.871841	0	0.0355802	0.604757	0	0	3.67354e-71	0	0.154956	0.714771	0.892476	0.603415	-
UNINTEGRATED_with_PWY-6897: thiamin salvage II	UNINTEGRATED	PWY-6897: thiamin salvage II	0.199558	0	0	0.731211	0	0.0449689	0.891779	0	0.0484742	0.625614	0	0	1.22656e-70	0	0.203926	0.751603	0.90305	0.624183	-
PWY-6897: thiamin salvage II_with_NONMEVIPP-PWY: methylerythritol phosphate pathway I	PWY-6897: thiamin salvage II	NONMEVIPP-PWY: methylerythritol phosphate pathway I	0.187845	0	0	0.74063	0	0.0489659	0.882922	0	0.0433915	0.602274	0	0	2.02915e-70	0	0.189895	0.749793	0.904368	0.600737	-
PWY-6897: thiamin salvage II_with_PWY-5097: L-lysine biosynthesis VI	PWY-6897: thiamin salvage II	PWY-5097: L-lysine biosynthesis VI	0.215625	0	0	0.754288	0	0.0600913	0.893931	0	0.0504275	0.620465	0	0	1.19848e-69	0	0.217156	0.766042	0.91578	0.619398	-
PWY-6897: thiamin salvage II_with_PWY-5686: UMP biosynthesis	PWY-6897: thiamin salvage II	PWY-5686: UMP biosynthesis	0.196699	0	0	0.743308	0	0.0515097	0.884557	0	0.0444347	0.614573	0	0	2.13621e-69	0	0.198593	0.751882	0.905479	0.614291	-
PWY-6897: thiamin salvage II_with_PWY-6737: starch degradation V	PWY-6897: thiamin salvage II	PWY-6737: starch degradation V	0.189938	0	0	0.737335	0	0.047651	0.880261	0	0.0414874	0.593586	0	0	6.30093e-69	0	0.19128	0.740223	0.901699	0.591569	-
PWY-6897: thiamin salvage II_with_COA-PWY-1: coenzyme A biosynthesis II (mammalian)	PWY-6897: thiamin salvage II	COA-PWY-1: coenzyme A biosynthesis II (mammalian)	0.171043	0	0	0.712689	0	0.0421813	0.873738	0	0.0373481	0.599236	0	0	6.59819e-69	0	0.172506	0.714529	0.894978	0.598403	-
PWY-7219: adenosine ribonucleotides de novo biosynthesis_with_PWY-6897: thiamin salvage II	PWY-7219: adenosine ribonucleotides de novo biosynthesis	PWY-6897: thiamin salvage II	0.193707	0	0	0.729281	0	0.0452079	0.880883	0	0.0420833	0.574761	0	0	5.59607e-68	0	0.205423	0.729169	0.886626	0.573975	-
PWY-6897: thiamin salvage II_with_PWY-6700: queuosine biosynthesis	PWY-6897: thiamin salvage II	PWY-6700: queuosine biosynthesis	0.314385	0	0	0.8224	0	0.108946	0.928391	0	0.0729783	0.702444	0	0	8.84442e-68	0	0.31567	0.827085	0.949976	0.704605	-
VALSYN-PWY: L-valine biosynthesis_with_PWY-6897: thiamin salvage II	VALSYN-PWY: L-valine biosynthesis	PWY-6897: thiamin salvage II	0.166555	0	0	0.691075	0	0.0409839	0.865634	0	0.0326266	0.592673	0	0	5.41391e-66	0	0.17143	0.676073	0.87277	0.595094	-
PWY-7111: pyruvate fermentation to isobutanol (engineered)_with_PWY-6897: thiamin salvage II	PWY-7111: pyruvate fermentation to isobutanol (engineered)	PWY-6897: thiamin salvage II	0.166932	0	0	0.690447	0	0.0410588	0.865889	0	0.0326479	0.589047	0	0	6.09839e-66	0	0.172126	0.675402	0.873102	0.590326	-
PWY-6897: thiamin salvage II_with_ILEUSYN-PWY: L-isoleucine biosynthesis I (from threonine)	PWY-6897: thiamin salvage II	ILEUSYN-PWY: L-isoleucine biosynthesis I (from threonine)	0.167254	0	0	0.69093	0	0.0409836	0.865698	0	0.0326267	0.592684	0	0	7.14301e-66	0	0.168553	0.694395	0.886318	0.592219	-
PWY-6897: thiamin salvage II_with_PWY-5973: cis-vaccenate biosynthesis	PWY-6897: thiamin salvage II	PWY-5973: cis-vaccenate biosynthesis	0.314632	0	0	0.796904	0	0.0925398	0.917307	0	0.0663704	0.669872	0	0	5.81584e-62	0	0.315947	0.7999	0.94059	0.669256	-
PWY0-1296: purine ribonucleosides degradation_with_PWY-6897: thiamin salvage II	PWY0-1296: purine ribonucleosides degradation	PWY-6897: thiamin salvage II	0.113394	0.00016581	0	0.612117	0	0.0354382	0.830449	0	0.0283783	0.490796	0	0	3.02045e-61	0	0.114671	0.585356	0.838909	0.492092	-
PWY-724: superpathway of L-lysine, L-threonine and L-methionine biosynthesis II_with_PWY-6897: thiamin salvage II	PWY-724: superpathway of L-lysine, L-threonine and L-methionine biosynthesis II	PWY-6897: thiamin salvage II	0.206874	0	0	0.718912	0	0.0407018	0.868771	0	0.0342636	0.606242	0	0	4.51662e-61	0	0.219084	0.716574	0.870334	0.605276	-
PWY-7357: thiamin formation from pyrithiamine and oxythiamine (yeast)_with_PWY-6897: thiamin salvage II	PWY-7357: thiamin formation from pyrithiamine and oxythiamine (yeast)	PWY-6897: thiamin salvage II	0.167815	0	0	0.680636	0	0.0345989	0.847965	0	0.0263963	0.627411	0	0	6.03125e-61	0	0.179918	0.670248	0.844367	0.626934	-
PWY-6897: thiamin salvage II_with_PWY-6121: 5-aminoimidazole ribonucleotide biosynthesis I	PWY-6897: thiamin salvage II	PWY-6121: 5-aminoimidazole ribonucleotide biosynthesis I	0.167804	0	0	0.686878	0	0.041634	0.849659	0	0.0319164	0.554913	0	0	8.75075e-61	0	0.169024	0.688993	0.870116	0.556303	-
PWY-6897: thiamin salvage II_with_PWY-6122: 5-aminoimidazole ribonucleotide biosynthesis II	PWY-6897: thiamin salvage II	PWY-6122: 5-aminoimidazole ribonucleotide biosynthesis II	0.172385	0	0	0.687577	0	0.040612	0.848993	0	0.0315925	0.550922	0	0	7.9242e-60	0	0.173717	0.69023	0.869365	0.55261	-
PWY-6897: thiamin salvage II_with_PWY-6277: superpathway of 5-aminoimidazole ribonucleotide biosynthesis	PWY-6897: thiamin salvage II	PWY-6277: superpathway of 5-aminoimidazole ribonucleotide biosynthesis	0.171775	0	0	0.686508	0	0.0406121	0.848774	0	0.0315928	0.550805	0	0	8.19381e-60	0	0.173102	0.689141	0.869141	0.552492	-
PWY-6897: thiamin salvage II_with_PWY-6317: galactose degradation I (Leloir pathway)	PWY-6897: thiamin salvage II	PWY-6317: galactose degradation I (Leloir pathway)	0.129737	1.64361e-05	0	0.633514	0	0.0352626	0.826352	0	0.0282407	0.513311	0	0	2.07068e-58	0	0.130381	0.63525	0.846288	0.513001	-
PWY66-422: D-galactose degradation V (Leloir pathway)_with_PWY-6897: thiamin salvage II	PWY66-422: D-galactose degradation V (Leloir pathway)	PWY-6897: thiamin salvage II	0.129749	1.64378e-05	0	0.633853	0	0.0352773	0.826296	0	0.0282607	0.511772	0	0	2.10027e-58	0	0.134857	0.622633	0.828145	0.514254	-
PWY-6897: thiamin salvage II_with_CALVIN-PWY: Calvin-Benson-Bassham cycle	PWY-6897: thiamin salvage II	CALVIN-PWY: Calvin-Benson-Bassham cycle	0.164708	0	0	0.644092	0	0.0370358	0.845733	0	0.0296505	0.575944	0	0	2.52919e-58	0	0.165368	0.643688	0.869306	0.574656	-
PWY-6897: thiamin salvage II_with_PWY-1042: glycolysis IV (plant cytosol)	PWY-6897: thiamin salvage II	PWY-1042: glycolysis IV (plant cytosol)	0.143459	2.6688e-06	0	0.642407	0	0.0361442	0.828771	0	0.0259555	0.574238	0	0	9.70399e-58	0	0.143917	0.640324	0.856523	0.572953	-
PWY66-399: gluconeogenesis III_with_PWY-7383: anaerobic energy metabolism (invertebrates, cytosol)	PWY66-399: gluconeogenesis III	PWY-7383: anaerobic energy metabolism (invertebrates, cytosol)	0.277659	0	3.8503e-13	0.643026	0	0	0.452196	0	0	0.860514	0	0.05146	4.46747e-57	0	0.282395	0.613464	0.46911	0.861774	-
THRESYN-PWY: superpathway of L-threonine biosynthesis_with_PWY-6897: thiamin salvage II	THRESYN-PWY: superpathway of L-threonine biosynthesis	PWY-6897: thiamin salvage II	0.145179	2.15002e-06	0	0.63735	0	0.0322702	0.827365	0	0.0265493	0.534929	0	0	2.49952e-56	0	0.152198	0.636236	0.824812	0.534046	-
PWY-6897: thiamin salvage II_with_PANTOSYN-PWY: pantothenate and coenzyme A biosynthesis I	PWY-6897: thiamin salvage II	PANTOSYN-PWY: pantothenate and coenzyme A biosynthesis I	0.182134	0	0	0.65722	0	0.0341475	0.845259	0	0.0264045	0.607118	0	0	3.39202e-56	0	0.182784	0.655138	0.87171	0.607075	-
PWY-6897: thiamin salvage II_with_PWY-3001: superpathway of L-isoleucine biosynthesis I	PWY-6897: thiamin salvage II	PWY-3001: superpathway of L-isoleucine biosynthesis I	0.15239	5.54247e-07	0	0.631256	0	0.0327972	0.832116	0	0.0278895	0.548626	0	0	4.1773e-56	0	0.153491	0.63031	0.852142	0.551162	-
PWY-7003: glycerol degradation to butanol_with_PWY-5104: L-isoleucine biosynthesis IV	PWY-7003: glycerol degradation to butanol	PWY-5104: L-isoleucine biosynthesis IV	0.215253	0	6.63365e-14	0.285054	0	6.12553e-13	0.387273	0	0	0.808828	0	0.0224506	8.40434e-56	0	0.214804	0.275273	0.403819	0.81018	-
PWY66-400: glycolysis VI (metazoan)_with_PWY66-399: gluconeogenesis III	PWY66-400: glycolysis VI (metazoan)	PWY66-399: gluconeogenesis III	0.779293	0	0.104253	0.31238	0	0	0.587697	0	0	0.0988089	0.0352231	0	3.92531e-55	0	0.781365	0.333344	0.600707	0.103629	-
PWY-6897: thiamin salvage II_with_PWY-6609: adenine and adenosine salvage III	PWY-6897: thiamin salvage II	PWY-6609: adenine and adenosine salvage III	0.125575	3.05993e-05	0	0.608374	0	0.0313031	0.812682	0	0.0228511	0.484168	0	0	1.74896e-54	0	0.126269	0.608148	0.8325	0.4863	-
PWY-6897: thiamin salvage II_with_NONOXIPENT-PWY: pentose phosphate pathway (non-oxidative branch)	PWY-6897: thiamin salvage II	NONOXIPENT-PWY: pentose phosphate pathway (non-oxidative branch)	0.181749	0	0	0.631686	0	0.032245	0.841187	0	0.0270386	0.527127	0	0	2.01474e-53	0	0.182456	0.633264	0.861505	0.526273	-
PWY-6897: thiamin salvage II_with_PWY-6527: stachyose degradation	PWY-6897: thiamin salvage II	PWY-6527: stachyose degradation	0.152262	5.53986e-07	0	0.629161	0	0.032519	0.820443	0	0.0262042	0.553212	0	0	2.26761e-53	0	0.152886	0.630439	0.841516	0.551962	-
PWY-6897: thiamin salvage II_with_PWY-6123: inosine-5'-phosphate biosynthesis I	PWY-6897: thiamin salvage II	PWY-6123: inosine-5'-phosphate biosynthesis I	0.189837	0	0	0.629373	0	0.0302395	0.840241	0	0.0227855	0.421036	0	0	5.92476e-53	0	0.190575	0.63456	0.860646	0.426666	-
PWY-6897: thiamin salvage II_with_PWY-621: sucrose degradation III (sucrose invertase)	PWY-6897: thiamin salvage II	PWY-621: sucrose degradation III (sucrose invertase)	0.0596648	0.0502394	0	0.560612	0	0.0281904	0.755868	0	0.0173329	0.515098	0	0	1.08423e-52	0	0.0600625	0.55734	0.774656	0.514526	-
PWY-6897: thiamin salvage II_with_DTDPRHAMSYN-PWY: dTDP-L-rhamnose biosynthesis I	PWY-6897: thiamin salvage II	DTDPRHAMSYN-PWY: dTDP-L-rhamnose biosynthesis I	0.193061	0	0	0.660771	0	0.0347224	0.835462	0	0.0267459	0.622675	0	0	1.4297e-52	0	0.194744	0.657676	0.855641	0.621561	-
PWY-6897: thiamin salvage II_with_BRANCHED-CHAIN-AA-SYN-PWY: superpathway of branched amino acid biosynthesis	PWY-6897: thiamin salvage II	BRANCHED-CHAIN-AA-SYN-PWY: superpathway of branched amino acid biosynthesis	0.168864	0	0	0.608395	0	0.031821	0.831173	0	0.0275271	0.5438	0	0	3.23315e-52	0	0.169667	0.610408	0.85235	0.545445	-
PWY-6897: thiamin salvage II_with_HISTSYN-PWY: L-histidine biosynthesis	PWY-6897: thiamin salvage II	HISTSYN-PWY: L-histidine biosynthesis	0.098633	0.00103244	0	0.555338	0	0.025946	0.7797	0	0.0216436	0.572392	0	0	4.54445e-52	0	0.0992484	0.555146	0.800316	0.574085	-
PWY-6897: thiamin salvage II_with_PWY-6703: preQ0 biosynthesis	PWY-6897: thiamin salvage II	PWY-6703: preQ0 biosynthesis	0.305927	0	0	0.764727	0	0.0685646	0.886482	0	0.0462711	0.66947	0	0	1.21634e-51	0	0.308036	0.770187	0.920838	0.671928	-
PWY-7229: superpathway of adenosine nucleotides de novo biosynthesis I_with_PWY-6897: thiamin salvage II	PWY-7229: superpathway of adenosine nucleotides de novo biosynthesis I	PWY-6897: thiamin salvage II	0.221323	0	0	0.65707	0	0.0316326	0.850891	0	0.0270573	0.488241	0	0	3.93856e-51	0	0.224569	0.666717	0.873673	0.501949	-
PWY4LZ-257: superpathway of fermentation (Chlamydomonas reinhardtii)_with_P161-PWY: acetylene degradation	PWY4LZ-257: superpathway of fermentation (Chlamydomonas reinhardtii)	P161-PWY: acetylene degradation	0.926798	0	0.223262	0.936179	0	0.228305	0.902573	0	0.0940405	0.248981	0	0	2.70895e-50	0	0.936668	0.938216	0.939361	0.2578	IBD
PWY-7208: superpathway of pyrimidine nucleobases salvage_with_PWY-6897: thiamin salvage II	PWY-7208: superpathway of pyrimidine nucleobases salvage	PWY-6897: thiamin salvage II	0.114051	0.000153138	0	0.56451	0	0.0247432	0.789467	0	0.0185603	0.462719	0	0	3.0275e-49	0	0.114418	0.546519	0.80224	0.467234	-
PWY-6897: thiamin salvage II_with_PWY-5103: L-isoleucine biosynthesis III	PWY-6897: thiamin salvage II	PWY-5103: L-isoleucine biosynthesis III	0.159891	0	0	0.587408	0	0.0303798	0.816379	0	0.0253399	0.516165	0	0	3.44952e-49	0	0.16057	0.589759	0.837506	0.517435	-
TRPSYN-PWY: L-tryptophan biosynthesis_with_PWY-6897: thiamin salvage II	TRPSYN-PWY: L-tryptophan biosynthesis	PWY-6897: thiamin salvage II	0.097276	0.00122542	0	0.525332	0	0.017549	0.767795	0	0.0141666	0.519379	0	0	2.18997e-47	0	0.097485	0.51911	0.764786	0.517703	-
PWY-6897: thiamin salvage II_with_PWY-3841: folate transformations II	PWY-6897: thiamin salvage II	PWY-3841: folate transformations II	0.212092	0	0	0.623044	0	0.0223892	0.835593	0	0.0182732	0.567964	0	0	3.66204e-47	0	0.21291	0.617555	0.856323	0.572538	-
THISYNARA-PWY: superpathway of thiamin diphosphate biosynthesis III (eukaryotes)_with_PWY-6897: thiamin salvage II	THISYNARA-PWY: superpathway of thiamin diphosphate biosynthesis III (eukaryotes)	PWY-6897: thiamin salvage II	0.164027	0	0	0.607745	0	0.0245132	0.797509	0	0.0173077	0.591064	0	0	5.61519e-47	0	0.168609	0.593235	0.795858	0.593561	-
PWY-6897: thiamin salvage II_with_1CMET2-PWY: N10-formyl-tetrahydrofolate biosynthesis	PWY-6897: thiamin salvage II	1CMET2-PWY: N10-formyl-tetrahydrofolate biosynthesis	0.232799	0	0	0.64178	0	0.0261882	0.843325	0	0.0218577	0.613878	0	0	5.67703e-47	0	0.23375	0.637468	0.864556	0.616658	-
PWY-7282: 4-amino-2-methyl-5-phosphomethylpyrimidine biosynthesis (yeast)_with_HISTSYN-PWY: L-histidine biosynthesis	PWY-7282: 4-amino-2-methyl-5-phosphomethylpyrimidine biosynthesis (yeast)	HISTSYN-PWY: L-histidine biosynthesis	0.000434397	0.989354	6.56671e-12	0.339564	0	0.00123357	0.714746	0	0.000599682	0.434413	0	2.50137e-15	7.04542e-47	0	0.0111566	0.356086	0.720284	0.435926	-
PWY-6897: thiamin salvage II_with_PWY-6124: inosine-5'-phosphate biosynthesis II	PWY-6897: thiamin salvage II	PWY-6124: inosine-5'-phosphate biosynthesis II	0.212782	0	0	0.624677	0	0.0282901	0.828045	0	0.0202369	0.392462	0	0	7.3606e-47	0	0.213555	0.632274	0.8483	0.398158	-
PWY-7199: pyrimidine deoxyribonucleosides salvage_with_PWY-6897: thiamin salvage II	PWY-7199: pyrimidine deoxyribonucleosides salvage	PWY-6897: thiamin salvage II	0.142252	2.65724e-06	0	0.610172	0	0.0239167	0.786808	0	0.0131649	0.415802	0	0	1.05002e-46	0	0.142579	0.594701	0.787244	0.419387	-
PWY-7187: pyrimidine deoxyribonucleotides de novo biosynthesis II_with_PWY-6897: thiamin salvage II	PWY-7187: pyrimidine deoxyribonucleotides de novo biosynthesis II	PWY-6897: thiamin salvage II	0.217126	0	0	0.613623	0	0.0288179	0.838332	0	0.0250803	0.511559	0	0	1.29696e-46	0	0.219055	0.618903	0.845602	0.510875	-
PWY-6897: thiamin salvage II_with_COA-PWY: coenzyme A biosynthesis I	PWY-6897: thiamin salvage II	COA-PWY: coenzyme A biosynthesis I	0.133179	8.97436e-06	0	0.563614	0	0.0239793	0.788928	0	0.0173554	0.471131	0	0	3.03446e-46	0	0.133585	0.560481	0.81278	0.471892	-
PWY-7237: myo-, chiro- and scillo-inositol degradation_with_PWY-6897: thiamin salvage II	PWY-7237: myo-, chiro- and scillo-inositol degradation	PWY-6897: thiamin salvage II	-0.0171172	0.586309	0	0.402388	0	0.00804836	0.691761	0	0.00404352	0.409017	0	0	4.81103e-46	0	-0.0186515	0.398693	0.712162	0.41019	-
PWY-7282: 4-amino-2-methyl-5-phosphomethylpyrimidine biosynthesis (yeast)_with_ANAGLYCOLYSIS-PWY: glycolysis III (from glucose)	PWY-7282: 4-amino-2-methyl-5-phosphomethylpyrimidine biosynthesis (yeast)	ANAGLYCOLYSIS-PWY: glycolysis III (from glucose)	0.172027	0	5.77001e-12	0.563731	0	0.00422268	0.81391	0	0.00477427	0.503545	0	2.30914e-15	5.16356e-46	0	0.183062	0.572406	0.799995	0.504123	-
PWY-6897: thiamin salvage II_with_PWY-6126: superpathway of adenosine nucleotides de novo biosynthesis II	PWY-6897: thiamin salvage II	PWY-6126: superpathway of adenosine nucleotides de novo biosynthesis II	0.228182	0	0	0.644456	0	0.0288264	0.836982	0	0.0242937	0.485488	0	0	5.51876e-46	0	0.229003	0.662973	0.860438	0.496598	-
PWY-6897: thiamin salvage II_with_PWY-5695: urate biosynthesis/inosine 5'-phosphate degradation	PWY-6897: thiamin salvage II	PWY-5695: urate biosynthesis/inosine 5'-phosphate degradation	0.352078	0	0	0.750926	0	0.0587073	0.894846	0	0.0514441	0.685901	0	0	7.60956e-46	0	0.353905	0.764706	0.91643	0.690759	-
PWY-7282: 4-amino-2-methyl-5-phosphomethylpyrimidine biosynthesis (yeast)_with_PWY-1042: glycolysis IV (plant cytosol)	PWY-7282: 4-amino-2-methyl-5-phosphomethylpyrimidine biosynthesis (yeast)	PWY-1042: glycolysis IV (plant cytosol)	0.0829253	0.00607213	7.40486e-12	0.480378	0	0.00221749	0.7634	0	0.00121372	0.437649	0	2.63471e-15	7.86306e-46	0	0.0831984	0.50228	0.75426	0.437939	-
PWY-6897: thiamin salvage II_with_PWY-5347: superpathway of L-methionine biosynthesis (transsulfuration)	PWY-6897: thiamin salvage II	PWY-5347: superpathway of L-methionine biosynthesis (transsulfuration)	0.137585	4.6952e-06	0	0.590569	0	0.0280551	0.78225	0	0.0197636	0.48849	0	0	1.44687e-45	0	0.138167	0.590924	0.801469	0.490338	-
UNINTEGRATED_with_PWY-7282: 4-amino-2-methyl-5-phosphomethylpyrimidine biosynthesis (yeast)	UNINTEGRATED	PWY-7282: 4-amino-2-methyl-5-phosphomethylpyrimidine biosynthesis (yeast)	0.0793742	0.00871813	7.40118e-12	0.494945	0	0.00266101	0.75402	0	0.00142109	0.421644	0	2.48636e-15	8.35879e-45	0	0.0851674	0.57194	0.752981	0.421363	-
PWY-7282: 4-amino-2-methyl-5-phosphomethylpyrimidine biosynthesis (yeast)_with_1CMET2-PWY: N10-formyl-tetrahydrofolate biosynthesis	PWY-7282: 4-amino-2-methyl-5-phosphomethylpyrimidine biosynthesis (yeast)	1CMET2-PWY: N10-formyl-tetrahydrofolate biosynthesis	0.193979	0	5.20994e-12	0.624659	0	0.00437428	0.81095	0	0.00309458	0.550587	0	1.15586e-15	1.49969e-44	0	0.199565	0.650185	0.817726	0.552404	-
PWY-6897: thiamin salvage II_with_PWY-5188: tetrapyrrole biosynthesis I (from glutamate)	PWY-6897: thiamin salvage II	PWY-5188: tetrapyrrole biosynthesis I (from glutamate)	0.139282	3.67599e-06	0	0.575523	0	0.0276471	0.776239	0	0.0211299	0.525741	0	0	3.23878e-44	0	0.139843	0.576465	0.797036	0.527585	-
PWY-5101: L-isoleucine biosynthesis II_with_ARGININE-SYN4-PWY: L-ornithine de novo biosynthesis	PWY-5101: L-isoleucine biosynthesis II	ARGININE-SYN4-PWY: L-ornithine de novo biosynthesis	0.112517	0.000186617	2.16973e-14	0.50329	0	0	0.725554	0	0	0.625961	0	0	4.61831e-44	0	0.112601	0.512074	0.735033	0.624487	-
PWY-6897: thiamin salvage II_with_GLCMANNANAUT-PWY: superpathway of N-acetylglucosamine, N-acetylmannosamine and N-acetylneuraminate degradation	PWY-6897: thiamin salvage II	GLCMANNANAUT-PWY: superpathway of N-acetylglucosamine, N-acetylmannosamine and N-acetylneuraminate degradation	0.140505	3.43135e-06	0	0.653221	0	0.0256512	0.748306	0	0.00328072	0.496633	0	0	5.91837e-44	0	0.142004	0.658409	0.766635	0.495775	-
PWY-7282: 4-amino-2-methyl-5-phosphomethylpyrimidine biosynthesis (yeast)_with_PWY-6609: adenine and adenosine salvage III	PWY-7282: 4-amino-2-methyl-5-phosphomethylpyrimidine biosynthesis (yeast)	PWY-6609: adenine and adenosine salvage III	0.0125749	0.691372	7.07831e-12	0.4307	0	0.00168882	0.705697	0	0.000639957	0.38598	0	1.04762e-15	6.03005e-44	0	0.0215919	0.459756	0.716177	0.387236	-
PWY-7282: 4-amino-2-methyl-5-phosphomethylpyrimidine biosynthesis (yeast)_with_COA-PWY-1: coenzyme A biosynthesis II (mammalian)	PWY-7282: 4-amino-2-methyl-5-phosphomethylpyrimidine biosynthesis (yeast)	COA-PWY-1: coenzyme A biosynthesis II (mammalian)	0.0471114	0.124258	8.18867e-12	0.401791	0	0.00192399	0.730915	0	0.000880963	0.427491	0	5.20607e-15	2.34366e-43	0	0.0607959	0.466584	0.742173	0.428081	-
PWY-6897: thiamin salvage II_with_ASPASN-PWY: superpathway of L-aspartate and L-asparagine biosynthesis	PWY-6897: thiamin salvage II	ASPASN-PWY: superpathway of L-aspartate and L-asparagine biosynthesis	0.197738	0	0	0.644533	0	0.0192368	0.803127	0	0.0104583	0.465124	0	0	2.49786e-43	0	0.199638	0.643634	0.822974	0.467307	-
PWY-7282: 4-amino-2-methyl-5-phosphomethylpyrimidine biosynthesis (yeast)_with_CALVIN-PWY: Calvin-Benson-Bassham cycle	PWY-7282: 4-amino-2-methyl-5-phosphomethylpyrimidine biosynthesis (yeast)	CALVIN-PWY: Calvin-Benson-Bassham cycle	0.0877663	0.00361899	8.02536e-12	0.478598	0	0.00197941	0.747394	0	0.000970703	0.456341	0	3.90976e-15	1.69758e-42	0	0.0929253	0.502133	0.741839	0.456712	-
PWY0-1296: purine ribonucleosides degradation_with_PWY-7282: 4-amino-2-methyl-5-phosphomethylpyrimidine biosynthesis (yeast)	PWY0-1296: purine ribonucleosides degradation	PWY-7282: 4-amino-2-methyl-5-phosphomethylpyrimidine biosynthesis (yeast)	0.0116912	0.712401	6.77984e-12	0.420986	0	0.00169962	0.699017	0	0.000692567	0.368892	0	2.20464e-15	1.8808e-42	0	0.0201282	0.460023	0.70271	0.369467	-
PWY-7282: 4-amino-2-methyl-5-phosphomethylpyrimidine biosynthesis (yeast)_with_ILEUSYN-PWY: L-isoleucine biosynthesis I (from threonine)	PWY-7282: 4-amino-2-methyl-5-phosphomethylpyrimidine biosynthesis (yeast)	ILEUSYN-PWY: L-isoleucine biosynthesis I (from threonine)	0.0477188	0.119338	8.32231e-12	0.413319	0	0.00189211	0.722148	0	0.000813075	0.437055	0	5.16276e-15	3.10024e-42	0	0.0599214	0.452984	0.738325	0.437736	-
PWY66-422: D-galactose degradation V (Leloir pathway)_with_PWY-7282: 4-amino-2-methyl-5-phosphomethylpyrimidine biosynthesis (yeast)	PWY66-422: D-galactose degradation V (Leloir pathway)	PWY-7282: 4-amino-2-methyl-5-phosphomethylpyrimidine biosynthesis (yeast)	0.0341281	0.269398	7.11939e-12	0.410295	0	0.00177086	0.718437	0	0.000765988	0.375305	0	2.59837e-15	3.14018e-42	0	0.0476153	0.459585	0.72631	0.379276	-
PWY-7282: 4-amino-2-methyl-5-phosphomethylpyrimidine biosynthesis (yeast)_with_PWY-6317: galactose degradation I (Leloir pathway)	PWY-7282: 4-amino-2-methyl-5-phosphomethylpyrimidine biosynthesis (yeast)	PWY-6317: galactose degradation I (Leloir pathway)	0.0340174	0.270984	7.41657e-12	0.410251	0	0.0017684	0.71782	0	0.000765679	0.37977	0	3.17899e-15	3.31413e-42	0	0.0421042	0.452055	0.725983	0.380258	-
PWY-7282: 4-amino-2-methyl-5-phosphomethylpyrimidine biosynthesis (yeast)_with_PWY-6527: stachyose degradation	PWY-7282: 4-amino-2-methyl-5-phosphomethylpyrimidine biosynthesis (yeast)	PWY-6527: stachyose degradation	0.0824426	0.00639059	6.82952e-12	0.490076	0	0.00198052	0.741222	0	0.000787134	0.436947	0	9.77713e-16	3.34839e-42	0	0.088229	0.509414	0.749096	0.437774	-
PWY-7282: 4-amino-2-methyl-5-phosphomethylpyrimidine biosynthesis (yeast)_with_PWY-7111: pyruvate fermentation to isobutanol (engineered)	PWY-7282: 4-amino-2-methyl-5-phosphomethylpyrimidine biosynthesis (yeast)	PWY-7111: pyruvate fermentation to isobutanol (engineered)	0.0464095	0.130142	7.80539e-12	0.415135	0	0.00189816	0.721897	0	0.000813805	0.427205	0	3.73798e-15	3.66006e-42	0	0.0586728	0.45535	0.738457	0.427901	-
VALSYN-PWY: L-valine biosynthesis_with_PWY-7282: 4-amino-2-methyl-5-phosphomethylpyrimidine biosynthesis (yeast)	VALSYN-PWY: L-valine biosynthesis	PWY-7282: 4-amino-2-methyl-5-phosphomethylpyrimidine biosynthesis (yeast)	0.0489283	0.11007	7.54272e-12	0.413592	0	0.00189209	0.721536	0	0.000813076	0.436251	0	3.33257e-15	5.98677e-42	0	0.0666938	0.458394	0.730556	0.440346	-
PWY-7282: 4-amino-2-methyl-5-phosphomethylpyrimidine biosynthesis (yeast)_with_PWY-6121: 5-aminoimidazole ribonucleotide biosynthesis I	PWY-7282: 4-amino-2-methyl-5-phosphomethylpyrimidine biosynthesis (yeast)	PWY-6121: 5-aminoimidazole ribonucleotide biosynthesis I	0.0444185	0.147892	8.08506e-12	0.41371	0	0.0018634	0.71663	0	0.000774335	0.418058	0	4.55779e-15	2.32616e-41	0	0.055764	0.445317	0.7262	0.419084	-
PWY-7220: adenosine deoxyribonucleotides de novo biosynthesis II_with_PWY-6897: thiamin salvage II	PWY-7220: adenosine deoxyribonucleotides de novo biosynthesis II	PWY-6897: thiamin salvage II	0.221351	0	0	0.611002	0	0.022663	0.814993	0	0.0189262	0.436549	0	0	3.40282e-41	0	0.227506	0.626554	0.842128	0.449368	-
PWY-7282: 4-amino-2-methyl-5-phosphomethylpyrimidine biosynthesis (yeast)_with_PWY-3841: folate transformations II	PWY-7282: 4-amino-2-methyl-5-phosphomethylpyrimidine biosynthesis (yeast)	PWY-3841: folate transformations II	0.19608	0	4.02637e-12	0.610965	0	0.00398157	0.798654	0	0.00119087	0.528752	0	6.25828e-16	3.63884e-41	0	0.200377	0.63868	0.807892	0.531439	-
RHAMCAT-PWY: L-rhamnose degradation I_with_PWY-6897: thiamin salvage II	RHAMCAT-PWY: L-rhamnose degradation I	PWY-6897: thiamin salvage II	0.244046	0	0	0.667289	0	0.0236574	0.819966	0	0.0153559	0.542157	0	0	8.14531e-41	0	0.245466	0.646757	0.825386	0.542445	-
PWY-7222: guanosine deoxyribonucleotides de novo biosynthesis II_with_PWY-6897: thiamin salvage II	PWY-7222: guanosine deoxyribonucleotides de novo biosynthesis II	PWY-6897: thiamin salvage II	0.223568	0	0	0.611817	0	0.022663	0.814221	0	0.0189263	0.43668	0	0	9.1085e-41	0	0.229751	0.627379	0.841338	0.449499	-
TRNA-CHARGING-PWY: tRNA charging_with_PWY-6897: thiamin salvage II	TRNA-CHARGING-PWY: tRNA charging	PWY-6897: thiamin salvage II	0.266301	0	0	0.670886	0	0.0318232	0.834337	0	0.0269937	0.527958	0	0	9.6397e-41	0	0.264555	0.72035	0.844938	0.525487	-
PWY-7282: 4-amino-2-methyl-5-phosphomethylpyrimidine biosynthesis (yeast)_with_PWY-6737: starch degradation V	PWY-7282: 4-amino-2-methyl-5-phosphomethylpyrimidine biosynthesis (yeast)	PWY-6737: starch degradation V	0.079624	0.00850817	7.47499e-12	0.445444	0	0.00201904	0.735813	0	0.000945843	0.44086	0	2.62659e-15	1.14111e-40	0	0.0913463	0.498623	0.753006	0.440985	-
PWY-6897: thiamin salvage II_with_METSYN-PWY: L-homoserine and L-methionine biosynthesis	PWY-6897: thiamin salvage II	METSYN-PWY: L-homoserine and L-methionine biosynthesis	0.154259	5.58675e-07	0	0.589892	0	0.0258131	0.766572	0	0.0172766	0.489268	0	0	1.74846e-40	0	0.154953	0.591575	0.785502	0.49098	-
THRESYN-PWY: superpathway of L-threonine biosynthesis_with_PWY-7282: 4-amino-2-methyl-5-phosphomethylpyrimidine biosynthesis (yeast)	THRESYN-PWY: superpathway of L-threonine biosynthesis	PWY-7282: 4-amino-2-methyl-5-phosphomethylpyrimidine biosynthesis (yeast)	-0.00064877	0.984151	6.6381e-12	0.346014	0	0.00148384	0.681068	0	0.000640652	0.391692	0	1.85218e-15	2.08822e-40	0	0.0181549	0.380529	0.697445	0.390717	-
PWY-6897: thiamin salvage II_with_COBALSYN-PWY: adenosylcobalamin salvage from cobinamide I	PWY-6897: thiamin salvage II	COBALSYN-PWY: adenosylcobalamin salvage from cobinamide I	0.128141	2.11098e-05	0	0.542603	0	0.0159187	0.756493	0	0.0117271	0.4671	0	0	2.20488e-40	0	0.129878	0.538343	0.776473	0.465403	-
PWY-7282: 4-amino-2-methyl-5-phosphomethylpyrimidine biosynthesis (yeast)_with_PWY-6386: UDP-N-acetylmuramoyl-pentapeptide biosynthesis II (lysine-containing)	PWY-7282: 4-amino-2-methyl-5-phosphomethylpyrimidine biosynthesis (yeast)	PWY-6386: UDP-N-acetylmuramoyl-pentapeptide biosynthesis II (lysine-containing)	0.0428835	0.162791	7.87385e-12	0.391819	0	0.0018559	0.708879	0	0.000793524	0.431279	0	4.18618e-15	2.45392e-40	0	0.0571192	0.468634	0.727759	0.431875	-
PWY-7282: 4-amino-2-methyl-5-phosphomethylpyrimidine biosynthesis (yeast)_with_PWY-5188: tetrapyrrole biosynthesis I (from glutamate)	PWY-7282: 4-amino-2-methyl-5-phosphomethylpyrimidine biosynthesis (yeast)	PWY-5188: tetrapyrrole biosynthesis I (from glutamate)	0.0779944	0.010007	6.5459e-12	0.414652	0	0.00131689	0.74127	0	0.000587699	0.341291	0	9.63909e-16	2.65042e-40	0	0.0727132	0.426639	0.722225	0.342281	-
PWY-7282: 4-amino-2-methyl-5-phosphomethylpyrimidine biosynthesis (yeast)_with_PWY-6163: chorismate biosynthesis from 3-dehydroquinate	PWY-7282: 4-amino-2-methyl-5-phosphomethylpyrimidine biosynthesis (yeast)	PWY-6163: chorismate biosynthesis from 3-dehydroquinate	0.0385031	0.211407	7.97477e-12	0.388064	0	0.00186542	0.703113	0	0.000767202	0.437616	0	4.12843e-15	3.21351e-40	0	0.0536724	0.46333	0.72372	0.43836	-
PWY-6897: thiamin salvage II_with_ANAGLYCOLYSIS-PWY: glycolysis III (from glucose)	PWY-6897: thiamin salvage II	ANAGLYCOLYSIS-PWY: glycolysis III (from glucose)	0.298965	0	0	0.689701	0	0.0334758	0.848502	0	0.0238377	0.639134	0	0	4.09167e-40	0	0.30069	0.689777	0.876121	0.638277	-
PWY-7282: 4-amino-2-methyl-5-phosphomethylpyrimidine biosynthesis (yeast)_with_PWY-724: superpathway of L-lysine, L-threonine and L-methionine biosynthesis II	PWY-7282: 4-amino-2-methyl-5-phosphomethylpyrimidine biosynthesis (yeast)	PWY-724: superpathway of L-lysine, L-threonine and L-methionine biosynthesis II	0.0543683	0.0749407	7.69171e-12	0.376797	0	0.0017318	0.711165	0	0.000777478	0.465131	0	3.25995e-15	5.01127e-40	0	0.0676383	0.418745	0.725374	0.466184	-
PWY-7282: 4-amino-2-methyl-5-phosphomethylpyrimidine biosynthesis (yeast)_with_PWY-3001: superpathway of L-isoleucine biosynthesis I	PWY-7282: 4-amino-2-methyl-5-phosphomethylpyrimidine biosynthesis (yeast)	PWY-3001: superpathway of L-isoleucine biosynthesis I	0.0145325	0.645261	7.53874e-12	0.348351	0	0.00149982	0.687859	0	0.000666359	0.411214	0	3.14272e-15	6.26158e-40	0	0.0257405	0.369357	0.700683	0.412526	-
PWY-7282: 4-amino-2-methyl-5-phosphomethylpyrimidine biosynthesis (yeast)_with_COMPLETE-ARO-PWY: superpathway of aromatic amino acid biosynthesis	PWY-7282: 4-amino-2-methyl-5-phosphomethylpyrimidine biosynthesis (yeast)	COMPLETE-ARO-PWY: superpathway of aromatic amino acid biosynthesis	0.0442268	0.14973	8.42775e-12	0.390238	0	0.00188149	0.706283	0	0.000780891	0.43691	0	5.40933e-15	6.61968e-40	0	0.0573631	0.468962	0.730226	0.437441	-
PYRIDNUCSYN-PWY: NAD biosynthesis I (from aspartate)_with_PWY-6897: thiamin salvage II	PYRIDNUCSYN-PWY: NAD biosynthesis I (from aspartate)	PWY-6897: thiamin salvage II	0.230989	0	0	0.63181	0	0.0251298	0.81264	0	0.0210009	0.5633	0	0	6.89349e-40	0	0.231657	0.624839	0.811755	0.556454	-
PWY-6897: thiamin salvage II_with_GOLPDLCAT-PWY: superpathway of glycerol degradation to 1,3-propanediol	PWY-6897: thiamin salvage II	GOLPDLCAT-PWY: superpathway of glycerol degradation to 1,3-propanediol	-0.0375072	0.223781	0	0.367198	0	0.00836431	0.641228	0	0.000946244	0.361279	0	0	7.90795e-40	0	-0.037942	0.368627	0.665665	0.365216	-
PWY-7282: 4-amino-2-methyl-5-phosphomethylpyrimidine biosynthesis (yeast)_with_PWY-6387: UDP-N-acetylmuramoyl-pentapeptide biosynthesis I (meso-diaminopimelate containing)	PWY-7282: 4-amino-2-methyl-5-phosphomethylpyrimidine biosynthesis (yeast)	PWY-6387: UDP-N-acetylmuramoyl-pentapeptide biosynthesis I (meso-diaminopimelate containing)	0.0448301	0.144133	7.85623e-12	0.391145	0	0.00185038	0.707354	0	0.000790099	0.429711	0	4.13798e-15	8.73631e-40	0	0.0591569	0.46657	0.725625	0.430321	-
SER-GLYSYN-PWY: superpathway of L-serine and glycine biosynthesis I_with_PWY-6897: thiamin salvage II	SER-GLYSYN-PWY: superpathway of L-serine and glycine biosynthesis I	PWY-6897: thiamin salvage II	0.200898	0	0	0.595333	0	0.0261057	0.797518	0	0.0192061	0.525106	0	0	1.13944e-39	0	0.201062	0.58795	0.800155	0.521585	-
PWY-7282: 4-amino-2-methyl-5-phosphomethylpyrimidine biosynthesis (yeast)_with_PEPTIDOGLYCANSYN-PWY: peptidoglycan biosynthesis I (meso-diaminopimelate containing)	PWY-7282: 4-amino-2-methyl-5-phosphomethylpyrimidine biosynthesis (yeast)	PEPTIDOGLYCANSYN-PWY: peptidoglycan biosynthesis I (meso-diaminopimelate containing)	0.0449528	0.142993	8.24092e-12	0.387031	0	0.00183184	0.705965	0	0.000782845	0.432537	0	5.3831e-15	1.39158e-39	0	0.0583022	0.460567	0.724201	0.433205	-
PWY-7282: 4-amino-2-methyl-5-phosphomethylpyrimidine biosynthesis (yeast)_with_ARO-PWY: chorismate biosynthesis I	PWY-7282: 4-amino-2-methyl-5-phosphomethylpyrimidine biosynthesis (yeast)	ARO-PWY: chorismate biosynthesis I	0.0411647	0.180808	8.5304e-12	0.387659	0	0.00185531	0.701656	0	0.00076941	0.435731	0	5.75791e-15	1.41595e-39	0	0.0556196	0.463432	0.724557	0.43634	-
PWY-6897: thiamin salvage II_with_MET-SAM-PWY: superpathway of S-adenosyl-L-methionine biosynthesis	PWY-6897: thiamin salvage II	MET-SAM-PWY: superpathway of S-adenosyl-L-methionine biosynthesis	0.148926	1.0929e-06	0	0.578272	0	0.0248752	0.758115	0	0.0151781	0.493513	0	0	1.71275e-39	0	0.149596	0.5786	0.776938	0.494861	-
PWY0-1319: CDP-diacylglycerol biosynthesis II_with_PWY-7282: 4-amino-2-methyl-5-phosphomethylpyrimidine biosynthesis (yeast)	PWY0-1319: CDP-diacylglycerol biosynthesis II	PWY-7282: 4-amino-2-methyl-5-phosphomethylpyrimidine biosynthesis (yeast)	0.0486167	0.11242	7.29835e-12	0.426118	0	0.00203352	0.701851	0	0.000763265	0.425453	0	2.75911e-15	5.09078e-39	0	0.0719877	0.510592	0.716375	0.435351	-
PWY-7282: 4-amino-2-methyl-5-phosphomethylpyrimidine biosynthesis (yeast)_with_PWY-5667: CDP-diacylglycerol biosynthesis I	PWY-7282: 4-amino-2-methyl-5-phosphomethylpyrimidine biosynthesis (yeast)	PWY-5667: CDP-diacylglycerol biosynthesis I	0.0479681	0.117366	7.75281e-12	0.425667	0	0.00203352	0.701262	0	0.000763256	0.425359	0	3.50321e-15	5.16747e-39	0	0.060279	0.492681	0.723723	0.425844	-
PWY-7282: 4-amino-2-methyl-5-phosphomethylpyrimidine biosynthesis (yeast)_with_PWY-5347: superpathway of L-methionine biosynthesis (transsulfuration)	PWY-7282: 4-amino-2-methyl-5-phosphomethylpyrimidine biosynthesis (yeast)	PWY-5347: superpathway of L-methionine biosynthesis (transsulfuration)	0.00788747	0.804625	6.49792e-12	0.381224	0	0.00133246	0.676856	0	0.000508505	0.378302	0	6.02656e-16	6.09114e-39	0	0.0138102	0.403139	0.673294	0.379473	-
UNMAPPED_with_PWY-6897: thiamin salvage II	UNMAPPED	PWY-6897: thiamin salvage II	0.309785	0	0	0.703026	0	0.0369073	0.847115	0	0.0233434	0.553296	0	0	9.00331e-39	0	0.31696	0.792804	0.836979	0.559689	-
PWY-7282: 4-amino-2-methyl-5-phosphomethylpyrimidine biosynthesis (yeast)_with_PWY-6122: 5-aminoimidazole ribonucleotide biosynthesis II	PWY-7282: 4-amino-2-methyl-5-phosphomethylpyrimidine biosynthesis (yeast)	PWY-6122: 5-aminoimidazole ribonucleotide biosynthesis II	0.0368563	0.232194	7.97284e-12	0.381523	0	0.00175032	0.697707	0	0.000713465	0.405875	0	4.28858e-15	1.17174e-38	0	0.0487571	0.412453	0.708298	0.40695	-
PWY-7282: 4-amino-2-methyl-5-phosphomethylpyrimidine biosynthesis (yeast)_with_PWY-6277: superpathway of 5-aminoimidazole ribonucleotide biosynthesis	PWY-7282: 4-amino-2-methyl-5-phosphomethylpyrimidine biosynthesis (yeast)	PWY-6277: superpathway of 5-aminoimidazole ribonucleotide biosynthesis	0.036939	0.23113	7.87237e-12	0.379869	0	0.00175032	0.697203	0	0.000713466	0.405796	0	3.95308e-15	1.51933e-38	0	0.0488406	0.410758	0.707789	0.406872	-
PWY-7282: 4-amino-2-methyl-5-phosphomethylpyrimidine biosynthesis (yeast)_with_PWY-6151: S-adenosyl-L-methionine cycle I	PWY-7282: 4-amino-2-methyl-5-phosphomethylpyrimidine biosynthesis (yeast)	PWY-6151: S-adenosyl-L-methionine cycle I	0.0125262	0.692533	7.80305e-12	0.352355	0	0.00171772	0.678823	0	0.000715316	0.391691	0	4.23424e-15	2.14273e-38	0	0.0304701	0.435622	0.711781	0.392137	-
PWY-7357: thiamin formation from pyrithiamine and oxythiamine (yeast)_with_PWY-7282: 4-amino-2-methyl-5-phosphomethylpyrimidine biosynthesis (yeast)	PWY-7357: thiamin formation from pyrithiamine and oxythiamine (yeast)	PWY-7282: 4-amino-2-methyl-5-phosphomethylpyrimidine biosynthesis (yeast)	0.0293021	0.344706	7.01674e-12	0.389724	0	0.00162319	0.675208	0	0.000611834	0.452879	0	1.7649e-15	2.5278e-38	0	0.0575616	0.444975	0.691134	0.45553	-
PWY-6897: thiamin salvage II_with_PWY-6385: peptidoglycan biosynthesis III (mycobacteria)	PWY-6897: thiamin salvage II	PWY-6385: peptidoglycan biosynthesis III (mycobacteria)	0.367176	0	0	0.703266	0	0.0340533	0.879483	0	0.0416798	0.68897	0	0	3.10503e-38	0	0.368887	0.704413	0.901071	0.688713	-
PWY-6897: thiamin salvage II_with_GLYCOGENSYNTH-PWY: glycogen biosynthesis I (from ADP-D-Glucose)	PWY-6897: thiamin salvage II	GLYCOGENSYNTH-PWY: glycogen biosynthesis I (from ADP-D-Glucose)	0.0998753	0.000889236	0	0.504438	0	0.0167492	0.716883	0	0.01033	0.500548	0	0	3.40912e-38	0	0.100437	0.502725	0.734423	0.499648	-
PWY-7282: 4-amino-2-methyl-5-phosphomethylpyrimidine biosynthesis (yeast)_with_PWY-5686: UMP biosynthesis	PWY-7282: 4-amino-2-methyl-5-phosphomethylpyrimidine biosynthesis (yeast)	PWY-5686: UMP biosynthesis	0.0522121	0.0876184	8.1451e-12	0.383101	0	0.00183614	0.69889	0	0.000763709	0.443399	0	4.85113e-15	7.21856e-38	0	0.0666881	0.441777	0.721418	0.444242	-
PWY-7282: 4-amino-2-methyl-5-phosphomethylpyrimidine biosynthesis (yeast)_with_PWY-621: sucrose degradation III (sucrose invertase)	PWY-7282: 4-amino-2-methyl-5-phosphomethylpyrimidine biosynthesis (yeast)	PWY-621: sucrose degradation III (sucrose invertase)	-0.0142206	0.652715	6.14473e-12	0.373102	0	0.00142629	0.64879	0	0.000411503	0.347208	0	7.85194e-16	2.35252e-37	0	-0.00165865	0.419108	0.661972	0.347846	-
PWY-7282: 4-amino-2-methyl-5-phosphomethylpyrimidine biosynthesis (yeast)_with_DTDPRHAMSYN-PWY: dTDP-L-rhamnose biosynthesis I	PWY-7282: 4-amino-2-methyl-5-phosphomethylpyrimidine biosynthesis (yeast)	DTDPRHAMSYN-PWY: dTDP-L-rhamnose biosynthesis I	0.0669238	0.0276351	7.54921e-12	0.447247	0	0.00183136	0.702993	0	0.000694175	0.425491	0	1.88935e-15	3.22801e-37	0	0.0807727	0.471888	0.707468	0.427012	-
PWY66-399: gluconeogenesis III_with_PWY-6901: superpathway of glucose and xylose degradation	PWY66-399: gluconeogenesis III	PWY-6901: superpathway of glucose and xylose degradation	0.80909	0	0.128638	0.546775	0	0	0.878657	0	0.054988	0.291567	0	0	3.6148e-37	0	0.825205	0.551279	0.897527	0.291256	-
PWY-7282: 4-amino-2-methyl-5-phosphomethylpyrimidine biosynthesis (yeast)_with_PWY-7219: adenosine ribonucleotides de novo biosynthesis	PWY-7282: 4-amino-2-methyl-5-phosphomethylpyrimidine biosynthesis (yeast)	PWY-7219: adenosine ribonucleotides de novo biosynthesis	0.039461	0.200043	7.70555e-12	0.376364	0	0.00175961	0.687981	0	0.000726398	0.407649	0	3.29837e-15	6.72159e-37	0	0.0552355	0.437856	0.720201	0.408803	-
PWY0-162: superpathway of pyrimidine ribonucleotides de novo biosynthesis_with_PWY-6897: thiamin salvage II	PWY0-162: superpathway of pyrimidine ribonucleotides de novo biosynthesis	PWY-6897: thiamin salvage II	0.278483	0	0	0.627823	0	0.022425	0.830025	0	0.0190829	0.596502	0	0	7.31057e-37	0	0.277442	0.621875	0.857172	0.59693	-
PWY-7282: 4-amino-2-methyl-5-phosphomethylpyrimidine biosynthesis (yeast)_with_PANTO-PWY: phosphopantothenate biosynthesis I	PWY-7282: 4-amino-2-methyl-5-phosphomethylpyrimidine biosynthesis (yeast)	PANTO-PWY: phosphopantothenate biosynthesis I	0.0959952	0.00141456	7.39712e-12	0.445396	0	0.00221942	0.723091	0	0.000963205	0.445493	0	1.88469e-15	1.35809e-36	0	0.103247	0.511523	0.742479	0.446122	-
PWY-6897: thiamin salvage II_with_DENOVOPURINE2-PWY: superpathway of purine nucleotides de novo biosynthesis II	PWY-6897: thiamin salvage II	DENOVOPURINE2-PWY: superpathway of purine nucleotides de novo biosynthesis II	0.372947	0	0	0.688795	0	0.0263847	0.871057	0	0.036	0.50721	0	0	1.3644e-36	0	0.375527	0.720557	0.893472	0.518251	-
PWY-7282: 4-amino-2-methyl-5-phosphomethylpyrimidine biosynthesis (yeast)_with_BRANCHED-CHAIN-AA-SYN-PWY: superpathway of branched amino acid biosynthesis	PWY-7282: 4-amino-2-methyl-5-phosphomethylpyrimidine biosynthesis (yeast)	BRANCHED-CHAIN-AA-SYN-PWY: superpathway of branched amino acid biosynthesis	0.0510808	0.094878	8.05284e-12	0.345321	0	0.00145754	0.694757	0	0.000637143	0.418369	0	3.60525e-15	2.70237e-36	0	0.0579249	0.36325	0.702498	0.419522	-
PWY0-845: superpathway of pyridoxal 5'-phosphate biosynthesis and salvage_with_HISTSYN-PWY: L-histidine biosynthesis	PWY0-845: superpathway of pyridoxal 5'-phosphate biosynthesis and salvage	HISTSYN-PWY: L-histidine biosynthesis	-0.0541297	0.0762609	3.72738e-12	0.215044	1.08799e-05	0.000658496	0.610101	0	8.94816e-05	0.36473	0	2.57636e-16	3.09568e-36	0	-0.0460952	0.231346	0.617049	0.36618	-
PWY0-845: superpathway of pyridoxal 5'-phosphate biosynthesis and salvage_with_1CMET2-PWY: N10-formyl-tetrahydrofolate biosynthesis	PWY0-845: superpathway of pyridoxal 5'-phosphate biosynthesis and salvage	1CMET2-PWY: N10-formyl-tetrahydrofolate biosynthesis	0.167223	0	2.95726e-12	0.562522	0	0.00233501	0.751888	0	0.000410097	0.526654	0	1.19051e-16	4.25409e-36	0	0.170528	0.587611	0.758495	0.527724	-
PWY-6897: thiamin salvage II_with_PWY-4981: L-proline biosynthesis II (from arginine)	PWY-6897: thiamin salvage II	PWY-4981: L-proline biosynthesis II (from arginine)	-0.0178321	0.570264	0	0.401485	0	0.000230822	0.606532	0	0.00017102	0.406508	0	0	5.50955e-36	0	-0.0181987	0.402205	0.622258	0.410976	-
HISTSYN-PWY: L-histidine biosynthesis_with_ARGININE-SYN4-PWY: L-ornithine de novo biosynthesis	HISTSYN-PWY: L-histidine biosynthesis	ARGININE-SYN4-PWY: L-ornithine de novo biosynthesis	-0.028522	0.357994	2.45043e-12	0.231026	2.51753e-06	0.00165392	0.616128	0	0.000305149	0.411912	0	5.96591e-16	7.00307e-36	0	-0.0181267	0.247576	0.624464	0.408975	-
PWY-7282: 4-amino-2-methyl-5-phosphomethylpyrimidine biosynthesis (yeast)_with_NONMEVIPP-PWY: methylerythritol phosphate pathway I	PWY-7282: 4-amino-2-methyl-5-phosphomethylpyrimidine biosynthesis (yeast)	NONMEVIPP-PWY: methylerythritol phosphate pathway I	0.0568492	0.0623268	8.17023e-12	0.375219	0	0.00176817	0.690137	0	0.000725002	0.431464	0	3.57138e-15	1.35075e-35	0	0.0734509	0.444472	0.715484	0.431938	-
PWY-7282: 4-amino-2-methyl-5-phosphomethylpyrimidine biosynthesis (yeast)_with_PWY-5097: L-lysine biosynthesis VI	PWY-7282: 4-amino-2-methyl-5-phosphomethylpyrimidine biosynthesis (yeast)	PWY-5097: L-lysine biosynthesis VI	0.0719575	0.0176613	8.03682e-12	0.39352	0	0.00184891	0.694925	0	0.000743577	0.464322	0	4.30461e-15	1.40822e-35	0	0.0836676	0.469109	0.726204	0.464938	-
PWY-6897: thiamin salvage II_with_PWY-5659: GDP-mannose biosynthesis	PWY-6897: thiamin salvage II	PWY-5659: GDP-mannose biosynthesis	0.182548	0	0	0.561839	0	0.0161137	0.759423	0	0.013418	0.544971	0	0	1.73879e-35	0	0.183202	0.574615	0.78415	0.545758	-
TRPSYN-PWY: L-tryptophan biosynthesis_with_PWY-7282: 4-amino-2-methyl-5-phosphomethylpyrimidine biosynthesis (yeast)	TRPSYN-PWY: L-tryptophan biosynthesis	PWY-7282: 4-amino-2-methyl-5-phosphomethylpyrimidine biosynthesis (yeast)	0.0352716	0.253321	5.36743e-12	0.375088	0	0.00087751	0.672446	0	0.000398035	0.411323	0	1.93857e-16	1.74477e-35	0	0.0357205	0.390448	0.684324	0.411465	-
PWY-7282: 4-amino-2-methyl-5-phosphomethylpyrimidine biosynthesis (yeast)_with_PWY-7221: guanosine ribonucleotides de novo biosynthesis	PWY-7282: 4-amino-2-methyl-5-phosphomethylpyrimidine biosynthesis (yeast)	PWY-7221: guanosine ribonucleotides de novo biosynthesis	0.0558302	0.0672568	7.73477e-12	0.385126	0	0.00180513	0.693383	0	0.000743438	0.395506	0	3.24308e-15	2.13415e-35	0	0.0672293	0.451931	0.715273	0.396846	-
THISYNARA-PWY: superpathway of thiamin diphosphate biosynthesis III (eukaryotes)_with_PWY-7282: 4-amino-2-methyl-5-phosphomethylpyrimidine biosynthesis (yeast)	THISYNARA-PWY: superpathway of thiamin diphosphate biosynthesis III (eukaryotes)	PWY-7282: 4-amino-2-methyl-5-phosphomethylpyrimidine biosynthesis (yeast)	0.0452598	0.140226	5.50808e-12	0.39125	0	0.00132009	0.661074	0	0.000474667	0.471265	0	1.97123e-16	2.45332e-35	0	0.058363	0.418729	0.672263	0.474549	-
PWY-7282: 4-amino-2-methyl-5-phosphomethylpyrimidine biosynthesis (yeast)_with_NONOXIPENT-PWY: pentose phosphate pathway (non-oxidative branch)	PWY-7282: 4-amino-2-methyl-5-phosphomethylpyrimidine biosynthesis (yeast)	NONOXIPENT-PWY: pentose phosphate pathway (non-oxidative branch)	0.0928101	0.0020431	7.12478e-12	0.455596	0	0.00169274	0.713995	0	0.000697806	0.40829	0	2.38557e-15	2.81129e-35	0	0.0968211	0.478649	0.720251	0.408618	-
PWY-7282: 4-amino-2-methyl-5-phosphomethylpyrimidine biosynthesis (yeast)_with_MET-SAM-PWY: superpathway of S-adenosyl-L-methionine biosynthesis	PWY-7282: 4-amino-2-methyl-5-phosphomethylpyrimidine biosynthesis (yeast)	MET-SAM-PWY: superpathway of S-adenosyl-L-methionine biosynthesis	0.0212299	0.497098	6.19666e-12	0.358152	0	0.0011701	0.664637	0	0.000399007	0.382774	0	5.55956e-16	3.14183e-35	0	0.0276478	0.378067	0.660693	0.383891	-
UNINTEGRATED_with_PWY0-845: superpathway of pyridoxal 5'-phosphate biosynthesis and salvage	UNINTEGRATED	PWY0-845: superpathway of pyridoxal 5'-phosphate biosynthesis and salvage	0.0405401	0.187689	4.20104e-12	0.398759	0	0.00142047	0.676549	0	0.000244143	0.386322	0	2.5609e-16	3.66403e-35	0	0.0454073	0.474073	0.673802	0.386869	-
PWY-7282: 4-amino-2-methyl-5-phosphomethylpyrimidine biosynthesis (yeast)_with_PWY-5103: L-isoleucine biosynthesis III	PWY-7282: 4-amino-2-methyl-5-phosphomethylpyrimidine biosynthesis (yeast)	PWY-5103: L-isoleucine biosynthesis III	0.0457269	0.136033	7.46522e-12	0.336454	0	0.00140029	0.687619	0	0.000584914	0.389987	0	2.89571e-15	3.83416e-35	0	0.0513843	0.351294	0.693581	0.391106	-
PWY-7282: 4-amino-2-methyl-5-phosphomethylpyrimidine biosynthesis (yeast)_with_METSYN-PWY: L-homoserine and L-methionine biosynthesis	PWY-7282: 4-amino-2-methyl-5-phosphomethylpyrimidine biosynthesis (yeast)	METSYN-PWY: L-homoserine and L-methionine biosynthesis	0.0245256	0.431024	6.3761e-12	0.370687	0	0.00121166	0.664728	0	0.00042958	0.38374	0	6.31542e-16	4.52167e-35	0	0.0308671	0.389644	0.660642	0.384895	-
PWY-6897: thiamin salvage II_with_HOMOSER-METSYN-PWY: L-methionine biosynthesis I	PWY-6897: thiamin salvage II	HOMOSER-METSYN-PWY: L-methionine biosynthesis I	0.11002	0.000251392	0	0.508395	0	0.0197831	0.713419	0	0.0115288	0.421277	0	0	8.37564e-35	6.99301e-05	0.110452	0.509701	0.7313	0.422654	-
PWY-7282: 4-amino-2-methyl-5-phosphomethylpyrimidine biosynthesis (yeast)_with_PWY-5695: urate biosynthesis/inosine 5'-phosphate degradation	PWY-7282: 4-amino-2-methyl-5-phosphomethylpyrimidine biosynthesis (yeast)	PWY-5695: urate biosynthesis/inosine 5'-phosphate degradation	0.13843	4.18717e-06	4.40622e-12	0.545834	0	0.00244958	0.72507	0	0.000527734	0.474249	0	1.48517e-16	8.65442e-35	6.94444e-05	0.145298	0.538643	0.724092	0.476538	-
PWY-7282: 4-amino-2-methyl-5-phosphomethylpyrimidine biosynthesis (yeast)_with_PWY-7208: superpathway of pyrimidine nucleobases salvage	PWY-7282: 4-amino-2-methyl-5-phosphomethylpyrimidine biosynthesis (yeast)	PWY-7208: superpathway of pyrimidine nucleobases salvage	0.0579074	0.057483	4.73912e-12	0.435607	0	0.00118314	0.684876	0	0.000449322	0.370633	0	3.34542e-17	1.02644e-34	6.89655e-05	0.0511651	0.449811	0.680993	0.374531	-
PWY-7282: 4-amino-2-methyl-5-phosphomethylpyrimidine biosynthesis (yeast)_with_PWY-5101: L-isoleucine biosynthesis II	PWY-7282: 4-amino-2-methyl-5-phosphomethylpyrimidine biosynthesis (yeast)	PWY-5101: L-isoleucine biosynthesis II	0.13022	1.54528e-05	5.81448e-14	0.528052	0	0	0.720098	0	0	0.477118	0	0	1.23847e-34	6.84932e-05	0.130279	0.507812	0.70468	0.478979	-
PWY0-845: superpathway of pyridoxal 5'-phosphate biosynthesis and salvage_with_PWY-1042: glycolysis IV (plant cytosol)	PWY0-845: superpathway of pyridoxal 5'-phosphate biosynthesis and salvage	PWY-1042: glycolysis IV (plant cytosol)	0.0384447	0.212118	4.20314e-12	0.363901	0	0.00118372	0.670982	0	0.000204502	0.400807	0	2.71369e-16	2.03333e-34	6.80272e-05	0.0366709	0.384771	0.663204	0.401629	-
PWY-7282: 4-amino-2-methyl-5-phosphomethylpyrimidine biosynthesis (yeast)_with_PWY-2942: L-lysine biosynthesis III	PWY-7282: 4-amino-2-methyl-5-phosphomethylpyrimidine biosynthesis (yeast)	PWY-2942: L-lysine biosynthesis III	0.0723695	0.0170094	7.84441e-12	0.380977	0	0.00174166	0.687301	0	0.000694527	0.461738	0	4.13063e-15	2.51747e-34	6.75676e-05	0.0793902	0.449435	0.717668	0.462452	-
PWY0-845: superpathway of pyridoxal 5'-phosphate biosynthesis and salvage_with_COA-PWY-1: coenzyme A biosynthesis II (mammalian)	PWY0-845: superpathway of pyridoxal 5'-phosphate biosynthesis and salvage	COA-PWY-1: coenzyme A biosynthesis II (mammalian)	-0.00225637	0.944196	4.64804e-12	0.291711	0	0.00102705	0.637973	0	0.000135506	0.387111	0	5.36214e-16	3.06691e-34	6.71141e-05	0.0079482	0.34889	0.647863	0.388352	-
PWY0-845: superpathway of pyridoxal 5'-phosphate biosynthesis and salvage_with_PWY-5101: L-isoleucine biosynthesis II	PWY0-845: superpathway of pyridoxal 5'-phosphate biosynthesis and salvage	PWY-5101: L-isoleucine biosynthesis II	0.13284	9.47042e-06	3.30041e-14	0.513473	0	0	0.715869	0	0	0.508655	0	0	4.10555e-34	0.000133333	0.131322	0.496339	0.702865	0.509628	-
PWY0-845: superpathway of pyridoxal 5'-phosphate biosynthesis and salvage_with_ANAGLYCOLYSIS-PWY: glycolysis III (from glucose)	PWY0-845: superpathway of pyridoxal 5'-phosphate biosynthesis and salvage	ANAGLYCOLYSIS-PWY: glycolysis III (from glucose)	0.137827	4.17809e-06	3.27516e-12	0.46976	0	0.00225409	0.738241	0	0.000609427	0.440948	0	2.37837e-16	6.24665e-34	0.00013245	0.146022	0.478111	0.726808	0.442001	-
PWY-7282: 4-amino-2-methyl-5-phosphomethylpyrimidine biosynthesis (yeast)_with_PANTOSYN-PWY: pantothenate and coenzyme A biosynthesis I	PWY-7282: 4-amino-2-methyl-5-phosphomethylpyrimidine biosynthesis (yeast)	PANTOSYN-PWY: pantothenate and coenzyme A biosynthesis I	0.113091	0.000171095	6.91052e-12	0.454438	0	0.00215481	0.720572	0	0.000822971	0.410746	0	7.87319e-16	1.09185e-33	0.000131579	0.115186	0.49426	0.73119	0.412025	-
PWY-7282: 4-amino-2-methyl-5-phosphomethylpyrimidine biosynthesis (yeast)_with_PWY-6703: preQ0 biosynthesis	PWY-7282: 4-amino-2-methyl-5-phosphomethylpyrimidine biosynthesis (yeast)	PWY-6703: preQ0 biosynthesis	0.186976	0	5.32099e-12	0.539162	0	0.00354722	0.761017	0	0.0012948	0.499268	0	8.31382e-17	1.42608e-33	0.000130719	0.17872	0.541902	0.768045	0.500856	-
PWY-7282: 4-amino-2-methyl-5-phosphomethylpyrimidine biosynthesis (yeast)_with_PWY-7187: pyrimidine deoxyribonucleotides de novo biosynthesis II	PWY-7282: 4-amino-2-methyl-5-phosphomethylpyrimidine biosynthesis (yeast)	PWY-7187: pyrimidine deoxyribonucleotides de novo biosynthesis II	0.0520927	0.0883751	5.6044e-12	0.35125	0	0.00122721	0.676177	0	0.000495309	0.408564	0	1.36074e-15	1.95238e-33	0.00012987	0.0570653	0.345166	0.677444	0.410484	-
COA-PWY-1: coenzyme A biosynthesis II (mammalian)_with_ARGININE-SYN4-PWY: L-ornithine de novo biosynthesis	COA-PWY-1: coenzyme A biosynthesis II (mammalian)	ARGININE-SYN4-PWY: L-ornithine de novo biosynthesis	0.0672657	0.026842	3.05567e-12	0.307999	0	0.00257963	0.676438	0	0.000490412	0.46123	0	1.24168e-15	2.75019e-33	0.000129032	0.0896886	0.390475	0.675631	0.468192	-
PWY0-845: superpathway of pyridoxal 5'-phosphate biosynthesis and salvage_with_PWY-6609: adenine and adenosine salvage III	PWY0-845: superpathway of pyridoxal 5'-phosphate biosynthesis and salvage	PWY-6609: adenine and adenosine salvage III	-0.0482747	0.115022	4.01778e-12	0.307966	0	0.000901512	0.599516	0	9.62619e-05	0.2954	0	1.07902e-16	2.93397e-33	0.000128205	-0.0418002	0.335428	0.609521	0.295786	-
UNINTEGRATED_with_ARGININE-SYN4-PWY: L-ornithine de novo biosynthesis	UNINTEGRATED	ARGININE-SYN4-PWY: L-ornithine de novo biosynthesis	0.113949	0.000155222	2.76182e-12	0.399841	0	0.00356789	0.719317	0	0.00105682	0.448176	0	5.9301e-16	3.16567e-33	0.000127389	0.118381	0.458429	0.717549	0.448545	-
PWY0-845: superpathway of pyridoxal 5'-phosphate biosynthesis and salvage_with_PWY-5667: CDP-diacylglycerol biosynthesis I	PWY0-845: superpathway of pyridoxal 5'-phosphate biosynthesis and salvage	PWY-5667: CDP-diacylglycerol biosynthesis I	-0.00158106	0.961165	4.40064e-12	0.314215	0	0.00108552	0.608305	0	0.000117875	0.432349	0	3.60824e-16	3.61362e-33	0.000126582	0.00763517	0.374048	0.627591	0.434114	-
PWY0-845: superpathway of pyridoxal 5'-phosphate biosynthesis and salvage_with_PWY0-1319: CDP-diacylglycerol biosynthesis II	PWY0-845: superpathway of pyridoxal 5'-phosphate biosynthesis and salvage	PWY0-1319: CDP-diacylglycerol biosynthesis II	-0.00169617	0.958253	4.14268e-12	0.314869	0	0.00108552	0.608544	0	0.000117876	0.43132	0	2.84182e-16	3.65973e-33	0.000125786	0.00751552	0.374747	0.627832	0.433068	-
PWY-7282: 4-amino-2-methyl-5-phosphomethylpyrimidine biosynthesis (yeast)_with_PWY-6123: inosine-5'-phosphate biosynthesis I	PWY-7282: 4-amino-2-methyl-5-phosphomethylpyrimidine biosynthesis (yeast)	PWY-6123: inosine-5'-phosphate biosynthesis I	0.0640281	0.0353493	6.47404e-12	0.451002	0	0.00163533	0.676206	0	0.000571283	0.344394	0	2.97736e-16	4.21034e-33	0.000125	0.067635	0.455709	0.688168	0.347143	-
PWY-7282: 4-amino-2-methyl-5-phosphomethylpyrimidine biosynthesis (yeast)_with_HOMOSER-METSYN-PWY: L-methionine biosynthesis I	PWY-7282: 4-amino-2-methyl-5-phosphomethylpyrimidine biosynthesis (yeast)	HOMOSER-METSYN-PWY: L-methionine biosynthesis I	0.0041298	0.897958	5.4142e-12	0.345404	0	0.000950281	0.641536	0	0.000299599	0.324004	0	2.8836e-16	5.2874e-33	0.000124224	0.0103513	0.359485	0.636081	0.32485	-
PWY-7282: 4-amino-2-methyl-5-phosphomethylpyrimidine biosynthesis (yeast)_with_PWY-7229: superpathway of adenosine nucleotides de novo biosynthesis I	PWY-7282: 4-amino-2-methyl-5-phosphomethylpyrimidine biosynthesis (yeast)	PWY-7229: superpathway of adenosine nucleotides de novo biosynthesis I	0.0534415	0.080191	5.77465e-12	0.399509	0	0.00129872	0.676934	0	0.000551897	0.346575	0	3.85842e-16	5.41198e-33	0.000123457	0.0520647	0.389368	0.664025	0.351991	-
PWY0-845: superpathway of pyridoxal 5'-phosphate biosynthesis and salvage_with_PWY-3841: folate transformations II	PWY0-845: superpathway of pyridoxal 5'-phosphate biosynthesis and salvage	PWY-3841: folate transformations II	0.173794	0	2.28544e-12	0.550887	0	0.00212538	0.744785	0	0.000198189	0.473889	0	6.4459e-17	5.64421e-33	0.000122699	0.175959	0.577933	0.753599	0.475178	-
PWY0-845: superpathway of pyridoxal 5'-phosphate biosynthesis and salvage_with_PWY0-1296: purine ribonucleosides degradation	PWY0-845: superpathway of pyridoxal 5'-phosphate biosynthesis and salvage	PWY0-1296: purine ribonucleosides degradation	-0.0403776	0.189502	3.84836e-12	0.308422	0	0.00090728	0.598788	0	0.000106711	0.323605	0	2.27074e-16	6.62129e-33	0.000121951	-0.03557	0.350278	0.610777	0.324143	-
DTDPRHAMSYN-PWY: dTDP-L-rhamnose biosynthesis I_with_ARGININE-SYN4-PWY: L-ornithine de novo biosynthesis	DTDPRHAMSYN-PWY: dTDP-L-rhamnose biosynthesis I	ARGININE-SYN4-PWY: L-ornithine de novo biosynthesis	0.0838903	0.00548263	2.81705e-12	0.330277	0	0.00245544	0.631709	0	0.000370827	0.562077	0	4.5062e-16	8.27594e-33	0.000121212	0.100417	0.35791	0.634463	0.5809	-
PWY0-845: superpathway of pyridoxal 5'-phosphate biosynthesis and salvage_with_PWY-6527: stachyose degradation	PWY0-845: superpathway of pyridoxal 5'-phosphate biosynthesis and salvage	PWY-6527: stachyose degradation	0.0297819	0.336653	3.87656e-12	0.376519	0	0.00105722	0.642245	0	0.00011929	0.413725	0	1.00702e-16	8.36077e-33	0.000120482	0.0332557	0.395882	0.648943	0.415762	-
PWY-6897: thiamin salvage II_with_PWY-6606: guanosine nucleotides degradation II	PWY-6897: thiamin salvage II	PWY-6606: guanosine nucleotides degradation II	0.0337249	0.275285	0	0.423895	0	0.00894232	0.637851	0	0.000255461	0.404772	0	0	8.6832e-33	0.00011976	0.0337487	0.422932	0.654111	0.406913	-
PWY0-845: superpathway of pyridoxal 5'-phosphate biosynthesis and salvage_with_PWY-724: superpathway of L-lysine, L-threonine and L-methionine biosynthesis II	PWY0-845: superpathway of pyridoxal 5'-phosphate biosynthesis and salvage	PWY-724: superpathway of L-lysine, L-threonine and L-methionine biosynthesis II	0.00781003	0.806532	4.36595e-12	0.253141	0	0.000924456	0.612906	0	0.00011843	0.44423	0	3.35768e-16	1.00018e-32	0.000119048	0.0179612	0.290949	0.625834	0.445757	-
VALSYN-PWY: L-valine biosynthesis_with_PWY0-845: superpathway of pyridoxal 5'-phosphate biosynthesis and salvage	VALSYN-PWY: L-valine biosynthesis	PWY0-845: superpathway of pyridoxal 5'-phosphate biosynthesis and salvage	-0.00236849	0.941309	4.28139e-12	0.291011	0	0.00101002	0.621897	0	0.000123671	0.392255	0	3.43247e-16	1.23307e-32	0.000118343	0.0143885	0.33511	0.627947	0.397654	-
PWY-1042: glycolysis IV (plant cytosol)_with_ARGININE-SYN4-PWY: L-ornithine de novo biosynthesis	PWY-1042: glycolysis IV (plant cytosol)	ARGININE-SYN4-PWY: L-ornithine de novo biosynthesis	0.0886303	0.0032986	2.76319e-12	0.346227	0	0.00297318	0.688781	0	0.00086086	0.468209	0	6.28391e-16	1.56244e-32	0.000117647	0.0881714	0.368972	0.675046	0.476415	-
PWY0-845: superpathway of pyridoxal 5'-phosphate biosynthesis and salvage_with_ILEUSYN-PWY: L-isoleucine biosynthesis I (from threonine)	PWY0-845: superpathway of pyridoxal 5'-phosphate biosynthesis and salvage	ILEUSYN-PWY: L-isoleucine biosynthesis I (from threonine)	-0.00227295	0.943769	4.7239e-12	0.289492	0	0.00101003	0.621153	0	0.000123671	0.392106	0	5.31754e-16	1.59099e-32	0.000116959	0.00722426	0.326073	0.635228	0.393282	-
PWY0-845: superpathway of pyridoxal 5'-phosphate biosynthesis and salvage_with_PWY-6737: starch degradation V	PWY0-845: superpathway of pyridoxal 5'-phosphate biosynthesis and salvage	PWY-6737: starch degradation V	0.0362562	0.240075	4.24294e-12	0.333525	0	0.00107778	0.644196	0	0.000150062	0.43871	0	2.70534e-16	1.62594e-32	0.000116279	0.0451268	0.381646	0.65882	0.439745	-
PWY0-1297: superpathway of purine deoxyribonucleosides degradation_with_PWY-7242: D-fructuronate degradation	PWY0-1297: superpathway of purine deoxyribonucleosides degradation	PWY-7242: D-fructuronate degradation	0.311127	0	0.00258632	0.333361	0	0.00103663	0.270117	5.21312e-06	6.38851e-19	-0.283334	0	6.64983e-52	1.68324e-32	0.000115607	0.310906	0.30511	0.269234	-0.278949	IBD
PWY-7282: 4-amino-2-methyl-5-phosphomethylpyrimidine biosynthesis (yeast)_with_PWY-4981: L-proline biosynthesis II (from arginine)	PWY-7282: 4-amino-2-methyl-5-phosphomethylpyrimidine biosynthesis (yeast)	PWY-4981: L-proline biosynthesis II (from arginine)	-0.0862818	0.0042413	1.34816e-12	0.113331	0.0214646	1.08611e-05	0.518763	0	4.73846e-06	0.383261	0	0	1.72474e-32	0.000114943	-0.0739921	0.124389	0.513192	0.385331	-
PWY0-845: superpathway of pyridoxal 5'-phosphate biosynthesis and salvage_with_PWY-6163: chorismate biosynthesis from 3-dehydroquinate	PWY0-845: superpathway of pyridoxal 5'-phosphate biosynthesis and salvage	PWY-6163: chorismate biosynthesis from 3-dehydroquinate	-0.0135585	0.668311	4.52662e-12	0.264733	0	0.000995784	0.600691	0	0.000117772	0.411088	0	4.25219e-16	1.81845e-32	0.000114286	-0.00169084	0.330085	0.618357	0.412969	-
PWY-7282: 4-amino-2-methyl-5-phosphomethylpyrimidine biosynthesis (yeast)_with_GOLPDLCAT-PWY: superpathway of glycerol degradation to 1,3-propanediol	PWY-7282: 4-amino-2-methyl-5-phosphomethylpyrimidine biosynthesis (yeast)	GOLPDLCAT-PWY: superpathway of glycerol degradation to 1,3-propanediol	-0.0265835	0.392603	3.12385e-12	0.306907	0	0.000425981	0.62092	0	3.62934e-05	0.251032	0	0	2.23314e-32	0.000113636	-0.0276624	0.315342	0.602142	0.252788	-
PWY0-845: superpathway of pyridoxal 5'-phosphate biosynthesis and salvage_with_CALVIN-PWY: Calvin-Benson-Bassham cycle	PWY0-845: superpathway of pyridoxal 5'-phosphate biosynthesis and salvage	CALVIN-PWY: Calvin-Benson-Bassham cycle	0.0379951	0.217679	4.55534e-12	0.353827	0	0.00105663	0.646321	0	0.000153772	0.425837	0	4.02697e-16	2.96242e-32	0.000112994	0.0408964	0.376391	0.641871	0.42691	-
PWY0-845: superpathway of pyridoxal 5'-phosphate biosynthesis and salvage_with_PWY-7111: pyruvate fermentation to isobutanol (engineered)	PWY0-845: superpathway of pyridoxal 5'-phosphate biosynthesis and salvage	PWY-7111: pyruvate fermentation to isobutanol (engineered)	-0.00411995	0.898186	4.43048e-12	0.292631	0	0.00101326	0.620844	0	0.000123802	0.37849	0	3.85004e-16	3.03036e-32	0.00011236	0.00540752	0.329729	0.635242	0.379484	-
PWY-7197: pyrimidine deoxyribonucleotide phosphorylation_with_PWY-7196: superpathway of pyrimidine ribonucleosides salvage	PWY-7197: pyrimidine deoxyribonucleotide phosphorylation	PWY-7196: superpathway of pyrimidine ribonucleosides salvage	0.746595	0	0.0685269	0.82381	0	0.113798	0.884604	0	0.046203	0.282022	0	3.00439e-33	3.44356e-32	0.000111732	0.750902	0.8274	0.889654	0.28568	-
PWY0-845: superpathway of pyridoxal 5'-phosphate biosynthesis and salvage_with_PWY-6386: UDP-N-acetylmuramoyl-pentapeptide biosynthesis II (lysine-containing)	PWY0-845: superpathway of pyridoxal 5'-phosphate biosynthesis and salvage	PWY-6386: UDP-N-acetylmuramoyl-pentapeptide biosynthesis II (lysine-containing)	-0.00728343	0.819609	4.46934e-12	0.275639	0	0.000990701	0.611739	0	0.000121601	0.39536	0	4.31168e-16	3.61037e-32	0.000111111	0.00361784	0.342571	0.628085	0.396383	-
PWY-5667: CDP-diacylglycerol biosynthesis I_with_ARGININE-SYN4-PWY: L-ornithine de novo biosynthesis	PWY-5667: CDP-diacylglycerol biosynthesis I	ARGININE-SYN4-PWY: L-ornithine de novo biosynthesis	0.0863423	0.00421434	2.89303e-12	0.327487	0	0.0027265	0.664733	0	0.000429826	0.51247	0	8.35535e-16	3.70356e-32	0.000110497	0.102437	0.389922	0.675081	0.523843	-
PWY-7282: 4-amino-2-methyl-5-phosphomethylpyrimidine biosynthesis (yeast)_with_PWY-6385: peptidoglycan biosynthesis III (mycobacteria)	PWY-7282: 4-amino-2-methyl-5-phosphomethylpyrimidine biosynthesis (yeast)	PWY-6385: peptidoglycan biosynthesis III (mycobacteria)	0.171615	0	3.76658e-12	0.475846	0	0.00207132	0.74769	0	0.00102739	0.486518	0	1.04519e-16	4.88523e-32	0.00010989	0.176624	0.507499	0.756732	0.487221	-
ARGININE-SYN4-PWY: L-ornithine de novo biosynthesis_with_1CMET2-PWY: N10-formyl-tetrahydrofolate biosynthesis	ARGININE-SYN4-PWY: L-ornithine de novo biosynthesis	1CMET2-PWY: N10-formyl-tetrahydrofolate biosynthesis	0.233116	0	1.94414e-12	0.578174	0	0.00586514	0.779099	0	0.00103758	0.536491	0	2.75679e-16	4.92902e-32	0.00010929	0.230632	0.592157	0.779667	0.53773	-
SER-GLYSYN-PWY: superpathway of L-serine and glycine biosynthesis I_with_PWY-7282: 4-amino-2-methyl-5-phosphomethylpyrimidine biosynthesis (yeast)	SER-GLYSYN-PWY: superpathway of L-serine and glycine biosynthesis I	PWY-7282: 4-amino-2-methyl-5-phosphomethylpyrimidine biosynthesis (yeast)	0.0702342	0.0206846	6.11513e-12	0.401188	0	0.00134326	0.683427	0	0.000561181	0.352067	0	4.83845e-16	6.04522e-32	0.000108696	0.0744459	0.412773	0.697368	0.350387	-
PWY0-1319: CDP-diacylglycerol biosynthesis II_with_ARGININE-SYN4-PWY: L-ornithine de novo biosynthesis	PWY0-1319: CDP-diacylglycerol biosynthesis II	ARGININE-SYN4-PWY: L-ornithine de novo biosynthesis	0.086603	0.0040993	2.72344e-12	0.32734	0	0.00272651	0.663658	0	0.000429829	0.510599	0	6.58062e-16	6.56442e-32	0.000108108	0.102694	0.389775	0.673979	0.52211	-
PWY0-845: superpathway of pyridoxal 5'-phosphate biosynthesis and salvage_with_COMPLETE-ARO-PWY: superpathway of aromatic amino acid biosynthesis	PWY0-845: superpathway of pyridoxal 5'-phosphate biosynthesis and salvage	COMPLETE-ARO-PWY: superpathway of aromatic amino acid biosynthesis	-0.0063583	0.84242	4.78375e-12	0.268721	0	0.00100436	0.605809	0	0.000119776	0.404892	0	5.5715e-16	7.97691e-32	0.000107527	0.00357045	0.336979	0.626283	0.406378	-
PWY0-845: superpathway of pyridoxal 5'-phosphate biosynthesis and salvage_with_PWY-6317: galactose degradation I (Leloir pathway)	PWY0-845: superpathway of pyridoxal 5'-phosphate biosynthesis and salvage	PWY-6317: galactose degradation I (Leloir pathway)	-0.0299093	0.334576	4.20978e-12	0.273535	0	0.000943992	0.607998	0	0.000115646	0.315679	0	3.27429e-16	8.1791e-32	0.000106952	-0.0245517	0.311326	0.615813	0.316303	-
PWY0-845: superpathway of pyridoxal 5'-phosphate biosynthesis and salvage_with_PWY-6387: UDP-N-acetylmuramoyl-pentapeptide biosynthesis I (meso-diaminopimelate containing)	PWY0-845: superpathway of pyridoxal 5'-phosphate biosynthesis and salvage	PWY-6387: UDP-N-acetylmuramoyl-pentapeptide biosynthesis I (meso-diaminopimelate containing)	-0.00548362	0.864191	4.45934e-12	0.276222	0	0.000987759	0.610188	0	0.000121114	0.394435	0	4.26203e-16	9.30772e-32	0.000106383	0.00548446	0.342117	0.626004	0.395581	-
PWY0-845: superpathway of pyridoxal 5'-phosphate biosynthesis and salvage_with_ARO-PWY: chorismate biosynthesis I	PWY0-845: superpathway of pyridoxal 5'-phosphate biosynthesis and salvage	ARO-PWY: chorismate biosynthesis I	-0.0101653	0.74893	4.84201e-12	0.263761	0	0.000990393	0.60023	0	0.00011816	0.405469	0	5.93052e-16	9.77862e-32	0.00010582	0.00104031	0.329476	0.619796	0.4071	-
PWY-6545: pyrimidine deoxyribonucleotides de novo biosynthesis III_with_PWY-6125: superpathway of guanosine nucleotides de novo biosynthesis II	PWY-6545: pyrimidine deoxyribonucleotides de novo biosynthesis III	PWY-6125: superpathway of guanosine nucleotides de novo biosynthesis II	0.98258	0	0.225963	0.973819	0	0.218851	0.979132	0	0.107351	0.507621	0	0	1.13567e-31	0.000105263	0.989922	0.975511	0.98094	0.509789	IBD
PWY0-845: superpathway of pyridoxal 5'-phosphate biosynthesis and salvage_with_NONMEVIPP-PWY: methylerythritol phosphate pathway I	PWY0-845: superpathway of pyridoxal 5'-phosphate biosynthesis and salvage	NONMEVIPP-PWY: methylerythritol phosphate pathway I	0.00853466	0.788746	4.63757e-12	0.255863	0	0.000943873	0.590824	0	0.000111791	0.461492	0	3.67844e-16	1.27875e-31	0.000104712	0.0215216	0.316141	0.612944	0.463299	-
PWY-7282: 4-amino-2-methyl-5-phosphomethylpyrimidine biosynthesis (yeast)_with_ASPASN-PWY: superpathway of L-aspartate and L-asparagine biosynthesis	PWY-7282: 4-amino-2-methyl-5-phosphomethylpyrimidine biosynthesis (yeast)	ASPASN-PWY: superpathway of L-aspartate and L-asparagine biosynthesis	0.0535923	0.0793112	2.7911e-12	0.394919	0	0.00109859	0.662107	0	0.000265955	0.382356	0	0	1.3115e-31	0.000104167	0.0678466	0.411855	0.658685	0.383643	-
PANTO-PWY: phosphopantothenate biosynthesis I_with_ARGININE-SYN4-PWY: L-ornithine de novo biosynthesis	PANTO-PWY: phosphopantothenate biosynthesis I	ARGININE-SYN4-PWY: L-ornithine de novo biosynthesis	0.128298	2.08705e-05	2.7603e-12	0.362183	0	0.00297575	0.690717	0	0.000666892	0.544493	0	4.49508e-16	1.33378e-31	0.000103627	0.135735	0.423093	0.69425	0.553842	-
PWY-7282: 4-amino-2-methyl-5-phosphomethylpyrimidine biosynthesis (yeast)_with_COA-PWY: coenzyme A biosynthesis I	PWY-7282: 4-amino-2-methyl-5-phosphomethylpyrimidine biosynthesis (yeast)	COA-PWY: coenzyme A biosynthesis I	0.0873672	0.00378178	5.97885e-12	0.425403	0	0.00132545	0.691993	0	0.00047063	0.335073	0	4.76868e-17	1.47091e-31	0.000103093	0.0862042	0.456648	0.696626	0.335787	-
PWY0-845: superpathway of pyridoxal 5'-phosphate biosynthesis and salvage_with_PWY-6121: 5-aminoimidazole ribonucleotide biosynthesis I	PWY0-845: superpathway of pyridoxal 5'-phosphate biosynthesis and salvage	PWY-6121: 5-aminoimidazole ribonucleotide biosynthesis I	-0.00419531	0.896289	4.58923e-12	0.295927	0	0.000994709	0.615155	0	0.000118083	0.373055	0	4.69443e-16	1.6989e-31	0.000153846	0.00468998	0.325823	0.623819	0.373639	-
PWY0-845: superpathway of pyridoxal 5'-phosphate biosynthesis and salvage_with_PEPTIDOGLYCANSYN-PWY: peptidoglycan biosynthesis I (meso-diaminopimelate containing)	PWY0-845: superpathway of pyridoxal 5'-phosphate biosynthesis and salvage	PEPTIDOGLYCANSYN-PWY: peptidoglycan biosynthesis I (meso-diaminopimelate containing)	-0.00264729	0.934487	4.6777e-12	0.275112	0	0.000977861	0.609113	0	0.000120103	0.39915	0	5.54448e-16	1.7005e-31	0.000153061	0.00748125	0.339753	0.624853	0.400286	-
PWY-7282: 4-amino-2-methyl-5-phosphomethylpyrimidine biosynthesis (yeast)_with_PWY-6124: inosine-5'-phosphate biosynthesis II	PWY-7282: 4-amino-2-methyl-5-phosphomethylpyrimidine biosynthesis (yeast)	PWY-6124: inosine-5'-phosphate biosynthesis II	0.0740264	0.0145681	5.90663e-12	0.469248	0	0.00157349	0.667453	0	0.00050706	0.331608	0	1.01025e-16	1.70521e-31	0.000152284	0.0750469	0.471058	0.678756	0.334413	-
PWY-6163: chorismate biosynthesis from 3-dehydroquinate_with_ARGININE-SYN4-PWY: L-ornithine de novo biosynthesis	PWY-6163: chorismate biosynthesis from 3-dehydroquinate	ARGININE-SYN4-PWY: L-ornithine de novo biosynthesis	0.0577312	0.0582771	2.97586e-12	0.278555	0	0.0025011	0.641861	0	0.000424636	0.478732	0	9.84651e-16	1.73235e-31	0.000151515	0.0762683	0.3509	0.65079	0.489101	-
PWY-4981: L-proline biosynthesis II (from arginine)_with_ARGININE-SYN4-PWY: L-ornithine de novo biosynthesis	PWY-4981: L-proline biosynthesis II (from arginine)	ARGININE-SYN4-PWY: L-ornithine de novo biosynthesis	-0.163402	0	5.03076e-13	0.0100951	0.851893	1.45622e-05	0.42428	0	2.41117e-06	0.326053	0	0	1.77716e-31	0.000150754	-0.165382	0.0217971	0.432531	0.323991	-
PWY66-422: D-galactose degradation V (Leloir pathway)_with_PWY0-845: superpathway of pyridoxal 5'-phosphate biosynthesis and salvage	PWY66-422: D-galactose degradation V (Leloir pathway)	PWY0-845: superpathway of pyridoxal 5'-phosphate biosynthesis and salvage	-0.0280007	0.36722	4.0411e-12	0.276019	0	0.000945304	0.607495	0	0.000115698	0.311006	0	2.67627e-16	1.89333e-31	0.00015	-0.0155364	0.324453	0.612673	0.316197	-
PWY-7197: pyrimidine deoxyribonucleotide phosphorylation_with_PWY-6545: pyrimidine deoxyribonucleotides de novo biosynthesis III	PWY-7197: pyrimidine deoxyribonucleotide phosphorylation	PWY-6545: pyrimidine deoxyribonucleotides de novo biosynthesis III	0.951677	0	0.205872	0.957785	0	0.209375	0.966356	0	0.0995888	0.470311	0	0	1.95594e-31	0.000149254	0.94737	0.959376	0.966143	0.466821	IBD
PWY-7228: superpathway of guanosine nucleotides de novo biosynthesis I_with_PWY-7196: superpathway of pyrimidine ribonucleosides salvage	PWY-7228: superpathway of guanosine nucleotides de novo biosynthesis I	PWY-7196: superpathway of pyrimidine ribonucleosides salvage	0.77518	0	0.0879358	0.830049	0	0.11602	0.901951	0	0.0563665	0.31568	0	3.89884e-33	2.67851e-31	0.000148515	0.782312	0.832957	0.907267	0.321606	-
PWY-7282: 4-amino-2-methyl-5-phosphomethylpyrimidine biosynthesis (yeast)_with_PWY-6126: superpathway of adenosine nucleotides de novo biosynthesis II	PWY-7282: 4-amino-2-methyl-5-phosphomethylpyrimidine biosynthesis (yeast)	PWY-6126: superpathway of adenosine nucleotides de novo biosynthesis II	0.0639545	0.0355587	5.61607e-12	0.399934	0	0.00118327	0.672264	0	0.000487263	0.356341	0	2.73954e-16	2.80317e-31	0.000147783	0.0615177	0.3882	0.658677	0.361844	-
PWY-7196: superpathway of pyrimidine ribonucleosides salvage_with_PWY-6125: superpathway of guanosine nucleotides de novo biosynthesis II	PWY-7196: superpathway of pyrimidine ribonucleosides salvage	PWY-6125: superpathway of guanosine nucleotides de novo biosynthesis II	0.798061	0	0.102393	0.844192	0	0.125032	0.911491	0	0.0631041	0.33454	0	7.6982e-33	3.04253e-31	0.000147059	0.787767	0.846476	0.899484	0.330925	-
PWY0-845: superpathway of pyridoxal 5'-phosphate biosynthesis and salvage_with_PWY-6151: S-adenosyl-L-methionine cycle I	PWY0-845: superpathway of pyridoxal 5'-phosphate biosynthesis and salvage	PWY-6151: S-adenosyl-L-methionine cycle I	-0.0480673	0.116602	4.42915e-12	0.225791	4.9442e-06	0.00091694	0.57607	0	0.000110187	0.346649	0	4.36118e-16	3.59483e-31	0.000146341	-0.0341617	0.296504	0.604234	0.347304	-
CALVIN-PWY: Calvin-Benson-Bassham cycle_with_ARGININE-SYN4-PWY: L-ornithine de novo biosynthesis	CALVIN-PWY: Calvin-Benson-Bassham cycle	ARGININE-SYN4-PWY: L-ornithine de novo biosynthesis	0.0962475	0.00137577	2.99473e-12	0.342291	0	0.00265395	0.674873	0	0.000586775	0.495288	0	9.32498e-16	3.7632e-31	0.000145631	0.100422	0.362583	0.667283	0.503741	-
PWY-7228: superpathway of guanosine nucleotides de novo biosynthesis I_with_PWY-6545: pyrimidine deoxyribonucleotides de novo biosynthesis III	PWY-7228: superpathway of guanosine nucleotides de novo biosynthesis I	PWY-6545: pyrimidine deoxyribonucleotides de novo biosynthesis III	0.976148	0	0.221764	0.972925	0	0.218355	0.977496	0	0.106432	0.50416	0	0	3.8241e-31	0.000144928	0.974293	0.975763	0.977447	0.501378	IBD
PWY-6386: UDP-N-acetylmuramoyl-pentapeptide biosynthesis II (lysine-containing)_with_ARGININE-SYN4-PWY: L-ornithine de novo biosynthesis	PWY-6386: UDP-N-acetylmuramoyl-pentapeptide biosynthesis II (lysine-containing)	ARGININE-SYN4-PWY: L-ornithine de novo biosynthesis	0.058967	0.0530202	2.9382e-12	0.281767	0	0.00248834	0.647972	0	0.000437009	0.462577	0	9.98427e-16	3.90855e-31	0.000144231	0.078862	0.366675	0.655143	0.467704	-
PWY0-845: superpathway of pyridoxal 5'-phosphate biosynthesis and salvage_with_PANTO-PWY: phosphopantothenate biosynthesis I	PWY0-845: superpathway of pyridoxal 5'-phosphate biosynthesis and salvage	PANTO-PWY: phosphopantothenate biosynthesis I	0.0664129	0.0288864	4.19874e-12	0.3564	0	0.00118475	0.643515	0	0.000160726	0.485423	0	1.94119e-16	4.2769e-31	0.000143541	0.0713622	0.417102	0.660295	0.487459	-
COMPLETE-ARO-PWY: superpathway of aromatic amino acid biosynthesis_with_ARGININE-SYN4-PWY: L-ornithine de novo biosynthesis	COMPLETE-ARO-PWY: superpathway of aromatic amino acid biosynthesis	ARGININE-SYN4-PWY: L-ornithine de novo biosynthesis	0.059958	0.0490847	3.14489e-12	0.279529	0	0.00252265	0.644786	0	0.000431199	0.467079	0	1.29015e-15	6.48775e-31	0.000142857	0.0776196	0.35796	0.657208	0.477061	-
PEPTIDOGLYCANSYN-PWY: peptidoglycan biosynthesis I (meso-diaminopimelate containing)_with_ARGININE-SYN4-PWY: L-ornithine de novo biosynthesis	PEPTIDOGLYCANSYN-PWY: peptidoglycan biosynthesis I (meso-diaminopimelate containing)	ARGININE-SYN4-PWY: L-ornithine de novo biosynthesis	0.0596905	0.050141	3.07517e-12	0.276286	0	0.00245608	0.644757	0	0.000432566	0.4655	0	1.2839e-15	7.07327e-31	0.00014218	0.078565	0.354052	0.650759	0.470231	-
PWY4LZ-257: superpathway of fermentation (Chlamydomonas reinhardtii)_with_PWY-5104: L-isoleucine biosynthesis IV	PWY4LZ-257: superpathway of fermentation (Chlamydomonas reinhardtii)	PWY-5104: L-isoleucine biosynthesis IV	0.174837	0	2.63891e-30	0.230036	2.86666e-06	1.02516e-21	0.200915	0.000811653	0	0.672909	0	0	7.09235e-31	0.000141509	0.177873	0.230051	0.198954	0.704055	IBD
ARO-PWY: chorismate biosynthesis I_with_ARGININE-SYN4-PWY: L-ornithine de novo biosynthesis	ARO-PWY: chorismate biosynthesis I	ARGININE-SYN4-PWY: L-ornithine de novo biosynthesis	0.0571309	0.0609996	3.18319e-12	0.273876	0	0.00248756	0.639212	0	0.000426374	0.470446	0	1.37329e-15	7.2737e-31	0.000140845	0.0752103	0.346668	0.650422	0.480566	-
PWY-6387: UDP-N-acetylmuramoyl-pentapeptide biosynthesis I (meso-diaminopimelate containing)_with_ARGININE-SYN4-PWY: L-ornithine de novo biosynthesis	PWY-6387: UDP-N-acetylmuramoyl-pentapeptide biosynthesis I (meso-diaminopimelate containing)	ARGININE-SYN4-PWY: L-ornithine de novo biosynthesis	0.0612362	0.0443265	2.93162e-12	0.280246	0	0.00248095	0.647182	0	0.000435516	0.463669	0	9.86929e-16	7.57374e-31	0.000140187	0.0814545	0.363463	0.653639	0.469348	-
PWY-6737: starch degradation V_with_ARGININE-SYN4-PWY: L-ornithine de novo biosynthesis	PWY-6737: starch degradation V	ARGININE-SYN4-PWY: L-ornithine de novo biosynthesis	0.124171	3.51259e-05	2.78936e-12	0.356782	0	0.00270709	0.693127	0	0.000574118	0.512085	0	6.26456e-16	1.05757e-30	0.000139535	0.137837	0.408683	0.693629	0.523505	-
PWY0-845: superpathway of pyridoxal 5'-phosphate biosynthesis and salvage_with_PWY-5686: UMP biosynthesis	PWY0-845: superpathway of pyridoxal 5'-phosphate biosynthesis and salvage	PWY-5686: UMP biosynthesis	0.00493615	0.877729	4.62331e-12	0.266289	0	0.000980156	0.600896	0	0.000117433	0.419552	0	4.99656e-16	1.1458e-30	0.000138889	0.0164932	0.318545	0.619896	0.421094	-
THRESYN-PWY: superpathway of L-threonine biosynthesis_with_PWY0-845: superpathway of pyridoxal 5'-phosphate biosynthesis and salvage	THRESYN-PWY: superpathway of L-threonine biosynthesis	PWY0-845: superpathway of pyridoxal 5'-phosphate biosynthesis and salvage	-0.0530325	0.0825707	3.7679e-12	0.225248	4.93583e-06	0.000792092	0.578584	0	9.7671e-05	0.308596	0	1.90771e-16	1.17092e-30	0.000138249	-0.035234	0.258247	0.591863	0.307835	-
VALSYN-PWY: L-valine biosynthesis_with_ARGININE-SYN4-PWY: L-ornithine de novo biosynthesis	VALSYN-PWY: L-valine biosynthesis	ARGININE-SYN4-PWY: L-ornithine de novo biosynthesis	0.0653029	0.031742	2.81463e-12	0.291627	0	0.00253688	0.658917	0	0.000438149	0.440265	0	7.94834e-16	1.31278e-30	0.000137615	0.0757153	0.320857	0.663853	0.445603	-
PWY0-1297: superpathway of purine deoxyribonucleosides degradation_with_PWY-6507: 4-deoxy-L-threo-hex-4-enopyranuronate degradation	PWY0-1297: superpathway of purine deoxyribonucleosides degradation	PWY-6507: 4-deoxy-L-threo-hex-4-enopyranuronate degradation	0.282846	0	0.00236323	0.276486	0	0.000855151	0.262607	1.02151e-05	8.07511e-19	-0.298099	0	1.00396e-51	1.37171e-30	0.000136986	0.282124	0.246229	0.259751	-0.294907	IBD
ILEUSYN-PWY: L-isoleucine biosynthesis I (from threonine)_with_ARGININE-SYN4-PWY: L-ornithine de novo biosynthesis	ILEUSYN-PWY: L-isoleucine biosynthesis I (from threonine)	ARGININE-SYN4-PWY: L-ornithine de novo biosynthesis	0.0652745	0.0318197	3.10555e-12	0.292693	0	0.00253689	0.658872	0	0.00043815	0.438892	0	1.23135e-15	1.5e-30	0.000136364	0.075687	0.321912	0.663808	0.444234	-
NONMEVIPP-PWY: methylerythritol phosphate pathway I_with_ARGININE-SYN4-PWY: L-ornithine de novo biosynthesis	NONMEVIPP-PWY: methylerythritol phosphate pathway I	ARGININE-SYN4-PWY: L-ornithine de novo biosynthesis	0.0773561	0.010643	3.04879e-12	0.26949	0	0.00237072	0.632609	0	0.000406452	0.514382	0	8.51792e-16	1.54637e-30	0.000135747	0.10276	0.347168	0.649253	0.524972	-
UNINTEGRATED_with_PWY-6168: flavin biosynthesis III (fungi)	UNINTEGRATED	PWY-6168: flavin biosynthesis III (fungi)	0.459115	0	0	0.766551	0	0.0670621	0.892149	0	0.0491591	0.710857	0	0	1.59843e-30	0.000135135	0.470643	0.800078	0.890259	0.709614	-
PWY-7222: guanosine deoxyribonucleotides de novo biosynthesis II_with_PWY-6507: 4-deoxy-L-threo-hex-4-enopyranuronate degradation	PWY-7222: guanosine deoxyribonucleotides de novo biosynthesis II	PWY-6507: 4-deoxy-L-threo-hex-4-enopyranuronate degradation	0.651225	0	0.0382195	0.576909	0	0.027095	0.729215	0	0.00396637	0.0948891	0.0434836	7.26645e-11	2.17463e-30	0.000134529	0.670033	0.599446	0.752022	0.106865	-
PWY-3841: folate transformations II_with_ARGININE-SYN4-PWY: L-ornithine de novo biosynthesis	PWY-3841: folate transformations II	ARGININE-SYN4-PWY: L-ornithine de novo biosynthesis	0.243045	0	1.50247e-12	0.581908	0	0.00533862	0.77753	0	0.000819047	0.491876	0	1.49263e-16	2.37453e-30	0.000133929	0.24656	0.615632	0.775529	0.492047	-
PWY0-845: superpathway of pyridoxal 5'-phosphate biosynthesis and salvage_with_PWY-7357: thiamin formation from pyrithiamine and oxythiamine (yeast)	PWY0-845: superpathway of pyridoxal 5'-phosphate biosynthesis and salvage	PWY-7357: thiamin formation from pyrithiamine and oxythiamine (yeast)	-0.0374137	0.224979	3.98283e-12	0.242242	3.7508e-07	0.000866481	0.554203	0	9.41351e-05	0.39627	0	1.81781e-16	2.51581e-30	0.000133333	-0.0253911	0.282582	0.56752	0.398431	-
PWY0-845: superpathway of pyridoxal 5'-phosphate biosynthesis and salvage_with_PWY-5097: L-lysine biosynthesis VI	PWY0-845: superpathway of pyridoxal 5'-phosphate biosynthesis and salvage	PWY-5097: L-lysine biosynthesis VI	0.0266318	0.391751	4.56184e-12	0.280403	0	0.000986971	0.599485	0	0.000114425	0.462629	0	4.43366e-16	2.75187e-30	0.000132743	0.0352177	0.346603	0.626574	0.464213	-
PWY-7111: pyruvate fermentation to isobutanol (engineered)_with_ARGININE-SYN4-PWY: L-ornithine de novo biosynthesis	PWY-7111: pyruvate fermentation to isobutanol (engineered)	ARGININE-SYN4-PWY: L-ornithine de novo biosynthesis	0.0640073	0.0354108	2.91265e-12	0.293173	0	0.00254501	0.658238	0	0.000438747	0.427662	0	8.91527e-16	3.38329e-30	0.000132159	0.0747607	0.322727	0.663535	0.431666	-
PWY0-845: superpathway of pyridoxal 5'-phosphate biosynthesis and salvage_with_PWY-3001: superpathway of L-isoleucine biosynthesis I	PWY0-845: superpathway of pyridoxal 5'-phosphate biosynthesis and salvage	PWY-3001: superpathway of L-isoleucine biosynthesis I	-0.0382817	0.214134	4.27913e-12	0.21949	7.60377e-06	0.000800627	0.583873	0	0.000101751	0.330906	0	3.23693e-16	3.47961e-30	0.000131579	-0.0298829	0.239454	0.595501	0.331423	-
PWY66-409: superpathway of purine nucleotide salvage_with_PWY-7242: D-fructuronate degradation	PWY66-409: superpathway of purine nucleotide salvage	PWY-7242: D-fructuronate degradation	0.381919	0	0.00166616	0.387776	0	0.000536075	0.326607	0	2.1466e-20	-0.20296	1.08114e-05	7.29621e-55	3.89869e-30	0.000174672	0.390746	0.369685	0.326448	-0.194493	IBD
SALVADEHYPOX-PWY: adenosine nucleotides degradation II_with_PWY0-1297: superpathway of purine deoxyribonucleosides degradation	SALVADEHYPOX-PWY: adenosine nucleotides degradation II	PWY0-1297: superpathway of purine deoxyribonucleosides degradation	0.491271	0	0.0102764	0.50547	0	0.00718222	0.431713	0	5.40063e-19	-0.0921019	0.0502539	8.57931e-59	4.76783e-30	0.000173913	0.494336	0.501144	0.433232	-0.0873287	IBD
PWY-724: superpathway of L-lysine, L-threonine and L-methionine biosynthesis II_with_ARGININE-SYN4-PWY: L-ornithine de novo biosynthesis	PWY-724: superpathway of L-lysine, L-threonine and L-methionine biosynthesis II	ARGININE-SYN4-PWY: L-ornithine de novo biosynthesis	0.0702848	0.0205933	2.87023e-12	0.263628	0	0.00232195	0.639795	0	0.000420772	0.480797	0	7.77514e-16	4.78696e-30	0.00017316	0.0877215	0.305837	0.646576	0.482885	-
PWY-7220: adenosine deoxyribonucleotides de novo biosynthesis II_with_PRPP-PWY: superpathway of histidine, purine, and pyrimidine biosynthesis	PWY-7220: adenosine deoxyribonucleotides de novo biosynthesis II	PRPP-PWY: superpathway of histidine, purine, and pyrimidine biosynthesis	0.499916	0	0.000260761	0.677734	0	0.0390695	0.791676	0	0.00345888	0.1624	0.000433415	0	4.79964e-30	0.000172414	0.508133	0.682023	0.797881	0.170338	-
PWY0-1297: superpathway of purine deoxyribonucleosides degradation_with_GALACTUROCAT-PWY: D-galacturonate degradation I	PWY0-1297: superpathway of purine deoxyribonucleosides degradation	GALACTUROCAT-PWY: D-galacturonate degradation I	0.215688	0	0.00160042	0.294401	0	0.00104289	0.218439	0.000260714	1.00574e-18	-0.327836	0	2.47254e-51	4.91355e-30	0.000171674	0.214379	0.26804	0.218717	-0.324462	IBD
PWY-7222: guanosine deoxyribonucleotides de novo biosynthesis II_with_PRPP-PWY: superpathway of histidine, purine, and pyrimidine biosynthesis	PWY-7222: guanosine deoxyribonucleotides de novo biosynthesis II	PRPP-PWY: superpathway of histidine, purine, and pyrimidine biosynthesis	0.5025	0	0.000260762	0.678496	0	0.0390694	0.793692	0	0.00345889	0.165224	0.000342411	0	5.24467e-30	0.00017094	0.510746	0.682793	0.799903	0.173165	-
PWY-7184: pyrimidine deoxyribonucleotides de novo biosynthesis I_with_PWY-6545: pyrimidine deoxyribonucleotides de novo biosynthesis III	PWY-7184: pyrimidine deoxyribonucleotides de novo biosynthesis I	PWY-6545: pyrimidine deoxyribonucleotides de novo biosynthesis III	0.985196	0	0.227984	0.982793	0	0.226063	0.978858	0	0.107487	0.531507	0	0	5.46905e-30	0.000170213	0.985933	0.983435	0.981576	0.534441	IBD
PWY-6168: flavin biosynthesis III (fungi)_with_1CMET2-PWY: N10-formyl-tetrahydrofolate biosynthesis	PWY-6168: flavin biosynthesis III (fungi)	1CMET2-PWY: N10-formyl-tetrahydrofolate biosynthesis	0.478048	0	0	0.824288	0	0.110246	0.882899	0	0.0437792	0.668094	0	0	6.43839e-30	0.000169492	0.480063	0.833143	0.891639	0.670837	-
PWY-7196: superpathway of pyrimidine ribonucleosides salvage_with_PWY-6897: thiamin salvage II	PWY-7196: superpathway of pyrimidine ribonucleosides salvage	PWY-6897: thiamin salvage II	0.36619	0	0	0.662253	0	0.0151645	0.843741	0	0.0188858	0.525125	0	0	7.45661e-30	0.000168776	0.372904	0.668866	0.859293	0.526485	-
PWY-7220: adenosine deoxyribonucleotides de novo biosynthesis II_with_PWY-6507: 4-deoxy-L-threo-hex-4-enopyranuronate degradation	PWY-7220: adenosine deoxyribonucleotides de novo biosynthesis II	PWY-6507: 4-deoxy-L-threo-hex-4-enopyranuronate degradation	0.650634	0	0.0382195	0.57674	0	0.0270952	0.72996	0	0.00396634	0.100714	0.031746	7.86965e-11	8.13906e-30	0.000168067	0.669431	0.599274	0.75278	0.112758	-
PWY-6121: 5-aminoimidazole ribonucleotide biosynthesis I_with_ARGININE-SYN4-PWY: L-ornithine de novo biosynthesis	PWY-6121: 5-aminoimidazole ribonucleotide biosynthesis I	ARGININE-SYN4-PWY: L-ornithine de novo biosynthesis	0.0526987	0.0845994	3.01701e-12	0.283068	0	0.0024984	0.641901	0	0.000420434	0.428894	0	1.08706e-15	1.04716e-29	0.000167364	0.0602004	0.306559	0.643218	0.429945	-
RHAMCAT-PWY: L-rhamnose degradation I_with_PWY-7282: 4-amino-2-methyl-5-phosphomethylpyrimidine biosynthesis (yeast)	RHAMCAT-PWY: L-rhamnose degradation I	PWY-7282: 4-amino-2-methyl-5-phosphomethylpyrimidine biosynthesis (yeast)	0.0936929	0.00184764	3.5697e-12	0.429778	0	0.00167887	0.682346	0	0.000388007	0.314915	0	0	1.07245e-29	0.000166667	0.100441	0.463745	0.683875	0.315091	-
SALVADEHYPOX-PWY: adenosine nucleotides degradation II_with_PWY-7220: adenosine deoxyribonucleotides de novo biosynthesis II	SALVADEHYPOX-PWY: adenosine nucleotides degradation II	PWY-7220: adenosine deoxyribonucleotides de novo biosynthesis II	0.726489	0	0.0560728	0.661541	0	0.0319899	0.763521	0	0.00294496	0.174878	0.000149414	8.86648e-18	1.09119e-29	0.000207469	0.743774	0.68839	0.767855	0.18337	-
PWY0-845: superpathway of pyridoxal 5'-phosphate biosynthesis and salvage_with_PWY-6277: superpathway of 5-aminoimidazole ribonucleotide biosynthesis	PWY0-845: superpathway of pyridoxal 5'-phosphate biosynthesis and salvage	PWY-6277: superpathway of 5-aminoimidazole ribonucleotide biosynthesis	-0.0138143	0.66232	4.4685e-12	0.256979	0	0.000934345	0.593775	0	0.000109273	0.361447	0	4.07159e-16	1.11479e-29	0.000206612	-0.00446513	0.28612	0.603534	0.362012	-
PWY0-845: superpathway of pyridoxal 5'-phosphate biosynthesis and salvage_with_DTDPRHAMSYN-PWY: dTDP-L-rhamnose biosynthesis I	PWY0-845: superpathway of pyridoxal 5'-phosphate biosynthesis and salvage	DTDPRHAMSYN-PWY: dTDP-L-rhamnose biosynthesis I	0.0125383	0.692263	4.28507e-12	0.320633	0	0.0009776	0.596744	0	0.000105274	0.415668	0	1.94599e-16	1.12866e-29	0.000205761	0.0231647	0.343474	0.601562	0.419278	-
SALVADEHYPOX-PWY: adenosine nucleotides degradation II_with_PWY-7222: guanosine deoxyribonucleotides de novo biosynthesis II	SALVADEHYPOX-PWY: adenosine nucleotides degradation II	PWY-7222: guanosine deoxyribonucleotides de novo biosynthesis II	0.727941	0	0.0560727	0.66282	0	0.0319897	0.763719	0	0.00294497	0.176873	0.000127873	8.19858e-18	1.27448e-29	0.000204918	0.745248	0.689688	0.768055	0.185381	-
PWY0-845: superpathway of pyridoxal 5'-phosphate biosynthesis and salvage_with_PWY-6122: 5-aminoimidazole ribonucleotide biosynthesis II	PWY0-845: superpathway of pyridoxal 5'-phosphate biosynthesis and salvage	PWY-6122: 5-aminoimidazole ribonucleotide biosynthesis II	-0.0136781	0.66545	4.52553e-12	0.257628	0	0.000934344	0.593336	0	0.000109273	0.360619	0	4.41715e-16	1.35259e-29	0.000244898	-0.0043277	0.286785	0.603091	0.361182	-
PWY4LZ-257: superpathway of fermentation (Chlamydomonas reinhardtii)_with_PWY-7003: glycerol degradation to butanol	PWY4LZ-257: superpathway of fermentation (Chlamydomonas reinhardtii)	PWY-7003: glycerol degradation to butanol	0.0711769	0.018985	1.9096e-38	0.161799	0.000847841	4.57776e-29	0.062748	0.316022	2.88627e-57	0.590363	0	0	1.36938e-29	0.000243902	0.0736921	0.164394	0.0586208	0.620239	-
PWY-5686: UMP biosynthesis_with_ARGININE-SYN4-PWY: L-ornithine de novo biosynthesis	PWY-5686: UMP biosynthesis	ARGININE-SYN4-PWY: L-ornithine de novo biosynthesis	0.0745148	0.0139256	3.03942e-12	0.278128	0	0.00246185	0.640744	0	0.000424757	0.480563	0	1.15702e-15	1.49564e-29	0.000242915	0.087965	0.332163	0.648962	0.485414	-
PWY-7282: 4-amino-2-methyl-5-phosphomethylpyrimidine biosynthesis (yeast)_with_PWY-7220: adenosine deoxyribonucleotides de novo biosynthesis II	PWY-7282: 4-amino-2-methyl-5-phosphomethylpyrimidine biosynthesis (yeast)	PWY-7220: adenosine deoxyribonucleotides de novo biosynthesis II	0.0625155	0.0399501	4.55086e-12	0.393138	0	0.000952103	0.660291	0	0.000352225	0.325296	0	1.27867e-16	1.58632e-29	0.000241935	0.058986	0.379927	0.644015	0.330799	-
PWY-7400: L-arginine biosynthesis IV (archaebacteria)_with_PWY-6897: thiamin salvage II	PWY-7400: L-arginine biosynthesis IV (archaebacteria)	PWY-6897: thiamin salvage II	-0.0396059	0.198357	0	0.35951	0	0.00935131	0.550614	0	9.04386e-10	0.310717	0	0	1.67424e-29	0.000240964	-0.0373514	0.354307	0.551955	0.308612	-
SALVADEHYPOX-PWY: adenosine nucleotides degradation II_with_PWY-6124: inosine-5'-phosphate biosynthesis II	SALVADEHYPOX-PWY: adenosine nucleotides degradation II	PWY-6124: inosine-5'-phosphate biosynthesis II	0.757601	0	0.0799839	0.695212	0	0.0596874	0.756275	0	0.00473602	0.203331	1.02526e-05	7.12998e-18	1.73582e-29	0.00024	0.7631	0.705165	0.758136	0.207388	IBD
PWY0-845: superpathway of pyridoxal 5'-phosphate biosynthesis and salvage_with_PWY-621: sucrose degradation III (sucrose invertase)	PWY0-845: superpathway of pyridoxal 5'-phosphate biosynthesis and salvage	PWY-621: sucrose degradation III (sucrose invertase)	-0.0826686	0.00624144	3.48786e-12	0.241999	3.74869e-07	0.00076137	0.54041	0	6.39179e-05	0.264446	0	8.08733e-17	2.19941e-29	0.000239044	-0.0738766	0.282454	0.551166	0.265528	-
PWY-6703: preQ0 biosynthesis_with_ARGININE-SYN4-PWY: L-ornithine de novo biosynthesis	PWY-6703: preQ0 biosynthesis	ARGININE-SYN4-PWY: L-ornithine de novo biosynthesis	0.187597	0	1.98557e-12	0.4547	0	0.00475621	0.739325	0	0.00103346	0.512891	0	1.98289e-17	2.31243e-29	0.000238095	0.183819	0.459141	0.704624	0.513341	-
PWY-6897: thiamin salvage II_with_GLUCUROCAT-PWY: superpathway of &beta;-D-glucuronide and D-glucuronate degradation	PWY-6897: thiamin salvage II	GLUCUROCAT-PWY: superpathway of &beta;-D-glucuronide and D-glucuronate degradation	0.286119	0	0	0.675799	0	0.0164838	0.775808	0	0.00097166	0.501283	0	0	2.3615e-29	0.000237154	0.290003	0.672054	0.794599	0.500429	-
PWY0-845: superpathway of pyridoxal 5'-phosphate biosynthesis and salvage_with_PWY-2942: L-lysine biosynthesis III	PWY0-845: superpathway of pyridoxal 5'-phosphate biosynthesis and salvage	PWY-2942: L-lysine biosynthesis III	0.0365667	0.235954	4.45263e-12	0.285005	0	0.000929721	0.599534	0	0.000107843	0.465908	0	4.25447e-16	2.5462e-29	0.00023622	0.0412706	0.346891	0.625455	0.467229	-
PWY-6527: stachyose degradation_with_ARGININE-SYN4-PWY: L-ornithine de novo biosynthesis	PWY-6527: stachyose degradation	ARGININE-SYN4-PWY: L-ornithine de novo biosynthesis	0.118176	9.13098e-05	2.5485e-12	0.381568	0	0.00265546	0.681664	0	0.000419638	0.492618	0	2.3319e-16	2.62552e-29	0.000235294	0.122903	0.395567	0.67519	0.503083	-
PWY-6168: flavin biosynthesis III (fungi)_with_PWY-3841: folate transformations II	PWY-6168: flavin biosynthesis III (fungi)	PWY-3841: folate transformations II	0.465566	0	0	0.809585	0	0.100349	0.872704	0	0.0378629	0.632768	0	0	3.40166e-29	0.000234375	0.466121	0.81862	0.883586	0.635708	-
PWY-7282: 4-amino-2-methyl-5-phosphomethylpyrimidine biosynthesis (yeast)_with_PWY-7222: guanosine deoxyribonucleotides de novo biosynthesis II	PWY-7282: 4-amino-2-methyl-5-phosphomethylpyrimidine biosynthesis (yeast)	PWY-7222: guanosine deoxyribonucleotides de novo biosynthesis II	0.064693	0.033442	4.46962e-12	0.394377	0	0.000952097	0.659264	0	0.000352227	0.316922	0	1.17785e-16	3.88919e-29	0.000233463	0.061126	0.381155	0.642996	0.322366	-
TRNA-CHARGING-PWY: tRNA charging_with_PWY-7282: 4-amino-2-methyl-5-phosphomethylpyrimidine biosynthesis (yeast)	TRNA-CHARGING-PWY: tRNA charging	PWY-7282: 4-amino-2-methyl-5-phosphomethylpyrimidine biosynthesis (yeast)	0.107077	0.000360488	6.87541e-12	0.38217	0	0.00134146	0.67904	0	0.000570732	0.459689	0	9.94238e-16	4.27503e-29	0.000232558	0.10836	0.397318	0.68392	0.457771	-
THRESYN-PWY: superpathway of L-threonine biosynthesis_with_ARGININE-SYN4-PWY: L-ornithine de novo biosynthesis	THRESYN-PWY: superpathway of L-threonine biosynthesis	ARGININE-SYN4-PWY: L-ornithine de novo biosynthesis	-0.00351497	0.912992	2.47706e-12	0.232314	2.53055e-06	0.00198949	0.602299	0	0.000347583	0.356517	0	4.41754e-16	4.36718e-29	0.00023166	0.00901978	0.25639	0.611613	0.355723	-
PWY-6151: S-adenosyl-L-methionine cycle I_with_ARGININE-SYN4-PWY: L-ornithine de novo biosynthesis	PWY-6151: S-adenosyl-L-methionine cycle I	ARGININE-SYN4-PWY: L-ornithine de novo biosynthesis	0.0361978	0.240858	2.91178e-12	0.256535	0	0.00230306	0.625702	0	0.00039987	0.408564	0	1.00989e-15	4.73519e-29	0.000230769	0.0631213	0.345709	0.651973	0.413986	-
PWY-841: superpathway of purine nucleotides de novo biosynthesis I_with_PWY-6897: thiamin salvage II	PWY-841: superpathway of purine nucleotides de novo biosynthesis I	PWY-6897: thiamin salvage II	0.422749	0	0	0.68426	0	0.0187742	0.868356	0	0.0346563	0.547265	0	0	4.76719e-29	0.000229885	0.446021	0.723632	0.877838	0.564494	-
UNINTEGRATED_with_PYRIDOXSYN-PWY: pyridoxal 5'-phosphate biosynthesis I	UNINTEGRATED	PYRIDOXSYN-PWY: pyridoxal 5'-phosphate biosynthesis I	0.00207265	0.948768	2.1622e-12	0.400558	0	0.000957273	0.58508	0	0.000120524	0.311373	0	3.6047e-18	6.63127e-29	0.000229008	0.00611246	0.474537	0.578798	0.312671	-
THISYNARA-PWY: superpathway of thiamin diphosphate biosynthesis III (eukaryotes)_with_PWY0-845: superpathway of pyridoxal 5'-phosphate biosynthesis and salvage	THISYNARA-PWY: superpathway of thiamin diphosphate biosynthesis III (eukaryotes)	PWY0-845: superpathway of pyridoxal 5'-phosphate biosynthesis and salvage	-0.0214246	0.493033	3.12649e-12	0.24952	3.85238e-07	0.000704681	0.545282	0	7.20267e-05	0.416374	0	2.03032e-17	7.26928e-29	0.000228137	-0.00937122	0.27601	0.553593	0.420466	-
PWY0-1297: superpathway of purine deoxyribonucleosides degradation_with_COBALSYN-PWY: adenosylcobalamin salvage from cobinamide I	PWY0-1297: superpathway of purine deoxyribonucleosides degradation	COBALSYN-PWY: adenosylcobalamin salvage from cobinamide I	0.415042	0	0.00389076	0.353045	0	0.00125978	0.28566	6.3861e-07	3.54497e-18	-0.176852	0.000128391	0	7.82949e-29	0.000227273	0.415142	0.309995	0.283844	-0.171978	-
PWY0-845: superpathway of pyridoxal 5'-phosphate biosynthesis and salvage_with_PWY-5188: tetrapyrrole biosynthesis I (from glutamate)	PWY0-845: superpathway of pyridoxal 5'-phosphate biosynthesis and salvage	PWY-5188: tetrapyrrole biosynthesis I (from glutamate)	0.0390619	0.204762	3.71557e-12	0.287381	0	0.000702974	0.638911	0	8.87531e-05	0.365699	0	9.92805e-17	7.92421e-29	0.000226415	0.0323061	0.299589	0.623965	0.366273	-
PWY0-1297: superpathway of purine deoxyribonucleosides degradation_with_GALACT-GLUCUROCAT-PWY: superpathway of hexuronide and hexuronate degradation	PWY0-1297: superpathway of purine deoxyribonucleosides degradation	GALACT-GLUCUROCAT-PWY: superpathway of hexuronide and hexuronate degradation	0.197627	0	0.00132527	0.307771	0	0.00104896	0.19647	0.00105519	3.83875e-19	-0.322699	0	4.22713e-51	8.61216e-29	0.000225564	0.196266	0.277766	0.196533	-0.319075	IBD
PWY-3001: superpathway of L-isoleucine biosynthesis I_with_ARGININE-SYN4-PWY: L-ornithine de novo biosynthesis	PWY-3001: superpathway of L-isoleucine biosynthesis I	ARGININE-SYN4-PWY: L-ornithine de novo biosynthesis	0.00910606	0.774659	2.81315e-12	0.222368	6.9808e-06	0.00201091	0.605891	0	0.000363199	0.374787	0	7.49554e-16	9.9455e-29	0.000224719	0.0209918	0.244126	0.61132	0.37309	-
PWY-6277: superpathway of 5-aminoimidazole ribonucleotide biosynthesis_with_ARGININE-SYN4-PWY: L-ornithine de novo biosynthesis	PWY-6277: superpathway of 5-aminoimidazole ribonucleotide biosynthesis	ARGININE-SYN4-PWY: L-ornithine de novo biosynthesis	0.0368971	0.231668	2.93765e-12	0.246766	3.81388e-07	0.00234678	0.618408	0	0.000392298	0.4181	0	9.4283e-16	1.19637e-28	0.000223881	0.0453301	0.269394	0.622422	0.418444	-
PWY0-845: superpathway of pyridoxal 5'-phosphate biosynthesis and salvage_with_PWY-5695: urate biosynthesis/inosine 5'-phosphate degradation	PWY0-845: superpathway of pyridoxal 5'-phosphate biosynthesis and salvage	PWY-5695: urate biosynthesis/inosine 5'-phosphate degradation	0.116316	0.000114732	2.50105e-12	0.479849	0	0.0013076	0.665843	0	8.05353e-05	0.464253	0	1.52969e-17	1.20814e-28	0.000223048	0.121143	0.475238	0.666288	0.465196	-
PWY0-845: superpathway of pyridoxal 5'-phosphate biosynthesis and salvage_with_PWY-7219: adenosine ribonucleotides de novo biosynthesis	PWY0-845: superpathway of pyridoxal 5'-phosphate biosynthesis and salvage	PWY-7219: adenosine ribonucleotides de novo biosynthesis	-0.00833197	0.793664	4.37381e-12	0.259507	0	0.000939302	0.589326	0	0.000111774	0.360309	0	3.39725e-16	1.33736e-28	0.000222222	0.00420252	0.313947	0.61761	0.360862	-
PWY-6122: 5-aminoimidazole ribonucleotide biosynthesis II_with_ARGININE-SYN4-PWY: L-ornithine de novo biosynthesis	PWY-6122: 5-aminoimidazole ribonucleotide biosynthesis II	ARGININE-SYN4-PWY: L-ornithine de novo biosynthesis	0.037146	0.228444	2.97514e-12	0.246598	3.81185e-07	0.00234678	0.618376	0	0.000392296	0.4164	0	1.02285e-15	1.51619e-28	0.000221402	0.0455769	0.269227	0.62239	0.416749	-
PWY-2942: L-lysine biosynthesis III_with_ARGININE-SYN4-PWY: L-ornithine de novo biosynthesis	PWY-2942: L-lysine biosynthesis III	ARGININE-SYN4-PWY: L-ornithine de novo biosynthesis	0.0947938	0.00162916	2.92721e-12	0.28778	0	0.00233517	0.643984	0	0.000397174	0.498298	0	9.85178e-16	1.63952e-28	0.000220588	0.10164	0.348377	0.66421	0.50273	-
PWY-7222: guanosine deoxyribonucleotides de novo biosynthesis II_with_COBALSYN-PWY: adenosylcobalamin salvage from cobinamide I	PWY-7222: guanosine deoxyribonucleotides de novo biosynthesis II	COBALSYN-PWY: adenosylcobalamin salvage from cobinamide I	0.640864	0	0.0610511	0.547842	0	0.0348278	0.749253	0	0.0149754	0.121384	0.00920954	0	1.75835e-28	0.00021978	0.663237	0.580318	0.765404	0.136814	-
PWY-7357: thiamin formation from pyrithiamine and oxythiamine (yeast)_with_ARGININE-SYN4-PWY: L-ornithine de novo biosynthesis	PWY-7357: thiamin formation from pyrithiamine and oxythiamine (yeast)	ARGININE-SYN4-PWY: L-ornithine de novo biosynthesis	0.0516847	0.0909541	2.61836e-12	0.263767	0	0.00217634	0.589252	0	0.000340862	0.492615	0	4.20937e-16	1.91621e-28	0.000218978	0.070705	0.302162	0.59804	0.496653	-
PWY-7220: adenosine deoxyribonucleotides de novo biosynthesis II_with_COBALSYN-PWY: adenosylcobalamin salvage from cobinamide I	PWY-7220: adenosine deoxyribonucleotides de novo biosynthesis II	COBALSYN-PWY: adenosylcobalamin salvage from cobinamide I	0.638738	0	0.0610512	0.547188	0	0.0348281	0.749736	0	0.0149753	0.121203	0.00931029	0	2.06479e-28	0.000218182	0.661061	0.579643	0.765889	0.136629	-
PWY-841: superpathway of purine nucleotides de novo biosynthesis I_with_PWY-6545: pyrimidine deoxyribonucleotides de novo biosynthesis III	PWY-841: superpathway of purine nucleotides de novo biosynthesis I	PWY-6545: pyrimidine deoxyribonucleotides de novo biosynthesis III	0.966998	0	0.214279	0.949978	0	0.20141	0.971602	0	0.10194	0.520496	0	0	2.28988e-28	0.000217391	0.975281	0.96238	0.972646	0.520896	IBD
ARGININE-SYN4-PWY: L-ornithine de novo biosynthesis_with_ANAGLYCOLYSIS-PWY: glycolysis III (from glucose)	ARGININE-SYN4-PWY: L-ornithine de novo biosynthesis	ANAGLYCOLYSIS-PWY: glycolysis III (from glucose)	0.21647	0	2.15313e-12	0.490324	0	0.0056618	0.756787	0	0.00135889	0.484663	0	5.50742e-16	2.38826e-28	0.000216606	0.216523	0.492576	0.744272	0.486345	-
PWY-7663: gondoate biosynthesis (anaerobic)_with_PWY-6897: thiamin salvage II	PWY-7663: gondoate biosynthesis (anaerobic)	PWY-6897: thiamin salvage II	0.553921	0	0	0.845759	0	0.129313	0.921229	0	0.0696882	0.730894	0	0	2.40799e-28	0.000215827	0.55743	0.832147	0.948777	0.731232	-
PWY0-1297: superpathway of purine deoxyribonucleosides degradation_with_PWY-6353: purine nucleotides degradation II (aerobic)	PWY0-1297: superpathway of purine deoxyribonucleosides degradation	PWY-6353: purine nucleotides degradation II (aerobic)	0.743738	0	0.0714195	0.711764	0	0.0497691	0.734409	0	0	0.199427	1.60658e-05	4.27069e-58	2.4514e-28	0.000215054	0.743422	0.679432	0.735798	0.203895	IBD
PWY-7220: adenosine deoxyribonucleotides de novo biosynthesis II_with_GALACTUROCAT-PWY: D-galacturonate degradation I	PWY-7220: adenosine deoxyribonucleotides de novo biosynthesis II	GALACTUROCAT-PWY: D-galacturonate degradation I	0.590775	0	0.0260146	0.63048	0	0.0336242	0.736139	0	0.00440586	0.0985045	0.0358175	1.93814e-10	2.7158e-28	0.000214286	0.60706	0.650962	0.754252	0.111465	-
SALVADEHYPOX-PWY: adenosine nucleotides degradation II_with_PWY-6897: thiamin salvage II	SALVADEHYPOX-PWY: adenosine nucleotides degradation II	PWY-6897: thiamin salvage II	0.139156	3.67425e-06	0	0.495344	0	0.0135042	0.693139	0	0.00208878	0.411142	0	0	2.83965e-28	0.000213523	0.141864	0.493345	0.69442	0.408945	-
PWY-7222: guanosine deoxyribonucleotides de novo biosynthesis II_with_GALACTUROCAT-PWY: D-galacturonate degradation I	PWY-7222: guanosine deoxyribonucleotides de novo biosynthesis II	GALACTUROCAT-PWY: D-galacturonate degradation I	0.590363	0	0.0260146	0.630936	0	0.0336238	0.736036	0	0.00440588	0.0988189	0.0352015	1.78958e-10	2.94489e-28	0.000212766	0.606641	0.651426	0.754147	0.111783	-
TRNA-CHARGING-PWY: tRNA charging_with_PWY-6113: superpathway of mycolate biosynthesis	TRNA-CHARGING-PWY: tRNA charging	PWY-6113: superpathway of mycolate biosynthesis	-0.511148	0	-0.000941681	-0.375253	0	-1.37922e-05	-0.47337	0	-1.78327e-07	0.0724031	0.126992	0	3.10897e-28	0.00024735	-0.520464	-0.355807	-0.467769	0.0705835	-
PWY-6353: purine nucleotides degradation II (aerobic)_with_PWY-6124: inosine-5'-phosphate biosynthesis II	PWY-6353: purine nucleotides degradation II (aerobic)	PWY-6124: inosine-5'-phosphate biosynthesis II	0.670816	0	0.0316039	0.617727	0	0.0260208	0.622855	0	0	0.106491	0.0229229	3.54923e-17	3.79741e-28	0.000246479	0.671951	0.623081	0.615136	0.10648	IBD
PWY-5097: L-lysine biosynthesis VI_with_ARGININE-SYN4-PWY: L-ornithine de novo biosynthesis	PWY-5097: L-lysine biosynthesis VI	ARGININE-SYN4-PWY: L-ornithine de novo biosynthesis	0.100785	0.000799836	2.99901e-12	0.297372	0	0.00247897	0.643172	0	0.000414473	0.505238	0	1.02667e-15	4.22923e-28	0.000245614	0.118011	0.380885	0.666944	0.513006	-
PWY0-845: superpathway of pyridoxal 5'-phosphate biosynthesis and salvage_with_PWY-5347: superpathway of L-methionine biosynthesis (transsulfuration)	PWY0-845: superpathway of pyridoxal 5'-phosphate biosynthesis and salvage	PWY-5347: superpathway of L-methionine biosynthesis (transsulfuration)	-0.0440623	0.151276	3.68834e-12	0.243633	3.76974e-07	0.000711285	0.565583	0	7.72203e-05	0.29101	0	6.20723e-17	4.75672e-28	0.000244755	-0.0404499	0.264718	0.56391	0.291662	-
PWY0-845: superpathway of pyridoxal 5'-phosphate biosynthesis and salvage_with_PWY-4981: L-proline biosynthesis II (from arginine)	PWY0-845: superpathway of pyridoxal 5'-phosphate biosynthesis and salvage	PWY-4981: L-proline biosynthesis II (from arginine)	-0.132008	1.12268e-05	7.65238e-13	0.0336853	0.516876	5.79783e-06	0.430095	0	7.07049e-07	0.324054	0	0	5.12318e-28	0.000243902	-0.121549	0.0459035	0.427615	0.324476	-
PWY-6897: thiamin salvage II_with_PWY-5100: pyruvate fermentation to acetate and lactate II	PWY-6897: thiamin salvage II	PWY-5100: pyruvate fermentation to acetate and lactate II	0.193906	0	0	0.500811	0	0.0151051	0.738229	0	0.0122799	0.397864	0	0	5.24394e-28	0.000243056	0.194559	0.511162	0.757808	0.402524	-
PWY-6859: all-trans-farnesol biosynthesis_with_PWY-5104: L-isoleucine biosynthesis IV	PWY-6859: all-trans-farnesol biosynthesis	PWY-5104: L-isoleucine biosynthesis IV	0.1471	1.35542e-06	1.32054e-11	0.152422	0.00169954	-1.03145e-09	0.00862503	0.895721	0	-0.400152	0	0	6.27454e-28	0.000242215	0.154248	0.159547	-0.00614291	-0.398495	-
PWY66-409: superpathway of purine nucleotide salvage_with_PWY-6507: 4-deoxy-L-threo-hex-4-enopyranuronate degradation	PWY66-409: superpathway of purine nucleotide salvage	PWY-6507: 4-deoxy-L-threo-hex-4-enopyranuronate degradation	0.358654	0	0.0015215	0.338333	0	0.000442594	0.326976	0	2.71332e-20	-0.208871	4.62695e-06	1.10155e-54	6.70211e-28	0.000241379	0.366097	0.318666	0.325591	-0.202233	IBD
PWY0-845: superpathway of pyridoxal 5'-phosphate biosynthesis and salvage_with_PWY-4702: phytate degradation I	PWY0-845: superpathway of pyridoxal 5'-phosphate biosynthesis and salvage	PWY-4702: phytate degradation I	0.438659	0	1.35982e-20	0.150925	0.00190199	-1.67537e-29	0.0503281	0.425408	0	-0.105134	0.0247745	0	8.7579e-28	0.00024055	0.423853	0.14219	0.0536139	-0.106425	-
PWY-6897: thiamin salvage II_with_PWY-6595: superpathway of guanosine nucleotides degradation (plants)	PWY-6897: thiamin salvage II	PWY-6595: superpathway of guanosine nucleotides degradation (plants)	-0.0186471	0.55208	0	0.325206	0	0.00185341	0.577701	0	7.17058e-06	0.284579	0	0	9.0979e-28	0.000239726	-0.0189822	0.332622	0.593219	0.288037	-
PWY-6859: all-trans-farnesol biosynthesis_with_P42-PWY: incomplete reductive TCA cycle	PWY-6859: all-trans-farnesol biosynthesis	P42-PWY: incomplete reductive TCA cycle	0.384196	0	0.00497989	0.208456	1.89086e-05	-6.0069e-12	0.103278	0.0930373	0	-0.197457	2.01822e-05	0	9.46559e-28	0.000238908	0.392932	0.208901	0.091463	-0.195164	-
PWY0-845: superpathway of pyridoxal 5'-phosphate biosynthesis and salvage_with_GOLPDLCAT-PWY: superpathway of glycerol degradation to 1,3-propanediol	PWY0-845: superpathway of pyridoxal 5'-phosphate biosynthesis and salvage	GOLPDLCAT-PWY: superpathway of glycerol degradation to 1,3-propanediol	-0.083529	0.00570601	1.77315e-12	0.183337	0.000159512	0.000227394	0.541249	0	5.93671e-06	0.224613	0	0	9.8635e-28	0.000238095	-0.0865041	0.192198	0.525223	0.224967	-
PWY-6936: seleno-amino acid biosynthesis_with_PWY-6897: thiamin salvage II	PWY-6936: seleno-amino acid biosynthesis	PWY-6897: thiamin salvage II	0.0723131	0.0171012	0	0.427684	0	0.00913578	0.645361	0	0.00179563	0.279648	0	0	1.14911e-27	0.000237288	0.0724034	0.395141	0.644091	0.28369	-
PWY0-1297: superpathway of purine deoxyribonucleosides degradation_with_GLUCUROCAT-PWY: superpathway of &beta;-D-glucuronide and D-glucuronate degradation	PWY0-1297: superpathway of purine deoxyribonucleosides degradation	GLUCUROCAT-PWY: superpathway of &beta;-D-glucuronide and D-glucuronate degradation	0.23449	0	0.00178471	0.322651	0	0.00104047	0.222002	0.000207424	3.15505e-19	-0.288925	0	1.64529e-51	1.17148e-27	0.000236486	0.23356	0.288349	0.220749	-0.2844	IBD
PWY-5188: tetrapyrrole biosynthesis I (from glutamate)_with_ARGININE-SYN4-PWY: L-ornithine de novo biosynthesis	PWY-5188: tetrapyrrole biosynthesis I (from glutamate)	ARGININE-SYN4-PWY: L-ornithine de novo biosynthesis	0.0460208	0.1335	2.44266e-12	0.240387	7.45406e-07	0.00176565	0.630677	0	0.000310068	0.382467	0	2.29897e-16	1.21897e-27	0.00023569	0.0427683	0.252858	0.640056	0.382647	-
PWY-7229: superpathway of adenosine nucleotides de novo biosynthesis I_with_PRPP-PWY: superpathway of histidine, purine, and pyrimidine biosynthesis	PWY-7229: superpathway of adenosine nucleotides de novo biosynthesis I	PRPP-PWY: superpathway of histidine, purine, and pyrimidine biosynthesis	0.523386	0	0.000281855	0.712802	0	0.046253	0.810104	0	0.00428637	0.234954	0	0	1.37702e-27	0.000234899	0.529371	0.721094	0.811865	0.243522	-
PWY-7282: 4-amino-2-methyl-5-phosphomethylpyrimidine biosynthesis (yeast)_with_PWY-7237: myo-, chiro- and scillo-inositol degradation	PWY-7282: 4-amino-2-methyl-5-phosphomethylpyrimidine biosynthesis (yeast)	PWY-7237: myo-, chiro- and scillo-inositol degradation	-0.00457141	0.886822	3.37244e-12	0.319307	0	0.000417551	0.58783	0	0.00010066	0.313923	0	0	1.44739e-27	0.000234114	-0.0070803	0.323564	0.575895	0.314419	-
PWY-6126: superpathway of adenosine nucleotides de novo biosynthesis II_with_PRPP-PWY: superpathway of histidine, purine, and pyrimidine biosynthesis	PWY-6126: superpathway of adenosine nucleotides de novo biosynthesis II	PRPP-PWY: superpathway of histidine, purine, and pyrimidine biosynthesis	0.517025	0	0.000276037	0.703132	0	0.0441358	0.806853	0	0.00404142	0.227843	0	0	1.79175e-27	0.000233333	0.523874	0.709259	0.809339	0.236055	-
TRPSYN-PWY: L-tryptophan biosynthesis_with_PWY0-845: superpathway of pyridoxal 5'-phosphate biosynthesis and salvage	TRPSYN-PWY: L-tryptophan biosynthesis	PWY0-845: superpathway of pyridoxal 5'-phosphate biosynthesis and salvage	-0.0197195	0.528845	3.04665e-12	0.237781	7.37654e-07	0.000468426	0.55983	0	5.97003e-05	0.369935	0	1.99668e-17	1.83317e-27	0.000232558	-0.0198311	0.251907	0.568763	0.371384	-
PWY-7208: superpathway of pyrimidine nucleobases salvage_with_ARGININE-SYN4-PWY: L-ornithine de novo biosynthesis	PWY-7208: superpathway of pyrimidine nucleobases salvage	ARGININE-SYN4-PWY: L-ornithine de novo biosynthesis	0.0262368	0.398878	1.76845e-12	0.290581	0	0.00158633	0.622323	0	0.000254197	0.324021	0	7.97901e-18	1.87377e-27	0.000231788	0.0230196	0.295577	0.614859	0.324837	-
PWY-6317: galactose degradation I (Leloir pathway)_with_ARGININE-SYN4-PWY: L-ornithine de novo biosynthesis	PWY-6317: galactose degradation I (Leloir pathway)	ARGININE-SYN4-PWY: L-ornithine de novo biosynthesis	0.0680718	0.0250291	2.76756e-12	0.298682	0	0.00237102	0.644422	0	0.00040412	0.403743	0	7.58205e-16	2.05688e-27	0.000231023	0.0764496	0.331657	0.648061	0.408507	-
PWY66-422: D-galactose degradation V (Leloir pathway)_with_ARGININE-SYN4-PWY: L-ornithine de novo biosynthesis	PWY66-422: D-galactose degradation V (Leloir pathway)	ARGININE-SYN4-PWY: L-ornithine de novo biosynthesis	0.0673821	0.0265784	2.65667e-12	0.299212	0	0.00237433	0.644958	0	0.000404345	0.398611	0	6.19725e-16	2.16016e-27	0.000230263	0.0759833	0.332371	0.648332	0.403776	-
PWY-7219: adenosine ribonucleotides de novo biosynthesis_with_ARGININE-SYN4-PWY: L-ornithine de novo biosynthesis	PWY-7219: adenosine ribonucleotides de novo biosynthesis	ARGININE-SYN4-PWY: L-ornithine de novo biosynthesis	0.0566804	0.0631385	2.8754e-12	0.265719	0	0.00235924	0.625555	0	0.000404817	0.422906	0	7.86678e-16	2.28404e-27	0.000229508	0.0753986	0.325095	0.650816	0.423009	-
PWY-6897: thiamin salvage II_with_ARGSYN-PWY: L-arginine biosynthesis I (via L-ornithine)	PWY-6897: thiamin salvage II	ARGSYN-PWY: L-arginine biosynthesis I (via L-ornithine)	-0.0512215	0.0939498	0	0.341127	0	0.00754749	0.521595	0	5.82067e-09	0.282387	0	0	2.52166e-27	0.000228758	-0.0518178	0.339857	0.535118	0.284937	-
PWY-7282: 4-amino-2-methyl-5-phosphomethylpyrimidine biosynthesis (yeast)_with_PWY-4702: phytate degradation I	PWY-7282: 4-amino-2-methyl-5-phosphomethylpyrimidine biosynthesis (yeast)	PWY-4702: phytate degradation I	0.375222	0	2.39557e-20	0.0669643	0.183595	-3.0598e-29	-0.00410449	0.950226	0	-0.166836	0.000294926	0	2.61767e-27	0.000228013	0.361471	0.0555581	-1.7355e-05	-0.168392	-
PWY-7229: superpathway of adenosine nucleotides de novo biosynthesis I_with_PWY-6507: 4-deoxy-L-threo-hex-4-enopyranuronate degradation	PWY-7229: superpathway of adenosine nucleotides de novo biosynthesis I	PWY-6507: 4-deoxy-L-threo-hex-4-enopyranuronate degradation	0.699293	0	0.0512954	0.634692	0	0.0384086	0.766905	0	0.00610107	0.1809	8.90041e-05	2.3968e-10	2.69677e-27	0.000227273	0.713659	0.649525	0.785526	0.19415	-
PWY-7187: pyrimidine deoxyribonucleotides de novo biosynthesis II_with_ARGININE-SYN4-PWY: L-ornithine de novo biosynthesis	PWY-7187: pyrimidine deoxyribonucleotides de novo biosynthesis II	ARGININE-SYN4-PWY: L-ornithine de novo biosynthesis	0.0166918	0.595855	2.09133e-12	0.225312	4.93723e-06	0.00164542	0.596115	0	0.000271953	0.38389	0	3.24543e-16	2.71039e-27	0.000226537	0.0207721	0.224652	0.593747	0.382856	-
PWY-6897: thiamin salvage II_with_PWY-2941: L-lysine biosynthesis II	PWY-6897: thiamin salvage II	PWY-2941: L-lysine biosynthesis II	-0.0438277	0.153523	0	0.334589	0	0.00166095	0.549439	0	3.3371e-06	0.182246	7.91861e-05	0	2.82425e-27	0.000225806	-0.044325	0.336826	0.564069	0.186738	-
PWY0-845: superpathway of pyridoxal 5'-phosphate biosynthesis and salvage_with_PWY-6703: preQ0 biosynthesis	PWY0-845: superpathway of pyridoxal 5'-phosphate biosynthesis and salvage	PWY-6703: preQ0 biosynthesis	0.174287	0	3.02029e-12	0.479808	0	0.00189353	0.705357	0	0.000229233	0.51547	0	8.56306e-18	2.94638e-27	0.00022508	0.164779	0.484129	0.711792	0.516445	-
PWY-6609: adenine and adenosine salvage III_with_ARGININE-SYN4-PWY: L-ornithine de novo biosynthesis	PWY-6609: adenine and adenosine salvage III	ARGININE-SYN4-PWY: L-ornithine de novo biosynthesis	0.0303471	0.327458	2.64134e-12	0.316546	0	0.00226434	0.6183	0	0.000333656	0.341471	0	2.49862e-16	3.01233e-27	0.000224359	0.0380114	0.340082	0.624274	0.342012	-
PWY0-845: superpathway of pyridoxal 5'-phosphate biosynthesis and salvage_with_BRANCHED-CHAIN-AA-SYN-PWY: superpathway of branched amino acid biosynthesis	PWY0-845: superpathway of pyridoxal 5'-phosphate biosynthesis and salvage	BRANCHED-CHAIN-AA-SYN-PWY: superpathway of branched amino acid biosynthesis	0.000834224	0.979622	4.57094e-12	0.210751	1.63923e-05	0.000778058	0.589743	0	9.77182e-05	0.353353	0	3.71333e-16	3.08702e-27	0.000223642	0.00543454	0.228731	0.596156	0.354154	-
PWY0-1296: purine ribonucleosides degradation_with_ARGININE-SYN4-PWY: L-ornithine de novo biosynthesis	PWY0-1296: purine ribonucleosides degradation	ARGININE-SYN4-PWY: L-ornithine de novo biosynthesis	0.0512667	0.0936635	2.52996e-12	0.289061	0	0.00227882	0.635983	0	0.000387444	0.362958	0	5.25819e-16	3.93068e-27	0.00022293	0.0557115	0.31131	0.63698	0.363593	-
PWY-7242: D-fructuronate degradation_with_PWY-6897: thiamin salvage II	PWY-7242: D-fructuronate degradation	PWY-6897: thiamin salvage II	0.239257	0	0	0.604487	0	0.0144272	0.742797	0	0.00239946	0.462499	0	0	4.10094e-27	0.000222222	0.240724	0.608211	0.743451	0.464825	-
PWY-6168: flavin biosynthesis III (fungi)_with_COA-PWY-1: coenzyme A biosynthesis II (mammalian)	PWY-6168: flavin biosynthesis III (fungi)	COA-PWY-1: coenzyme A biosynthesis II (mammalian)	0.402867	0	0	0.688491	0	0.0484851	0.849692	0	0.0222275	0.675829	0	0	4.13124e-27	0.000221519	0.415155	0.72246	0.862985	0.68004	-
GOLPDLCAT-PWY: superpathway of glycerol degradation to 1,3-propanediol_with_ARGININE-SYN4-PWY: L-ornithine de novo biosynthesis	GOLPDLCAT-PWY: superpathway of glycerol degradation to 1,3-propanediol	ARGININE-SYN4-PWY: L-ornithine de novo biosynthesis	-0.055221	0.0703763	1.16569e-12	0.14799	0.00236442	0.00057114	0.555331	0	2.38867e-05	0.270491	0	0	4.13902e-27	0.00022082	-0.0564785	0.158936	0.548308	0.270625	-
PRPP-PWY: superpathway of histidine, purine, and pyrimidine biosynthesis_with_DENOVOPURINE2-PWY: superpathway of purine nucleotides de novo biosynthesis II	PRPP-PWY: superpathway of histidine, purine, and pyrimidine biosynthesis	DENOVOPURINE2-PWY: superpathway of purine nucleotides de novo biosynthesis II	0.64361	0	0.000863291	0.813625	0	0.100644	0.834828	0	0.0131522	0.304299	0	0	4.51511e-27	0.000220126	0.641041	0.794267	0.83437	0.307709	-
PWY-7282: 4-amino-2-methyl-5-phosphomethylpyrimidine biosynthesis (yeast)_with_GLYCOGENSYNTH-PWY: glycogen biosynthesis I (from ADP-D-Glucose)	PWY-7282: 4-amino-2-methyl-5-phosphomethylpyrimidine biosynthesis (yeast)	GLYCOGENSYNTH-PWY: glycogen biosynthesis I (from ADP-D-Glucose)	0.0230591	0.459607	5.15772e-12	0.355813	0	0.000924912	0.600603	0	0.000251783	0.341923	0	4.54918e-16	4.52891e-27	0.000219436	0.033088	0.385791	0.612618	0.342291	-
PWY-6507: 4-deoxy-L-threo-hex-4-enopyranuronate degradation_with_PWY-6126: superpathway of adenosine nucleotides de novo biosynthesis II	PWY-6507: 4-deoxy-L-threo-hex-4-enopyranuronate degradation	PWY-6126: superpathway of adenosine nucleotides de novo biosynthesis II	0.687513	0	0.0466393	0.615211	0	0.0345518	0.754187	0	0.00543411	0.168235	0.000261237	1.69193e-10	4.53736e-27	0.00021875	0.704957	0.648917	0.772223	0.181928	-
PWY-7282: 4-amino-2-methyl-5-phosphomethylpyrimidine biosynthesis (yeast)_with_COBALSYN-PWY: adenosylcobalamin salvage from cobinamide I	PWY-7282: 4-amino-2-methyl-5-phosphomethylpyrimidine biosynthesis (yeast)	COBALSYN-PWY: adenosylcobalamin salvage from cobinamide I	0.0384292	0.212307	5.12886e-12	0.373418	0	0.000950583	0.621752	0	0.000290623	0.27078	0	0	4.90443e-27	0.000218069	0.05749	0.412281	0.636385	0.270702	-
PWY-7242: D-fructuronate degradation_with_PWY-7222: guanosine deoxyribonucleotides de novo biosynthesis II	PWY-7242: D-fructuronate degradation	PWY-7222: guanosine deoxyribonucleotides de novo biosynthesis II	0.64855	0	0.041612	0.61881	0	0.0330418	0.711228	0	0.00303515	0.122237	0.00870216	4.81301e-11	5.20792e-27	0.000217391	0.669548	0.651835	0.718527	0.138839	IBD
PWY0-166: superpathway of pyrimidine deoxyribonucleotides de novo biosynthesis (E. coli)_with_PWY-6897: thiamin salvage II	PWY0-166: superpathway of pyrimidine deoxyribonucleotides de novo biosynthesis (E. coli)	PWY-6897: thiamin salvage II	0.414089	0	0	0.682672	0	0.0202897	0.857355	0	0.0271657	0.581537	0	0	5.55397e-27	0.000216718	0.427686	0.702464	0.865627	0.594551	-
PWY0-845: superpathway of pyridoxal 5'-phosphate biosynthesis and salvage_with_PWY-7221: guanosine ribonucleotides de novo biosynthesis	PWY0-845: superpathway of pyridoxal 5'-phosphate biosynthesis and salvage	PWY-7221: guanosine ribonucleotides de novo biosynthesis	0.0099995	0.752841	4.3904e-12	0.272229	0	0.000963602	0.597059	0	0.00011412	0.346459	0	3.34031e-16	5.66167e-27	0.000216049	0.0184908	0.33138	0.616189	0.346989	-
PWY-841: superpathway of purine nucleotides de novo biosynthesis I_with_PWY-7196: superpathway of pyrimidine ribonucleosides salvage	PWY-841: superpathway of purine nucleotides de novo biosynthesis I	PWY-7196: superpathway of pyrimidine ribonucleosides salvage	0.825343	0	0.123644	0.8926	0	0.158914	0.918404	0	0.0674373	0.417024	0	5.51734e-33	6.27829e-27	0.000215385	0.841485	0.909711	0.924731	0.425817	-
PWY-7196: superpathway of pyrimidine ribonucleosides salvage_with_PWY-7184: pyrimidine deoxyribonucleotides de novo biosynthesis I	PWY-7196: superpathway of pyrimidine ribonucleosides salvage	PWY-7184: pyrimidine deoxyribonucleotides de novo biosynthesis I	0.772578	0	0.0865375	0.836372	0	0.120427	0.89458	0	0.0523414	0.35801	0	4.93646e-33	6.32865e-27	0.000214724	0.762785	0.839169	0.879084	0.353991	-
PYRIDOXSYN-PWY: pyridoxal 5'-phosphate biosynthesis I_with_1CMET2-PWY: N10-formyl-tetrahydrofolate biosynthesis	PYRIDOXSYN-PWY: pyridoxal 5'-phosphate biosynthesis I	1CMET2-PWY: N10-formyl-tetrahydrofolate biosynthesis	0.129306	1.81791e-05	1.52205e-12	0.551501	0	0.00157361	0.640914	0	0.000213801	0.373938	0	1.67575e-18	7.60561e-27	0.000214067	0.133262	0.575979	0.655871	0.374077	-
PWY-6507: 4-deoxy-L-threo-hex-4-enopyranuronate degradation_with_PWY-6124: inosine-5'-phosphate biosynthesis II	PWY-6507: 4-deoxy-L-threo-hex-4-enopyranuronate degradation	PWY-6124: inosine-5'-phosphate biosynthesis II	0.779938	0	0.0797367	0.724266	0	0.0599398	0.822388	0	0.00685906	0.27676	0	6.29434e-11	7.6434e-27	0.000213415	0.785324	0.742028	0.834825	0.286429	-
PWY-7242: D-fructuronate degradation_with_PWY-7220: adenosine deoxyribonucleotides de novo biosynthesis II	PWY-7242: D-fructuronate degradation	PWY-7220: adenosine deoxyribonucleotides de novo biosynthesis II	0.649681	0	0.041612	0.61801	0	0.0330421	0.711446	0	0.00303513	0.124734	0.00738902	5.21254e-11	7.64692e-27	0.000212766	0.670703	0.65102	0.718746	0.141366	IBD
PYRIDOXSYN-PWY: pyridoxal 5'-phosphate biosynthesis I_with_PWY-5101: L-isoleucine biosynthesis II	PYRIDOXSYN-PWY: pyridoxal 5'-phosphate biosynthesis I	PWY-5101: L-isoleucine biosynthesis II	0.109161	0.00027956	1.69866e-14	0.520935	0	0	0.630659	0	0	0.39721	0	0	8.35178e-27	0.000242424	0.109279	0.505945	0.631517	0.397337	-
BRANCHED-CHAIN-AA-SYN-PWY: superpathway of branched amino acid biosynthesis_with_ARGININE-SYN4-PWY: L-ornithine de novo biosynthesis	BRANCHED-CHAIN-AA-SYN-PWY: superpathway of branched amino acid biosynthesis	ARGININE-SYN4-PWY: L-ornithine de novo biosynthesis	0.03647	0.237212	3.00499e-12	0.204611	2.71082e-05	0.00195422	0.608247	0	0.00035173	0.390404	0	8.59871e-16	8.76621e-27	0.000241692	0.0416557	0.217529	0.601556	0.388926	-
PWY-6124: inosine-5'-phosphate biosynthesis II_with_GALACTUROCAT-PWY: D-galacturonate degradation I	PWY-6124: inosine-5'-phosphate biosynthesis II	GALACTUROCAT-PWY: D-galacturonate degradation I	0.735831	0	0.0559442	0.78459	0	0.0831361	0.827752	0	0.010243	0.269178	0	1.55017e-10	9.10109e-27	0.000240964	0.739165	0.78028	0.832775	0.273676	-
PWY-6168: flavin biosynthesis III (fungi)_with_ANAGLYCOLYSIS-PWY: glycolysis III (from glucose)	PWY-6168: flavin biosynthesis III (fungi)	ANAGLYCOLYSIS-PWY: glycolysis III (from glucose)	0.520792	0	0	0.820547	0	0.106424	0.900868	0	0.0554328	0.740542	0	0	9.81417e-27	0.00024024	0.530021	0.825108	0.892627	0.744393	-
SALVADEHYPOX-PWY: adenosine nucleotides degradation II_with_PWY-6123: inosine-5'-phosphate biosynthesis I	SALVADEHYPOX-PWY: adenosine nucleotides degradation II	PWY-6123: inosine-5'-phosphate biosynthesis I	0.768232	0	0.085926	0.705073	0	0.0636168	0.762413	0	0.00515294	0.245422	0	2.10113e-17	1.03513e-26	0.000239521	0.769071	0.711308	0.764154	0.249363	-
PWY0-845: superpathway of pyridoxal 5'-phosphate biosynthesis and salvage_with_NONOXIPENT-PWY: pentose phosphate pathway (non-oxidative branch)	PWY0-845: superpathway of pyridoxal 5'-phosphate biosynthesis and salvage	NONOXIPENT-PWY: pentose phosphate pathway (non-oxidative branch)	0.0407754	0.185075	4.04415e-12	0.32585	0	0.000903603	0.610051	0	0.000105914	0.389275	0	2.45708e-16	1.07406e-26	0.000238806	0.0428014	0.348341	0.616094	0.389942	-
PWY-6168: flavin biosynthesis III (fungi)_with_PWY-1042: glycolysis IV (plant cytosol)	PWY-6168: flavin biosynthesis III (fungi)	PWY-1042: glycolysis IV (plant cytosol)	0.463149	0	0	0.75026	0	0.0558835	0.877863	0	0.039896	0.705828	0	0	1.21248e-26	0.000238095	0.460011	0.759532	0.874667	0.70931	-
TRPSYN-PWY: L-tryptophan biosynthesis_with_ARGININE-SYN4-PWY: L-ornithine de novo biosynthesis	TRPSYN-PWY: L-tryptophan biosynthesis	ARGININE-SYN4-PWY: L-ornithine de novo biosynthesis	0.0335064	0.278536	2.0029e-12	0.235608	1.46418e-06	0.00117654	0.580925	0	0.000205738	0.437186	0	4.62359e-17	1.35373e-26	0.000237389	0.0336591	0.244048	0.586563	0.43835	-
SALVADEHYPOX-PWY: adenosine nucleotides degradation II_with_PWY-6126: superpathway of adenosine nucleotides de novo biosynthesis II	SALVADEHYPOX-PWY: adenosine nucleotides degradation II	PWY-6126: superpathway of adenosine nucleotides de novo biosynthesis II	0.759242	0	0.0686554	0.689733	0	0.0405202	0.779065	0	0.00395331	0.243388	0	1.90979e-17	1.53358e-26	0.000236686	0.775607	0.71494	0.783452	0.25208	-
PWY-6897: thiamin salvage II_with_PWY-6125: superpathway of guanosine nucleotides de novo biosynthesis II	PWY-6897: thiamin salvage II	PWY-6125: superpathway of guanosine nucleotides de novo biosynthesis II	0.417918	0	0	0.658967	0	0.0154788	0.851625	0	0.0233308	0.499416	0	0	1.63696e-26	0.000235988	0.421441	0.68033	0.872777	0.513149	-
PWY-7222: guanosine deoxyribonucleotides de novo biosynthesis II_with_PWY-7196: superpathway of pyrimidine ribonucleosides salvage	PWY-7222: guanosine deoxyribonucleotides de novo biosynthesis II	PWY-7196: superpathway of pyrimidine ribonucleosides salvage	0.641474	0	0.0371416	0.739911	0	0.0649423	0.871105	0	0.0359973	0.318348	0	6.91776e-33	1.84052e-26	0.000235294	0.651299	0.743235	0.881526	0.323037	-
PWY0-845: superpathway of pyridoxal 5'-phosphate biosynthesis and salvage_with_PWY-7208: superpathway of pyrimidine nucleobases salvage	PWY0-845: superpathway of pyridoxal 5'-phosphate biosynthesis and salvage	PWY-7208: superpathway of pyrimidine nucleobases salvage	0.0315901	0.307586	2.69001e-12	0.349194	0	0.00063157	0.610424	0	6.95038e-05	0.315378	0	3.44572e-18	2.00028e-26	0.00026393	0.0235192	0.364811	0.607551	0.316907	-
PWY-6126: superpathway of adenosine nucleotides de novo biosynthesis II_with_COBALSYN-PWY: adenosylcobalamin salvage from cobinamide I	PWY-6126: superpathway of adenosine nucleotides de novo biosynthesis II	COBALSYN-PWY: adenosylcobalamin salvage from cobinamide I	0.685186	0	0.0750898	0.588695	0	0.0445805	0.780443	0	0.0206044	0.192682	3.07258e-05	0	2.09397e-26	0.000292398	0.704614	0.617022	0.79301	0.209182	-
PWY-6113: superpathway of mycolate biosynthesis_with_PWY-5177: glutaryl-CoA degradation	PWY-6113: superpathway of mycolate biosynthesis	PWY-5177: glutaryl-CoA degradation	-0.406023	0	-0.000231938	-0.240533	7.4574e-07	-5.78306e-06	-0.441677	0	-5.53845e-08	0.143557	0.00197219	0	2.58695e-26	0.000291545	-0.410915	-0.246419	-0.460833	0.134742	-
PWY66-409: superpathway of purine nucleotide salvage_with_GALACTUROCAT-PWY: D-galacturonate degradation I	PWY66-409: superpathway of purine nucleotide salvage	GALACTUROCAT-PWY: D-galacturonate degradation I	0.307317	0	0.0010331	0.356149	0	0.000541369	0.299603	3.31356e-07	3.37938e-20	-0.22175	8.98177e-07	2.71288e-54	2.76503e-26	0.000290698	0.313387	0.339646	0.299832	-0.214529	IBD
PWY-7663: gondoate biosynthesis (anaerobic)_with_PWY-5973: cis-vaccenate biosynthesis	PWY-7663: gondoate biosynthesis (anaerobic)	PWY-5973: cis-vaccenate biosynthesis	0.675238	0	0.0181158	0.908121	0	0.171773	0.964281	0	0.0970438	0.835655	0	0.0238192	2.81967e-26	0.000289855	0.679617	0.89146	0.993316	0.834787	-
PWY0-1297: superpathway of purine deoxyribonucleosides degradation_with_PWY-6305: putrescine biosynthesis IV	PWY0-1297: superpathway of purine deoxyribonucleosides degradation	PWY-6305: putrescine biosynthesis IV	0.311924	0	0.00259405	0.38243	0	0.00102815	0.243714	4.1301e-05	6.58833e-19	-0.214326	2.34714e-06	0	2.8598e-26	0.000289017	0.312504	0.398243	0.242989	-0.208625	-
PWY-7663: gondoate biosynthesis (anaerobic)_with_PWY-6151: S-adenosyl-L-methionine cycle I	PWY-7663: gondoate biosynthesis (anaerobic)	PWY-6151: S-adenosyl-L-methionine cycle I	0.316786	0	0.000536783	0.652664	0	0.0361177	0.788172	0	0.00814138	0.580274	0	1.3778e-05	3.2808e-26	0.000288184	0.335056	0.630608	0.813239	0.579659	-
PANTOSYN-PWY: pantothenate and coenzyme A biosynthesis I_with_ARGININE-SYN4-PWY: L-ornithine de novo biosynthesis	PANTOSYN-PWY: pantothenate and coenzyme A biosynthesis I	ARGININE-SYN4-PWY: L-ornithine de novo biosynthesis	0.114701	0.000140441	2.57872e-12	0.350412	0	0.00288914	0.661538	0	0.000551604	0.458902	0	1.8778e-16	3.58733e-26	0.000287356	0.115866	0.391154	0.638194	0.466145	-
PYRIDOXSYN-PWY: pyridoxal 5'-phosphate biosynthesis I_with_PWY-5695: urate biosynthesis/inosine 5'-phosphate degradation	PYRIDOXSYN-PWY: pyridoxal 5'-phosphate biosynthesis I	PWY-5695: urate biosynthesis/inosine 5'-phosphate degradation	0.0889894	0.00316811	1.28724e-12	0.494374	0	0.000881215	0.597284	0	4.07032e-05	0.430216	0	2.15318e-19	4.06079e-26	0.000286533	0.0948338	0.491008	0.60804	0.430324	-
PYRIDOXSYN-PWY: pyridoxal 5'-phosphate biosynthesis I_with_ANAGLYCOLYSIS-PWY: glycolysis III (from glucose)	PYRIDOXSYN-PWY: pyridoxal 5'-phosphate biosynthesis I	ANAGLYCOLYSIS-PWY: glycolysis III (from glucose)	0.0922364	0.00219629	1.68566e-12	0.471128	0	0.00151907	0.634024	0	0.000320537	0.292457	0	3.34777e-18	4.12594e-26	0.000285714	0.100574	0.48	0.636224	0.292962	-
PWY-7229: superpathway of adenosine nucleotides de novo biosynthesis I_with_COBALSYN-PWY: adenosylcobalamin salvage from cobinamide I	PWY-7229: superpathway of adenosine nucleotides de novo biosynthesis I	COBALSYN-PWY: adenosylcobalamin salvage from cobinamide I	0.704528	0	0.0830847	0.607475	0	0.0496079	0.79399	0	0.0232674	0.217837	1.77651e-06	0	4.29567e-26	0.0002849	0.721564	0.63044	0.805775	0.235073	-
PWY-7220: adenosine deoxyribonucleotides de novo biosynthesis II_with_PWY-7196: superpathway of pyrimidine ribonucleosides salvage	PWY-7220: adenosine deoxyribonucleotides de novo biosynthesis II	PWY-7196: superpathway of pyrimidine ribonucleosides salvage	0.640827	0	0.0371417	0.739339	0	0.0649424	0.869394	0	0.0359973	0.319831	0	7.49644e-33	4.45538e-26	0.000284091	0.650643	0.742663	0.879789	0.324536	-
PWY0-845: superpathway of pyridoxal 5'-phosphate biosynthesis and salvage_with_PWY-6385: peptidoglycan biosynthesis III (mycobacteria)	PWY0-845: superpathway of pyridoxal 5'-phosphate biosynthesis and salvage	PWY-6385: peptidoglycan biosynthesis III (mycobacteria)	0.147792	1.08778e-06	2.13798e-12	0.389115	0	0.00110569	0.678392	0	0.000174149	0.502432	0	1.07653e-17	4.5274e-26	0.000283286	0.150881	0.419806	0.686775	0.503597	-
PYRIDOXSYN-PWY: pyridoxal 5'-phosphate biosynthesis I_with_PWY-6527: stachyose degradation	PYRIDOXSYN-PWY: pyridoxal 5'-phosphate biosynthesis I	PWY-6527: stachyose degradation	-0.0156759	0.619043	1.99519e-12	0.359939	0	0.00071247	0.524803	0	6.03774e-05	0.351823	0	1.41748e-18	5.32135e-26	0.000282486	-0.0113329	0.379143	0.53895	0.353702	-
PWY-6113: superpathway of mycolate biosynthesis_with_FASYN-INITIAL-PWY: superpathway of fatty acid biosynthesis initiation (E. coli)	PWY-6113: superpathway of mycolate biosynthesis	FASYN-INITIAL-PWY: superpathway of fatty acid biosynthesis initiation (E. coli)	0.809676	0	0.208106	0.827842	0	0.190454	0.845675	0	0.0880055	0.334869	0	0	5.64099e-26	0.00028169	0.816755	0.832464	0.854644	0.331896	IBD
PWY0-845: superpathway of pyridoxal 5'-phosphate biosynthesis and salvage_with_PWY-5103: L-isoleucine biosynthesis III	PWY0-845: superpathway of pyridoxal 5'-phosphate biosynthesis and salvage	PWY-5103: L-isoleucine biosynthesis III	-0.00254789	0.936896	4.23739e-12	0.202422	3.20243e-05	0.000747495	0.582596	0	8.97658e-05	0.323786	0	2.98252e-16	6.12311e-26	0.000280899	0.00100557	0.21778	0.587493	0.324799	-
PWY-7663: gondoate biosynthesis (anaerobic)_with_PWY-2942: L-lysine biosynthesis III	PWY-7663: gondoate biosynthesis (anaerobic)	PWY-2942: L-lysine biosynthesis III	0.418341	0	0.000590427	0.771717	0	0.0760454	0.829011	0	0.0115972	0.642288	0	9.57304e-06	6.34604e-26	0.000280112	0.425167	0.75594	0.854376	0.641943	-
PWY-7663: gondoate biosynthesis (anaerobic)_with_PWY-6700: queuosine biosynthesis	PWY-7663: gondoate biosynthesis (anaerobic)	PWY-6700: queuosine biosynthesis	0.523573	0	0.000894279	0.844407	0	0.12732	0.887375	0	0.0478952	0.731378	0	9.89392e-06	6.41696e-26	0.00027933	0.522568	0.832254	0.913711	0.733139	-
PYRIDOXSYN-PWY: pyridoxal 5'-phosphate biosynthesis I_with_PWY-5667: CDP-diacylglycerol biosynthesis I	PYRIDOXSYN-PWY: pyridoxal 5'-phosphate biosynthesis I	PWY-5667: CDP-diacylglycerol biosynthesis I	-0.0441785	0.15019	2.26493e-12	0.311378	0	0.000731536	0.488589	0	5.94282e-05	0.358962	0	5.07892e-18	6.42218e-26	0.000278552	-0.0346572	0.369407	0.511608	0.360496	-
SALVADEHYPOX-PWY: adenosine nucleotides degradation II_with_PWY-7229: superpathway of adenosine nucleotides de novo biosynthesis I	SALVADEHYPOX-PWY: adenosine nucleotides degradation II	PWY-7229: superpathway of adenosine nucleotides de novo biosynthesis I	0.773054	0	0.0756814	0.700268	0	0.0448923	0.786421	0	0.00446282	0.266171	0	2.7171e-17	6.59649e-26	0.000277778	0.788765	0.724015	0.790771	0.275025	-
PWY-7282: 4-amino-2-methyl-5-phosphomethylpyrimidine biosynthesis (yeast)_with_PWY-5659: GDP-mannose biosynthesis	PWY-7282: 4-amino-2-methyl-5-phosphomethylpyrimidine biosynthesis (yeast)	PWY-5659: GDP-mannose biosynthesis	0.134189	6.94784e-06	4.17812e-12	0.448512	0	0.000871173	0.675843	0	0.000380441	0.425136	0	0	7.22051e-26	0.000277008	0.13045	0.443852	0.677971	0.426191	-
PWY-7242: D-fructuronate degradation_with_PWY-6124: inosine-5'-phosphate biosynthesis II	PWY-7242: D-fructuronate degradation	PWY-6124: inosine-5'-phosphate biosynthesis II	0.780051	0	0.0814368	0.775538	0	0.0777689	0.814633	0	0.00526929	0.289616	0	4.16912e-11	7.55728e-26	0.000276243	0.786427	0.793105	0.817314	0.301086	IBD
PWY-7663: gondoate biosynthesis (anaerobic)_with_PWY-5667: CDP-diacylglycerol biosynthesis I	PWY-7663: gondoate biosynthesis (anaerobic)	PWY-5667: CDP-diacylglycerol biosynthesis I	0.35039	0	0.000539498	0.679229	0	0.0397103	0.806494	0	0.00934589	0.597576	0	7.65062e-06	7.96266e-26	0.000275482	0.362499	0.657061	0.832352	0.596154	-
PWY-6124: inosine-5'-phosphate biosynthesis II_with_COBALSYN-PWY: adenosylcobalamin salvage from cobinamide I	PWY-6124: inosine-5'-phosphate biosynthesis II	COBALSYN-PWY: adenosylcobalamin salvage from cobinamide I	0.776022	0	0.0922804	0.729059	0	0.0717275	0.817444	0	0.0231022	0.282544	0	0	7.96781e-26	0.000274725	0.78221	0.729609	0.82216	0.288519	-
PWY0-1319: CDP-diacylglycerol biosynthesis II_with_PWY-7663: gondoate biosynthesis (anaerobic)	PWY0-1319: CDP-diacylglycerol biosynthesis II	PWY-7663: gondoate biosynthesis (anaerobic)	0.350331	0	0.000539562	0.680049	0	0.0397099	0.80586	0	0.00934589	0.600912	0	7.8191e-06	8.26062e-26	0.000273973	0.373473	0.675763	0.818124	0.609808	-
PWY0-845: superpathway of pyridoxal 5'-phosphate biosynthesis and salvage_with_PANTOSYN-PWY: pantothenate and coenzyme A biosynthesis I	PWY0-845: superpathway of pyridoxal 5'-phosphate biosynthesis and salvage	PANTOSYN-PWY: pantothenate and coenzyme A biosynthesis I	0.0839596	0.00544683	3.92254e-12	0.354657	0	0.00115026	0.634192	0	0.000135576	0.428628	0	8.10922e-17	8.27369e-26	0.000273224	0.0841936	0.391711	0.642544	0.431515	-
PWY-7282: 4-amino-2-methyl-5-phosphomethylpyrimidine biosynthesis (yeast)_with_PWY-7199: pyrimidine deoxyribonucleosides salvage	PWY-7282: 4-amino-2-methyl-5-phosphomethylpyrimidine biosynthesis (yeast)	PWY-7199: pyrimidine deoxyribonucleosides salvage	0.00713111	0.823392	5.3254e-12	0.328601	0	0.0011721	0.588512	0	0.000295789	0.263791	0	0	8.63389e-26	0.00027248	0.0143112	0.347214	0.602019	0.266915	-
PYRIDOXSYN-PWY: pyridoxal 5'-phosphate biosynthesis I_with_PWY0-1319: CDP-diacylglycerol biosynthesis II	PYRIDOXSYN-PWY: pyridoxal 5'-phosphate biosynthesis I	PWY0-1319: CDP-diacylglycerol biosynthesis II	-0.0432256	0.159382	2.13216e-12	0.312397	0	0.000731537	0.488991	0	5.94288e-05	0.35718	0	4.00012e-18	8.80587e-26	0.000271739	-0.0336885	0.370493	0.512017	0.358696	-
PWY0-845: superpathway of pyridoxal 5'-phosphate biosynthesis and salvage_with_MET-SAM-PWY: superpathway of S-adenosyl-L-methionine biosynthesis	PWY0-845: superpathway of pyridoxal 5'-phosphate biosynthesis and salvage	MET-SAM-PWY: superpathway of S-adenosyl-L-methionine biosynthesis	-0.0338546	0.273387	3.51733e-12	0.219126	7.5917e-06	0.000624617	0.551345	0	6.06009e-05	0.304249	0	5.72623e-17	9.28444e-26	0.000271003	-0.0297562	0.238428	0.550041	0.305107	-
PWY-5103: L-isoleucine biosynthesis III_with_ARGININE-SYN4-PWY: L-ornithine de novo biosynthesis	PWY-5103: L-isoleucine biosynthesis III	ARGININE-SYN4-PWY: L-ornithine de novo biosynthesis	0.0247959	0.425855	2.78571e-12	0.193605	6.99125e-05	0.00187746	0.594264	0	0.0003235	0.365804	0	6.90642e-16	9.60557e-26	0.00027027	0.0287355	0.204418	0.586271	0.363804	-
PWY66-400: glycolysis VI (metazoan)_with_PWY-7003: glycerol degradation to butanol	PWY66-400: glycolysis VI (metazoan)	PWY-7003: glycerol degradation to butanol	0.563446	0	0.015651	0.434488	0	0	0.402337	0	0	0.00416742	0.934991	0	1.12755e-25	0.000269542	0.565555	0.438893	0.412917	0.0063289	-
PWY-6353: purine nucleotides degradation II (aerobic)_with_PWY-6123: inosine-5'-phosphate biosynthesis I	PWY-6353: purine nucleotides degradation II (aerobic)	PWY-6123: inosine-5'-phosphate biosynthesis I	0.675538	0	0.0350545	0.62338	0	0.0282928	0.618878	0	0	0.139321	0.00270977	1.04592e-16	1.58e-25	0.000268817	0.674375	0.623603	0.610674	0.139251	IBD
PWY-7221: guanosine ribonucleotides de novo biosynthesis_with_ARGININE-SYN4-PWY: L-ornithine de novo biosynthesis	PWY-7221: guanosine ribonucleotides de novo biosynthesis	ARGININE-SYN4-PWY: L-ornithine de novo biosynthesis	0.0750773	0.0132232	2.8863e-12	0.279051	0	0.00242028	0.633257	0	0.000411448	0.404011	0	7.73493e-16	1.61725e-25	0.000268097	0.0892017	0.344201	0.645395	0.404491	-
PWY0-845: superpathway of pyridoxal 5'-phosphate biosynthesis and salvage_with_ASPASN-PWY: superpathway of L-aspartate and L-asparagine biosynthesis	PWY0-845: superpathway of pyridoxal 5'-phosphate biosynthesis and salvage	ASPASN-PWY: superpathway of L-aspartate and L-asparagine biosynthesis	0.00851229	0.789277	1.58428e-12	0.315781	0	0.00058644	0.583734	0	4.21751e-05	0.302275	0	0	1.86315e-25	0.00026738	0.0201137	0.332938	0.58182	0.302889	-
PWY-7388: octanoyl-[acyl-carrier protein] biosynthesis (mitochondria, yeast)_with_PWY-6113: superpathway of mycolate biosynthesis	PWY-7388: octanoyl-[acyl-carrier protein] biosynthesis (mitochondria, yeast)	PWY-6113: superpathway of mycolate biosynthesis	0.811973	0	0.207762	0.826619	0	0.189753	0.848245	0	0.0874798	0.342908	0	0	1.95315e-25	0.000266667	0.818052	0.833049	0.857034	0.343661	IBD
PWY66-409: superpathway of purine nucleotide salvage_with_GLUCUROCAT-PWY: superpathway of &beta;-D-glucuronide and D-glucuronate degradation	PWY66-409: superpathway of purine nucleotide salvage	GLUCUROCAT-PWY: superpathway of &beta;-D-glucuronide and D-glucuronate degradation	0.319785	0	0.00115301	0.380743	0	0.000541042	0.299832	3.31664e-07	1.06013e-20	-0.198463	1.74285e-05	1.80522e-54	2.21571e-25	0.000265957	0.327904	0.35794	0.299269	-0.189401	IBD
PWY66-409: superpathway of purine nucleotide salvage_with_GALACT-GLUCUROCAT-PWY: superpathway of hexuronide and hexuronate degradation	PWY66-409: superpathway of purine nucleotide salvage	GALACT-GLUCUROCAT-PWY: superpathway of hexuronide and hexuronate degradation	0.292737	0	0.000858489	0.371409	0	0.000545509	0.281774	1.2651e-06	1.28986e-20	-0.216729	1.77085e-06	4.63802e-54	2.26522e-25	0.000265252	0.299495	0.352093	0.281899	-0.209098	IBD
SALVADEHYPOX-PWY: adenosine nucleotides degradation II_with_PWY66-409: superpathway of purine nucleotide salvage	SALVADEHYPOX-PWY: adenosine nucleotides degradation II	PWY66-409: superpathway of purine nucleotide salvage	0.462839	0	0.00819247	0.488434	0	0.00465155	0.447145	0	1.81467e-20	-0.0678813	0.153416	9.41324e-62	2.33427e-25	0.00026455	0.471397	0.483056	0.44813	-0.0617292	IBD
PWY0-845: superpathway of pyridoxal 5'-phosphate biosynthesis and salvage_with_METSYN-PWY: L-homoserine and L-methionine biosynthesis	PWY0-845: superpathway of pyridoxal 5'-phosphate biosynthesis and salvage	METSYN-PWY: L-homoserine and L-methionine biosynthesis	-0.0299148	0.334508	3.61919e-12	0.227501	4.26288e-06	0.000646799	0.551391	0	6.55611e-05	0.301813	0	6.50475e-17	2.39069e-25	0.000263852	-0.025759	0.246279	0.549849	0.302512	-
PWY-6507: 4-deoxy-L-threo-hex-4-enopyranuronate degradation_with_PWY-6123: inosine-5'-phosphate biosynthesis I	PWY-6507: 4-deoxy-L-threo-hex-4-enopyranuronate degradation	PWY-6123: inosine-5'-phosphate biosynthesis I	0.780966	0	0.0802721	0.727622	0	0.0602987	0.828655	0	0.0101729	0.298184	0	1.85515e-10	2.48967e-25	0.000263158	0.780465	0.74086	0.840962	0.307766	-
PWY-6897: thiamin salvage II_with_GALACT-GLUCUROCAT-PWY: superpathway of hexuronide and hexuronate degradation	PWY-6897: thiamin salvage II	GALACT-GLUCUROCAT-PWY: superpathway of hexuronide and hexuronate degradation	0.32879	0	0	0.674133	0	0.0156742	0.783597	0	0.00107899	0.5109	0	0	2.67786e-25	0.000262467	0.332563	0.671631	0.80247	0.510229	-
PWYG-321: mycolate biosynthesis_with_PWY-5971: palmitate biosynthesis II (bacteria and plants)	PWYG-321: mycolate biosynthesis	PWY-5971: palmitate biosynthesis II (bacteria and plants)	0.82278	0	0.212952	0.83944	0	0.194842	0.858329	0	0.0922356	0.359712	0	0	2.67922e-25	0.00026178	0.82975	0.845406	0.86871	0.35995	IBD
PYRIDOXSYN-PWY: pyridoxal 5'-phosphate biosynthesis I_with_PWY-6609: adenine and adenosine salvage III	PYRIDOXSYN-PWY: pyridoxal 5'-phosphate biosynthesis I	PWY-6609: adenine and adenosine salvage III	-0.0966305	0.0013137	2.06788e-12	0.300408	0	0.000607534	0.474073	0	4.87987e-05	0.119237	0.0105774	1.51882e-18	2.89289e-25	0.000261097	-0.0894098	0.327366	0.491187	0.119067	-
PWY0-845: superpathway of pyridoxal 5'-phosphate biosynthesis and salvage_with_PWY-6123: inosine-5'-phosphate biosynthesis I	PWY0-845: superpathway of pyridoxal 5'-phosphate biosynthesis and salvage	PWY-6123: inosine-5'-phosphate biosynthesis I	0.0052071	0.871056	3.67478e-12	0.340345	0	0.000872962	0.579497	0	8.63875e-05	0.235689	0	3.06662e-17	3.00044e-25	0.000260417	0.00695669	0.346625	0.589812	0.236349	-
PWY0-845: superpathway of pyridoxal 5'-phosphate biosynthesis and salvage_with_PWY-7187: pyrimidine deoxyribonucleotides de novo biosynthesis II	PWY0-845: superpathway of pyridoxal 5'-phosphate biosynthesis and salvage	PWY-7187: pyrimidine deoxyribonucleotides de novo biosynthesis II	0.0203872	0.514649	3.18116e-12	0.252343	0	0.000655104	0.591785	0	7.5823e-05	0.345391	0	1.40153e-16	3.22541e-25	0.00025974	0.023302	0.248584	0.593532	0.345899	-
PYRIDOXSYN-PWY: pyridoxal 5'-phosphate biosynthesis I_with_PWY-3841: folate transformations II	PYRIDOXSYN-PWY: pyridoxal 5'-phosphate biosynthesis I	PWY-3841: folate transformations II	0.136765	5.20061e-06	1.17627e-12	0.540955	0	0.00143234	0.635338	0	9.84366e-05	0.307958	0	9.07318e-19	3.4978e-25	0.000259067	0.139654	0.567271	0.651871	0.308126	-
PWY-5347: superpathway of L-methionine biosynthesis (transsulfuration)_with_ARGININE-SYN4-PWY: L-ornithine de novo biosynthesis	PWY-5347: superpathway of L-methionine biosynthesis (transsulfuration)	ARGININE-SYN4-PWY: L-ornithine de novo biosynthesis	-0.00706704	0.825028	2.42476e-12	0.244147	3.77672e-07	0.00178652	0.565253	0	0.000272723	0.330299	0	1.43737e-16	3.73524e-25	0.000258398	-0.00158308	0.262015	0.568274	0.326621	-
PWY0-845: superpathway of pyridoxal 5'-phosphate biosynthesis and salvage_with_PWY-7229: superpathway of adenosine nucleotides de novo biosynthesis I	PWY0-845: superpathway of pyridoxal 5'-phosphate biosynthesis and salvage	PWY-7229: superpathway of adenosine nucleotides de novo biosynthesis I	0.0265276	0.393596	3.2778e-12	0.320497	0	0.000693273	0.600255	0	8.50813e-05	0.297371	0	3.97409e-17	3.90419e-25	0.000257732	0.0240979	0.313828	0.589867	0.299531	-
PWY0-845: superpathway of pyridoxal 5'-phosphate biosynthesis and salvage_with_PWY-7237: myo-, chiro- and scillo-inositol degradation	PWY0-845: superpathway of pyridoxal 5'-phosphate biosynthesis and salvage	PWY-7237: myo-, chiro- and scillo-inositol degradation	-0.0535196	0.079734	1.91426e-12	0.22355	5.95801e-06	0.000222893	0.50262	0	1.59208e-05	0.333354	0	0	3.91852e-25	0.000257069	-0.0578827	0.229461	0.492481	0.333918	-
PWY-6123: inosine-5'-phosphate biosynthesis I_with_GALACTUROCAT-PWY: D-galacturonate degradation I	PWY-6123: inosine-5'-phosphate biosynthesis I	GALACTUROCAT-PWY: D-galacturonate degradation I	0.730187	0	0.0522924	0.781258	0	0.0793251	0.834683	0	0.0134812	0.290479	0	4.56885e-10	4.12036e-25	0.00025641	0.731474	0.777714	0.839786	0.29487	-
PWY0-1296: purine ribonucleosides degradation_with_PWY-6168: flavin biosynthesis III (fungi)	PWY0-1296: purine ribonucleosides degradation	PWY-6168: flavin biosynthesis III (fungi)	0.398843	0	0	0.69022	0	0.0428318	0.835159	0	0.0175695	0.562112	0	0	4.15084e-25	0.000255754	0.406634	0.67847	0.838985	0.563357	-
PWY-6113: superpathway of mycolate biosynthesis_with_HSERMETANA-PWY: L-methionine biosynthesis III	PWY-6113: superpathway of mycolate biosynthesis	HSERMETANA-PWY: L-methionine biosynthesis III	-0.451412	0	-0.000262821	-0.318192	0	-7.04424e-06	-0.45132	0	-9.07699e-08	0.0955176	0.0420778	0	4.15822e-25	0.000255102	-0.455144	-0.325781	-0.471105	0.0859423	-
PWY-6168: flavin biosynthesis III (fungi)_with_HISTSYN-PWY: L-histidine biosynthesis	PWY-6168: flavin biosynthesis III (fungi)	HISTSYN-PWY: L-histidine biosynthesis	0.293956	0	0	0.564035	0	0.0310857	0.776889	0	0.0136944	0.579195	0	0	4.50704e-25	0.000254453	0.298529	0.570483	0.783084	0.583059	-
PYRIDOXSYN-PWY: pyridoxal 5'-phosphate biosynthesis I_with_PWY0-1296: purine ribonucleosides degradation	PYRIDOXSYN-PWY: pyridoxal 5'-phosphate biosynthesis I	PWY0-1296: purine ribonucleosides degradation	-0.0839101	0.00547434	1.98068e-12	0.307048	0	0.000611421	0.478244	0	5.38252e-05	0.195422	2.45303e-05	3.19627e-18	4.58412e-25	0.000253807	-0.0780936	0.348014	0.49598	0.195359	-
PYRIDOXSYN-PWY: pyridoxal 5'-phosphate biosynthesis I_with_PWY-1042: glycolysis IV (plant cytosol)	PYRIDOXSYN-PWY: pyridoxal 5'-phosphate biosynthesis I	PWY-1042: glycolysis IV (plant cytosol)	0.00122047	0.970179	2.16327e-12	0.359928	0	0.000797717	0.560311	0	0.00010133	0.281777	0	3.81977e-18	4.80285e-25	0.000253165	0.000511668	0.380643	0.564552	0.282204	-
NONOXIPENT-PWY: pentose phosphate pathway (non-oxidative branch)_with_ARGININE-SYN4-PWY: L-ornithine de novo biosynthesis	NONOXIPENT-PWY: pentose phosphate pathway (non-oxidative branch)	ARGININE-SYN4-PWY: L-ornithine de novo biosynthesis	0.0995796	0.000917836	2.65867e-12	0.31883	0	0.00226958	0.641632	0	0.000373698	0.438075	0	5.6897e-16	5.54544e-25	0.000252525	0.101898	0.334354	0.642893	0.445094	-
PWY-621: sucrose degradation III (sucrose invertase)_with_ARGININE-SYN4-PWY: L-ornithine de novo biosynthesis	PWY-621: sucrose degradation III (sucrose invertase)	ARGININE-SYN4-PWY: L-ornithine de novo biosynthesis	0.0178064	0.570833	2.29296e-12	0.280838	0	0.00191233	0.575446	0	0.000235548	0.368457	0	1.87273e-16	5.79188e-25	0.000251889	0.0384765	0.334211	0.572967	0.375582	-
PWY-6385: peptidoglycan biosynthesis III (mycobacteria)_with_ARGININE-SYN4-PWY: L-ornithine de novo biosynthesis	PWY-6385: peptidoglycan biosynthesis III (mycobacteria)	ARGININE-SYN4-PWY: L-ornithine de novo biosynthesis	0.180862	0	1.40553e-12	0.378079	0	0.00277722	0.703686	0	0.000739533	0.492916	0	2.49284e-17	5.89675e-25	0.000251256	0.183657	0.402355	0.701581	0.496961	-
PWY-6126: superpathway of adenosine nucleotides de novo biosynthesis II_with_GALACTUROCAT-PWY: D-galacturonate degradation I	PWY-6126: superpathway of adenosine nucleotides de novo biosynthesis II	GALACTUROCAT-PWY: D-galacturonate degradation I	0.626251	0	0.0316609	0.668606	0	0.0431259	0.759718	0	0.00602886	0.172899	0.000178842	4.16687e-10	6.64407e-25	0.000250627	0.640127	0.685834	0.774347	0.186684	-
THISYNARA-PWY: superpathway of thiamin diphosphate biosynthesis III (eukaryotes)_with_ARGININE-SYN4-PWY: L-ornithine de novo biosynthesis	THISYNARA-PWY: superpathway of thiamin diphosphate biosynthesis III (eukaryotes)	ARGININE-SYN4-PWY: L-ornithine de novo biosynthesis	0.0697024	0.0216808	2.05539e-12	0.291188	0	0.00176995	0.570977	0	0.000254004	0.488076	0	4.70148e-17	7.86548e-25	0.00025	0.0778428	0.307102	0.576429	0.492184	-
PWY-6124: inosine-5'-phosphate biosynthesis II_with_GALACT-GLUCUROCAT-PWY: superpathway of hexuronide and hexuronate degradation	PWY-6124: inosine-5'-phosphate biosynthesis II	GALACT-GLUCUROCAT-PWY: superpathway of hexuronide and hexuronate degradation	0.702276	0	0.0415344	0.797597	0	0.0909318	0.799745	0	0.00262004	0.27717	0	2.65023e-10	7.87444e-25	0.000249377	0.706398	0.794124	0.804073	0.281956	-
PWY0-162: superpathway of pyrimidine ribonucleotides de novo biosynthesis_with_PWY-7282: 4-amino-2-methyl-5-phosphomethylpyrimidine biosynthesis (yeast)	PWY0-162: superpathway of pyrimidine ribonucleotides de novo biosynthesis	PWY-7282: 4-amino-2-methyl-5-phosphomethylpyrimidine biosynthesis (yeast)	0.174876	0	3.17292e-12	0.401334	0	0.000973301	0.708392	0	0.000451218	0.431821	0	0	8.67365e-25	0.000248756	0.168384	0.410638	0.697017	0.431791	-
PWY-7282: 4-amino-2-methyl-5-phosphomethylpyrimidine biosynthesis (yeast)_with_PWY-5100: pyruvate fermentation to acetate and lactate II	PWY-7282: 4-amino-2-methyl-5-phosphomethylpyrimidine biosynthesis (yeast)	PWY-5100: pyruvate fermentation to acetate and lactate II	0.0434302	0.15737	5.24329e-12	0.287221	0	0.000715074	0.613853	0	0.000280116	0.322294	0	2.89412e-16	9.83706e-25	0.000248139	0.0431961	0.288623	0.607717	0.324386	-
PWY-7237: myo-, chiro- and scillo-inositol degradation_with_ARGININE-SYN4-PWY: L-ornithine de novo biosynthesis	PWY-7237: myo-, chiro- and scillo-inositol degradation	ARGININE-SYN4-PWY: L-ornithine de novo biosynthesis	-0.0182157	0.561702	1.25846e-12	0.204767	2.64697e-05	0.000559843	0.528106	0	6.05869e-05	0.370591	0	0	1.04934e-24	0.000247525	-0.0209501	0.210231	0.51782	0.373732	-
PWY-7282: 4-amino-2-methyl-5-phosphomethylpyrimidine biosynthesis (yeast)_with_PWY-5154: L-arginine biosynthesis III (via N-acetyl-L-citrulline)	PWY-7282: 4-amino-2-methyl-5-phosphomethylpyrimidine biosynthesis (yeast)	PWY-5154: L-arginine biosynthesis III (via N-acetyl-L-citrulline)	0.164297	0	0	0.606454	0	0.000441659	0.605679	0	9.25889e-12	0.358847	0	0	1.13452e-24	0.000246914	0.171055	0.607109	0.604776	0.361288	-
PWY-7282: 4-amino-2-methyl-5-phosphomethylpyrimidine biosynthesis (yeast)_with_PWY-6606: guanosine nucleotides degradation II	PWY-7282: 4-amino-2-methyl-5-phosphomethylpyrimidine biosynthesis (yeast)	PWY-6606: guanosine nucleotides degradation II	-0.0130739	0.679557	1.59559e-12	0.343445	0	0.000455523	0.543971	0	6.72633e-06	0.275301	0	0	1.14379e-24	0.000246305	-0.00459159	0.360871	0.541064	0.276319	-
PWY-7222: guanosine deoxyribonucleotides de novo biosynthesis II_with_PWY-6305: putrescine biosynthesis IV	PWY-7222: guanosine deoxyribonucleotides de novo biosynthesis II	PWY-6305: putrescine biosynthesis IV	0.732937	0	0.0482795	0.709712	0	0.0368384	0.775895	0	0.00418963	0.243507	0	0	1.27285e-24	0.0002457	0.741764	0.711063	0.786554	0.253381	IBD
PWY-7229: superpathway of adenosine nucleotides de novo biosynthesis I_with_GALACTUROCAT-PWY: D-galacturonate degradation I	PWY-7229: superpathway of adenosine nucleotides de novo biosynthesis I	GALACTUROCAT-PWY: D-galacturonate degradation I	0.632555	0	0.0347761	0.685244	0	0.0480523	0.772804	0	0.0067863	0.192828	3.0183e-05	5.90283e-10	1.30554e-24	0.000245098	0.644487	0.698628	0.786733	0.20716	-
PWY-7229: superpathway of adenosine nucleotides de novo biosynthesis I_with_ARGININE-SYN4-PWY: L-ornithine de novo biosynthesis	PWY-7229: superpathway of adenosine nucleotides de novo biosynthesis I	ARGININE-SYN4-PWY: L-ornithine de novo biosynthesis	0.0537198	0.0786068	2.15486e-12	0.294688	0	0.00174131	0.623032	0	0.000309217	0.311704	0	9.20252e-17	1.44387e-24	0.000244499	0.0547672	0.296864	0.622176	0.319413	-
PWY-7400: L-arginine biosynthesis IV (archaebacteria)_with_PWY-7282: 4-amino-2-methyl-5-phosphomethylpyrimidine biosynthesis (yeast)	PWY-7400: L-arginine biosynthesis IV (archaebacteria)	PWY-7282: 4-amino-2-methyl-5-phosphomethylpyrimidine biosynthesis (yeast)	-0.0794051	0.00869376	2.70456e-12	0.352783	0	0.000498624	0.445602	0	2.36574e-11	0.194295	2.78056e-05	3.7209e-21	1.46869e-24	0.000243902	-0.0688429	0.378591	0.449025	0.192764	-
PWY-6168: flavin biosynthesis III (fungi)_with_CALVIN-PWY: Calvin-Benson-Bassham cycle	PWY-6168: flavin biosynthesis III (fungi)	CALVIN-PWY: Calvin-Benson-Bassham cycle	0.446991	0	0	0.735156	0	0.0498824	0.857604	0	0.0268151	0.68255	0	0	1.60971e-24	0.000243309	0.447306	0.745984	0.85605	0.68617	-
PWY-7208: superpathway of pyrimidine nucleobases salvage_with_PWY-7196: superpathway of pyrimidine ribonucleosides salvage	PWY-7208: superpathway of pyrimidine nucleobases salvage	PWY-7196: superpathway of pyrimidine ribonucleosides salvage	0.657433	0	0.0257267	0.755501	0	0.0604848	0.900107	0	0.0554289	0.419631	0	1.96845e-33	1.78411e-24	0.000242718	0.653382	0.759472	0.898814	0.419547	-
PWY-7242: D-fructuronate degradation_with_PWY-6123: inosine-5'-phosphate biosynthesis I	PWY-7242: D-fructuronate degradation	PWY-6123: inosine-5'-phosphate biosynthesis I	0.782373	0	0.0843454	0.776182	0	0.077549	0.821313	0	0.00626917	0.310379	0	1.22878e-10	2.00886e-24	0.000242131	0.782108	0.78952	0.823832	0.321695	IBD
PWY-7220: adenosine deoxyribonucleotides de novo biosynthesis II_with_PWY-6305: putrescine biosynthesis IV	PWY-7220: adenosine deoxyribonucleotides de novo biosynthesis II	PWY-6305: putrescine biosynthesis IV	0.732048	0	0.0482795	0.710276	0	0.0368386	0.774909	0	0.00418961	0.245252	0	0	2.18446e-24	0.000241546	0.740868	0.711625	0.78557	0.255121	IBD
PWY-7196: superpathway of pyrimidine ribonucleosides salvage_with_DENOVOPURINE2-PWY: superpathway of purine nucleotides de novo biosynthesis II	PWY-7196: superpathway of pyrimidine ribonucleosides salvage	DENOVOPURINE2-PWY: superpathway of purine nucleotides de novo biosynthesis II	0.826486	0	0.122967	0.881779	0	0.151883	0.923547	0	0.0706387	0.446891	0	2.74693e-32	2.20576e-24	0.000240964	0.815793	0.88595	0.911061	0.443699	-
RHAMCAT-PWY: L-rhamnose degradation I_with_PWY0-845: superpathway of pyridoxal 5'-phosphate biosynthesis and salvage	RHAMCAT-PWY: L-rhamnose degradation I	PWY0-845: superpathway of pyridoxal 5'-phosphate biosynthesis and salvage	0.0666282	0.0283489	2.02623e-12	0.362744	0	0.000896194	0.614293	0	6.42296e-05	0.371614	0	0	2.21905e-24	0.000240385	0.0728761	0.396376	0.614001	0.371997	-
PYRIDOXSYN-PWY: pyridoxal 5'-phosphate biosynthesis I_with_COA-PWY-1: coenzyme A biosynthesis II (mammalian)	PYRIDOXSYN-PWY: pyridoxal 5'-phosphate biosynthesis I	COA-PWY-1: coenzyme A biosynthesis II (mammalian)	-0.0482695	0.115063	2.39226e-12	0.286637	0	0.000692132	0.511938	0	6.83736e-05	0.271159	0	7.5477e-18	2.3728e-24	0.000239808	-0.0381347	0.341817	0.528347	0.271977	-
PWY-7187: pyrimidine deoxyribonucleotides de novo biosynthesis II_with_PRPP-PWY: superpathway of histidine, purine, and pyrimidine biosynthesis	PWY-7187: pyrimidine deoxyribonucleotides de novo biosynthesis II	PRPP-PWY: superpathway of histidine, purine, and pyrimidine biosynthesis	0.623034	0	0.000316105	0.800723	0	0.0911867	0.845241	0	0.0199719	0.351518	0	0	2.49689e-24	0.000239234	0.62732	0.805076	0.842664	0.350707	-
PYRIDOXSYN-PWY: pyridoxal 5'-phosphate biosynthesis I_with_PANTO-PWY: phosphopantothenate biosynthesis I	PYRIDOXSYN-PWY: pyridoxal 5'-phosphate biosynthesis I	PANTO-PWY: phosphopantothenate biosynthesis I	0.0305192	0.324622	2.16101e-12	0.354876	0	0.000798412	0.532729	0	7.97883e-05	0.431893	0	2.7324e-18	2.51531e-24	0.000238663	0.0362251	0.413875	0.554172	0.433726	-
PWY-6527: stachyose degradation_with_PWY-6168: flavin biosynthesis III (fungi)	PWY-6527: stachyose degradation	PWY-6168: flavin biosynthesis III (fungi)	0.439887	0	0	0.741912	0	0.0499116	0.844832	0	0.0189317	0.712849	0	0	2.72107e-24	0.000238095	0.448571	0.737909	0.838283	0.721318	-
PWY-7663: gondoate biosynthesis (anaerobic)_with_NONMEVIPP-PWY: methylerythritol phosphate pathway I	PWY-7663: gondoate biosynthesis (anaerobic)	NONMEVIPP-PWY: methylerythritol phosphate pathway I	0.342312	0	0.000559212	0.675216	0	0.0397421	0.78857	0	0.00844012	0.555448	0	6.15904e-06	2.9747e-24	0.00023753	0.359014	0.650118	0.814348	0.554082	-
PWY-7229: superpathway of adenosine nucleotides de novo biosynthesis I_with_PWY-7196: superpathway of pyrimidine ribonucleosides salvage	PWY-7229: superpathway of adenosine nucleotides de novo biosynthesis I	PWY-7196: superpathway of pyrimidine ribonucleosides salvage	0.665021	0	0.040145	0.755662	0	0.0698701	0.89466	0	0.0510377	0.400828	0	2.27724e-32	3.10726e-24	0.000236967	0.674119	0.75948	0.90065	0.407103	-
PWY-7242: D-fructuronate degradation_with_PWY-7229: superpathway of adenosine nucleotides de novo biosynthesis I	PWY-7242: D-fructuronate degradation	PWY-7229: superpathway of adenosine nucleotides de novo biosynthesis I	0.699398	0	0.0559682	0.675194	0	0.0472095	0.749771	0	0.00466981	0.209589	4.63728e-06	1.58755e-10	3.21432e-24	0.000236407	0.718427	0.705486	0.756908	0.226753	IBD
PWY-7222: guanosine deoxyribonucleotides de novo biosynthesis II_with_GALACT-GLUCUROCAT-PWY: superpathway of hexuronide and hexuronate degradation	PWY-7222: guanosine deoxyribonucleotides de novo biosynthesis II	GALACT-GLUCUROCAT-PWY: superpathway of hexuronide and hexuronate degradation	0.546915	0	0.0213056	0.634543	0	0.0351746	0.687873	0	0.00138098	0.105622	0.0241019	3.05954e-10	3.39644e-24	0.000235849	0.563641	0.657713	0.704582	0.119131	-
PWY-6859: all-trans-farnesol biosynthesis_with_PWY-5198: factor 420 biosynthesis	PWY-6859: all-trans-farnesol biosynthesis	PWY-5198: factor 420 biosynthesis	0.683895	0	0.0991805	0.673882	0	0.114692	0.61944	0	1.39247e-17	0.172505	0.0001852	0	3.59115e-24	0.000235294	0.700761	0.685643	0.632324	0.176944	-
PWY-6125: superpathway of guanosine nucleotides de novo biosynthesis II_with_PRPP-PWY: superpathway of histidine, purine, and pyrimidine biosynthesis	PWY-6125: superpathway of guanosine nucleotides de novo biosynthesis II	PRPP-PWY: superpathway of histidine, purine, and pyrimidine biosynthesis	0.582275	0	0.000718842	0.670887	0	0.0377378	0.782806	0	0.00310146	0.199703	1.49527e-05	0	3.93607e-24	0.000234742	0.597483	0.675473	0.782552	0.21044	-
TRNA-CHARGING-PWY: tRNA charging_with_PWYG-321: mycolate biosynthesis	TRNA-CHARGING-PWY: tRNA charging	PWYG-321: mycolate biosynthesis	-0.543564	0	-0.000989816	-0.421636	0	-1.11566e-05	-0.494363	0	-1.11408e-07	-0.00380983	0.940498	0	4.20707e-24	0.000234192	-0.553561	-0.40072	-0.48788	-0.00543515	-
PWYG-321: mycolate biosynthesis_with_PWY-6284: superpathway of unsaturated fatty acids biosynthesis (E. coli)	PWYG-321: mycolate biosynthesis	PWY-6284: superpathway of unsaturated fatty acids biosynthesis (E. coli)	0.81819	0	0.209603	0.832128	0	0.189038	0.846602	0	0.0849359	0.363398	0	0	4.21504e-24	0.000233645	0.824987	0.836816	0.850707	0.363725	IBD
PWY-7282: 4-amino-2-methyl-5-phosphomethylpyrimidine biosynthesis (yeast)_with_DENOVOPURINE2-PWY: superpathway of purine nucleotides de novo biosynthesis II	PWY-7282: 4-amino-2-methyl-5-phosphomethylpyrimidine biosynthesis (yeast)	DENOVOPURINE2-PWY: superpathway of purine nucleotides de novo biosynthesis II	0.165934	0	3.76427e-12	0.437871	0	0.00110623	0.69073	0	0.000523685	0.431525	0	4.65622e-16	5.28487e-24	0.0002331	0.154655	0.416374	0.684686	0.43737	-
URDEGR-PWY: superpathway of allantoin degradation in plants_with_PWY-7196: superpathway of pyrimidine ribonucleosides salvage	URDEGR-PWY: superpathway of allantoin degradation in plants	PWY-7196: superpathway of pyrimidine ribonucleosides salvage	-0.288019	0	-0.000314466	-0.334614	0	-0.000869853	-0.499579	0	-0.000194071	0.151932	0.00101486	-1.0943e-58	5.45273e-24	0.000232558	-0.302686	-0.338746	-0.507271	0.141673	-
PWY-7111: pyruvate fermentation to isobutanol (engineered)_with_PWY-6168: flavin biosynthesis III (fungi)	PWY-7111: pyruvate fermentation to isobutanol (engineered)	PWY-6168: flavin biosynthesis III (fungi)	0.404932	0	0	0.680525	0	0.0478345	0.835141	0	0.0198179	0.641656	0	0	5.53301e-24	0.000232019	0.42062	0.68009	0.844029	0.644092	-
PYRIDOXSYN-PWY: pyridoxal 5'-phosphate biosynthesis I_with_HISTSYN-PWY: L-histidine biosynthesis	PYRIDOXSYN-PWY: pyridoxal 5'-phosphate biosynthesis I	HISTSYN-PWY: L-histidine biosynthesis	-0.101431	0.000742631	1.91841e-12	0.193921	6.87231e-05	0.000443761	0.47687	0	4.54385e-05	0.211973	3.50018e-06	3.62646e-18	5.62331e-24	0.000231481	-0.0927918	0.210079	0.492855	0.212694	-
PWY0-166: superpathway of pyrimidine deoxyribonucleotides de novo biosynthesis (E. coli)_with_PWY-6545: pyrimidine deoxyribonucleotides de novo biosynthesis III	PWY0-166: superpathway of pyrimidine deoxyribonucleotides de novo biosynthesis (E. coli)	PWY-6545: pyrimidine deoxyribonucleotides de novo biosynthesis III	0.969483	0	0.216178	0.96726	0	0.213973	0.97632	0	0.105452	0.578938	0	0	5.62435e-24	0.000230947	0.968203	0.968331	0.977706	0.58176	IBD
PWY0-845: superpathway of pyridoxal 5'-phosphate biosynthesis and salvage_with_PWY-6124: inosine-5'-phosphate biosynthesis II	PWY0-845: superpathway of pyridoxal 5'-phosphate biosynthesis and salvage	PWY-6124: inosine-5'-phosphate biosynthesis II	0.0167425	0.594707	3.35271e-12	0.358634	0	0.000839946	0.572219	0	7.67215e-05	0.223415	3.00779e-07	1.04054e-17	5.7466e-24	0.000230415	0.0163285	0.362707	0.581936	0.224082	-
PWY66-400: glycolysis VI (metazoan)_with_P185-PWY: formaldehyde assimilation III (dihydroxyacetone cycle)	PWY66-400: glycolysis VI (metazoan)	P185-PWY: formaldehyde assimilation III (dihydroxyacetone cycle)	0.748824	0	0.089723	0.563104	0	0	0.507929	0	0	0.278615	0	0	6.27304e-24	0.000229885	0.751807	0.570701	0.523579	0.279151	-
PWY-7220: adenosine deoxyribonucleotides de novo biosynthesis II_with_GALACT-GLUCUROCAT-PWY: superpathway of hexuronide and hexuronate degradation	PWY-7220: adenosine deoxyribonucleotides de novo biosynthesis II	GALACT-GLUCUROCAT-PWY: superpathway of hexuronide and hexuronate degradation	0.544217	0	0.0213056	0.634144	0	0.035175	0.688439	0	0.00138098	0.108444	0.0204439	3.31352e-10	6.32628e-24	0.000229358	0.560893	0.657306	0.705157	0.121988	-
PWY-6386: UDP-N-acetylmuramoyl-pentapeptide biosynthesis II (lysine-containing)_with_PWY-6168: flavin biosynthesis III (fungi)	PWY-6386: UDP-N-acetylmuramoyl-pentapeptide biosynthesis II (lysine-containing)	PWY-6168: flavin biosynthesis III (fungi)	0.402388	0	0	0.676832	0	0.0467694	0.832435	0	0.0197844	0.653195	0	0	6.38507e-24	0.000228833	0.430098	0.720408	0.843861	0.657117	-
PWY-6168: flavin biosynthesis III (fungi)_with_ILEUSYN-PWY: L-isoleucine biosynthesis I (from threonine)	PWY-6168: flavin biosynthesis III (fungi)	ILEUSYN-PWY: L-isoleucine biosynthesis I (from threonine)	0.404614	0	0	0.678196	0	0.0476815	0.834939	0	0.01979	0.63805	0	0	6.69863e-24	0.000228311	0.411542	0.698666	0.852338	0.641754	-
RHAMCAT-PWY: L-rhamnose degradation I_with_PYRIDOXSYN-PWY: pyridoxal 5'-phosphate biosynthesis I	RHAMCAT-PWY: L-rhamnose degradation I	PYRIDOXSYN-PWY: pyridoxal 5'-phosphate biosynthesis I	0.037562	0.223095	1.04286e-12	0.371314	0	0.000603959	0.547378	0	3.19347e-05	0.411318	0	0	6.80887e-24	0.00022779	0.0434407	0.403647	0.544096	0.411889	-
PWY-6897: thiamin salvage II_with_PWY-6507: 4-deoxy-L-threo-hex-4-enopyranuronate degradation	PWY-6897: thiamin salvage II	PWY-6507: 4-deoxy-L-threo-hex-4-enopyranuronate degradation	0.296257	0	0	0.586249	0	0.0116655	0.768965	0	0.00307208	0.440434	0	0	7.35867e-24	0.000227273	0.299717	0.582985	0.787813	0.439885	-
PWY-7282: 4-amino-2-methyl-5-phosphomethylpyrimidine biosynthesis (yeast)_with_GLCMANNANAUT-PWY: superpathway of N-acetylglucosamine, N-acetylmannosamine and N-acetylneuraminate degradation	PWY-7282: 4-amino-2-methyl-5-phosphomethylpyrimidine biosynthesis (yeast)	GLCMANNANAUT-PWY: superpathway of N-acetylglucosamine, N-acetylmannosamine and N-acetylneuraminate degradation	-0.0066917	0.834265	3.93339e-12	0.311248	0	0.00116108	0.550138	0	7.05285e-05	0.289235	0	0	7.57784e-24	0.000226757	0.0085072	0.362607	0.555094	0.289429	-
PWY-7383: anaerobic energy metabolism (invertebrates, cytosol)_with_PWY-6113: superpathway of mycolate biosynthesis	PWY-7383: anaerobic energy metabolism (invertebrates, cytosol)	PWY-6113: superpathway of mycolate biosynthesis	-0.436999	0	-4.85612e-05	-0.135356	0.0056146	0	-0.401244	0	0	0.0725186	0.126345	0	7.89625e-24	0.000226244	-0.419657	-0.0844157	-0.370442	0.0747479	-
PYRIDNUCSYN-PWY: NAD biosynthesis I (from aspartate)_with_PWY-7222: guanosine deoxyribonucleotides de novo biosynthesis II	PYRIDNUCSYN-PWY: NAD biosynthesis I (from aspartate)	PWY-7222: guanosine deoxyribonucleotides de novo biosynthesis II	0.774862	0	0.0825892	0.699224	0	0.0601106	0.84976	0	0.0311466	0.329295	0	2.6238e-06	8.18534e-24	0.000225734	0.777694	0.707517	0.856762	0.341615	-
PWY-6168: flavin biosynthesis III (fungi)_with_PWY-5667: CDP-diacylglycerol biosynthesis I	PWY-6168: flavin biosynthesis III (fungi)	PWY-5667: CDP-diacylglycerol biosynthesis I	0.438701	0	0	0.721495	0	0.0512462	0.846482	0	0.0195047	0.705377	0	0	8.42166e-24	0.000225225	0.448632	0.760935	0.870646	0.710388	-
PWY-7664: oleate biosynthesis IV (anaerobic)_with_PWY-6113: superpathway of mycolate biosynthesis	PWY-7664: oleate biosynthesis IV (anaerobic)	PWY-6113: superpathway of mycolate biosynthesis	0.826791	0	0.21227	0.844913	0	0.192895	0.844466	0	0.0905475	0.376821	0	0	8.46457e-24	0.000224719	0.834126	0.85055	0.8514	0.376435	IBD
VALSYN-PWY: L-valine biosynthesis_with_PWY-6168: flavin biosynthesis III (fungi)	VALSYN-PWY: L-valine biosynthesis	PWY-6168: flavin biosynthesis III (fungi)	0.405906	0	0	0.678818	0	0.0476819	0.834976	0	0.01979	0.638403	0	0	8.81028e-24	0.000224215	0.421181	0.678327	0.843389	0.642212	-
TRNA-CHARGING-PWY: tRNA charging_with_PWY0-845: superpathway of pyridoxal 5'-phosphate biosynthesis and salvage	TRNA-CHARGING-PWY: tRNA charging	PWY0-845: superpathway of pyridoxal 5'-phosphate biosynthesis and salvage	0.0701815	0.0207806	3.90261e-12	0.271734	0	0.000716093	0.57914	0	8.76806e-05	0.46053	0	1.02404e-16	8.99044e-24	0.000223714	0.0706761	0.283495	0.581869	0.459089	-
PWY-7196: superpathway of pyrimidine ribonucleosides salvage_with_PWY-5692: allantoin degradation to glyoxylate II	PWY-7196: superpathway of pyrimidine ribonucleosides salvage	PWY-5692: allantoin degradation to glyoxylate II	-0.295863	0	-0.000314582	-0.310661	0	-0.000870788	-0.495924	0	-0.000194119	0.153873	0.00087402	-9.23154e-58	9.0702e-24	0.000223214	-0.282113	-0.310547	-0.498608	0.152872	-
PWY-6168: flavin biosynthesis III (fungi)_with_PWY-6121: 5-aminoimidazole ribonucleotide biosynthesis I	PWY-6168: flavin biosynthesis III (fungi)	PWY-6121: 5-aminoimidazole ribonucleotide biosynthesis I	0.395862	0	0	0.678309	0	0.0469584	0.828407	0	0.0190053	0.613262	0	0	9.15853e-24	0.000222717	0.400859	0.6939	0.839577	0.615683	-
PWY-7242: D-fructuronate degradation_with_PWY-6126: superpathway of adenosine nucleotides de novo biosynthesis II	PWY-7242: D-fructuronate degradation	PWY-6126: superpathway of adenosine nucleotides de novo biosynthesis II	0.684674	0	0.0508467	0.657225	0	0.042369	0.736962	0	0.00415067	0.197335	2.04528e-05	1.12067e-10	9.23138e-24	0.000222222	0.70456	0.688861	0.74415	0.214384	IBD
PWY0-1319: CDP-diacylglycerol biosynthesis II_with_PWY-6168: flavin biosynthesis III (fungi)	PWY0-1319: CDP-diacylglycerol biosynthesis II	PWY-6168: flavin biosynthesis III (fungi)	0.438889	0	0	0.72111	0	0.0512467	0.84626	0	0.0195049	0.705072	0	0	9.87449e-24	0.000221729	0.4622	0.743926	0.86163	0.715427	-
PWY-5695: urate biosynthesis/inosine 5'-phosphate degradation_with_ARGININE-SYN4-PWY: L-ornithine de novo biosynthesis	PWY-5695: urate biosynthesis/inosine 5'-phosphate degradation	ARGININE-SYN4-PWY: L-ornithine de novo biosynthesis	0.219149	0	1.64422e-12	0.488659	0	0.00328444	0.725315	0	0.000287143	0.461433	0	3.5422e-17	1.1102e-23	0.000221239	0.223669	0.490025	0.731167	0.461695	-
PWY-6123: inosine-5'-phosphate biosynthesis I_with_COBALSYN-PWY: adenosylcobalamin salvage from cobinamide I	PWY-6123: inosine-5'-phosphate biosynthesis I	COBALSYN-PWY: adenosylcobalamin salvage from cobinamide I	0.781534	0	0.0988883	0.726834	0	0.0732142	0.827296	0	0.0256826	0.317585	0	0	1.18158e-23	0.000220751	0.783781	0.727565	0.832259	0.323553	-
SALVADEHYPOX-PWY: adenosine nucleotides degradation II_with_PWY-7282: 4-amino-2-methyl-5-phosphomethylpyrimidine biosynthesis (yeast)	SALVADEHYPOX-PWY: adenosine nucleotides degradation II	PWY-7282: 4-amino-2-methyl-5-phosphomethylpyrimidine biosynthesis (yeast)	0.026284	0.398061	4.05436e-12	0.352475	0	0.000674977	0.579054	0	5.95108e-05	0.181168	8.77451e-05	6.08934e-27	1.30562e-23	0.000220264	0.0426537	0.383503	0.58747	0.181162	-
PYRIDNUCSYN-PWY: NAD biosynthesis I (from aspartate)_with_PWY-7220: adenosine deoxyribonucleotides de novo biosynthesis II	PYRIDNUCSYN-PWY: NAD biosynthesis I (from aspartate)	PWY-7220: adenosine deoxyribonucleotides de novo biosynthesis II	0.774861	0	0.0825892	0.698147	0	0.0601108	0.849522	0	0.0311464	0.332147	0	2.62409e-06	1.41172e-23	0.00021978	0.777693	0.706433	0.856523	0.344496	-
PWY-7196: superpathway of pyrimidine ribonucleosides salvage_with_PWY-6126: superpathway of adenosine nucleotides de novo biosynthesis II	PWY-7196: superpathway of pyrimidine ribonucleosides salvage	PWY-6126: superpathway of adenosine nucleotides de novo biosynthesis II	0.659317	0	0.0393173	0.754884	0	0.068983	0.886402	0	0.0462661	0.391222	0	1.61052e-32	1.49294e-23	0.000219298	0.653641	0.756528	0.868437	0.387786	-
PWY-6897: thiamin salvage II_with_PWY-6545: pyrimidine deoxyribonucleotides de novo biosynthesis III	PWY-6897: thiamin salvage II	PWY-6545: pyrimidine deoxyribonucleotides de novo biosynthesis III	0.444107	0	0	0.668813	0	0.0123056	0.854733	0	0.0265021	0.553277	0	0	1.55861e-23	0.000218818	0.447633	0.691233	0.875452	0.564067	-
PWY-6387: UDP-N-acetylmuramoyl-pentapeptide biosynthesis I (meso-diaminopimelate containing)_with_PWY-6168: flavin biosynthesis III (fungi)	PWY-6387: UDP-N-acetylmuramoyl-pentapeptide biosynthesis I (meso-diaminopimelate containing)	PWY-6168: flavin biosynthesis III (fungi)	0.405645	0	0	0.675179	0	0.0466305	0.831686	0	0.0197187	0.659719	0	0	1.6257e-23	0.000218341	0.433836	0.717496	0.84221	0.663998	-
PWY0-845: superpathway of pyridoxal 5'-phosphate biosynthesis and salvage_with_PWY-6126: superpathway of adenosine nucleotides de novo biosynthesis II	PWY0-845: superpathway of pyridoxal 5'-phosphate biosynthesis and salvage	PWY-6126: superpathway of adenosine nucleotides de novo biosynthesis II	0.0407417	0.185458	3.18778e-12	0.326034	0	0.000631648	0.596136	0	7.52394e-05	0.300049	0	2.82167e-17	1.89426e-23	0.000217865	0.037239	0.317646	0.585176	0.302252	-
PWY-6897: thiamin salvage II_with_PWY-6608: guanosine nucleotides degradation III	PWY-6897: thiamin salvage II	PWY-6608: guanosine nucleotides degradation III	0.227136	0	0	0.519321	0	0.0137439	0.715314	0	0.0031611	0.525632	0	0	1.98279e-23	0.000217391	0.229214	0.51755	0.733096	0.526484	-
THRESYN-PWY: superpathway of L-threonine biosynthesis_with_PRPP-PWY: superpathway of histidine, purine, and pyrimidine biosynthesis	THRESYN-PWY: superpathway of L-threonine biosynthesis	PRPP-PWY: superpathway of histidine, purine, and pyrimidine biosynthesis	0.557899	0	0.0002079	0.781495	0	0.0761937	0.834394	0	0.011326	0.380371	0	0	2.035e-23	0.00021692	0.569524	0.82764	0.838754	0.379744	-
PWY-7663: gondoate biosynthesis (anaerobic)_with_PEPTIDOGLYCANSYN-PWY: peptidoglycan biosynthesis I (meso-diaminopimelate containing)	PWY-7663: gondoate biosynthesis (anaerobic)	PEPTIDOGLYCANSYN-PWY: peptidoglycan biosynthesis I (meso-diaminopimelate containing)	0.355391	0	0.000562541	0.670684	0	0.0379804	0.79145	0	0.0084184	0.619458	0	1.90482e-05	2.09342e-23	0.00021645	0.368975	0.646935	0.817512	0.619104	-
PWY-6737: starch degradation V_with_PWY-6168: flavin biosynthesis III (fungi)	PWY-6737: starch degradation V	PWY-6168: flavin biosynthesis III (fungi)	0.455377	0	0	0.734376	0	0.0508815	0.856668	0	0.0262469	0.683851	0	0	2.10916e-23	0.000215983	0.47573	0.753431	0.859398	0.695674	-
PWY-7282: 4-amino-2-methyl-5-phosphomethylpyrimidine biosynthesis (yeast)_with_HSERMETANA-PWY: L-methionine biosynthesis III	PWY-7282: 4-amino-2-methyl-5-phosphomethylpyrimidine biosynthesis (yeast)	HSERMETANA-PWY: L-methionine biosynthesis III	0.100963	0.000781755	3.09179e-12	0.320329	0	0.000595323	0.636174	0	0.000209371	0.408258	0	0	2.18003e-23	0.000215517	0.102719	0.314398	0.626387	0.409886	-
PWY0-166: superpathway of pyrimidine deoxyribonucleotides de novo biosynthesis (E. coli)_with_PWY-7196: superpathway of pyrimidine ribonucleosides salvage	PWY0-166: superpathway of pyrimidine deoxyribonucleotides de novo biosynthesis (E. coli)	PWY-7196: superpathway of pyrimidine ribonucleosides salvage	0.81036	0	0.108656	0.861462	0	0.137201	0.923507	0	0.070475	0.452333	0	8.56095e-33	2.22028e-23	0.000215054	0.816351	0.865239	0.93036	0.459503	-
PWY-7282: 4-amino-2-methyl-5-phosphomethylpyrimidine biosynthesis (yeast)_with_ARGSYN-PWY: L-arginine biosynthesis I (via L-ornithine)	PWY-7282: 4-amino-2-methyl-5-phosphomethylpyrimidine biosynthesis (yeast)	ARGSYN-PWY: L-arginine biosynthesis I (via L-ornithine)	-0.0872458	0.0038338	2.45199e-12	0.346013	0	0.000409432	0.419288	0	1.5226e-10	0.173235	0.000173261	2.6455e-20	2.22142e-23	0.000214592	-0.078435	0.362762	0.42392	0.174134	-
PWY-6126: superpathway of adenosine nucleotides de novo biosynthesis II_with_ARGININE-SYN4-PWY: L-ornithine de novo biosynthesis	PWY-6126: superpathway of adenosine nucleotides de novo biosynthesis II	ARGININE-SYN4-PWY: L-ornithine de novo biosynthesis	0.0598166	0.049651	2.09568e-12	0.29883	0	0.00158652	0.61708	0	0.000274274	0.309887	0	6.53394e-17	2.22441e-23	0.000214133	0.0616094	0.301093	0.616793	0.317217	-
PWY-6897: thiamin salvage II_with_GALACTUROCAT-PWY: D-galacturonate degradation I	PWY-6897: thiamin salvage II	GALACTUROCAT-PWY: D-galacturonate degradation I	0.349372	0	0	0.636844	0	0.0146266	0.797567	0	0.00356753	0.507852	0	0	2.25077e-23	0.000213675	0.352853	0.634677	0.816761	0.507193	-
PYRIDNUCSYN-PWY: NAD biosynthesis I (from aspartate)_with_PWY-7282: 4-amino-2-methyl-5-phosphomethylpyrimidine biosynthesis (yeast)	PYRIDNUCSYN-PWY: NAD biosynthesis I (from aspartate)	PWY-7282: 4-amino-2-methyl-5-phosphomethylpyrimidine biosynthesis (yeast)	0.123899	3.6085e-05	5.66705e-12	0.323387	0	0.00111727	0.664728	0	0.000492949	0.367194	0	1.85979e-17	2.33684e-23	0.00021322	0.12611	0.335124	0.676719	0.363718	-
PWY-7663: gondoate biosynthesis (anaerobic)_with_PANTO-PWY: phosphopantothenate biosynthesis I	PWY-7663: gondoate biosynthesis (anaerobic)	PANTO-PWY: phosphopantothenate biosynthesis I	0.388971	0	0.000763771	0.707125	0	0.0428169	0.81039	0	0.00967162	0.624165	0	3.13212e-06	2.52926e-23	0.000212766	0.395836	0.6853	0.837065	0.623057	-
PWY-6859: all-trans-farnesol biosynthesis_with_METHANOGENESIS-PWY: methanogenesis from H2 and CO2	PWY-6859: all-trans-farnesol biosynthesis	METHANOGENESIS-PWY: methanogenesis from H2 and CO2	0.691067	0	0.101727	0.667961	0	0.117385	0.629541	0	2.74559e-17	0.187642	4.77737e-05	0	2.62079e-23	0.000212314	0.707962	0.681594	0.644245	0.191215	IBD
PWY-7196: superpathway of pyrimidine ribonucleosides salvage_with_PWY-6124: inosine-5'-phosphate biosynthesis II	PWY-7196: superpathway of pyrimidine ribonucleosides salvage	PWY-6124: inosine-5'-phosphate biosynthesis II	0.66124	0	0.0244196	0.696087	0	0.0361905	0.850819	0	0.027632	0.305058	0	5.98459e-33	2.68646e-23	0.000211864	0.664169	0.699544	0.852421	0.30191	-
PWY-6703: preQ0 biosynthesis_with_PWY-6168: flavin biosynthesis III (fungi)	PWY-6703: preQ0 biosynthesis	PWY-6168: flavin biosynthesis III (fungi)	0.526758	0	0	0.796313	0	0.0894001	0.89055	0	0.048323	0.689958	0	0	2.76005e-23	0.000232558	0.523315	0.7963	0.84936	0.690438	-
PWY0-845: superpathway of pyridoxal 5'-phosphate biosynthesis and salvage_with_HOMOSER-METSYN-PWY: L-methionine biosynthesis I	PWY0-845: superpathway of pyridoxal 5'-phosphate biosynthesis and salvage	HOMOSER-METSYN-PWY: L-methionine biosynthesis I	-0.05336	0.0806733	3.0732e-12	0.204214	2.80295e-05	0.000507275	0.523123	0	4.56566e-05	0.227323	0	2.97005e-17	2.76452e-23	0.000232068	-0.0494226	0.218672	0.520757	0.227624	-
PWY0-162: superpathway of pyrimidine ribonucleotides de novo biosynthesis_with_ARGININE-SYN4-PWY: L-ornithine de novo biosynthesis	PWY0-162: superpathway of pyrimidine ribonucleotides de novo biosynthesis	ARGININE-SYN4-PWY: L-ornithine de novo biosynthesis	0.108416	0.000304912	1.184e-12	0.276964	0	0.00130499	0.633132	0	0.000251733	0.433958	0	0	2.98391e-23	0.000231579	0.104211	0.280585	0.626064	0.433927	-
RHAMCAT-PWY: L-rhamnose degradation I_with_PWY-7199: pyrimidine deoxyribonucleosides salvage	RHAMCAT-PWY: L-rhamnose degradation I	PWY-7199: pyrimidine deoxyribonucleosides salvage	0.816108	0	0.105508	0.748394	0	0.0641131	0.82649	0	0.0168792	0.353822	0	0	3.10877e-23	0.000231092	0.81807	0.731807	0.828382	0.355702	-
PWY-6113: superpathway of mycolate biosynthesis_with_FASYN-ELONG-PWY: fatty acid elongation -- saturated	PWY-6113: superpathway of mycolate biosynthesis	FASYN-ELONG-PWY: fatty acid elongation -- saturated	0.829259	0	0.211647	0.839941	0	0.193432	0.853694	0	0.0908645	0.38628	0	0	3.21195e-23	0.000230608	0.836514	0.844172	0.861323	0.383938	IBD
THRESYN-PWY: superpathway of L-threonine biosynthesis_with_PWY-6168: flavin biosynthesis III (fungi)	THRESYN-PWY: superpathway of L-threonine biosynthesis	PWY-6168: flavin biosynthesis III (fungi)	0.331762	0	0	0.5941	0	0.0373931	0.790052	0	0.0157108	0.582189	0	0	3.25281e-23	0.000230126	0.34917	0.601579	0.804721	0.580969	-
PWY-7663: gondoate biosynthesis (anaerobic)_with_PWY-6386: UDP-N-acetylmuramoyl-pentapeptide biosynthesis II (lysine-containing)	PWY-7663: gondoate biosynthesis (anaerobic)	PWY-6386: UDP-N-acetylmuramoyl-pentapeptide biosynthesis II (lysine-containing)	0.348796	0	0.000571082	0.660044	0	0.0369217	0.788175	0	0.00809751	0.607274	0	1.84184e-05	3.29442e-23	0.000229645	0.36308	0.634806	0.814085	0.606777	-
TRNA-CHARGING-PWY: tRNA charging_with_ARGININE-SYN4-PWY: L-ornithine de novo biosynthesis	TRNA-CHARGING-PWY: tRNA charging	ARGININE-SYN4-PWY: L-ornithine de novo biosynthesis	0.101628	0.000722655	2.56562e-12	0.227831	4.26803e-06	0.00179861	0.589957	0	0.000316606	0.485049	0	2.37131e-16	3.39544e-23	0.000229167	0.100287	0.243375	0.592538	0.483504	-
PWY-6168: flavin biosynthesis III (fungi)_with_PWY-6151: S-adenosyl-L-methionine cycle I	PWY-6168: flavin biosynthesis III (fungi)	PWY-6151: S-adenosyl-L-methionine cycle I	0.375057	0	0	0.649572	0	0.0432869	0.813654	0	0.0181315	0.608826	0	0	3.67052e-23	0.00022869	0.391472	0.701616	0.847047	0.611676	-
PYRIDOXSYN-PWY: pyridoxal 5'-phosphate biosynthesis I_with_CALVIN-PWY: Calvin-Benson-Bassham cycle	PYRIDOXSYN-PWY: pyridoxal 5'-phosphate biosynthesis I	CALVIN-PWY: Calvin-Benson-Bassham cycle	-0.00285491	0.92928	2.34455e-12	0.343837	0	0.00071207	0.531844	0	7.71251e-05	0.29968	0	5.66832e-18	3.75306e-23	0.000228216	0.000974103	0.3661	0.538263	0.300308	-
RHAMCAT-PWY: L-rhamnose degradation I_with_PWY0-1297: superpathway of purine deoxyribonucleosides degradation	RHAMCAT-PWY: L-rhamnose degradation I	PWY0-1297: superpathway of purine deoxyribonucleosides degradation	0.502163	0	0.00300344	0.558302	0	0.00121251	0.429326	0	2.92352e-18	0.00519741	0.919012	0	3.82848e-23	0.000227743	0.504395	0.530698	0.431549	0.00649878	-
PWY-7199: pyrimidine deoxyribonucleosides salvage_with_PWY-6527: stachyose degradation	PWY-7199: pyrimidine deoxyribonucleosides salvage	PWY-6527: stachyose degradation	0.890879	0	0.157023	0.845436	0	0.123658	0.885494	0	0.0458619	0.456379	0	0	4.0456e-23	0.000227273	0.887125	0.831864	0.889852	0.465372	-
PWY-6519: 8-amino-7-oxononanoate biosynthesis I_with_PWY-6113: superpathway of mycolate biosynthesis	PWY-6519: 8-amino-7-oxononanoate biosynthesis I	PWY-6113: superpathway of mycolate biosynthesis	0.779658	0	0.183169	0.844421	0	0.193917	0.837932	0	0.0892121	0.363479	0	0	4.14942e-23	0.000226804	0.78622	0.846818	0.846437	0.361852	-
PWY-6168: flavin biosynthesis III (fungi)_with_PEPTIDOGLYCANSYN-PWY: peptidoglycan biosynthesis I (meso-diaminopimelate containing)	PWY-6168: flavin biosynthesis III (fungi)	PEPTIDOGLYCANSYN-PWY: peptidoglycan biosynthesis I (meso-diaminopimelate containing)	0.405171	0	0	0.671729	0	0.0461628	0.829115	0	0.0195902	0.656939	0	0	4.28768e-23	0.000226337	0.416087	0.714598	0.848749	0.660648	-
PWY-7663: gondoate biosynthesis (anaerobic)_with_PWY-7219: adenosine ribonucleotides de novo biosynthesis	PWY-7663: gondoate biosynthesis (anaerobic)	PWY-7219: adenosine ribonucleotides de novo biosynthesis	0.349803	0	0.000560112	0.664659	0	0.037905	0.788676	0	0.00837349	0.585216	0	2.09891e-05	4.34022e-23	0.000225873	0.364913	0.642559	0.815279	0.58681	-
PYRIDOXSYN-PWY: pyridoxal 5'-phosphate biosynthesis I_with_PWY-6737: starch degradation V	PYRIDOXSYN-PWY: pyridoxal 5'-phosphate biosynthesis I	PWY-6737: starch degradation V	-0.0049815	0.876601	2.18376e-12	0.327671	0	0.000726326	0.517721	0	7.52412e-05	0.340991	0	3.808e-18	4.5842e-23	0.00022541	0.00431014	0.374312	0.537238	0.3417	-
URDEGR-PWY: superpathway of allantoin degradation in plants_with_PWY-5177: glutaryl-CoA degradation	URDEGR-PWY: superpathway of allantoin degradation in plants	PWY-5177: glutaryl-CoA degradation	-0.293072	0	-0.000404657	-0.311316	0	-0.000707777	-0.474187	0	-8.24381e-05	0.158208	0.0006191	0	4.62985e-23	0.000224949	-0.3192	-0.315877	-0.474297	0.139754	-
PWY-6609: adenine and adenosine salvage III_with_PWY-6168: flavin biosynthesis III (fungi)	PWY-6609: adenine and adenosine salvage III	PWY-6168: flavin biosynthesis III (fungi)	0.376826	0	0	0.693935	0	0.0425596	0.80185	0	0.0150154	0.557862	0	0	5.14703e-23	0.000244898	0.388471	0.694176	0.812014	0.558154	-
MET-SAM-PWY: superpathway of S-adenosyl-L-methionine biosynthesis_with_ARGININE-SYN4-PWY: L-ornithine de novo biosynthesis	MET-SAM-PWY: superpathway of S-adenosyl-L-methionine biosynthesis	ARGININE-SYN4-PWY: L-ornithine de novo biosynthesis	0.000527948	0.987035	2.31234e-12	0.213279	1.18255e-05	0.00156883	0.54465	0	0.000214088	0.344507	0	1.32598e-16	5.3051e-23	0.000244399	0.00605008	0.230267	0.551356	0.34195	-
PWY-7663: gondoate biosynthesis (anaerobic)_with_PWY-6387: UDP-N-acetylmuramoyl-pentapeptide biosynthesis I (meso-diaminopimelate containing)	PWY-7663: gondoate biosynthesis (anaerobic)	PWY-6387: UDP-N-acetylmuramoyl-pentapeptide biosynthesis I (meso-diaminopimelate containing)	0.351074	0	0.00057322	0.660274	0	0.0368389	0.788143	0	0.00815149	0.609291	0	1.96024e-05	5.4232e-23	0.000243902	0.36551	0.635012	0.814123	0.608722	-
PWY-6124: inosine-5'-phosphate biosynthesis II_with_PRPP-PWY: superpathway of histidine, purine, and pyrimidine biosynthesis	PWY-6124: inosine-5'-phosphate biosynthesis II	PRPP-PWY: superpathway of histidine, purine, and pyrimidine biosynthesis	0.475845	0	0.00017146	0.671438	0	0.0370744	0.777868	0	0.00351395	0.248704	0	0	5.61661e-23	0.000243408	0.476122	0.684289	0.77697	0.250226	-
ASPASN-PWY: superpathway of L-aspartate and L-asparagine biosynthesis_with_ARGININE-SYN4-PWY: L-ornithine de novo biosynthesis	ASPASN-PWY: superpathway of L-aspartate and L-asparagine biosynthesis	ARGININE-SYN4-PWY: L-ornithine de novo biosynthesis	0.124706	3.37051e-05	1.04152e-12	0.404648	0	0.00147297	0.656592	0	0.000161226	0.318524	0	0	5.70302e-23	0.000242915	0.133363	0.422945	0.658249	0.314149	-
COA-PWY: coenzyme A biosynthesis I_with_ARGININE-SYN4-PWY: L-ornithine de novo biosynthesis	COA-PWY: coenzyme A biosynthesis I	ARGININE-SYN4-PWY: L-ornithine de novo biosynthesis	0.0639407	0.0355985	2.23106e-12	0.306606	0	0.00177713	0.617874	0	0.000281328	0.287397	0	1.13735e-17	6.35794e-23	0.000242424	0.0628776	0.339299	0.598159	0.287261	-
PWY0-862: (5Z)-dodec-5-enoate biosynthesis_with_PWY-6113: superpathway of mycolate biosynthesis	PWY0-862: (5Z)-dodec-5-enoate biosynthesis	PWY-6113: superpathway of mycolate biosynthesis	0.781587	0	0.180932	0.794692	0	0.162004	0.802749	0	0.0592477	0.326134	0	0	6.46518e-23	0.000241935	0.790039	0.80011	0.806966	0.326551	IBD
PWY-7663: gondoate biosynthesis (anaerobic)_with_PWY-7221: guanosine ribonucleotides de novo biosynthesis	PWY-7663: gondoate biosynthesis (anaerobic)	PWY-7221: guanosine ribonucleotides de novo biosynthesis	0.376031	0	0.000588277	0.695011	0	0.0425958	0.800253	0	0.00931283	0.595577	0	2.25158e-05	6.75999e-23	0.000241449	0.387345	0.673624	0.826304	0.597412	-
PWY-7220: adenosine deoxyribonucleotides de novo biosynthesis II_with_PWY-6545: pyrimidine deoxyribonucleotides de novo biosynthesis III	PWY-7220: adenosine deoxyribonucleotides de novo biosynthesis II	PWY-6545: pyrimidine deoxyribonucleotides de novo biosynthesis III	0.75639	0	0.0656909	0.821045	0	0.107826	0.910259	0	0.0620113	0.432574	0	0	6.91638e-23	0.000240964	0.765717	0.82253	0.917071	0.430157	-
PWY-7663: gondoate biosynthesis (anaerobic)_with_PWY-5097: L-lysine biosynthesis VI	PWY-7663: gondoate biosynthesis (anaerobic)	PWY-5097: L-lysine biosynthesis VI	0.386188	0	0.000677723	0.706663	0	0.0449508	0.803779	0	0.00978995	0.62181	0	1.0176e-05	7.33554e-23	0.000240481	0.39868	0.682744	0.829465	0.620823	-
SER-GLYSYN-PWY: superpathway of L-serine and glycine biosynthesis I_with_PWY0-845: superpathway of pyridoxal 5'-phosphate biosynthesis and salvage	SER-GLYSYN-PWY: superpathway of L-serine and glycine biosynthesis I	PWY0-845: superpathway of pyridoxal 5'-phosphate biosynthesis and salvage	0.0118024	0.709742	3.47106e-12	0.256554	0	0.00071705	0.571352	0	8.41905e-05	0.286157	0	4.9835e-17	7.78058e-23	0.00024	0.0154006	0.266878	0.581908	0.285775	-
PWY0-1297: superpathway of purine deoxyribonucleosides degradation_with_PWY-6608: guanosine nucleotides degradation III	PWY0-1297: superpathway of purine deoxyribonucleosides degradation	PWY-6608: guanosine nucleotides degradation III	0.414217	0	0.00919435	0.460708	0	0.00682428	0.39457	0	8.76612e-19	-0.0834538	0.0770961	1.24429e-57	9.11384e-23	0.000259481	0.413822	0.434056	0.397362	-0.0776012	IBD
PWY-7282: 4-amino-2-methyl-5-phosphomethylpyrimidine biosynthesis (yeast)_with_PWY-6700: queuosine biosynthesis	PWY-7282: 4-amino-2-methyl-5-phosphomethylpyrimidine biosynthesis (yeast)	PWY-6700: queuosine biosynthesis	0.132812	9.46873e-06	6.036e-12	0.351969	0	0.00135357	0.615818	0	0.000472758	0.51204	0	1.42939e-15	9.8585e-23	0.000278884	0.132133	0.38054	0.645067	0.51348	-
PWY-6168: flavin biosynthesis III (fungi)_with_ARO-PWY: chorismate biosynthesis I	PWY-6168: flavin biosynthesis III (fungi)	ARO-PWY: chorismate biosynthesis I	0.407398	0	0	0.676426	0	0.046754	0.828865	0	0.0193156	0.6415	0	0	1.02125e-22	0.00027833	0.418821	0.72242	0.852877	0.645956	-
PWY-6168: flavin biosynthesis III (fungi)_with_COMPLETE-ARO-PWY: superpathway of aromatic amino acid biosynthesis	PWY-6168: flavin biosynthesis III (fungi)	COMPLETE-ARO-PWY: superpathway of aromatic amino acid biosynthesis	0.410565	0	0	0.680332	0	0.0474139	0.829968	0	0.0195269	0.642204	0	0	1.24903e-22	0.000277778	0.421032	0.728363	0.854856	0.646422	-
PWY-6123: inosine-5'-phosphate biosynthesis I_with_GALACT-GLUCUROCAT-PWY: superpathway of hexuronide and hexuronate degradation	PWY-6123: inosine-5'-phosphate biosynthesis I	GALACT-GLUCUROCAT-PWY: superpathway of hexuronide and hexuronate degradation	0.698241	0	0.0420308	0.787238	0	0.0831571	0.803745	0	0.00331669	0.298285	0	7.81111e-10	1.25008e-22	0.000277228	0.700107	0.78436	0.808168	0.302958	-
PWY0-1297: superpathway of purine deoxyribonucleosides degradation_with_DTDPRHAMSYN-PWY: dTDP-L-rhamnose biosynthesis I	PWY0-1297: superpathway of purine deoxyribonucleosides degradation	DTDPRHAMSYN-PWY: dTDP-L-rhamnose biosynthesis I	0.402576	0	0.00570787	0.466527	0	0.0022566	0.265675	8.78282e-06	7.59274e-18	-0.0883025	0.0609388	3.28472e-47	1.26364e-22	0.00027668	0.401418	0.434941	0.267198	-0.0803222	-
PYRIDOXSYN-PWY: pyridoxal 5'-phosphate biosynthesis I_with_PWY-6317: galactose degradation I (Leloir pathway)	PYRIDOXSYN-PWY: pyridoxal 5'-phosphate biosynthesis I	PWY-6317: galactose degradation I (Leloir pathway)	-0.0735857	0.0151779	2.16669e-12	0.262381	0	0.00063616	0.483309	0	5.85746e-05	0.179094	0.000104222	4.60886e-18	1.26445e-22	0.000276134	-0.0675303	0.298998	0.498699	0.179309	-
PWY-6168: flavin biosynthesis III (fungi)_with_PWY-6163: chorismate biosynthesis from 3-dehydroquinate	PWY-6168: flavin biosynthesis III (fungi)	PWY-6163: chorismate biosynthesis from 3-dehydroquinate	0.409238	0	0	0.680967	0	0.0470094	0.828572	0	0.0192345	0.642347	0	0	1.33734e-22	0.000275591	0.421404	0.726825	0.850368	0.647174	-
PWY-6113: superpathway of mycolate biosynthesis_with_BIOTIN-BIOSYNTHESIS-PWY: biotin biosynthesis I	PWY-6113: superpathway of mycolate biosynthesis	BIOTIN-BIOSYNTHESIS-PWY: biotin biosynthesis I	0.785573	0	0.182801	0.848718	0	0.194159	0.855989	0	0.089126	0.38338	0	0	1.36541e-22	0.000275049	0.792471	0.85149	0.8641	0.38091	-
PWY-7663: gondoate biosynthesis (anaerobic)_with_PWY-6163: chorismate biosynthesis from 3-dehydroquinate	PWY-7663: gondoate biosynthesis (anaerobic)	PWY-6163: chorismate biosynthesis from 3-dehydroquinate	0.3414	0	0.000587741	0.645148	0	0.0353848	0.779633	0	0.00749393	0.606052	0	1.07765e-05	1.40033e-22	0.00027451	0.355907	0.622989	0.805118	0.605005	-
PWY0-166: superpathway of pyrimidine deoxyribonucleotides de novo biosynthesis (E. coli)_with_PRPP-PWY: superpathway of histidine, purine, and pyrimidine biosynthesis	PWY0-166: superpathway of pyrimidine deoxyribonucleotides de novo biosynthesis (E. coli)	PRPP-PWY: superpathway of histidine, purine, and pyrimidine biosynthesis	0.633461	0	0.000762817	0.761344	0	0.0633398	0.822257	0	0.00455305	0.304848	0	0	1.40401e-22	0.000273973	0.643644	0.765759	0.823824	0.312825	-
P162-PWY: L-glutamate degradation V (via hydroxyglutarate)_with_DTDPRHAMSYN-PWY: dTDP-L-rhamnose biosynthesis I	P162-PWY: L-glutamate degradation V (via hydroxyglutarate)	DTDPRHAMSYN-PWY: dTDP-L-rhamnose biosynthesis I	0.014681	0.641812	8.28068e-21	0.192423	7.71104e-05	3.61659e-17	0.467389	0	0	0.452446	0	0	1.45953e-22	0.000273438	0.0223074	0.198267	0.467196	0.449383	-
PWY-7663: gondoate biosynthesis (anaerobic)_with_PWY-5686: UMP biosynthesis	PWY-7663: gondoate biosynthesis (anaerobic)	PWY-5686: UMP biosynthesis	0.366089	0	0.000574494	0.681243	0	0.0408879	0.791798	0	0.00852595	0.609503	0	1.22191e-05	1.51061e-22	0.000272904	0.379075	0.66034	0.817309	0.609243	-
PWY-6897: thiamin salvage II_with_P461-PWY: hexitol fermentation to lactate, formate, ethanol and acetate	PWY-6897: thiamin salvage II	P461-PWY: hexitol fermentation to lactate, formate, ethanol and acetate	-0.0922614	0.00218991	0	0.304158	0	0.00272682	0.401746	0	8.60212e-19	0.247546	0	0	1.51337e-22	0.000272374	-0.0930868	0.301512	0.413401	0.250632	-
PWY-7222: guanosine deoxyribonucleotides de novo biosynthesis II_with_PWY-6545: pyrimidine deoxyribonucleotides de novo biosynthesis III	PWY-7222: guanosine deoxyribonucleotides de novo biosynthesis II	PWY-6545: pyrimidine deoxyribonucleotides de novo biosynthesis III	0.75643	0	0.0656908	0.820653	0	0.107826	0.910042	0	0.0620115	0.436974	0	0	1.62419e-22	0.000271845	0.765757	0.822138	0.916854	0.434533	-
GALACTUROCAT-PWY: D-galacturonate degradation I_with_DENOVOPURINE2-PWY: superpathway of purine nucleotides de novo biosynthesis II	GALACTUROCAT-PWY: D-galacturonate degradation I	DENOVOPURINE2-PWY: superpathway of purine nucleotides de novo biosynthesis II	0.603474	0	0.0225347	0.697421	0	0.0425777	0.743872	0	0.00629901	0.198891	1.63252e-05	7.10669e-10	1.67e-22	0.000271318	0.626739	0.742494	0.748021	0.214154	-
SALVADEHYPOX-PWY: adenosine nucleotides degradation II_with_PWY-7208: superpathway of pyrimidine nucleobases salvage	SALVADEHYPOX-PWY: adenosine nucleotides degradation II	PWY-7208: superpathway of pyrimidine nucleobases salvage	0.762364	0	0.0664247	0.703668	0	0.0412974	0.786015	0	0.00430246	0.295795	0	2.3399e-18	1.71482e-22	0.000270793	0.773447	0.709455	0.789939	0.301724	-
METSYN-PWY: L-homoserine and L-methionine biosynthesis_with_ARGININE-SYN4-PWY: L-ornithine de novo biosynthesis	METSYN-PWY: L-homoserine and L-methionine biosynthesis	ARGININE-SYN4-PWY: L-ornithine de novo biosynthesis	0.00290428	0.928089	2.3793e-12	0.226727	4.60487e-06	0.00162454	0.542476	0	0.000233785	0.33962	0	1.50626e-16	1.79002e-22	0.00027027	0.00751096	0.24005	0.548605	0.336468	-
PWY-7282: 4-amino-2-methyl-5-phosphomethylpyrimidine biosynthesis (yeast)_with_PWY-2941: L-lysine biosynthesis II	PWY-7282: 4-amino-2-methyl-5-phosphomethylpyrimidine biosynthesis (yeast)	PWY-2941: L-lysine biosynthesis II	-0.155327	5.60994e-07	9.10849e-13	0.0570349	0.260544	7.74682e-05	0.403833	0	9.24618e-08	0.199729	1.49544e-05	0	1.83334e-22	0.00026975	-0.145578	0.0690298	0.412385	0.201771	-
PWY-7220: adenosine deoxyribonucleotides de novo biosynthesis II_with_ARGININE-SYN4-PWY: L-ornithine de novo biosynthesis	PWY-7220: adenosine deoxyribonucleotides de novo biosynthesis II	ARGININE-SYN4-PWY: L-ornithine de novo biosynthesis	0.0527922	0.0840409	1.69819e-12	0.298479	0	0.00127657	0.605615	0	0.000204121	0.264364	0	3.0497e-17	1.84751e-22	0.000269231	0.055452	0.30081	0.608697	0.271033	-
PWY-6859: all-trans-farnesol biosynthesis_with_PWY-6167: flavin biosynthesis II (archaea)	PWY-6859: all-trans-farnesol biosynthesis	PWY-6167: flavin biosynthesis II (archaea)	0.686148	0	0.0961114	0.678259	0	0.113613	0.608645	0	7.15505e-18	0.195709	2.42712e-05	0	1.8878e-22	0.000268714	0.703324	0.692103	0.623632	0.202745	-
PWY-7003: glycerol degradation to butanol_with_PWY-6588: pyruvate fermentation to acetone	PWY-7003: glycerol degradation to butanol	PWY-6588: pyruvate fermentation to acetone	0.525301	0	4.14944e-14	0.565663	0	2.5642e-13	0.638748	0	0	0.856195	0	0.0555167	1.92834e-22	0.000268199	0.52753	0.568551	0.655374	0.857654	-
PYRIDOXSYN-PWY: pyridoxal 5'-phosphate biosynthesis I_with_PWY66-422: D-galactose degradation V (Leloir pathway)	PYRIDOXSYN-PWY: pyridoxal 5'-phosphate biosynthesis I	PWY66-422: D-galactose degradation V (Leloir pathway)	-0.0725087	0.0168017	2.07988e-12	0.262362	0	0.000637046	0.483308	0	5.86007e-05	0.171863	0.000193955	3.76709e-18	1.93749e-22	0.000267686	-0.0662017	0.298852	0.498678	0.172106	-
PYRIDNUCSYN-PWY: NAD biosynthesis I (from aspartate)_with_PWY-6124: inosine-5'-phosphate biosynthesis II	PYRIDNUCSYN-PWY: NAD biosynthesis I (from aspartate)	PWY-6124: inosine-5'-phosphate biosynthesis II	0.819172	0	0.110138	0.785907	0	0.100584	0.892482	0	0.0493051	0.408821	0	2.69348e-06	1.96107e-22	0.000267176	0.821268	0.785045	0.893883	0.413358	-
PYRIDOXSYN-PWY: pyridoxal 5'-phosphate biosynthesis I_with_PWY-7111: pyruvate fermentation to isobutanol (engineered)	PYRIDOXSYN-PWY: pyridoxal 5'-phosphate biosynthesis I	PWY-7111: pyruvate fermentation to isobutanol (engineered)	-0.0492445	0.107754	2.28029e-12	0.285704	0	0.00068284	0.491343	0	6.26115e-05	0.245674	0	5.41928e-18	2.01637e-22	0.000266667	-0.0391649	0.32185	0.510948	0.246182	-
PWY-6282: palmitoleate biosynthesis I (from (5Z)-dodec-5-enoate)_with_PWY-6113: superpathway of mycolate biosynthesis	PWY-6282: palmitoleate biosynthesis I (from (5Z)-dodec-5-enoate)	PWY-6113: superpathway of mycolate biosynthesis	0.833061	0	0.215558	0.851389	0	0.199676	0.854911	0	0.0948939	0.404107	0	0	2.3031e-22	0.00026616	0.839397	0.854622	0.861256	0.403146	IBD
PYRIDOXSYN-PWY: pyridoxal 5'-phosphate biosynthesis I_with_PWY-6163: chorismate biosynthesis from 3-dehydroquinate	PYRIDOXSYN-PWY: pyridoxal 5'-phosphate biosynthesis I	PWY-6163: chorismate biosynthesis from 3-dehydroquinate	-0.0604331	0.0473133	2.32977e-12	0.25704	0	0.000671063	0.470779	0	5.94501e-05	0.278273	0	5.98534e-18	2.3999e-22	0.000265655	-0.0484555	0.319895	0.492504	0.279571	-
PWY0-845: superpathway of pyridoxal 5'-phosphate biosynthesis and salvage_with_PWY-7222: guanosine deoxyribonucleotides de novo biosynthesis II	PWY0-845: superpathway of pyridoxal 5'-phosphate biosynthesis and salvage	PWY-7222: guanosine deoxyribonucleotides de novo biosynthesis II	0.043957	0.152279	2.53704e-12	0.333416	0	0.000508242	0.589332	0	5.49517e-05	0.261396	0	1.21316e-17	2.6141e-22	0.000265152	0.0393417	0.323405	0.57612	0.263501	-
PWY-6317: galactose degradation I (Leloir pathway)_with_PWY-6168: flavin biosynthesis III (fungi)	PWY-6317: galactose degradation I (Leloir pathway)	PWY-6168: flavin biosynthesis III (fungi)	0.411852	0	0	0.687211	0	0.0445645	0.827764	0	0.0182114	0.633651	0	0	2.63163e-22	0.00026465	0.425019	0.689693	0.834602	0.63721	-
UNINTEGRATED_with_PWY-1269: CMP-3-deoxy-D-manno-octulosonate biosynthesis I	UNINTEGRATED	PWY-1269: CMP-3-deoxy-D-manno-octulosonate biosynthesis I	-0.130065	1.57006e-05	2.71339e-12	0.296156	0	1.41247e-05	0.363907	0	0	-0.027293	0.57886	0	2.66112e-22	0.000264151	-0.128742	0.34154	0.355074	-0.0289481	-
PWY0-845: superpathway of pyridoxal 5'-phosphate biosynthesis and salvage_with_PWY-7220: adenosine deoxyribonucleotides de novo biosynthesis II	PWY0-845: superpathway of pyridoxal 5'-phosphate biosynthesis and salvage	PWY-7220: adenosine deoxyribonucleotides de novo biosynthesis II	0.0437386	0.154381	2.58315e-12	0.33284	0	0.000508246	0.588643	0	5.49514e-05	0.268585	0	1.31701e-17	2.67294e-22	0.000263653	0.0391269	0.322835	0.575436	0.270737	-
PWY-7663: gondoate biosynthesis (anaerobic)_with_COMPLETE-ARO-PWY: superpathway of aromatic amino acid biosynthesis	PWY-7663: gondoate biosynthesis (anaerobic)	COMPLETE-ARO-PWY: superpathway of aromatic amino acid biosynthesis	0.350341	0	0.000598218	0.648837	0	0.0357173	0.784266	0	0.00778677	0.609473	0	1.26095e-05	2.81554e-22	0.000263158	0.363391	0.626213	0.809497	0.608212	-
PWY-6123: inosine-5'-phosphate biosynthesis I_with_PRPP-PWY: superpathway of histidine, purine, and pyrimidine biosynthesis	PWY-6123: inosine-5'-phosphate biosynthesis I	PRPP-PWY: superpathway of histidine, purine, and pyrimidine biosynthesis	0.497621	0	0.000180454	0.690626	0	0.0412814	0.788055	0	0.00381478	0.276763	0	0	2.91305e-22	0.000262664	0.498777	0.706519	0.787873	0.278253	-
PWY-6124: inosine-5'-phosphate biosynthesis II_with_GLUCUROCAT-PWY: superpathway of &beta;-D-glucuronide and D-glucuronate degradation	PWY-6124: inosine-5'-phosphate biosynthesis II	GLUCUROCAT-PWY: superpathway of &beta;-D-glucuronide and D-glucuronate degradation	0.742872	0	0.062535	0.782858	0	0.080598	0.800752	0	0.00228333	0.308583	0	1.03149e-10	2.94427e-22	0.000262172	0.748789	0.779572	0.806042	0.314767	IBD
PWY-7663: gondoate biosynthesis (anaerobic)_with_COA-PWY-1: coenzyme A biosynthesis II (mammalian)	PWY-7663: gondoate biosynthesis (anaerobic)	COA-PWY-1: coenzyme A biosynthesis II (mammalian)	0.339981	0	0.000577497	0.634259	0	0.0337772	0.777882	0	0.00719575	0.606938	0	2.41934e-05	3.09714e-22	0.000261682	0.354362	0.60397	0.804862	0.606169	-
PWY-7196: superpathway of pyrimidine ribonucleosides salvage_with_PWY-6123: inosine-5'-phosphate biosynthesis I	PWY-7196: superpathway of pyrimidine ribonucleosides salvage	PWY-6123: inosine-5'-phosphate biosynthesis I	0.648726	0	0.0257003	0.683595	0	0.0379611	0.860366	0	0.0308163	0.339578	0	1.76399e-32	3.22863e-22	0.000261194	0.655966	0.687494	0.862383	0.336598	-
PYRIDOXSYN-PWY: pyridoxal 5'-phosphate biosynthesis I_with_DTDPRHAMSYN-PWY: dTDP-L-rhamnose biosynthesis I	PYRIDOXSYN-PWY: pyridoxal 5'-phosphate biosynthesis I	DTDPRHAMSYN-PWY: dTDP-L-rhamnose biosynthesis I	-0.0309415	0.31775	2.20544e-12	0.30761	0	0.00065881	0.470382	0	5.32757e-05	0.331214	0	2.73916e-18	3.33824e-22	0.000260708	-0.0200513	0.329968	0.483634	0.334451	-
PYRIDOXSYN-PWY: pyridoxal 5'-phosphate biosynthesis I_with_ILEUSYN-PWY: L-isoleucine biosynthesis I (from threonine)	PYRIDOXSYN-PWY: pyridoxal 5'-phosphate biosynthesis I	ILEUSYN-PWY: L-isoleucine biosynthesis I (from threonine)	-0.0474802	0.121253	2.4313e-12	0.282083	0	0.000680664	0.491158	0	6.25475e-05	0.249054	0	7.48491e-18	3.36904e-22	0.000260223	-0.0374136	0.317717	0.510524	0.249686	-
VALSYN-PWY: L-valine biosynthesis_with_PYRIDOXSYN-PWY: pyridoxal 5'-phosphate biosynthesis I	VALSYN-PWY: L-valine biosynthesis	PYRIDOXSYN-PWY: pyridoxal 5'-phosphate biosynthesis I	-0.0468828	0.126135	2.20355e-12	0.28288	0	0.000680659	0.491263	0	6.25475e-05	0.249661	0	4.83151e-18	3.53035e-22	0.00025974	-0.0308589	0.32541	0.493326	0.256058	-
PYRIDOXSYN-PWY: pyridoxal 5'-phosphate biosynthesis I_with_PWY-6386: UDP-N-acetylmuramoyl-pentapeptide biosynthesis II (lysine-containing)	PYRIDOXSYN-PWY: pyridoxal 5'-phosphate biosynthesis I	PWY-6386: UDP-N-acetylmuramoyl-pentapeptide biosynthesis II (lysine-containing)	-0.054612	0.0735928	2.30029e-12	0.270123	0	0.000667638	0.481321	0	6.14052e-05	0.257973	0	6.06908e-18	3.5963e-22	0.000259259	-0.0436732	0.334621	0.502183	0.258494	-
PWY66-422: D-galactose degradation V (Leloir pathway)_with_PWY-6168: flavin biosynthesis III (fungi)	PWY66-422: D-galactose degradation V (Leloir pathway)	PWY-6168: flavin biosynthesis III (fungi)	0.412589	0	0	0.688697	0	0.0446268	0.827228	0	0.0182219	0.627839	0	0	3.63945e-22	0.00025878	0.426003	0.691467	0.833681	0.631663	-
PWY-6168: flavin biosynthesis III (fungi)_with_PWY-3001: superpathway of L-isoleucine biosynthesis I	PWY-6168: flavin biosynthesis III (fungi)	PWY-3001: superpathway of L-isoleucine biosynthesis I	0.350378	0	0	0.592135	0	0.0377953	0.795597	0	0.0164247	0.592642	0	0	4.04611e-22	0.000276753	0.356599	0.600489	0.809373	0.595059	-
PWY-6859: all-trans-farnesol biosynthesis_with_ANAEROFRUCAT-PWY: homolactic fermentation	PWY-6859: all-trans-farnesol biosynthesis	ANAEROFRUCAT-PWY: homolactic fermentation	0.319113	0	3.70662e-12	0.130601	0.00763043	-8.06164e-14	0.054689	0.384889	1.90043e-29	-0.202218	1.07924e-05	0	4.07375e-22	0.000276243	0.327277	0.138322	0.0376127	-0.200413	-
PYRIDOXSYN-PWY: pyridoxal 5'-phosphate biosynthesis I_with_PWY-621: sucrose degradation III (sucrose invertase)	PYRIDOXSYN-PWY: pyridoxal 5'-phosphate biosynthesis I	PWY-621: sucrose degradation III (sucrose invertase)	-0.12587	2.83893e-05	1.79514e-12	0.212971	1.28257e-05	0.00051309	0.427649	0	3.21869e-05	0.141162	0.00236319	1.13836e-18	4.23854e-22	0.000275735	-0.11694	0.251093	0.444098	0.141781	-
PWY0-845: superpathway of pyridoxal 5'-phosphate biosynthesis and salvage_with_COA-PWY: coenzyme A biosynthesis I	PWY0-845: superpathway of pyridoxal 5'-phosphate biosynthesis and salvage	COA-PWY: coenzyme A biosynthesis I	0.0591566	0.0522608	3.3937e-12	0.321486	0	0.000707541	0.603017	0	7.42501e-05	0.277608	0	4.91164e-18	4.89245e-22	0.000275229	0.0563592	0.350837	0.606465	0.278294	-
PWY-6507: 4-deoxy-L-threo-hex-4-enopyranuronate degradation_with_DENOVOPURINE2-PWY: superpathway of purine nucleotides de novo biosynthesis II	PWY-6507: 4-deoxy-L-threo-hex-4-enopyranuronate degradation	DENOVOPURINE2-PWY: superpathway of purine nucleotides de novo biosynthesis II	0.646893	0	0.030677	0.662495	0	0.0352858	0.736318	0	0.00567102	0.198174	1.7974e-05	2.88562e-10	5.4003e-22	0.00029304	0.673116	0.715531	0.751276	0.211945	IBD
PWY-3001: superpathway of L-isoleucine biosynthesis I_with_PRPP-PWY: superpathway of histidine, purine, and pyrimidine biosynthesis	PWY-3001: superpathway of L-isoleucine biosynthesis I	PRPP-PWY: superpathway of histidine, purine, and pyrimidine biosynthesis	0.562888	0	0.000219914	0.786643	0	0.0800668	0.837206	0	0.0134202	0.411876	0	0	5.59307e-22	0.000292505	0.573919	0.829837	0.839816	0.410279	-
PWY-7222: guanosine deoxyribonucleotides de novo biosynthesis II_with_ARGININE-SYN4-PWY: L-ornithine de novo biosynthesis	PWY-7222: guanosine deoxyribonucleotides de novo biosynthesis II	ARGININE-SYN4-PWY: L-ornithine de novo biosynthesis	0.0545963	0.0736699	1.66788e-12	0.298047	0	0.00127656	0.602739	0	0.000204122	0.255918	0	2.80924e-17	5.73459e-22	0.000291971	0.0572833	0.300374	0.605793	0.262508	-
PWY-7222: guanosine deoxyribonucleotides de novo biosynthesis II_with_PWY-6353: purine nucleotides degradation II (aerobic)	PWY-7222: guanosine deoxyribonucleotides de novo biosynthesis II	PWY-6353: purine nucleotides degradation II (aerobic)	0.626191	0	0.020103	0.574742	0	0.0133275	0.628625	0	0	0.132023	0.00451922	4.08116e-17	6.16912e-22	0.000291439	0.638653	0.602653	0.647964	0.141221	IBD
PYRIDOXSYN-PWY: pyridoxal 5'-phosphate biosynthesis I_with_PWY-6387: UDP-N-acetylmuramoyl-pentapeptide biosynthesis I (meso-diaminopimelate containing)	PYRIDOXSYN-PWY: pyridoxal 5'-phosphate biosynthesis I	PWY-6387: UDP-N-acetylmuramoyl-pentapeptide biosynthesis I (meso-diaminopimelate containing)	-0.0514961	0.0921841	2.29514e-12	0.270345	0	0.000665654	0.480865	0	6.11553e-05	0.261694	0	5.99919e-18	6.44601e-22	0.000290909	-0.0404788	0.333827	0.501349	0.262344	-
PWY-7663: gondoate biosynthesis (anaerobic)_with_ARO-PWY: chorismate biosynthesis I	PWY-7663: gondoate biosynthesis (anaerobic)	ARO-PWY: chorismate biosynthesis I	0.347672	0	0.000588279	0.640511	0	0.0344961	0.780535	0	0.00741525	0.607313	0	1.11455e-05	7.05231e-22	0.000290381	0.361644	0.618253	0.805771	0.606141	-
PWY-7187: pyrimidine deoxyribonucleotides de novo biosynthesis II_with_PWY-6969: TCA cycle V (2-oxoglutarate:ferredoxin oxidoreductase)	PWY-7187: pyrimidine deoxyribonucleotides de novo biosynthesis II	PWY-6969: TCA cycle V (2-oxoglutarate:ferredoxin oxidoreductase)	-0.050669	0.0975772	1.58849e-18	0.296429	0	1.55322e-15	0.438642	0	3.40861e-23	-0.0760375	0.108442	7.26161e-40	7.17526e-22	0.000289855	-0.0497669	0.295539	0.434452	-0.0788915	-
PWY-6897: thiamin salvage II_with_PWY-6305: putrescine biosynthesis IV	PWY-6897: thiamin salvage II	PWY-6305: putrescine biosynthesis IV	0.271353	0	0	0.567995	0	0.0124921	0.731424	0	0.00231356	0.544943	0	0	7.2588e-22	0.000289331	0.272375	0.584946	0.751351	0.548022	-
PWY-6277: superpathway of 5-aminoimidazole ribonucleotide biosynthesis_with_PWY-6168: flavin biosynthesis III (fungi)	PWY-6277: superpathway of 5-aminoimidazole ribonucleotide biosynthesis	PWY-6168: flavin biosynthesis III (fungi)	0.383665	0	0	0.643324	0	0.0441084	0.812368	0	0.0177572	0.597418	0	0	7.37067e-22	0.000288809	0.396287	0.640369	0.819826	0.596957	-
PYRIDOXSYN-PWY: pyridoxal 5'-phosphate biosynthesis I_with_COMPLETE-ARO-PWY: superpathway of aromatic amino acid biosynthesis	PYRIDOXSYN-PWY: pyridoxal 5'-phosphate biosynthesis I	COMPLETE-ARO-PWY: superpathway of aromatic amino acid biosynthesis	-0.0530278	0.0826031	2.46211e-12	0.260347	0	0.000676843	0.476341	0	6.04718e-05	0.273373	0	7.84239e-18	7.37917e-22	0.000288288	-0.0429414	0.325898	0.500058	0.274353	-
URDEGR-PWY: superpathway of allantoin degradation in plants_with_TRNA-CHARGING-PWY: tRNA charging	URDEGR-PWY: superpathway of allantoin degradation in plants	TRNA-CHARGING-PWY: tRNA charging	-0.331011	0	-0.00181738	-0.366138	0	-0.00327011	-0.515401	0	-0.000332276	0.10042	0.0322902	-2.04982e-32	7.483e-22	0.00028777	-0.355337	-0.36942	-0.516561	0.0854093	-
PWY-1042: glycolysis IV (plant cytosol)_with_P42-PWY: incomplete reductive TCA cycle	PWY-1042: glycolysis IV (plant cytosol)	P42-PWY: incomplete reductive TCA cycle	0.0773956	0.0106052	2.63844e-10	0.334518	0	1.731e-05	0.597121	0	0	0.38822	0	0	8.01178e-22	0.000287253	0.0767504	0.391547	0.574187	0.397455	-
PWY-6545: pyrimidine deoxyribonucleotides de novo biosynthesis III_with_DENOVOPURINE2-PWY: superpathway of purine nucleotides de novo biosynthesis II	PWY-6545: pyrimidine deoxyribonucleotides de novo biosynthesis III	DENOVOPURINE2-PWY: superpathway of purine nucleotides de novo biosynthesis II	0.93872	0	0.194238	0.912926	0	0.174842	0.958525	0	0.0935044	0.562495	0	0	9.69803e-22	0.000286738	0.945439	0.91175	0.961404	0.565539	IBD
PWY-6168: flavin biosynthesis III (fungi)_with_PWY-6122: 5-aminoimidazole ribonucleotide biosynthesis II	PWY-6168: flavin biosynthesis III (fungi)	PWY-6122: 5-aminoimidazole ribonucleotide biosynthesis II	0.384351	0	0	0.644303	0	0.0441083	0.811848	0	0.0177572	0.596981	0	0	9.73606e-22	0.000286225	0.39003	0.659338	0.823639	0.599332	-
PWY-7228: superpathway of guanosine nucleotides de novo biosynthesis I_with_PRPP-PWY: superpathway of histidine, purine, and pyrimidine biosynthesis	PWY-7228: superpathway of guanosine nucleotides de novo biosynthesis I	PRPP-PWY: superpathway of histidine, purine, and pyrimidine biosynthesis	0.564746	0	0.00061735	0.637947	0	0.0323546	0.762276	0	0.00257019	0.197303	2.04516e-05	0	1.01348e-21	0.000285714	0.577624	0.643291	0.762518	0.207019	-
PWY-7228: superpathway of guanosine nucleotides de novo biosynthesis I_with_PWY-6897: thiamin salvage II	PWY-7228: superpathway of guanosine nucleotides de novo biosynthesis I	PWY-6897: thiamin salvage II	0.444625	0	0	0.643227	0	0.0109714	0.841363	0	0.017487	0.50259	0	0	1.04517e-21	0.00030303	0.462925	0.654295	0.846344	0.518403	-
PWY-6588: pyruvate fermentation to acetone_with_PWY-5104: L-isoleucine biosynthesis IV	PWY-6588: pyruvate fermentation to acetone	PWY-5104: L-isoleucine biosynthesis IV	0.519473	0	3.6459e-05	0.565466	0	3.21981e-05	0.617593	0	0	0.849583	0	0.0461073	1.0455e-21	0.000302491	0.516369	0.577195	0.619797	0.854663	-
P42-PWY: incomplete reductive TCA cycle_with_CALVIN-PWY: Calvin-Benson-Bassham cycle	P42-PWY: incomplete reductive TCA cycle	CALVIN-PWY: Calvin-Benson-Bassham cycle	0.0913944	0.00241894	2.86111e-10	0.350799	0	1.79655e-05	0.591268	0	0	0.43526	0	0	1.06006e-21	0.000301954	0.103245	0.426347	0.61311	0.430018	-
PWY-7282: 4-amino-2-methyl-5-phosphomethylpyrimidine biosynthesis (yeast)_with_PWY-6168: flavin biosynthesis III (fungi)	PWY-7282: 4-amino-2-methyl-5-phosphomethylpyrimidine biosynthesis (yeast)	PWY-6168: flavin biosynthesis III (fungi)	0.444653	0	0	0.693675	0	0.039676	0.836718	0	0.0195621	0.520831	0	0	1.06393e-21	0.000301418	0.438705	0.699487	0.821464	0.52207	-
PWY-6168: flavin biosynthesis III (fungi)_with_PANTO-PWY: phosphopantothenate biosynthesis I	PWY-6168: flavin biosynthesis III (fungi)	PANTO-PWY: phosphopantothenate biosynthesis I	0.48654	0	0	0.750968	0	0.0559323	0.864164	0	0.030846	0.702603	0	0	1.06681e-21	0.000300885	0.490428	0.790174	0.885871	0.707477	-
PWY-7282: 4-amino-2-methyl-5-phosphomethylpyrimidine biosynthesis (yeast)_with_HEXITOLDEGSUPER-PWY: superpathway of hexitol degradation (bacteria)	PWY-7282: 4-amino-2-methyl-5-phosphomethylpyrimidine biosynthesis (yeast)	HEXITOLDEGSUPER-PWY: superpathway of hexitol degradation (bacteria)	0.0149274	0.636147	4.36236e-19	0.448846	0	1.61803e-10	0.46749	0	1.60237e-17	0.179126	0.000104236	0	1.08943e-21	0.000300353	0.00341406	0.432418	0.452426	0.181224	-
PWY-7220: adenosine deoxyribonucleotides de novo biosynthesis II_with_PWY-6353: purine nucleotides degradation II (aerobic)	PWY-7220: adenosine deoxyribonucleotides de novo biosynthesis II	PWY-6353: purine nucleotides degradation II (aerobic)	0.625905	0	0.020103	0.576276	0	0.0133276	0.626199	0	0	0.134399	0.00384446	4.41364e-17	1.1003e-21	0.000299824	0.638364	0.604225	0.645528	0.143594	IBD
PYRIDOXSYN-PWY: pyridoxal 5'-phosphate biosynthesis I_with_PWY-6121: 5-aminoimidazole ribonucleotide biosynthesis I	PYRIDOXSYN-PWY: pyridoxal 5'-phosphate biosynthesis I	PWY-6121: 5-aminoimidazole ribonucleotide biosynthesis I	-0.0514039	0.0927842	2.36199e-12	0.290722	0	0.000670338	0.480464	0	5.9689e-05	0.224727	0	6.60783e-18	1.10842e-21	0.000299296	-0.0417827	0.320064	0.49604	0.224752	-
PWY0-1296: purine ribonucleosides degradation_with_P42-PWY: incomplete reductive TCA cycle	PWY0-1296: purine ribonucleosides degradation	P42-PWY: incomplete reductive TCA cycle	0.00286109	0.929125	2.41489e-10	0.286905	0	1.6085e-05	0.533017	0	0	0.314952	0	0	1.12324e-21	0.00029877	0.00874456	0.36808	0.528863	0.31523	-
PYRIDOXSYN-PWY: pyridoxal 5'-phosphate biosynthesis I_with_ARO-PWY: chorismate biosynthesis I	PYRIDOXSYN-PWY: pyridoxal 5'-phosphate biosynthesis I	ARO-PWY: chorismate biosynthesis I	-0.0556493	0.0681594	2.49209e-12	0.257181	0	0.000667428	0.470935	0	5.9641e-05	0.271797	0	8.34774e-18	1.13155e-21	0.000298246	-0.0442795	0.320468	0.493975	0.272885	-
PWY-6121: 5-aminoimidazole ribonucleotide biosynthesis I_with_PRPP-PWY: superpathway of histidine, purine, and pyrimidine biosynthesis	PWY-6121: 5-aminoimidazole ribonucleotide biosynthesis I	PRPP-PWY: superpathway of histidine, purine, and pyrimidine biosynthesis	0.51345	0	0.000221741	0.734905	0	0.0497785	0.81336	0	0.00443701	0.36216	0	0	1.19216e-21	0.000297723	0.518874	0.783347	0.813156	0.363156	-
RHAMCAT-PWY: L-rhamnose degradation I_with_PWY-6168: flavin biosynthesis III (fungi)	RHAMCAT-PWY: L-rhamnose degradation I	PWY-6168: flavin biosynthesis III (fungi)	0.437805	0	0	0.726929	0	0.0423113	0.83294	0	0.0121572	0.64911	0	0	1.19682e-21	0.000297203	0.444783	0.718073	0.833977	0.649224	-
PWY-7222: guanosine deoxyribonucleotides de novo biosynthesis II_with_GLUCUROCAT-PWY: superpathway of &beta;-D-glucuronide and D-glucuronate degradation	PWY-7222: guanosine deoxyribonucleotides de novo biosynthesis II	GLUCUROCAT-PWY: superpathway of &beta;-D-glucuronide and D-glucuronate degradation	0.596932	0	0.0280309	0.622338	0	0.0357017	0.688815	0	0.0012444	0.146769	0.00152792	1.1908e-10	1.2438e-21	0.000296684	0.61632	0.648405	0.707474	0.162856	IBD
PWY0-1297: superpathway of purine deoxyribonucleosides degradation_with_PANTO-PWY: phosphopantothenate biosynthesis I	PWY0-1297: superpathway of purine deoxyribonucleosides degradation	PANTO-PWY: phosphopantothenate biosynthesis I	0.452983	0	0.00534537	0.509106	0	0.00211024	0.311998	3.41939e-07	7.59902e-18	-0.0270187	0.582775	3.27617e-47	1.31837e-21	0.000296167	0.451386	0.456342	0.312057	-0.0207108	-
PWY-6527: stachyose degradation_with_P42-PWY: incomplete reductive TCA cycle	PWY-6527: stachyose degradation	P42-PWY: incomplete reductive TCA cycle	0.0442263	0.149731	2.43337e-10	0.334737	0	1.54126e-05	0.55588	0	0	0.372503	0	0	1.32624e-21	0.000295652	0.0503125	0.38381	0.543041	0.386159	-
PWY-7220: adenosine deoxyribonucleotides de novo biosynthesis II_with_GLUCUROCAT-PWY: superpathway of &beta;-D-glucuronide and D-glucuronate degradation	PWY-7220: adenosine deoxyribonucleotides de novo biosynthesis II	GLUCUROCAT-PWY: superpathway of &beta;-D-glucuronide and D-glucuronate degradation	0.595731	0	0.0280309	0.622213	0	0.035702	0.688669	0	0.0012444	0.146604	0.00154896	1.28965e-10	1.35239e-21	0.000295139	0.615094	0.648278	0.707325	0.162688	IBD
PWY0-845: superpathway of pyridoxal 5'-phosphate biosynthesis and salvage_with_GLCMANNANAUT-PWY: superpathway of N-acetylglucosamine, N-acetylmannosamine and N-acetylneuraminate degradation	PWY0-845: superpathway of pyridoxal 5'-phosphate biosynthesis and salvage	GLCMANNANAUT-PWY: superpathway of N-acetylglucosamine, N-acetylmannosamine and N-acetylneuraminate degradation	-0.0690887	0.0228633	2.23266e-12	0.198994	4.50883e-05	0.000619798	0.452777	0	1.09911e-05	0.292357	0	0	1.35605e-21	0.000294627	-0.0568582	0.244963	0.458004	0.293566	-
PWY0-845: superpathway of pyridoxal 5'-phosphate biosynthesis and salvage_with_GLYCOGENSYNTH-PWY: glycogen biosynthesis I (from ADP-D-Glucose)	PWY0-845: superpathway of pyridoxal 5'-phosphate biosynthesis and salvage	GLYCOGENSYNTH-PWY: glycogen biosynthesis I (from ADP-D-Glucose)	-0.0440667	0.151244	2.92762e-12	0.230075	2.86697e-06	0.000493729	0.484407	0	3.86661e-05	0.295788	0	4.68556e-17	1.36657e-21	0.000294118	-0.0370067	0.258055	0.494883	0.296738	-
SALVADEHYPOX-PWY: adenosine nucleotides degradation II_with_PWY-5100: pyruvate fermentation to acetate and lactate II	SALVADEHYPOX-PWY: adenosine nucleotides degradation II	PWY-5100: pyruvate fermentation to acetate and lactate II	0.743039	0	0.0677153	0.774047	0	0.0767094	0.756601	0	0.00326321	0.298722	0	2.04234e-17	1.43833e-21	0.000310881	0.754987	0.794002	0.759533	0.301569	IBD
PWY-6124: inosine-5'-phosphate biosynthesis II_with_PWY-5177: glutaryl-CoA degradation	PWY-6124: inosine-5'-phosphate biosynthesis II	PWY-5177: glutaryl-CoA degradation	0.751016	0	0.0615849	0.683502	0	0.0522011	0.833085	0	0.0152863	0.328341	0	0	1.48142e-21	0.000310345	0.753774	0.68077	0.839177	0.334871	-
PWY-7279: aerobic respiration II (cytochrome c) (yeast)_with_NONMEVIPP-PWY: methylerythritol phosphate pathway I	PWY-7279: aerobic respiration II (cytochrome c) (yeast)	NONMEVIPP-PWY: methylerythritol phosphate pathway I	0.125074	3.27657e-05	5.66787e-46	0.18667	0.000127542	3.82386e-32	0.315623	3.45316e-07	0	-0.291601	0	-2.08614e-37	1.48546e-21	0.000309811	0.101407	0.53617	0.313448	-0.293573	-
PYRIDOXSYN-PWY: pyridoxal 5'-phosphate biosynthesis I_with_PEPTIDOGLYCANSYN-PWY: peptidoglycan biosynthesis I (meso-diaminopimelate containing)	PYRIDOXSYN-PWY: pyridoxal 5'-phosphate biosynthesis I	PEPTIDOGLYCANSYN-PWY: peptidoglycan biosynthesis I (meso-diaminopimelate containing)	-0.0484527	0.113664	2.40752e-12	0.269455	0	0.000658983	0.479142	0	6.06342e-05	0.264823	0	7.80436e-18	1.49407e-21	0.000309278	-0.0382126	0.331778	0.499507	0.265447	-
PWY0-166: superpathway of pyrimidine deoxyribonucleotides de novo biosynthesis (E. coli)_with_PWY-7282: 4-amino-2-methyl-5-phosphomethylpyrimidine biosynthesis (yeast)	PWY0-166: superpathway of pyrimidine deoxyribonucleotides de novo biosynthesis (E. coli)	PWY-7282: 4-amino-2-methyl-5-phosphomethylpyrimidine biosynthesis (yeast)	0.18984	0	2.28122e-12	0.427593	0	0.000805121	0.691525	0	0.000404959	0.426347	0	1.45261e-16	1.49929e-21	0.000308748	0.190303	0.429948	0.697405	0.4358	-
RHAMCAT-PWY: L-rhamnose degradation I_with_PWY-6124: inosine-5'-phosphate biosynthesis II	RHAMCAT-PWY: L-rhamnose degradation I	PWY-6124: inosine-5'-phosphate biosynthesis II	0.725759	0	0.0687234	0.741682	0	0.0735796	0.802683	0	0.0236841	0.296522	0	0	1.62926e-21	0.000308219	0.728981	0.742206	0.80437	0.29789	IBD
PWY-6124: inosine-5'-phosphate biosynthesis II_with_NONMEVIPP-PWY: methylerythritol phosphate pathway I	PWY-6124: inosine-5'-phosphate biosynthesis II	NONMEVIPP-PWY: methylerythritol phosphate pathway I	0.866577	0	0.145145	0.865741	0	0.139355	0.91275	0	0.0619905	0.470302	0	0.000581324	1.66204e-21	0.000307692	0.870886	0.88943	0.921023	0.476982	IBD
PWY-841: superpathway of purine nucleotides de novo biosynthesis I_with_PRPP-PWY: superpathway of histidine, purine, and pyrimidine biosynthesis	PWY-841: superpathway of purine nucleotides de novo biosynthesis I	PRPP-PWY: superpathway of histidine, purine, and pyrimidine biosynthesis	0.621533	0	0.00086804	0.779075	0	0.0766466	0.821569	0	0.00474379	0.338978	0	0	1.69592e-21	0.000307167	0.641682	0.792956	0.822772	0.350206	-
PWY-7229: superpathway of adenosine nucleotides de novo biosynthesis I_with_GALACT-GLUCUROCAT-PWY: superpathway of hexuronide and hexuronate degradation	PWY-7229: superpathway of adenosine nucleotides de novo biosynthesis I	GALACT-GLUCUROCAT-PWY: superpathway of hexuronide and hexuronate degradation	0.587246	0	0.028532	0.690179	0	0.0504935	0.728315	0	0.00212274	0.19634	2.23464e-05	1.00918e-09	1.70195e-21	0.000306644	0.5995	0.705672	0.740953	0.211174	-
PWY-7208: superpathway of pyrimidine nucleobases salvage_with_PWY-1269: CMP-3-deoxy-D-manno-octulosonate biosynthesis I	PWY-7208: superpathway of pyrimidine nucleobases salvage	PWY-1269: CMP-3-deoxy-D-manno-octulosonate biosynthesis I	-0.0958767	0.00143489	1.73744e-12	0.342715	0	6.28075e-06	0.345643	0	0	-0.030505	0.533493	0	1.78859e-21	0.000306122	-0.101852	0.340005	0.330135	-0.0271509	-
PWY-6126: superpathway of adenosine nucleotides de novo biosynthesis II_with_GALACT-GLUCUROCAT-PWY: superpathway of hexuronide and hexuronate degradation	PWY-6126: superpathway of adenosine nucleotides de novo biosynthesis II	GALACT-GLUCUROCAT-PWY: superpathway of hexuronide and hexuronate degradation	0.577155	0	0.025958	0.673922	0	0.0452661	0.714631	0	0.00188749	0.17821	0.000112196	7.12386e-10	1.79888e-21	0.000305603	0.591356	0.693613	0.727958	0.192516	-
PWY-6113: superpathway of mycolate biosynthesis_with_PWY-5101: L-isoleucine biosynthesis II	PWY-6113: superpathway of mycolate biosynthesis	PWY-5101: L-isoleucine biosynthesis II	-0.381961	0	-5.17735e-06	-0.289802	0	0	-0.366648	0	0	0.128545	0.00573865	0	1.88501e-21	0.000305085	-0.385054	-0.29523	-0.38174	0.121281	-
TRNA-CHARGING-PWY: tRNA charging_with_PWY-6124: inosine-5'-phosphate biosynthesis II	TRNA-CHARGING-PWY: tRNA charging	PWY-6124: inosine-5'-phosphate biosynthesis II	0.865298	0	0.136156	0.82623	0	0.116285	0.908027	0	0.0590739	0.46507	0	0.000276647	2.19503e-21	0.000304569	0.86953	0.863564	0.914794	0.466342	-
PWY-7234: inosine-5'-phosphate biosynthesis III_with_PRPP-PWY: superpathway of histidine, purine, and pyrimidine biosynthesis	PWY-7234: inosine-5'-phosphate biosynthesis III	PRPP-PWY: superpathway of histidine, purine, and pyrimidine biosynthesis	0.603338	0	3.73391e-05	0.7292	0	0.048707	0.767554	0	0	0.250825	0	0	2.25569e-21	0.000304054	0.618522	0.744546	0.770738	0.251058	-
PWYG-321: mycolate biosynthesis_with_PWY-5101: L-isoleucine biosynthesis II	PWYG-321: mycolate biosynthesis	PWY-5101: L-isoleucine biosynthesis II	-0.401148	0	-5.28111e-06	-0.315817	0	0	-0.375577	0	0	0.109604	0.0190915	0	2.30995e-21	0.000303541	-0.406553	-0.324678	-0.39819	0.106084	-
PWY-6277: superpathway of 5-aminoimidazole ribonucleotide biosynthesis_with_PRPP-PWY: superpathway of histidine, purine, and pyrimidine biosynthesis	PWY-6277: superpathway of 5-aminoimidazole ribonucleotide biosynthesis	PRPP-PWY: superpathway of histidine, purine, and pyrimidine biosynthesis	0.535405	0	0.000226675	0.747365	0	0.0512283	0.817399	0	0.00452392	0.365851	0	0	2.33374e-21	0.00030303	0.541584	0.794864	0.81869	0.366235	-
SALVADEHYPOX-PWY: adenosine nucleotides degradation II_with_PWY-7199: pyrimidine deoxyribonucleosides salvage	SALVADEHYPOX-PWY: adenosine nucleotides degradation II	PWY-7199: pyrimidine deoxyribonucleosides salvage	0.830723	0	0.114686	0.808379	0	0.098809	0.837936	0	0.0142364	0.397038	0	0	2.37443e-21	0.000302521	0.829499	0.811292	0.839287	0.402271	IBD
PYRIDOXSYN-PWY: pyridoxal 5'-phosphate biosynthesis I_with_NONMEVIPP-PWY: methylerythritol phosphate pathway I	PYRIDOXSYN-PWY: pyridoxal 5'-phosphate biosynthesis I	NONMEVIPP-PWY: methylerythritol phosphate pathway I	-0.0354825	0.250504	2.38687e-12	0.250317	3.86071e-07	0.000636079	0.459288	0	5.63792e-05	0.343312	0	5.17774e-18	2.4048e-21	0.000302013	-0.0226374	0.308427	0.484496	0.344634	-
PYRIDOXSYN-PWY: pyridoxal 5'-phosphate biosynthesis I_with_ASPASN-PWY: superpathway of L-aspartate and L-asparagine biosynthesis	PYRIDOXSYN-PWY: pyridoxal 5'-phosphate biosynthesis I	ASPASN-PWY: superpathway of L-aspartate and L-asparagine biosynthesis	-0.0205929	0.510401	8.15398e-13	0.313214	0	0.000395206	0.510414	0	2.11486e-05	0.220946	8.96057e-07	0	2.58905e-21	0.000301508	-0.00825506	0.330436	0.51891	0.221252	-
PYRIDOXSYN-PWY: pyridoxal 5'-phosphate biosynthesis I_with_GOLPDLCAT-PWY: superpathway of glycerol degradation to 1,3-propanediol	PYRIDOXSYN-PWY: pyridoxal 5'-phosphate biosynthesis I	GOLPDLCAT-PWY: superpathway of glycerol degradation to 1,3-propanediol	-0.126596	2.44774e-05	9.12608e-13	0.166497	0.000594138	0.000153241	0.438433	0	2.95861e-06	0.108439	0.0204487	0	2.59749e-21	0.000301003	-0.128362	0.17571	0.436093	0.108245	-
PYRIDOXSYN-PWY: pyridoxal 5'-phosphate biosynthesis I_with_PWY-5188: tetrapyrrole biosynthesis I (from glutamate)	PYRIDOXSYN-PWY: pyridoxal 5'-phosphate biosynthesis I	PWY-5188: tetrapyrrole biosynthesis I (from glutamate)	-0.00224461	0.944481	1.91234e-12	0.275126	0	0.000473736	0.526224	0	4.49546e-05	0.306961	0	1.39746e-18	2.71953e-21	0.000300501	-0.00756579	0.287558	0.525526	0.307113	-
PWY-6305: putrescine biosynthesis IV_with_PWY-6126: superpathway of adenosine nucleotides de novo biosynthesis II	PWY-6305: putrescine biosynthesis IV	PWY-6126: superpathway of adenosine nucleotides de novo biosynthesis II	0.759063	0	0.060033	0.737817	0	0.0447012	0.796705	0	0.0055852	0.314723	0	0	2.88043e-21	0.0003	0.763444	0.745348	0.806856	0.317904	IBD
PYRIDOXSYN-PWY: pyridoxal 5'-phosphate biosynthesis I_with_PWY-6151: S-adenosyl-L-methionine cycle I	PYRIDOXSYN-PWY: pyridoxal 5'-phosphate biosynthesis I	PWY-6151: S-adenosyl-L-methionine cycle I	-0.0968626	0.0012848	2.2796e-12	0.214291	1.11853e-05	0.000617928	0.444857	0	5.55816e-05	0.19169	3.28602e-05	6.13875e-18	3.03805e-21	0.000299501	-0.0832815	0.281713	0.474032	0.19187	-
PWY-6123: inosine-5'-phosphate biosynthesis I_with_ARGININE-SYN4-PWY: L-ornithine de novo biosynthesis	PWY-6123: inosine-5'-phosphate biosynthesis I	ARGININE-SYN4-PWY: L-ornithine de novo biosynthesis	0.0913775	0.00242499	2.41585e-12	0.364247	0	0.00219263	0.616582	0	0.000302588	0.297978	0	7.10116e-17	3.12255e-21	0.000299003	0.0930784	0.369526	0.616142	0.299003	-
PWY-6122: 5-aminoimidazole ribonucleotide biosynthesis II_with_PRPP-PWY: superpathway of histidine, purine, and pyrimidine biosynthesis	PWY-6122: 5-aminoimidazole ribonucleotide biosynthesis II	PRPP-PWY: superpathway of histidine, purine, and pyrimidine biosynthesis	0.535651	0	0.000226676	0.747595	0	0.0512281	0.817025	0	0.00452387	0.367692	0	0	3.25039e-21	0.000298507	0.541829	0.795098	0.818316	0.368077	-
PWY-5692: allantoin degradation to glyoxylate II_with_PWY-5177: glutaryl-CoA degradation	PWY-5692: allantoin degradation to glyoxylate II	PWY-5177: glutaryl-CoA degradation	-0.293321	0	-0.000404932	-0.316237	0	-0.000708838	-0.477786	0	-8.24641e-05	0.134382	0.00384897	0	3.33913e-21	0.000298013	-0.319455	-0.320797	-0.47797	0.115665	-
THRESYN-PWY: superpathway of L-threonine biosynthesis_with_PYRIDOXSYN-PWY: pyridoxal 5'-phosphate biosynthesis I	THRESYN-PWY: superpathway of L-threonine biosynthesis	PYRIDOXSYN-PWY: pyridoxal 5'-phosphate biosynthesis I	-0.102579	0.00064429	1.93927e-12	0.217372	8.91694e-06	0.000533793	0.446925	0	4.93739e-05	0.136699	0.00326272	2.68527e-18	3.60427e-21	0.000297521	-0.0856631	0.249201	0.456771	0.136169	-
PWY-7184: pyrimidine deoxyribonucleotides de novo biosynthesis I_with_PRPP-PWY: superpathway of histidine, purine, and pyrimidine biosynthesis	PWY-7184: pyrimidine deoxyribonucleotides de novo biosynthesis I	PRPP-PWY: superpathway of histidine, purine, and pyrimidine biosynthesis	0.572901	0	0.000607532	0.665707	0	0.0358929	0.773748	0	0.00259895	0.227398	0	0	3.70473e-21	0.00029703	0.587386	0.668636	0.776406	0.241082	-
PWY-7663: gondoate biosynthesis (anaerobic)_with_GLCMANNANAUT-PWY: superpathway of N-acetylglucosamine, N-acetylmannosamine and N-acetylneuraminate degradation	PWY-7663: gondoate biosynthesis (anaerobic)	GLCMANNANAUT-PWY: superpathway of N-acetylglucosamine, N-acetylmannosamine and N-acetylneuraminate degradation	0.246636	0	0.000252837	0.584528	0	0.0205775	0.699239	0	0.000656923	0.434497	0	0	3.75591e-21	0.00029654	0.258712	0.562365	0.724585	0.433584	-
PYRIDOXSYN-PWY: pyridoxal 5'-phosphate biosynthesis I_with_PWY-6703: preQ0 biosynthesis	PYRIDOXSYN-PWY: pyridoxal 5'-phosphate biosynthesis I	PWY-6703: preQ0 biosynthesis	0.138381	4.18651e-06	1.55449e-12	0.488721	0	0.00127608	0.608205	0	0.00011253	0.429558	0	1.20533e-19	3.8139e-21	0.000296053	0.130351	0.493852	0.623339	0.429749	-
PWY-6737: starch degradation V_with_P42-PWY: incomplete reductive TCA cycle	PWY-6737: starch degradation V	P42-PWY: incomplete reductive TCA cycle	0.0645754	0.0337778	2.66263e-10	0.322355	0	1.72811e-05	0.556764	0	0	0.419895	0	0	3.98753e-21	0.000295567	0.081603	0.439849	0.550539	0.432658	-
SALVADEHYPOX-PWY: adenosine nucleotides degradation II_with_PWY-6609: adenine and adenosine salvage III	SALVADEHYPOX-PWY: adenosine nucleotides degradation II	PWY-6609: adenine and adenosine salvage III	0.84282	0	0.121904	0.770526	0	0.0688828	0.833348	0	0.0111273	0.412127	0	7.40051e-17	4.29282e-21	0.000295082	0.837642	0.767914	0.834616	0.412077	-
P42-PWY: incomplete reductive TCA cycle_with_GOLPDLCAT-PWY: superpathway of glycerol degradation to 1,3-propanediol	P42-PWY: incomplete reductive TCA cycle	GOLPDLCAT-PWY: superpathway of glycerol degradation to 1,3-propanediol	-0.0551747	0.0705957	1.11476e-10	0.248358	3.83671e-07	6.49933e-06	0.452066	0	0	0.295805	0	0	4.43531e-21	0.000294599	-0.0483173	0.301587	0.473937	0.291691	-
PWY-6113: superpathway of mycolate biosynthesis_with_PWY-5104: L-isoleucine biosynthesis IV	PWY-6113: superpathway of mycolate biosynthesis	PWY-5104: L-isoleucine biosynthesis IV	-0.366053	0	-1.2449e-05	-0.205663	2.39454e-05	-3.60258e-07	-0.35319	0	0	0.138954	0.00278436	0	4.48307e-21	0.000294118	-0.370475	-0.210409	-0.367504	0.131469	-
PWY-5505: L-glutamate and L-glutamine biosynthesis_with_ARGININE-SYN4-PWY: L-ornithine de novo biosynthesis	PWY-5505: L-glutamate and L-glutamine biosynthesis	ARGININE-SYN4-PWY: L-ornithine de novo biosynthesis	0.0954482	0.0015141	0	-0.177009	0.000253505	-4.77698e-30	-0.242644	4.54962e-05	0	0.334055	0	0	4.52197e-21	0.000293638	0.0977047	-0.187994	-0.244125	0.350267	-
P162-PWY: L-glutamate degradation V (via hydroxyglutarate)_with_NONMEVIPP-PWY: methylerythritol phosphate pathway I	P162-PWY: L-glutamate degradation V (via hydroxyglutarate)	NONMEVIPP-PWY: methylerythritol phosphate pathway I	0.0374694	0.224258	8.95764e-21	0.201821	3.35863e-05	3.98258e-17	0.475117	0	0	0.458014	0	0	4.56045e-21	0.00029316	0.0464307	0.22159	0.473105	0.453965	-
PWY-7237: myo-, chiro- and scillo-inositol degradation_with_P42-PWY: incomplete reductive TCA cycle	PWY-7237: myo-, chiro- and scillo-inositol degradation	P42-PWY: incomplete reductive TCA cycle	-0.0369962	0.230397	1.20187e-10	0.217745	8.24176e-06	3.91573e-06	0.459604	0	0	0.341724	0	0	5.11207e-21	0.000292683	-0.0401625	0.237864	0.445158	0.345811	-
PWY-7286: 7-(3-amino-3-carboxypropyl)-wyosine biosynthesis_with_PWY-6859: all-trans-farnesol biosynthesis	PWY-7286: 7-(3-amino-3-carboxypropyl)-wyosine biosynthesis	PWY-6859: all-trans-farnesol biosynthesis	0.684651	0	0.0987729	0.667567	0	0.113273	0.596232	0	4.27054e-18	0.209024	4.62909e-06	0	5.29577e-21	0.000292208	0.680107	0.654181	0.629516	0.188506	-
PWY-6507: 4-deoxy-L-threo-hex-4-enopyranuronate degradation_with_PWY-6125: superpathway of guanosine nucleotides de novo biosynthesis II	PWY-6507: 4-deoxy-L-threo-hex-4-enopyranuronate degradation	PWY-6125: superpathway of guanosine nucleotides de novo biosynthesis II	0.500558	0	0.0150643	0.464026	0	0.0163882	0.663673	0	0.00257418	0.075875	0.109218	8.05289e-11	5.39099e-21	0.000291734	0.526125	0.49841	0.676731	0.0905008	-
PWY-6353: purine nucleotides degradation II (aerobic)_with_PWY-5100: pyruvate fermentation to acetate and lactate II	PWY-6353: purine nucleotides degradation II (aerobic)	PWY-5100: pyruvate fermentation to acetate and lactate II	0.616315	0	0.0240955	0.664911	0	0.0231893	0.588097	0	0	0.15595	0.000745632	1.01665e-16	5.42181e-21	0.000291262	0.620389	0.681713	0.592864	0.155048	IBD
PWYG-321: mycolate biosynthesis_with_PWY-7196: superpathway of pyrimidine ribonucleosides salvage	PWYG-321: mycolate biosynthesis	PWY-7196: superpathway of pyrimidine ribonucleosides salvage	-0.433247	0	-0.000111703	-0.299559	0	-4.09519e-06	-0.442896	0	-6.67894e-08	0.0655412	0.168676	0	6.06273e-21	0.000290792	-0.439792	-0.30867	-0.457952	0.0621934	-
PWY-6168: flavin biosynthesis III (fungi)_with_DTDPRHAMSYN-PWY: dTDP-L-rhamnose biosynthesis I	PWY-6168: flavin biosynthesis III (fungi)	DTDPRHAMSYN-PWY: dTDP-L-rhamnose biosynthesis I	0.43221	0	0	0.700699	0	0.0461513	0.824723	0	0.0167332	0.689847	0	0	6.10555e-21	0.000290323	0.44287	0.710462	0.830684	0.698231	-
PWY-7282: 4-amino-2-methyl-5-phosphomethylpyrimidine biosynthesis (yeast)_with_P4-PWY: superpathway of L-lysine, L-threonine and L-methionine biosynthesis I	PWY-7282: 4-amino-2-methyl-5-phosphomethylpyrimidine biosynthesis (yeast)	P4-PWY: superpathway of L-lysine, L-threonine and L-methionine biosynthesis I	-0.0528596	0.0836294	1.56843e-13	0.217617	8.57986e-06	0.000317325	0.498461	0	5.35125e-12	0.195678	2.42705e-05	2.34379e-29	6.13957e-21	0.000289855	-0.0475156	0.220313	0.489398	0.195513	-
PWY-6168: flavin biosynthesis III (fungi)_with_PWY-5686: UMP biosynthesis	PWY-6168: flavin biosynthesis III (fungi)	PWY-5686: UMP biosynthesis	0.420387	0	0	0.67397	0	0.0462713	0.824568	0	0.0192497	0.658044	0	0	6.31527e-21	0.000289389	0.430384	0.70718	0.848644	0.662295	-
PWY-5104: L-isoleucine biosynthesis IV_with_P23-PWY: reductive TCA cycle I	PWY-5104: L-isoleucine biosynthesis IV	P23-PWY: reductive TCA cycle I	-0.329828	0	-8.16204e-05	-0.326538	0	-4.82524e-05	-0.42326	0	0	0.136933	0.00320982	0	6.65804e-21	0.000304976	-0.315147	-0.305739	-0.422339	0.133458	IBD
UNMAPPED_with_PWY-7282: 4-amino-2-methyl-5-phosphomethylpyrimidine biosynthesis (yeast)	UNMAPPED	PWY-7282: 4-amino-2-methyl-5-phosphomethylpyrimidine biosynthesis (yeast)	0.125841	2.8634e-05	5.45873e-12	0.370901	0	0.00136551	0.638323	0	0.000442858	0.374504	0	3.48156e-17	6.69573e-21	0.000304487	0.128484	0.391491	0.657174	0.378334	-
UNINTEGRATED_with_PWY-7663: gondoate biosynthesis (anaerobic)	UNINTEGRATED	PWY-7663: gondoate biosynthesis (anaerobic)	0.403341	0	0.000641765	0.666115	0	0.0351669	0.807944	0	0.00894902	0.671067	0	3.83591e-05	6.72504e-21	0.000304	0.413592	0.682711	0.820514	0.66977	-
PWY-724: superpathway of L-lysine, L-threonine and L-methionine biosynthesis II_with_PWY-6168: flavin biosynthesis III (fungi)	PWY-724: superpathway of L-lysine, L-threonine and L-methionine biosynthesis II	PWY-6168: flavin biosynthesis III (fungi)	0.407927	0	0	0.641282	0	0.0436418	0.818859	0	0.0190139	0.653908	0	0	7.10601e-21	0.000303514	0.432633	0.654839	0.829831	0.654084	-
PWY-6897: thiamin salvage II_with_PWY-6859: all-trans-farnesol biosynthesis	PWY-6897: thiamin salvage II	PWY-6859: all-trans-farnesol biosynthesis	0.0397894	0.196218	0	-0.266214	0	-1.07733e-08	-0.366853	0	1.23469e-19	-0.393747	0	0	7.36878e-21	0.00030303	0.0398468	-0.257081	-0.373239	-0.391335	-
PWY-7229: superpathway of adenosine nucleotides de novo biosynthesis I_with_PWY-6168: flavin biosynthesis III (fungi)	PWY-7229: superpathway of adenosine nucleotides de novo biosynthesis I	PWY-6168: flavin biosynthesis III (fungi)	0.372692	0	0	0.638927	0	0.0327284	0.795818	0	0.0140243	0.516647	0	0	7.38516e-21	0.000302548	0.378433	0.644096	0.793074	0.52718	-
PWY-2941: L-lysine biosynthesis II_with_ARGININE-SYN4-PWY: L-ornithine de novo biosynthesis	PWY-2941: L-lysine biosynthesis II	ARGININE-SYN4-PWY: L-ornithine de novo biosynthesis	-0.23234	0	3.39892e-13	-0.050525	0.321731	0.000103866	0.298994	3.30666e-07	4.70497e-08	0.136527	0.00330301	0	7.44255e-21	0.000302067	-0.237284	-0.05005	0.304069	0.138006	-
PWY0-1297: superpathway of purine deoxyribonucleosides degradation_with_PWY-6588: pyruvate fermentation to acetone	PWY0-1297: superpathway of purine deoxyribonucleosides degradation	PWY-6588: pyruvate fermentation to acetone	0.299901	0	6.02731e-05	0.321456	0	2.8781e-05	0.23274	9.87717e-05	0	-0.187422	4.93807e-05	3.56513e-56	7.50344e-21	0.000301587	0.300963	0.315798	0.240355	-0.183641	-
PWY-7219: adenosine ribonucleotides de novo biosynthesis_with_PWY-6168: flavin biosynthesis III (fungi)	PWY-7219: adenosine ribonucleotides de novo biosynthesis	PWY-6168: flavin biosynthesis III (fungi)	0.3996	0	0	0.658429	0	0.0443427	0.812918	0	0.0183499	0.624425	0	0	7.55575e-21	0.000301109	0.425103	0.679731	0.847113	0.623715	-
PWY-6969: TCA cycle V (2-oxoglutarate:ferredoxin oxidoreductase)_with_PWY-3001: superpathway of L-isoleucine biosynthesis I	PWY-6969: TCA cycle V (2-oxoglutarate:ferredoxin oxidoreductase)	PWY-3001: superpathway of L-isoleucine biosynthesis I	-0.0909711	0.0025435	2.14946e-18	0.253904	0	1.99737e-15	0.418075	0	4.75449e-23	-0.0571229	0.232369	1.67668e-39	7.62653e-21	0.000300633	-0.0968192	0.266482	0.422609	-0.0741389	-
PYRIDOXSYN-PWY: pyridoxal 5'-phosphate biosynthesis I_with_PWY-7357: thiamin formation from pyrithiamine and oxythiamine (yeast)	PYRIDOXSYN-PWY: pyridoxal 5'-phosphate biosynthesis I	PWY-7357: thiamin formation from pyrithiamine and oxythiamine (yeast)	-0.0810503	0.00737418	2.04989e-12	0.227025	4.25456e-06	0.000583925	0.431965	0	4.74961e-05	0.256289	0	2.55873e-18	7.92319e-21	0.000300158	-0.0688725	0.265824	0.451425	0.257701	-
PWY-7282: 4-amino-2-methyl-5-phosphomethylpyrimidine biosynthesis (yeast)_with_ANAEROFRUCAT-PWY: homolactic fermentation	PWY-7282: 4-amino-2-methyl-5-phosphomethylpyrimidine biosynthesis (yeast)	ANAEROFRUCAT-PWY: homolactic fermentation	0.0549158	0.0719708	1.51179e-18	0.448982	0	5.23971e-10	0.524647	0	1.29088e-15	0.281646	0	9.99677e-31	8.06966e-21	0.000299685	0.0439457	0.430443	0.510288	0.282782	-
PWY-7663: gondoate biosynthesis (anaerobic)_with_PWY-7357: thiamin formation from pyrithiamine and oxythiamine (yeast)	PWY-7663: gondoate biosynthesis (anaerobic)	PWY-7357: thiamin formation from pyrithiamine and oxythiamine (yeast)	0.293412	0	0.000479838	0.571428	0	0.0275117	0.734933	0	0.00523541	0.580509	0	5.93744e-06	8.17161e-21	0.000299213	0.307696	0.550368	0.760851	0.58073	-
PYRIDNUCSYN-PWY: NAD biosynthesis I (from aspartate)_with_ARGININE-SYN4-PWY: L-ornithine de novo biosynthesis	PYRIDNUCSYN-PWY: NAD biosynthesis I (from aspartate)	ARGININE-SYN4-PWY: L-ornithine de novo biosynthesis	0.105758	0.000424405	2.11471e-12	0.175009	0.00030043	0.001498	0.551704	0	0.000269792	0.478442	0	4.43569e-18	8.96526e-21	0.000298742	0.106676	0.180881	0.557486	0.475695	-
PWY66-422: D-galactose degradation V (Leloir pathway)_with_P42-PWY: incomplete reductive TCA cycle	PWY66-422: D-galactose degradation V (Leloir pathway)	P42-PWY: incomplete reductive TCA cycle	0.0191629	0.540779	2.53637e-10	0.315641	0	1.87109e-05	0.53541	0	0	0.313556	0	0	9.54592e-21	0.000313972	0.0296147	0.405729	0.534423	0.3197	-
PWY-6317: galactose degradation I (Leloir pathway)_with_P42-PWY: incomplete reductive TCA cycle	PWY-6317: galactose degradation I (Leloir pathway)	P42-PWY: incomplete reductive TCA cycle	0.0182893	0.560071	2.64336e-10	0.316912	0	1.87264e-05	0.532566	0	0	0.316549	0	0	9.86953e-21	0.00031348	0.0284315	0.407052	0.531901	0.322236	-
PWY0-1297: superpathway of purine deoxyribonucleosides degradation_with_PWY-7237: myo-, chiro- and scillo-inositol degradation	PWY0-1297: superpathway of purine deoxyribonucleosides degradation	PWY-7237: myo-, chiro- and scillo-inositol degradation	0.453348	0	0.00286795	0.446522	0	0.000780631	0.311805	3.41822e-07	9.34904e-19	-0.0405994	0.402222	0	9.90814e-21	0.000312989	0.453064	0.438442	0.323329	-0.0363363	-
PWY-6897: thiamin salvage II_with_HSERMETANA-PWY: L-methionine biosynthesis III	PWY-6897: thiamin salvage II	HSERMETANA-PWY: L-methionine biosynthesis III	0.224923	0	0	0.502596	0	0.0126495	0.700579	0	0.00841035	0.455722	0	0	1.09282e-20	0.0003125	0.225774	0.516107	0.718115	0.456418	-
PWY-6897: thiamin salvage II_with_PWY-6353: purine nucleotides degradation II (aerobic)	PWY-6897: thiamin salvage II	PWY-6353: purine nucleotides degradation II (aerobic)	0.0467723	0.127075	0	0.404834	0	0.00576003	0.543684	0	0	0.266077	0	0	1.11067e-20	0.000327613	0.0468437	0.401849	0.561698	0.267671	-
THRESYN-PWY: superpathway of L-threonine biosynthesis_with_PWY-6353: purine nucleotides degradation II (aerobic)	THRESYN-PWY: superpathway of L-threonine biosynthesis	PWY-6353: purine nucleotides degradation II (aerobic)	0.694794	0	0.0366518	0.69497	0	0.0312662	0.65825	0	0	0.231397	0	6.51333e-16	1.1119e-20	0.000327103	0.700518	0.692993	0.66262	0.230616	IBD
SALVADEHYPOX-PWY: adenosine nucleotides degradation II_with_DENOVOPURINE2-PWY: superpathway of purine nucleotides de novo biosynthesis II	SALVADEHYPOX-PWY: adenosine nucleotides degradation II	DENOVOPURINE2-PWY: superpathway of purine nucleotides de novo biosynthesis II	0.661441	0	0.0397746	0.706412	0	0.0401929	0.745217	0	0.00394488	0.238938	0	3.25897e-17	1.12271e-20	0.000326594	0.684467	0.748569	0.747788	0.247349	-
PWY0-845: superpathway of pyridoxal 5'-phosphate biosynthesis and salvage_with_COBALSYN-PWY: adenosylcobalamin salvage from cobinamide I	PWY0-845: superpathway of pyridoxal 5'-phosphate biosynthesis and salvage	COBALSYN-PWY: adenosylcobalamin salvage from cobinamide I	-0.025059	0.420899	2.91124e-12	0.238528	7.39809e-07	0.000507433	0.509698	0	4.45413e-05	0.262114	0	0	1.12757e-20	0.000326087	-0.0100494	0.272895	0.523775	0.26294	-
PWY-7197: pyrimidine deoxyribonucleotide phosphorylation_with_PRPP-PWY: superpathway of histidine, purine, and pyrimidine biosynthesis	PWY-7197: pyrimidine deoxyribonucleotide phosphorylation	PRPP-PWY: superpathway of histidine, purine, and pyrimidine biosynthesis	0.537518	0	0.000481091	0.629563	0	0.0288991	0.743255	0	0.00215836	0.189634	4.08947e-05	0	1.14178e-20	0.000325581	0.54752	0.633189	0.743348	0.197015	-
PYRIDNUCSYN-PWY: NAD biosynthesis I (from aspartate)_with_DENOVOPURINE2-PWY: superpathway of purine nucleotides de novo biosynthesis II	PYRIDNUCSYN-PWY: NAD biosynthesis I (from aspartate)	DENOVOPURINE2-PWY: superpathway of purine nucleotides de novo biosynthesis II	0.737495	0	0.062272	0.784112	0	0.0754854	0.899423	0	0.0532967	0.436021	0	1.00224e-05	1.16386e-20	0.000325077	0.74253	0.80258	0.903576	0.448643	-
PWY66-409: superpathway of purine nucleotide salvage_with_COBALSYN-PWY: adenosylcobalamin salvage from cobinamide I	PWY66-409: superpathway of purine nucleotide salvage	COBALSYN-PWY: adenosylcobalamin salvage from cobinamide I	0.405006	0	0.00253042	0.396366	0	0.000673435	0.344992	0	1.19114e-19	-0.0896199	0.0570361	0	1.16977e-20	0.000324575	0.415432	0.367502	0.344725	-0.0800726	IBD
PWY-7221: guanosine ribonucleotides de novo biosynthesis_with_PWY-6969: TCA cycle V (2-oxoglutarate:ferredoxin oxidoreductase)	PWY-7221: guanosine ribonucleotides de novo biosynthesis	PWY-6969: TCA cycle V (2-oxoglutarate:ferredoxin oxidoreductase)	-0.0636014	0.0366286	2.20729e-18	0.251343	3.87372e-07	2.04793e-15	0.422871	0	4.42776e-23	-0.10473	0.0253368	1.72906e-39	1.19606e-20	0.000324074	-0.0571412	0.315099	0.429544	-0.105986	-
PWY-7242: D-fructuronate degradation_with_DENOVOPURINE2-PWY: superpathway of purine nucleotides de novo biosynthesis II	PWY-7242: D-fructuronate degradation	DENOVOPURINE2-PWY: superpathway of purine nucleotides de novo biosynthesis II	0.647656	0	0.0326854	0.675604	0	0.0419466	0.718188	0	0.00425556	0.210197	4.06374e-06	1.91132e-10	1.19782e-20	0.000323575	0.677249	0.724265	0.722969	0.227067	IBD
PWY-6700: queuosine biosynthesis_with_ARGININE-SYN4-PWY: L-ornithine de novo biosynthesis	PWY-6700: queuosine biosynthesis	ARGININE-SYN4-PWY: L-ornithine de novo biosynthesis	0.166538	0	2.25239e-12	0.30402	0	0.00181484	0.605567	0	0.000285718	0.539876	0	3.40917e-16	1.24324e-20	0.000323077	0.166172	0.325311	0.625692	0.540192	-
PWY-6703: preQ0 biosynthesis_with_PWY-1269: CMP-3-deoxy-D-manno-octulosonate biosynthesis I	PWY-6703: preQ0 biosynthesis	PWY-1269: CMP-3-deoxy-D-manno-octulosonate biosynthesis I	-0.0108292	0.733038	1.95076e-12	0.428519	0	1.88249e-05	0.416762	0	0	0.147789	0.00141775	0	1.29924e-20	0.000322581	-0.0197143	0.430254	0.362719	0.147735	-
PWY0-1296: purine ribonucleosides degradation_with_COBALSYN-PWY: adenosylcobalamin salvage from cobinamide I	PWY0-1296: purine ribonucleosides degradation	COBALSYN-PWY: adenosylcobalamin salvage from cobinamide I	0.86141	0	0.141041	0.760447	0	0.078842	0.886093	0	0.0458434	0.467476	0	0	1.30879e-20	0.000322086	0.858926	0.706515	0.89242	0.47002	-
PWYG-321: mycolate biosynthesis_with_PWY-5177: glutaryl-CoA degradation	PWYG-321: mycolate biosynthesis	PWY-5177: glutaryl-CoA degradation	-0.455013	0	-0.00023442	-0.313345	0	-4.67799e-06	-0.495136	0	-3.46008e-08	0.0291675	0.55227	0	1.35764e-20	0.000321593	-0.463238	-0.32275	-0.523203	0.0241231	-
PYRIDOXSYN-PWY: pyridoxal 5'-phosphate biosynthesis I_with_PWY-5154: L-arginine biosynthesis III (via N-acetyl-L-citrulline)	PYRIDOXSYN-PWY: pyridoxal 5'-phosphate biosynthesis I	PWY-5154: L-arginine biosynthesis III (via N-acetyl-L-citrulline)	0.148723	1.09179e-06	0	0.566243	0	0.000158883	0.53367	0	7.74659e-13	0.433318	0	0	1.44609e-20	0.000321101	0.154731	0.569337	0.543862	0.43346	-
PWY-6123: inosine-5'-phosphate biosynthesis I_with_GLUCUROCAT-PWY: superpathway of &beta;-D-glucuronide and D-glucuronate degradation	PWY-6123: inosine-5'-phosphate biosynthesis I	GLUCUROCAT-PWY: superpathway of &beta;-D-glucuronide and D-glucuronate degradation	0.74515	0	0.0641258	0.77821	0	0.0763334	0.807395	0	0.00291234	0.33179	0	3.04014e-10	1.49794e-20	0.000320611	0.748532	0.77538	0.812706	0.337854	IBD
PWY-6168: flavin biosynthesis III (fungi)_with_NONMEVIPP-PWY: methylerythritol phosphate pathway I	PWY-6168: flavin biosynthesis III (fungi)	NONMEVIPP-PWY: methylerythritol phosphate pathway I	0.413778	0	0	0.663376	0	0.044558	0.818635	0	0.0184354	0.650372	0	0	1.53927e-20	0.000320122	0.428895	0.702622	0.844459	0.654654	-
PYRIDNUCSYN-PWY: NAD biosynthesis I (from aspartate)_with_PWY-6126: superpathway of adenosine nucleotides de novo biosynthesis II	PYRIDNUCSYN-PWY: NAD biosynthesis I (from aspartate)	PWY-6126: superpathway of adenosine nucleotides de novo biosynthesis II	0.808284	0	0.0998962	0.739253	0	0.0759814	0.87663	0	0.0415352	0.414749	0	6.36691e-06	1.55855e-20	0.000319635	0.811004	0.746495	0.883487	0.4275	-
PWY0-845: superpathway of pyridoxal 5'-phosphate biosynthesis and salvage_with_PWY-6700: queuosine biosynthesis	PWY0-845: superpathway of pyridoxal 5'-phosphate biosynthesis and salvage	PWY-6700: queuosine biosynthesis	0.109122	0.000280925	3.42614e-12	0.270481	0	0.000722553	0.542509	0	7.48857e-05	0.506856	0	1.47224e-16	1.63726e-20	0.000319149	0.106838	0.29849	0.567592	0.507786	-
PWY-7357: thiamin formation from pyrithiamine and oxythiamine (yeast)_with_PWY-6168: flavin biosynthesis III (fungi)	PWY-7357: thiamin formation from pyrithiamine and oxythiamine (yeast)	PWY-6168: flavin biosynthesis III (fungi)	0.383085	0	0	0.646875	0	0.0409052	0.784168	0	0.0154504	0.676974	0	0	1.668e-20	0.000318665	0.408891	0.65339	0.798325	0.678205	-
PWY-621: sucrose degradation III (sucrose invertase)_with_PWY-6168: flavin biosynthesis III (fungi)	PWY-621: sucrose degradation III (sucrose invertase)	PWY-6168: flavin biosynthesis III (fungi)	0.373615	0	0	0.658062	0	0.0359431	0.785762	0	0.0107066	0.62451	0	0	1.671e-20	0.000318182	0.402445	0.682522	0.785834	0.628616	-
PWY-6113: superpathway of mycolate biosynthesis_with_DTDPRHAMSYN-PWY: dTDP-L-rhamnose biosynthesis I	PWY-6113: superpathway of mycolate biosynthesis	DTDPRHAMSYN-PWY: dTDP-L-rhamnose biosynthesis I	-0.465268	0	-0.000637226	-0.362299	0	-1.69606e-05	-0.468371	0	-2.25213e-07	0.0290769	0.553549	0	1.69606e-20	0.0003177	-0.471223	-0.37358	-0.48447	0.0177505	-
PWY-6168: flavin biosynthesis III (fungi)_with_ASPASN-PWY: superpathway of L-aspartate and L-asparagine biosynthesis	PWY-6168: flavin biosynthesis III (fungi)	ASPASN-PWY: superpathway of L-aspartate and L-asparagine biosynthesis	0.388906	0	0	0.665212	0	0.0276854	0.796226	0	0.00736983	0.503864	0	0	1.71195e-20	0.000317221	0.396868	0.672342	0.794923	0.506148	-
PWY-6168: flavin biosynthesis III (fungi)_with_PWY-5695: urate biosynthesis/inosine 5'-phosphate degradation	PWY-6168: flavin biosynthesis III (fungi)	PWY-5695: urate biosynthesis/inosine 5'-phosphate degradation	0.469136	0	0	0.757655	0	0.0617363	0.835391	0	0.0129831	0.710771	0	0	1.71673e-20	0.000316742	0.47036	0.76162	0.835803	0.713682	-
PYRIDOXSYN-PWY: pyridoxal 5'-phosphate biosynthesis I_with_PWY-724: superpathway of L-lysine, L-threonine and L-methionine biosynthesis II	PYRIDOXSYN-PWY: pyridoxal 5'-phosphate biosynthesis I	PWY-724: superpathway of L-lysine, L-threonine and L-methionine biosynthesis II	-0.0392252	0.202797	2.24707e-12	0.247524	3.82365e-07	0.000622994	0.47755	0	5.98786e-05	0.280631	0	4.72623e-18	1.71717e-20	0.000316265	-0.0289212	0.284281	0.496439	0.281418	-
PWY-6385: peptidoglycan biosynthesis III (mycobacteria)_with_PWY-6168: flavin biosynthesis III (fungi)	PWY-6385: peptidoglycan biosynthesis III (mycobacteria)	PWY-6168: flavin biosynthesis III (fungi)	0.502767	0	0	0.745275	0	0.0522005	0.868418	0	0.0343133	0.713675	0	0	1.75661e-20	0.000330827	0.509105	0.744986	0.867386	0.716919	-
THRESYN-PWY: superpathway of L-threonine biosynthesis_with_PWY-6969: TCA cycle V (2-oxoglutarate:ferredoxin oxidoreductase)	THRESYN-PWY: superpathway of L-threonine biosynthesis	PWY-6969: TCA cycle V (2-oxoglutarate:ferredoxin oxidoreductase)	-0.0973773	0.00121092	1.89329e-18	0.245871	3.80228e-07	1.78379e-15	0.409097	0	3.76693e-23	-0.0610789	0.200674	9.87835e-40	1.77241e-20	0.00033033	-0.0935004	0.26812	0.413318	-0.0630977	-
PYRIDOXSYN-PWY: pyridoxal 5'-phosphate biosynthesis I_with_PWY-5686: UMP biosynthesis	PYRIDOXSYN-PWY: pyridoxal 5'-phosphate biosynthesis I	PWY-5686: UMP biosynthesis	-0.0404912	0.188234	2.37953e-12	0.262737	0	0.00066053	0.469321	0	5.92585e-05	0.282099	0	7.03311e-18	1.85141e-20	0.000329835	-0.0285637	0.313409	0.491602	0.283046	-
P42-PWY: incomplete reductive TCA cycle_with_NONMEVIPP-PWY: methylerythritol phosphate pathway I	P42-PWY: incomplete reductive TCA cycle	NONMEVIPP-PWY: methylerythritol phosphate pathway I	0.0848625	0.0049438	2.91032e-10	0.299265	0	1.77005e-05	0.560115	0	0	0.448616	0	0	1.86538e-20	0.000329341	0.104787	0.442234	0.579958	0.443655	-
PWY0-1297: superpathway of purine deoxyribonucleosides degradation_with_PWY-6606: guanosine nucleotides degradation II	PWY0-1297: superpathway of purine deoxyribonucleosides degradation	PWY-6606: guanosine nucleotides degradation II	0.503932	0	0.0076243	0.534203	0	0.00620481	0.451592	0	7.93203e-20	0.027994	0.568867	0	1.88007e-20	0.000328849	0.502574	0.509566	0.455071	0.031278	-
PWY-7229: superpathway of adenosine nucleotides de novo biosynthesis I_with_PWY-6305: putrescine biosynthesis IV	PWY-7229: superpathway of adenosine nucleotides de novo biosynthesis I	PWY-6305: putrescine biosynthesis IV	0.764982	0	0.0647175	0.747268	0	0.0508173	0.802657	0	0.00614042	0.333497	0	0	2.01444e-20	0.000343284	0.77258	0.750389	0.808831	0.343706	IBD
THISYNARA-PWY: superpathway of thiamin diphosphate biosynthesis III (eukaryotes)_with_P42-PWY: incomplete reductive TCA cycle	THISYNARA-PWY: superpathway of thiamin diphosphate biosynthesis III (eukaryotes)	P42-PWY: incomplete reductive TCA cycle	0.0597243	0.0500038	1.96218e-10	0.270615	0	1.33323e-05	0.524921	0	0	0.442685	0	0	2.03928e-20	0.000342772	0.0702296	0.324652	0.526972	0.448981	-
PYRIDOXSYN-PWY: pyridoxal 5'-phosphate biosynthesis I_with_PWY-7208: superpathway of pyrimidine nucleobases salvage	PYRIDOXSYN-PWY: pyridoxal 5'-phosphate biosynthesis I	PWY-7208: superpathway of pyrimidine nucleobases salvage	-0.00470154	0.883598	1.3845e-12	0.342968	0	0.00042562	0.505296	0	3.50295e-05	0.148563	0.00133145	4.85016e-20	2.21827e-20	0.000342262	-0.0112332	0.358826	0.512743	0.148703	-
TRNA-CHARGING-PWY: tRNA charging_with_PWY-6969: TCA cycle V (2-oxoglutarate:ferredoxin oxidoreductase)	TRNA-CHARGING-PWY: tRNA charging	PWY-6969: TCA cycle V (2-oxoglutarate:ferredoxin oxidoreductase)	0.0134078	0.671851	1.95919e-18	0.355645	0	1.63789e-15	0.466228	0	3.63828e-23	-0.0185428	0.709355	5.29947e-40	2.2537e-20	0.000341753	0.00955377	0.373842	0.465941	-0.0218535	-
PWY-7221: guanosine ribonucleotides de novo biosynthesis_with_PWY-6168: flavin biosynthesis III (fungi)	PWY-7221: guanosine ribonucleotides de novo biosynthesis	PWY-6168: flavin biosynthesis III (fungi)	0.415527	0	0	0.670974	0	0.0454902	0.819434	0	0.0186369	0.623506	0	0	2.46726e-20	0.000341246	0.436201	0.696278	0.83716	0.623861	-
PWY-6969: TCA cycle V (2-oxoglutarate:ferredoxin oxidoreductase)_with_PWY-5103: L-isoleucine biosynthesis III	PWY-6969: TCA cycle V (2-oxoglutarate:ferredoxin oxidoreductase)	PWY-5103: L-isoleucine biosynthesis III	-0.0725998	0.0166647	2.12794e-18	0.259769	0	1.87592e-15	0.42934	0	4.3435e-23	-0.0496093	0.302111	1.54444e-39	2.49535e-20	0.000340741	-0.0770919	0.270226	0.437504	-0.0684425	-
PWY-6168: flavin biosynthesis III (fungi)_with_NONOXIPENT-PWY: pentose phosphate pathway (non-oxidative branch)	PWY-6168: flavin biosynthesis III (fungi)	NONOXIPENT-PWY: pentose phosphate pathway (non-oxidative branch)	0.421511	0	0	0.704117	0	0.0426581	0.815851	0	0.0168674	0.621806	0	0	2.50824e-20	0.000340237	0.419318	0.715516	0.823696	0.62449	-
PWY-6969: TCA cycle V (2-oxoglutarate:ferredoxin oxidoreductase)_with_BRANCHED-CHAIN-AA-SYN-PWY: superpathway of branched amino acid biosynthesis	PWY-6969: TCA cycle V (2-oxoglutarate:ferredoxin oxidoreductase)	BRANCHED-CHAIN-AA-SYN-PWY: superpathway of branched amino acid biosynthesis	-0.0693241	0.0224179	2.29624e-18	0.260482	0	2.04251e-15	0.431352	0	5.05671e-23	-0.0517185	0.281222	1.92422e-39	2.56009e-20	0.000339734	-0.0740116	0.272307	0.439061	-0.0694551	-
PWY-6507: 4-deoxy-L-threo-hex-4-enopyranuronate degradation_with_ASPASN-PWY: superpathway of L-aspartate and L-asparagine biosynthesis	PWY-6507: 4-deoxy-L-threo-hex-4-enopyranuronate degradation	ASPASN-PWY: superpathway of L-aspartate and L-asparagine biosynthesis	0.804743	0	0.0995336	0.720505	0	0.0515524	0.843517	0	0.0197477	0.390851	0	0	2.66636e-20	0.000339233	0.796571	0.721888	0.85842	0.395307	-
PWY-7219: adenosine ribonucleotides de novo biosynthesis_with_PWY-6969: TCA cycle V (2-oxoglutarate:ferredoxin oxidoreductase)	PWY-7219: adenosine ribonucleotides de novo biosynthesis	PWY-6969: TCA cycle V (2-oxoglutarate:ferredoxin oxidoreductase)	-0.0585016	0.0549375	2.1986e-18	0.25964	0	2.08345e-15	0.43073	0	4.49126e-23	-0.0763708	0.106846	1.75861e-39	3.08911e-20	0.000338733	-0.0500178	0.317536	0.448629	-0.0785808	-
PWY-6124: inosine-5'-phosphate biosynthesis II_with_PANTO-PWY: phosphopantothenate biosynthesis I	PWY-6124: inosine-5'-phosphate biosynthesis II	PANTO-PWY: phosphopantothenate biosynthesis I	0.835962	0	0.129463	0.857618	0	0.131629	0.893605	0	0.0512742	0.4555	0	0.000269385	3.09005e-20	0.000338235	0.835995	0.877385	0.900022	0.462108	-
PWY0-845: superpathway of pyridoxal 5'-phosphate biosynthesis and salvage_with_PWY-6606: guanosine nucleotides degradation II	PWY0-845: superpathway of pyridoxal 5'-phosphate biosynthesis and salvage	PWY-6606: guanosine nucleotides degradation II	-0.0702595	0.0206387	9.05687e-13	0.228204	3.91877e-06	0.000243164	0.43932	0	1.0636e-06	0.257269	0	0	3.23567e-20	0.000337739	-0.064532	0.245513	0.438943	0.257529	-
PYRIDNUCSYN-PWY: NAD biosynthesis I (from aspartate)_with_PWY-6123: inosine-5'-phosphate biosynthesis I	PYRIDNUCSYN-PWY: NAD biosynthesis I (from aspartate)	PWY-6123: inosine-5'-phosphate biosynthesis I	0.83913	0	0.119601	0.806563	0	0.110032	0.901776	0	0.0553712	0.458235	0	8.0135e-06	3.54975e-20	0.000337243	0.841245	0.803499	0.902984	0.46263	-
UNINTEGRATED_with_PRPP-PWY: superpathway of histidine, purine, and pyrimidine biosynthesis	UNINTEGRATED	PRPP-PWY: superpathway of histidine, purine, and pyrimidine biosynthesis	0.503029	0	0.000224299	0.710348	0	0.0462539	0.817621	0	0.00395801	0.387351	0	0	3.60601e-20	0.00033675	0.512055	0.803077	0.815482	0.387904	-
PYRIDNUCSYN-PWY: NAD biosynthesis I (from aspartate)_with_PWY-7229: superpathway of adenosine nucleotides de novo biosynthesis I	PYRIDNUCSYN-PWY: NAD biosynthesis I (from aspartate)	PWY-7229: superpathway of adenosine nucleotides de novo biosynthesis I	0.824308	0	0.109692	0.756166	0	0.0840466	0.888814	0	0.0462304	0.441221	0	1.68265e-05	3.74783e-20	0.000336257	0.82696	0.762533	0.895588	0.454305	-
PWY0-1296: purine ribonucleosides degradation_with_PWY-1269: CMP-3-deoxy-D-manno-octulosonate biosynthesis I	PWY0-1296: purine ribonucleosides degradation	PWY-1269: CMP-3-deoxy-D-manno-octulosonate biosynthesis I	-0.20481	0	2.4856e-12	0.208425	1.89074e-05	9.02331e-06	0.270242	5.216e-06	0	-0.100844	0.0315262	0	3.7544e-20	0.000335766	-0.199459	0.216536	0.264199	-0.102264	-
PWY0-845: superpathway of pyridoxal 5'-phosphate biosynthesis and salvage_with_PWY-5659: GDP-mannose biosynthesis	PWY0-845: superpathway of pyridoxal 5'-phosphate biosynthesis and salvage	PWY-5659: GDP-mannose biosynthesis	0.101885	0.000704669	2.37157e-12	0.36291	0	0.000465042	0.583468	0	5.78469e-05	0.43121	0	0	4.05515e-20	0.000335277	0.0970187	0.361906	0.584532	0.432684	-
HOMOSER-METSYN-PWY: L-methionine biosynthesis I_with_ARGININE-SYN4-PWY: L-ornithine de novo biosynthesis	HOMOSER-METSYN-PWY: L-methionine biosynthesis I	ARGININE-SYN4-PWY: L-ornithine de novo biosynthesis	-0.0255936	0.410757	2.02036e-12	0.198812	4.53674e-05	0.0012741	0.506535	0	0.000162348	0.264964	0	6.87753e-17	4.05735e-20	0.000334789	-0.0203595	0.210361	0.513716	0.261991	-
PWY-6969: TCA cycle V (2-oxoglutarate:ferredoxin oxidoreductase)_with_PWY-6277: superpathway of 5-aminoimidazole ribonucleotide biosynthesis	PWY-6969: TCA cycle V (2-oxoglutarate:ferredoxin oxidoreductase)	PWY-6277: superpathway of 5-aminoimidazole ribonucleotide biosynthesis	-0.0721886	0.0173003	2.24571e-18	0.254723	0	2.14415e-15	0.41917	0	4.7162e-23	-0.0739071	0.119049	2.10756e-39	4.34929e-20	0.000334302	-0.0781143	0.272093	0.424133	-0.0902721	-
PWY0-1298: superpathway of pyrimidine deoxyribonucleosides degradation_with_PWY-6897: thiamin salvage II	PWY0-1298: superpathway of pyrimidine deoxyribonucleosides degradation	PWY-6897: thiamin salvage II	-0.0481061	0.116306	0	0.282467	0	0.00319035	0.453057	0	2.00415e-20	0.256347	0	0	4.37197e-20	0.000333817	-0.0476449	0.27341	0.474498	0.257206	-
PWY66-409: superpathway of purine nucleotide salvage_with_PWY-6608: guanosine nucleotides degradation III	PWY66-409: superpathway of purine nucleotide salvage	PWY-6608: guanosine nucleotides degradation III	0.447962	0	0.0073386	0.463103	0	0.00448522	0.421698	0	2.9455e-20	-0.0296507	0.545544	1.36524e-60	4.38104e-20	0.000333333	0.454718	0.447259	0.423698	-0.020072	IBD
TRNA-CHARGING-PWY: tRNA charging_with_P23-PWY: reductive TCA cycle I	TRNA-CHARGING-PWY: tRNA charging	P23-PWY: reductive TCA cycle I	-0.526179	0	-0.00724246	-0.501012	0	-0.00283137	-0.551734	0	-1.78142e-07	-0.0523499	0.275206	0	4.45578e-20	0.000332851	-0.537687	-0.47847	-0.550286	-0.0556213	-
PYRIDOXSYN-PWY: pyridoxal 5'-phosphate biosynthesis I_with_PWY0-1298: superpathway of pyrimidine deoxyribonucleosides degradation	PYRIDOXSYN-PWY: pyridoxal 5'-phosphate biosynthesis I	PWY0-1298: superpathway of pyrimidine deoxyribonucleosides degradation	-0.0358016	0.246186	4.05624e-13	0.248945	3.84527e-07	6.74169e-05	0.503398	0	4.3864e-23	0.137885	0.00300085	3.04712e-65	4.76955e-20	0.00033237	-0.043514	0.262804	0.502196	0.137753	-
PWY-6969: TCA cycle V (2-oxoglutarate:ferredoxin oxidoreductase)_with_PWY-6122: 5-aminoimidazole ribonucleotide biosynthesis II	PWY-6969: TCA cycle V (2-oxoglutarate:ferredoxin oxidoreductase)	PWY-6122: 5-aminoimidazole ribonucleotide biosynthesis II	-0.0714436	0.0185151	2.27435e-18	0.256011	0	2.17584e-15	0.418526	0	4.85468e-23	-0.0732144	0.122652	2.28638e-39	4.96702e-20	0.00033189	-0.0773619	0.27341	0.423475	-0.0895683	-
PWY-3841: folate transformations II_with_COBALSYN-PWY: adenosylcobalamin salvage from cobinamide I	PWY-3841: folate transformations II	COBALSYN-PWY: adenosylcobalamin salvage from cobinamide I	0.786913	0	0.0868481	0.771825	0	0.0732764	0.846819	0	0.0214575	0.380601	0	0	5.03886e-20	0.000331412	0.800984	0.783045	0.850189	0.384871	IBD
PWY-7282: 4-amino-2-methyl-5-phosphomethylpyrimidine biosynthesis (yeast)_with_P185-PWY: formaldehyde assimilation III (dihydroxyacetone cycle)	PWY-7282: 4-amino-2-methyl-5-phosphomethylpyrimidine biosynthesis (yeast)	P185-PWY: formaldehyde assimilation III (dihydroxyacetone cycle)	-0.0227602	0.465534	6.88806e-21	0.281367	0	1.78763e-12	0.4938	0	3.23994e-21	0.254379	0	0	5.14027e-20	0.000330935	-0.029142	0.266455	0.472995	0.257602	-
P42-PWY: incomplete reductive TCA cycle_with_GLYCOGENSYNTH-PWY: glycogen biosynthesis I (from ADP-D-Glucose)	P42-PWY: incomplete reductive TCA cycle	GLYCOGENSYNTH-PWY: glycogen biosynthesis I (from ADP-D-Glucose)	-0.0458223	0.135207	1.8402e-10	0.250823	3.86698e-07	1.0027e-05	0.45156	0	0	0.291577	0	0	5.1439e-20	0.00033046	-0.0322711	0.335968	0.467994	0.285141	-
PWY-1269: CMP-3-deoxy-D-manno-octulosonate biosynthesis I_with_PWY-1042: glycolysis IV (plant cytosol)	PWY-1269: CMP-3-deoxy-D-manno-octulosonate biosynthesis I	PWY-1042: glycolysis IV (plant cytosol)	-0.136066	5.70465e-06	2.71474e-12	0.264395	0	1.17715e-05	0.338326	0	0	-0.0445408	0.356097	0	5.60444e-20	0.000344333	-0.13405	0.268034	0.359352	-0.0490099	-
PWYG-321: mycolate biosynthesis_with_HSERMETANA-PWY: L-methionine biosynthesis III	PWYG-321: mycolate biosynthesis	HSERMETANA-PWY: L-methionine biosynthesis III	-0.487004	0	-0.00026655	-0.364222	0	-5.69817e-06	-0.492255	0	-5.67073e-08	-0.00127635	0.980003	0	5.62738e-20	0.00034384	-0.493329	-0.375753	-0.521523	-0.00688387	-
PWY-6125: superpathway of guanosine nucleotides de novo biosynthesis II_with_GALACTUROCAT-PWY: D-galacturonate degradation I	PWY-6125: superpathway of guanosine nucleotides de novo biosynthesis II	GALACTUROCAT-PWY: D-galacturonate degradation I	0.469943	0	0.0107573	0.524609	0	0.0202156	0.677801	0	0.00290359	0.10152	0.0303548	1.98327e-10	5.74868e-20	0.000343348	0.500647	0.545335	0.682521	0.118337	-
PWY-7282: 4-amino-2-methyl-5-phosphomethylpyrimidine biosynthesis (yeast)_with_PWY-6608: guanosine nucleotides degradation III	PWY-7282: 4-amino-2-methyl-5-phosphomethylpyrimidine biosynthesis (yeast)	PWY-6608: guanosine nucleotides degradation III	0.0842884	0.00526493	3.77644e-12	0.359891	0	0.00068113	0.596921	0	9.30811e-05	0.264936	0	8.83163e-26	6.19711e-20	0.000342857	0.0980927	0.378299	0.595119	0.265276	-
TRNA-CHARGING-PWY: tRNA charging_with_PWY-5692: allantoin degradation to glyoxylate II	TRNA-CHARGING-PWY: tRNA charging	PWY-5692: allantoin degradation to glyoxylate II	-0.332802	0	-0.00181802	-0.360734	0	-0.00327258	-0.513736	0	-0.000332359	0.0788155	0.0956366	-1.72923e-31	6.30193e-20	0.000342368	-0.342949	-0.340087	-0.510567	0.0757976	-
PWY-6969: TCA cycle V (2-oxoglutarate:ferredoxin oxidoreductase)_with_DENOVOPURINE2-PWY: superpathway of purine nucleotides de novo biosynthesis II	PWY-6969: TCA cycle V (2-oxoglutarate:ferredoxin oxidoreductase)	DENOVOPURINE2-PWY: superpathway of purine nucleotides de novo biosynthesis II	0.067566	0.0261531	1.03277e-18	0.36937	0	1.38922e-15	0.449916	0	3.80034e-23	-0.0811448	0.0859647	2.50096e-40	6.39923e-20	0.00034188	0.0672451	0.366965	0.459841	-0.0936749	-
PWY-7003: glycerol degradation to butanol_with_PWY-6901: superpathway of glucose and xylose degradation	PWY-7003: glycerol degradation to butanol	PWY-6901: superpathway of glucose and xylose degradation	0.681016	0	0.0587015	0.724124	0	0.0854178	0.684854	0	9.34016e-29	0.246716	0	0	6.42736e-20	0.000341394	0.68364	0.718266	0.69794	0.247345	IBD
PWY-6386: UDP-N-acetylmuramoyl-pentapeptide biosynthesis II (lysine-containing)_with_PRPP-PWY: superpathway of histidine, purine, and pyrimidine biosynthesis	PWY-6386: UDP-N-acetylmuramoyl-pentapeptide biosynthesis II (lysine-containing)	PRPP-PWY: superpathway of histidine, purine, and pyrimidine biosynthesis	0.505629	0	0.000210659	0.72873	0	0.0478687	0.808993	0	0.00434638	0.388439	0	0	6.46088e-20	0.000340909	0.527055	0.861476	0.814892	0.393497	-
PWY-7221: guanosine ribonucleotides de novo biosynthesis_with_PRPP-PWY: superpathway of histidine, purine, and pyrimidine biosynthesis	PWY-7221: guanosine ribonucleotides de novo biosynthesis	PRPP-PWY: superpathway of histidine, purine, and pyrimidine biosynthesis	0.515406	0	0.00022158	0.719036	0	0.0461939	0.808847	0	0.00436205	0.366465	0	0	6.64217e-20	0.000340426	0.530683	0.82566	0.81837	0.366897	-
PYRIDOXSYN-PWY: pyridoxal 5'-phosphate biosynthesis I_with_PWY-3001: superpathway of L-isoleucine biosynthesis I	PYRIDOXSYN-PWY: pyridoxal 5'-phosphate biosynthesis I	PWY-3001: superpathway of L-isoleucine biosynthesis I	-0.0871272	0.00387669	2.20239e-12	0.209165	1.829e-05	0.000539543	0.449877	0	5.14194e-05	0.15323	0.000915326	4.55627e-18	6.66281e-20	0.000339943	-0.0782564	0.228904	0.467662	0.15317	-
SER-GLYSYN-PWY: superpathway of L-serine and glycine biosynthesis I_with_ARGININE-SYN4-PWY: L-ornithine de novo biosynthesis	SER-GLYSYN-PWY: superpathway of L-serine and glycine biosynthesis I	ARGININE-SYN4-PWY: L-ornithine de novo biosynthesis	0.0760424	0.0120829	2.28192e-12	0.247632	3.82497e-07	0.00180101	0.592403	0	0.000290277	0.338286	0	1.15399e-16	7.09046e-20	0.000339463	0.0778915	0.252792	0.600218	0.33777	-
PWY0-845: superpathway of pyridoxal 5'-phosphate biosynthesis and salvage_with_PWY-7199: pyrimidine deoxyribonucleosides salvage	PWY0-845: superpathway of pyridoxal 5'-phosphate biosynthesis and salvage	PWY-7199: pyrimidine deoxyribonucleosides salvage	-0.0498855	0.103092	3.02279e-12	0.214076	1.1854e-05	0.000625682	0.486245	0	4.62461e-05	0.206636	6.89715e-06	0	7.26796e-20	0.000338983	-0.0447955	0.232979	0.498515	0.207526	-
PWY-7282: 4-amino-2-methyl-5-phosphomethylpyrimidine biosynthesis (yeast)_with_P461-PWY: hexitol fermentation to lactate, formate, ethanol and acetate	PWY-7282: 4-amino-2-methyl-5-phosphomethylpyrimidine biosynthesis (yeast)	P461-PWY: hexitol fermentation to lactate, formate, ethanol and acetate	-0.0192834	0.538204	6.06917e-13	0.319283	0	0.000155541	0.491324	0	2.24992e-20	0.134353	0.00385706	7.48474e-59	7.27001e-20	0.000338505	-0.0251735	0.338921	0.474264	0.13554	-
PWY-7663: gondoate biosynthesis (anaerobic)_with_PWY-6737: starch degradation V	PWY-7663: gondoate biosynthesis (anaerobic)	PWY-6737: starch degradation V	0.380018	0	0.000695629	0.664701	0	0.0367744	0.788193	0	0.00775405	0.574805	0	7.28249e-06	7.31736e-20	0.000338028	0.391199	0.640914	0.814854	0.572952	-
PWY-6168: flavin biosynthesis III (fungi)_with_PWY-6123: inosine-5'-phosphate biosynthesis I	PWY-6168: flavin biosynthesis III (fungi)	PWY-6123: inosine-5'-phosphate biosynthesis I	0.411951	0	0	0.700209	0	0.0412115	0.797718	0	0.0136412	0.520116	0	0	7.38571e-20	0.000337553	0.408778	0.704645	0.811751	0.52244	-
PWY-7282: 4-amino-2-methyl-5-phosphomethylpyrimidine biosynthesis (yeast)_with_PWY-7234: inosine-5'-phosphate biosynthesis III	PWY-7282: 4-amino-2-methyl-5-phosphomethylpyrimidine biosynthesis (yeast)	PWY-7234: inosine-5'-phosphate biosynthesis III	-0.023997	0.441139	1.10863e-12	0.232274	2.53009e-06	0.000368433	0.517315	0	0	0.166162	0.000315433	0	7.42404e-20	0.000337079	-0.0150102	0.232583	0.516726	0.167546	-
PWY-7208: superpathway of pyrimidine nucleobases salvage_with_PRPP-PWY: superpathway of histidine, purine, and pyrimidine biosynthesis	PWY-7208: superpathway of pyrimidine nucleobases salvage	PRPP-PWY: superpathway of histidine, purine, and pyrimidine biosynthesis	0.426138	0	0.000180631	0.595563	0	0.0261655	0.756327	0	0.00288574	0.250236	0	0	7.69814e-20	0.000336606	0.424894	0.616695	0.751082	0.251599	-
PWY0-845: superpathway of pyridoxal 5'-phosphate biosynthesis and salvage_with_PWY-7400: L-arginine biosynthesis IV (archaebacteria)	PWY0-845: superpathway of pyridoxal 5'-phosphate biosynthesis and salvage	PWY-7400: L-arginine biosynthesis IV (archaebacteria)	-0.140333	3.42954e-06	1.53516e-12	0.239732	7.43577e-07	0.000266172	0.344479	0	3.9166e-12	0.139651	0.00264804	3.83245e-22	7.89079e-20	0.000336134	-0.133467	0.256781	0.349169	0.139535	-
PYRIDOXSYN-PWY: pyridoxal 5'-phosphate biosynthesis I_with_PWY-6122: 5-aminoimidazole ribonucleotide biosynthesis II	PYRIDOXSYN-PWY: pyridoxal 5'-phosphate biosynthesis I	PWY-6122: 5-aminoimidazole ribonucleotide biosynthesis II	-0.0619388	0.041888	2.32921e-12	0.251807	0	0.000629657	0.456391	0	5.5186e-05	0.209171	4.63097e-06	6.21753e-18	7.92408e-20	0.000335664	-0.051919	0.280413	0.472857	0.20918	-
PYRIDOXSYN-PWY: pyridoxal 5'-phosphate biosynthesis I_with_PWY-5347: superpathway of L-methionine biosynthesis (transsulfuration)	PYRIDOXSYN-PWY: pyridoxal 5'-phosphate biosynthesis I	PWY-5347: superpathway of L-methionine biosynthesis (transsulfuration)	-0.0929144	0.00201729	1.89832e-12	0.217678	8.23949e-06	0.000479336	0.442163	0	3.90678e-05	0.120648	0.00964896	8.73724e-19	8.1539e-20	0.000335196	-0.0884556	0.238282	0.450844	0.120715	-
UNMAPPED_with_PRPP-PWY: superpathway of histidine, purine, and pyrimidine biosynthesis	UNMAPPED	PRPP-PWY: superpathway of histidine, purine, and pyrimidine biosynthesis	0.529118	0	0.00019658	0.71883	0	0.0421135	0.79497	0	0.00363338	0.329711	0	0	8.26779e-20	0.000334728	0.538076	0.73959	0.798076	0.332897	-
GALACT-GLUCUROCAT-PWY: superpathway of hexuronide and hexuronate degradation_with_DENOVOPURINE2-PWY: superpathway of purine nucleotides de novo biosynthesis II	GALACT-GLUCUROCAT-PWY: superpathway of hexuronide and hexuronate degradation	DENOVOPURINE2-PWY: superpathway of purine nucleotides de novo biosynthesis II	0.56064	0	0.0177238	0.694225	0	0.0436173	0.697406	0	0.00194819	0.202972	1.08123e-05	1.21499e-09	8.31373e-20	0.000334262	0.585601	0.745984	0.701606	0.218937	-
PYRIDOXSYN-PWY: pyridoxal 5'-phosphate biosynthesis I_with_PWY-6277: superpathway of 5-aminoimidazole ribonucleotide biosynthesis	PYRIDOXSYN-PWY: pyridoxal 5'-phosphate biosynthesis I	PWY-6277: superpathway of 5-aminoimidazole ribonucleotide biosynthesis	-0.061889	0.0420508	2.29985e-12	0.251138	3.87117e-07	0.000629657	0.456189	0	5.51861e-05	0.209765	4.34959e-06	5.73113e-18	8.37173e-20	0.000333797	-0.0518688	0.279728	0.472653	0.209775	-
PWY0-845: superpathway of pyridoxal 5'-phosphate biosynthesis and salvage_with_PWY-5154: L-arginine biosynthesis III (via N-acetyl-L-citrulline)	PWY0-845: superpathway of pyridoxal 5'-phosphate biosynthesis and salvage	PWY-5154: L-arginine biosynthesis III (via N-acetyl-L-citrulline)	0.158528	0	0	0.564776	0	0.00023576	0.559552	0	1.53285e-12	0.36582	0	0	8.54724e-20	0.000333333	0.163385	0.566989	0.559841	0.366646	-
THISYNARA-PWY: superpathway of thiamin diphosphate biosynthesis III (eukaryotes)_with_PYRIDOXSYN-PWY: pyridoxal 5'-phosphate biosynthesis I	THISYNARA-PWY: superpathway of thiamin diphosphate biosynthesis III (eukaryotes)	PYRIDOXSYN-PWY: pyridoxal 5'-phosphate biosynthesis I	-0.0639955	0.0354423	1.60914e-12	0.232493	2.53229e-06	0.000474889	0.431865	0	3.6446e-05	0.273528	0	2.85786e-19	8.80196e-20	0.000332871	-0.0526087	0.257684	0.437187	0.278115	-
PWY66-409: superpathway of purine nucleotide salvage_with_PWY-6305: putrescine biosynthesis IV	PWY66-409: superpathway of purine nucleotide salvage	PWY-6305: putrescine biosynthesis IV	0.316875	0	0.00173187	0.379828	0	0.000578856	0.286517	6.40246e-07	2.21374e-20	-0.142151	0.00220265	0	8.8201e-20	0.00033241	0.317016	0.398479	0.286966	-0.133263	IBD
PWY-6168: flavin biosynthesis III (fungi)_with_PWY-6126: superpathway of adenosine nucleotides de novo biosynthesis II	PWY-6168: flavin biosynthesis III (fungi)	PWY-6126: superpathway of adenosine nucleotides de novo biosynthesis II	0.371234	0	0	0.631184	0	0.0298188	0.786236	0	0.0124454	0.499262	0	0	9.53367e-20	0.00033195	0.358205	0.634631	0.776724	0.503399	-
PWY-6353: purine nucleotides degradation II (aerobic)_with_PWY-6126: superpathway of adenosine nucleotides de novo biosynthesis II	PWY-6353: purine nucleotides degradation II (aerobic)	PWY-6126: superpathway of adenosine nucleotides de novo biosynthesis II	0.64983	0	0.0246	0.60292	0	0.0169657	0.634148	0	0	0.182982	7.39824e-05	9.50675e-17	9.70797e-20	0.000331492	0.656223	0.630377	0.646184	0.185812	IBD
PWY-6609: adenine and adenosine salvage III_with_PWY-1269: CMP-3-deoxy-D-manno-octulosonate biosynthesis I	PWY-6609: adenine and adenosine salvage III	PWY-1269: CMP-3-deoxy-D-manno-octulosonate biosynthesis I	-0.214725	0	2.59502e-12	0.198956	4.5081e-05	8.96585e-06	0.249483	2.792e-05	0	-0.118079	0.0114061	0	9.82469e-20	0.000331034	-0.20596	0.212367	0.253119	-0.119081	-
PWY-7663: gondoate biosynthesis (anaerobic)_with_PWY-5695: urate biosynthesis/inosine 5'-phosphate degradation	PWY-7663: gondoate biosynthesis (anaerobic)	PWY-5695: urate biosynthesis/inosine 5'-phosphate degradation	0.392046	0	0.000326154	0.626707	0	0.0214601	0.793512	0	0.00597334	0.665734	0	1.33297e-06	9.83753e-20	0.000330579	0.397152	0.640248	0.822247	0.669863	-
PWY66-409: superpathway of purine nucleotide salvage_with_PWY-6353: purine nucleotides degradation II (aerobic)	PWY66-409: superpathway of purine nucleotide salvage	PWY-6353: purine nucleotides degradation II (aerobic)	0.727141	0	0.0620259	0.692555	0	0.0358674	0.690184	0	0	0.274354	0	4.68581e-61	1.01607e-19	0.000330124	0.731427	0.673904	0.693124	0.281533	IBD
PWY-7219: adenosine ribonucleotides de novo biosynthesis_with_PRPP-PWY: superpathway of histidine, purine, and pyrimidine biosynthesis	PWY-7219: adenosine ribonucleotides de novo biosynthesis	PRPP-PWY: superpathway of histidine, purine, and pyrimidine biosynthesis	0.532762	0	0.000218649	0.738098	0	0.0483412	0.812531	0	0.00443175	0.379227	0	0	1.08307e-19	0.00032967	0.551108	0.837094	0.832248	0.379412	-
PWY-7222: guanosine deoxyribonucleotides de novo biosynthesis II_with_PWY-7211: superpathway of pyrimidine deoxyribonucleotides de novo biosynthesis	PWY-7222: guanosine deoxyribonucleotides de novo biosynthesis II	PWY-7211: superpathway of pyrimidine deoxyribonucleotides de novo biosynthesis	0.450548	0	0.00166169	0.647688	0	0.0271806	0.770784	0	0.000544822	0.295578	0	7.61328e-36	1.08484e-19	0.000329218	0.457861	0.650569	0.776144	0.301153	-
PYRIDOXSYN-PWY: pyridoxal 5'-phosphate biosynthesis I_with_PWY-6123: inosine-5'-phosphate biosynthesis I	PYRIDOXSYN-PWY: pyridoxal 5'-phosphate biosynthesis I	PWY-6123: inosine-5'-phosphate biosynthesis I	-0.0409345	0.183329	1.89134e-12	0.320866	0	0.000588294	0.448239	0	4.37444e-05	0.0567809	0.235234	4.31654e-19	1.09336e-19	0.000328767	-0.0379662	0.327763	0.464482	0.05657	-
TCA: TCA cycle I (prokaryotic)_with_PWY-7221: guanosine ribonucleotides de novo biosynthesis	TCA: TCA cycle I (prokaryotic)	PWY-7221: guanosine ribonucleotides de novo biosynthesis	-0.0393876	0.200892	7.9618e-19	0.255735	0	8.9181e-16	0.443855	0	1.12755e-23	-0.0732117	0.122658	1.38945e-40	1.09868e-19	0.000328317	-0.0450269	0.275734	0.446045	-0.0874947	-
URDEGR-PWY: superpathway of allantoin degradation in plants_with_DTDPRHAMSYN-PWY: dTDP-L-rhamnose biosynthesis I	URDEGR-PWY: superpathway of allantoin degradation in plants	DTDPRHAMSYN-PWY: dTDP-L-rhamnose biosynthesis I	-0.301998	0	-0.00100678	-0.30964	0	-0.00174026	-0.509915	0	-0.000257108	0.0957639	0.0415244	-3.89372e-32	1.10753e-19	0.000327869	-0.326196	-0.321758	-0.510919	0.0746346	-
PWY-6969: TCA cycle V (2-oxoglutarate:ferredoxin oxidoreductase)_with_PEPTIDOGLYCANSYN-PWY: peptidoglycan biosynthesis I (meso-diaminopimelate containing)	PWY-6969: TCA cycle V (2-oxoglutarate:ferredoxin oxidoreductase)	PEPTIDOGLYCANSYN-PWY: peptidoglycan biosynthesis I (meso-diaminopimelate containing)	-0.0707918	0.0196724	2.35306e-18	0.243162	3.76435e-07	2.24217e-15	0.41656	0	5.27597e-23	-0.084582	0.0730446	2.86944e-39	1.12211e-19	0.000327422	-0.0766699	0.279031	0.420886	-0.102527	-
PWY-6969: TCA cycle V (2-oxoglutarate:ferredoxin oxidoreductase)_with_PWY-6387: UDP-N-acetylmuramoyl-pentapeptide biosynthesis I (meso-diaminopimelate containing)	PWY-6969: TCA cycle V (2-oxoglutarate:ferredoxin oxidoreductase)	PWY-6387: UDP-N-acetylmuramoyl-pentapeptide biosynthesis I (meso-diaminopimelate containing)	-0.0704522	0.0202897	2.24303e-18	0.242318	3.75263e-07	2.13786e-15	0.416665	0	4.73827e-23	-0.0855551	0.0696855	2.20593e-39	1.16999e-19	0.000340599	-0.0765634	0.278649	0.420917	-0.103518	-
PWY-6386: UDP-N-acetylmuramoyl-pentapeptide biosynthesis II (lysine-containing)_with_P42-PWY: incomplete reductive TCA cycle	PWY-6386: UDP-N-acetylmuramoyl-pentapeptide biosynthesis II (lysine-containing)	P42-PWY: incomplete reductive TCA cycle	0.0691955	0.0226585	2.80322e-10	0.310729	0	1.83066e-05	0.56567	0	0	0.37708	0	0	1.18302e-19	0.000340136	0.0935753	0.482826	0.56808	0.384197	-
PWY-7229: superpathway of adenosine nucleotides de novo biosynthesis I_with_PWY-6545: pyrimidine deoxyribonucleotides de novo biosynthesis III	PWY-7229: superpathway of adenosine nucleotides de novo biosynthesis I	PWY-6545: pyrimidine deoxyribonucleotides de novo biosynthesis III	0.75007	0	0.059897	0.820446	0	0.105529	0.917479	0	0.0659448	0.499666	0	0	1.23749e-19	0.000339674	0.759531	0.824789	0.919631	0.498204	-
PWY-7208: superpathway of pyrimidine nucleobases salvage_with_PWY-6353: purine nucleotides degradation II (aerobic)	PWY-7208: superpathway of pyrimidine nucleobases salvage	PWY-6353: purine nucleotides degradation II (aerobic)	0.675028	0	0.0232298	0.674174	0	0.018325	0.674213	0	0	0.225315	0	1.16477e-17	1.24386e-19	0.000339213	0.679441	0.655423	0.682081	0.227385	IBD
PWY-6113: superpathway of mycolate biosynthesis_with_NONMEVIPP-PWY: methylerythritol phosphate pathway I	PWY-6113: superpathway of mycolate biosynthesis	NONMEVIPP-PWY: methylerythritol phosphate pathway I	-0.480329	0	-0.000716388	-0.380443	0	-1.86762e-05	-0.466428	0	-2.54563e-07	0.00615196	0.90389	0	1.25029e-19	0.000338753	-0.487496	-0.41398	-0.481721	-0.00421727	-
PWY-7196: superpathway of pyrimidine ribonucleosides salvage_with_PWY-6113: superpathway of mycolate biosynthesis	PWY-7196: superpathway of pyrimidine ribonucleosides salvage	PWY-6113: superpathway of mycolate biosynthesis	-0.374062	0	-0.000110539	-0.243839	3.77188e-07	-5.06259e-06	-0.402346	0	-1.06908e-07	0.105766	0.0238983	0	1.28437e-19	0.000338295	-0.366614	-0.243252	-0.395393	0.10341	-
PWY-841: superpathway of purine nucleotides de novo biosynthesis I_with_PWY-7282: 4-amino-2-methyl-5-phosphomethylpyrimidine biosynthesis (yeast)	PWY-841: superpathway of purine nucleotides de novo biosynthesis I	PWY-7282: 4-amino-2-methyl-5-phosphomethylpyrimidine biosynthesis (yeast)	0.21227	0	2.34428e-12	0.45161	0	0.000777232	0.690717	0	0.000438616	0.405754	0	9.3739e-17	1.3721e-19	0.000337838	0.218901	0.462402	0.695332	0.418599	-
RHAMCAT-PWY: L-rhamnose degradation I_with_ARGININE-SYN4-PWY: L-ornithine de novo biosynthesis	RHAMCAT-PWY: L-rhamnose degradation I	ARGININE-SYN4-PWY: L-ornithine de novo biosynthesis	0.186069	0	1.33206e-12	0.401661	0	0.00225105	0.672075	0	0.000263283	0.418812	0	0	1.39754e-19	0.000337382	0.189513	0.420303	0.671681	0.419209	-
PWY-6609: adenine and adenosine salvage III_with_PWY-6353: purine nucleotides degradation II (aerobic)	PWY-6609: adenine and adenosine salvage III	PWY-6353: purine nucleotides degradation II (aerobic)	0.748124	0	0.057193	0.718581	0	0.0395469	0.69673	0	0	0.302123	0	3.68389e-16	1.40656e-19	0.000336927	0.750124	0.704988	0.70085	0.302488	IBD
PWY-7196: superpathway of pyrimidine ribonucleosides salvage_with_ARGININE-SYN4-PWY: L-ornithine de novo biosynthesis	PWY-7196: superpathway of pyrimidine ribonucleosides salvage	ARGININE-SYN4-PWY: L-ornithine de novo biosynthesis	0.178386	0	5.17211e-13	0.338866	0	0.000800581	0.637087	0	0.00022258	0.504727	0	1.558e-42	1.40843e-19	0.000336474	0.178927	0.340425	0.622499	0.504393	-
PWY-7222: guanosine deoxyribonucleotides de novo biosynthesis II_with_PWY-5177: glutaryl-CoA degradation	PWY-7222: guanosine deoxyribonucleotides de novo biosynthesis II	PWY-5177: glutaryl-CoA degradation	0.630358	0	0.0356288	0.532523	0	0.0256139	0.756657	0	0.00959794	0.232067	0	0	1.43485e-19	0.000336022	0.64589	0.540327	0.776137	0.249689	-
TCA: TCA cycle I (prokaryotic)_with_PWY-7187: pyrimidine deoxyribonucleotides de novo biosynthesis II	TCA: TCA cycle I (prokaryotic)	PWY-7187: pyrimidine deoxyribonucleotides de novo biosynthesis II	-0.0150861	0.63245	5.72975e-19	0.308837	0	6.76381e-16	0.455289	0	8.68018e-24	-0.0252365	0.60859	5.83532e-41	1.54298e-19	0.00033557	-0.019283	0.309129	0.462727	-0.0396217	-
PWY-7199: pyrimidine deoxyribonucleosides salvage_with_NONMEVIPP-PWY: methylerythritol phosphate pathway I	PWY-7199: pyrimidine deoxyribonucleosides salvage	NONMEVIPP-PWY: methylerythritol phosphate pathway I	0.868005	0	0.140126	0.837217	0	0.117502	0.875531	0	0.0388861	0.471789	0	0	1.56256e-19	0.000335121	0.861038	0.818861	0.876854	0.47966	-
PWY-6545: pyrimidine deoxyribonucleotides de novo biosynthesis III_with_PWY-6126: superpathway of adenosine nucleotides de novo biosynthesis II	PWY-6545: pyrimidine deoxyribonucleotides de novo biosynthesis III	PWY-6126: superpathway of adenosine nucleotides de novo biosynthesis II	0.755794	0	0.0633529	0.821621	0	0.107093	0.914701	0	0.0645592	0.491055	0	0	1.56727e-19	0.000334672	0.765515	0.824027	0.919608	0.493756	-
PWY-6969: TCA cycle V (2-oxoglutarate:ferredoxin oxidoreductase)_with_PWY-6386: UDP-N-acetylmuramoyl-pentapeptide biosynthesis II (lysine-containing)	PWY-6969: TCA cycle V (2-oxoglutarate:ferredoxin oxidoreductase)	PWY-6386: UDP-N-acetylmuramoyl-pentapeptide biosynthesis II (lysine-containing)	-0.073809	0.0148717	2.24817e-18	0.239416	7.42859e-07	2.14619e-15	0.412653	0	4.77073e-23	-0.0867381	0.0657912	2.23161e-39	1.56841e-19	0.000334225	-0.0799472	0.276153	0.416704	-0.104382	-
PWY-6387: UDP-N-acetylmuramoyl-pentapeptide biosynthesis I (meso-diaminopimelate containing)_with_PRPP-PWY: superpathway of histidine, purine, and pyrimidine biosynthesis	PWY-6387: UDP-N-acetylmuramoyl-pentapeptide biosynthesis I (meso-diaminopimelate containing)	PRPP-PWY: superpathway of histidine, purine, and pyrimidine biosynthesis	0.509396	0	0.000211266	0.729626	0	0.048141	0.810045	0	0.00436168	0.394834	0	0	1.57077e-19	0.000333778	0.531338	0.860072	0.815366	0.400504	-
TRNA-CHARGING-PWY: tRNA charging_with_TCA: TCA cycle I (prokaryotic)	TRNA-CHARGING-PWY: tRNA charging	TCA: TCA cycle I (prokaryotic)	0.0237848	0.445268	7.06687e-19	0.340729	0	7.1325e-16	0.476024	0	9.26504e-24	-0.01543	0.75767	4.25857e-41	1.57396e-19	0.000333333	0.0199533	0.362536	0.475916	-0.0184776	-
PWY-7282: 4-amino-2-methyl-5-phosphomethylpyrimidine biosynthesis (yeast)_with_PWY-7196: superpathway of pyrimidine ribonucleosides salvage	PWY-7282: 4-amino-2-methyl-5-phosphomethylpyrimidine biosynthesis (yeast)	PWY-7196: superpathway of pyrimidine ribonucleosides salvage	0.21418	0	1.38603e-12	0.451945	0	0.000597088	0.691841	0	0.000394308	0.382999	0	6.53236e-42	1.6218e-19	0.000332889	0.203206	0.443326	0.689573	0.385344	-
PWY-5104: L-isoleucine biosynthesis IV_with_NAD-BIOSYNTHESIS-II: NAD salvage pathway II	PWY-5104: L-isoleucine biosynthesis IV	NAD-BIOSYNTHESIS-II: NAD salvage pathway II	0.193423	0	1.63894e-17	0.19509	6.24192e-05	0	-0.0216169	0.739378	0	-0.273538	0	0	1.64941e-19	0.000332447	0.196839	0.20455	-0.0166553	-0.277477	-
PYRIDOXSYN-PWY: pyridoxal 5'-phosphate biosynthesis I_with_PWY-5097: L-lysine biosynthesis VI	PYRIDOXSYN-PWY: pyridoxal 5'-phosphate biosynthesis I	PWY-5097: L-lysine biosynthesis VI	-0.0149045	0.636675	2.3479e-12	0.275589	0	0.000665124	0.470154	0	5.77315e-05	0.322389	0	6.24077e-18	1.67029e-19	0.000332005	-0.00609003	0.339456	0.498873	0.323386	-
P42-PWY: incomplete reductive TCA cycle_with_COA-PWY-1: coenzyme A biosynthesis II (mammalian)	P42-PWY: incomplete reductive TCA cycle	COA-PWY-1: coenzyme A biosynthesis II (mammalian)	0.0657263	0.0306227	2.91671e-10	0.296794	0	1.79617e-05	0.569127	0	0	0.35553	0	0	1.68723e-19	0.000331565	0.0833828	0.43127	0.589008	0.349832	-
PWY-7220: adenosine deoxyribonucleotides de novo biosynthesis II_with_PWY-7211: superpathway of pyrimidine deoxyribonucleotides de novo biosynthesis	PWY-7220: adenosine deoxyribonucleotides de novo biosynthesis II	PWY-7211: superpathway of pyrimidine deoxyribonucleotides de novo biosynthesis	0.452552	0	0.0016617	0.648587	0	0.0271806	0.770554	0	0.00054482	0.297607	0	8.25014e-36	1.69353e-19	0.000331126	0.45989	0.651477	0.775913	0.30319	-
PWY-7282: 4-amino-2-methyl-5-phosphomethylpyrimidine biosynthesis (yeast)_with_PRPP-PWY: superpathway of histidine, purine, and pyrimidine biosynthesis	PWY-7282: 4-amino-2-methyl-5-phosphomethylpyrimidine biosynthesis (yeast)	PRPP-PWY: superpathway of histidine, purine, and pyrimidine biosynthesis	0.185177	0	1.15455e-14	0.344077	0	0.000415513	0.672496	0	2.89712e-05	0.262408	0	0	1.75281e-19	0.000330688	0.182572	0.324476	0.670523	0.263396	-
PWY-7187: pyrimidine deoxyribonucleotides de novo biosynthesis II_with_PWY-6168: flavin biosynthesis III (fungi)	PWY-7187: pyrimidine deoxyribonucleotides de novo biosynthesis II	PWY-6168: flavin biosynthesis III (fungi)	0.342555	0	0	0.575315	0	0.0309257	0.774295	0	0.012308	0.532816	0	0	1.82866e-19	0.000330251	0.349842	0.576391	0.772614	0.531742	-
PWY-3781: aerobic respiration I (cytochrome c)_with_PWY-6527: stachyose degradation	PWY-3781: aerobic respiration I (cytochrome c)	PWY-6527: stachyose degradation	0.152001	5.53403e-07	7.9271e-45	0.20114	3.5437e-05	5.96812e-31	0.312557	3.42489e-07	0	-0.257875	0	-9.26268e-37	1.87318e-19	0.000329815	0.139804	0.265807	0.323108	-0.257165	-
PWY-7220: adenosine deoxyribonucleotides de novo biosynthesis II_with_PWY-6168: flavin biosynthesis III (fungi)	PWY-7220: adenosine deoxyribonucleotides de novo biosynthesis II	PWY-6168: flavin biosynthesis III (fungi)	0.353343	0	0	0.610535	0	0.0239933	0.769461	0	0.00928964	0.445448	0	0	1.87875e-19	0.000329381	0.360244	0.619293	0.770824	0.454623	-
PWY-6969: TCA cycle V (2-oxoglutarate:ferredoxin oxidoreductase)_with_PWY-6123: inosine-5'-phosphate biosynthesis I	PWY-6969: TCA cycle V (2-oxoglutarate:ferredoxin oxidoreductase)	PWY-6123: inosine-5'-phosphate biosynthesis I	-0.0768076	0.0112214	1.8475e-18	0.20901	1.82767e-05	1.78869e-15	0.409662	0	3.54576e-23	-0.119702	0.0102612	1.58935e-40	1.89612e-19	0.000328947	-0.0809712	0.214544	0.415169	-0.13454	-
PWY-7222: guanosine deoxyribonucleotides de novo biosynthesis II_with_PWY-6168: flavin biosynthesis III (fungi)	PWY-7222: guanosine deoxyribonucleotides de novo biosynthesis II	PWY-6168: flavin biosynthesis III (fungi)	0.353338	0	0	0.612034	0	0.0239932	0.768831	0	0.0092897	0.444579	0	0	1.9197e-19	0.000328515	0.360238	0.620805	0.770188	0.453745	-
PWY-6163: chorismate biosynthesis from 3-dehydroquinate_with_P42-PWY: incomplete reductive TCA cycle	PWY-6163: chorismate biosynthesis from 3-dehydroquinate	P42-PWY: incomplete reductive TCA cycle	0.0668143	0.0278953	2.84032e-10	0.289101	0	1.81726e-05	0.548077	0	0	0.4038	0	0	2.00417e-19	0.000328084	0.0900504	0.445455	0.552248	0.417817	-
VALSYN-PWY: L-valine biosynthesis_with_P42-PWY: incomplete reductive TCA cycle	VALSYN-PWY: L-valine biosynthesis	P42-PWY: incomplete reductive TCA cycle	0.0951942	0.00155319	2.68457e-10	0.344889	0	1.94736e-05	0.579487	0	0	0.405367	0	0	2.06579e-19	0.000327654	0.109667	0.431059	0.579534	0.413465	-
PYRIDOXSYN-PWY: pyridoxal 5'-phosphate biosynthesis I_with_PANTOSYN-PWY: pantothenate and coenzyme A biosynthesis I	PYRIDOXSYN-PWY: pyridoxal 5'-phosphate biosynthesis I	PANTOSYN-PWY: pantothenate and coenzyme A biosynthesis I	0.0486376	0.112272	2.01886e-12	0.350691	0	0.000775168	0.530956	0	6.74713e-05	0.355827	0	1.14144e-18	2.0992e-19	0.000327225	0.0500049	0.386837	0.54622	0.358409	-
PWY-3841: folate transformations II_with_P42-PWY: incomplete reductive TCA cycle	PWY-3841: folate transformations II	P42-PWY: incomplete reductive TCA cycle	0.0240627	0.439877	1.43377e-10	0.288847	0	9.00115e-06	0.531677	0	0	0.307965	0	0	2.10125e-19	0.000326797	0.0256469	0.349932	0.52299	0.307258	-
PWY-724: superpathway of L-lysine, L-threonine and L-methionine biosynthesis II_with_PWY-6969: TCA cycle V (2-oxoglutarate:ferredoxin oxidoreductase)	PWY-724: superpathway of L-lysine, L-threonine and L-methionine biosynthesis II	PWY-6969: TCA cycle V (2-oxoglutarate:ferredoxin oxidoreductase)	-0.0590153	0.052828	2.19457e-18	0.264062	0	2.06295e-15	0.422045	0	4.49881e-23	-0.0604512	0.205461	1.73836e-39	2.1013e-19	0.000326371	-0.050386	0.304593	0.424371	-0.063711	-
PWY-6163: chorismate biosynthesis from 3-dehydroquinate_with_P162-PWY: L-glutamate degradation V (via hydroxyglutarate)	PWY-6163: chorismate biosynthesis from 3-dehydroquinate	P162-PWY: L-glutamate degradation V (via hydroxyglutarate)	0.00956283	0.763517	8.74229e-21	0.178455	0.000229438	3.88801e-17	0.465908	0	0	0.394517	0	0	2.10622e-19	0.000325945	0.0274872	0.237275	0.470612	0.406526	-
P42-PWY: incomplete reductive TCA cycle_with_ARO-PWY: chorismate biosynthesis I	P42-PWY: incomplete reductive TCA cycle	ARO-PWY: chorismate biosynthesis I	0.0619293	0.0419204	3.0399e-10	0.290652	0	1.87076e-05	0.544683	0	0	0.39657	0	0	2.12896e-19	0.000325521	0.0800278	0.439605	0.563977	0.391176	-
PWY-6901: superpathway of glucose and xylose degradation_with_P185-PWY: formaldehyde assimilation III (dihydroxyacetone cycle)	PWY-6901: superpathway of glucose and xylose degradation	P185-PWY: formaldehyde assimilation III (dihydroxyacetone cycle)	0.783768	0	0.112184	0.834905	0	0.137584	0.74098	0	3.25355e-27	0.388231	0	0	2.16554e-19	0.000338101	0.784173	0.833617	0.768952	0.392203	-
PWY0-1298: superpathway of pyrimidine deoxyribonucleosides degradation_with_PWY-7282: 4-amino-2-methyl-5-phosphomethylpyrimidine biosynthesis (yeast)	PWY0-1298: superpathway of pyrimidine deoxyribonucleosides degradation	PWY-7282: 4-amino-2-methyl-5-phosphomethylpyrimidine biosynthesis (yeast)	0.0344139	0.265348	1.38844e-12	0.330626	0	0.000187405	0.538936	0	5.24194e-22	0.129455	0.00540285	2.10177e-62	2.18869e-19	0.000337662	0.027086	0.348044	0.545016	0.129489	-
TCA: TCA cycle I (prokaryotic)_with_PWY-7219: adenosine ribonucleotides de novo biosynthesis	TCA: TCA cycle I (prokaryotic)	PWY-7219: adenosine ribonucleotides de novo biosynthesis	-0.0340807	0.270086	7.93046e-19	0.264685	0	9.07275e-16	0.449441	0	1.14372e-23	-0.0513308	0.285019	1.4132e-40	2.25459e-19	0.000337224	-0.0408713	0.28352	0.450029	-0.0661526	-
PWY-7282: 4-amino-2-methyl-5-phosphomethylpyrimidine biosynthesis (yeast)_with_PWY-6936: seleno-amino acid biosynthesis	PWY-7282: 4-amino-2-methyl-5-phosphomethylpyrimidine biosynthesis (yeast)	PWY-6936: seleno-amino acid biosynthesis	-0.00344878	0.914673	2.91173e-12	0.288643	0	0.000415942	0.510942	0	4.33648e-05	0.244208	0	0	2.32441e-19	0.000336788	-0.00276841	0.302888	0.516161	0.246584	-
PWY-7279: aerobic respiration II (cytochrome c) (yeast)_with_PWY-6527: stachyose degradation	PWY-7279: aerobic respiration II (cytochrome c) (yeast)	PWY-6527: stachyose degradation	0.113679	0.000159566	4.73908e-46	0.153561	0.0015563	3.07144e-32	0.290556	6.46517e-07	0	-0.288652	0	-5.71272e-38	2.35342e-19	0.000336352	0.0969819	0.375458	0.326414	-0.291464	-
P42-PWY: incomplete reductive TCA cycle_with_COMPLETE-ARO-PWY: superpathway of aromatic amino acid biosynthesis	P42-PWY: incomplete reductive TCA cycle	COMPLETE-ARO-PWY: superpathway of aromatic amino acid biosynthesis	0.0628509	0.0388992	3.00292e-10	0.287174	0	1.84138e-05	0.547446	0	0	0.393515	0	0	2.36698e-19	0.000335917	0.080055	0.439522	0.566847	0.388008	-
PWY-7220: adenosine deoxyribonucleotides de novo biosynthesis II_with_PWY-5177: glutaryl-CoA degradation	PWY-7220: adenosine deoxyribonucleotides de novo biosynthesis II	PWY-5177: glutaryl-CoA degradation	0.631048	0	0.0356289	0.532271	0	0.0256141	0.755202	0	0.00959788	0.234401	0	0	2.45287e-19	0.000335484	0.646591	0.540074	0.774667	0.252056	-
PWY-7663: gondoate biosynthesis (anaerobic)_with_PWY-7111: pyruvate fermentation to isobutanol (engineered)	PWY-7663: gondoate biosynthesis (anaerobic)	PWY-7111: pyruvate fermentation to isobutanol (engineered)	0.353668	0	0.000584296	0.617356	0	0.0327005	0.767221	0	0.00659729	0.607537	0	2.19806e-05	2.49822e-19	0.000335052	0.364228	0.599616	0.792945	0.607372	-
PWY-6606: guanosine nucleotides degradation II_with_PWY-6353: purine nucleotides degradation II (aerobic)	PWY-6606: guanosine nucleotides degradation II	PWY-6353: purine nucleotides degradation II (aerobic)	0.794396	0	0.098403	0.820647	0	0.115397	0.779368	0	0	0.386685	0	0	2.51654e-19	0.00033462	0.801296	0.815249	0.785846	0.386753	IBD
PWY0-1297: superpathway of purine deoxyribonucleosides degradation_with_NONMEVIPP-PWY: methylerythritol phosphate pathway I	PWY0-1297: superpathway of purine deoxyribonucleosides degradation	NONMEVIPP-PWY: methylerythritol phosphate pathway I	0.421157	0	0.00590659	0.45822	0	0.00221026	0.2926	3.25172e-07	8.57958e-18	-0.0423678	0.381183	6.20911e-47	2.54152e-19	0.00033419	0.420189	0.399862	0.289473	-0.0364348	-
PWY-6121: 5-aminoimidazole ribonucleotide biosynthesis I_with_P42-PWY: incomplete reductive TCA cycle	PWY-6121: 5-aminoimidazole ribonucleotide biosynthesis I	P42-PWY: incomplete reductive TCA cycle	0.0986856	0.00102566	2.8766e-10	0.350828	0	1.94153e-05	0.589927	0	0	0.383564	0	0	2.58494e-19	0.000333761	0.109863	0.42373	0.586361	0.385558	-
PRPP-PWY: superpathway of histidine, purine, and pyrimidine biosynthesis_with_PEPTIDOGLYCANSYN-PWY: peptidoglycan biosynthesis I (meso-diaminopimelate containing)	PRPP-PWY: superpathway of histidine, purine, and pyrimidine biosynthesis	PEPTIDOGLYCANSYN-PWY: peptidoglycan biosynthesis I (meso-diaminopimelate containing)	0.514436	0	0.000216335	0.729876	0	0.0483751	0.811217	0	0.0044265	0.395969	0	0	2.65586e-19	0.000333333	0.520979	0.844035	0.815094	0.394394	-
PWY-6124: inosine-5'-phosphate biosynthesis II_with_PWY-5659: GDP-mannose biosynthesis	PWY-6124: inosine-5'-phosphate biosynthesis II	PWY-5659: GDP-mannose biosynthesis	0.799129	0	0.0905737	0.805147	0	0.0964384	0.892745	0	0.0510672	0.443544	0	0	2.69594e-19	0.000332907	0.800021	0.807941	0.900462	0.44832	IBD
PWY-7237: myo-, chiro- and scillo-inositol degradation_with_P162-PWY: L-glutamate degradation V (via hydroxyglutarate)	PWY-7237: myo-, chiro- and scillo-inositol degradation	P162-PWY: L-glutamate degradation V (via hydroxyglutarate)	-0.0859305	0.00441597	3.6992e-21	0.0392462	0.446813	7.90912e-18	0.375451	0	0	0.304517	0	0	2.75496e-19	0.000332481	-0.0883935	0.0413694	0.377123	0.307665	-
PWY-6969: TCA cycle V (2-oxoglutarate:ferredoxin oxidoreductase)_with_ILEUSYN-PWY: L-isoleucine biosynthesis I (from threonine)	PWY-6969: TCA cycle V (2-oxoglutarate:ferredoxin oxidoreductase)	ILEUSYN-PWY: L-isoleucine biosynthesis I (from threonine)	-0.0666525	0.0282931	2.37667e-18	0.236363	1.46848e-06	2.30992e-15	0.42809	0	5.35985e-23	-0.0627558	0.188156	2.75255e-39	2.782e-19	0.000332056	-0.0724887	0.256702	0.432895	-0.0805366	-
PWY-6124: inosine-5'-phosphate biosynthesis II_with_PWY-5188: tetrapyrrole biosynthesis I (from glutamate)	PWY-6124: inosine-5'-phosphate biosynthesis II	PWY-5188: tetrapyrrole biosynthesis I (from glutamate)	0.82308	0	0.119603	0.802104	0	0.108118	0.8573	0	0.0428355	0.4242	0	0.000146599	2.80161e-19	0.000331633	0.8243	0.797746	0.853151	0.426293	IBD
PWY-6606: guanosine nucleotides degradation II_with_ARGININE-SYN4-PWY: L-ornithine de novo biosynthesis	PWY-6606: guanosine nucleotides degradation II	ARGININE-SYN4-PWY: L-ornithine de novo biosynthesis	-0.0245703	0.43018	5.95409e-13	0.206943	2.11082e-05	0.000610752	0.460504	0	4.04579e-06	0.330349	0	0	2.83599e-19	0.00033121	-0.0143806	0.223678	0.466685	0.33044	-
PWY-6124: inosine-5'-phosphate biosynthesis II_with_ARGININE-SYN4-PWY: L-ornithine de novo biosynthesis	PWY-6124: inosine-5'-phosphate biosynthesis II	ARGININE-SYN4-PWY: L-ornithine de novo biosynthesis	0.108838	0.000292591	2.20411e-12	0.38278	0	0.00210971	0.607674	0	0.000269045	0.279441	0	2.4095e-17	2.83619e-19	0.000330789	0.109142	0.385714	0.606132	0.280427	-
PYRIDOXSYN-PWY: pyridoxal 5'-phosphate biosynthesis I_with_PWY-7237: myo-, chiro- and scillo-inositol degradation	PYRIDOXSYN-PWY: pyridoxal 5'-phosphate biosynthesis I	PWY-7237: myo-, chiro- and scillo-inositol degradation	-0.0892771	0.00306103	9.85233e-13	0.219606	7.60614e-06	0.000150209	0.403944	0	7.98767e-06	0.232473	0	0	3.00399e-19	0.000343075	-0.0923941	0.226206	0.405551	0.232688	-
P42-PWY: incomplete reductive TCA cycle_with_ILEUSYN-PWY: L-isoleucine biosynthesis I (from threonine)	P42-PWY: incomplete reductive TCA cycle	ILEUSYN-PWY: L-isoleucine biosynthesis I (from threonine)	0.096029	0.00140751	2.96345e-10	0.344812	0	1.94736e-05	0.578922	0	0	0.403795	0	0	3.02919e-19	0.00034264	0.112956	0.445422	0.598829	0.398832	-
PWY-7282: 4-amino-2-methyl-5-phosphomethylpyrimidine biosynthesis (yeast)_with_PWY-6595: superpathway of guanosine nucleotides degradation (plants)	PWY-7282: 4-amino-2-methyl-5-phosphomethylpyrimidine biosynthesis (yeast)	PWY-6595: superpathway of guanosine nucleotides degradation (plants)	-0.0168158	0.593067	5.38245e-13	0.295317	0	9.39854e-05	0.487638	0	1.88803e-07	0.245168	0	0	3.0303e-19	0.000342205	-0.0128824	0.293635	0.472237	0.246817	-
PWY0-845: superpathway of pyridoxal 5'-phosphate biosynthesis and salvage_with_PWY0-162: superpathway of pyrimidine ribonucleotides de novo biosynthesis	PWY0-845: superpathway of pyridoxal 5'-phosphate biosynthesis and salvage	PWY0-162: superpathway of pyrimidine ribonucleotides de novo biosynthesis	0.151987	5.53327e-07	1.80101e-12	0.323347	0	0.00051956	0.634347	0	6.94569e-05	0.43487	0	0	3.04812e-19	0.000341772	0.146552	0.328773	0.623241	0.435662	-
PWY-7221: guanosine ribonucleotides de novo biosynthesis_with_COBALSYN-PWY: adenosylcobalamin salvage from cobinamide I	PWY-7221: guanosine ribonucleotides de novo biosynthesis	COBALSYN-PWY: adenosylcobalamin salvage from cobinamide I	0.835056	0	0.123249	0.744919	0	0.0790633	0.863033	0	0.036115	0.444155	0	0	3.11633e-19	0.00034134	0.83908	0.713483	0.873057	0.445131	-
PWY-6126: superpathway of adenosine nucleotides de novo biosynthesis II_with_GLUCUROCAT-PWY: superpathway of &beta;-D-glucuronide and D-glucuronate degradation	PWY-6126: superpathway of adenosine nucleotides de novo biosynthesis II	GLUCUROCAT-PWY: superpathway of &beta;-D-glucuronide and D-glucuronate degradation	0.632028	0	0.0341815	0.664213	0	0.0459142	0.71673	0	0.0017024	0.217296	1.77363e-06	2.77266e-10	3.15921e-19	0.000340909	0.64885	0.686504	0.732023	0.234208	IBD
PWY-6387: UDP-N-acetylmuramoyl-pentapeptide biosynthesis I (meso-diaminopimelate containing)_with_P42-PWY: incomplete reductive TCA cycle	PWY-6387: UDP-N-acetylmuramoyl-pentapeptide biosynthesis I (meso-diaminopimelate containing)	P42-PWY: incomplete reductive TCA cycle	0.074487	0.0139653	2.7968e-10	0.314465	0	1.83907e-05	0.56655	0	0	0.375301	0	0	3.27461e-19	0.000340479	0.0993441	0.484086	0.568203	0.3832	-
VALSYN-PWY: L-valine biosynthesis_with_PWY-6969: TCA cycle V (2-oxoglutarate:ferredoxin oxidoreductase)	VALSYN-PWY: L-valine biosynthesis	PWY-6969: TCA cycle V (2-oxoglutarate:ferredoxin oxidoreductase)	-0.0659568	0.0300348	2.15305e-18	0.237178	1.47243e-06	2.08073e-15	0.427481	0	4.25024e-23	-0.062198	0.192216	1.77677e-39	3.28003e-19	0.00034005	-0.0633574	0.264437	0.428119	-0.0636277	-
VALSYN-PWY: L-valine biosynthesis_with_PWY-7663: gondoate biosynthesis (anaerobic)	VALSYN-PWY: L-valine biosynthesis	PWY-7663: gondoate biosynthesis (anaerobic)	0.354065	0	0.000582618	0.615426	0	0.032652	0.767049	0	0.00659387	0.606107	0	1.9693e-05	3.36205e-19	0.000339623	0.369746	0.596204	0.774044	0.608921	-
PWY-6123: inosine-5'-phosphate biosynthesis I_with_NONMEVIPP-PWY: methylerythritol phosphate pathway I	PWY-6123: inosine-5'-phosphate biosynthesis I	NONMEVIPP-PWY: methylerythritol phosphate pathway I	0.897328	0	0.15933	0.891649	0	0.154531	0.925685	0	0.0703801	0.533323	0	0.00171698	3.36433e-19	0.000339196	0.897431	0.915829	0.933827	0.540134	IBD
PWY-7111: pyruvate fermentation to isobutanol (engineered)_with_PWY-6969: TCA cycle V (2-oxoglutarate:ferredoxin oxidoreductase)	PWY-7111: pyruvate fermentation to isobutanol (engineered)	PWY-6969: TCA cycle V (2-oxoglutarate:ferredoxin oxidoreductase)	-0.0644293	0.0341878	2.22814e-18	0.23529	1.82822e-06	2.14589e-15	0.42936	0	4.58463e-23	-0.0630211	0.186218	1.99305e-39	3.41902e-19	0.00033877	-0.061538	0.26286	0.430289	-0.0649769	-
SALVADEHYPOX-PWY: adenosine nucleotides degradation II_with_PWY-7234: inosine-5'-phosphate biosynthesis III	SALVADEHYPOX-PWY: adenosine nucleotides degradation II	PWY-7234: inosine-5'-phosphate biosynthesis III	0.524945	0	0.013697	0.579389	0	0.0202656	0.54764	0	0	0.084994	0.0715745	0	3.68503e-19	0.000338346	0.517044	0.582246	0.548437	0.0865674	IBD
PWY-5659: GDP-mannose biosynthesis_with_ARGININE-SYN4-PWY: L-ornithine de novo biosynthesis	PWY-5659: GDP-mannose biosynthesis	ARGININE-SYN4-PWY: L-ornithine de novo biosynthesis	0.140382	3.43017e-06	1.5591e-12	0.32593	0	0.00116805	0.604077	0	0.000204809	0.469828	0	0	3.70851e-19	0.000337922	0.141667	0.325624	0.580195	0.4698	-
TCA: TCA cycle I (prokaryotic)_with_PWY-3001: superpathway of L-isoleucine biosynthesis I	TCA: TCA cycle I (prokaryotic)	PWY-3001: superpathway of L-isoleucine biosynthesis I	-0.0588709	0.0534162	7.75319e-19	0.265893	0	8.69792e-16	0.437798	0	1.21075e-23	-0.00535745	0.916511	1.34736e-40	3.80444e-19	0.0003375	-0.0648625	0.27151	0.441425	-0.0201097	-
PYRIDOXSYN-PWY: pyridoxal 5'-phosphate biosynthesis I_with_PWY-7219: adenosine ribonucleotides de novo biosynthesis	PYRIDOXSYN-PWY: pyridoxal 5'-phosphate biosynthesis I	PWY-7219: adenosine ribonucleotides de novo biosynthesis	-0.0549546	0.0717561	2.25112e-12	0.253938	0	0.000632999	0.450848	0	5.63947e-05	0.222926	3.00354e-07	4.78193e-18	3.87512e-19	0.000337079	-0.0423249	0.306549	0.480666	0.222935	-
PWY-6168: flavin biosynthesis III (fungi)_with_PWY-5188: tetrapyrrole biosynthesis I (from glutamate)	PWY-6168: flavin biosynthesis III (fungi)	PWY-5188: tetrapyrrole biosynthesis I (from glutamate)	0.410318	0	0	0.620716	0	0.033186	0.813832	0	0.0139724	0.552705	0	0	3.92149e-19	0.000336658	0.400287	0.625872	0.798926	0.554776	-
PWY-6123: inosine-5'-phosphate biosynthesis I_with_PWY-5177: glutaryl-CoA degradation	PWY-6123: inosine-5'-phosphate biosynthesis I	PWY-5177: glutaryl-CoA degradation	0.74488	0	0.059324	0.678944	0	0.0535042	0.836367	0	0.0173968	0.360579	0	0	3.97676e-19	0.000336239	0.746123	0.677855	0.842468	0.367056	-
PWY-7400: L-arginine biosynthesis IV (archaebacteria)_with_PWY-5154: L-arginine biosynthesis III (via N-acetyl-L-citrulline)	PWY-7400: L-arginine biosynthesis IV (archaebacteria)	PWY-5154: L-arginine biosynthesis III (via N-acetyl-L-citrulline)	0.548061	0	0	0.772402	0	0.0801681	0.840115	0	0.0219483	0.474754	0	0	3.98051e-19	0.000335821	0.545211	0.775457	0.839737	0.475056	-
PYRIDOXSYN-PWY: pyridoxal 5'-phosphate biosynthesis I_with_PWY-6124: inosine-5'-phosphate biosynthesis II	PYRIDOXSYN-PWY: pyridoxal 5'-phosphate biosynthesis I	PWY-6124: inosine-5'-phosphate biosynthesis II	-0.0288791	0.351817	1.72558e-12	0.333948	0	0.000566045	0.44238	0	3.88449e-05	0.0501135	0.296938	1.46465e-19	4.245e-19	0.000335404	-0.0277845	0.338873	0.458132	0.0499003	-
RHAMCAT-PWY: L-rhamnose degradation I_with_PWY-6123: inosine-5'-phosphate biosynthesis I	RHAMCAT-PWY: L-rhamnose degradation I	PWY-6123: inosine-5'-phosphate biosynthesis I	0.732145	0	0.0741555	0.747032	0	0.0771557	0.814305	0	0.0264188	0.339199	0	0	4.30795e-19	0.000334988	0.734027	0.741112	0.816052	0.340558	IBD
PWY-7663: gondoate biosynthesis (anaerobic)_with_ILEUSYN-PWY: L-isoleucine biosynthesis I (from threonine)	PWY-7663: gondoate biosynthesis (anaerobic)	ILEUSYN-PWY: L-isoleucine biosynthesis I (from threonine)	0.354858	0	0.000582618	0.616277	0	0.0326518	0.766845	0	0.00659386	0.604661	0	1.9693e-05	4.31371e-19	0.000334572	0.365279	0.598603	0.79261	0.604209	-
TRNA-CHARGING-PWY: tRNA charging_with_PWY-6612: superpathway of tetrahydrofolate biosynthesis	TRNA-CHARGING-PWY: tRNA charging	PWY-6612: superpathway of tetrahydrofolate biosynthesis	0.235998	0	3.5422e-21	0.359788	0	6.25116e-19	0.205831	0.000594169	4.39162e-37	-0.185324	5.82988e-05	3.21948e-39	4.37827e-19	0.000334158	0.235052	0.379837	0.210156	-0.184852	-
PYRIDOXSYN-PWY: pyridoxal 5'-phosphate biosynthesis I_with_PWY-6385: peptidoglycan biosynthesis III (mycobacteria)	PYRIDOXSYN-PWY: pyridoxal 5'-phosphate biosynthesis I	PWY-6385: peptidoglycan biosynthesis III (mycobacteria)	0.115411	0.000128525	1.10038e-12	0.385267	0	0.000745136	0.577675	0	8.61911e-05	0.44005	0	1.51531e-19	4.47952e-19	0.000333745	0.119593	0.415429	0.593668	0.440792	-
PWY-7663: gondoate biosynthesis (anaerobic)_with_ASPASN-PWY: superpathway of L-aspartate and L-asparagine biosynthesis	PWY-7663: gondoate biosynthesis (anaerobic)	ASPASN-PWY: superpathway of L-aspartate and L-asparagine biosynthesis	0.301675	0	0.000173178	0.540726	0	0.0151663	0.744773	0	0.00204599	0.475361	0	0	4.49344e-19	0.000333333	0.312815	0.528019	0.772628	0.47729	-
P42-PWY: incomplete reductive TCA cycle_with_1CMET2-PWY: N10-formyl-tetrahydrofolate biosynthesis	P42-PWY: incomplete reductive TCA cycle	1CMET2-PWY: N10-formyl-tetrahydrofolate biosynthesis	0.0743233	0.0141772	1.85485e-10	0.333199	0	1.03229e-05	0.566841	0	0	0.359027	0	0	4.59203e-19	0.000332922	0.0849852	0.404882	0.586895	0.354946	-
PWY-7357: thiamin formation from pyrithiamine and oxythiamine (yeast)_with_P162-PWY: L-glutamate degradation V (via hydroxyglutarate)	PWY-7357: thiamin formation from pyrithiamine and oxythiamine (yeast)	P162-PWY: L-glutamate degradation V (via hydroxyglutarate)	0.0146207	0.64323	7.69361e-21	0.177589	0.000241637	3.36837e-17	0.469635	0	0	0.392969	0	0	4.63388e-19	0.000332512	0.0330842	0.205404	0.471183	0.399511	-
PRPP-PWY: superpathway of histidine, purine, and pyrimidine biosynthesis_with_COA-PWY-1: coenzyme A biosynthesis II (mammalian)	PRPP-PWY: superpathway of histidine, purine, and pyrimidine biosynthesis	COA-PWY-1: coenzyme A biosynthesis II (mammalian)	0.517874	0	0.000207652	0.723046	0	0.0468414	0.815872	0	0.00411649	0.399725	0	0	4.65401e-19	0.000332103	0.524927	0.823485	0.818541	0.398037	-
PWY4LZ-257: superpathway of fermentation (Chlamydomonas reinhardtii)_with_PWY-6588: pyruvate fermentation to acetone	PWY4LZ-257: superpathway of fermentation (Chlamydomonas reinhardtii)	PWY-6588: pyruvate fermentation to acetone	0.218238	0	1.64907e-30	0.124662	0.0110659	4.28121e-22	0.202644	0.000726448	0	0.590057	0	0	4.72452e-19	0.000331695	0.222466	0.134209	0.204709	0.626605	IBD
SALVADEHYPOX-PWY: adenosine nucleotides degradation II_with_PYRIDOXSYN-PWY: pyridoxal 5'-phosphate biosynthesis I	SALVADEHYPOX-PWY: adenosine nucleotides degradation II	PYRIDOXSYN-PWY: pyridoxal 5'-phosphate biosynthesis I	-0.0579554	0.057275	1.18445e-12	0.221331	6.95531e-06	0.000242815	0.422276	0	4.76144e-06	0.289748	0	8.82825e-30	4.76641e-19	0.000331288	-0.0431528	0.249804	0.425853	0.291056	-
PWY-7229: superpathway of adenosine nucleotides de novo biosynthesis I_with_GLUCUROCAT-PWY: superpathway of &beta;-D-glucuronide and D-glucuronate degradation	PWY-7229: superpathway of adenosine nucleotides de novo biosynthesis I	GLUCUROCAT-PWY: superpathway of &beta;-D-glucuronide and D-glucuronate degradation	0.644577	0	0.0375784	0.681783	0	0.0511994	0.730892	0	0.0019144	0.2375	0	3.92778e-10	4.8514e-19	0.000330882	0.659383	0.699385	0.745484	0.255006	-
PWY0-1296: purine ribonucleosides degradation_with_PRPP-PWY: superpathway of histidine, purine, and pyrimidine biosynthesis	PWY0-1296: purine ribonucleosides degradation	PRPP-PWY: superpathway of histidine, purine, and pyrimidine biosynthesis	0.406869	0	0.000177401	0.629513	0	0.0381152	0.7675	0	0.00347836	0.34039	0	0	4.88528e-19	0.000342717	0.410055	0.680425	0.76832	0.340837	-
PWY-7229: superpathway of adenosine nucleotides de novo biosynthesis I_with_PWY-6353: purine nucleotides degradation II (aerobic)	PWY-7229: superpathway of adenosine nucleotides de novo biosynthesis I	PWY-6353: purine nucleotides degradation II (aerobic)	0.660258	0	0.0271266	0.605635	0	0.0188359	0.640746	0	0	0.202744	1.0805e-05	1.35254e-16	4.9263e-19	0.000342298	0.669184	0.62525	0.655873	0.212348	IBD
TCA: TCA cycle I (prokaryotic)_with_PWY-6387: UDP-N-acetylmuramoyl-pentapeptide biosynthesis I (meso-diaminopimelate containing)	TCA: TCA cycle I (prokaryotic)	PWY-6387: UDP-N-acetylmuramoyl-pentapeptide biosynthesis I (meso-diaminopimelate containing)	-0.0460768	0.133007	8.0907e-19	0.249114	3.84793e-07	9.30971e-16	0.436596	0	1.20662e-23	-0.063181	0.185025	1.77266e-40	4.93834e-19	0.00034188	-0.0524687	0.271055	0.439795	-0.0795242	-
PWY-7282: 4-amino-2-methyl-5-phosphomethylpyrimidine biosynthesis (yeast)_with_PWY-6125: superpathway of guanosine nucleotides de novo biosynthesis II	PWY-7282: 4-amino-2-methyl-5-phosphomethylpyrimidine biosynthesis (yeast)	PWY-6125: superpathway of guanosine nucleotides de novo biosynthesis II	0.20244	0	2.19028e-12	0.435755	0	0.000646541	0.679682	0	0.000276424	0.383298	0	1.32441e-16	5.00348e-19	0.000341463	0.189091	0.421301	0.675211	0.39052	-
PWY-6168: flavin biosynthesis III (fungi)_with_PWY-5097: L-lysine biosynthesis VI	PWY-6168: flavin biosynthesis III (fungi)	PWY-5097: L-lysine biosynthesis VI	0.440672	0	0	0.683488	0	0.0465933	0.822655	0	0.018788	0.671278	0	0	5.05767e-19	0.000341048	0.450624	0.727693	0.854157	0.675362	-
PWY-6969: TCA cycle V (2-oxoglutarate:ferredoxin oxidoreductase)_with_PWY-5686: UMP biosynthesis	PWY-6969: TCA cycle V (2-oxoglutarate:ferredoxin oxidoreductase)	PWY-5686: UMP biosynthesis	-0.0521927	0.0877425	2.32512e-18	0.255281	0	2.20276e-15	0.4261	0	5.01971e-23	-0.0653495	0.169937	2.58594e-39	5.10094e-19	0.000340633	-0.0583575	0.285367	0.430265	-0.0837043	-
PWY-6123: inosine-5'-phosphate biosynthesis I_with_P42-PWY: incomplete reductive TCA cycle	PWY-6123: inosine-5'-phosphate biosynthesis I	P42-PWY: incomplete reductive TCA cycle	0.0999812	0.00087732	2.30352e-10	0.374096	0	1.68646e-05	0.598115	0	0	0.277082	0	0	5.10363e-19	0.000340219	0.102944	0.399258	0.59264	0.278173	-
TCA: TCA cycle I (prokaryotic)_with_PWY-6277: superpathway of 5-aminoimidazole ribonucleotide biosynthesis	TCA: TCA cycle I (prokaryotic)	PWY-6277: superpathway of 5-aminoimidazole ribonucleotide biosynthesis	-0.049013	0.109455	8.10039e-19	0.258524	0	9.3371e-16	0.437522	0	1.201e-23	-0.0418184	0.387706	1.6936e-40	5.11261e-19	0.000339806	-0.0551675	0.267285	0.441653	-0.056564	-
TCA: TCA cycle I (prokaryotic)_with_PWY-6122: 5-aminoimidazole ribonucleotide biosynthesis II	TCA: TCA cycle I (prokaryotic)	PWY-6122: 5-aminoimidazole ribonucleotide biosynthesis II	-0.0486539	0.112151	8.20368e-19	0.258384	0	9.47508e-16	0.437189	0	1.23627e-23	-0.0430829	0.372768	1.8373e-40	5.31246e-19	0.000339394	-0.0548053	0.267142	0.441313	-0.0578498	-
PWY-7663: gondoate biosynthesis (anaerobic)_with_HISTSYN-PWY: L-histidine biosynthesis	PWY-7663: gondoate biosynthesis (anaerobic)	HISTSYN-PWY: L-histidine biosynthesis	0.230125	0	0.000392388	0.444409	0	0.0207422	0.656757	0	0.0043125	0.56662	0	6.01032e-06	5.43179e-19	0.000338983	0.23856	0.432857	0.682505	0.568138	-
TCA: TCA cycle I (prokaryotic)_with_PEPTIDOGLYCANSYN-PWY: peptidoglycan biosynthesis I (meso-diaminopimelate containing)	TCA: TCA cycle I (prokaryotic)	PEPTIDOGLYCANSYN-PWY: peptidoglycan biosynthesis I (meso-diaminopimelate containing)	-0.0461995	0.13196	8.48758e-19	0.250823	3.86713e-07	9.76395e-16	0.435688	0	1.34355e-23	-0.0612779	0.19914	2.30584e-40	5.51768e-19	0.000338573	-0.0523434	0.272545	0.438954	-0.0775797	-
PRPP-PWY: superpathway of histidine, purine, and pyrimidine biosynthesis_with_BRANCHED-CHAIN-AA-SYN-PWY: superpathway of branched amino acid biosynthesis	PRPP-PWY: superpathway of histidine, purine, and pyrimidine biosynthesis	BRANCHED-CHAIN-AA-SYN-PWY: superpathway of branched amino acid biosynthesis	0.561404	0	0.000228668	0.775569	0	0.0711152	0.827583	0	0.00737829	0.435417	0	0	5.53144e-19	0.000338164	0.563868	0.808282	0.830514	0.434629	-
PWY0-845: superpathway of pyridoxal 5'-phosphate biosynthesis and salvage_with_ARGSYN-PWY: L-arginine biosynthesis I (via L-ornithine)	PWY0-845: superpathway of pyridoxal 5'-phosphate biosynthesis and salvage	ARGSYN-PWY: L-arginine biosynthesis I (via L-ornithine)	-0.147099	1.35538e-06	1.39179e-12	0.236768	1.47053e-06	0.000218561	0.323545	3.5327e-07	2.52074e-11	0.112673	0.0158943	2.72481e-21	5.56812e-19	0.000337756	-0.14057	0.253573	0.328396	0.112511	-
PWY-6151: S-adenosyl-L-methionine cycle I_with_COBALSYN-PWY: adenosylcobalamin salvage from cobinamide I	PWY-6151: S-adenosyl-L-methionine cycle I	COBALSYN-PWY: adenosylcobalamin salvage from cobinamide I	0.854997	0	0.136604	0.773226	0	0.0822931	0.885354	0	0.0458437	0.477778	0	0	5.58829e-19	0.000337349	0.857548	0.746678	0.908413	0.478486	-
P162-PWY: L-glutamate degradation V (via hydroxyglutarate)_with_ARO-PWY: chorismate biosynthesis I	P162-PWY: L-glutamate degradation V (via hydroxyglutarate)	ARO-PWY: chorismate biosynthesis I	0.010442	0.742252	9.35633e-21	0.177349	0.000246425	4.20258e-17	0.467277	0	0	0.38661	0	0	5.62999e-19	0.000336943	0.0184146	0.197771	0.465526	0.382483	-
PWY0-1319: CDP-diacylglycerol biosynthesis II_with_PWY-1269: CMP-3-deoxy-D-manno-octulosonate biosynthesis I	PWY0-1319: CDP-diacylglycerol biosynthesis II	PWY-1269: CMP-3-deoxy-D-manno-octulosonate biosynthesis I	-0.168821	0	2.67569e-12	0.244137	3.77644e-07	1.07955e-05	0.285743	6.38692e-07	0	-0.0171411	0.73088	0	5.63165e-19	0.000336538	-0.151524	0.289555	0.287812	-0.0130163	-
PWY-5989: stearate biosynthesis II (bacteria and plants)_with_PWY-3841: folate transformations II	PWY-5989: stearate biosynthesis II (bacteria and plants)	PWY-3841: folate transformations II	0.510354	0	0.00101223	0.720752	0	0.0472394	0.625273	0	3.47535e-16	0.221006	8.96245e-07	0	5.65242e-19	0.000336134	0.512743	0.726128	0.627626	0.2321	-
PWY-6969: TCA cycle V (2-oxoglutarate:ferredoxin oxidoreductase)_with_PWY-6121: 5-aminoimidazole ribonucleotide biosynthesis I	PWY-6969: TCA cycle V (2-oxoglutarate:ferredoxin oxidoreductase)	PWY-6121: 5-aminoimidazole ribonucleotide biosynthesis I	-0.0701472	0.0208414	2.30705e-18	0.240394	7.45434e-07	2.22475e-15	0.410311	0	4.95389e-23	-0.0794588	0.0928627	2.42983e-39	5.69883e-19	0.000335731	-0.0759205	0.257287	0.415727	-0.0955379	-
PWY0-166: superpathway of pyrimidine deoxyribonucleotides de novo biosynthesis (E. coli)_with_ARGININE-SYN4-PWY: L-ornithine de novo biosynthesis	PWY0-166: superpathway of pyrimidine deoxyribonucleotides de novo biosynthesis (E. coli)	ARGININE-SYN4-PWY: L-ornithine de novo biosynthesis	0.137904	4.17929e-06	8.51258e-13	0.303382	0	0.00107951	0.631987	0	0.000219468	0.378773	0	3.46455e-17	5.77028e-19	0.000335329	0.143825	0.306195	0.635111	0.386601	-
PWY-6353: purine nucleotides degradation II (aerobic)_with_ARGSYNBSUB-PWY: L-arginine biosynthesis II (acetyl cycle)	PWY-6353: purine nucleotides degradation II (aerobic)	ARGSYNBSUB-PWY: L-arginine biosynthesis II (acetyl cycle)	0.703707	0	0.0344024	0.687673	0	0.0264533	0.641652	0	0	0.257999	0	4.40612e-21	5.77438e-19	0.000334928	0.702267	0.67755	0.635798	0.258962	-
PRPP-PWY: superpathway of histidine, purine, and pyrimidine biosynthesis_with_ASPASN-PWY: superpathway of L-aspartate and L-asparagine biosynthesis	PRPP-PWY: superpathway of histidine, purine, and pyrimidine biosynthesis	ASPASN-PWY: superpathway of L-aspartate and L-asparagine biosynthesis	0.428678	0	6.75519e-05	0.622443	0	0.0239857	0.713225	0	0.00140003	0.211892	3.49956e-06	0	5.91811e-19	0.000334528	0.434108	0.653132	0.712272	0.210763	-
PYRIDOXSYN-PWY: pyridoxal 5'-phosphate biosynthesis I_with_PWY-7229: superpathway of adenosine nucleotides de novo biosynthesis I	PYRIDOXSYN-PWY: pyridoxal 5'-phosphate biosynthesis I	PWY-7229: superpathway of adenosine nucleotides de novo biosynthesis I	-0.0130714	0.679608	1.68702e-12	0.330841	0	0.0004672	0.480017	0	4.29105e-05	0.176294	0.000134764	5.59388e-19	5.9677e-19	0.000334129	-0.0134671	0.325482	0.482134	0.176787	-
PWY-6609: adenine and adenosine salvage III_with_COBALSYN-PWY: adenosylcobalamin salvage from cobinamide I	PWY-6609: adenine and adenosine salvage III	COBALSYN-PWY: adenosylcobalamin salvage from cobinamide I	0.825178	0	0.115188	0.750441	0	0.0780331	0.849746	0	0.0296082	0.428675	0	0	6.29804e-19	0.000333731	0.821808	0.72639	0.851185	0.429179	-
TRPSYN-PWY: L-tryptophan biosynthesis_with_PYRIDOXSYN-PWY: pyridoxal 5'-phosphate biosynthesis I	TRPSYN-PWY: L-tryptophan biosynthesis	PYRIDOXSYN-PWY: pyridoxal 5'-phosphate biosynthesis I	-0.0624188	0.0402657	1.56805e-12	0.204042	2.89836e-05	0.000315674	0.446608	0	3.02826e-05	0.23857	0	2.81051e-19	6.31694e-19	0.000333333	-0.06292	0.217205	0.452456	0.241262	-
PYRIDOXSYN-PWY: pyridoxal 5'-phosphate biosynthesis I_with_PWY-2942: L-lysine biosynthesis III	PYRIDOXSYN-PWY: pyridoxal 5'-phosphate biosynthesis I	PWY-2942: L-lysine biosynthesis III	-0.00169434	0.95829	2.29168e-12	0.286425	0	0.000626542	0.474177	0	5.43099e-05	0.330603	0	5.98854e-18	6.34597e-19	0.000332937	0.00380414	0.346716	0.501548	0.331346	-
PWY-6168: flavin biosynthesis III (fungi)_with_PANTOSYN-PWY: pantothenate and coenzyme A biosynthesis I	PWY-6168: flavin biosynthesis III (fungi)	PANTOSYN-PWY: pantothenate and coenzyme A biosynthesis I	0.497662	0	0	0.746969	0	0.0543043	0.854278	0	0.0254441	0.670604	0	0	6.38689e-19	0.000332542	0.495023	0.766179	0.870506	0.677157	-
PWY-3841: folate transformations II_with_CITRULBIO-PWY: L-citrulline biosynthesis	PWY-3841: folate transformations II	CITRULBIO-PWY: L-citrulline biosynthesis	0.214852	0	1.48241e-25	0.354765	0	5.04694e-18	0.692487	0	7.01459e-12	0.365444	0	3.38509e-23	6.42324e-19	0.000332147	0.217377	0.390601	0.690209	0.364082	-
PWY-5667: CDP-diacylglycerol biosynthesis I_with_PWY-1269: CMP-3-deoxy-D-manno-octulosonate biosynthesis I	PWY-5667: CDP-diacylglycerol biosynthesis I	PWY-1269: CMP-3-deoxy-D-manno-octulosonate biosynthesis I	-0.168642	0	2.84231e-12	0.243398	3.7669e-07	1.07959e-05	0.285332	9.57182e-07	0	-0.0170416	0.732405	0	6.65686e-19	0.000331754	-0.151338	0.288815	0.287403	-0.0129683	-
PWY-6168: flavin biosynthesis III (fungi)_with_PWY-2942: L-lysine biosynthesis III	PWY-6168: flavin biosynthesis III (fungi)	PWY-2942: L-lysine biosynthesis III	0.441561	0	0	0.68089	0	0.0438906	0.823591	0	0.0180514	0.665806	0	0	6.7734e-19	0.000343195	0.444359	0.72257	0.855184	0.66937	-
PWY66-409: superpathway of purine nucleotide salvage_with_PWY-7196: superpathway of pyrimidine ribonucleosides salvage	PWY66-409: superpathway of purine nucleotide salvage	PWY-7196: superpathway of pyrimidine ribonucleosides salvage	0.482889	0	0.000541631	0.430353	0	0.0002961	0.425613	0	1.20899e-19	0.00348425	0.945622	9.84191e-77	7.03934e-19	0.00034279	0.483481	0.446949	0.43205	0.00397462	IBD
PWY-6527: stachyose degradation_with_PWY-6124: inosine-5'-phosphate biosynthesis II	PWY-6527: stachyose degradation	PWY-6124: inosine-5'-phosphate biosynthesis II	0.87715	0	0.145871	0.893681	0	0.157048	0.920527	0	0.0676438	0.523806	0	0.000217769	7.08064e-19	0.000342385	0.882526	0.896874	0.923486	0.542254	IBD
TCA: TCA cycle I (prokaryotic)_with_PWY-6386: UDP-N-acetylmuramoyl-pentapeptide biosynthesis II (lysine-containing)	TCA: TCA cycle I (prokaryotic)	PWY-6386: UDP-N-acetylmuramoyl-pentapeptide biosynthesis II (lysine-containing)	-0.0482629	0.115117	8.10925e-19	0.246011	3.80431e-07	9.34598e-16	0.43279	0	1.21489e-23	-0.0650366	0.17202	1.79329e-40	7.42298e-19	0.000341981	-0.0546666	0.268205	0.435761	-0.0811265	-
PWY-3781: aerobic respiration I (cytochrome c)_with_SALVADEHYPOX-PWY: adenosine nucleotides degradation II	PWY-3781: aerobic respiration I (cytochrome c)	SALVADEHYPOX-PWY: adenosine nucleotides degradation II	0.144578	2.41248e-06	4.70466e-45	0.16763	0.000547457	2.70156e-31	0.263751	9.33791e-06	0	-0.278148	0	-4.68888e-48	7.47238e-19	0.000341578	0.128699	0.233375	0.271873	-0.276932	-
PWY0-1297: superpathway of purine deoxyribonucleosides degradation_with_PWY-6897: thiamin salvage II	PWY0-1297: superpathway of purine deoxyribonucleosides degradation	PWY-6897: thiamin salvage II	-0.209105	0	0	0.193451	7.20664e-05	0.000436517	0.221469	0.000213404	2.60184e-18	-0.176721	0.000129397	0	7.70989e-19	0.000341176	-0.20904	0.175895	0.219106	-0.173034	-
PWY-7184: pyrimidine deoxyribonucleotides de novo biosynthesis I_with_PWY-6897: thiamin salvage II	PWY-7184: pyrimidine deoxyribonucleotides de novo biosynthesis I	PWY-6897: thiamin salvage II	0.441356	0	0	0.632821	0	0.0117112	0.827891	0	0.0133463	0.539399	0	0	7.72217e-19	0.000340776	0.460813	0.652684	0.839252	0.560385	-
TCA: TCA cycle I (prokaryotic)_with_PWY-5686: UMP biosynthesis	TCA: TCA cycle I (prokaryotic)	PWY-5686: UMP biosynthesis	-0.0361015	0.242136	8.38679e-19	0.259199	0	9.59231e-16	0.443079	0	1.27829e-23	-0.0503573	0.294556	2.07802e-40	7.76717e-19	0.000340376	-0.0426317	0.276722	0.446009	-0.0670681	-
PYRIDOXSYN-PWY: pyridoxal 5'-phosphate biosynthesis I_with_NONOXIPENT-PWY: pentose phosphate pathway (non-oxidative branch)	PYRIDOXSYN-PWY: pyridoxal 5'-phosphate biosynthesis I	NONOXIPENT-PWY: pentose phosphate pathway (non-oxidative branch)	-0.00184126	0.95458	2.08145e-12	0.31083	0	0.000608942	0.491076	0	5.35902e-05	0.266248	0	3.45857e-18	7.99621e-19	0.000339977	0.00130507	0.333006	0.505099	0.266505	-
PWY-7199: pyrimidine deoxyribonucleosides salvage_with_PWY-6353: purine nucleotides degradation II (aerobic)	PWY-7199: pyrimidine deoxyribonucleosides salvage	PWY-6353: purine nucleotides degradation II (aerobic)	0.736423	0	0.0509855	0.72066	0	0.0412213	0.725136	0	0	0.304306	0	0	8.00525e-19	0.000339578	0.73518	0.703664	0.731301	0.305905	IBD
PWY-6969: TCA cycle V (2-oxoglutarate:ferredoxin oxidoreductase)_with_PWY-6124: inosine-5'-phosphate biosynthesis II	PWY-6969: TCA cycle V (2-oxoglutarate:ferredoxin oxidoreductase)	PWY-6124: inosine-5'-phosphate biosynthesis II	-0.0636132	0.0365892	1.68501e-18	0.204683	2.67895e-05	1.64512e-15	0.403109	0	3.13395e-23	-0.137118	0.00316862	5.3924e-41	8.51341e-19	0.000339181	-0.067315	0.209629	0.408715	-0.152134	-
PWY-5154: L-arginine biosynthesis III (via N-acetyl-L-citrulline)_with_ARGSYN-PWY: L-arginine biosynthesis I (via L-ornithine)	PWY-5154: L-arginine biosynthesis III (via N-acetyl-L-citrulline)	ARGSYN-PWY: L-arginine biosynthesis I (via L-ornithine)	0.546341	0	0	0.769794	0	0.0793953	0.837607	0	0.0206097	0.474817	0	0	8.61268e-19	0.000338785	0.547238	0.778445	0.838548	0.476045	-
TCA: TCA cycle I (prokaryotic)_with_BRANCHED-CHAIN-AA-SYN-PWY: superpathway of branched amino acid biosynthesis	TCA: TCA cycle I (prokaryotic)	BRANCHED-CHAIN-AA-SYN-PWY: superpathway of branched amino acid biosynthesis	-0.0430774	0.160836	8.28262e-19	0.270502	0	8.89449e-16	0.446856	0	1.28772e-23	-0.00488753	0.923812	1.54628e-40	8.72655e-19	0.00033839	-0.0478794	0.275827	0.454022	-0.0203353	-
PEPTIDOGLYCANSYN-PWY: peptidoglycan biosynthesis I (meso-diaminopimelate containing)_with_P42-PWY: incomplete reductive TCA cycle	PEPTIDOGLYCANSYN-PWY: peptidoglycan biosynthesis I (meso-diaminopimelate containing)	P42-PWY: incomplete reductive TCA cycle	0.0824375	0.00639352	2.93403e-10	0.316028	0	1.82461e-05	0.56943	0	0	0.378275	0	0	8.73991e-19	0.000337995	0.105796	0.478903	0.570576	0.385298	-
DENOVOPURINE2-PWY: superpathway of purine nucleotides de novo biosynthesis II_with_ARGININE-SYN4-PWY: L-ornithine de novo biosynthesis	DENOVOPURINE2-PWY: superpathway of purine nucleotides de novo biosynthesis II	ARGININE-SYN4-PWY: L-ornithine de novo biosynthesis	0.129086	1.89198e-05	1.40467e-12	0.298666	0	0.00148324	0.625958	0	0.000280817	0.357109	0	1.11053e-16	8.7625e-19	0.000337602	0.137802	0.309847	0.623823	0.364848	-
PWY-6612: superpathway of tetrahydrofolate biosynthesis_with_PWY-5097: L-lysine biosynthesis VI	PWY-6612: superpathway of tetrahydrofolate biosynthesis	PWY-5097: L-lysine biosynthesis VI	0.259774	0	4.1498e-21	0.284066	0	8.18301e-19	0.228124	0.000133171	5.98667e-37	-0.199311	1.606e-05	1.39388e-38	8.78449e-19	0.000337209	0.262764	0.320011	0.219819	-0.194188	-
PWY-5667: CDP-diacylglycerol biosynthesis I_with_P42-PWY: incomplete reductive TCA cycle	PWY-5667: CDP-diacylglycerol biosynthesis I	P42-PWY: incomplete reductive TCA cycle	0.0506477	0.0977199	2.76263e-10	0.301568	0	1.71503e-05	0.526125	0	0	0.379032	0	0	8.86377e-19	0.000336818	0.0701513	0.440679	0.530742	0.392951	-
PWY-5103: L-isoleucine biosynthesis III_with_PRPP-PWY: superpathway of histidine, purine, and pyrimidine biosynthesis	PWY-5103: L-isoleucine biosynthesis III	PRPP-PWY: superpathway of histidine, purine, and pyrimidine biosynthesis	0.565454	0	0.000225337	0.772741	0	0.0696542	0.825798	0	0.00596134	0.427535	0	0	9.05257e-19	0.000336427	0.568648	0.80107	0.820318	0.425397	-
TCA: TCA cycle I (prokaryotic)_with_PWY-5103: L-isoleucine biosynthesis III	TCA: TCA cycle I (prokaryotic)	PWY-5103: L-isoleucine biosynthesis III	-0.0438197	0.153597	7.67558e-19	0.268991	0	8.16903e-16	0.44388	0	1.10609e-23	-0.0130077	0.795569	1.24109e-40	9.11956e-19	0.000336037	-0.0483789	0.273477	0.451567	-0.029531	-
PWY-724: superpathway of L-lysine, L-threonine and L-methionine biosynthesis II_with_P42-PWY: incomplete reductive TCA cycle	PWY-724: superpathway of L-lysine, L-threonine and L-methionine biosynthesis II	P42-PWY: incomplete reductive TCA cycle	0.140474	3.43089e-06	2.73626e-10	0.371216	0	2.36114e-05	0.601688	0	0	0.459482	0	0	9.22185e-19	0.000335648	0.163528	0.474369	0.604707	0.465614	-
PWY0-1319: CDP-diacylglycerol biosynthesis II_with_P42-PWY: incomplete reductive TCA cycle	PWY0-1319: CDP-diacylglycerol biosynthesis II	P42-PWY: incomplete reductive TCA cycle	0.0506657	0.0975965	2.59943e-10	0.301697	0	1.71503e-05	0.525441	0	0	0.379508	0	0	9.36797e-19	0.00033526	0.0701649	0.440817	0.530043	0.393537	-
PWY-7663: gondoate biosynthesis (anaerobic)_with_PWY-621: sucrose degradation III (sucrose invertase)	PWY-7663: gondoate biosynthesis (anaerobic)	PWY-621: sucrose degradation III (sucrose invertase)	0.222294	0	0.000414199	0.471098	0	0.0224184	0.66997	0	0.00348731	0.510059	0	2.50848e-06	9.62281e-19	0.00034642	0.234234	0.444391	0.693943	0.509617	-
PWY-7663: gondoate biosynthesis (anaerobic)_with_PWY-724: superpathway of L-lysine, L-threonine and L-methionine biosynthesis II	PWY-7663: gondoate biosynthesis (anaerobic)	PWY-724: superpathway of L-lysine, L-threonine and L-methionine biosynthesis II	0.364702	0	0.000536977	0.636668	0	0.0328362	0.76634	0	0.00694605	0.612244	0	1.66323e-05	9.94445e-19	0.000346021	0.377883	0.614579	0.792484	0.612574	-
PWY-7663: gondoate biosynthesis (anaerobic)_with_GLUCUROCAT-PWY: superpathway of &beta;-D-glucuronide and D-glucuronate degradation	PWY-7663: gondoate biosynthesis (anaerobic)	GLUCUROCAT-PWY: superpathway of &beta;-D-glucuronide and D-glucuronate degradation	0.303826	0	0.000146864	0.592219	0	0.0132933	0.722533	0	0.000186486	0.402876	0	9.13099e-13	1.00948e-18	0.000357143	0.318599	0.570897	0.746812	0.401873	-
PWY0-1297: superpathway of purine deoxyribonucleosides degradation_with_PWY-7196: superpathway of pyrimidine ribonucleosides salvage	PWY0-1297: superpathway of purine deoxyribonucleosides degradation	PWY-7196: superpathway of pyrimidine ribonucleosides salvage	0.367984	0	0.000867461	0.341838	0	0.000559529	0.348799	0	3.59807e-18	-0.103692	0.026887	8.97e-74	1.02693e-18	0.000356732	0.371271	0.353631	0.357508	-0.104742	IBD
TRNA-CHARGING-PWY: tRNA charging_with_PWY-6123: inosine-5'-phosphate biosynthesis I	TRNA-CHARGING-PWY: tRNA charging	PWY-6123: inosine-5'-phosphate biosynthesis I	0.874764	0	0.145427	0.838415	0	0.12555	0.918623	0	0.0658924	0.516591	0	0.000817884	1.04832e-18	0.000356322	0.878008	0.880119	0.925432	0.517813	-
PWY-5989: stearate biosynthesis II (bacteria and plants)_with_1CMET2-PWY: N10-formyl-tetrahydrofolate biosynthesis	PWY-5989: stearate biosynthesis II (bacteria and plants)	1CMET2-PWY: N10-formyl-tetrahydrofolate biosynthesis	0.51861	0	0.00119388	0.72784	0	0.0524259	0.617059	0	4.70764e-16	0.2309	0	0	1.07501e-18	0.000355913	0.520236	0.736048	0.621275	0.238524	-
PWY-5695: urate biosynthesis/inosine 5'-phosphate degradation_with_PWY-1269: CMP-3-deoxy-D-manno-octulosonate biosynthesis I	PWY-5695: urate biosynthesis/inosine 5'-phosphate degradation	PWY-1269: CMP-3-deoxy-D-manno-octulosonate biosynthesis I	-0.0265996	0.392319	1.61539e-12	0.38819	0	1.29999e-05	0.39633	0	0	0.130969	0.00487287	0	1.07948e-18	0.000355505	-0.0200022	0.388627	0.399134	0.131625	-
PWY-7111: pyruvate fermentation to isobutanol (engineered)_with_P42-PWY: incomplete reductive TCA cycle	PWY-7111: pyruvate fermentation to isobutanol (engineered)	P42-PWY: incomplete reductive TCA cycle	0.0948199	0.00162311	2.7782e-10	0.340675	0	1.926e-05	0.577626	0	0	0.385129	0	0	1.08585e-18	0.000355097	0.109653	0.427394	0.578064	0.391372	-
PWY-6124: inosine-5'-phosphate biosynthesis II_with_PANTOSYN-PWY: pantothenate and coenzyme A biosynthesis I	PWY-6124: inosine-5'-phosphate biosynthesis II	PANTOSYN-PWY: pantothenate and coenzyme A biosynthesis I	0.858086	0	0.131441	0.87844	0	0.146696	0.911992	0	0.0625972	0.506746	0	0.000112946	1.12335e-18	0.000354691	0.857827	0.881202	0.92168	0.516054	IBD
THRESYN-PWY: superpathway of L-threonine biosynthesis_with_SALVADEHYPOX-PWY: adenosine nucleotides degradation II	THRESYN-PWY: superpathway of L-threonine biosynthesis	SALVADEHYPOX-PWY: adenosine nucleotides degradation II	0.80137	0	0.0916613	0.780274	0	0.0759482	0.810227	0	0.00633206	0.39297	0	1.30845e-16	1.20159e-18	0.000365714	0.804399	0.777054	0.814047	0.392328	IBD
P42-PWY: incomplete reductive TCA cycle_with_NONOXIPENT-PWY: pentose phosphate pathway (non-oxidative branch)	P42-PWY: incomplete reductive TCA cycle	NONOXIPENT-PWY: pentose phosphate pathway (non-oxidative branch)	0.0994256	0.000932021	2.53928e-10	0.316954	0	1.58776e-05	0.563014	0	0	0.432308	0	0	1.23474e-18	0.000365297	0.110554	0.391475	0.582031	0.426972	-
PWY-6897: thiamin salvage II_with_PWY-6588: pyruvate fermentation to acetone	PWY-6897: thiamin salvage II	PWY-6588: pyruvate fermentation to acetone	0.033498	0.278656	0	0.261485	0	0.000276921	0.484576	0	0	0.400832	0	0	1.2638e-18	0.00036488	0.0334258	0.266042	0.498393	0.401206	-
PWY-3781: aerobic respiration I (cytochrome c)_with_NONMEVIPP-PWY: methylerythritol phosphate pathway I	PWY-3781: aerobic respiration I (cytochrome c)	NONMEVIPP-PWY: methylerythritol phosphate pathway I	0.181974	0	9.48071e-45	0.230759	2.87429e-06	7.43016e-31	0.315776	3.45543e-07	0	-0.229434	0	-3.38249e-36	1.28214e-18	0.000364465	0.164046	0.371785	0.311822	-0.228784	-
PWY0-781: aspartate superpathway_with_PWY-7282: 4-amino-2-methyl-5-phosphomethylpyrimidine biosynthesis (yeast)	PWY0-781: aspartate superpathway	PWY-7282: 4-amino-2-methyl-5-phosphomethylpyrimidine biosynthesis (yeast)	-0.0207985	0.506161	1.20279e-13	0.216985	8.90076e-06	0.000329801	0.50582	0	1.75167e-12	0.191514	3.28484e-05	1.50961e-30	1.28722e-18	0.00036405	-0.00573428	0.225731	0.516388	0.19499	-
PWY-7237: myo-, chiro- and scillo-inositol degradation_with_PWY-1269: CMP-3-deoxy-D-manno-octulosonate biosynthesis I	PWY-7237: myo-, chiro- and scillo-inositol degradation	PWY-1269: CMP-3-deoxy-D-manno-octulosonate biosynthesis I	-0.213256	0	1.23639e-12	0.2004	3.92018e-05	2.21675e-06	0.234924	7.95771e-05	0	-0.0631402	0.185342	0	1.29512e-18	0.000363636	-0.217971	0.202069	0.216744	-0.0636734	-
PWY-7229: superpathway of adenosine nucleotides de novo biosynthesis I_with_PWY-1269: CMP-3-deoxy-D-manno-octulosonate biosynthesis I	PWY-7229: superpathway of adenosine nucleotides de novo biosynthesis I	PWY-1269: CMP-3-deoxy-D-manno-octulosonate biosynthesis I	-0.11743	0.000101164	2.11708e-12	0.291447	0	6.89515e-06	0.307937	3.38329e-07	0	-0.0447939	0.353269	0	1.30114e-18	0.000363224	-0.119093	0.2938	0.298519	-0.0336961	-
COBALSYN-PWY: adenosylcobalamin salvage from cobinamide I_with_ASPASN-PWY: superpathway of L-aspartate and L-asparagine biosynthesis	COBALSYN-PWY: adenosylcobalamin salvage from cobinamide I	ASPASN-PWY: superpathway of L-aspartate and L-asparagine biosynthesis	0.739699	0	0.055293	0.699823	0	0.0482579	0.837135	0	0.0142646	0.363981	0	0	1.34984e-18	0.000362812	0.748608	0.704591	0.840944	0.373974	-
THRESYN-PWY: superpathway of L-threonine biosynthesis_with_TCA: TCA cycle I (prokaryotic)	THRESYN-PWY: superpathway of L-threonine biosynthesis	TCA: TCA cycle I (prokaryotic)	-0.0631661	0.0379438	6.82917e-19	0.260218	0	7.76783e-16	0.428792	0	9.59266e-24	-0.00141779	0.977869	7.9381e-41	1.38383e-18	0.000362401	-0.0591103	0.277344	0.433178	-0.00302371	-
RHAMCAT-PWY: L-rhamnose degradation I_with_PWY66-409: superpathway of purine nucleotide salvage	RHAMCAT-PWY: L-rhamnose degradation I	PWY66-409: superpathway of purine nucleotide salvage	0.469305	0	0.00195742	0.532661	0	0.000638135	0.464792	0	9.82331e-20	0.0317749	0.515912	0	1.40022e-18	0.000361991	0.473351	0.505541	0.465669	0.0335674	IBD
PWY-724: superpathway of L-lysine, L-threonine and L-methionine biosynthesis II_with_PRPP-PWY: superpathway of histidine, purine, and pyrimidine biosynthesis	PWY-724: superpathway of L-lysine, L-threonine and L-methionine biosynthesis II	PRPP-PWY: superpathway of histidine, purine, and pyrimidine biosynthesis	0.540969	0	0.000228044	0.763025	0	0.06132	0.824613	0	0.00489361	0.44714	0	0	1.4121e-18	0.000361582	0.55996	0.836962	0.82792	0.449717	-
TRNA-CHARGING-PWY: tRNA charging_with_PWY-7003: glycerol degradation to butanol	TRNA-CHARGING-PWY: tRNA charging	PWY-7003: glycerol degradation to butanol	0.20272	0	3.33593e-12	0.261612	0	2.34084e-11	0.459464	0	8.21144e-21	0.609047	0	3.83941e-15	1.43097e-18	0.000361174	0.202713	0.277769	0.457245	0.60768	-
PWY-6612: superpathway of tetrahydrofolate biosynthesis_with_PWY-2942: L-lysine biosynthesis III	PWY-6612: superpathway of tetrahydrofolate biosynthesis	PWY-2942: L-lysine biosynthesis III	0.247166	0	4.04667e-21	0.270567	0	7.67739e-19	0.221994	0.000207407	5.78529e-37	-0.208394	5.19811e-06	1.33751e-38	1.46061e-18	0.000360767	0.248602	0.303412	0.215024	-0.203503	IBD
UNMAPPED_with_TCA: TCA cycle I (prokaryotic)	UNMAPPED	TCA: TCA cycle I (prokaryotic)	0.0480255	0.11692	5.60998e-19	0.306139	0	6.68346e-16	0.473295	0	7.02285e-24	-0.0636656	0.181584	1.49162e-42	1.46948e-18	0.00036036	0.0520608	0.345135	0.47805	-0.0580632	-
THRESYN-PWY: superpathway of L-threonine biosynthesis_with_PWY-7663: gondoate biosynthesis (anaerobic)	THRESYN-PWY: superpathway of L-threonine biosynthesis	PWY-7663: gondoate biosynthesis (anaerobic)	0.312344	0	0.000448872	0.543704	0	0.0257994	0.736098	0	0.00528723	0.579603	0	9.66846e-06	1.47773e-18	0.000359955	0.329941	0.54079	0.733129	0.578721	-
PWY-5686: UMP biosynthesis_with_P42-PWY: incomplete reductive TCA cycle	PWY-5686: UMP biosynthesis	P42-PWY: incomplete reductive TCA cycle	0.0951418	0.00156172	2.89907e-10	0.320068	0	1.80831e-05	0.570133	0	0	0.405872	0	0	1.50566e-18	0.000359551	0.113521	0.447113	0.573064	0.414104	-
P162-PWY: L-glutamate degradation V (via hydroxyglutarate)_with_COMPLETE-ARO-PWY: superpathway of aromatic amino acid biosynthesis	P162-PWY: L-glutamate degradation V (via hydroxyglutarate)	COMPLETE-ARO-PWY: superpathway of aromatic amino acid biosynthesis	0.00771751	0.808936	9.24252e-21	0.172546	0.000364465	4.14394e-17	0.462394	0	0	0.37814	0	0	1.52087e-18	0.000359147	0.0151332	0.193293	0.460565	0.373925	-
PWY0-1297: superpathway of purine deoxyribonucleosides degradation_with_PANTOSYN-PWY: pantothenate and coenzyme A biosynthesis I	PWY0-1297: superpathway of purine deoxyribonucleosides degradation	PANTOSYN-PWY: pantothenate and coenzyme A biosynthesis I	0.45162	0	0.00502242	0.565177	0	0.00271741	0.370812	0	6.73719e-18	0.0398751	0.410912	1.36861e-47	1.52695e-18	0.000358744	0.450717	0.522757	0.378589	0.049045	-
UNMAPPED_with_PWY-6612: superpathway of tetrahydrofolate biosynthesis	UNMAPPED	PWY-6612: superpathway of tetrahydrofolate biosynthesis	0.210706	0	2.81196e-21	0.309098	0	5.85774e-19	0.179463	0.00286099	3.32882e-37	-0.215871	1.76757e-06	1.12766e-40	1.54701e-18	0.000358343	0.215759	0.343198	0.177422	-0.216216	-
P42-PWY: incomplete reductive TCA cycle_with_ANAGLYCOLYSIS-PWY: glycolysis III (from glucose)	P42-PWY: incomplete reductive TCA cycle	ANAGLYCOLYSIS-PWY: glycolysis III (from glucose)	0.151023	5.51314e-07	2.04794e-10	0.390845	0	1.4097e-05	0.630508	0	0	0.396806	0	0	1.55916e-18	0.000357942	0.16674	0.440883	0.656115	0.391462	-
PWY0-845: superpathway of pyridoxal 5'-phosphate biosynthesis and salvage_with_PWY-2941: L-lysine biosynthesis II	PWY0-845: superpathway of pyridoxal 5'-phosphate biosynthesis and salvage	PWY-2941: L-lysine biosynthesis II	-0.205654	0	5.17015e-13	-0.0393661	0.445367	4.13537e-05	0.305635	3.36542e-07	1.37967e-08	0.13036	0.00507199	0	1.56644e-18	0.000357542	-0.197229	-0.0252835	0.314441	0.130454	-
TCA: TCA cycle I (prokaryotic)_with_NONMEVIPP-PWY: methylerythritol phosphate pathway I	TCA: TCA cycle I (prokaryotic)	NONMEVIPP-PWY: methylerythritol phosphate pathway I	-0.0334119	0.279908	8.41896e-19	0.253841	0	9.65677e-16	0.445837	0	1.32258e-23	-0.0458234	0.341841	1.52913e-40	1.56901e-18	0.000357143	-0.0401296	0.274349	0.447343	-0.0621989	-
PYRIDNUCSYN-PWY: NAD biosynthesis I (from aspartate)_with_PWY-6969: TCA cycle V (2-oxoglutarate:ferredoxin oxidoreductase)	PYRIDNUCSYN-PWY: NAD biosynthesis I (from aspartate)	PWY-6969: TCA cycle V (2-oxoglutarate:ferredoxin oxidoreductase)	-0.0139576	0.658918	1.61741e-18	0.339634	0	1.41691e-15	0.457582	0	3.22813e-23	0.0887829	0.0595121	9.90776e-42	1.62548e-18	0.000356745	-0.0138722	0.344584	0.458912	0.0831421	-
PWY-7211: superpathway of pyrimidine deoxyribonucleotides de novo biosynthesis_with_PWY-7197: pyrimidine deoxyribonucleotide phosphorylation	PWY-7211: superpathway of pyrimidine deoxyribonucleotides de novo biosynthesis	PWY-7197: pyrimidine deoxyribonucleotide phosphorylation	0.580395	0	0.00306585	0.702648	0	0.0309714	0.771836	0	0.000480181	0.281427	0	3.30645e-36	1.66602e-18	0.000356347	0.572933	0.698215	0.77142	0.281987	-
PWY-6151: S-adenosyl-L-methionine cycle I_with_P42-PWY: incomplete reductive TCA cycle	PWY-6151: S-adenosyl-L-methionine cycle I	P42-PWY: incomplete reductive TCA cycle	0.0311059	0.315152	2.77976e-10	0.24198	3.74841e-07	1.74857e-05	0.518293	0	0	0.348118	0	0	1.69095e-18	0.000355951	0.062964	0.419756	0.540184	0.354515	-
UNMAPPED_with_PWY-6969: TCA cycle V (2-oxoglutarate:ferredoxin oxidoreductase)	UNMAPPED	PWY-6969: TCA cycle V (2-oxoglutarate:ferredoxin oxidoreductase)	0.0407937	0.184885	1.55528e-18	0.313372	0	1.53477e-15	0.46144	0	2.75779e-23	-0.0655437	0.168668	1.8562e-41	1.69961e-18	0.000355556	0.0446528	0.344032	0.466131	-0.0596327	-
PRPP-PWY: superpathway of histidine, purine, and pyrimidine biosynthesis_with_ILEUSYN-PWY: L-isoleucine biosynthesis I (from threonine)	PRPP-PWY: superpathway of histidine, purine, and pyrimidine biosynthesis	ILEUSYN-PWY: L-isoleucine biosynthesis I (from threonine)	0.509876	0	0.000209554	0.728577	0	0.0475928	0.815317	0	0.00432675	0.427613	0	0	1.73215e-18	0.00036626	0.514943	0.789523	0.81865	0.426036	-
PWY-6353: purine nucleotides degradation II (aerobic)_with_PWY-5154: L-arginine biosynthesis III (via N-acetyl-L-citrulline)	PWY-6353: purine nucleotides degradation II (aerobic)	PWY-5154: L-arginine biosynthesis III (via N-acetyl-L-citrulline)	0.564786	0	0	0.617358	0	0.0101335	0.667313	0	0	0.162963	0.00041764	0	1.74332e-18	0.000365854	0.56194	0.622414	0.666426	0.162436	-
TCA: TCA cycle I (prokaryotic)_with_PWY-724: superpathway of L-lysine, L-threonine and L-methionine biosynthesis II	TCA: TCA cycle I (prokaryotic)	PWY-724: superpathway of L-lysine, L-threonine and L-methionine biosynthesis II	-0.0361135	0.241974	7.91593e-19	0.26768	0	8.98351e-16	0.440045	0	1.14564e-23	-0.0338753	0.487852	1.39692e-40	1.75561e-18	0.000365449	-0.0421616	0.279558	0.443443	-0.0501962	-
PWY-6168: flavin biosynthesis III (fungi)_with_PWY-5347: superpathway of L-methionine biosynthesis (transsulfuration)	PWY-6168: flavin biosynthesis III (fungi)	PWY-5347: superpathway of L-methionine biosynthesis (transsulfuration)	0.337423	0	0	0.594102	0	0.0335779	0.757288	0	0.0123117	0.538826	0	0	1.80129e-18	0.000365044	0.337775	0.603262	0.755722	0.541609	-
UNINTEGRATED_with_PWY-7196: superpathway of pyrimidine ribonucleosides salvage	UNINTEGRATED	PWY-7196: superpathway of pyrimidine ribonucleosides salvage	0.665405	0	0.0319453	0.747437	0	0.0541967	0.902935	0	0.0562177	0.522953	0	1.46935e-31	1.82836e-18	0.000364641	0.680678	0.811813	0.905256	0.524679	-
PWY-6305: putrescine biosynthesis IV_with_PWY-6124: inosine-5'-phosphate biosynthesis II	PWY-6305: putrescine biosynthesis IV	PWY-6124: inosine-5'-phosphate biosynthesis II	0.74215	0	0.0603411	0.732494	0	0.0500141	0.787592	0	0.00607956	0.33431	0	0	1.83159e-18	0.000364238	0.747581	0.740463	0.783213	0.333606	IBD
PYRIDNUCSYN-PWY: NAD biosynthesis I (from aspartate)_with_PWY-841: superpathway of purine nucleotides de novo biosynthesis I	PYRIDNUCSYN-PWY: NAD biosynthesis I (from aspartate)	PWY-841: superpathway of purine nucleotides de novo biosynthesis I	0.677479	0	0.0411538	0.721971	0	0.0467876	0.876845	0	0.0385682	0.428884	0	2.53014e-06	1.83248e-18	0.000363837	0.683202	0.739528	0.879604	0.443181	-
PWY-5100: pyruvate fermentation to acetate and lactate II_with_PRPP-PWY: superpathway of histidine, purine, and pyrimidine biosynthesis	PWY-5100: pyruvate fermentation to acetate and lactate II	PRPP-PWY: superpathway of histidine, purine, and pyrimidine biosynthesis	0.501115	0	0.000153101	0.655076	0	0.0271837	0.770424	0	0.00272384	0.282935	0	0	1.83811e-18	0.000363436	0.503944	0.667526	0.768238	0.283827	-
PWY-7229: superpathway of adenosine nucleotides de novo biosynthesis I_with_PWY-6969: TCA cycle V (2-oxoglutarate:ferredoxin oxidoreductase)	PWY-7229: superpathway of adenosine nucleotides de novo biosynthesis I	PWY-6969: TCA cycle V (2-oxoglutarate:ferredoxin oxidoreductase)	-0.0202259	0.51807	1.63902e-18	0.281914	0	1.42352e-15	0.399601	0	3.24766e-23	-0.112429	0.0161141	2.06296e-40	1.83969e-18	0.000363036	-0.0192058	0.283608	0.398591	-0.0988701	-
VALSYN-PWY: L-valine biosynthesis_with_PRPP-PWY: superpathway of histidine, purine, and pyrimidine biosynthesis	VALSYN-PWY: L-valine biosynthesis	PRPP-PWY: superpathway of histidine, purine, and pyrimidine biosynthesis	0.508608	0	0.000209544	0.726939	0	0.0475925	0.815204	0	0.00432676	0.427981	0	0	1.86491e-18	0.000362637	0.517535	0.784616	0.818676	0.433428	-
TCA: TCA cycle I (prokaryotic)_with_ILEUSYN-PWY: L-isoleucine biosynthesis I (from threonine)	TCA: TCA cycle I (prokaryotic)	ILEUSYN-PWY: L-isoleucine biosynthesis I (from threonine)	-0.046733	0.127399	8.57276e-19	0.237488	1.47389e-06	1.0059e-15	0.446176	0	1.36491e-23	-0.0314974	0.519766	2.21191e-40	1.88085e-18	0.000362239	-0.0528395	0.248034	0.449994	-0.0474595	-
VALSYN-PWY: L-valine biosynthesis_with_TCA: TCA cycle I (prokaryotic)	VALSYN-PWY: L-valine biosynthesis	TCA: TCA cycle I (prokaryotic)	-0.0471352	0.124058	7.76615e-19	0.237986	7.38362e-07	9.06094e-16	0.445388	0	1.08234e-23	-0.031728	0.516594	1.42779e-40	1.90914e-18	0.000361842	-0.0446226	0.256896	0.446294	-0.032051	-
PYRIDOXSYN-PWY: pyridoxal 5'-phosphate biosynthesis I_with_P461-PWY: hexitol fermentation to lactate, formate, ethanol and acetate	PYRIDOXSYN-PWY: pyridoxal 5'-phosphate biosynthesis I	P461-PWY: hexitol fermentation to lactate, formate, ethanol and acetate	-0.0697509	0.0215877	1.77306e-13	0.208836	1.89306e-05	5.59542e-05	0.455627	0	1.88271e-21	0.0850937	0.0712413	1.08513e-61	1.93415e-18	0.000361446	-0.0755238	0.22806	0.454086	0.0848649	-
PWY-6305: putrescine biosynthesis IV_with_DENOVOPURINE2-PWY: superpathway of purine nucleotides de novo biosynthesis II	PWY-6305: putrescine biosynthesis IV	DENOVOPURINE2-PWY: superpathway of purine nucleotides de novo biosynthesis II	0.709686	0	0.0364914	0.76606	0	0.0643983	0.808198	0	0.00631848	0.34456	0	0	1.94961e-18	0.00036105	0.7152	0.77714	0.812698	0.347798	-
THISYNARA-PWY: superpathway of thiamin diphosphate biosynthesis III (eukaryotes)_with_PWY-6168: flavin biosynthesis III (fungi)	THISYNARA-PWY: superpathway of thiamin diphosphate biosynthesis III (eukaryotes)	PWY-6168: flavin biosynthesis III (fungi)	0.379981	0	0	0.639466	0	0.0332674	0.761234	0	0.0114639	0.667508	0	0	1.99667e-18	0.000360656	0.392631	0.634404	0.770778	0.670865	-
COBALSYN-PWY: adenosylcobalamin salvage from cobinamide I_with_ARGININE-SYN4-PWY: L-ornithine de novo biosynthesis	COBALSYN-PWY: adenosylcobalamin salvage from cobinamide I	ARGININE-SYN4-PWY: L-ornithine de novo biosynthesis	0.073229	0.0156896	1.91388e-12	0.301917	0	0.00127453	0.57476	0	0.000160111	0.310283	0	0	2.0017e-18	0.000360262	0.0981852	0.347846	0.584786	0.322922	-
PWY66-422: D-galactose degradation V (Leloir pathway)_with_COBALSYN-PWY: adenosylcobalamin salvage from cobinamide I	PWY66-422: D-galactose degradation V (Leloir pathway)	COBALSYN-PWY: adenosylcobalamin salvage from cobinamide I	0.889332	0	0.160951	0.854686	0	0.132339	0.910193	0	0.0616421	0.5248	0	0	2.03072e-18	0.000359869	0.891263	0.819741	0.912498	0.523679	-
TCA: TCA cycle I (prokaryotic)_with_PWY-7111: pyruvate fermentation to isobutanol (engineered)	TCA: TCA cycle I (prokaryotic)	PWY-7111: pyruvate fermentation to isobutanol (engineered)	-0.0457103	0.136179	8.037e-19	0.236147	1.46751e-06	9.34469e-16	0.446677	0	1.1675e-23	-0.0329691	0.499852	1.60159e-40	2.05124e-18	0.000359477	-0.0518182	0.246803	0.450412	-0.048762	-
PWY-5188: tetrapyrrole biosynthesis I (from glutamate)_with_P42-PWY: incomplete reductive TCA cycle	PWY-5188: tetrapyrrole biosynthesis I (from glutamate)	P42-PWY: incomplete reductive TCA cycle	0.118538	8.44066e-05	2.33147e-10	0.376254	0	1.6607e-05	0.598658	0	0	0.378198	0	0	2.05764e-18	0.000359086	0.113793	0.415997	0.60025	0.37944	-
PWY0-845: superpathway of pyridoxal 5'-phosphate biosynthesis and salvage_with_HEXITOLDEGSUPER-PWY: superpathway of hexitol degradation (bacteria)	PWY0-845: superpathway of pyridoxal 5'-phosphate biosynthesis and salvage	HEXITOLDEGSUPER-PWY: superpathway of hexitol degradation (bacteria)	0.017374	0.580535	2.47616e-19	0.398673	0	8.87144e-11	0.46514	0	2.65336e-18	0.184937	6.14577e-05	0	2.06324e-18	0.000358696	0.00478393	0.385277	0.452282	0.185309	-
PYRIDOXSYN-PWY: pyridoxal 5'-phosphate biosynthesis I_with_PWY-7221: guanosine ribonucleotides de novo biosynthesis	PYRIDOXSYN-PWY: pyridoxal 5'-phosphate biosynthesis I	PWY-7221: guanosine ribonucleotides de novo biosynthesis	-0.0360838	0.242383	2.25965e-12	0.268412	0	0.000649376	0.463358	0	5.76072e-05	0.217478	1.77447e-06	4.70179e-18	2.10816e-18	0.000358306	-0.0272624	0.325654	0.486289	0.217425	-
PWY66-399: gluconeogenesis III_with_PWY-5484: glycolysis II (from fructose 6-phosphate)	PWY66-399: gluconeogenesis III	PWY-5484: glycolysis II (from fructose 6-phosphate)	0.523825	0	5.51043e-15	0.2419	3.7477e-07	0	0.47486	0	2.35999e-29	0.0910569	0.0530511	5.98348e-35	2.12035e-18	0.000357918	0.532452	0.242303	0.49089	0.0870546	-
PYRIDNUCSYN-PWY: NAD biosynthesis I (from aspartate)_with_PWY0-845: superpathway of pyridoxal 5'-phosphate biosynthesis and salvage	PYRIDNUCSYN-PWY: NAD biosynthesis I (from aspartate)	PWY0-845: superpathway of pyridoxal 5'-phosphate biosynthesis and salvage	0.0898572	0.00287553	3.21672e-12	0.191409	8.58476e-05	0.000596414	0.552833	0	7.53784e-05	0.411624	0	1.91554e-18	2.1248e-18	0.00035753	0.0916356	0.201936	0.561755	0.409445	-
PWY-7196: superpathway of pyrimidine ribonucleosides salvage_with_ASPASN-PWY: superpathway of L-aspartate and L-asparagine biosynthesis	PWY-7196: superpathway of pyrimidine ribonucleosides salvage	ASPASN-PWY: superpathway of L-aspartate and L-asparagine biosynthesis	0.527278	0	0.00962038	0.623297	0	0.0232805	0.797234	0	0.0129509	0.303586	0	0	2.13876e-18	0.000357143	0.545713	0.63092	0.785853	0.303096	-
PWY-7003: glycerol degradation to butanol_with_P42-PWY: incomplete reductive TCA cycle	PWY-7003: glycerol degradation to butanol	P42-PWY: incomplete reductive TCA cycle	-0.0152938	0.627647	1.69437e-16	0.212696	1.3149e-05	3.57457e-15	0.344917	0	0	0.413986	0	0	2.14567e-18	0.000356757	-0.0157213	0.19899	0.357033	0.414542	-
PWY-1269: CMP-3-deoxy-D-manno-octulosonate biosynthesis I_with_ANAGLYCOLYSIS-PWY: glycolysis III (from glucose)	PWY-1269: CMP-3-deoxy-D-manno-octulosonate biosynthesis I	ANAGLYCOLYSIS-PWY: glycolysis III (from glucose)	-0.0645396	0.0338735	2.11538e-12	0.321986	0	2.24095e-05	0.356551	0	0	-0.0339764	0.486505	0	2.16129e-18	0.000356371	-0.0565454	0.322499	0.376634	-0.0389248	-
P162-PWY: L-glutamate degradation V (via hydroxyglutarate)_with_ILEUSYN-PWY: L-isoleucine biosynthesis I (from threonine)	P162-PWY: L-glutamate degradation V (via hydroxyglutarate)	ILEUSYN-PWY: L-isoleucine biosynthesis I (from threonine)	0.0276868	0.372771	9.12133e-21	0.196877	5.23776e-05	4.14848e-17	0.479044	0	0	0.394103	0	0	2.17681e-18	0.000355987	0.0350658	0.207909	0.477983	0.390297	-
PWY-3001: superpathway of L-isoleucine biosynthesis I_with_P162-PWY: L-glutamate degradation V (via hydroxyglutarate)	PWY-3001: superpathway of L-isoleucine biosynthesis I	P162-PWY: L-glutamate degradation V (via hydroxyglutarate)	-0.00874184	0.783653	8.24943e-21	0.172621	0.000363119	3.58718e-17	0.480452	0	0	0.318245	0	0	2.18373e-18	0.000355603	0.00217392	0.187517	0.481956	0.317116	-
PWY-7279: aerobic respiration II (cytochrome c) (yeast)_with_DTDPRHAMSYN-PWY: dTDP-L-rhamnose biosynthesis I	PWY-7279: aerobic respiration II (cytochrome c) (yeast)	DTDPRHAMSYN-PWY: dTDP-L-rhamnose biosynthesis I	0.118457	8.63156e-05	5.23957e-46	0.141246	0.00380757	3.47248e-32	0.296471	3.28655e-07	0	-0.275993	0	-1.10361e-37	2.1999e-18	0.000355221	0.0965901	0.374956	0.323155	-0.280492	-
GLUDEG-I-PWY: GABA shunt_with_ARGININE-SYN4-PWY: L-ornithine de novo biosynthesis	GLUDEG-I-PWY: GABA shunt	ARGININE-SYN4-PWY: L-ornithine de novo biosynthesis	0.437144	0	2.03604e-35	0.157623	0.00116617	6.71677e-33	0.0302201	0.638278	2.91395e-45	0.554655	0	0	2.28186e-18	0.000354839	0.444855	0.164037	0.0275759	0.554878	-
PWY-7663: gondoate biosynthesis (anaerobic)_with_PWY-6703: preQ0 biosynthesis	PWY-7663: gondoate biosynthesis (anaerobic)	PWY-6703: preQ0 biosynthesis	0.452337	0	0.000419878	0.708598	0	0.0367527	0.820481	0	0.00877147	0.677566	0	5.68805e-07	2.38188e-18	0.000354458	0.446464	0.708467	0.86197	0.679583	-
GALACTUROCAT-PWY: D-galacturonate degradation I_with_ASPASN-PWY: superpathway of L-aspartate and L-asparagine biosynthesis	GALACTUROCAT-PWY: D-galacturonate degradation I	ASPASN-PWY: superpathway of L-aspartate and L-asparagine biosynthesis	0.790053	0	0.0945346	0.785141	0	0.0840199	0.862735	0	0.0321931	0.418627	0	0	2.42755e-18	0.000354077	0.784448	0.784673	0.86758	0.42356	IBD
PWY66-399: gluconeogenesis III_with_GLYCOLYSIS: glycolysis I (from glucose 6-phosphate)	PWY66-399: gluconeogenesis III	GLYCOLYSIS: glycolysis I (from glucose 6-phosphate)	0.507349	0	1.09904e-14	0.235969	1.46671e-06	0	0.444283	0	8.51209e-29	0.0654708	0.169152	3.39893e-34	2.49623e-18	0.000353698	0.515668	0.238473	0.460559	0.0614895	-
PWY-6168: flavin biosynthesis III (fungi)_with_PRPP-PWY: superpathway of histidine, purine, and pyrimidine biosynthesis	PWY-6168: flavin biosynthesis III (fungi)	PRPP-PWY: superpathway of histidine, purine, and pyrimidine biosynthesis	0.253619	0	0	0.459687	0	0.0104707	0.710902	0	0.000713943	0.419072	0	0	2.53362e-18	0.000353319	0.244384	0.466442	0.711099	0.420314	-
PWY-6969: TCA cycle V (2-oxoglutarate:ferredoxin oxidoreductase)_with_PWY-6151: S-adenosyl-L-methionine cycle I	PWY-6969: TCA cycle V (2-oxoglutarate:ferredoxin oxidoreductase)	PWY-6151: S-adenosyl-L-methionine cycle I	-0.0939864	0.0017879	2.22932e-18	0.197062	5.1458e-05	2.09398e-15	0.388731	0	4.67282e-23	-0.108479	0.0204089	2.25725e-39	2.60173e-18	0.000352941	-0.101507	0.235457	0.390044	-0.125671	-
PWY-724: superpathway of L-lysine, L-threonine and L-methionine biosynthesis II_with_P162-PWY: L-glutamate degradation V (via hydroxyglutarate)	PWY-724: superpathway of L-lysine, L-threonine and L-methionine biosynthesis II	P162-PWY: L-glutamate degradation V (via hydroxyglutarate)	0.0414893	0.177294	8.42257e-21	0.205519	2.42607e-05	3.70499e-17	0.483994	0	0	0.411618	0	0	2.61751e-18	0.000352564	0.0587494	0.238016	0.485927	0.415572	-
PYRIDOXSYN-PWY: pyridoxal 5'-phosphate biosynthesis I_with_HEXITOLDEGSUPER-PWY: superpathway of hexitol degradation (bacteria)	PYRIDOXSYN-PWY: pyridoxal 5'-phosphate biosynthesis I	HEXITOLDEGSUPER-PWY: superpathway of hexitol degradation (bacteria)	0.0111416	0.72566	1.27443e-19	0.382469	0	5.99983e-11	0.464996	0	1.34083e-18	0.15049	0.00114138	0	2.71048e-18	0.000352188	0.000321418	0.371044	0.463828	0.150334	-
PWY-7282: 4-amino-2-methyl-5-phosphomethylpyrimidine biosynthesis (yeast)_with_PWY-7204: pyridoxal 5'-phosphate salvage II (plants)	PWY-7282: 4-amino-2-methyl-5-phosphomethylpyrimidine biosynthesis (yeast)	PWY-7204: pyridoxal 5'-phosphate salvage II (plants)	-0.0276824	0.372836	-1.02843e-12	-0.266215	0	-0.000215457	-0.48107	0	-1.25617e-05	0.0534192	0.2652	0	2.72157e-18	0.000351812	-0.0300997	-0.256127	-0.463487	0.0525563	-
PWY-6969: TCA cycle V (2-oxoglutarate:ferredoxin oxidoreductase)_with_COA-PWY-1: coenzyme A biosynthesis II (mammalian)	PWY-6969: TCA cycle V (2-oxoglutarate:ferredoxin oxidoreductase)	COA-PWY-1: coenzyme A biosynthesis II (mammalian)	-0.0819175	0.00674463	2.33913e-18	0.213346	1.18275e-05	2.25834e-15	0.402085	0	5.42617e-23	-0.0833943	0.0773234	2.7751e-39	2.75808e-18	0.000351438	-0.0878245	0.242035	0.407759	-0.10158	-
PWY-7196: superpathway of pyrimidine ribonucleosides salvage_with_PWY-7187: pyrimidine deoxyribonucleotides de novo biosynthesis II	PWY-7196: superpathway of pyrimidine ribonucleosides salvage	PWY-7187: pyrimidine deoxyribonucleotides de novo biosynthesis II	0.695988	0	0.0450239	0.741441	0	0.0606994	0.90719	0	0.0598632	0.514584	0	8.05032e-32	2.75877e-18	0.000351064	0.707392	0.743619	0.900502	0.512591	-
PWY-6168: flavin biosynthesis III (fungi)_with_PWY-6124: inosine-5'-phosphate biosynthesis II	PWY-6168: flavin biosynthesis III (fungi)	PWY-6124: inosine-5'-phosphate biosynthesis II	0.432846	0	0	0.713378	0	0.0396531	0.790771	0	0.0121314	0.505624	0	0	2.75924e-18	0.000350691	0.426053	0.7177	0.804332	0.507936	-
VALSYN-PWY: L-valine biosynthesis_with_P162-PWY: L-glutamate degradation V (via hydroxyglutarate)	VALSYN-PWY: L-valine biosynthesis	P162-PWY: L-glutamate degradation V (via hydroxyglutarate)	0.0278076	0.370622	8.26315e-21	0.195287	6.08967e-05	3.73689e-17	0.478262	0	0	0.392947	0	0	2.77354e-18	0.000350318	0.0379529	0.215278	0.480328	0.399509	-
PWY-6612: superpathway of tetrahydrofolate biosynthesis_with_PWY-6277: superpathway of 5-aminoimidazole ribonucleotide biosynthesis	PWY-6612: superpathway of tetrahydrofolate biosynthesis	PWY-6277: superpathway of 5-aminoimidazole ribonucleotide biosynthesis	0.253786	0	4.06041e-21	0.335223	0	8.18402e-19	0.228853	0.00012594	5.69273e-37	-0.178246	0.000111945	1.28036e-38	2.79899e-18	0.000349947	0.256642	0.351264	0.224698	-0.173972	-
PWY-6609: adenine and adenosine salvage III_with_PRPP-PWY: superpathway of histidine, purine, and pyrimidine biosynthesis	PWY-6609: adenine and adenosine salvage III	PRPP-PWY: superpathway of histidine, purine, and pyrimidine biosynthesis	0.471093	0	0.000187461	0.655615	0	0.0375988	0.786346	0	0.00342343	0.342535	0	0	2.80762e-18	0.000349576	0.477432	0.701747	0.788117	0.34298	-
PWY-7111: pyruvate fermentation to isobutanol (engineered)_with_PRPP-PWY: superpathway of histidine, purine, and pyrimidine biosynthesis	PWY-7111: pyruvate fermentation to isobutanol (engineered)	PRPP-PWY: superpathway of histidine, purine, and pyrimidine biosynthesis	0.508946	0	0.000209944	0.72476	0	0.0471477	0.814879	0	0.00432902	0.428289	0	0	2.85459e-18	0.000349206	0.518281	0.782946	0.818677	0.432374	-
PWY-6317: galactose degradation I (Leloir pathway)_with_COBALSYN-PWY: adenosylcobalamin salvage from cobinamide I	PWY-6317: galactose degradation I (Leloir pathway)	COBALSYN-PWY: adenosylcobalamin salvage from cobinamide I	0.88849	0	0.160372	0.853774	0	0.131888	0.910968	0	0.0620889	0.526534	0	0	2.86671e-18	0.000348837	0.890869	0.818303	0.91312	0.525636	-
PWY-6608: guanosine nucleotides degradation III_with_PWY-6124: inosine-5'-phosphate biosynthesis II	PWY-6608: guanosine nucleotides degradation III	PWY-6124: inosine-5'-phosphate biosynthesis II	0.749273	0	0.072471	0.687103	0	0.0603577	0.764087	0	0.00676964	0.329721	0	1.03409e-16	2.89218e-18	0.000348469	0.754552	0.697599	0.766477	0.33442	-
PWY-5097: L-lysine biosynthesis VI_with_P162-PWY: L-glutamate degradation V (via hydroxyglutarate)	PWY-5097: L-lysine biosynthesis VI	P162-PWY: L-glutamate degradation V (via hydroxyglutarate)	0.0501237	0.101395	8.80836e-21	0.189931	9.84033e-05	3.85013e-17	0.471397	0	0	0.433238	0	0	2.98032e-18	0.000348101	0.0670298	0.260242	0.485346	0.442694	-
RHAMCAT-PWY: L-rhamnose degradation I_with_ASPASN-PWY: superpathway of L-aspartate and L-asparagine biosynthesis	RHAMCAT-PWY: L-rhamnose degradation I	ASPASN-PWY: superpathway of L-aspartate and L-asparagine biosynthesis	0.705465	0	0.033096	0.726231	0	0.050646	0.859892	0	0.0278468	0.391963	0	0	2.98728e-18	0.000347734	0.707981	0.702915	0.857851	0.392642	-
PWY-6277: superpathway of 5-aminoimidazole ribonucleotide biosynthesis_with_P42-PWY: incomplete reductive TCA cycle	PWY-6277: superpathway of 5-aminoimidazole ribonucleotide biosynthesis	P42-PWY: incomplete reductive TCA cycle	0.117375	0.00010162	2.80011e-10	0.352235	0	1.94749e-05	0.596706	0	0	0.387685	0	0	3.11265e-18	0.000347368	0.129816	0.424398	0.596656	0.38924	-
PWY-6969: TCA cycle V (2-oxoglutarate:ferredoxin oxidoreductase)_with_NONMEVIPP-PWY: methylerythritol phosphate pathway I	PWY-6969: TCA cycle V (2-oxoglutarate:ferredoxin oxidoreductase)	NONMEVIPP-PWY: methylerythritol phosphate pathway I	-0.0587142	0.0540621	2.33403e-18	0.245438	3.7955e-07	2.21756e-15	0.421487	0	5.19361e-23	-0.0462023	0.337696	1.90288e-39	3.11339e-18	0.000347003	-0.0651094	0.279672	0.424318	-0.0639462	-
PWY490-3: nitrate reduction VI (assimilatory)_with_PWY-7196: superpathway of pyrimidine ribonucleosides salvage	PWY490-3: nitrate reduction VI (assimilatory)	PWY-7196: superpathway of pyrimidine ribonucleosides salvage	-0.274856	0	0	-0.233307	2.17699e-06	-6.48949e-30	-0.135351	0.0261546	0	0.198148	1.79715e-05	0	3.13088e-18	0.000346639	-0.279469	-0.263916	-0.12223	0.218856	-
PWY-5686: UMP biosynthesis_with_P162-PWY: L-glutamate degradation V (via hydroxyglutarate)	PWY-5686: UMP biosynthesis	P162-PWY: L-glutamate degradation V (via hydroxyglutarate)	0.0490473	0.109208	8.92351e-21	0.217103	8.90685e-06	3.95603e-17	0.485353	0	0	0.421811	0	0	3.19931e-18	0.000346275	0.0625541	0.259773	0.490687	0.428611	-
PANTO-PWY: phosphopantothenate biosynthesis I_with_P42-PWY: incomplete reductive TCA cycle	PANTO-PWY: phosphopantothenate biosynthesis I	P42-PWY: incomplete reductive TCA cycle	0.0844328	0.00517611	2.63521e-10	0.315218	0	1.58061e-05	0.551653	0	0	0.403716	0	0	3.21974e-18	0.000345912	0.0938725	0.452357	0.548471	0.416328	-
PWY-7282: 4-amino-2-methyl-5-phosphomethylpyrimidine biosynthesis (yeast)_with_PWY-5973: cis-vaccenate biosynthesis	PWY-7282: 4-amino-2-methyl-5-phosphomethylpyrimidine biosynthesis (yeast)	PWY-5973: cis-vaccenate biosynthesis	0.176891	0	1.20986e-12	0.33088	0	0.000793012	0.596803	0	0.000215463	0.527358	0	3.75847e-17	3.25877e-18	0.00034555	0.178399	0.365751	0.636953	0.52804	-
PWYG-321: mycolate biosynthesis_with_PWY-5104: L-isoleucine biosynthesis IV	PWYG-321: mycolate biosynthesis	PWY-5104: L-isoleucine biosynthesis IV	-0.390221	0	-1.27273e-05	-0.255854	0	-2.91417e-07	-0.37115	0	0	0.0823759	0.0811072	0	3.34286e-18	0.000345188	-0.396176	-0.264258	-0.393014	0.0784276	-
PWY-6125: superpathway of guanosine nucleotides de novo biosynthesis II_with_ARGININE-SYN4-PWY: L-ornithine de novo biosynthesis	PWY-6125: superpathway of guanosine nucleotides de novo biosynthesis II	ARGININE-SYN4-PWY: L-ornithine de novo biosynthesis	0.153338	5.56715e-07	8.17322e-13	0.333322	0	0.000866895	0.642135	0	0.000156187	0.291228	0	3.15879e-17	3.41594e-18	0.000344828	0.163352	0.336629	0.642739	0.300725	-
PWY-7279: aerobic respiration II (cytochrome c) (yeast)_with_PWY-5667: CDP-diacylglycerol biosynthesis I	PWY-7279: aerobic respiration II (cytochrome c) (yeast)	PWY-5667: CDP-diacylglycerol biosynthesis I	0.131178	1.27126e-05	5.38029e-46	0.170882	0.000422767	3.7456e-32	0.318261	3.47874e-07	0	-0.254283	0	-2.04675e-37	3.45186e-18	0.000344468	0.110025	0.502124	0.32534	-0.256372	-
PWY-7228: superpathway of guanosine nucleotides de novo biosynthesis I_with_PWY-6507: 4-deoxy-L-threo-hex-4-enopyranuronate degradation	PWY-7228: superpathway of guanosine nucleotides de novo biosynthesis I	PWY-6507: 4-deoxy-L-threo-hex-4-enopyranuronate degradation	0.430629	0	0.0105581	0.411816	0	0.0121417	0.625165	0	0.00196392	0.0563356	0.238978	4.08711e-11	3.52435e-18	0.000354536	0.46166	0.425266	0.628768	0.0701091	-
PWY-6168: flavin biosynthesis III (fungi)_with_BRANCHED-CHAIN-AA-SYN-PWY: superpathway of branched amino acid biosynthesis	PWY-6168: flavin biosynthesis III (fungi)	BRANCHED-CHAIN-AA-SYN-PWY: superpathway of branched amino acid biosynthesis	0.389659	0	0	0.583655	0	0.0367294	0.796162	0	0.0159276	0.573335	0	0	3.61668e-18	0.000354167	0.390539	0.591605	0.80647	0.576077	-
PWY-7663: gondoate biosynthesis (anaerobic)_with_PWY-6122: 5-aminoimidazole ribonucleotide biosynthesis II	PWY-7663: gondoate biosynthesis (anaerobic)	PWY-6122: 5-aminoimidazole ribonucleotide biosynthesis II	0.331444	0	0.000527055	0.601964	0	0.0325453	0.74274	0	0.00638141	0.566675	0	1.13369e-05	3.64929e-18	0.000353798	0.340885	0.586572	0.768581	0.568039	-
PWY-6386: UDP-N-acetylmuramoyl-pentapeptide biosynthesis II (lysine-containing)_with_PWY-1269: CMP-3-deoxy-D-manno-octulosonate biosynthesis I	PWY-6386: UDP-N-acetylmuramoyl-pentapeptide biosynthesis II (lysine-containing)	PWY-1269: CMP-3-deoxy-D-manno-octulosonate biosynthesis I	-0.173377	0	2.88668e-12	0.214283	1.11838e-05	9.85348e-06	0.281396	1.26402e-06	0	-0.0805493	0.0883648	0	3.72167e-18	0.000363825	-0.151974	0.279763	0.282106	-0.0803486	-
PWY-6612: superpathway of tetrahydrofolate biosynthesis_with_NONMEVIPP-PWY: methylerythritol phosphate pathway I	PWY-6612: superpathway of tetrahydrofolate biosynthesis	NONMEVIPP-PWY: methylerythritol phosphate pathway I	0.25543	0	4.22019e-21	0.302363	0	8.46455e-19	0.227885	0.000135288	6.269e-37	-0.188591	4.5156e-05	1.15602e-38	3.7464e-18	0.000363448	0.260209	0.336989	0.220556	-0.183246	-
PWY-7663: gondoate biosynthesis (anaerobic)_with_PWY-6277: superpathway of 5-aminoimidazole ribonucleotide biosynthesis	PWY-7663: gondoate biosynthesis (anaerobic)	PWY-6277: superpathway of 5-aminoimidazole ribonucleotide biosynthesis	0.331301	0	0.000527056	0.601184	0	0.0325454	0.742612	0	0.00638146	0.567029	0	1.13369e-05	3.75868e-18	0.000363071	0.340741	0.58578	0.76845	0.568394	-
PWY-5989: stearate biosynthesis II (bacteria and plants)_with_COBALSYN-PWY: adenosylcobalamin salvage from cobinamide I	PWY-5989: stearate biosynthesis II (bacteria and plants)	COBALSYN-PWY: adenosylcobalamin salvage from cobinamide I	0.567054	0	0.00715527	0.757527	0	0.0732264	0.748149	0	2.92048e-16	0.322336	0	0	3.78704e-18	0.000362694	0.566249	0.761644	0.745916	0.315017	-
PWY-6612: superpathway of tetrahydrofolate biosynthesis_with_PWY-6122: 5-aminoimidazole ribonucleotide biosynthesis II	PWY-6612: superpathway of tetrahydrofolate biosynthesis	PWY-6122: 5-aminoimidazole ribonucleotide biosynthesis II	0.254058	0	4.11219e-21	0.332763	0	8.30497e-19	0.228319	0.000131863	5.85989e-37	-0.177624	0.000119936	1.389e-38	3.7877e-18	0.000362319	0.256916	0.348753	0.224164	-0.173348	-
PWY-7219: adenosine ribonucleotides de novo biosynthesis_with_COBALSYN-PWY: adenosylcobalamin salvage from cobinamide I	PWY-7219: adenosine ribonucleotides de novo biosynthesis	COBALSYN-PWY: adenosylcobalamin salvage from cobinamide I	0.832661	0	0.120887	0.76001	0	0.0805098	0.871286	0	0.0367178	0.459087	0	0	3.9601e-18	0.000361944	0.829705	0.727291	0.886474	0.457683	-
PYRIDOXSYN-PWY: pyridoxal 5'-phosphate biosynthesis I_with_PWY-6126: superpathway of adenosine nucleotides de novo biosynthesis II	PYRIDOXSYN-PWY: pyridoxal 5'-phosphate biosynthesis I	PWY-6126: superpathway of adenosine nucleotides de novo biosynthesis II	-0.00120861	0.970489	1.64069e-12	0.33426	0	0.00042567	0.48114	0	3.79341e-05	0.180946	8.87606e-05	3.97175e-19	4.07592e-18	0.00036157	-0.00260912	0.327332	0.482857	0.181474	-
PWY-6612: superpathway of tetrahydrofolate biosynthesis_with_PWY-6121: 5-aminoimidazole ribonucleotide biosynthesis I	PWY-6612: superpathway of tetrahydrofolate biosynthesis	PWY-6121: 5-aminoimidazole ribonucleotide biosynthesis I	0.259946	0	4.17134e-21	0.334192	0	8.4917e-19	0.233874	8.77857e-05	5.97964e-37	-0.173283	0.000171981	1.47615e-38	4.16608e-18	0.000361197	0.262607	0.350045	0.230705	-0.169453	-
PWY-7663: gondoate biosynthesis (anaerobic)_with_DTDPRHAMSYN-PWY: dTDP-L-rhamnose biosynthesis I	PWY-7663: gondoate biosynthesis (anaerobic)	DTDPRHAMSYN-PWY: dTDP-L-rhamnose biosynthesis I	0.306889	0	0.000535536	0.550299	0	0.027363	0.726409	0	0.00529495	0.570537	0	3.35315e-06	4.34936e-18	0.000360825	0.31914	0.532437	0.752567	0.569645	-
PYRIDNUCSYN-PWY: NAD biosynthesis I (from aspartate)_with_PWY0-1297: superpathway of purine deoxyribonucleosides degradation	PYRIDNUCSYN-PWY: NAD biosynthesis I (from aspartate)	PWY0-1297: superpathway of purine deoxyribonucleosides degradation	0.336561	0	0.00433067	0.323606	0	0.00168633	0.276866	3.12295e-06	5.33287e-18	-0.128495	0.0057632	3.23295e-49	4.48749e-18	0.000360453	0.337533	0.316017	0.276523	-0.12318	IBD
PWY-6151: S-adenosyl-L-methionine cycle I_with_P162-PWY: L-glutamate degradation V (via hydroxyglutarate)	PWY-6151: S-adenosyl-L-methionine cycle I	P162-PWY: L-glutamate degradation V (via hydroxyglutarate)	-0.00950326	0.764906	8.55577e-21	0.166757	0.00058477	3.76064e-17	0.461309	0	0	0.336699	0	0	4.52977e-18	0.000360082	0.0162835	0.241004	0.47746	0.342221	-
PWY-7282: 4-amino-2-methyl-5-phosphomethylpyrimidine biosynthesis (yeast)_with_PWY-7242: D-fructuronate degradation	PWY-7282: 4-amino-2-methyl-5-phosphomethylpyrimidine biosynthesis (yeast)	PWY-7242: D-fructuronate degradation	0.0603086	0.047773	3.21068e-12	0.258864	0	0.000691028	0.565043	0	5.90411e-05	0.289287	0	5.71023e-20	4.59156e-18	0.000359712	0.0785636	0.277609	0.578165	0.289476	-
PWY-6353: purine nucleotides degradation II (aerobic)_with_DENOVOPURINE2-PWY: superpathway of purine nucleotides de novo biosynthesis II	PWY-6353: purine nucleotides degradation II (aerobic)	DENOVOPURINE2-PWY: superpathway of purine nucleotides de novo biosynthesis II	0.614199	0	0.0144148	0.599952	0	0.0163972	0.597668	0	0	0.169046	0.000245251	1.62228e-16	4.62065e-18	0.000359343	0.625504	0.649393	0.601979	0.171625	IBD
PWY-7242: D-fructuronate degradation_with_PWY-6125: superpathway of guanosine nucleotides de novo biosynthesis II	PWY-7242: D-fructuronate degradation	PWY-6125: superpathway of guanosine nucleotides de novo biosynthesis II	0.496877	0	0.0162044	0.501119	0	0.0198675	0.6391	0	0.00197601	0.0995972	0.0337461	5.33392e-11	4.80211e-18	0.000369231	0.525593	0.533162	0.642697	0.118059	IBD
PWY-7208: superpathway of pyrimidine nucleobases salvage_with_PWY-6168: flavin biosynthesis III (fungi)	PWY-7208: superpathway of pyrimidine nucleobases salvage	PWY-6168: flavin biosynthesis III (fungi)	0.43252	0	0	0.692842	0	0.0298164	0.80708	0	0.0115404	0.566353	0	0	4.81191e-18	0.000379098	0.430569	0.680726	0.798015	0.569063	-
SALVADEHYPOX-PWY: adenosine nucleotides degradation II_with_PWY0-845: superpathway of pyridoxal 5'-phosphate biosynthesis and salvage	SALVADEHYPOX-PWY: adenosine nucleotides degradation II	PWY0-845: superpathway of pyridoxal 5'-phosphate biosynthesis and salvage	-0.0242297	0.436632	2.30133e-12	0.239581	7.43218e-07	0.000360312	0.481454	0	9.51009e-06	0.228617	0	6.27189e-28	4.93433e-18	0.00037871	-0.00878855	0.26926	0.487449	0.229516	-
PWY-6277: superpathway of 5-aminoimidazole ribonucleotide biosynthesis_with_P162-PWY: L-glutamate degradation V (via hydroxyglutarate)	PWY-6277: superpathway of 5-aminoimidazole ribonucleotide biosynthesis	P162-PWY: L-glutamate degradation V (via hydroxyglutarate)	0.025267	0.416957	8.61881e-21	0.199055	4.47771e-05	3.8508e-17	0.479811	0	0	0.381705	0	0	4.93706e-18	0.000378323	0.03319	0.213182	0.480581	0.382657	-
PWY-6969: TCA cycle V (2-oxoglutarate:ferredoxin oxidoreductase)_with_PWY-5347: superpathway of L-methionine biosynthesis (transsulfuration)	PWY-6969: TCA cycle V (2-oxoglutarate:ferredoxin oxidoreductase)	PWY-5347: superpathway of L-methionine biosynthesis (transsulfuration)	-0.0952606	0.0015452	1.85459e-18	0.228169	3.9178e-06	1.72731e-15	0.399084	0	3.59128e-23	-0.00887619	0.860849	3.21835e-40	4.97606e-18	0.000377937	-0.0999402	0.240881	0.405677	-0.0265001	-
PWY-6122: 5-aminoimidazole ribonucleotide biosynthesis II_with_P42-PWY: incomplete reductive TCA cycle	PWY-6122: 5-aminoimidazole ribonucleotide biosynthesis II	P42-PWY: incomplete reductive TCA cycle	0.118002	9.22139e-05	2.83582e-10	0.350783	0	1.94749e-05	0.595354	0	0	0.386219	0	0	4.98226e-18	0.000377551	0.130452	0.422868	0.595304	0.387765	-
PYRIDOXSYN-PWY: pyridoxal 5'-phosphate biosynthesis I_with_GLCMANNANAUT-PWY: superpathway of N-acetylglucosamine, N-acetylmannosamine and N-acetylneuraminate degradation	PYRIDOXSYN-PWY: pyridoxal 5'-phosphate biosynthesis I	GLCMANNANAUT-PWY: superpathway of N-acetylglucosamine, N-acetylmannosamine and N-acetylneuraminate degradation	-0.0997383	0.0009038	1.14911e-12	0.19178	8.06678e-05	0.000417684	0.365631	0	5.53101e-06	0.239588	0	0	4.99359e-18	0.000377166	-0.0868526	0.236165	0.378825	0.240805	-
PWY-7211: superpathway of pyrimidine deoxyribonucleotides de novo biosynthesis_with_PWY-6125: superpathway of guanosine nucleotides de novo biosynthesis II	PWY-7211: superpathway of pyrimidine deoxyribonucleotides de novo biosynthesis	PWY-6125: superpathway of guanosine nucleotides de novo biosynthesis II	0.592695	0	0.00458098	0.714234	0	0.0364346	0.793556	0	0.000598147	0.317419	0	8.47218e-36	5.02026e-18	0.000376782	0.583966	0.709185	0.792636	0.318591	-
PWY-7279: aerobic respiration II (cytochrome c) (yeast)_with_PWY0-1319: CDP-diacylglycerol biosynthesis II	PWY-7279: aerobic respiration II (cytochrome c) (yeast)	PWY0-1319: CDP-diacylglycerol biosynthesis II	0.131126	1.27091e-05	5.06248e-46	0.170752	0.000425157	3.49634e-32	0.315533	3.45197e-07	0	-0.253465	0	-1.61219e-37	5.10082e-18	0.000376399	0.109975	0.501967	0.322758	-0.255531	-
PWY-6353: purine nucleotides degradation II (aerobic)_with_GOLPDLCAT-PWY: superpathway of glycerol degradation to 1,3-propanediol	PWY-6353: purine nucleotides degradation II (aerobic)	GOLPDLCAT-PWY: superpathway of glycerol degradation to 1,3-propanediol	0.66556	0	0.0236146	0.690799	0	0.0299499	0.562958	0	0	0.241657	0	0	5.13413e-18	0.000376016	0.664816	0.681765	0.587818	0.24073	-
PWY-6612: superpathway of tetrahydrofolate biosynthesis_with_PWY-5686: UMP biosynthesis	PWY-6612: superpathway of tetrahydrofolate biosynthesis	PWY-5686: UMP biosynthesis	0.262432	0	4.20399e-21	0.312324	0	8.40785e-19	0.223604	0.00018019	6.05908e-37	-0.17995	9.731e-05	1.57098e-38	5.28772e-18	0.000385787	0.266302	0.342114	0.218657	-0.173895	-
PWY-6317: galactose degradation I (Leloir pathway)_with_PRPP-PWY: superpathway of histidine, purine, and pyrimidine biosynthesis	PWY-6317: galactose degradation I (Leloir pathway)	PRPP-PWY: superpathway of histidine, purine, and pyrimidine biosynthesis	0.438751	0	0.000181193	0.650746	0	0.0402087	0.77892	0	0.00352067	0.36807	0	0	5.33039e-18	0.000385396	0.447025	0.711922	0.779397	0.372573	-
UNINTEGRATED_with_P42-PWY: incomplete reductive TCA cycle	UNINTEGRATED	P42-PWY: incomplete reductive TCA cycle	0.0975086	0.00119317	2.63308e-10	0.358377	0	1.72677e-05	0.583164	0	0	0.324211	0	0	5.36974e-18	0.000385005	0.102584	0.476049	0.574713	0.325893	-
PWY-7282: 4-amino-2-methyl-5-phosphomethylpyrimidine biosynthesis (yeast)_with_ARGSYNBSUB-PWY: L-arginine biosynthesis II (acetyl cycle)	PWY-7282: 4-amino-2-methyl-5-phosphomethylpyrimidine biosynthesis (yeast)	ARGSYNBSUB-PWY: L-arginine biosynthesis II (acetyl cycle)	-0.124726	3.37076e-05	1.00427e-12	0.304766	0	0.000173546	0.275772	3.11294e-06	7.97034e-11	0.0437654	0.36489	1.30924e-20	5.37764e-18	0.000384615	-0.118187	0.319678	0.283004	0.0458765	-
PWY-7279: aerobic respiration II (cytochrome c) (yeast)_with_PYRIDNUCSYN-PWY: NAD biosynthesis I (from aspartate)	PWY-7279: aerobic respiration II (cytochrome c) (yeast)	PYRIDNUCSYN-PWY: NAD biosynthesis I (from aspartate)	0.104986	0.000466742	3.92764e-46	0.152365	0.00170796	2.44325e-32	0.296172	3.28364e-07	0	-0.273274	0	-1.08619e-39	5.48358e-18	0.000384226	0.091092	0.344994	0.325084	-0.277003	-
P162-PWY: L-glutamate degradation V (via hydroxyglutarate)_with_CALVIN-PWY: Calvin-Benson-Bassham cycle	P162-PWY: L-glutamate degradation V (via hydroxyglutarate)	CALVIN-PWY: Calvin-Benson-Bassham cycle	0.0327501	0.289752	8.80588e-21	0.172202	0.000379148	3.8897e-17	0.471153	0	0	0.400082	0	0	5.64845e-18	0.000383838	0.0374064	0.177947	0.474687	0.395824	-
TCA: TCA cycle I (prokaryotic)_with_PWY-6121: 5-aminoimidazole ribonucleotide biosynthesis I	TCA: TCA cycle I (prokaryotic)	PWY-6121: 5-aminoimidazole ribonucleotide biosynthesis I	-0.0508749	0.0962246	8.32165e-19	0.240494	7.45657e-07	9.68807e-16	0.426298	0	1.26153e-23	-0.0496001	0.302197	1.95258e-40	5.90589e-18	0.000383451	-0.0569002	0.248764	0.430922	-0.064189	-
PWY-7282: 4-amino-2-methyl-5-phosphomethylpyrimidine biosynthesis (yeast)_with_PENTOSE-P-PWY: pentose phosphate pathway	PWY-7282: 4-amino-2-methyl-5-phosphomethylpyrimidine biosynthesis (yeast)	PENTOSE-P-PWY: pentose phosphate pathway	0.0588567	0.0534688	8.33307e-14	0.142003	0.00361449	5.44222e-05	0.567587	0	0	0.220648	8.95335e-07	0	5.96876e-18	0.000383065	0.0691367	0.148704	0.567855	0.221823	-
PWY-6353: purine nucleotides degradation II (aerobic)_with_PWY-3001: superpathway of L-isoleucine biosynthesis I	PWY-6353: purine nucleotides degradation II (aerobic)	PWY-3001: superpathway of L-isoleucine biosynthesis I	0.697195	0	0.0380379	0.70016	0	0.0343313	0.652107	0	0	0.269786	0	1.10458e-15	5.98548e-18	0.000382679	0.692516	0.682307	0.642109	0.267351	IBD
TCA: TCA cycle I (prokaryotic)_with_PYRIDNUCSYN-PWY: NAD biosynthesis I (from aspartate)	TCA: TCA cycle I (prokaryotic)	PYRIDNUCSYN-PWY: NAD biosynthesis I (from aspartate)	0.0039491	0.902515	5.83408e-19	0.329935	0	6.17021e-16	0.474409	0	8.22059e-24	0.076097	0.10817	7.96173e-43	6.03549e-18	0.000382294	0.000654745	0.332452	0.481001	0.0608828	-
PWY66-422: D-galactose degradation V (Leloir pathway)_with_PRPP-PWY: superpathway of histidine, purine, and pyrimidine biosynthesis	PWY66-422: D-galactose degradation V (Leloir pathway)	PRPP-PWY: superpathway of histidine, purine, and pyrimidine biosynthesis	0.439478	0	0.000181225	0.650987	0	0.0401966	0.778826	0	0.00352901	0.368551	0	0	6.19143e-18	0.00038191	0.447896	0.712315	0.779207	0.373443	-
OANTIGEN-PWY: O-antigen building blocks biosynthesis (E. coli)_with_ARGININE-SYN4-PWY: L-ornithine de novo biosynthesis	OANTIGEN-PWY: O-antigen building blocks biosynthesis (E. coli)	ARGININE-SYN4-PWY: L-ornithine de novo biosynthesis	-0.0906838	0.0026283	4.68335e-13	0.0899005	0.0705173	5.44291e-05	0.216029	0.000307941	3.80931e-18	0.359436	0	0	6.19896e-18	0.000381526	-0.0767625	0.108304	0.222489	0.355393	-
PWY-7279: aerobic respiration II (cytochrome c) (yeast)_with_SALVADEHYPOX-PWY: adenosine nucleotides degradation II	PWY-7279: aerobic respiration II (cytochrome c) (yeast)	SALVADEHYPOX-PWY: adenosine nucleotides degradation II	0.0923141	0.00217738	2.8126e-46	0.121351	0.0135233	1.39033e-32	0.233537	9.19154e-05	0	-0.307588	0	-2.89185e-49	6.20615e-18	0.000381143	0.0706078	0.344348	0.263856	-0.309531	-
PWY-6126: superpathway of adenosine nucleotides de novo biosynthesis II_with_PWY-1269: CMP-3-deoxy-D-manno-octulosonate biosynthesis I	PWY-6126: superpathway of adenosine nucleotides de novo biosynthesis II	PWY-1269: CMP-3-deoxy-D-manno-octulosonate biosynthesis I	-0.104566	0.000492857	2.05894e-12	0.298461	0	6.28256e-06	0.311053	3.41064e-07	0	-0.0302459	0.537156	0	6.29724e-18	0.000380762	-0.10571	0.30183	0.302045	-0.0194004	-
PEPTIDOGLYCANSYN-PWY: peptidoglycan biosynthesis I (meso-diaminopimelate containing)_with_P162-PWY: L-glutamate degradation V (via hydroxyglutarate)	PEPTIDOGLYCANSYN-PWY: peptidoglycan biosynthesis I (meso-diaminopimelate containing)	P162-PWY: L-glutamate degradation V (via hydroxyglutarate)	0.0194626	0.534356	9.0307e-21	0.184264	0.000148869	4.02681e-17	0.467434	0	0	0.381548	0	0	6.47265e-18	0.00038038	0.0377529	0.248722	0.470427	0.387412	-
PWY-6387: UDP-N-acetylmuramoyl-pentapeptide biosynthesis I (meso-diaminopimelate containing)_with_PWY-1269: CMP-3-deoxy-D-manno-octulosonate biosynthesis I	PWY-6387: UDP-N-acetylmuramoyl-pentapeptide biosynthesis I (meso-diaminopimelate containing)	PWY-1269: CMP-3-deoxy-D-manno-octulosonate biosynthesis I	-0.170234	0	2.88022e-12	0.214908	1.08725e-05	9.82421e-06	0.282344	1.26703e-06	0	-0.0750451	0.11329	0	6.48163e-18	0.00038	-0.148511	0.278891	0.282313	-0.0745278	-
PWY0-781: aspartate superpathway_with_PWY-7234: inosine-5'-phosphate biosynthesis III	PWY0-781: aspartate superpathway	PWY-7234: inosine-5'-phosphate biosynthesis III	0.6971	0	0.0497346	0.840873	0	0.127102	0.750623	0	0	0.402915	0	0	6.59698e-18	0.00037962	0.708141	0.848176	0.757628	0.411255	-
PWY-6353: purine nucleotides degradation II (aerobic)_with_ARGSYN-PWY: L-arginine biosynthesis I (via L-ornithine)	PWY-6353: purine nucleotides degradation II (aerobic)	ARGSYN-PWY: L-arginine biosynthesis I (via L-ornithine)	0.77257	0	0.07785	0.754075	0	0.0677283	0.724234	0	0	0.357813	0	8.90304e-21	6.70357e-18	0.000379242	0.770354	0.740741	0.718752	0.356297	IBD
PWY-6123: inosine-5'-phosphate biosynthesis I_with_PWY-5659: GDP-mannose biosynthesis	PWY-6123: inosine-5'-phosphate biosynthesis I	PWY-5659: GDP-mannose biosynthesis	0.800235	0	0.0913561	0.795836	0	0.0893163	0.899312	0	0.054347	0.471866	0	0	6.81103e-18	0.000378863	0.803032	0.80061	0.907748	0.476553	IBD
PWY-6122: 5-aminoimidazole ribonucleotide biosynthesis II_with_P162-PWY: L-glutamate degradation V (via hydroxyglutarate)	PWY-6122: 5-aminoimidazole ribonucleotide biosynthesis II	P162-PWY: L-glutamate degradation V (via hydroxyglutarate)	0.0263744	0.396423	8.72871e-21	0.200272	3.98227e-05	3.90771e-17	0.479107	0	0	0.381571	0	0	6.83839e-18	0.000378486	0.0343063	0.21441	0.479875	0.382522	-
PWY-7208: superpathway of pyrimidine nucleobases salvage_with_PWY-6507: 4-deoxy-L-threo-hex-4-enopyranuronate degradation	PWY-7208: superpathway of pyrimidine nucleobases salvage	PWY-6507: 4-deoxy-L-threo-hex-4-enopyranuronate degradation	0.561071	0	0.0418594	0.502433	0	0.0294178	0.691446	0	0.00414009	0.165921	0.000321349	2.06961e-11	6.91383e-18	0.000378109	0.573139	0.479711	0.70071	0.170437	-
PWY-7228: superpathway of guanosine nucleotides de novo biosynthesis I_with_GALACTUROCAT-PWY: D-galacturonate degradation I	PWY-7228: superpathway of guanosine nucleotides de novo biosynthesis I	GALACTUROCAT-PWY: D-galacturonate degradation I	0.404463	0	0.00767042	0.470911	0	0.0149116	0.64341	0	0.00219696	0.081982	0.0826448	1.00658e-10	6.98532e-18	0.000377734	0.432999	0.483358	0.645976	0.0971594	-
UNINTEGRATED_with_PWY-6969: TCA cycle V (2-oxoglutarate:ferredoxin oxidoreductase)	UNINTEGRATED	PWY-6969: TCA cycle V (2-oxoglutarate:ferredoxin oxidoreductase)	-0.0647999	0.0331344	2.11181e-18	0.223123	6.29921e-06	2.01713e-15	0.402798	0	3.92769e-23	-0.0908169	0.0536847	1.32554e-39	7.15843e-18	0.000377358	-0.0641199	0.278486	0.399184	-0.0941078	-
SALVADEHYPOX-PWY: adenosine nucleotides degradation II_with_PWY-6125: superpathway of guanosine nucleotides de novo biosynthesis II	SALVADEHYPOX-PWY: adenosine nucleotides degradation II	PWY-6125: superpathway of guanosine nucleotides de novo biosynthesis II	0.53536	0	0.020734	0.501986	0	0.0192182	0.678112	0	0.00196207	0.144311	0.00185817	9.0036e-18	7.35945e-18	0.000376984	0.558234	0.527639	0.679702	0.154185	-
PWY-1269: CMP-3-deoxy-D-manno-octulosonate biosynthesis I_with_COA-PWY-1: coenzyme A biosynthesis II (mammalian)	PWY-1269: CMP-3-deoxy-D-manno-octulosonate biosynthesis I	COA-PWY-1: coenzyme A biosynthesis II (mammalian)	-0.167307	0	3.0021e-12	0.205896	2.33161e-05	1.02151e-05	0.297423	3.29446e-07	0	-0.0663745	0.163172	0	7.43921e-18	0.000386521	-0.157602	0.219302	0.327443	-0.072546	-
PWY-6897: thiamin salvage II_with_GLUCOSE1PMETAB-PWY: glucose and glucose-1-phosphate degradation	PWY-6897: thiamin salvage II	GLUCOSE1PMETAB-PWY: glucose and glucose-1-phosphate degradation	-0.262187	0	0	-0.485971	0	-0.00832986	-0.676733	0	-0.00733532	-0.573159	0	0	7.43937e-18	0.000386139	-0.263707	-0.493236	-0.690839	-0.578626	-
PWY-7663: gondoate biosynthesis (anaerobic)_with_PWY-3001: superpathway of L-isoleucine biosynthesis I	PWY-7663: gondoate biosynthesis (anaerobic)	PWY-3001: superpathway of L-isoleucine biosynthesis I	0.321104	0	0.000473985	0.533907	0	0.0262282	0.738492	0	0.00558712	0.579532	0	1.00731e-05	7.51137e-18	0.000385757	0.33116	0.519019	0.763995	0.581773	-
PWY-7220: adenosine deoxyribonucleotides de novo biosynthesis II_with_PWY-1269: CMP-3-deoxy-D-manno-octulosonate biosynthesis I	PWY-7220: adenosine deoxyribonucleotides de novo biosynthesis II	PWY-1269: CMP-3-deoxy-D-manno-octulosonate biosynthesis I	-0.0948253	0.00162274	1.66842e-12	0.307159	0	5.0551e-06	0.316527	3.46093e-07	0	-0.0253891	0.606388	0	7.67926e-18	0.000385375	-0.0953731	0.31147	0.310305	-0.0144895	-
PWY-1269: CMP-3-deoxy-D-manno-octulosonate biosynthesis I_with_PEPTIDOGLYCANSYN-PWY: peptidoglycan biosynthesis I (meso-diaminopimelate containing)	PWY-1269: CMP-3-deoxy-D-manno-octulosonate biosynthesis I	PEPTIDOGLYCANSYN-PWY: peptidoglycan biosynthesis I (meso-diaminopimelate containing)	-0.166967	0	3.02126e-12	0.21935	7.59826e-06	9.72616e-06	0.282819	1.26859e-06	0	-0.0699572	0.140867	0	7.71512e-18	0.000384995	-0.156782	0.23714	0.31568	-0.0757974	-
PWY490-3: nitrate reduction VI (assimilatory)_with_PWY-5104: L-isoleucine biosynthesis IV	PWY490-3: nitrate reduction VI (assimilatory)	PWY-5104: L-isoleucine biosynthesis IV	-0.229299	0	0	-0.195958	5.88533e-05	-4.60935e-31	-0.11093	0.0705172	0	0.235144	0	0	8.39234e-18	0.000394477	-0.230809	-0.216863	-0.102543	0.264113	-
PWY-3781: aerobic respiration I (cytochrome c)_with_PYRIDNUCSYN-PWY: NAD biosynthesis I (from aspartate)	PWY-3781: aerobic respiration I (cytochrome c)	PYRIDNUCSYN-PWY: NAD biosynthesis I (from aspartate)	0.157427	0	6.5698e-45	0.186073	0.000131856	4.74749e-31	0.299097	3.30775e-07	0	-0.245188	0	-1.76116e-38	8.41986e-18	0.000394089	0.147629	0.232639	0.306472	-0.243162	-
PWY-6125: superpathway of guanosine nucleotides de novo biosynthesis II_with_COBALSYN-PWY: adenosylcobalamin salvage from cobinamide I	PWY-6125: superpathway of guanosine nucleotides de novo biosynthesis II	COBALSYN-PWY: adenosylcobalamin salvage from cobinamide I	0.440102	0	0.0226148	0.423585	0	0.0207722	0.692526	0	0.0097836	0.136459	0.00332184	0	8.49399e-18	0.000393701	0.479792	0.45442	0.697166	0.156523	-
PWY0-1296: purine ribonucleosides degradation_with_PWY-7663: gondoate biosynthesis (anaerobic)	PWY0-1296: purine ribonucleosides degradation	PWY-7663: gondoate biosynthesis (anaerobic)	0.320824	0	0.000500316	0.555115	0	0.0281917	0.744346	0	0.00565035	0.526597	0	6.72451e-06	8.52276e-18	0.000393314	0.328464	0.521458	0.753024	0.527956	-
PWY-7111: pyruvate fermentation to isobutanol (engineered)_with_P162-PWY: L-glutamate degradation V (via hydroxyglutarate)	PWY-7111: pyruvate fermentation to isobutanol (engineered)	P162-PWY: L-glutamate degradation V (via hydroxyglutarate)	0.0265438	0.393301	8.55132e-21	0.193987	6.77924e-05	3.85391e-17	0.477193	0	0	0.381719	0	0	8.57034e-18	0.000392927	0.0370062	0.21424	0.479461	0.386749	-
PWY-6386: UDP-N-acetylmuramoyl-pentapeptide biosynthesis II (lysine-containing)_with_P162-PWY: L-glutamate degradation V (via hydroxyglutarate)	PWY-6386: UDP-N-acetylmuramoyl-pentapeptide biosynthesis II (lysine-containing)	P162-PWY: L-glutamate degradation V (via hydroxyglutarate)	0.0183159	0.559485	8.62817e-21	0.183998	0.000152071	3.85443e-17	0.465387	0	0	0.379129	0	0	8.59255e-18	0.000392542	0.0376369	0.255355	0.468902	0.385173	-
PYRIDOXSYN-PWY: pyridoxal 5'-phosphate biosynthesis I_with_PWY-7222: guanosine deoxyribonucleotides de novo biosynthesis II	PYRIDOXSYN-PWY: pyridoxal 5'-phosphate biosynthesis I	PWY-7222: guanosine deoxyribonucleotides de novo biosynthesis II	0.00552492	0.863207	1.30577e-12	0.3432	0	0.000342507	0.478689	0	2.76469e-05	0.152646	0.000958312	1.70763e-19	8.60208e-18	0.000392157	0.00300389	0.334757	0.478843	0.153118	-
PWY-7400: L-arginine biosynthesis IV (archaebacteria)_with_PWY-6353: purine nucleotides degradation II (aerobic)	PWY-7400: L-arginine biosynthesis IV (archaebacteria)	PWY-6353: purine nucleotides degradation II (aerobic)	0.77863	0	0.0814586	0.760672	0	0.0713293	0.730026	0	0	0.367408	0	1.25222e-21	8.88168e-18	0.000391773	0.777168	0.755339	0.735028	0.366189	IBD
COBALSYN-PWY: adenosylcobalamin salvage from cobinamide I_with_1CMET2-PWY: N10-formyl-tetrahydrofolate biosynthesis	COBALSYN-PWY: adenosylcobalamin salvage from cobinamide I	1CMET2-PWY: N10-formyl-tetrahydrofolate biosynthesis	0.809317	0	0.102932	0.787147	0	0.0833631	0.857206	0	0.0273935	0.433078	0	0	8.89962e-18	0.000391389	0.815565	0.782311	0.858462	0.446948	-
TCA: TCA cycle I (prokaryotic)_with_PWY-5347: superpathway of L-methionine biosynthesis (transsulfuration)	TCA: TCA cycle I (prokaryotic)	PWY-5347: superpathway of L-methionine biosynthesis (transsulfuration)	-0.0759216	0.0122218	6.68958e-19	0.23948	7.42997e-07	7.52188e-16	0.422688	0	9.14537e-24	0.05207	0.277851	2.58622e-41	9.03474e-18	0.000391007	-0.0807033	0.245202	0.429137	0.0373148	-
TCA: TCA cycle I (prokaryotic)_with_PWY-6151: S-adenosyl-L-methionine cycle I	TCA: TCA cycle I (prokaryotic)	PWY-6151: S-adenosyl-L-methionine cycle I	-0.0686894	0.0236968	8.04127e-19	0.208435	1.8908e-05	9.11864e-16	0.409811	0	1.18996e-23	-0.0815057	0.0845089	1.81389e-40	9.23821e-18	0.000400391	-0.076483	0.231756	0.409423	-0.097225	-
PWY-841: superpathway of purine nucleotides de novo biosynthesis I_with_PWY-6969: TCA cycle V (2-oxoglutarate:ferredoxin oxidoreductase)	PWY-841: superpathway of purine nucleotides de novo biosynthesis I	PWY-6969: TCA cycle V (2-oxoglutarate:ferredoxin oxidoreductase)	0.103868	0.000538789	6.4367e-19	0.388104	0	8.45552e-16	0.453409	0	2.45513e-23	-0.0456699	0.343557	5.0469e-41	9.25507e-18	0.0004	0.120699	0.400228	0.452691	-0.0306843	-
PWY-5154: L-arginine biosynthesis III (via N-acetyl-L-citrulline)_with_ARGSYNBSUB-PWY: L-arginine biosynthesis II (acetyl cycle)	PWY-5154: L-arginine biosynthesis III (via N-acetyl-L-citrulline)	ARGSYNBSUB-PWY: L-arginine biosynthesis II (acetyl cycle)	0.503157	0	0	0.741724	0	0.0630467	0.784907	0	0.00318156	0.407288	0	0	9.34595e-18	0.00039961	0.504504	0.7496	0.785969	0.40739	-
PWY-7196: superpathway of pyrimidine ribonucleosides salvage_with_PWY-6545: pyrimidine deoxyribonucleotides de novo biosynthesis III	PWY-7196: superpathway of pyrimidine ribonucleosides salvage	PWY-6545: pyrimidine deoxyribonucleotides de novo biosynthesis III	0.798182	0	0.103561	0.851945	0	0.130797	0.902453	0	0.0574829	0.492708	0	0	9.46951e-18	0.000399221	0.786959	0.854531	0.89314	0.489048	-
PWY-5103: L-isoleucine biosynthesis III_with_P162-PWY: L-glutamate degradation V (via hydroxyglutarate)	PWY-5103: L-isoleucine biosynthesis III	P162-PWY: L-glutamate degradation V (via hydroxyglutarate)	0.0194811	0.533958	8.1669e-21	0.18277	0.000165797	3.36907e-17	0.494052	0	0	0.343742	0	0	9.52885e-18	0.000398833	0.0230732	0.187612	0.490577	0.342689	-
P162-PWY: L-glutamate degradation V (via hydroxyglutarate)_with_COA-PWY-1: coenzyme A biosynthesis II (mammalian)	P162-PWY: L-glutamate degradation V (via hydroxyglutarate)	COA-PWY-1: coenzyme A biosynthesis II (mammalian)	0.0106131	0.738199	8.97721e-21	0.173927	0.000325028	4.05581e-17	0.462763	0	0	0.366608	0	0	9.61506e-18	0.000398445	0.0181597	0.189672	0.462647	0.362571	-
PWY-6353: purine nucleotides degradation II (aerobic)_with_GLUTORN-PWY: L-ornithine biosynthesis	PWY-6353: purine nucleotides degradation II (aerobic)	GLUTORN-PWY: L-ornithine biosynthesis	0.707497	0	0.0379538	0.702698	0	0.0368844	0.646031	0	0	0.282136	0	1.95582e-21	9.68745e-18	0.000398058	0.706112	0.69121	0.64027	0.283129	-
PWY-7279: aerobic respiration II (cytochrome c) (yeast)_with_PWY-5659: GDP-mannose biosynthesis	PWY-7279: aerobic respiration II (cytochrome c) (yeast)	PWY-5659: GDP-mannose biosynthesis	0.102224	0.000675228	2.89938e-46	0.112173	0.0229075	1.63313e-32	0.281146	1.26326e-06	0	-0.285467	0	0	9.73885e-18	0.000397672	0.091934	0.278057	0.341711	-0.287868	-
PWY-5692: allantoin degradation to glyoxylate II_with_DTDPRHAMSYN-PWY: dTDP-L-rhamnose biosynthesis I	PWY-5692: allantoin degradation to glyoxylate II	DTDPRHAMSYN-PWY: dTDP-L-rhamnose biosynthesis I	-0.29552	0	-0.00100752	-0.311546	0	-0.00174346	-0.499002	0	-0.000257223	0.0787097	0.096104	-3.28475e-31	9.83558e-18	0.000397287	-0.319618	-0.323667	-0.499811	0.057398	-
PWY-6387: UDP-N-acetylmuramoyl-pentapeptide biosynthesis I (meso-diaminopimelate containing)_with_P162-PWY: L-glutamate degradation V (via hydroxyglutarate)	PWY-6387: UDP-N-acetylmuramoyl-pentapeptide biosynthesis I (meso-diaminopimelate containing)	P162-PWY: L-glutamate degradation V (via hydroxyglutarate)	0.0190184	0.543943	8.60844e-21	0.186584	0.000128123	3.83948e-17	0.466452	0	0	0.37816	0	0	9.85131e-18	0.000396902	0.0386686	0.256417	0.469583	0.384885	-
PWY-1269: CMP-3-deoxy-D-manno-octulosonate biosynthesis I_with_P108-PWY: pyruvate fermentation to propanoate I	PWY-1269: CMP-3-deoxy-D-manno-octulosonate biosynthesis I	P108-PWY: pyruvate fermentation to propanoate I	0.528143	0	6.71545e-20	0.165081	0.000661031	-1.75923e-30	0.239267	6.3866e-05	0	0.180164	9.63103e-05	0	9.99497e-18	0.000396518	0.520281	0.164185	0.257534	0.180115	-
PYRIDOXSYN-PWY: pyridoxal 5'-phosphate biosynthesis I_with_PWY-7220: adenosine deoxyribonucleotides de novo biosynthesis II	PYRIDOXSYN-PWY: pyridoxal 5'-phosphate biosynthesis I	PWY-7220: adenosine deoxyribonucleotides de novo biosynthesis II	0.00447725	0.889195	1.3295e-12	0.340309	0	0.000342509	0.477669	0	2.76467e-05	0.149303	0.00125618	1.8538e-19	1.01434e-17	0.000396135	0.00197297	0.33189	0.477823	0.14976	-
PWY-7663: gondoate biosynthesis (anaerobic)_with_PWY-1042: glycolysis IV (plant cytosol)	PWY-7663: gondoate biosynthesis (anaerobic)	PWY-1042: glycolysis IV (plant cytosol)	0.310853	0	0.000492885	0.564106	0	0.0279887	0.724523	0	0.00510245	0.567007	0	7.01648e-06	1.02013e-17	0.000395753	0.31139	0.548626	0.75945	0.565748	-
PWY0-1297: superpathway of purine deoxyribonucleosides degradation_with_PWY-7357: thiamin formation from pyrithiamine and oxythiamine (yeast)	PWY0-1297: superpathway of purine deoxyribonucleosides degradation	PWY-7357: thiamin formation from pyrithiamine and oxythiamine (yeast)	0.461633	0	0.00589698	0.50536	0	0.00239296	0.340437	0	6.34526e-18	0.0236291	0.632385	3.06973e-47	1.02771e-17	0.000395371	0.461292	0.462047	0.338965	0.0319533	-
PWY-7279: aerobic respiration II (cytochrome c) (yeast)_with_PWY-6737: starch degradation V	PWY-7279: aerobic respiration II (cytochrome c) (yeast)	PWY-6737: starch degradation V	0.129521	1.69312e-05	5.18559e-46	0.161758	0.000851308	3.55244e-32	0.32071	3.503e-07	0	-0.249792	0	-1.53485e-37	1.03222e-17	0.00039499	0.109104	0.461092	0.341019	-0.250538	-
CITRULBIO-PWY: L-citrulline biosynthesis_with_1CMET2-PWY: N10-formyl-tetrahydrofolate biosynthesis	CITRULBIO-PWY: L-citrulline biosynthesis	1CMET2-PWY: N10-formyl-tetrahydrofolate biosynthesis	0.241425	0	1.91777e-25	0.375952	0	6.09587e-18	0.699546	0	9.50139e-12	0.392031	0	6.25162e-23	1.03707e-17	0.00039461	0.239909	0.393002	0.697908	0.3915	-
PWY-7222: guanosine deoxyribonucleotides de novo biosynthesis II_with_PWY-1269: CMP-3-deoxy-D-manno-octulosonate biosynthesis I	PWY-7222: guanosine deoxyribonucleotides de novo biosynthesis II	PWY-1269: CMP-3-deoxy-D-manno-octulosonate biosynthesis I	-0.095073	0.00157589	1.63864e-12	0.306893	0	5.055e-06	0.315362	3.45018e-07	0	-0.0199457	0.687812	0	1.04465e-17	0.000394231	-0.0956243	0.311204	0.309152	-0.00905214	-
THRESYN-PWY: superpathway of L-threonine biosynthesis_with_P162-PWY: L-glutamate degradation V (via hydroxyglutarate)	THRESYN-PWY: superpathway of L-threonine biosynthesis	P162-PWY: L-glutamate degradation V (via hydroxyglutarate)	-0.0192393	0.539189	7.26625e-21	0.157428	0.0011859	3.20359e-17	0.471987	0	0	0.287584	0	0	1.07722e-17	0.000393852	-0.00787633	0.174529	0.474107	0.287111	-
PYRIDOXSYN-PWY: pyridoxal 5'-phosphate biosynthesis I_with_PWY-7400: L-arginine biosynthesis IV (archaebacteria)	PYRIDOXSYN-PWY: pyridoxal 5'-phosphate biosynthesis I	PWY-7400: L-arginine biosynthesis IV (archaebacteria)	-0.184004	0	7.90118e-13	0.216187	1.02435e-05	0.000179374	0.253987	1.85207e-05	1.97933e-12	0.0222051	0.653622	5.39452e-24	1.08175e-17	0.000393474	-0.176216	0.233025	0.266186	0.0219011	-
PWY-6123: inosine-5'-phosphate biosynthesis I_with_PANTO-PWY: phosphopantothenate biosynthesis I	PWY-6123: inosine-5'-phosphate biosynthesis I	PANTO-PWY: phosphopantothenate biosynthesis I	0.851189	0	0.140417	0.869981	0	0.141143	0.906637	0	0.0581006	0.510013	0	0.00080086	1.08564e-17	0.000393097	0.849206	0.889822	0.913136	0.516693	-
PWY-6969: TCA cycle V (2-oxoglutarate:ferredoxin oxidoreductase)_with_ARO-PWY: chorismate biosynthesis I	PWY-6969: TCA cycle V (2-oxoglutarate:ferredoxin oxidoreductase)	ARO-PWY: chorismate biosynthesis I	-0.0753669	0.012878	2.43793e-18	0.216618	9.57592e-06	2.34007e-15	0.405636	0	5.58787e-23	-0.0629965	0.186405	3.06863e-39	1.10058e-17	0.00039272	-0.0816593	0.252023	0.408915	-0.0813116	-
PWY0-845: superpathway of pyridoxal 5'-phosphate biosynthesis and salvage_with_HSERMETANA-PWY: L-methionine biosynthesis III	PWY0-845: superpathway of pyridoxal 5'-phosphate biosynthesis and salvage	HSERMETANA-PWY: L-methionine biosynthesis III	0.0716135	0.0182156	1.75496e-12	0.201695	3.38928e-05	0.000317793	0.531915	0	3.18936e-05	0.394433	0	0	1.10086e-17	0.000392344	0.0720049	0.199998	0.525462	0.39672	-
PWY-6168: flavin biosynthesis III (fungi)_with_COA-PWY: coenzyme A biosynthesis I	PWY-6168: flavin biosynthesis III (fungi)	COA-PWY: coenzyme A biosynthesis I	0.4555	0	0	0.701817	0	0.0334022	0.821329	0	0.0128425	0.591641	0	0	1.10173e-17	0.000391969	0.449163	0.715661	0.831072	0.595176	-
PWY-7663: gondoate biosynthesis (anaerobic)_with_GALACT-GLUCUROCAT-PWY: superpathway of hexuronide and hexuronate degradation	PWY-7663: gondoate biosynthesis (anaerobic)	GALACT-GLUCUROCAT-PWY: superpathway of hexuronide and hexuronate degradation	0.322012	0	0.000111937	0.57851	0	0.0124523	0.730812	0	0.000207094	0.395335	0	2.34605e-12	1.10688e-17	0.000391595	0.33486	0.560491	0.755546	0.394563	-
PWY0-845: superpathway of pyridoxal 5'-phosphate biosynthesis and salvage_with_ANAEROFRUCAT-PWY: homolactic fermentation	PWY0-845: superpathway of pyridoxal 5'-phosphate biosynthesis and salvage	ANAEROFRUCAT-PWY: homolactic fermentation	0.0619372	0.0418926	8.58119e-19	0.416774	0	2.87286e-10	0.508302	0	2.13756e-16	0.267833	0	1.02965e-31	1.11038e-17	0.000391221	0.0498478	0.401354	0.496575	0.268103	-
TCA: TCA cycle I (prokaryotic)_with_COA-PWY-1: coenzyme A biosynthesis II (mammalian)	TCA: TCA cycle I (prokaryotic)	COA-PWY-1: coenzyme A biosynthesis II (mammalian)	-0.0526858	0.0846782	8.43735e-19	0.223351	5.95342e-06	9.83436e-16	0.425197	0	1.3818e-23	-0.0593037	0.21442	2.23003e-40	1.11767e-17	0.000390848	-0.0588264	0.239398	0.430244	-0.0758065	-
GLUCUROCAT-PWY: superpathway of &beta;-D-glucuronide and D-glucuronate degradation_with_DENOVOPURINE2-PWY: superpathway of purine nucleotides de novo biosynthesis II	GLUCUROCAT-PWY: superpathway of &beta;-D-glucuronide and D-glucuronate degradation	DENOVOPURINE2-PWY: superpathway of purine nucleotides de novo biosynthesis II	0.619458	0	0.022672	0.690689	0	0.0441194	0.701254	0	0.00175942	0.238566	0	4.72883e-10	1.18265e-17	0.000390476	0.648695	0.753406	0.709393	0.258737	-
PWY0-162: superpathway of pyrimidine ribonucleotides de novo biosynthesis_with_PWY-6168: flavin biosynthesis III (fungi)	PWY0-162: superpathway of pyrimidine ribonucleotides de novo biosynthesis	PWY-6168: flavin biosynthesis III (fungi)	0.436962	0	0	0.613421	0	0.0245279	0.81976	0	0.0114121	0.634682	0	0	1.19328e-17	0.000390105	0.434293	0.609263	0.808485	0.634535	-
PWY-6168: flavin biosynthesis III (fungi)_with_PWY-5103: L-isoleucine biosynthesis III	PWY-6168: flavin biosynthesis III (fungi)	PWY-5103: L-isoleucine biosynthesis III	0.377183	0	0	0.571189	0	0.035287	0.784864	0	0.0146521	0.546276	0	0	1.1946e-17	0.000389734	0.376577	0.577818	0.793559	0.549517	-
PWY0-1297: superpathway of purine deoxyribonucleosides degradation_with_PWY-5667: CDP-diacylglycerol biosynthesis I	PWY0-1297: superpathway of purine deoxyribonucleosides degradation	PWY-5667: CDP-diacylglycerol biosynthesis I	0.473273	0	0.00591999	0.507609	0	0.00230787	0.344912	0	7.83352e-18	0.0335101	0.492626	6.09181e-47	1.21397e-17	0.000389364	0.471972	0.454288	0.34291	0.0405393	-
PWY-3001: superpathway of L-isoleucine biosynthesis I_with_P42-PWY: incomplete reductive TCA cycle	PWY-3001: superpathway of L-isoleucine biosynthesis I	P42-PWY: incomplete reductive TCA cycle	0.117716	9.69395e-05	2.68015e-10	0.363467	0	2.85801e-05	0.586318	0	0	0.389473	0	0	1.21437e-17	0.000388994	0.133595	0.423952	0.588039	0.389459	-
P42-PWY: incomplete reductive TCA cycle_with_BRANCHED-CHAIN-AA-SYN-PWY: superpathway of branched amino acid biosynthesis	P42-PWY: incomplete reductive TCA cycle	BRANCHED-CHAIN-AA-SYN-PWY: superpathway of branched amino acid biosynthesis	0.140897	2.90805e-06	2.86306e-10	0.371993	0	3.20461e-05	0.609446	0	0	0.401811	0	0	1.22114e-17	0.000388626	0.154559	0.442309	0.631087	0.397996	-
PWY-7222: guanosine deoxyribonucleotides de novo biosynthesis II_with_PWY-6608: guanosine nucleotides degradation III	PWY-7222: guanosine deoxyribonucleotides de novo biosynthesis II	PWY-6608: guanosine nucleotides degradation III	0.713232	0	0.0501677	0.653228	0	0.0327223	0.769336	0	0.00435465	0.310804	0	1.18907e-16	1.27703e-17	0.000388258	0.731122	0.672802	0.77439	0.324475	-
PWY-6124: inosine-5'-phosphate biosynthesis II_with_PWY-5667: CDP-diacylglycerol biosynthesis I	PWY-6124: inosine-5'-phosphate biosynthesis II	PWY-5667: CDP-diacylglycerol biosynthesis I	0.8675	0	0.139973	0.880608	0	0.146533	0.909303	0	0.0595661	0.523316	0	0.00067457	1.33055e-17	0.00038789	0.869629	0.903178	0.916508	0.53079	IBD
[truncated: 42,298 more rows]
