# Supplementary material for: Gut microbial co-abundance networks show specificity in inflammatory bowel disease and obesity
Source: Nat Commun. 2020 Aug 11;11:4018. doi: 10.1038/s41467-020-17840-y (PMC7419557; doi:10.1038/s41467-020-17840-y)
Supplement: Supplementary file 7 — Supplementary Data 4 [file 41467_2020_17840_MOESM7_ESM.xlsx]

## Sheet: 1
Supplementary Data 4: Pathway co-occurrence network
Pathway co-occurrence		Co-occurrence in LLD				Co-occurrence in 500FG				Co-occurrence in 300OB				Co-occurrence in IBD				Heterogeneity		Cohort specificity	HMP replication
start	end	lld_raw	lld_odds_ratio	lld_p	lld_fdr	fg_raw	fg_odds_ratio	fg_p	fg_fdr	ob_raw	ob_odds_ratio	ob_p	ob_fdr	ibd_raw	ibd_odds_ratio	ibd_p	ibd_fdr	hetero_p	hetero_fdr_per	cohort	hmp_raw	hmp_odds_ratio	hmp_p	hetero_p_ibd_hmp
PWY-6167: flavin biosynthesis II (archaea)	PWY-6174: mevalonate pathway II (archaea)	314_172_33_616	3.5131	4.56e-102	0	78_61_5_306	4.26453	4.33e-42	0	88_43_8_159	3.64222	1.86e-29	0	41_21_1_432	6.32176	3.58e-65	0	3.36e-23	0	-	NA	NA	NA	NA
PWY-5910: superpathway of geranylgeranyldiphosphate biosynthesis I (via mevalonate)	PWY0-862: (5Z)-dodec-5-enoate biosynthesis	462_155_282_236	0.91227	8.77e-13	0	158_18_211_63	0.944799	0.00104375	0.00529308	134_22_92_50	1.18281	4.21e-05	0.000265101	208_10_183_94	2.32495	5.9e-15	0	1.36e-14	0	-	1_0_64_12	-0.542324	1	0.0910137
FUC-RHAMCAT-PWY: superpathway of fucose and rhamnose degradation	PWY0-1533: methylphosphonate degradation I	291_255_33_556	2.94194	5.13e-70	0	125_134_10_181	2.78062	2.92e-22	0	89_74_9_126	2.77239	7.76e-18	0	209_88_3_195	4.88452	4.19e-51	0	8.05e-14	0	IBD	28_18_1_30	3.44439	1.63e-06	0.168845
CRNFORCAT-PWY: creatinine degradation I	PWY-5138: unsaturated, even numbered fatty acid &beta;-oxidation	133_493_104_405	0.0485124	0.79704	1.84033	65_210_37_138	0.139094	0.628134	2.30477	50_161_19_68	0.0938875	0.872957	2.82018	24_136_139_196	-1.37505	9.83e-09	0	3.92e-13	0	IBD	1_5_15_56	-0.00588237	1	0.169037
CRNFORCAT-PWY: creatinine degradation I	PWY-5855: ubiquinol-7 biosynthesis (prokaryotic)	189_437_148_361	0.0529894	0.733521	1.72071	88_187_71_104	-0.371287	0.0792985	0.372397	85_126_23_64	0.617939	0.0355321	0.153	43_117_183_152	-1.17873	1.32e-08	0	4.06e-13	0	-	1_5_32_39	-1.10422	0.418093	0.939007
CRNFORCAT-PWY: creatinine degradation I	PWY-5856: ubiquinol-9 biosynthesis (prokaryotic)	189_437_148_361	0.0529894	0.733521	1.72063	88_187_71_104	-0.371287	0.0792985	0.372355	85_126_23_64	0.617939	0.0355321	0.152981	43_117_183_152	-1.17873	1.32e-08	0	4.06e-13	0	-	1_5_32_39	-1.10422	0.418093	0.939007
CRNFORCAT-PWY: creatinine degradation I	PWY-5857: ubiquinol-10 biosynthesis (prokaryotic)	189_437_148_361	0.0529894	0.733521	1.72056	88_187_71_104	-0.371287	0.0792985	0.372313	85_126_23_64	0.617939	0.0355321	0.152963	43_117_183_152	-1.17873	1.32e-08	0	4.06e-13	0	-	1_5_32_39	-1.10422	0.418093	0.939007
CRNFORCAT-PWY: creatinine degradation I	PWY-6708: ubiquinol-8 biosynthesis (prokaryotic)	189_437_148_361	0.0529894	0.733521	1.72048	88_187_71_104	-0.371287	0.0792985	0.372272	85_126_23_64	0.617939	0.0355321	0.152945	43_117_183_152	-1.17873	1.32e-08	0	4.06e-13	0	-	1_5_32_39	-1.10422	0.418093	0.939007
CRNFORCAT-PWY: creatinine degradation I	KDO-NAGLIPASYN-PWY: superpathway of (Kdo)2-lipid A biosynthesis	167_459_122_387	0.142449	0.332836	0.886227	77_198_50_125	-0.0301787	0.972794	3.12001	68_143_19_68	0.516918	0.105414	0.42592	38_122_167_168	-1.1515	6.82e-08	1.31e-06	1.84e-12	0	-	2_4_26_45	-0.0472191	1	0.195577
CRNFORCAT-PWY: creatinine degradation I	PWY-4041: &gamma;-glutamyl cycle	289_337_223_286	0.0949169	0.464391	1.1744	122_153_83_92	-0.123228	0.589254	2.19899	109_102_33_54	0.552717	0.0436307	0.185995	68_92_224_111	-1.00023	4.43e-07	2.42e-06	3.24e-12	0	-	3_3_36_35	-0.0277796	1	0.23336
P124-PWY: Bifidobacterium shunt	PWY-6167: flavin biosynthesis II (archaea)	357_456_129_193	0.157143	0.267291	0.731858	107_229_32_82	0.173146	0.540664	2.05357	105_132_26_35	0.0645163	0.935896	2.95712	52_236_10_197	1.42923	2.67e-05	9.78e-05	4.86e-12	0	IBD	0_4_1_72	1.6809	1	0.884972
NAGLIPASYN-PWY: lipid IVA biosynthesis	PWY-6167: flavin biosynthesis II (archaea)	290_355_196_294	0.202695	0.107432	0.321249	106_265_33_46	-0.585563	0.0284355	0.138953	90_116_41_51	-0.036653	0.983949	3.08312	37_349_25_84	-1.03409	0.000329793	0.00100025	8.6e-12	0	-	1_66_0_10	-0.747214	1	0.865241
P162-PWY: L-glutamate degradation V (via hydroxyglutarate)	PWY0-1261: anhydromuropeptides recycling	681_232_106_116	1.16515	1.36e-14	0	376_43_20_11	1.58008	6.71e-05	0.000456514	239_46_6_7	1.7822	0.00141343	0.00696696	272_52_149_22	-0.246956	0.436223	0.851968	1.1e-11	0	-	27_12_28_10	-0.210071	0.860631	0.948056
CRNFORCAT-PWY: creatinine degradation I	PWY-6823: molybdenum cofactor biosynthesis	144_482_92_417	0.301374	0.0507802	0.159847	65_210_37_138	0.139094	0.628134	2.3046	55_156_15_72	0.506074	0.149858	0.596203	34_126_150_185	-1.09019	7.69e-07	5.91e-06	1.21e-11	0	-	0_6_18_53	-1.50304	0.526604	0.784328
CRNFORCAT-PWY: creatinine degradation I	PWY-5838: superpathway of menaquinol-8 biosynthesis I	205_421_158_351	0.0780814	0.585069	1.43614	89_186_59_116	-0.0622777	0.840253	2.83365	87_124_25_62	0.543821	0.0614393	0.256905	51_109_192_143	-1.0481	2.16e-07	1.26e-06	1.4e-11	0	-	1_5_35_36	-1.2715	0.310409	0.818218
CRNFORCAT-PWY: creatinine degradation I	PWY-5861: superpathway of demethylmenaquinol-8 biosynthesis	205_421_158_351	0.0780814	0.585069	1.43607	89_186_59_116	-0.0622777	0.840253	2.83347	87_124_25_62	0.543821	0.0614393	0.256876	51_109_192_143	-1.0481	2.16e-07	1.26e-06	1.4e-11	0	-	1_5_35_36	-1.2715	0.310409	0.818218
CRNFORCAT-PWY: creatinine degradation I	PWY-5845: superpathway of menaquinol-9 biosynthesis	149_477_99_410	0.255951	0.0919285	0.277222	56_219_43_132	-0.24329	0.345183	1.42888	64_147_15_72	0.715584	0.0322636	0.13959	38_122_161_174	-1.08003	4.64e-07	2.42e-06	1.47e-11	0	-	1_5_26_45	-0.758715	0.690539	0.74221
CRNFORCAT-PWY: creatinine degradation I	PWY-5862: superpathway of demethylmenaquinol-9 biosynthesis	149_477_99_410	0.255951	0.0919285	0.277205	56_219_43_132	-0.24329	0.345183	1.42851	64_147_15_72	0.715584	0.0322636	0.13954	38_122_161_174	-1.08003	4.64e-07	2.42e-06	1.47e-11	0	-	1_5_26_45	-0.758715	0.690539	0.74221
CRNFORCAT-PWY: creatinine degradation I	PWY-5896: superpathway of menaquinol-10 biosynthesis	149_477_99_410	0.255951	0.0919285	0.277188	56_219_43_132	-0.24329	0.345183	1.42839	64_147_15_72	0.715584	0.0322636	0.139523	38_122_161_174	-1.08003	4.64e-07	2.42e-06	1.47e-11	0	-	1_5_26_45	-0.758715	0.690539	0.74221
CRNFORCAT-PWY: creatinine degradation I	PWY-5850: superpathway of menaquinol-6 biosynthesis I	150_476_101_408	0.239928	0.113161	0.334826	56_219_43_132	-0.24329	0.345183	1.42876	64_147_15_72	0.715584	0.0322636	0.139573	39_121_164_171	-1.08194	3.72e-07	1.22e-06	1.64e-11	0	-	1_5_26_45	-0.758715	0.690539	0.740655
CRNFORCAT-PWY: creatinine degradation I	PWY-5860: superpathway of demethylmenaquinol-6 biosynthesis I	150_476_101_408	0.239928	0.113161	0.334806	56_219_43_132	-0.24329	0.345183	1.42863	64_147_15_72	0.715584	0.0322636	0.139556	39_121_164_171	-1.08194	3.72e-07	1.22e-06	1.64e-11	0	-	1_5_26_45	-0.758715	0.690539	0.740655
PWY-5692: allantoin degradation to glyoxylate II	ECASYN-PWY: enterobacterial common antigen biosynthesis	181_104_53_797	3.25387	4.7e-94	0	79_33_19_319	3.66055	4.59e-46	0	69_28_3_198	4.92945	2.23e-38	0	83_34_104_274	1.84965	7.46e-17	0	2.2e-11	0	-	8_8_12_49	1.37624	0.0309855	0.448224
URDEGR-PWY: superpathway of allantoin degradation in plants	ECASYN-PWY: enterobacterial common antigen biosynthesis	181_104_53_797	3.25387	4.7e-94	0	79_33_19_319	3.66055	4.59e-46	0	69_28_3_198	4.92945	2.23e-38	0	83_34_104_274	1.84965	7.46e-17	0	2.2e-11	0	-	8_8_12_49	1.37624	0.0309855	0.448224
PWY-6263: superpathway of menaquinol-8 biosynthesis II	PWY-7446: sulfoglycolysis	120_120_114_781	1.92064	2.79e-36	0	59_53_45_293	1.97046	3.64e-17	0	46_38_26_188	2.15075	4.05e-14	0	31_48_118_298	0.492281	0.0683414	0.154012	2.2e-11	0	IBD	4_0_15_58	3.52541	0.00366631	0.0487161
CRNFORCAT-PWY: creatinine degradation I	PWY-6891: thiazole biosynthesis II (Bacillus)	209_417_142_367	0.257821	0.0548103	0.171971	86_189_58_117	-0.086833	0.750325	2.61594	88_123_26_61	0.508654	0.0790584	0.327773	52_108_186_149	-0.947072	2.8e-06	1.66e-05	2.46e-11	0	-	3_3_28_43	0.422857	0.894419	0.0941583
CRNFORCAT-PWY: creatinine degradation I	PWY-7269: NAD/NADP-NADH/NADPH mitochondrial interconversion (yeast)	215_411_161_348	0.122285	0.368299	0.966134	90_185_61_114	-0.0961674	0.711073	2.53064	86_125_22_65	0.696373	0.0179863	0.0782811	54_106_192_143	-0.963705	1.62e-06	1.14e-05	3.22e-11	0	-	3_3_30_41	0.307967	1	0.119787
CRNFORCAT-PWY: creatinine degradation I	PWY-6895: superpathway of thiamin diphosphate biosynthesis II	209_417_142_367	0.257821	0.0548103	0.171959	86_189_58_117	-0.086833	0.750325	2.61576	88_123_26_61	0.508654	0.0790584	0.327738	52_108_185_150	-0.935029	3.77e-06	2.08e-05	4.04e-11	0	-	3_3_28_43	0.422857	0.894419	0.0970828
CRNFORCAT-PWY: creatinine degradation I	PWY-6859: all-trans-farnesol biosynthesis	477_149_349_160	0.383058	0.00502796	0.0180122	172_103_98_77	0.271047	0.199145	0.886309	156_55_58_29	0.352036	0.252453	0.965834	83_77_240_95	-0.849025	2.48e-05	9.12e-05	5.61e-11	0	IBD	2_4_28_43	-0.16493	1	0.420057
CRNFORCAT-PWY: creatinine degradation I	PWY-5173: superpathway of acetyl-CoA biosynthesis	346_280_259_250	0.176011	0.157718	0.456507	149_126_92_83	0.0646921	0.81195	2.76892	120_91_44_43	0.252583	0.386135	1.40414	87_73_251_84	-0.916338	7.1e-06	3.07e-05	6.89e-11	0	-	3_3_33_38	0.139113	1	0.196609
CRNFORCAT-PWY: creatinine degradation I	POLYISOPRENSYN-PWY: polyisoprenoid biosynthesis (E. coli)	334_292_227_282	0.350701	0.00407271	0.0146141	132_143_79_96	0.114034	0.622261	2.28388	116_95_40_47	0.358193	0.199486	0.776979	71_89_212_123	-0.767242	0.000107168	0.000339426	9.56e-11	0	-	1_5_33_38	-1.16017	0.380094	0.685635
GLYOXYLATE-BYPASS: glyoxylate cycle	POLYISOPRENSYN-PWY: polyisoprenoid biosynthesis (E. coli)	446_128_115_446	2.59768	4.1e-82	0	176_52_35_187	2.87675	3e-38	0	127_30_29_112	2.76895	1.07e-24	0	261_38_22_174	3.96419	7.18e-62	0	1.18e-10	0	-	33_8_1_35	4.53555	6.46e-11	0.551884
CRNFORCAT-PWY: creatinine degradation I	PWY-2723: trehalose degradation V	197_429_153_356	0.0657505	0.656959	1.5807	82_193_52_123	0.00294877	1	1.12754	84_127_24_63	0.541002	0.0659766	0.280049	47_113_178_157	-0.996236	1.22e-06	9.26e-06	1.81e-10	0	-	2_4_33_38	-0.448674	0.880023	0.518687
PWY-5855: ubiquinol-7 biosynthesis (prokaryotic)	PWY-5897: superpathway of menaquinol-11 biosynthesis	299_38_365_433	2.22208	1.33e-40	0	140_19_141_150	2.03646	3.41e-16	0	100_8_86_104	2.65913	2e-15	0	221_5_126_143	3.82177	3.25e-34	0	1.84e-10	0	-	33_0_19_25	4.47296	8.32e-07	0.6691
PWY-5855: ubiquinol-7 biosynthesis (prokaryotic)	PWY-5898: superpathway of menaquinol-12 biosynthesis	299_38_365_433	2.22208	1.33e-40	0	140_19_141_150	2.03646	3.41e-16	0	100_8_86_104	2.65913	2e-15	0	221_5_126_143	3.82177	3.25e-34	0	1.84e-10	0	-	33_0_19_25	4.47296	8.32e-07	0.6691
PWY-5855: ubiquinol-7 biosynthesis (prokaryotic)	PWY-5899: superpathway of menaquinol-13 biosynthesis	299_38_365_433	2.22208	1.33e-40	0	140_19_141_150	2.03646	3.41e-16	0	100_8_86_104	2.65913	2e-15	0	221_5_126_143	3.82177	3.25e-34	0	1.84e-10	0	-	33_0_19_25	4.47296	8.32e-07	0.6691
PWY-5856: ubiquinol-9 biosynthesis (prokaryotic)	PWY-5897: superpathway of menaquinol-11 biosynthesis	299_38_365_433	2.22208	1.33e-40	0	140_19_141_150	2.03646	3.41e-16	0	100_8_86_104	2.65913	2e-15	0	221_5_126_143	3.82177	3.25e-34	0	1.84e-10	0	-	33_0_19_25	4.47296	8.32e-07	0.6691
PWY-5856: ubiquinol-9 biosynthesis (prokaryotic)	PWY-5898: superpathway of menaquinol-12 biosynthesis	299_38_365_433	2.22208	1.33e-40	0	140_19_141_150	2.03646	3.41e-16	0	100_8_86_104	2.65913	2e-15	0	221_5_126_143	3.82177	3.25e-34	0	1.84e-10	0	-	33_0_19_25	4.47296	8.32e-07	0.6691
PWY-5856: ubiquinol-9 biosynthesis (prokaryotic)	PWY-5899: superpathway of menaquinol-13 biosynthesis	299_38_365_433	2.22208	1.33e-40	0	140_19_141_150	2.03646	3.41e-16	0	100_8_86_104	2.65913	2e-15	0	221_5_126_143	3.82177	3.25e-34	0	1.84e-10	0	-	33_0_19_25	4.47296	8.32e-07	0.6691
PWY-5857: ubiquinol-10 biosynthesis (prokaryotic)	PWY-5897: superpathway of menaquinol-11 biosynthesis	299_38_365_433	2.22208	1.33e-40	0	140_19_141_150	2.03646	3.41e-16	0	100_8_86_104	2.65913	2e-15	0	221_5_126_143	3.82177	3.25e-34	0	1.84e-10	0	-	33_0_19_25	4.47296	8.32e-07	0.6691
PWY-5857: ubiquinol-10 biosynthesis (prokaryotic)	PWY-5898: superpathway of menaquinol-12 biosynthesis	299_38_365_433	2.22208	1.33e-40	0	140_19_141_150	2.03646	3.41e-16	0	100_8_86_104	2.65913	2e-15	0	221_5_126_143	3.82177	3.25e-34	0	1.84e-10	0	-	33_0_19_25	4.47296	8.32e-07	0.6691
PWY-5857: ubiquinol-10 biosynthesis (prokaryotic)	PWY-5899: superpathway of menaquinol-13 biosynthesis	299_38_365_433	2.22208	1.33e-40	0	140_19_141_150	2.03646	3.41e-16	0	100_8_86_104	2.65913	2e-15	0	221_5_126_143	3.82177	3.25e-34	0	1.84e-10	0	-	33_0_19_25	4.47296	8.32e-07	0.6691
PWY-5897: superpathway of menaquinol-11 biosynthesis	PWY-6708: ubiquinol-8 biosynthesis (prokaryotic)	299_365_38_433	2.22208	1.33e-40	0	140_141_19_150	2.03646	3.41e-16	0	100_86_8_104	2.65913	2e-15	0	221_126_5_143	3.82177	3.25e-34	0	1.84e-10	0	-	33_19_0_25	4.47296	8.32e-07	0.6691
PWY-5898: superpathway of menaquinol-12 biosynthesis	PWY-6708: ubiquinol-8 biosynthesis (prokaryotic)	299_365_38_433	2.22208	1.33e-40	0	140_141_19_150	2.03646	3.41e-16	0	100_86_8_104	2.65913	2e-15	0	221_126_5_143	3.82177	3.25e-34	0	1.84e-10	0	-	33_19_0_25	4.47296	8.32e-07	0.6691
PWY-5899: superpathway of menaquinol-13 biosynthesis	PWY-6708: ubiquinol-8 biosynthesis (prokaryotic)	299_365_38_433	2.22208	1.33e-40	0	140_141_19_150	2.03646	3.41e-16	0	100_86_8_104	2.65913	2e-15	0	221_126_5_143	3.82177	3.25e-34	0	1.84e-10	0	-	33_19_0_25	4.47296	8.32e-07	0.6691
CRNFORCAT-PWY: creatinine degradation I	METHGLYUT-PWY: superpathway of methylglyoxal degradation	158_468_122_387	0.0678233	0.674081	1.61385	73_202_53_122	-0.185025	0.446307	1.76123	70_141_24_63	0.25568	0.434527	1.56494	44_116_184_151	-1.15947	2e-08	0	2.15e-10	0	-	2_4_25_46	0.0129872	1	0.168819
GALACTARDEG-PWY: D-galactarate degradation I	PWY-3781: aerobic respiration I (cytochrome c)	82_269_157_627	0.198548	0.226179	0.631278	14_135_30_271	-0.0485875	1	1.11642	14_98_19_167	0.234661	0.653762	2.21996	96_122_39_238	1.5595	2.66e-13	0	2.18e-10	0	IBD	8_18_3_48	1.8511	0.00997676	0.687661
GLUCARGALACTSUPER-PWY: superpathway of D-glucarate and D-galactarate degradation	PWY-3781: aerobic respiration I (cytochrome c)	82_269_157_627	0.198548	0.226179	0.631243	14_135_30_271	-0.0485875	1	1.11639	14_98_19_167	0.234661	0.653762	2.2198	96_122_39_238	1.5595	2.66e-13	0	2.18e-10	0	IBD	8_18_3_48	1.8511	0.00997676	0.687661
PWY-5791: 1,4-dihydroxy-2-naphthoate biosynthesis II (plants)	PWY-5855: ubiquinol-7 biosynthesis (prokaryotic)	299_365_38_433	2.22208	1.33e-40	0	140_141_19_150	2.03646	3.41e-16	0	100_86_8_104	2.65913	2e-15	0	221_127_5_142	3.8069	7.33e-34	0	2.8e-10	0	-	33_19_0_25	4.47296	8.32e-07	0.662008
PWY-5791: 1,4-dihydroxy-2-naphthoate biosynthesis II (plants)	PWY-5856: ubiquinol-9 biosynthesis (prokaryotic)	299_365_38_433	2.22208	1.33e-40	0	140_141_19_150	2.03646	3.41e-16	0	100_86_8_104	2.65913	2e-15	0	221_127_5_142	3.8069	7.33e-34	0	2.8e-10	0	-	33_19_0_25	4.47296	8.32e-07	0.662008
PWY-5791: 1,4-dihydroxy-2-naphthoate biosynthesis II (plants)	PWY-5857: ubiquinol-10 biosynthesis (prokaryotic)	299_365_38_433	2.22208	1.33e-40	0	140_141_19_150	2.03646	3.41e-16	0	100_86_8_104	2.65913	2e-15	0	221_127_5_142	3.8069	7.33e-34	0	2.8e-10	0	-	33_19_0_25	4.47296	8.32e-07	0.662008
PWY-5791: 1,4-dihydroxy-2-naphthoate biosynthesis II (plants)	PWY-6708: ubiquinol-8 biosynthesis (prokaryotic)	299_365_38_433	2.22208	1.33e-40	0	140_141_19_150	2.03646	3.41e-16	0	100_86_8_104	2.65913	2e-15	0	221_127_5_142	3.8069	7.33e-34	0	2.8e-10	0	-	33_19_0_25	4.47296	8.32e-07	0.662008
PWY-5837: 1,4-dihydroxy-2-naphthoate biosynthesis I	PWY-5855: ubiquinol-7 biosynthesis (prokaryotic)	299_365_38_433	2.22208	1.33e-40	0	140_141_19_150	2.03646	3.41e-16	0	100_86_8_104	2.65913	2e-15	0	221_127_5_142	3.8069	7.33e-34	0	2.8e-10	0	-	33_19_0_25	4.47296	8.32e-07	0.662008
PWY-5837: 1,4-dihydroxy-2-naphthoate biosynthesis I	PWY-5856: ubiquinol-9 biosynthesis (prokaryotic)	299_365_38_433	2.22208	1.33e-40	0	140_141_19_150	2.03646	3.41e-16	0	100_86_8_104	2.65913	2e-15	0	221_127_5_142	3.8069	7.33e-34	0	2.8e-10	0	-	33_19_0_25	4.47296	8.32e-07	0.662008
PWY-5837: 1,4-dihydroxy-2-naphthoate biosynthesis I	PWY-5857: ubiquinol-10 biosynthesis (prokaryotic)	299_365_38_433	2.22208	1.33e-40	0	140_141_19_150	2.03646	3.41e-16	0	100_86_8_104	2.65913	2e-15	0	221_127_5_142	3.8069	7.33e-34	0	2.8e-10	0	-	33_19_0_25	4.47296	8.32e-07	0.662008
PWY-5837: 1,4-dihydroxy-2-naphthoate biosynthesis I	PWY-6708: ubiquinol-8 biosynthesis (prokaryotic)	299_365_38_433	2.22208	1.33e-40	0	140_141_19_150	2.03646	3.41e-16	0	100_86_8_104	2.65913	2e-15	0	221_127_5_142	3.8069	7.33e-34	0	2.8e-10	0	-	33_19_0_25	4.47296	8.32e-07	0.662008
CRNFORCAT-PWY: creatinine degradation I	PWY-7446: sulfoglycolysis	131_495_103_406	0.0414518	0.835631	1.90641	73_202_31_144	0.509837	0.0424057	0.203599	53_158_19_68	0.170346	0.676182	2.29857	26_134_123_212	-1.08172	6.53e-06	2.87e-05	2.92e-10	0	-	0_6_19_52	-1.57455	0.482024	0.744249
CRNFORCAT-PWY: creatinine degradation I	GALACTARDEG-PWY: D-galactarate degradation I	202_424_149_360	0.140023	0.308901	0.825806	89_186_60_115	-0.0875654	0.744183	2.60391	84_127_28_59	0.324707	0.277831	1.05622	45_115_173_162	-0.997058	1.47e-06	1.14e-05	3.36e-10	0	-	1_5_25_46	-0.698509	0.743253	0.759588
CRNFORCAT-PWY: creatinine degradation I	GLUCARGALACTSUPER-PWY: superpathway of D-glucarate and D-galactarate degradation	202_424_149_360	0.140023	0.308901	0.825762	89_186_60_115	-0.0875654	0.744183	2.60373	84_127_28_59	0.324707	0.277831	1.05613	45_115_173_162	-0.997058	1.47e-06	1.14e-05	3.36e-10	0	-	1_5_25_46	-0.698509	0.743253	0.759588
PWY-5855: ubiquinol-7 biosynthesis (prokaryotic)	RUMP-PWY: formaldehyde oxidation I	251_86_592_206	0.0132481	0.988028	2.18461	123_36_204_87	0.37	0.128578	0.591027	84_24_130_60	0.469349	0.117049	0.476491	49_177_120_149	-1.06135	1.54e-07	1.27e-06	3.43e-10	0	-	NA	NA	NA	NA
PWY-5856: ubiquinol-9 biosynthesis (prokaryotic)	RUMP-PWY: formaldehyde oxidation I	251_86_592_206	0.0132481	0.988028	2.18452	123_36_204_87	0.37	0.128578	0.590964	84_24_130_60	0.469349	0.117049	0.476443	49_177_120_149	-1.06135	1.54e-07	1.27e-06	3.43e-10	0	-	NA	NA	NA	NA
PWY-5857: ubiquinol-10 biosynthesis (prokaryotic)	RUMP-PWY: formaldehyde oxidation I	251_86_592_206	0.0132481	0.988028	2.18443	123_36_204_87	0.37	0.128578	0.590902	84_24_130_60	0.469349	0.117049	0.476394	49_177_120_149	-1.06135	1.54e-07	1.27e-06	3.43e-10	0	-	NA	NA	NA	NA
PWY-6708: ubiquinol-8 biosynthesis (prokaryotic)	RUMP-PWY: formaldehyde oxidation I	251_86_592_206	0.0132481	0.988028	2.18434	123_36_204_87	0.37	0.128578	0.59084	84_24_130_60	0.469349	0.117049	0.476346	49_177_120_149	-1.06135	1.54e-07	1.27e-06	3.43e-10	0	-	NA	NA	NA	NA
PWY-6167: flavin biosynthesis II (archaea)	PWY-5656: mannosylglycerate biosynthesis I	87_399_90_559	0.303119	0.0759827	0.232356	29_110_54_257	0.232194	0.435434	1.72007	31_100_30_137	0.345727	0.285268	1.07823	5_57_97_336	-1.10829	0.01892	0.0458277	3.93e-10	0	IBD	0_1_9_67	0.862224	1	0.255191
CRNFORCAT-PWY: creatinine degradation I	UBISYN-PWY: superpathway of ubiquinol-8 biosynthesis (prokaryotic)	138_488_107_402	0.0597351	0.734381	1.72167	65_210_39_136	0.0725884	0.839805	2.83362	66_145_20_67	0.408729	0.206528	0.801248	35_125_156_179	-1.12565	2.51e-07	1.25e-06	4.08e-10	0	IBD	0_6_24_47	-1.90289	0.300933	0.605452
CRNFORCAT-PWY: creatinine degradation I	PWY-7328: superpathway of UDP-glucose-derived O-antigen building blocks biosynthesis	241_385_178_331	0.151367	0.245974	0.68082	163_112_99_76	0.110993	0.637828	2.32507	131_80_39_48	0.696013	0.00925748	0.0421874	64_96_201_134	-0.807103	4.74e-05	0.000167566	4.22e-10	0	-	4_2_45_26	0.0472191	1	0.314085
CRNFORCAT-PWY: creatinine degradation I	PWY0-1338: polymyxin resistance	185_441_150_359	0.00362795	1	1.00027	83_192_57_118	-0.112122	0.662333	2.40051	77_134_22_65	0.517249	0.0884395	0.363587	43_117_172_163	-1.04726	5.11e-07	3.61e-06	4.66e-10	0	-	1_5_28_43	-0.876426	0.591294	0.860863
KDO-NAGLIPASYN-PWY: superpathway of (Kdo)2-lipid A biosynthesis	PWY-5692: allantoin degradation to glyoxylate II	218_71_67_779	3.56361	1.62e-114	0	88_39_24_299	3.31014	1.53e-41	0	78_9_19_192	4.40149	1.83e-40	0	91_114_26_264	2.07646	2.12e-19	0	5.16e-10	0	-	11_17_5_44	1.67089	0.00686511	0.526255
KDO-NAGLIPASYN-PWY: superpathway of (Kdo)2-lipid A biosynthesis	URDEGR-PWY: superpathway of allantoin degradation in plants	218_71_67_779	3.56361	1.62e-114	0	88_39_24_299	3.31014	1.53e-41	0	78_9_19_192	4.40149	1.83e-40	0	91_114_26_264	2.07646	2.12e-19	0	5.16e-10	0	-	11_17_5_44	1.67089	0.00686511	0.526255
ARGININE-SYN4-PWY: L-ornithine de novo biosynthesis	PWY-4702: phytate degradation I	828_263_13_31	1.99286	2e-11	0	300_147_2_1	0.200794	1	1.67019	222_76_0_0	1.06764	1	1.47683	278_161_48_8	-1.19658	0.00184039	0.00497853	5.55e-10	0	-	41_30_3_3	0.307967	1	0.0877184
PWY-5083: NAD/NADH phosphorylation and dephosphorylation	PWY-3781: aerobic respiration I (cytochrome c)	135_433_104_463	0.326699	0.0303971	0.0993618	24_218_20_188	0.0305602	1	1.11524	18_143_15_122	0.0187067	1	1.60004	115_198_20_162	1.52873	1.32e-09	0	6.4e-10	0	-	10_45_1_21	1.19625	0.302707	0.725844
CRNFORCAT-PWY: creatinine degradation I	PWY0-1415: superpathway of heme biosynthesis from uroporphyrinogen-III	197_429_157_352	0.028742	0.873751	1.97875	96_179_68_107	-0.169975	0.452172	1.77778	87_124_27_60	0.43579	0.134821	0.54654	51_109_190_145	-1.02382	4.16e-07	1.22e-06	7.79e-10	0	-	3_3_36_35	-0.0277796	1	0.222852
CRNFORCAT-PWY: creatinine degradation I	ECASYN-PWY: enterobacterial common antigen biosynthesis	137_489_97_412	0.172623	0.275253	0.750093	63_212_35_140	0.167773	0.55222	2.09014	57_154_15_72	0.554337	0.109645	0.443146	36_124_151_184	-1.02993	2.31e-06	1.57e-05	8.26e-10	0	IBD	2_4_18_53	0.474124	0.900693	0.0808844
KETOGLUCONMET-PWY: ketogluconate metabolism	PWY-7328: superpathway of UDP-glucose-derived O-antigen building blocks biosynthesis	333_121_86_595	2.93899	4.76e-95	0	146_43_116_145	1.43655	7.5e-12	0	103_16_67_112	2.34704	1.77e-16	0	211_34_54_196	3.09573	3.3e-46	0	9.1e-10	0	-	27_3_22_25	2.18659	0.000419123	0.181463
METHGLYUT-PWY: superpathway of methylglyoxal degradation	PWY-3781: aerobic respiration I (cytochrome c)	67_213_172_683	0.22532	0.19534	0.552515	16_110_28_296	0.440488	0.240785	1.04862	17_77_16_188	0.947661	0.0146659	0.0654654	102_126_33_234	1.73553	2.02e-15	0	9.16e-10	0	-	9_18_2_48	2.29879	0.00186669	0.478521
CRNFORCAT-PWY: creatinine degradation I	GLUCARDEG-PWY: D-glucarate degradation I	181_445_146_363	0.0108123	0.986978	2.18478	85_190_60_115	-0.154509	0.515772	1.97527	80_131_27_60	0.297708	0.330948	1.23459	45_115_180_155	-1.08064	1.62e-07	1.27e-06	1.14e-09	0	-	1_5_26_45	-0.758715	0.690539	0.741286
PWY-6731: starch degradation III	PWY490-3: nitrate reduction VI (assimilatory)	246_54_241_594	2.41001	1.13e-56	0	104_15_119_212	2.48397	2.38e-21	0	68_20_77_133	1.75023	4.3e-10	0	72_62_112_249	0.944926	5.7e-06	2.47e-05	1.21e-09	0	-	1_4_11_61	0.578078	0.988432	0.718378
AST-PWY: L-arginine degradation II (AST pathway)	CRNFORCAT-PWY: creatinine degradation I	166_132_460_377	0.0296704	0.879842	1.99142	70_48_205_127	-0.103281	0.715558	2.54422	75_22_136_65	0.476343	0.120228	0.488106	41_167_119_168	-1.05167	6.01e-07	3.59e-06	1.24e-09	0	-	1_23_5_48	-0.57472	0.854656	0.625694
PWY-6167: flavin biosynthesis II (archaea)	PWY0-1261: anhydromuropeptides recycling	377_109_410_239	0.698824	2.89e-07	0	127_12_269_42	0.475323	0.209235	0.924765	116_15_129_38	0.804029	0.018809	0.0836657	49_13_372_61	-0.501917	0.188306	0.395165	1.29e-09	0	-	1_0_54_22	0.213927	1	0.671147
PWY-6263: superpathway of menaquinol-8 biosynthesis II	PWY-5656: mannosylglycerate biosynthesis I	98_142_79_816	1.95998	2.31e-33	0	52_60_31_307	2.13666	4.84e-18	0	40_44_21_193	2.10304	1.26e-12	0	23_56_79_337	0.568568	0.053185	0.121716	1.33e-09	0	IBD	0_4_9_64	-0.281851	1	0.584511
CRNFORCAT-PWY: creatinine degradation I	PWY-6629: superpathway of L-tryptophan biosynthesis	166_460_139_370	-0.0405287	0.814605	1.86623	78_197_45_130	0.131021	0.621577	2.28389	79_132_25_62	0.385662	0.201902	0.785231	41_119_166_169	-1.03977	8.17e-07	8.25e-06	1.73e-09	0	-	2_4_26_45	-0.0472191	1	0.244166
PWY-4702: phytate degradation I	PWY-6859: all-trans-farnesol biosynthesis	653_188_173_121	0.886981	7.11e-10	0	228_74_42_106	2.03938	3.03e-21	0	167_55_47_29	0.628261	0.0351105	0.150195	262_64_61_108	1.9713	3.28e-22	0	1.78e-09	0	-	27_17_3_30	2.61695	1.38e-05	0.339431
GLYOXYLATE-BYPASS: glyoxylate cycle	PWY-6859: all-trans-farnesol biosynthesis	498_76_328_233	1.53296	2.26e-26	0	178_50_92_130	1.60678	5.5e-15	0	135_22_79_62	1.55487	2.33e-08	0	263_36_60_136	2.79042	1.59e-38	0	1.83e-09	0	IBD	30_11_0_36	5.26584	4.31e-10	0.0952966
CRNFORCAT-PWY: creatinine degradation I	PWY-5464: superpathway of cytosolic glycolysis (plants), pyruvate dehydrogenase and TCA cycle	330_296_230_279	0.301311	0.0138461	0.0471085	145_130_84_91	0.18839	0.379186	1.53958	116_95_41_46	0.312524	0.269607	1.03087	80_80_226_109	-0.72682	0.00027337	0.000842964	1.88e-09	0	-	3_3_11_60	1.6603	0.091662	0.00470725
PWY-5692: allantoin degradation to glyoxylate II	PWY-6823: molybdenum cofactor biosynthesis	183_102_53_797	3.28415	9.63e-96	0	79_33_23_315	3.46137	2.94e-43	0	66_31_4_197	4.52888	2.67e-35	0	84_33_100_278	1.94447	2.34e-18	0	2.22e-09	0	-	5_11_13_48	0.541275	0.559347	0.0301171
PWY-6823: molybdenum cofactor biosynthesis	URDEGR-PWY: superpathway of allantoin degradation in plants	183_53_102_797	3.28415	9.63e-96	0	79_23_33_315	3.46137	2.94e-43	0	66_4_31_197	4.52888	2.67e-35	0	84_100_33_278	1.94447	2.34e-18	0	2.22e-09	0	-	5_13_11_48	0.541275	0.559347	0.0301171
NAGLIPASYN-PWY: lipid IVA biosynthesis	PWY-5198: factor 420 biosynthesis	317_328_222_268	0.153865	0.221693	0.618588	116_255_34_45	-0.508578	0.0573417	0.270836	99_107_48_44	-0.163408	0.596566	2.05457	40_346_25_84	-0.948508	0.00093657	0.00272741	2.22e-09	0	-	3_64_0_10	0.13062	1	0.492759
P124-PWY: Bifidobacterium shunt	PWY0-1261: anhydromuropeptides recycling	576_237_211_111	0.246607	0.0909579	0.274734	298_38_98_16	0.261416	0.507406	1.95149	202_35_43_18	0.886217	0.0111306	0.0491485	233_55_188_19	-0.831884	0.00381753	0.00991962	2.33e-09	0	-	4_0_51_22	1.36916	0.643	0.152359
PWY-5198: factor 420 biosynthesis	PWY-5656: mannosylglycerate biosynthesis I	90_449_87_509	0.159005	0.372059	0.974357	31_119_52_248	0.221301	0.451307	1.77408	32_115_29_122	0.15569	0.686891	2.31811	5_60_97_333	-1.1681	0.0122848	0.0305851	2.47e-09	0	IBD	0_3_9_65	-0.0151518	1	0.4761
POLYISOPRENSYN-PWY: polyisoprenoid biosynthesis (E. coli)	PWY-4702: phytate degradation I	471_90_370_204	1.05628	1.19e-13	0	185_26_117_122	1.98758	8.07e-18	0	131_25_91_51	1.06557	0.000154599	0.000875302	244_39_82_130	2.28149	9.44e-28	0	3.11e-09	0	-	30_4_14_29	2.62389	4.16e-06	0.591498
KETOGLUCONMET-PWY: ketogluconate metabolism	PWY-6113: superpathway of mycolate biosynthesis	403_51_301_380	2.29131	2.38e-51	0	175_14_177_84	1.75127	8.68e-10	0	109_10_104_75	2.01949	1.07e-09	0	167_78_123_127	0.78976	2.89e-05	0.000101138	3.34e-09	0	-	18_12_31_16	-0.254585	0.766849	0.0409551
CRNFORCAT-PWY: creatinine degradation I	PWY-6803: phosphatidylcholine acyl editing	227_399_176_333	0.0732585	0.599595	1.46811	103_172_71_104	-0.131336	0.571353	2.1402	99_112_36_51	0.221474	0.46111	1.65303	56_104_197_138	-0.969815	1.25e-06	1.04e-05	3.35e-09	0	-	2_4_35_36	-0.560007	0.771144	0.628487
GLUCARDEG-PWY: D-glucarate degradation I	PWY-6113: superpathway of mycolate biosynthesis	299_28_405_403	2.34727	4.74e-38	0	136_9_216_89	1.78168	9.04e-08	0	101_6_112_79	2.40106	1.85e-10	0	148_77_142_128	0.546894	0.00415517	0.0107027	3.75e-09	0	-	18_9_31_19	0.186906	0.891908	0.493813
GLUCARDEG-PWY: D-glucarate degradation I	RUMP-PWY: formaldehyde oxidation I	233_94_610_198	-0.218907	0.156129	0.449901	109_36_218_87	0.183465	0.491278	1.89535	83_24_131_60	0.44981	0.134971	0.546933	47_178_122_148	-1.13138	2.63e-08	0	3.76e-09	0	-	NA	NA	NA	NA
FUC-RHAMCAT-PWY: superpathway of fucose and rhamnose degradation	PWY-7328: superpathway of UDP-glucose-derived O-antigen building blocks biosynthesis	330_216_89_500	2.14439	8.79e-56	0	176_83_86_105	0.947041	1.86e-06	2.31e-05	118_45_52_83	1.42123	9.24e-09	0	223_74_42_156	2.40216	2.12e-31	0	3.81e-09	0	-	34_12_15_16	1.07775	0.0431457	0.0126188
PWY-5910: superpathway of geranylgeranyldiphosphate biosynthesis I (via mevalonate)	PWY-6282: palmitoleate biosynthesis I (from (5Z)-dodec-5-enoate)	445_172_269_249	0.871691	3.72e-12	0	154_22_205_69	0.84256	0.00182248	0.00934673	130_26_88_54	1.10943	6.14e-05	0.000370801	201_17_172_105	1.9519	3.49e-14	0	4.21e-09	0	-	1_0_63_13	-0.449738	1	0.15368
PWY-5910: superpathway of geranylgeranyldiphosphate biosynthesis I (via mevalonate)	PWY-7388: octanoyl-[acyl-carrier protein] biosynthesis (mitochondria, yeast)	445_172_269_249	0.871691	3.72e-12	0	154_22_205_69	0.84256	0.00182248	0.00934405	130_26_88_54	1.10943	6.14e-05	0.000370678	201_17_172_105	1.9519	3.49e-14	0	4.21e-09	0	-	1_0_63_13	-0.449738	1	0.15368
PWY-5910: superpathway of geranylgeranyldiphosphate biosynthesis I (via mevalonate)	PWY-7664: oleate biosynthesis IV (anaerobic)	445_172_269_249	0.871691	3.72e-12	0	154_22_205_69	0.84256	0.00182248	0.00934271	130_26_88_54	1.10943	6.14e-05	0.000370617	201_17_172_105	1.9519	3.49e-14	0	4.21e-09	0	-	1_0_63_13	-0.449738	1	0.15368
PWY0-862: (5Z)-dodec-5-enoate biosynthesis	TCA-GLYOX-BYPASS: superpathway of glyoxylate bypass and TCA	446_298_50_341	2.31404	8.97e-52	0	189_180_7_74	2.34455	8.62e-12	0	130_96_7_65	2.46898	4.99e-12	0	276_115_5_99	3.76835	1.45e-32	0	4.78e-09	0	IBD	33_32_2_10	1.46539	0.0748237	0.00824974
GLYCOCAT-PWY: glycogen degradation I (bacterial)	PHOSLIPSYN-PWY: superpathway of phospholipid biosynthesis I (bacteria)	670_28_355_82	1.69739	7.83e-16	0	368_2_75_5	2.37377	0.000909328	0.00466063	239_4_54_1	0.38174	1	1.58835	337_1_135_22	3.62064	1.07e-10	0	5.08e-09	0	-	63_0_9_5	4.29764	2.91e-05	0.697059
FASYN-INITIAL-PWY: superpathway of fatty acid biosynthesis initiation (E. coli)	PWY-5910: superpathway of geranylgeranyldiphosphate biosynthesis I (via mevalonate)	446_269_171_249	0.879747	2.44e-12	0	154_205_22_69	0.84256	0.00182248	0.00934808	130_88_26_54	1.10943	6.14e-05	0.000370863	201_172_17_105	1.9519	3.49e-14	0	5.48e-09	0	-	1_65_0_11	-0.641091	1	0.124303
GLYCOCAT-PWY: glycogen degradation I (bacterial)	PWY-7328: superpathway of UDP-glucose-derived O-antigen building blocks biosynthesis	396_302_23_414	3.14067	8.47e-68	0	235_135_27_53	1.21823	1.97e-06	2.69e-05	156_87_14_41	1.63296	4.1e-07	0	245_93_20_137	2.86853	1.21e-34	0	5.48e-09	0	-	47_16_2_12	2.66681	0.000111244	0.799763
GALACTARDEG-PWY: D-galactarate degradation I	PWY-6113: superpathway of mycolate biosynthesis	320_31_384_400	2.36066	3.25e-41	0	138_11_214_87	1.59185	4.74e-07	1.42e-05	103_9_110_76	2.02056	3.63e-09	0	145_73_145_132	0.589297	0.00209673	0.00560291	6.02e-09	0	-	17_9_32_19	0.100083	1	0.354658
GLUCARGALACTSUPER-PWY: superpathway of D-glucarate and D-galactarate degradation	PWY-6113: superpathway of mycolate biosynthesis	320_31_384_400	2.36066	3.25e-41	0	138_11_214_87	1.59185	4.74e-07	1.42e-05	103_9_110_76	2.02056	3.63e-09	0	145_73_145_132	0.589297	0.00209673	0.00560249	6.02e-09	0	-	17_9_32_19	0.100083	1	0.354658
PWY-5897: superpathway of menaquinol-11 biosynthesis	PWY0-1533: methylphosphonate degradation I	284_380_40_431	2.07521	6.53e-36	0	123_158_12_157	2.28418	6.64e-16	0	90_96_8_104	2.44493	7.57e-13	0	207_140_5_143	3.65151	2.46e-30	0	6.45e-09	0	-	28_24_1_24	2.94444	0.000102595	0.475996
PWY-5898: superpathway of menaquinol-12 biosynthesis	PWY0-1533: methylphosphonate degradation I	284_380_40_431	2.07521	6.53e-36	0	123_158_12_157	2.28418	6.64e-16	0	90_96_8_104	2.44493	7.57e-13	0	207_140_5_143	3.65151	2.46e-30	0	6.45e-09	0	-	28_24_1_24	2.94444	0.000102595	0.475996
PWY-5899: superpathway of menaquinol-13 biosynthesis	PWY0-1533: methylphosphonate degradation I	284_380_40_431	2.07521	6.53e-36	0	123_158_12_157	2.28418	6.64e-16	0	90_96_8_104	2.44493	7.57e-13	0	207_140_5_143	3.65151	2.46e-30	0	6.45e-09	0	-	28_24_1_24	2.94444	0.000102595	0.475996
PWY-6113: superpathway of mycolate biosynthesis	PWY0-1338: polymyxin resistance	314_390_21_410	2.73288	1.88e-45	0	129_223_11_87	1.48356	3.56e-06	3.97e-05	95_118_4_81	2.68074	1.46e-10	0	147_143_68_137	0.724283	0.000162655	0.000509442	6.67e-09	0	-	18_31_11_17	-0.112363	1	0.104449
P125-PWY: superpathway of (R,R)-butanediol biosynthesis	PWY-5384: sucrose degradation IV (sucrose phosphorylase)	215_37_724_159	0.235182	0.271614	0.740826	83_19_282_66	0.00795556	1	1.12824	38_7_212_41	0.00250666	1	1.60998	136_5_289_65	1.72547	5.04e-05	0.00017805	6.85e-09	0	-	2_0_47_28	1.09861	0.901579	0.700932
FASYN-ELONG-PWY: fatty acid elongation -- saturated	PWY-5910: superpathway of geranylgeranyldiphosphate biosynthesis I (via mevalonate)	447_269_170_249	0.887832	1.59e-12	0	154_205_22_69	0.84256	0.00182248	0.00934942	130_88_26_54	1.10943	6.14e-05	0.000370925	201_172_17_105	1.9519	3.49e-14	0	7.1e-09	0	-	1_63_0_13	-0.449738	1	0.15368
METHANOGENESIS-PWY: methanogenesis from H2 and CO2	NAGLIPASYN-PWY: lipid IVA biosynthesis	317_220_328_270	0.170315	0.174297	0.499141	118_34_253_45	-0.483698	0.071491	0.340281	100_47_106_45	-0.101005	0.779743	2.58154	40_24_346_85	-0.896738	0.00206394	0.00551818	7.34e-09	0	-	2_0_65_10	-0.221237	1	0.674714
FUC-RHAMCAT-PWY: superpathway of fucose and rhamnose degradation	PWY-4702: phytate degradation I	460_86_381_208	1.068	1.03e-13	0	199_60_103_88	1.0366	5.69e-07	1.61e-05	137_26_85_50	1.11994	6.14e-05	0.000371048	252_45_74_124	2.22721	3.7e-27	0	7.42e-09	0	IBD	34_12_10_21	1.73191	0.000820911	0.364344
PWY-5838: superpathway of menaquinol-8 biosynthesis I	RUMP-PWY: formaldehyde oxidation I	258_105_585_187	-0.242503	0.103596	0.308478	110_38_217_85	0.120675	0.673953	2.43255	85_27_129_57	0.322434	0.288197	1.08312	52_191_117_135	-1.15154	8.35e-09	0	7.57e-09	0	-	NA	NA	NA	NA
PWY-5861: superpathway of demethylmenaquinol-8 biosynthesis	RUMP-PWY: formaldehyde oxidation I	258_105_585_187	-0.242503	0.103596	0.308459	110_38_217_85	0.120675	0.673953	2.43238	85_27_129_57	0.322434	0.288197	1.08302	52_191_117_135	-1.15154	8.35e-09	0	7.57e-09	0	-	NA	NA	NA	NA
PWY-5897: superpathway of menaquinol-11 biosynthesis	PWY-3781: aerobic respiration I (cytochrome c)	147_517_92_379	0.156465	0.328106	0.872116	29_252_15_154	0.152333	0.764245	2.64854	24_162_9_103	0.496275	0.291448	1.09861	119_228_16_132	1.435	1.79e-07	1.27e-06	7.67e-09	0	-	10_42_1_24	1.39508	0.193459	0.966565
PWY-5898: superpathway of menaquinol-12 biosynthesis	PWY-3781: aerobic respiration I (cytochrome c)	147_517_92_379	0.156465	0.328106	0.872071	29_252_15_154	0.152333	0.764245	2.64836	24_162_9_103	0.496275	0.291448	1.09851	119_228_16_132	1.435	1.79e-07	1.27e-06	7.67e-09	0	-	10_42_1_24	1.39508	0.193459	0.966565
PWY-5899: superpathway of menaquinol-13 biosynthesis	PWY-3781: aerobic respiration I (cytochrome c)	147_517_92_379	0.156465	0.328106	0.872026	29_252_15_154	0.152333	0.764245	2.64818	24_162_9_103	0.496275	0.291448	1.09842	119_228_16_132	1.435	1.79e-07	1.27e-06	7.67e-09	0	-	10_42_1_24	1.39508	0.193459	0.966565
CRNFORCAT-PWY: creatinine degradation I	PWY-7315: dTDP-N-acetylthomosamine biosynthesis	256_370_201_308	0.0582077	0.676194	1.61798	110_165_75_100	-0.117931	0.613704	2.25844	90_121_24_63	0.657802	0.0227378	0.0991514	64_96_203_132	-0.831961	2.73e-05	9.76e-05	8.09e-09	0	-	3_3_36_35	-0.0277796	1	0.324176
GLYCOLYSIS-TCA-GLYOX-BYPASS: superpathway of glycolysis, pyruvate dehydrogenase, TCA, and glyoxylate bypass	P124-PWY: Bifidobacterium shunt	354_132_459_190	0.103639	0.477308	1.20472	142_54_194_60	-0.206648	0.398298	1.59819	111_26_126_35	0.16617	0.663668	2.24674	133_146_155_61	-1.02053	1.27e-07	1.28e-06	8.63e-09	0	-	2_32_2_41	0.244453	1	0.180417
P124-PWY: Bifidobacterium shunt	PWY-6803: phosphatidylcholine acyl editing	290_523_113_209	0.0239874	0.915886	2.05294	128_208_46_68	-0.0966287	0.74354	2.60066	109_128_26_35	0.132384	0.751264	2.48655	115_173_138_69	-1.09645	8.12e-09	0	8.77e-09	0	-	2_2_35_38	0.0811255	1	0.211992
PWY-5138: unsaturated, even numbered fatty acid &beta;-oxidation	PWY490-3: nitrate reduction VI (assimilatory)	198_39_289_609	2.35897	3e-45	0	93_9_130_218	2.80208	4.97e-21	0	58_11_87_142	2.11438	6.3e-11	0	84_79_100_232	0.899727	5.9e-06	2.57e-05	9.16e-09	0	-	5_11_7_54	1.2457	0.103887	0.609634
PWY-5791: 1,4-dihydroxy-2-naphthoate biosynthesis II (plants)	PWY0-1533: methylphosphonate degradation I	284_380_40_431	2.07521	6.53e-36	0	123_158_12_157	2.28418	6.64e-16	0	90_96_8_104	2.44493	7.57e-13	0	207_141_5_142	3.63743	5.06e-30	0	9.34e-09	0	-	28_24_1_24	2.94444	0.000102595	0.484828
PWY-5837: 1,4-dihydroxy-2-naphthoate biosynthesis I	PWY0-1533: methylphosphonate degradation I	284_380_40_431	2.07521	6.53e-36	0	123_158_12_157	2.28418	6.64e-16	0	90_96_8_104	2.44493	7.57e-13	0	207_141_5_142	3.63743	5.06e-30	0	9.34e-09	0	-	28_24_1_24	2.94444	0.000102595	0.484828
P124-PWY: Bifidobacterium shunt	TCA-GLYOX-BYPASS: superpathway of glyoxylate bypass and TCA	360_453_136_186	0.0826033	0.578724	1.42442	142_194_54_60	-0.206648	0.398298	1.59806	111_126_26_35	0.16617	0.663668	2.24658	134_154_147_60	-1.02981	1.05e-07	1.29e-06	9.4e-09	0	-	2_2_33_40	0.189757	1	0.196541
GLUCARDEG-PWY: D-glucarate degradation I	PWY490-3: nitrate reduction VI (assimilatory)	281_46_206_602	2.87147	9.03e-77	0	127_18_96_209	2.70553	4.1e-28	0	90_17_55_136	2.54309	2.06e-19	0	122_103_62_208	1.37331	1.69e-12	0	9.7e-09	0	-	9_18_3_47	1.94149	0.00533057	0.423845
PWY-6859: all-trans-farnesol biosynthesis	PWY0-862: (5Z)-dodec-5-enoate biosynthesis	616_210_128_181	1.4199	2.88e-25	0	242_28_127_53	1.27266	5.09e-07	1.41e-05	174_40_52_32	0.98105	0.000727311	0.00365694	300_23_91_81	2.43271	1.14e-24	0	1.03e-08	0	-	29_1_36_11	1.82396	0.0539504	0.517333
ENTBACSYN-PWY: enterobactin biosynthesis	PWY-6113: superpathway of mycolate biosynthesis	286_21_418_410	2.57038	5.27e-39	0	110_8_242_90	1.5793	1.05e-05	9.32e-05	89_5_124_80	2.35344	5.62e-09	0	134_68_156_137	0.545298	0.0050367	0.0129333	1.04e-08	0	-	17_8_32_20	0.26132	0.786868	0.597983
PWY-7409: phospholipid remodeling (phosphatidylethanolamine, yeast)	PWY490-3: nitrate reduction VI (assimilatory)	252_31_235_617	3.04539	1.67e-72	0	108_10_115_217	2.9683	1.16e-25	0	80_17_65_136	2.26033	1.76e-15	0	113_92_71_219	1.32625	7.85e-12	0	1.07e-08	0	-	9_21_3_44	1.72597	0.015401	0.571158
P125-PWY: superpathway of (R,R)-butanediol biosynthesis	PWY-5083: NAD/NADH phosphorylation and dephosphorylation	145_107_423_460	0.386445	0.00873483	0.0304375	54_48_188_160	-0.0441672	0.932984	3.03657	25_20_136_117	0.0683673	0.958974	3.03386	117_24_196_158	1.35286	1.94e-08	0	1.07e-08	0	-	1_1_54_21	-0.930148	0.869718	0.0587408
PWY-5791: 1,4-dihydroxy-2-naphthoate biosynthesis II (plants)	PWY-3781: aerobic respiration I (cytochrome c)	147_517_92_379	0.156465	0.328106	0.872206	29_252_15_154	0.152333	0.764245	2.6489	24_162_9_103	0.496275	0.291448	1.0988	119_229_16_131	1.42306	2.34e-07	1.26e-06	1.11e-08	0	-	10_42_1_24	1.39508	0.193459	0.976564
PWY-5837: 1,4-dihydroxy-2-naphthoate biosynthesis I	PWY-3781: aerobic respiration I (cytochrome c)	147_517_92_379	0.156465	0.328106	0.872161	29_252_15_154	0.152333	0.764245	2.64872	24_162_9_103	0.496275	0.291448	1.0987	119_229_16_131	1.42306	2.34e-07	1.26e-06	1.11e-08	0	-	10_42_1_24	1.39508	0.193459	0.976564
GLUCARDEG-PWY: D-glucarate degradation I	P23-PWY: reductive TCA cycle I	282_45_217_591	2.82643	9.3e-74	0	131_14_106_199	2.83253	1.11e-27	0	99_8_52_139	3.43734	1.69e-26	0	138_87_70_200	1.50443	4.51e-15	0	1.15e-08	0	IBD	3_24_2_48	1.01936	0.438066	0.584041
CRNFORCAT-PWY: creatinine degradation I	GLYCOL-GLYOXDEG-PWY: superpathway of glycol metabolism and degradation	204_422_168_341	-0.0192095	0.930038	2.07774	93_182_64_111	-0.121429	0.616179	2.26578	76_135_26_61	0.270212	0.390795	1.42454	52_108_191_144	-1.00755	5.94e-07	3.6e-06	1.17e-08	0	-	2_4_31_40	-0.336472	0.991924	0.428722
AST-PWY: L-arginine degradation II (AST pathway)	RUMP-PWY: formaldehyde oxidation I	210_88_633_204	-0.264209	0.0917252	0.27676	89_29_238_94	0.184079	0.526492	2.003	76_21_138_63	0.489407	0.115165	0.469954	42_166_127_160	-1.13531	4.85e-08	0	1.18e-08	0	-	NA	NA	NA	NA
PWY-2723: trehalose degradation V	PWY0-1261: anhydromuropeptides recycling	326_24_461_324	2.23756	1.09e-30	0	130_4_266_50	1.70389	0.000327836	0.00175387	106_2_139_51	2.75537	2.07e-07	0	224_1_197_73	4.01996	6.51e-16	0	1.19e-08	0	-	33_2_22_20	2.50216	0.000199124	0.168147
METHANOGENESIS-PWY: methanogenesis from H2 and CO2	PWY-5656: mannosylglycerate biosynthesis I	89_448_88_510	0.140718	0.435093	1.11071	30_122_53_245	0.133231	0.688955	2.46364	32_115_29_122	0.15569	0.686891	2.31827	5_59_97_334	-1.14844	0.0142026	0.0347138	1.23e-08	0	IBD	0_2_9_66	0.336472	1	0.368996
GLUCARDEG-PWY: D-glucarate degradation I	PWY-5692: allantoin degradation to glyoxylate II	204_123_81_727	2.69334	4.85e-75	0	85_60_27_278	2.66111	1.93e-29	0	85_22_12_179	3.99945	3.06e-37	0	89_136_28_242	1.71901	7.31e-14	0	1.24e-08	0	-	6_21_10_40	0.153676	1	0.0108957
GLUCARDEG-PWY: D-glucarate degradation I	URDEGR-PWY: superpathway of allantoin degradation in plants	204_123_81_727	2.69334	4.85e-75	0	85_60_27_278	2.66111	1.93e-29	0	85_22_12_179	3.99945	3.06e-37	0	89_136_28_242	1.71901	7.31e-14	0	1.24e-08	0	-	6_21_10_40	0.153676	1	0.0108957
P125-PWY: superpathway of (R,R)-butanediol biosynthesis	TCA-GLYOX-BYPASS: superpathway of glyoxylate bypass and TCA	120_132_376_507	0.203646	0.176184	0.502785	48_54_148_200	0.183592	0.4821	1.86403	21_24_116_137	0.0351125	1	1.33552	110_31_171_183	1.32266	3.68e-09	0	1.26e-08	0	IBD	1_1_34_41	0.184734	1	0.342739
GALACTARDEG-PWY: D-galactarate degradation I	GLYCOL-GLYOXDEG-PWY: superpathway of glycol metabolism and degradation	262_89_110_674	2.88497	3.76e-89	0	116_33_41_260	3.08326	1.86e-40	0	84_28_18_168	3.29601	8e-30	0	202_16_41_236	4.24763	2.24e-65	0	1.26e-08	0	-	21_5_12_39	2.51388	7e-06	0.00801049
GLUCARGALACTSUPER-PWY: superpathway of D-glucarate and D-galactarate degradation	GLYCOL-GLYOXDEG-PWY: superpathway of glycol metabolism and degradation	262_89_110_674	2.88497	3.76e-89	0	116_33_41_260	3.08326	1.86e-40	0	84_28_18_168	3.29601	8e-30	0	202_16_41_236	4.24763	2.24e-65	0	1.26e-08	0	-	21_5_12_39	2.51388	7e-06	0.00801049
METHANOGENESIS-PWY: methanogenesis from H2 and CO2	P124-PWY: Bifidobacterium shunt	394_143_419_179	0.162396	0.24453	0.677673	118_34_218_80	0.235425	0.370127	1.50057	119_28_118_33	0.170045	0.6509	2.21091	52_12_236_195	1.2447	0.000127944	0.000400998	1.37e-08	0	IBD	0_2_4_71	1.15618	1	0.95739
PWY-6167: flavin biosynthesis II (archaea)	PWY-6803: phosphatidylcholine acyl editing	187_299_216_433	0.225966	0.0804785	0.243098	58_81_116_195	0.186093	0.42787	1.69412	68_63_67_100	0.473824	0.0565841	0.24267	22_40_231_202	-0.721627	0.0131167	0.0322142	1.4e-08	0	IBD	1_0_36_40	1.2026	0.956587	0.249925
GLYCOCAT-PWY: glycogen degradation I (bacterial)	PWY4FS-7: phosphatidylglycerol biosynthesis I (plastidic)	670_28_355_82	1.69739	7.83e-16	0	368_2_75_5	2.37377	0.000909328	0.00465993	239_4_54_1	0.38174	1	1.5881	337_1_136_21	3.56783	3.47e-10	0	1.41e-08	0	-	63_0_10_4	3.99689	0.000325474	0.806138
GLYCOCAT-PWY: glycogen degradation I (bacterial)	PWY4FS-8: phosphatidylglycerol biosynthesis II (non-plastidic)	670_28_355_82	1.69739	7.83e-16	0	368_2_75_5	2.37377	0.000909328	0.00465924	239_4_54_1	0.38174	1	1.588	337_1_136_21	3.56783	3.47e-10	0	1.41e-08	0	-	63_0_10_4	3.99689	0.000325474	0.806138
PWY-5855: ubiquinol-7 biosynthesis (prokaryotic)	PWY-6113: superpathway of mycolate biosynthesis	314_23_390_408	2.63905	2.76e-44	0	149_10_203_88	1.82326	1.08e-08	0	103_5_110_80	2.61807	2.06e-11	0	154_72_136_133	0.734384	0.000115807	0.000370138	1.43e-08	0	-	23_10_26_18	0.446251	0.485062	0.575428
PWY-5856: ubiquinol-9 biosynthesis (prokaryotic)	PWY-6113: superpathway of mycolate biosynthesis	314_23_390_408	2.63905	2.76e-44	0	149_10_203_88	1.82326	1.08e-08	0	103_5_110_80	2.61807	2.06e-11	0	154_72_136_133	0.734384	0.000115807	0.000370105	1.43e-08	0	-	23_10_26_18	0.446251	0.485062	0.575428
PWY-5857: ubiquinol-10 biosynthesis (prokaryotic)	PWY-6113: superpathway of mycolate biosynthesis	314_23_390_408	2.63905	2.76e-44	0	149_10_203_88	1.82326	1.08e-08	0	103_5_110_80	2.61807	2.06e-11	0	154_72_136_133	0.734384	0.000115807	0.000370072	1.43e-08	0	-	23_10_26_18	0.446251	0.485062	0.575428
PWY-6113: superpathway of mycolate biosynthesis	PWY-6708: ubiquinol-8 biosynthesis (prokaryotic)	314_390_23_408	2.63905	2.76e-44	0	149_203_10_88	1.82326	1.08e-08	0	103_110_5_80	2.61807	2.06e-11	0	154_136_72_133	0.734384	0.000115807	0.000370039	1.43e-08	0	-	23_26_10_18	0.446251	0.485062	0.575428
PWY-5723: Rubisco shunt	PWY0-862: (5Z)-dodec-5-enoate biosynthesis	405_32_339_359	2.58112	1.02e-51	0	170_8_199_73	2.00014	4.68e-09	0	119_6_107_66	2.43123	1.12e-10	0	257_3_134_101	4.01675	2.23e-29	0	1.45e-08	0	-	36_2_29_10	1.64801	0.0380515	0.0107964
P23-PWY: reductive TCA cycle I	PWY-7409: phospholipid remodeling (phosphatidylethanolamine, yeast)	238_261_45_591	2.47288	6.05e-55	0	110_127_8_205	3.04228	4.22e-24	0	89_62_8_139	3.15707	3.38e-22	0	123_85_82_205	1.28037	1.96e-11	0	1.49e-08	0	-	3_2_27_45	0.839999	0.574461	0.618232
PWY490-3: nitrate reduction VI (assimilatory)	UBISYN-PWY: superpathway of ubiquinol-8 biosynthesis (prokaryotic)	219_268_26_622	2.9551	3.45e-61	0	96_127_8_219	2.97271	1.19e-22	0	69_76_17_136	1.95816	1.15e-11	0	103_81_88_223	1.16538	1.87e-09	0	1.58e-08	0	-	8_4_16_49	1.7346	0.0112329	0.400486
PWY-6285: superpathway of fatty acids biosynthesis (E. coli)	PWY490-3: nitrate reduction VI (assimilatory)	221_90_266_558	1.63495	1.36e-31	0	110_36_113_191	1.63079	8.62e-14	0	77_26_68_127	1.69442	1.51e-10	0	88_111_96_200	0.500249	0.0103287	0.0260434	1.63e-08	0	IBD	6_18_6_47	0.942959	0.218502	0.493718
GLYOXYLATE-BYPASS: glyoxylate cycle	PWY-3781: aerobic respiration I (cytochrome c)	131_443_108_453	0.214554	0.161665	0.467023	22_206_22_200	-0.0294862	1	1.10755	19_138_14_127	0.213512	0.690023	2.32483	110_189_25_171	1.36653	9.45e-09	0	1.71e-08	0	IBD	9_32_2_34	1.39472	0.0997633	0.971542
GALACTARDEG-PWY: D-galactarate degradation I	RUMP-PWY: formaldehyde oxidation I	257_94_586_198	-0.0809637	0.629312	1.52567	113_36_214_87	0.23782	0.35279	1.44672	87_25_127_59	0.47082	0.111627	0.45407	48_170_121_156	-1.00403	8.03e-07	8.27e-06	1.73e-08	0	-	NA	NA	NA	NA
GLUCARGALACTSUPER-PWY: superpathway of D-glucarate and D-galactarate degradation	RUMP-PWY: formaldehyde oxidation I	257_94_586_198	-0.0809637	0.629312	1.5256	113_36_214_87	0.23782	0.35279	1.4466	87_25_127_59	0.47082	0.111627	0.454023	48_170_121_156	-1.00403	8.03e-07	8.27e-06	1.73e-08	0	-	NA	NA	NA	NA
METHANOGENESIS-PWY: methanogenesis from H2 and CO2	PWY-6803: phosphatidylcholine acyl editing	201_336_202_396	0.159127	0.222136	0.618714	63_89_111_187	0.176556	0.442517	1.74551	73_74_62_89	0.345558	0.170628	0.676479	22_42_231_200	-0.779754	0.00653203	0.0166678	1.73e-08	0	IBD	2_0_35_40	1.74121	0.511716	0.112996
P125-PWY: superpathway of (R,R)-butanediol biosynthesis	POLYISOPRENSYN-PWY: polyisoprenoid biosynthesis (E. coli)	128_124_433_450	0.0700895	0.674353	1.61427	41_61_170_178	-0.34749	0.15625	0.70696	23_22_133_120	-0.0589666	0.98123	3.07949	105_36_178_176	1.05013	1.69e-06	1.25e-05	1.84e-08	0	-	1_1_33_42	0.237959	1	0.497758
PWY-6113: superpathway of mycolate biosynthesis	PWY-6803: phosphatidylcholine acyl editing	358_346_45_386	2.17347	7.34e-43	0	161_191_13_85	1.67544	1.34e-08	0	124_89_11_74	2.19852	4.48e-12	0	170_120_83_122	0.73035	0.000106126	0.000336339	1.96e-08	0	-	25_24_12_16	0.317637	0.657394	0.413707
P125-PWY: superpathway of (R,R)-butanediol biosynthesis	PWY0-1241: ADP-L-glycero-&beta;-D-manno-heptose biosynthesis	125_127_377_506	0.278143	0.060521	0.187637	57_45_177_171	0.199685	0.438847	1.73351	21_24_122_131	-0.0597244	0.97953	3.07619	113_28_181_173	1.33682	6.44e-09	0	1.98e-08	0	-	1_1_49_26	-0.624828	1	0.102877
KETOGLUCONMET-PWY: ketogluconate metabolism	POLYAMINSYN3-PWY: superpathway of polyamine biosynthesis II	378_76_340_341	1.60186	8.99e-30	0	161_28_174_87	1.04432	1.62e-05	0.000135063	110_9_115_64	1.87112	8.39e-08	0	139_106_117_133	0.397583	0.0342381	0.0813746	2.01e-08	0	-	16_14_16_31	0.775839	0.154083	0.453364
PWY0-1533: methylphosphonate degradation I	PWY0-862: (5Z)-dodec-5-enoate biosynthesis	309_15_435_376	2.84854	3.71e-40	0	128_7_241_74	1.66496	9.12e-06	8.62e-05	94_4_132_68	2.38477	4.69e-08	0	211_1_180_103	4.3926	1.32e-21	0	2.03e-08	0	-	27_2_38_10	1.09861	0.22594	0.00314575
FUC-RHAMCAT-PWY: superpathway of fucose and rhamnose degradation	PWY-6859: all-trans-farnesol biosynthesis	468_78_358_231	1.34909	8.89e-21	0	182_77_88_103	1.01304	3.95e-07	1.43e-05	135_28_79_56	1.21755	6.94e-06	4.65e-05	253_44_70_128	2.34019	1.53e-29	0	2.19e-08	0	-	28_18_2_29	2.90023	7.27e-06	0.458773
AST-PWY: L-arginine degradation II (AST pathway)	PWY-6113: superpathway of mycolate biosynthesis	274_24_430_407	2.36137	9.39e-35	0	112_6_240_92	1.89564	8.53e-07	1.59e-05	94_3_119_82	2.92532	5.42e-11	0	139_69_151_136	0.592477	0.00216192	0.00577055	2.31e-08	0	-	15_9_34_19	-0.0809966	1	0.20754
KDO-NAGLIPASYN-PWY: superpathway of (Kdo)2-lipid A biosynthesis	PWY490-3: nitrate reduction VI (assimilatory)	260_29_227_619	3.17998	1.84e-77	0	116_11_107_216	3.01564	4.98e-28	0	75_12_70_141	2.49509	3.28e-16	0	116_89_68_222	1.44175	1.3e-13	0	2.38e-08	0	-	9_19_3_46	1.86757	0.0077785	0.548084
P23-PWY: reductive TCA cycle I	UBISYN-PWY: superpathway of ubiquinol-8 biosynthesis (prokaryotic)	213_286_32_604	2.62906	3.04e-52	0	96_141_8_205	2.80262	1.07e-19	0	82_69_4_143	3.63373	4.89e-22	0	115_93_76_211	1.22824	1.62e-10	0	2.53e-08	0	-	3_2_21_51	1.21	0.314604	0.983613
POLYISOPRENSYN-PWY: polyisoprenoid biosynthesis (E. coli)	RUMP-PWY: formaldehyde oxidation I	415_146_428_146	-0.0308081	0.873385	1.97867	158_53_169_70	0.208833	0.379602	1.54129	115_41_99_43	0.19618	0.524095	1.83243	70_213_99_113	-0.976379	5.88e-07	3.6e-06	2.53e-08	0	-	NA	NA	NA	NA
GLYCOLYSIS-TCA-GLYOX-BYPASS: superpathway of glycolysis, pyruvate dehydrogenase, TCA, and glyoxylate bypass	P125-PWY: superpathway of (R,R)-butanediol biosynthesis	117_369_135_514	0.188512	0.21342	0.600149	48_148_54_200	0.183592	0.4821	1.86418	21_116_24_137	0.0351125	1	1.34816	109_170_32_184	1.2936	6.4e-09	0	2.59e-08	0	IBD	1_33_1_42	0.237959	1	0.378674
RUMP-PWY: formaldehyde oxidation I	TCA-GLYOX-BYPASS: superpathway of glyoxylate bypass and TCA	359_484_137_155	-0.175381	0.222435	0.619711	146_181_50_73	0.161082	0.517504	1.97628	101_113_36_48	0.172507	0.589298	2.0363	67_102_214_112	-1.06309	5.59e-08	1.32e-06	2.6e-08	0	-	NA	NA	NA	NA
CRNFORCAT-PWY: creatinine degradation I	PWY-5656: mannosylglycerate biosynthesis I	110_516_67_442	0.338253	0.0519927	0.164737	52_223_31_144	0.0746937	0.860634	2.88026	46_165_15_72	0.273228	0.493463	1.7472	17_143_85_250	-1.02919	0.000279362	0.0008561	2.65e-08	0	-	0_6_9_62	-0.681075	1	0.820541
CRNFORCAT-PWY: creatinine degradation I	PWY-6630: superpathway of L-tyrosine biosynthesis	367_259_275_234	0.186835	0.135252	0.396385	149_126_105_70	-0.236044	0.266832	1.14723	130_81_47_40	0.311342	0.276728	1.0527	89_71_246_89	-0.788582	0.00011347	0.000363261	2.8e-08	0	-	3_3_36_35	-0.0277796	1	0.351705
PWY-5198: factor 420 biosynthesis	PWY-6174: mevalonate pathway II (archaea)	340_199_7_589	4.89897	2.94e-112	0	80_70_3_297	4.5753	1.88e-40	0	92_55_4_147	4.00058	1.16e-27	0	42_23_0_430	7.3506	2.82e-65	0	2.96e-08	0	-	NA	NA	NA	NA
CRNFORCAT-PWY: creatinine degradation I	KETOGLUCONMET-PWY: ketogluconate metabolism	258_368_196_313	0.112592	0.388201	1.00944	112_163_77_98	-0.134081	0.555379	2.09578	90_121_29_58	0.390072	0.178298	0.703483	57_103_188_147	-0.833056	3.21e-05	0.00010939	3.02e-08	0	-	2_4_28_43	-0.16493	1	0.43087
PWY-7315: dTDP-N-acetylthomosamine biosynthesis	PWY-3781: aerobic respiration I (cytochrome c)	105_352_134_544	0.191964	0.217398	0.608794	19_166_25_240	0.0994608	0.877637	2.91957	16_98_17_167	0.472086	0.266435	1.01694	104_163_31_197	1.38813	6.04e-10	0	3.03e-08	0	-	9_30_2_36	1.51459	0.0667569	0.872193
PWY-6113: superpathway of mycolate biosynthesis	PWY0-1415: superpathway of heme biosynthesis from uroporphyrinogen-III	322_382_32_399	2.33835	3.86e-41	0	147_205_17_81	1.20678	1.83e-05	0.000157383	105_108_9_76	2.05796	1.63e-09	0	162_128_79_126	0.699234	0.000216355	0.000665458	3.15e-08	0	-	26_23_13_15	0.258295	0.749632	0.380966
PWY-6859: all-trans-farnesol biosynthesis	PWY-7254: TCA cycle VII (acetate-producers)	469_357_65_244	1.5897	1.63e-26	0	154_116_31_149	1.83961	1.16e-16	0	129_85_20_64	1.5614	3.6e-08	0	258_65_32_140	2.83681	6.04e-39	0	3.15e-08	0	-	25_5_9_38	2.9333	1.74e-07	0.880124
CRNFORCAT-PWY: creatinine degradation I	ENTBACSYN-PWY: enterobactin biosynthesis	170_456_137_372	0.0117597	0.983618	2.17928	72_203_46_129	-0.00785087	1	1.12624	71_140_23_64	0.334155	0.29185	1.0993	41_119_161_174	-0.980203	3.6e-06	2.09e-05	3.33e-08	0	IBD	2_4_23_48	0.136777	1	0.191035
AST-PWY: L-arginine degradation II (AST pathway)	P23-PWY: reductive TCA cycle I	254_44_245_592	2.62487	4.45e-62	0	109_9_128_204	2.90927	3.68e-23	0	91_6_60_141	3.49419	2.42e-24	0	128_80_80_207	1.41455	1.54e-13	0	3.39e-08	0	-	3_21_2_51	1.21	0.314604	0.817887
GLYCOLYSIS-TCA-GLYOX-BYPASS: superpathway of glycolysis, pyruvate dehydrogenase, TCA, and glyoxylate bypass	PWY0-862: (5Z)-dodec-5-enoate biosynthesis	439_47_305_344	2.34505	1.21e-51	0	189_7_180_74	2.34455	8.62e-12	0	130_7_96_65	2.46898	4.99e-12	0	274_5_117_99	3.74392	5.13e-32	0	3.64e-08	0	IBD	33_1_32_11	2.06719	0.0216474	0.0965872
PWY-5198: factor 420 biosynthesis	PWY0-1261: anhydromuropeptides recycling	413_126_374_222	0.663751	6.05e-07	1.14e-06	137_13_259_41	0.487871	0.182132	0.819842	127_20_118_33	0.564324	0.0900205	0.366256	52_13_369_61	-0.43499	0.261585	0.536438	3.73e-08	0	IBD	3_0_52_22	1.09861	0.852537	0.328306
METHANOGENESIS-PWY: methanogenesis from H2 and CO2	POLYISOPRENSYN-PWY: polyisoprenoid biosynthesis (E. coli)	338_199_223_375	1.04756	1.1e-17	0	97_55_114_184	1.04054	4.98e-07	1.41e-05	97_50_59_92	1.09911	6.2e-06	4.49e-05	38_26_245_186	0.0986478	0.817757	1.45127	3.76e-08	0	IBD	2_0_32_43	1.90096	0.426619	0.25688
PWY-5838: superpathway of menaquinol-8 biosynthesis I	UBISYN-PWY: superpathway of ubiquinol-8 biosynthesis (prokaryotic)	222_141_23_749	3.91503	2.3e-108	0	96_52_8_294	4.15394	6.29e-48	0	81_31_5_181	4.44712	9.3e-37	0	189_54_2_250	5.85336	2.97e-68	0	4.01e-08	0	-	24_12_0_41	5.09179	2.54e-09	0.634914
PWY-5861: superpathway of demethylmenaquinol-8 biosynthesis	UBISYN-PWY: superpathway of ubiquinol-8 biosynthesis (prokaryotic)	222_141_23_749	3.91503	2.3e-108	0	96_52_8_294	4.15394	6.29e-48	0	81_31_5_181	4.44712	9.3e-37	0	189_54_2_250	5.85336	2.97e-68	0	4.01e-08	0	-	24_12_0_41	5.09179	2.54e-09	0.634914
P125-PWY: superpathway of (R,R)-butanediol biosynthesis	PWY-6630: superpathway of L-tyrosine biosynthesis	148_104_494_389	0.112715	0.478898	1.20856	62_40_192_156	0.226824	0.37884	1.537	30_15_147_106	0.351203	0.377269	1.38542	120_21_215_139	1.2887	3.54e-07	1.22e-06	4.02e-08	0	-	1_1_38_37	-0.0263173	1	0.275234
P124-PWY: Bifidobacterium shunt	PWY-7409: phospholipid remodeling (phosphatidylethanolamine, yeast)	200_613_83_239	-0.0646592	0.724394	1.70633	82_254_36_78	-0.360716	0.160474	0.727618	78_159_19_42	0.0701443	0.938608	2.97073	83_205_122_85	-1.26019	3.97e-11	0	4.11e-08	0	-	1_3_29_44	-0.436199	1	0.42031
PWY-5198: factor 420 biosynthesis	PWY-6803: phosphatidylcholine acyl editing	201_338_202_394	0.148145	0.257438	0.706444	64_86_110_190	0.251157	0.256919	1.10518	74_73_61_90	0.399826	0.10912	0.4398	23_42_230_200	-0.73194	0.0100831	0.0253768	4.13e-08	0	-	2_1_35_39	0.617594	0.937824	0.217115
PWY-7269: NAD/NADP-NADH/NADPH mitochondrial interconversion (yeast)	RUMP-PWY: formaldehyde oxidation I	268_108_575_184	-0.231489	0.118156	0.350236	115_36_212_87	0.264655	0.29438	1.24921	84_24_130_60	0.469349	0.117049	0.476297	57_189_112_137	-0.991933	5.47e-07	3.61e-06	4.43e-08	0	-	NA	NA	NA	NA
GALACTARDEG-PWY: D-galactarate degradation I	PWY-6167: flavin biosynthesis II (archaea)	178_173_308_476	0.463157	0.000415468	0.00167425	52_97_87_214	0.277632	0.231394	1.01094	58_54_73_113	0.505343	0.0468653	0.200036	20_198_42_235	-0.558157	0.0663669	0.150881	4.44e-08	0	-	1_25_0_51	1.80152	0.632743	0.159
GLUCARGALACTSUPER-PWY: superpathway of D-glucarate and D-galactarate degradation	PWY-6167: flavin biosynthesis II (archaea)	178_173_308_476	0.463157	0.000415468	0.0016741	52_97_87_214	0.277632	0.231394	1.01084	58_54_73_113	0.505343	0.0468653	0.200013	20_198_42_235	-0.558157	0.0663669	0.150873	4.44e-08	0	-	1_25_0_51	1.80152	0.632743	0.159
PWY-5692: allantoin degradation to glyoxylate II	ARGDEG-PWY: superpathway of L-arginine, putrescine, and 4-aminobutanoate degradation	110_175_31_819	2.79608	3.16e-53	0	49_63_13_325	2.93361	1.84e-25	0	50_47_1_200	4.95659	6.87e-27	0	52_65_64_314	1.36308	1.76e-09	0	4.58e-08	0	-	5_11_10_51	0.852608	0.288853	0.439693
PWY-5692: allantoin degradation to glyoxylate II	ORNARGDEG-PWY: superpathway of L-arginine and L-ornithine degradation	110_175_31_819	2.79608	3.16e-53	0	49_63_13_325	2.93361	1.84e-25	0	50_47_1_200	4.95659	6.87e-27	0	52_65_64_314	1.36308	1.76e-09	0	4.58e-08	0	-	5_11_10_51	0.852608	0.288853	0.439693
URDEGR-PWY: superpathway of allantoin degradation in plants	ARGDEG-PWY: superpathway of L-arginine, putrescine, and 4-aminobutanoate degradation	110_175_31_819	2.79608	3.16e-53	0	49_63_13_325	2.93361	1.84e-25	0	50_47_1_200	4.95659	6.87e-27	0	52_65_64_314	1.36308	1.76e-09	0	4.58e-08	0	-	5_11_10_51	0.852608	0.288853	0.439693
URDEGR-PWY: superpathway of allantoin degradation in plants	ORNARGDEG-PWY: superpathway of L-arginine and L-ornithine degradation	110_175_31_819	2.79608	3.16e-53	0	49_63_13_325	2.93361	1.84e-25	0	50_47_1_200	4.95659	6.87e-27	0	52_65_64_314	1.36308	1.76e-09	0	4.58e-08	0	-	5_11_10_51	0.852608	0.288853	0.439693
PWY-5855: ubiquinol-7 biosynthesis (prokaryotic)	PWY-7328: superpathway of UDP-glucose-derived O-antigen building blocks biosynthesis	286_51_133_665	3.32259	4.47e-104	0	129_30_133_158	1.61761	8.11e-13	0	96_12_74_116	2.49091	2.17e-16	0	198_28_67_202	3.0395	2.12e-43	0	4.72e-08	0	-	30_3_19_25	2.43323	6.38e-05	0.375945
PWY-5856: ubiquinol-9 biosynthesis (prokaryotic)	PWY-7328: superpathway of UDP-glucose-derived O-antigen building blocks biosynthesis	286_51_133_665	3.32259	4.47e-104	0	129_30_133_158	1.61761	8.11e-13	0	96_12_74_116	2.49091	2.17e-16	0	198_28_67_202	3.0395	2.12e-43	0	4.72e-08	0	-	30_3_19_25	2.43323	6.38e-05	0.375945
PWY-5857: ubiquinol-10 biosynthesis (prokaryotic)	PWY-7328: superpathway of UDP-glucose-derived O-antigen building blocks biosynthesis	286_51_133_665	3.32259	4.47e-104	0	129_30_133_158	1.61761	8.11e-13	0	96_12_74_116	2.49091	2.17e-16	0	198_28_67_202	3.0395	2.12e-43	0	4.72e-08	0	-	30_3_19_25	2.43323	6.38e-05	0.375945
PWY-6708: ubiquinol-8 biosynthesis (prokaryotic)	PWY-7328: superpathway of UDP-glucose-derived O-antigen building blocks biosynthesis	286_51_133_665	3.32259	4.47e-104	0	129_30_133_158	1.61761	8.11e-13	0	96_12_74_116	2.49091	2.17e-16	0	198_28_67_202	3.0395	2.12e-43	0	4.72e-08	0	-	30_3_19_25	2.43323	6.38e-05	0.375945
ARGININE-SYN4-PWY: L-ornithine de novo biosynthesis	GLYOXYLATE-BYPASS: glyoxylate cycle	567_524_7_37	1.68823	7.13e-06	3.32e-05	226_221_2_1	-0.488503	1	1.11822	157_141_0_0	0.107126	1	1.40597	249_190_50_6	-1.78036	7.2e-06	3.06e-05	4.76e-08	0	-	38_33_3_3	0.139113	1	0.0329622
PWY-5897: superpathway of menaquinol-11 biosynthesis	PWY-6859: all-trans-farnesol biosynthesis	522_142_304_167	0.701595	2.25e-07	0	187_94_83_86	0.720477	0.00038213	0.00206865	144_42_70_42	0.717667	0.00829584	0.036806	268_79_55_93	1.73867	2.81e-17	0	4.77e-08	0	IBD	29_23_1_24	3.0206	5.77e-05	0.159135
PWY-5898: superpathway of menaquinol-12 biosynthesis	PWY-6859: all-trans-farnesol biosynthesis	522_142_304_167	0.701595	2.25e-07	0	187_94_83_86	0.720477	0.00038213	0.00206833	144_42_70_42	0.717667	0.00829584	0.036801	268_79_55_93	1.73867	2.81e-17	0	4.77e-08	0	IBD	29_23_1_24	3.0206	5.77e-05	0.159135
PWY-5899: superpathway of menaquinol-13 biosynthesis	PWY-6859: all-trans-farnesol biosynthesis	522_142_304_167	0.701595	2.25e-07	0	187_94_83_86	0.720477	0.00038213	0.00206801	144_42_70_42	0.717667	0.00829584	0.036796	268_79_55_93	1.73867	2.81e-17	0	4.77e-08	0	IBD	29_23_1_24	3.0206	5.77e-05	0.159135
METHANOGENESIS-PWY: methanogenesis from H2 and CO2	PWY0-1241: ADP-L-glycero-&beta;-D-manno-heptose biosynthesis	265_272_237_361	0.394071	0.00124579	0.00475059	79_73_155_143	-0.00183908	1	1.11595	78_69_65_86	0.399866	0.107666	0.43425	30_34_264_167	-0.580091	0.0400199	0.0944025	4.79e-08	0	-	1_1_49_26	-0.624828	1	0.970493
GLYCOLYSIS-TCA-GLYOX-BYPASS: superpathway of glycolysis, pyruvate dehydrogenase, TCA, and glyoxylate bypass	RUMP-PWY: formaldehyde oxidation I	353_133_490_159	-0.149599	0.303939	0.817296	146_50_181_73	0.161082	0.517504	1.97644	101_36_113_48	0.172507	0.589298	2.03645	67_212_102_114	-1.0361	1.19e-07	1.28e-06	4.87e-08	0	-	NA	NA	NA	NA
GLYOXYLATE-BYPASS: glyoxylate cycle	P125-PWY: superpathway of (R,R)-butanediol biosynthesis	139_435_113_448	0.235676	0.114941	0.34114	54_174_48_174	0.116637	0.683721	2.45114	24_133_21_120	0.0281685	1	1.56411	113_186_28_168	1.2804	3.05e-08	0	4.94e-08	0	-	1_40_1_35	-0.131769	1	0.239498
PWY-6113: superpathway of mycolate biosynthesis	PWY0-1533: methylphosphonate degradation I	298_406_26_405	2.41916	6.55e-39	0	121_231_14_84	1.11794	0.000245601	0.00134974	90_123_8_77	1.89932	1.42e-07	0	143_147_69_136	0.647505	0.000766892	0.00228997	5.11e-08	0	-	18_31_11_17	-0.112363	1	0.140188
GLYCOLYSIS-TCA-GLYOX-BYPASS: superpathway of glycolysis, pyruvate dehydrogenase, TCA, and glyoxylate bypass	PWY-7328: superpathway of UDP-glucose-derived O-antigen building blocks biosynthesis	344_142_75_574	2.91212	2.63e-92	0	152_44_110_144	1.49994	6.61e-13	0	115_22_55_106	2.28752	1.85e-17	0	226_53_39_177	2.94573	2.32e-43	0	5.11e-08	0	-	30_4_19_24	2.14191	0.00022625	0.204401
P162-PWY: L-glutamate degradation V (via hydroxyglutarate)	PWY-5920: superpathway of heme biosynthesis from glycine	197_716_25_197	0.75842	0.000848889	0.00330524	114_305_7_24	0.202395	0.792378	2.7161	74_211_0_13	2.25241	0.114027	0.465928	74_250_80_91	-1.08458	8.1e-08	1.3e-06	5.16e-08	0	-	14_25_14_24	-0.0400053	1	0.0400144
P23-PWY: reductive TCA cycle I	PWY-6823: molybdenum cofactor biosynthesis	211_288_25_611	2.86677	1.37e-55	0	94_143_8_205	2.76764	4.23e-19	0	67_84_3_144	3.49589	3.46e-17	0	111_97_73_214	1.2052	4.34e-10	0	5.16e-08	0	-	2_3_16_56	0.894408	0.579957	0.728483
GLUCOSE1PMETAB-PWY: glucose and glucose-1-phosphate degradation	PWY-3781: aerobic respiration I (cytochrome c)	122_421_117_475	0.16222	0.296795	0.802569	24_211_20_195	0.0995836	0.873951	2.90806	20_139_13_126	0.319913	0.495576	1.75592	111_197_24_163	1.32643	4.1e-08	0	5.29e-08	0	-	9_42_2_24	0.78417	0.466727	0.494691
GALACTARDEG-PWY: D-galactarate degradation I	METHANOGENESIS-PWY: methanogenesis from H2 and CO2	191_160_346_438	0.412071	0.00168764	0.0063083	57_92_95_206	0.29575	0.188777	0.842628	61_51_86_100	0.327469	0.21057	0.822461	20_198_44_233	-0.612671	0.0405784	0.0954337	5.36e-08	0	IBD	2_24_0_51	2.35235	0.22642	0.0628682
GLUCARGALACTSUPER-PWY: superpathway of D-glucarate and D-galactarate degradation	METHANOGENESIS-PWY: methanogenesis from H2 and CO2	191_160_346_438	0.412071	0.00168764	0.00630776	57_92_95_206	0.29575	0.188777	0.842544	61_51_86_100	0.327469	0.21057	0.822385	20_198_44_233	-0.612671	0.0405784	0.0954283	5.36e-08	0	IBD	2_24_0_51	2.35235	0.22642	0.0628682
METHGLYUT-PWY: superpathway of methylglyoxal degradation	PWY490-3: nitrate reduction VI (assimilatory)	240_40_247_608	2.681	9.01e-62	0	110_16_113_211	2.52408	6.84e-23	0	81_13_64_140	2.57646	5.97e-18	0	119_109_65_202	1.21608	3.29e-10	0	5.49e-08	0	IBD	6_21_6_44	0.727436	0.377085	0.447799
PWY-5692: allantoin degradation to glyoxylate II	UBISYN-PWY: superpathway of ubiquinol-8 biosynthesis (prokaryotic)	193_92_52_798	3.45999	4.97e-105	0	74_38_30_308	2.97414	1.13e-34	0	72_25_14_187	3.60454	2.97e-32	0	86_31_105_273	1.96275	2.13e-18	0	5.51e-08	0	-	8_8_16_45	1.01435	0.122977	0.12111
UBISYN-PWY: superpathway of ubiquinol-8 biosynthesis (prokaryotic)	URDEGR-PWY: superpathway of allantoin degradation in plants	193_52_92_798	3.45999	4.97e-105	0	74_30_38_308	2.97414	1.13e-34	0	72_14_25_187	3.60454	2.97e-32	0	86_105_31_273	1.96275	2.13e-18	0	5.51e-08	0	-	8_16_8_45	1.01435	0.122977	0.12111
POLYAMINSYN3-PWY: superpathway of polyamine biosynthesis II	PWY-5083: NAD/NADH phosphorylation and dephosphorylation	476_242_92_325	1.93362	2.44e-46	0	212_123_30_85	1.57349	1.25e-11	0	148_77_13_60	2.15026	3.03e-12	0	185_71_128_111	0.811453	2.54e-05	9.21e-05	5.53e-08	0	-	30_2_25_20	2.28318	0.000906301	0.048595
GLUCARDEG-PWY: D-glucarate degradation I	PWY-3781: aerobic respiration I (cytochrome c)	81_246_158_650	0.305228	0.0591288	0.18488	16_129_28_277	0.215596	0.622702	2.28607	14_93_19_172	0.31617	0.504256	1.77257	97_128_38_232	1.52216	1.21e-12	0	5.58e-08	0	IBD	8_19_3_47	1.77762	0.0140748	0.724159
P23-PWY: reductive TCA cycle I	PWY-5705: allantoin degradation to glyoxylate III	291_208_57_579	2.64548	5.37e-71	0	120_117_15_198	2.57516	2.81e-23	0	101_50_12_135	3.08133	8.03e-25	0	135_73_87_200	1.44086	5.02e-14	0	5.6e-08	0	-	3_2_26_46	0.89878	0.52779	0.539968
PWY-7328: superpathway of UDP-glucose-derived O-antigen building blocks biosynthesis	TCA-GLYOX-BYPASS: superpathway of glyoxylate bypass and TCA	347_72_149_567	2.90112	4.11e-91	0	152_110_44_144	1.49994	6.61e-13	0	115_55_22_106	2.28752	1.85e-17	0	227_38_54_176	2.95161	2.25e-43	0	5.63e-08	0	-	30_19_5_23	1.89956	0.000720718	0.0807111
PWY-6113: superpathway of mycolate biosynthesis	PWY-6891: thiazole biosynthesis II (Bacillus)	316_388_35_396	2.20817	3.59e-38	0	133_219_11_87	1.53204	1.48e-06	1.74e-05	106_107_8_77	2.20087	3.1e-10	0	159_131_79_126	0.657522	0.00051287	0.0014966	5.78e-08	0	-	19_30_12_16	-0.16968	0.904186	0.104098
GLUCOSE1PMETAB-PWY: glucose and glucose-1-phosphate degradation	PWY-7328: superpathway of UDP-glucose-derived O-antigen building blocks biosynthesis	368_175_51_541	3.09456	7.97e-94	0	178_57_84_131	1.57506	8.08e-15	0	126_33_44_95	2.09233	4.13e-16	0	234_74_31_156	2.74972	4.26e-37	0	5.82e-08	0	-	40_11_9_17	1.86986	0.000485808	0.12554
CRNFORCAT-PWY: creatinine degradation I	PWY-5840: superpathway of menaquinol-7 biosynthesis	343_283_247_262	0.250815	0.0413488	0.131732	160_115_99_76	0.0661565	0.808956	2.75679	130_81_41_46	0.584529	0.0302073	0.132229	80_80_219_116	-0.633461	0.00151825	0.00419723	6.21e-08	0	-	2_4_34_37	-0.504405	0.825131	0.878766
KETOGLUCONMET-PWY: ketogluconate metabolism	PWY-5083: NAD/NADH phosphorylation and dephosphorylation	407_47_161_520	3.3196	1.78e-104	0	167_22_75_186	2.91177	2.79e-35	0	107_12_54_125	2.98587	1.89e-23	0	239_6_74_176	4.46927	1.67e-54	0	6.22e-08	0	-	29_1_26_21	2.76983	0.000366282	0.0831403
GLYCOL-GLYOXDEG-PWY: superpathway of glycol metabolism and degradation	P125-PWY: superpathway of (R,R)-butanediol biosynthesis	98_274_154_609	0.34755	0.0227136	0.0755494	38_119_64_229	0.13658	0.638862	2.3264	13_89_32_164	-0.269878	0.545049	1.90099	101_142_40_212	1.31836	5.17e-10	0	6.29e-08	0	-	1_32_1_43	0.291521	1	0.391071
METHGLYUT-PWY: superpathway of methylglyoxal degradation	PWY-6113: superpathway of mycolate biosynthesis	262_18_442_413	2.5847	1.75e-35	0	121_5_231_93	2.18855	3.39e-08	0	91_3_122_82	2.86826	1.81e-10	0	152_76_138_129	0.622684	0.0010641	0.00303475	6.41e-08	0	-	18_9_31_19	0.186906	0.891908	0.407605
PWY-5723: Rubisco shunt	PWY-7328: superpathway of UDP-glucose-derived O-antigen building blocks biosynthesis	316_121_103_595	2.70724	1.95e-84	0	136_42_126_146	1.3136	5.31e-10	0	103_22_67_106	1.98207	1.74e-13	0	212_48_53_182	2.70445	9.06e-39	0	6.44e-08	0	-	33_5_16_23	2.16044	0.000103308	0.367436
PWY0-1415: superpathway of heme biosynthesis from uroporphyrinogen-III	PWY490-3: nitrate reduction VI (assimilatory)	287_67_200_581	2.51389	7.19e-68	0	135_29_88_198	2.33237	2.44e-25	0	87_27_58_126	1.92867	1.67e-13	0	124_117_60_194	1.22566	3.03e-10	0	6.63e-08	0	-	11_28_1_37	2.31132	0.00733535	0.23996
NAGLIPASYN-PWY: lipid IVA biosynthesis	PWY-5656: mannosylglycerate biosynthesis I	163_482_14_476	2.41015	2.12e-24	0	79_292_4_75	1.51735	0.00177049	0.0090598	60_146_1_91	3.22649	1.1e-07	0	102_284_0_109	4.3682	6.23e-09	0	6.67e-08	0	-	9_58_0_10	1.22679	0.701326	0.127108
PWY0-1241: ADP-L-glycero-&beta;-D-manno-heptose biosynthesis	RUMP-PWY: formaldehyde oxidation I	366_136_477_156	-0.127834	0.383813	1.00232	174_60_153_63	0.176621	0.464176	1.81663	109_34_105_50	0.418228	0.1369	0.55153	75_219_94_107	-0.938329	1.63e-06	1.14e-05	6.68e-08	0	-	NA	NA	NA	NA
CRNFORCAT-PWY: creatinine degradation I	P105-PWY: TCA cycle IV (2-oxoglutarate decarboxylase)	232_394_191_318	-0.0199942	0.91992	2.05944	100_175_72_103	-0.201496	0.357421	1.46154	94_117_25_62	0.67865	0.0172467	0.0751541	62_98_198_137	-0.822055	3.53e-05	0.0001193	6.7e-08	0	-	3_3_29_42	0.365114	0.951383	0.146149
PWY-5692: allantoin degradation to glyoxylate II	ORNDEG-PWY: superpathway of ornithine degradation	111_174_33_817	2.74681	1.19e-52	0	51_61_20_318	2.56574	1.18e-22	0	50_47_1_200	4.95659	6.87e-27	0	53_64_69_309	1.30665	6.13e-09	0	6.94e-08	0	-	5_11_9_52	0.971922	0.21607	0.615787
URDEGR-PWY: superpathway of allantoin degradation in plants	ORNDEG-PWY: superpathway of ornithine degradation	111_174_33_817	2.74681	1.19e-52	0	51_61_20_318	2.56574	1.18e-22	0	50_47_1_200	4.95659	6.87e-27	0	53_64_69_309	1.30665	6.13e-09	0	6.94e-08	0	-	5_11_9_52	0.971922	0.21607	0.615787
POLYAMINSYN3-PWY: superpathway of polyamine biosynthesis II	PWY-5855: ubiquinol-7 biosynthesis (prokaryotic)	291_427_46_371	1.69518	2.56e-25	0	140_195_19_96	1.26878	2.11e-06	2.69e-05	99_126_9_64	1.67529	2.57e-06	1.66e-05	126_130_100_139	0.296776	0.120434	0.260472	7.07e-08	0	-	15_17_18_27	0.275054	0.7133	0.96498
POLYAMINSYN3-PWY: superpathway of polyamine biosynthesis II	PWY-5856: ubiquinol-9 biosynthesis (prokaryotic)	291_427_46_371	1.69518	2.56e-25	0	140_195_19_96	1.26878	2.11e-06	2.68e-05	99_126_9_64	1.67529	2.57e-06	1.66e-05	126_130_100_139	0.296776	0.120434	0.260459	7.07e-08	0	-	15_17_18_27	0.275054	0.7133	0.96498
POLYAMINSYN3-PWY: superpathway of polyamine biosynthesis II	PWY-5857: ubiquinol-10 biosynthesis (prokaryotic)	291_427_46_371	1.69518	2.56e-25	0	140_195_19_96	1.26878	2.11e-06	2.68e-05	99_126_9_64	1.67529	2.57e-06	1.66e-05	126_130_100_139	0.296776	0.120434	0.260446	7.07e-08	0	-	15_17_18_27	0.275054	0.7133	0.96498
POLYAMINSYN3-PWY: superpathway of polyamine biosynthesis II	PWY-6708: ubiquinol-8 biosynthesis (prokaryotic)	291_427_46_371	1.69518	2.56e-25	0	140_195_19_96	1.26878	2.11e-06	2.68e-05	99_126_9_64	1.67529	2.57e-06	1.66e-05	126_130_100_139	0.296776	0.120434	0.260434	7.07e-08	0	-	15_17_18_27	0.275054	0.7133	0.96498
CRNFORCAT-PWY: creatinine degradation I	PWY-5791: 1,4-dihydroxy-2-naphthoate biosynthesis II (plants)	380_246_284_225	0.201711	0.107905	0.322192	172_103_109_66	0.012103	1	1.11932	136_75_50_37	0.29456	0.313244	1.17279	95_65_253_82	-0.745489	0.000350028	0.00106136	7.15e-08	0	-	2_4_50_21	-1.44171	0.152961	0.41526
CRNFORCAT-PWY: creatinine degradation I	PWY-5837: 1,4-dihydroxy-2-naphthoate biosynthesis I	380_246_284_225	0.201711	0.107905	0.322172	172_103_109_66	0.012103	1	1.1193	136_75_50_37	0.29456	0.313244	1.17269	95_65_253_82	-0.745489	0.000350028	0.00106127	7.15e-08	0	-	2_4_50_21	-1.44171	0.152961	0.41526
POLYAMINSYN3-PWY: superpathway of polyamine biosynthesis II	PWY-7328: superpathway of UDP-glucose-derived O-antigen building blocks biosynthesis	344_374_75_342	1.42864	1.65e-23	0	204_131_58_57	0.424319	0.0636273	0.302505	134_91_36_37	0.412254	0.161107	0.64085	145_111_120_119	0.257818	0.179936	0.379516	7.16e-08	0	LLD	22_10_27_18	0.365725	0.598054	0.833224
CRNFORCAT-PWY: creatinine degradation I	GLYCOLYSIS-TCA-GLYOX-BYPASS: superpathway of glycolysis, pyruvate dehydrogenase, TCA, and glyoxylate bypass	269_357_217_292	0.0136988	0.957401	2.12757	113_162_83_92	-0.256513	0.220949	0.971838	108_103_29_58	0.731815	0.00766522	0.0349461	70_90_209_126	-0.754219	0.000140068	0.000444878	7.31e-08	0	-	3_3_31_40	0.251314	1	0.217821
PWY-6823: molybdenum cofactor biosynthesis	PWY490-3: nitrate reduction VI (assimilatory)	216_20_271_628	3.19654	9.31e-64	0	98_4_125_223	3.66308	6.21e-26	0	60_10_85_143	2.26909	4.66e-12	0	105_79_79_232	1.35609	4.01e-12	0	7.36e-08	0	-	6_12_6_53	1.45395	0.0413442	0.883405
PWY-5198: factor 420 biosynthesis	PWY-7003: glycerol degradation to butanol	529_10_587_9	-0.204027	0.820828	1.87841	147_3_298_2	-1.04141	0.385671	1.55733	145_2_149_2	-0.0271203	1	1.55412	65_0_368_62	3.10092	0.00342772	0.00891157	7.44e-08	0	IBD	3_0_28_46	2.43546	0.149218	0.750404
PWY-4702: phytate degradation I	PWY-5173: superpathway of acetyl-CoA biosynthesis	467_374_138_156	0.343993	0.0134322	0.0460469	181_121_60_88	0.781701	0.000165538	0.000973621	131_91_33_43	0.623883	0.02652	0.115418	259_67_79_90	1.47622	2.86e-13	0	7.49e-08	0	-	29_15_7_26	1.90579	0.000308072	0.441701
PWY-4702: phytate degradation I	PWY-7282: 4-amino-2-methyl-5-phosphomethylpyrimidine biosynthesis (yeast)	832_9_258_36	2.51556	1.41e-16	0	302_0_147_1	1.81687	0.607508	2.23844	222_0_76_0	1.06764	1	1.43552	304_22_163_6	-0.619855	0.238926	0.493154	7.61e-08	0	-	43_1_30_3	1.20233	0.428662	0.0984234
P23-PWY: reductive TCA cycle I	PWY0-1338: polymyxin resistance	288_211_47_589	2.82902	2.52e-75	0	128_109_12_201	2.94007	8.21e-28	0	91_60_8_139	3.21169	5.06e-23	0	135_73_80_207	1.55856	5.67e-16	0	7.75e-08	0	-	3_2_26_46	0.89878	0.52779	0.455948
GLYOXYLATE-BYPASS: glyoxylate cycle	PWY-7328: superpathway of UDP-glucose-derived O-antigen building blocks biosynthesis	376_198_43_518	3.11831	6.48e-90	0	175_53_87_135	1.62529	1.67e-15	0	125_32_45_96	2.1029	3.32e-16	0	233_66_32_164	2.87765	1.81e-40	0	8.24e-08	0	-	33_8_16_20	1.58854	0.00268204	0.0212234
ENTBACSYN-PWY: enterobactin biosynthesis	PWY-5692: allantoin degradation to glyoxylate II	212_95_73_755	3.12991	4.32e-95	0	84_34_28_304	3.26456	7.86e-41	0	78_16_19_185	3.81238	1.81e-35	0	89_113_28_265	1.99415	2.12e-18	0	8.5e-08	0	-	10_15_6_46	1.57819	0.0102719	0.507504
ENTBACSYN-PWY: enterobactin biosynthesis	URDEGR-PWY: superpathway of allantoin degradation in plants	212_95_73_755	3.12991	4.32e-95	0	84_34_28_304	3.26456	7.86e-41	0	78_16_19_185	3.81238	1.81e-35	0	89_113_28_265	1.99415	2.12e-18	0	8.5e-08	0	-	10_15_6_46	1.57819	0.0102719	0.507504
GALACTARDEG-PWY: D-galactarate degradation I	PWY490-3: nitrate reduction VI (assimilatory)	295_56_192_592	2.77868	1.21e-77	0	126_23_97_204	2.42396	5.62e-25	0	90_22_55_131	2.25446	7.11e-17	0	120_98_64_213	1.39856	6.37e-13	0	9.14e-08	0	-	9_17_3_48	2.01789	0.00355304	0.38459
GLUCARGALACTSUPER-PWY: superpathway of D-glucarate and D-galactarate degradation	PWY490-3: nitrate reduction VI (assimilatory)	295_56_192_592	2.77868	1.21e-77	0	126_23_97_204	2.42396	5.62e-25	0	90_22_55_131	2.25446	7.11e-17	0	120_98_64_213	1.39856	6.37e-13	0	9.14e-08	0	-	9_17_3_48	2.01789	0.00355304	0.38459
PWY-7254: TCA cycle VII (acetate-producers)	PWY-3781: aerobic respiration I (cytochrome c)	134_400_105_496	0.457723	0.00215504	0.00797848	18_167_26_239	-0.00180394	1	1.0119	24_125_9_140	1.06028	0.0107781	0.0478252	111_179_24_181	1.52643	1.48e-10	0	9.19e-08	0	-	10_24_1_42	2.49674	0.00312191	0.302918
PWY-6113: superpathway of mycolate biosynthesis	PWY-6895: superpathway of thiamin diphosphate biosynthesis II	316_388_35_396	2.20817	3.59e-38	0	133_219_11_87	1.53204	1.48e-06	1.74e-05	106_107_8_77	2.20087	3.1e-10	0	159_131_78_127	0.678055	0.000341983	0.00104044	9.24e-08	0	-	19_30_12_16	-0.16968	0.904186	0.0958468
PWY490-3: nitrate reduction VI (assimilatory)	ECASYN-PWY: enterobacterial common antigen biosynthesis	217_270_17_631	3.36782	3.45e-66	0	92_131_6_221	3.17682	1.56e-22	0	61_84_11_142	2.19928	7.01e-12	0	105_79_82_229	1.30606	2.07e-11	0	9.29e-08	0	-	8_4_12_53	2.08994	0.00180032	0.256428
P124-PWY: Bifidobacterium shunt	PWY-5855: ubiquinol-7 biosynthesis (prokaryotic)	244_569_93_229	0.0523981	0.771403	1.78925	122_214_37_77	0.165738	0.540832	2.05375	84_153_24_37	-0.171281	0.662267	2.24305	101_187_125_82	-1.03323	4.35e-08	0	9.48e-08	0	-	2_2_31_42	0.299517	1	0.157871
P124-PWY: Bifidobacterium shunt	PWY-5856: ubiquinol-9 biosynthesis (prokaryotic)	244_569_93_229	0.0523981	0.771403	1.78917	122_214_37_77	0.165738	0.540832	2.05359	84_153_24_37	-0.171281	0.662267	2.24289	101_187_125_82	-1.03323	4.35e-08	0	9.48e-08	0	-	2_2_31_42	0.299517	1	0.157871
P124-PWY: Bifidobacterium shunt	PWY-5857: ubiquinol-10 biosynthesis (prokaryotic)	244_569_93_229	0.0523981	0.771403	1.78909	122_214_37_77	0.165738	0.540832	2.05344	84_153_24_37	-0.171281	0.662267	2.24273	101_187_125_82	-1.03323	4.35e-08	0	9.48e-08	0	-	2_2_31_42	0.299517	1	0.157871
P124-PWY: Bifidobacterium shunt	PWY-6708: ubiquinol-8 biosynthesis (prokaryotic)	244_569_93_229	0.0523981	0.771403	1.78902	122_214_37_77	0.165738	0.540832	2.05328	84_153_24_37	-0.171281	0.662267	2.24257	101_187_125_82	-1.03323	4.35e-08	0	9.48e-08	0	-	2_2_31_42	0.299517	1	0.157871
GALACTARDEG-PWY: D-galactarate degradation I	P23-PWY: reductive TCA cycle I	295_56_204_580	2.69775	2.23e-73	0	132_17_105_196	2.64633	2.77e-26	0	97_15_54_132	2.72739	2.73e-21	0	133_85_75_202	1.43219	7.05e-14	0	9.58e-08	0	IBD	3_23_2_49	1.08144	0.395287	0.692352
GLUCARGALACTSUPER-PWY: superpathway of D-glucarate and D-galactarate degradation	P23-PWY: reductive TCA cycle I	295_56_204_580	2.69775	2.23e-73	0	132_17_105_196	2.64633	2.77e-26	0	97_15_54_132	2.72739	2.73e-21	0	133_85_75_202	1.43219	7.05e-14	0	9.58e-08	0	IBD	3_23_2_49	1.08144	0.395287	0.692352
POLYISOPRENSYN-PWY: polyisoprenoid biosynthesis (E. coli)	TCA-GLYOX-BYPASS: superpathway of glyoxylate bypass and TCA	418_143_78_496	2.91483	2.27e-94	0	163_48_33_206	3.034	4.63e-41	0	120_36_17_125	3.16444	1.54e-28	0	255_28_26_186	4.1446	4.34e-66	0	9.87e-08	0	-	31_3_4_39	4.36945	7.67e-12	0.779855
CRNFORCAT-PWY: creatinine degradation I	HCAMHPDEG-PWY: 3-phenylpropanoate and 3-(3-hydroxyphenyl)propanoate degradation to 2-oxopent-4-enoate	108_518_71_438	0.249473	0.153431	0.443524	52_223_30_145	0.113851	0.742524	2.59872	50_161_15_72	0.380215	0.303684	1.14418	30_130_130_205	-0.999574	1.47e-05	5.64e-05	9.89e-08	0	-	0_6_16_55	-1.35193	0.625695	0.815705
CRNFORCAT-PWY: creatinine degradation I	PWY-6690: cinnamate and 3-hydroxycinnamate degradation to 2-oxopent-4-enoate	108_518_71_438	0.249473	0.153431	0.443498	52_223_30_145	0.113851	0.742524	2.59854	50_161_15_72	0.380215	0.303684	1.14408	30_130_130_205	-0.999574	1.47e-05	5.64e-05	9.89e-08	0	-	0_6_16_55	-1.35193	0.625695	0.815705
PWY-5838: superpathway of menaquinol-8 biosynthesis I	HCAMHPDEG-PWY: 3-phenylpropanoate and 3-(3-hydroxyphenyl)propanoate degradation to 2-oxopent-4-enoate	154_209_25_747	3.07353	3.25e-63	0	75_73_7_295	3.70061	7.87e-35	0	57_55_8_178	3.07992	2.36e-20	0	157_86_3_249	4.86598	1.63e-50	0	9.96e-08	0	-	15_21_1_40	2.96862	0.000112748	0.0717229
PWY-5838: superpathway of menaquinol-8 biosynthesis I	PWY-6690: cinnamate and 3-hydroxycinnamate degradation to 2-oxopent-4-enoate	154_209_25_747	3.07353	3.25e-63	0	75_73_7_295	3.70061	7.87e-35	0	57_55_8_178	3.07992	2.36e-20	0	157_86_3_249	4.86598	1.63e-50	0	9.96e-08	0	-	15_21_1_40	2.96862	0.000112748	0.0717229
PWY-5861: superpathway of demethylmenaquinol-8 biosynthesis	HCAMHPDEG-PWY: 3-phenylpropanoate and 3-(3-hydroxyphenyl)propanoate degradation to 2-oxopent-4-enoate	154_209_25_747	3.07353	3.25e-63	0	75_73_7_295	3.70061	7.87e-35	0	57_55_8_178	3.07992	2.36e-20	0	157_86_3_249	4.86598	1.63e-50	0	9.96e-08	0	-	15_21_1_40	2.96862	0.000112748	0.0717229
PWY-5861: superpathway of demethylmenaquinol-8 biosynthesis	PWY-6690: cinnamate and 3-hydroxycinnamate degradation to 2-oxopent-4-enoate	154_209_25_747	3.07353	3.25e-63	0	75_73_7_295	3.70061	7.87e-35	0	57_55_8_178	3.07992	2.36e-20	0	157_86_3_249	4.86598	1.63e-50	0	9.96e-08	0	-	15_21_1_40	2.96862	0.000112748	0.0717229
P108-PWY: pyruvate fermentation to propanoate I	PWY-5920: superpathway of heme biosynthesis from glycine	196_654_26_259	1.0784	5.5e-07	1.14e-06	112_226_9_103	1.68849	5.27e-07	1.41e-05	69_168_5_56	1.44388	0.0017586	0.00875111	66_175_88_166	-0.338444	0.10072	0.222036	1.03e-07	0	-	20_24_8_25	0.920364	0.100791	0.0182733
CRNFORCAT-PWY: creatinine degradation I	PWY-5920: superpathway of heme biosynthesis from glycine	129_497_93_416	0.14801	0.36546	0.959086	75_200_46_129	0.047547	0.912717	2.99283	56_155_18_69	0.311151	0.379639	1.39238	29_131_125_210	-0.977437	2.89e-05	0.000101128	1.03e-07	0	-	3_3_25_46	0.600774	0.723711	0.0567855
PWY-7269: NAD/NADP-NADH/NADPH mitochondrial interconversion (yeast)	PWY490-3: nitrate reduction VI (assimilatory)	322_54_165_594	3.05665	2.14e-92	0	128_23_95_204	2.46037	9.74e-26	0	86_22_59_131	2.13966	2.49e-15	0	136_110_48_201	1.63553	2.92e-16	0	1.04e-07	0	-	10_23_2_42	2.02759	0.00694177	0.613726
PWY-5791: 1,4-dihydroxy-2-naphthoate biosynthesis II (plants)	PWY-6859: all-trans-farnesol biosynthesis	522_142_304_167	0.701595	2.25e-07	0	187_94_83_86	0.720477	0.00038213	0.00206928	144_42_70_42	0.717667	0.00829584	0.036816	268_80_55_92	1.71542	7.67e-17	0	1.06e-07	0	IBD	29_23_1_24	3.0206	5.77e-05	0.151698
PWY-5837: 1,4-dihydroxy-2-naphthoate biosynthesis I	PWY-6859: all-trans-farnesol biosynthesis	522_142_304_167	0.701595	2.25e-07	0	187_94_83_86	0.720477	0.00038213	0.00206897	144_42_70_42	0.717667	0.00829584	0.036811	268_80_55_92	1.71542	7.67e-17	0	1.06e-07	0	IBD	29_23_1_24	3.0206	5.77e-05	0.151698
GLYCOLYSIS-TCA-GLYOX-BYPASS: superpathway of glycolysis, pyruvate dehydrogenase, TCA, and glyoxylate bypass	PWY-3781: aerobic respiration I (cytochrome c)	114_372_125_524	0.250477	0.0998975	0.300186	21_175_23_231	0.187993	0.66032	2.39506	16_121_17_144	0.114525	0.895336	2.88072	106_173_29_187	1.36136	2.52e-09	0	1.08e-07	0	IBD	9_25_2_41	1.82202	0.020102	0.559458
PWY-5855: ubiquinol-7 biosynthesis (prokaryotic)	PWY-5863: superpathway of phylloquinol biosynthesis	297_40_363_435	2.17483	6.87e-40	0	139_20_140_151	1.99302	6.47e-16	0	100_8_83_107	2.72274	3.07e-16	0	218_8_117_152	3.50745	2.09e-35	0	1.12e-07	0	-	32_1_17_27	3.52776	7.77e-07	0.983178
PWY-5856: ubiquinol-9 biosynthesis (prokaryotic)	PWY-5863: superpathway of phylloquinol biosynthesis	297_40_363_435	2.17483	6.87e-40	0	139_20_140_151	1.99302	6.47e-16	0	100_8_83_107	2.72274	3.07e-16	0	218_8_117_152	3.50745	2.09e-35	0	1.12e-07	0	-	32_1_17_27	3.52776	7.77e-07	0.983178
PWY-5857: ubiquinol-10 biosynthesis (prokaryotic)	PWY-5863: superpathway of phylloquinol biosynthesis	297_40_363_435	2.17483	6.87e-40	0	139_20_140_151	1.99302	6.47e-16	0	100_8_83_107	2.72274	3.07e-16	0	218_8_117_152	3.50745	2.09e-35	0	1.12e-07	0	-	32_1_17_27	3.52776	7.77e-07	0.983178
PWY-5863: superpathway of phylloquinol biosynthesis	PWY-6708: ubiquinol-8 biosynthesis (prokaryotic)	297_363_40_435	2.17483	6.87e-40	0	139_140_20_151	1.99302	6.47e-16	0	100_83_8_107	2.72274	3.07e-16	0	218_117_8_152	3.50745	2.09e-35	0	1.12e-07	0	-	32_17_1_27	3.52776	7.77e-07	0.983178
CRNFORCAT-PWY: creatinine degradation I	GLYOXYLATE-BYPASS: glyoxylate cycle	311_315_263_246	-0.0794507	0.544246	1.35298	132_143_96_79	-0.273538	0.187453	0.837323	122_89_35_52	0.705153	0.00859267	0.0381914	76_84_223_112	-0.785919	7.65e-05	0.000256339	1.12e-07	0	-	3_3_38_33	-0.139113	1	0.427863
PWY-5845: superpathway of menaquinol-9 biosynthesis	PWY-6113: superpathway of mycolate biosynthesis	232_16_472_415	2.51697	1.96e-30	0	91_8_261_90	1.31519	0.000407511	0.00217024	76_3_137_82	2.5737	4.59e-08	0	129_70_161_135	0.432535	0.0271686	0.0648657	1.15e-07	0	-	18_9_31_19	0.186906	0.891908	0.641209
PWY-5862: superpathway of demethylmenaquinol-9 biosynthesis	PWY-6113: superpathway of mycolate biosynthesis	232_16_472_415	2.51697	1.96e-30	0	91_8_261_90	1.31519	0.000407511	0.00216925	76_3_137_82	2.5737	4.59e-08	0	129_70_161_135	0.432535	0.0271686	0.0648619	1.15e-07	0	-	18_9_31_19	0.186906	0.891908	0.641209
PWY-5896: superpathway of menaquinol-10 biosynthesis	PWY-6113: superpathway of mycolate biosynthesis	232_16_472_415	2.51697	1.96e-30	0	91_8_261_90	1.31519	0.000407511	0.00216891	76_3_137_82	2.5737	4.59e-08	0	129_70_161_135	0.432535	0.0271686	0.0648581	1.15e-07	0	-	18_9_31_19	0.186906	0.891908	0.641209
KDO-NAGLIPASYN-PWY: superpathway of (Kdo)2-lipid A biosynthesis	P124-PWY: Bifidobacterium shunt	206_83_607_239	-0.025345	0.925893	2.06918	94_33_242_81	-0.0533443	0.917217	2.99768	70_17_167_44	0.0679177	0.953383	3.0277	86_119_202_88	-1.15091	1.43e-09	0	1.15e-07	0	IBD	1_27_3_46	-0.322032	1	0.417776
PWY-4702: phytate degradation I	PWY0-845: superpathway of pyridoxal 5'-phosphate biosynthesis and salvage	831_10_253_41	2.56219	5.16e-19	0	302_0_147_1	1.81687	0.607508	2.23827	222_0_76_0	1.06764	1	1.42374	303_23_161_8	-0.386058	0.453521	0.882427	1.16e-07	0	-	43_1_29_4	1.48698	0.223969	0.0761537
KETOGLUCONMET-PWY: ketogluconate metabolism	P124-PWY: Bifidobacterium shunt	323_131_490_191	-0.0403452	0.815003	1.86671	138_51_198_63	-0.150461	0.560694	2.10626	99_20_138_41	0.374556	0.268727	1.02422	113_132_175_75	-0.998286	1.27e-07	1.28e-06	1.16e-07	0	-	2_28_2_45	0.467808	0.971333	0.120663
FASYN-ELONG-PWY: fatty acid elongation -- saturated	PWY-2723: trehalose degradation V	325_391_25_394	2.55432	3.02e-43	0	127_232_7_84	1.82107	6.64e-07	1.6e-05	101_117_7_73	2.136	6.86e-09	0	222_151_3_119	3.91489	2.22e-27	0	1.18e-07	0	-	33_31_2_11	1.58761	0.0455557	0.0117766
PWY-6113: superpathway of mycolate biosynthesis	PWY-7269: NAD/NADP-NADH/NADPH mitochondrial interconversion (yeast)	343_361_33_398	2.42509	1.26e-45	0	137_215_14_84	1.31327	1.07e-05	9.31e-05	101_112_7_78	2.2453	6.79e-10	0	170_120_76_129	0.873476	3.81e-06	2.08e-05	1.21e-07	0	-	22_27_11_17	0.219183	0.82061	0.199315
TCA-GLYOX-BYPASS: superpathway of glyoxylate bypass and TCA	PWY-3781: aerobic respiration I (cytochrome c)	115_381_124_515	0.225991	0.139236	0.406298	21_175_23_231	0.187993	0.66032	2.39489	16_121_17_144	0.114525	0.895336	2.88054	106_175_29_185	1.33917	4.76e-09	0	1.22e-07	0	IBD	9_26_2_40	1.75916	0.026228	0.594381
FASYN-INITIAL-PWY: superpathway of fatty acid biosynthesis initiation (E. coli)	PWY-2723: trehalose degradation V	325_390_25_395	2.55941	1.88e-43	0	127_232_7_84	1.82107	6.64e-07	1.6e-05	101_117_7_73	2.136	6.86e-09	0	222_151_3_119	3.91489	2.22e-27	0	1.23e-07	0	-	33_33_2_9	1.335	0.120284	0.00567989
POLYISOPRENSYN-PWY: polyisoprenoid biosynthesis (E. coli)	PWY-6629: superpathway of L-tryptophan biosynthesis	277_284_28_546	2.92872	1.79e-63	0	108_103_15_224	2.72021	6.38e-26	0	92_64_12_130	2.70619	2.73e-19	0	201_82_6_206	4.35149	1.8e-51	0	1.24e-07	0	-	25_9_3_40	3.43593	1.13e-08	0.248951
NAGLIPASYN-PWY: lipid IVA biosynthesis	POLYISOPRENSYN-PWY: polyisoprenoid biosynthesis (E. coli)	460_185_101_389	2.25406	1.08e-63	0	192_179_19_60	1.20215	1.51e-05	0.000129218	136_70_20_72	1.92387	4.65e-12	0	271_115_12_97	2.90882	1.35e-27	0	1.27e-07	0	-	34_33_0_10	3.07394	0.0112736	0.912475
PWY-7315: dTDP-N-acetylthomosamine biosynthesis	PWY-7328: superpathway of UDP-glucose-derived O-antigen building blocks biosynthesis	333_124_86_592	2.90954	1.33e-93	0	144_41_118_147	1.4665	4.14e-12	0	102_12_68_116	2.63519	2.27e-18	0	219_48_46_182	2.87709	2.52e-42	0	1.27e-07	0	-	31_8_18_20	1.41258	0.00796697	0.00794305
PWY-2723: trehalose degradation V	PWY-6282: palmitoleate biosynthesis I (from (5Z)-dodec-5-enoate)	325_25_389_396	2.5645	1.17e-43	0	127_7_232_84	1.82107	6.64e-07	1.6e-05	101_7_117_73	2.136	6.86e-09	0	222_3_151_119	3.91489	2.22e-27	0	1.28e-07	0	-	33_2_31_11	1.58761	0.0455557	0.0117766
PWY-2723: trehalose degradation V	PWY-7388: octanoyl-[acyl-carrier protein] biosynthesis (mitochondria, yeast)	325_25_389_396	2.5645	1.17e-43	0	127_7_232_84	1.82107	6.64e-07	1.6e-05	101_7_117_73	2.136	6.86e-09	0	222_3_151_119	3.91489	2.22e-27	0	1.28e-07	0	-	33_2_31_11	1.58761	0.0455557	0.0117766
PWY-2723: trehalose degradation V	PWY-7664: oleate biosynthesis IV (anaerobic)	325_25_389_396	2.5645	1.17e-43	0	127_7_232_84	1.82107	6.64e-07	1.6e-05	101_7_117_73	2.136	6.86e-09	0	222_3_151_119	3.91489	2.22e-27	0	1.28e-07	0	-	33_2_31_11	1.58761	0.0455557	0.0117766
PWY-5897: superpathway of menaquinol-11 biosynthesis	PWY-7446: sulfoglycolysis	202_462_32_439	1.77849	8.38e-22	0	97_184_7_162	2.43798	4.46e-13	0	65_121_7_105	2.02594	6.17e-08	0	146_201_3_145	3.40865	2.38e-18	0	1.29e-07	0	-	19_33_0_25	3.39069	0.00211296	0.9908
PWY-5898: superpathway of menaquinol-12 biosynthesis	PWY-7446: sulfoglycolysis	202_462_32_439	1.77849	8.38e-22	0	97_184_7_162	2.43798	4.46e-13	0	65_121_7_105	2.02594	6.17e-08	0	146_201_3_145	3.40865	2.38e-18	0	1.29e-07	0	-	19_33_0_25	3.39069	0.00211296	0.9908
PWY-5899: superpathway of menaquinol-13 biosynthesis	PWY-7446: sulfoglycolysis	202_462_32_439	1.77849	8.38e-22	0	97_184_7_162	2.43798	4.46e-13	0	65_121_7_105	2.02594	6.17e-08	0	146_201_3_145	3.40865	2.38e-18	0	1.29e-07	0	-	19_33_0_25	3.39069	0.00211296	0.9908
CRNFORCAT-PWY: creatinine degradation I	PWY-5897: superpathway of menaquinol-11 biosynthesis	380_246_284_225	0.201711	0.107905	0.322153	172_103_109_66	0.012103	1	1.11925	136_75_50_37	0.29456	0.313244	1.17259	95_65_252_83	-0.729489	0.000464425	0.00137115	1.29e-07	0	-	2_4_50_21	-1.44171	0.152961	0.404581
CRNFORCAT-PWY: creatinine degradation I	PWY-5898: superpathway of menaquinol-12 biosynthesis	380_246_284_225	0.201711	0.107905	0.322133	172_103_109_66	0.012103	1	1.11923	136_75_50_37	0.29456	0.313244	1.17249	95_65_252_83	-0.729489	0.000464425	0.00137103	1.29e-07	0	-	2_4_50_21	-1.44171	0.152961	0.404581
CRNFORCAT-PWY: creatinine degradation I	PWY-5899: superpathway of menaquinol-13 biosynthesis	380_246_284_225	0.201711	0.107905	0.322114	172_103_109_66	0.012103	1	1.11921	136_75_50_37	0.29456	0.313244	1.17239	95_65_252_83	-0.729489	0.000464425	0.00137092	1.29e-07	0	-	2_4_50_21	-1.44171	0.152961	0.404581
BIOTIN-BIOSYNTHESIS-PWY: biotin biosynthesis I	PWY-6113: superpathway of mycolate biosynthesis	686_10_18_421	7.30628	1.73e-222	0	352_7_0_91	9.05963	4.31e-89	0	213_5_0_80	8.74029	6.15e-60	0	285_78_5_127	4.43451	1.9e-49	0	1.31e-07	0	-	49_15_0_13	4.45697	1.55e-06	0.988348
PWY-6113: superpathway of mycolate biosynthesis	PWY-6519: 8-amino-7-oxononanoate biosynthesis I	686_18_10_421	7.30628	1.73e-222	0	352_0_7_91	9.05963	4.31e-89	0	213_0_5_80	8.74029	6.15e-60	0	285_5_78_127	4.43451	1.9e-49	0	1.31e-07	0	-	49_0_15_13	4.45697	1.55e-06	0.988348
PWY-5838: superpathway of menaquinol-8 biosynthesis I	PWY-6113: superpathway of mycolate biosynthesis	334_29_370_402	2.51109	1.15e-45	0	136_12_216_86	1.47315	2.03e-06	2.69e-05	103_9_110_76	2.02056	3.63e-09	0	167_76_123_129	0.831132	1.1e-05	4.44e-05	1.34e-07	0	-	25_11_24_17	0.459859	0.459215	0.465671
PWY-5861: superpathway of demethylmenaquinol-8 biosynthesis	PWY-6113: superpathway of mycolate biosynthesis	334_29_370_402	2.51109	1.15e-45	0	136_12_216_86	1.47315	2.03e-06	2.69e-05	103_9_110_76	2.02056	3.63e-09	0	167_76_123_129	0.831132	1.1e-05	4.44e-05	1.34e-07	0	-	25_11_24_17	0.459859	0.459215	0.465671
P125-PWY: superpathway of (R,R)-butanediol biosynthesis	PWY-6859: all-trans-farnesol biosynthesis	179_73_647_236	-0.114281	0.519782	1.29856	61_41_209_139	-0.0133154	1	1.00626	28_17_186_67	-0.5286	0.158382	0.630385	113_28_210_144	1.00569	2.06e-05	7.73e-05	1.34e-07	0	-	1_1_29_46	0.455062	1	0.646827
ARGININE-SYN4-PWY: L-ornithine de novo biosynthesis	FUC-RHAMCAT-PWY: superpathway of fucose and rhamnose degradation	537_554_9_35	1.2871	0.000390445	0.00156279	257_190_2_1	-0.209458	1	1.49956	163_135_0_0	0.187841	1	2.373	247_192_50_6	-1.79886	5.47e-06	2.36e-05	1.36e-07	0	-	43_28_3_3	0.422857	0.894419	0.0137036
PWY-5840: superpathway of menaquinol-7 biosynthesis	PWY-6628: superpathway of L-phenylalanine biosynthesis	533_57_384_161	1.36024	4.3e-17	0	227_32_123_68	1.3565	9.87e-09	0	145_26_86_41	0.96858	0.000831627	0.00423811	290_9_141_55	2.4844	1.84e-15	0	1.38e-07	0	IBD	31_5_12_29	2.6039	2.39e-06	0.860323
P108-PWY: pyruvate fermentation to propanoate I	PWY-4702: phytate degradation I	767_83_74_211	3.26172	5.93e-101	0	287_51_15_97	3.55865	2.32e-43	0	210_27_12_49	3.41154	3.42e-27	0	209_32_117_137	2.02067	4.67e-21	0	1.48e-07	0	-	32_12_12_21	1.49784	0.00347717	0.330445
PWY-5692: allantoin degradation to glyoxylate II	PWY-5656: mannosylglycerate biosynthesis I	128_157_49_801	2.58102	3.11e-55	0	52_60_31_307	2.13666	4.84e-18	0	54_43_7_194	3.48097	1.07e-24	0	46_71_56_322	1.31162	2.1e-08	0	1.48e-07	0	-	2_14_7_54	0.22544	1	0.186782
URDEGR-PWY: superpathway of allantoin degradation in plants	PWY-5656: mannosylglycerate biosynthesis I	128_157_49_801	2.58102	3.11e-55	0	52_60_31_307	2.13666	4.84e-18	0	54_43_7_194	3.48097	1.07e-24	0	46_71_56_322	1.31162	2.1e-08	0	1.48e-07	0	-	2_14_7_54	0.22544	1	0.186782
CENTFERM-PWY: pyruvate fermentation to butanoate	GLYOXYLATE-BYPASS: glyoxylate cycle	507_442_67_119	0.708245	2.12e-05	9.01e-05	208_200_20_22	0.132215	0.801162	2.73414	144_122_13_19	0.532893	0.211612	0.826992	144_125_155_71	-0.635975	0.000934073	0.00272628	1.49e-07	0	-	9_14_32_22	-0.790582	0.176096	0.77202
GLYOXYLATE-BYPASS: glyoxylate cycle	PWY-6590: superpathway of Clostridium acetobutylicum acidogenic fermentation	507_67_442_119	0.708245	2.12e-05	9.01e-05	208_20_200_22	0.132215	0.801162	2.73396	144_13_122_19	0.532893	0.211612	0.826916	144_155_125_71	-0.635975	0.000934073	0.00272607	1.49e-07	0	-	9_32_14_22	-0.790582	0.176096	0.77202
POLYISOPRENSYN-PWY: polyisoprenoid biosynthesis (E. coli)	PWY-5198: factor 420 biosynthesis	338_223_201_373	1.03224	3.07e-17	0	96_115_54_185	1.04513	4.88e-07	1.41e-05	97_59_50_92	1.09911	6.2e-06	4.49e-05	39_244_26_186	0.128372	0.731286	1.3243	1.51e-07	0	IBD	2_32_1_42	0.77909	0.813916	0.551413
CRNFORCAT-PWY: creatinine degradation I	TCA-GLYOX-BYPASS: superpathway of glyoxylate bypass and TCA	273_353_223_286	-0.00825474	0.993167	2.19539	113_162_83_92	-0.256513	0.220949	0.971744	108_103_29_58	0.731815	0.00766522	0.0349413	71_89_210_125	-0.741721	0.000181109	0.000566219	1.55e-07	0	-	3_3_32_39	0.195061	1	0.250797
ENTBACSYN-PWY: enterobactin biosynthesis	PWY-3781: aerobic respiration I (cytochrome c)	64_243_175_653	-0.0137482	0.998279	2.20477	12_106_32_300	0.0817913	0.956575	3.08157	15_79_18_186	0.675744	0.0974248	0.399825	86_116_49_244	1.2995	4.58e-10	0	1.57e-07	0	-	8_17_3_49	1.92707	0.00688908	0.386477
METHGLYUT-PWY: superpathway of methylglyoxal degradation	P122-PWY: heterolactic fermentation	97_183_234_621	0.342318	0.0237931	0.0789624	64_62_112_212	0.667487	0.00222152	0.0112512	42_52_47_157	0.987387	0.000255847	0.00135674	137_91_65_202	1.53597	1.76e-15	0	1.58e-07	0	-	16_11_14_36	1.28418	0.015753	0.635583
NAGLIPASYN-PWY: lipid IVA biosynthesis	P162-PWY: L-glutamate degradation V (via hydroxyglutarate)	551_94_362_128	0.726946	1.75e-06	8.91e-06	350_21_69_10	0.901356	0.0371988	0.179805	197_9_88_4	0.0555216	1	1.57476	244_142_80_29	-0.463994	0.0668639	0.151833	1.6e-07	0	-	35_32_4_6	0.456017	0.711185	0.189841
GALACTARDEG-PWY: D-galactarate degradation I	PWY-5198: factor 420 biosynthesis	192_159_347_437	0.418364	0.00142932	0.00541501	56_93_94_207	0.282811	0.212303	0.932719	63_49_84_102	0.442179	0.0838719	0.34686	21_197_44_233	-0.559993	0.0593394	0.135473	1.62e-07	0	-	2_24_1_50	1.23413	0.493494	0.102263
GLUCARGALACTSUPER-PWY: superpathway of D-glucarate and D-galactarate degradation	PWY-5198: factor 420 biosynthesis	192_159_347_437	0.418364	0.00142932	0.00541454	56_93_94_207	0.282811	0.212303	0.932629	63_49_84_102	0.442179	0.0838719	0.346823	21_197_44_233	-0.559993	0.0593394	0.135466	1.62e-07	0	-	2_24_1_50	1.23413	0.493494	0.102263
CRNFORCAT-PWY: creatinine degradation I	P122-PWY: heterolactic fermentation	206_420_125_384	0.408494	0.00265032	0.00973039	107_168_69_106	-0.0226267	0.987442	3.1565	65_146_24_63	0.147392	0.698453	2.35266	48_112_154_181	-0.680328	0.00108204	0.0030806	1.64e-07	0	-	3_3_27_44	0.481303	0.837361	0.156394
PWY-5791: 1,4-dihydroxy-2-naphthoate biosynthesis II (plants)	PWY-7446: sulfoglycolysis	202_462_32_439	1.77849	8.38e-22	0	97_184_7_162	2.43798	4.46e-13	0	65_121_7_105	2.02594	6.17e-08	0	146_202_3_144	3.3968	3.62e-18	0	1.67e-07	0	-	19_33_0_25	3.39069	0.00211296	0.996871
PWY-5837: 1,4-dihydroxy-2-naphthoate biosynthesis I	PWY-7446: sulfoglycolysis	202_462_32_439	1.77849	8.38e-22	0	97_184_7_162	2.43798	4.46e-13	0	65_121_7_105	2.02594	6.17e-08	0	146_202_3_144	3.3968	3.62e-18	0	1.67e-07	0	-	19_33_0_25	3.39069	0.00211296	0.996871
PWY0-1241: ADP-L-glycero-&beta;-D-manno-heptose biosynthesis	PWY0-1277: 3-phenylpropanoate and 3-(3-hydroxyphenyl)propanoate degradation	157_345_9_624	3.40009	1.16e-44	0	73_161_2_214	3.6648	3.46e-17	0	60_83_2_153	3.79521	3.08e-17	0	152_142_0_201	6.06676	9.92e-34	0	1.68e-07	0	IBD	15_35_0_27	3.17864	0.00626334	0.156152
P23-PWY: reductive TCA cycle I	PWY-5855: ubiquinol-7 biosynthesis (prokaryotic)	290_209_47_589	2.84542	3.02e-76	0	138_99_21_192	2.52276	3.35e-26	0	97_54_11_136	3.05563	1.13e-23	0	139_69_87_200	1.52591	1.98e-15	0	1.73e-07	0	-	3_2_30_42	0.66825	0.72012	0.331493
P23-PWY: reductive TCA cycle I	PWY-5856: ubiquinol-9 biosynthesis (prokaryotic)	290_209_47_589	2.84542	3.02e-76	0	138_99_21_192	2.52276	3.35e-26	0	97_54_11_136	3.05563	1.13e-23	0	139_69_87_200	1.52591	1.98e-15	0	1.73e-07	0	-	3_2_30_42	0.66825	0.72012	0.331493
P23-PWY: reductive TCA cycle I	PWY-5857: ubiquinol-10 biosynthesis (prokaryotic)	290_209_47_589	2.84542	3.02e-76	0	138_99_21_192	2.52276	3.35e-26	0	97_54_11_136	3.05563	1.13e-23	0	139_69_87_200	1.52591	1.98e-15	0	1.73e-07	0	-	3_2_30_42	0.66825	0.72012	0.331493
P23-PWY: reductive TCA cycle I	PWY-6708: ubiquinol-8 biosynthesis (prokaryotic)	290_209_47_589	2.84542	3.02e-76	0	138_99_21_192	2.52276	3.35e-26	0	97_54_11_136	3.05563	1.13e-23	0	139_69_87_200	1.52591	1.98e-15	0	1.73e-07	0	-	3_2_30_42	0.66825	0.72012	0.331493
PWY-6891: thiazole biosynthesis II (Bacillus)	RUMP-PWY: formaldehyde oxidation I	252_99_591_193	-0.186131	0.223975	0.623297	106_38_221_85	0.0655805	0.86039	2.88059	85_29_129_55	0.216828	0.496019	1.75875	52_186_117_140	-1.08885	5.3e-08	1.32e-06	1.74e-07	0	-	NA	NA	NA	NA
PWY-5705: allantoin degradation to glyoxylate III	PWY-6113: superpathway of mycolate biosynthesis	316_32_388_399	2.304	9.43e-40	0	125_10_227_88	1.53678	3.18e-06	3.8e-05	107_6_106_79	2.5133	1.43e-11	0	153_69_137_136	0.785075	4.02e-05	0.000133486	1.77e-07	0	-	19_10_30_18	0.119083	0.995143	0.198999
P124-PWY: Bifidobacterium shunt	PWY-5138: unsaturated, even numbered fatty acid &beta;-oxidation	171_642_66_256	0.0291432	0.921292	2.06196	78_258_24_90	0.11488	0.75623	2.62352	55_182_14_47	-0.00378609	1	1.34505	64_224_99_108	-1.16062	4.31e-09	0	1.79e-07	0	IBD	1_3_15_58	0.480889	1	0.113074
P124-PWY: Bifidobacterium shunt	PWY-2723: trehalose degradation V	251_562_99_223	0.00430563	1	1.3126	98_238_36_78	-0.118526	0.69656	2.48908	90_147_18_43	0.366512	0.295783	1.11514	101_187_124_83	-1.01318	7.8e-08	1.31e-06	1.81e-07	0	-	2_2_33_40	0.189757	1	0.202204
PWY-6803: phosphatidylcholine acyl editing	RUMP-PWY: formaldehyde oxidation I	296_107_547_185	-0.0677512	0.682119	1.62826	130_44_197_79	0.165902	0.51493	1.97299	101_34_113_50	0.26927	0.363148	1.34381	60_193_109_133	-0.964457	9.8e-07	8.17e-06	1.83e-07	0	-	NA	NA	NA	NA
P162-PWY: L-glutamate degradation V (via hydroxyglutarate)	PWY-6167: flavin biosynthesis II (archaea)	431_482_55_167	0.992887	2.46e-09	0	137_282_2_29	1.74804	0.00612169	0.0303446	129_156_2_11	1.33668	0.0814157	0.338311	59_265_3_168	2.37853	4.52e-07	2.42e-06	1.91e-07	0	-	0_39_1_37	-1.15057	0.985532	0.0426494
CRNFORCAT-PWY: creatinine degradation I	P164-PWY: purine nucleobases degradation I (anaerobic)	619_7_501_8	0.336472	0.676862	1.61827	271_4_171_4	0.459379	0.732198	2.56861	210_1_84_3	1.76003	0.128802	0.51447	160_0_280_55	4.15125	2.04e-07	1.26e-06	1.92e-07	0	-	3_3_24_47	0.662057	0.66752	0.0324425
KDO-NAGLIPASYN-PWY: superpathway of (Kdo)2-lipid A biosynthesis	PWY-6113: superpathway of mycolate biosynthesis	276_13_428_418	2.99591	1.98e-41	0	117_10_235_88	1.43635	1.71e-05	0.000147085	84_3_129_82	2.73311	2.64e-09	0	142_63_148_142	0.767059	7.73e-05	0.000258065	1.93e-07	0	-	19_9_30_19	0.27181	0.75457	0.346826
PWY-2723: trehalose degradation V	PWY490-3: nitrate reduction VI (assimilatory)	289_61_198_587	2.63421	5.32e-72	0	119_15_104_212	2.75223	9.27e-27	0	83_25_62_128	1.90693	6.3e-13	0	123_102_61_209	1.41206	4.34e-13	0	1.94e-07	0	-	12_23_0_42	3.81138	0.000213984	0.104553
PWY-4041: &gamma;-glutamyl cycle	PWY-3781: aerobic respiration I (cytochrome c)	116_396_123_500	0.174582	0.25985	0.71453	20_185_24_221	-0.000880524	1	1.01194	18_124_15_141	0.304925	0.513144	1.78782	107_185_28_175	1.27217	4.11e-08	0	1.96e-07	0	-	10_29_1_37	2.18586	0.0138828	0.329494
P124-PWY: Bifidobacterium shunt	PWY0-1415: superpathway of heme biosynthesis from uroporphyrinogen-III	258_555_96_226	0.088229	0.58495	1.43594	120_216_44_70	-0.125817	0.650477	2.36135	91_146_23_38	0.0229714	1	1.5199	110_178_131_76	-1.02129	6.42e-08	1.31e-06	1.97e-07	0	-	2_2_37_36	-0.0270287	1	0.291757
PWY-5850: superpathway of menaquinol-6 biosynthesis I	PWY-6113: superpathway of mycolate biosynthesis	235_16_469_415	2.53616	4.96e-31	0	91_8_261_90	1.31519	0.000407511	0.00216991	76_3_137_82	2.5737	4.59e-08	0	133_70_157_135	0.488035	0.0121044	0.0301888	2.04e-07	0	-	18_9_31_19	0.186906	0.891908	0.567741
PWY-5860: superpathway of demethylmenaquinol-6 biosynthesis I	PWY-6113: superpathway of mycolate biosynthesis	235_16_469_415	2.53616	4.96e-31	0	91_8_261_90	1.31519	0.000407511	0.00216958	76_3_137_82	2.5737	4.59e-08	0	133_70_157_135	0.488035	0.0121044	0.0301869	2.04e-07	0	-	18_9_31_19	0.186906	0.891908	0.567741
CRNFORCAT-PWY: creatinine degradation I	P124-PWY: Bifidobacterium shunt	455_171_358_151	0.115469	0.418492	1.07592	212_63_124_51	0.325178	0.168242	0.761316	168_43_69_18	0.0306188	1	1.01613	121_39_167_168	1.12957	1.04e-07	1.29e-06	2.05e-07	0	-	0_6_4_67	0.143101	1	0.527391
PWY-5138: unsaturated, even numbered fatty acid &beta;-oxidation	PWY-5692: allantoin degradation to glyoxylate II	156_81_129_769	2.43451	1.12e-58	0	67_35_45_303	2.54026	1.23e-26	0	60_9_37_192	3.48711	3.16e-27	0	69_94_48_284	1.4619	1.58e-11	0	2.08e-07	0	-	4_12_12_49	0.354593	0.81989	0.0993783
PWY-5138: unsaturated, even numbered fatty acid &beta;-oxidation	URDEGR-PWY: superpathway of allantoin degradation in plants	156_81_129_769	2.43451	1.12e-58	0	67_35_45_303	2.54026	1.23e-26	0	60_9_37_192	3.48711	3.16e-27	0	69_94_48_284	1.4619	1.58e-11	0	2.08e-07	0	-	4_12_12_49	0.354593	0.81989	0.0993783
GLYCOCAT-PWY: glycogen degradation I (bacterial)	P162-PWY: L-glutamate degradation V (via hydroxyglutarate)	602_96_311_126	0.930388	7.57e-10	0	344_26_75_5	-0.0544352	1	1.11622	234_9_51_4	0.768659	0.329991	1.23177	214_124_110_47	-0.300282	0.176171	0.372976	2.09e-07	0	-	36_27_3_11	1.47271	0.0391421	0.0104325
PWY-6284: superpathway of unsaturated fatty acids biosynthesis (E. coli)	PWY-6531: mannitol cycle	492_212_262_169	0.403154	0.00202498	0.00747362	337_15_87_11	1.05143	0.014656	0.0713046	193_20_68_17	0.88022	0.0190699	0.0850406	196_137_112_50	-0.443941	0.0357443	0.0846583	2.16e-07	0	-	45_4_14_14	2.31363	0.000124644	2.25e-05
PWY-6167: flavin biosynthesis II (archaea)	PWY0-1241: ADP-L-glycero-&beta;-D-manno-heptose biosynthesis	242_244_260_389	0.394047	0.00135379	0.0051522	73_66_161_150	0.0295414	0.965506	3.1023	73_58_70_97	0.552498	0.0248155	0.108767	30_32_264_169	-0.508502	0.0792226	0.177498	2.17e-07	0	-	1_0_49_27	0.510826	1	0.542161
PWY-6113: superpathway of mycolate biosynthesis	PWY-7315: dTDP-N-acetylthomosamine biosynthesis	403_301_54_377	2.22678	9.86e-50	0	169_183_16_82	1.53008	4.11e-08	0	106_107_8_77	2.20087	3.1e-10	0	184_106_83_122	0.932769	7.53e-07	5.92e-06	2.26e-07	0	-	26_23_13_15	0.258295	0.749632	0.180656
P124-PWY: Bifidobacterium shunt	PWY-5198: factor 420 biosynthesis	396_417_143_179	0.172232	0.215588	0.605387	117_219_33_81	0.264144	0.311726	1.30329	118_119_29_32	0.0884464	0.867122	2.80059	52_236_13_194	1.16261	0.000262388	0.000808485	2.27e-07	0	-	1_3_2_71	2.50611	0.115488	0.267632
NAGLIPASYN-PWY: lipid IVA biosynthesis	PWY-7446: sulfoglycolysis	220_425_14_476	2.83495	1.94e-37	0	103_268_1_78	3.00435	1.3e-06	1.56e-05	69_137_3_89	2.55918	5.96e-08	0	149_237_0_109	4.9262	3.48e-14	0	2.32e-07	0	IBD	19_48_0_10	2.13337	0.182219	0.172301
GLUCARDEG-PWY: D-glucarate degradation I	PWY-6167: flavin biosynthesis II (archaea)	159_168_327_481	0.330526	0.0143367	0.0487119	50_95_89_216	0.246199	0.29855	1.25318	55_52_76_115	0.46755	0.0699081	0.291543	20_205_42_228	-0.622989	0.0383847	0.0891245	2.36e-07	0	-	1_26_0_50	1.74344	0.662887	0.157726
PWY-6113: superpathway of mycolate biosynthesis	PWY-7446: sulfoglycolysis	213_491_21_410	2.1155	3.21e-24	0	99_253_5_93	1.89801	4.7e-06	4.67e-05	69_144_3_82	2.42808	4.74e-07	1.96e-06	96_194_53_152	0.346594	0.104982	0.229016	2.36e-07	0	-	12_37_7_21	-0.0454624	1	0.493137
CRNFORCAT-PWY: creatinine degradation I	PWY-3781: aerobic respiration I (cytochrome c)	133_493_106_403	0.0246101	0.924131	2.06737	25_250_19_156	-0.202139	0.633977	2.32113	22_189_11_76	-0.23593	0.681295	2.30621	22_138_113_222	-1.14423	5.98e-06	2.57e-05	2.39e-07	0	IBD	0_6_11_60	-0.904653	0.944342	0.875077
CRNFORCAT-PWY: creatinine degradation I	PWY-7409: phospholipid remodeling (phosphatidylethanolamine, yeast)	155_471_128_381	-0.0210914	0.932801	2.08303	71_204_47_128	-0.0556713	0.884416	2.93417	75_136_22_65	0.476343	0.120228	0.488056	43_117_162_173	-0.928178	9.73e-06	3.95e-05	2.42e-07	0	-	1_5_29_42	-0.934169	0.544815	0.995094
PWY-6174: mevalonate pathway II (archaea)	PWY-5920: superpathway of heme biosynthesis from glycine	80_267_142_646	0.311369	0.0569467	0.178448	24_59_97_270	0.133117	0.717656	2.5405	36_60_38_164	0.946921	0.000809936	0.00407306	8_34_146_307	-0.659444	0.128745	0.278697	2.46e-07	0	-	NA	NA	NA	NA
PWY-6113: superpathway of mycolate biosynthesis	PWY-7328: superpathway of UDP-glucose-derived O-antigen building blocks biosynthesis	376_328_43_388	2.32591	1.76e-48	0	244_108_18_80	2.28295	5.55e-19	0	152_61_18_67	2.20248	9.8e-15	0	185_105_80_125	1.00839	9.27e-08	1.3e-06	2.48e-07	0	IBD	37_12_12_16	1.37624	0.00951702	0.488905
GLYOXYLATE-BYPASS: glyoxylate cycle	PWY-4702: phytate degradation I	497_77_344_217	1.39942	5.79e-22	0	199_29_103_119	2.05517	8.71e-20	0	140_17_82_59	1.75618	2.36e-09	0	261_38_65_131	2.61273	9.38e-35	0	2.5e-07	0	-	34_7_10_26	2.45183	4.47e-06	0.785024
PWY-6895: superpathway of thiamin diphosphate biosynthesis II	RUMP-PWY: formaldehyde oxidation I	252_99_591_193	-0.186131	0.223975	0.623262	106_38_221_85	0.0655805	0.86039	2.8804	85_29_129_55	0.216828	0.496019	1.75862	52_185_117_141	-1.07638	7.57e-08	1.31e-06	2.53e-07	0	-	NA	NA	NA	NA
P108-PWY: pyruvate fermentation to propanoate I	PWY-6285: superpathway of fatty acids biosynthesis (E. coli)	277_573_34_251	1.26055	2.74e-11	0	135_203_11_101	1.77102	9.52e-09	0	100_137_3_58	2.5028	1.6e-07	0	101_140_98_156	0.137851	0.508169	0.977838	2.6e-07	0	-	16_28_8_25	0.552069	0.389988	0.438664
P105-PWY: TCA cycle IV (2-oxoglutarate decarboxylase)	P125-PWY: superpathway of (R,R)-butanediol biosynthesis	106_317_146_566	0.260119	0.0857541	0.258627	44_128_58_220	0.266431	0.290958	1.23929	19_100_26_153	0.116813	0.844414	2.75956	105_155_36_199	1.31057	1.45e-09	0	2.69e-07	0	IBD	1_31_1_44	0.345502	1	0.420602
CRNFORCAT-PWY: creatinine degradation I	PWY0-1533: methylphosphonate degradation I	171_455_153_356	-0.134179	0.34054	0.903523	82_193_53_122	-0.0240498	0.992575	3.16382	72_139_26_61	0.187414	0.582211	2.01332	43_117_169_166	-1.01154	1.28e-06	1.03e-05	2.71e-07	0	-	1_5_28_43	-0.876426	0.591294	0.889749
PWY-7328: superpathway of UDP-glucose-derived O-antigen building blocks biosynthesis	PWY490-3: nitrate reduction VI (assimilatory)	315_104_172_544	2.25444	8.39e-63	0	164_98_59_129	1.29056	1.36e-10	0	104_66_41_87	1.19793	1.24e-06	7.55e-06	132_133_52_178	1.21626	8.41e-10	0	2.81e-07	0	LLD	12_37_0_28	2.94444	0.0175649	0.241966
PWY-6859: all-trans-farnesol biosynthesis	PWY-7456: mannan degradation	786_40_269_40	1.07102	3.51e-06	1.75e-05	262_8_165_15	1.06205	0.0210408	0.102569	207_7_77_7	0.984853	0.105952	0.428889	199_124_131_41	-0.681805	0.00162697	0.00443996	2.92e-07	0	IBD	18_12_28_19	0.0125525	1	0.177527
PWY-6167: flavin biosynthesis II (archaea)	PWY-5920: superpathway of heme biosynthesis from glycine	99_387_123_526	0.090452	0.59892	1.46587	33_106_88_223	-0.230191	0.385422	1.55625	40_91_34_133	0.538105	0.0600735	0.252514	10_52_144_289	-0.914562	0.0118422	0.0293735	2.94e-07	0	-	1_0_27_49	1.6864	0.692849	0.123257
PWY-6113: superpathway of mycolate biosynthesis	UBISYN-PWY: superpathway of ubiquinol-8 biosynthesis (prokaryotic)	233_471_12_419	2.8106	7.29e-33	0	98_254_6_92	1.70616	1.65e-05	0.000136767	83_130_3_82	2.71351	3.82e-09	0	126_164_65_140	0.500489	0.0110913	0.0274171	2.96e-07	0	-	17_32_7_21	0.434111	0.55465	0.904194
P162-PWY: L-glutamate degradation V (via hydroxyglutarate)	PWY0-1415: superpathway of heme biosynthesis from uroporphyrinogen-III	304_609_50_172	0.534456	0.00268143	0.00984013	152_267_12_19	-0.117269	0.903412	2.97635	112_173_2_11	1.09283	0.182726	0.721095	135_189_106_65	-0.821512	2.7e-05	9.77e-05	3.1e-07	0	-	18_21_21_17	-0.356134	0.572714	0.343676
PWY-7328: superpathway of UDP-glucose-derived O-antigen building blocks biosynthesis	PWY0-1241: ADP-L-glycero-&beta;-D-manno-heptose biosynthesis	326_93_176_540	2.36964	2.17e-67	0	170_92_64_124	1.26917	2.17e-10	0	105_65_38_90	1.33135	8.79e-08	0	221_44_73_157	2.36707	6.86e-31	0	3.16e-07	0	-	36_13_14_14	0.994623	0.0693723	0.0103236
AST-PWY: L-arginine degradation II (AST pathway)	PWY-6891: thiazole biosynthesis II (Bacillus)	253_45_98_739	3.73357	7.48e-121	0	98_20_46_286	3.38792	1.2e-42	0	91_6_23_178	4.67212	1.05e-41	0	200_8_38_249	5.02955	3.49e-73	0	3.17e-07	0	-	23_1_8_45	4.42918	2.24e-10	0.548554
GALACTARDEG-PWY: D-galactarate degradation I	PWY-6263: superpathway of menaquinol-8 biosynthesis II	173_178_67_717	2.33523	8.46e-54	0	82_67_30_271	2.38691	1.01e-24	0	71_41_13_173	3.09749	6.49e-25	0	56_162_23_254	1.32586	3.38e-07	1.23e-06	3.17e-07	0	-	2_24_2_49	0.7033	0.776692	0.518863
GLUCARGALACTSUPER-PWY: superpathway of D-glucarate and D-galactarate degradation	PWY-6263: superpathway of menaquinol-8 biosynthesis II	173_178_67_717	2.33523	8.46e-54	0	82_67_30_271	2.38691	1.01e-24	0	71_41_13_173	3.09749	6.49e-25	0	56_162_23_254	1.32586	3.38e-07	1.23e-06	3.17e-07	0	-	2_24_2_49	0.7033	0.776692	0.518863
METHANOGENESIS-PWY: methanogenesis from H2 and CO2	PWY0-1261: anhydromuropeptides recycling	412_125_375_223	0.671083	4.65e-07	1.15e-06	140_12_256_42	0.621854	0.0876465	0.4129	128_19_117_34	0.660035	0.0459478	0.198719	52_12_369_62	-0.3419	0.415434	0.812102	3.2e-07	0	IBD	2_0_53_22	0.743272	1	0.49937
P124-PWY: Bifidobacterium shunt	PWY-5850: superpathway of menaquinol-6 biosynthesis I	171_642_80_242	-0.218039	0.182931	0.521305	76_260_23_91	0.134026	0.707435	2.52227	63_174_16_45	0.00346711	1	1.46465	83_205_120_87	-1.22061	1.55e-10	0	3.26e-07	0	-	2_2_25_48	0.642885	0.825793	0.0490412
P124-PWY: Bifidobacterium shunt	PWY-5860: superpathway of demethylmenaquinol-6 biosynthesis I	171_642_80_242	-0.218039	0.182931	0.521276	76_260_23_91	0.134026	0.707435	2.52209	63_174_16_45	0.00346711	1	1.46461	83_205_120_87	-1.22061	1.55e-10	0	3.26e-07	0	-	2_2_25_48	0.642885	0.825793	0.0490412
POLYAMINSYN3-PWY: superpathway of polyamine biosynthesis II	PWY-7269: NAD/NADP-NADH/NADPH mitochondrial interconversion (yeast)	323_395_53_364	1.71789	2.13e-28	0	129_206_22_93	0.957827	0.000263152	0.00141457	102_123_6_67	2.15395	3.06e-08	0	143_113_103_136	0.511285	0.00609769	0.0155507	3.3e-07	0	-	17_15_16_29	0.702391	0.197428	0.701697
PWY-5863: superpathway of phylloquinol biosynthesis	PWY-6859: all-trans-farnesol biosynthesis	518_142_308_167	0.68086	5.05e-07	1.14e-06	185_94_85_86	0.686083	0.00071008	0.00374624	143_40_71_44	0.790825	0.00339899	0.0159934	260_75_63_97	1.66728	1.7e-16	0	3.47e-07	0	IBD	28_21_2_26	2.64271	6.18e-05	0.193378
CRNFORCAT-PWY: creatinine degradation I	PWY-6282: palmitoleate biosynthesis I (from (5Z)-dodec-5-enoate)	407_219_307_202	0.200953	0.116633	0.346145	221_54_138_37	0.0956925	0.777956	2.67649	164_47_54_33	0.755526	0.00830904	0.0368099	108_52_265_70	-0.600065	0.00694013	0.0177528	3.58e-07	0	-	6_0_58_13	1.09861	0.80308	0.26177
CRNFORCAT-PWY: creatinine degradation I	PWY-7388: octanoyl-[acyl-carrier protein] biosynthesis (mitochondria, yeast)	407_219_307_202	0.200953	0.116633	0.346124	221_54_138_37	0.0956925	0.777956	2.67613	164_47_54_33	0.755526	0.00830904	0.0367999	108_52_265_70	-0.600065	0.00694013	0.0177516	3.58e-07	0	-	6_0_58_13	1.09861	0.80308	0.26177
CRNFORCAT-PWY: creatinine degradation I	PWY-7664: oleate biosynthesis IV (anaerobic)	407_219_307_202	0.200953	0.116633	0.346104	221_54_138_37	0.0956925	0.777956	2.67595	164_47_54_33	0.755526	0.00830904	0.036795	108_52_265_70	-0.600065	0.00694013	0.0177504	3.58e-07	0	-	6_0_58_13	1.09861	0.80308	0.26177
PWY-5083: NAD/NADH phosphorylation and dephosphorylation	RUMP-PWY: formaldehyde oxidation I	419_149_424_143	-0.0528098	0.747784	1.74402	180_62_147_61	0.185773	0.438547	1.73281	119_42_95_42	0.22419	0.455963	1.63599	83_230_86_96	-0.906006	4.47e-06	2.28e-05	3.65e-07	0	-	NA	NA	NA	NA
PWY-5198: factor 420 biosynthesis	PWY0-1241: ADP-L-glycero-&beta;-D-manno-heptose biosynthesis	264_275_238_358	0.366813	0.00268014	0.00982505	77_73_157_143	-0.0400979	0.919449	3.00316	78_69_65_86	0.399866	0.107666	0.434205	31_34_263_167	-0.544042	0.0534941	0.122812	3.68e-07	0	-	1_2_49_25	-1.17412	0.532191	0.564614
AST-PWY: L-arginine degradation II (AST pathway)	PWY0-862: (5Z)-dodec-5-enoate biosynthesis	287_11_457_380	3.03459	3.98e-38	0	117_1_252_80	3.21782	5.67e-08	0	97_0_129_72	4.69291	5.58e-11	0	208_0_183_104	5.47006	7.52e-22	0	3.71e-07	0	-	24_0_41_12	2.69186	0.0421942	0.173402
HEME-BIOSYNTHESIS-II: heme biosynthesis I (aerobic)	PWY-3781: aerobic respiration I (cytochrome c)	166_587_73_309	0.176792	0.292612	0.789046	36_334_8_72	-0.0718042	1	1.11445	28_200_5_65	0.526392	0.380484	1.39373	120_240_15_120	1.35974	1.69e-06	1.25e-05	3.74e-07	0	-	11_47_0_19	2.24518	0.141788	0.554515
PWY-6113: superpathway of mycolate biosynthesis	PWY-7409: phospholipid remodeling (phosphatidylethanolamine, yeast)	261_443_22_409	2.37316	4.31e-33	0	110_242_8_90	1.5793	1.05e-05	9.32e-05	91_122_6_79	2.21218	9.34e-09	0	137_153_68_137	0.586714	0.00245914	0.00655429	3.81e-07	0	-	18_31_12_16	-0.254585	0.766849	0.100298
CRNFORCAT-PWY: creatinine degradation I	PWY66-389: phytol degradation	65_561_38_471	0.356699	0.113602	0.336212	8_267_10_165	-0.691457	0.211053	0.931896	30_181_8_79	0.452162	0.357548	1.31856	16_144_94_241	-1.23165	1.28e-05	4.78e-05	3.88e-07	0	-	0_6_2_69	0.760087	1	0.221178
PWY-6630: superpathway of L-tyrosine biosynthesis	THISYN-PWY: superpathway of thiamin diphosphate biosynthesis I	543_99_333_160	0.966523	2.08e-11	0	223_31_125_71	1.39682	3.55e-09	0	154_23_78_43	1.29286	8.76e-06	6.02e-05	298_37_78_82	2.12413	4.5e-22	0	3.89e-07	0	-	34_5_4_34	3.87309	1.4e-10	0.0149881
P124-PWY: Bifidobacterium shunt	PWY0-1533: methylphosphonate degradation I	223_590_101_221	-0.191194	0.206789	0.580697	100_236_35_79	-0.0495662	0.925292	3.0177	81_156_17_44	0.280835	0.45569	1.63622	91_197_121_86	-1.10917	4.81e-09	0	3.92e-07	0	-	1_3_28_45	-0.37949	1	0.475402
POLYAMINSYN3-PWY: superpathway of polyamine biosynthesis II	PWY-7315: dTDP-N-acetylthomosamine biosynthesis	385_333_72_345	1.7063	5.7e-33	0	156_179_29_86	0.938635	0.000104076	0.00065448	107_118_7_66	2.08488	2.02e-08	0	157_99_110_129	0.617933	0.000911418	0.00265846	4e-07	0	-	19_13_20_25	0.585978	0.295825	0.948685
CRNFORCAT-PWY: creatinine degradation I	PWY0-1277: 3-phenylpropanoate and 3-(3-hydroxyphenyl)propanoate degradation	101_525_65_444	0.270609	0.13348	0.390261	47_228_28_147	0.0731176	0.878454	2.91768	49_162_13_74	0.519404	0.163082	0.64627	29_131_123_212	-0.951916	4.86e-05	0.000170052	4.05e-07	0	-	0_6_15_56	-1.27155	0.680698	0.832729
NAGLIPASYN-PWY: lipid IVA biosynthesis	P124-PWY: Bifidobacterium shunt	474_171_339_151	0.21079	0.126287	0.37184	280_91_56_23	0.242995	0.454025	1.78477	168_38_69_23	0.391951	0.24387	0.939468	210_176_78_31	-0.736946	0.00210967	0.00565112	4.1e-07	0	IBD	4_63_0_10	0.39756	1	0.462863
ARGININE-SYN4-PWY: L-ornithine de novo biosynthesis	METHANOGENESIS-PWY: methanogenesis from H2 and CO2	521_570_16_28	0.45674	0.190915	0.54113	152_295_0_3	1.28441	0.707141	2.52071	147_151_0_0	-0.0267574	1	1.75119	64_375_0_56	2.96579	0.00703998	0.0179763	4.12e-07	0	-	2_69_0_6	-0.760087	1	0.0824883
P124-PWY: Bifidobacterium shunt	PWY-5838: superpathway of menaquinol-8 biosynthesis I	255_558_108_214	-0.100473	0.517222	1.29209	107_229_41_73	-0.18682	0.477675	1.85232	88_149_24_37	-0.098626	0.849081	2.77159	108_180_135_72	-1.13437	2.22e-09	0	4.14e-07	0	IBD	2_2_34_39	0.135341	1	0.178396
P124-PWY: Bifidobacterium shunt	PWY-5861: superpathway of demethylmenaquinol-8 biosynthesis	255_558_108_214	-0.100473	0.517222	1.29203	107_229_41_73	-0.18682	0.477675	1.85217	88_149_24_37	-0.098626	0.849081	2.77141	108_180_135_72	-1.13437	2.22e-09	0	4.14e-07	0	IBD	2_2_34_39	0.135341	1	0.178396
P125-PWY: superpathway of (R,R)-butanediol biosynthesis	PWY-6803: phosphatidylcholine acyl editing	100_152_303_580	0.231501	0.132271	0.386988	38_64_136_212	-0.0733896	0.839765	2.83373	23_22_112_141	0.272832	0.489584	1.74251	101_40_152_202	1.20233	1.63e-08	0	4.15e-07	0	-	1_1_36_39	0.0789884	1	0.347883
PWY-5845: superpathway of menaquinol-9 biosynthesis	UBISYN-PWY: superpathway of ubiquinol-8 biosynthesis (prokaryotic)	179_69_66_821	3.46278	2.82e-105	0	67_32_37_314	2.85753	7.49e-32	0	67_12_19_200	4.0168	2.05e-36	0	173_26_18_278	4.59068	2.54e-72	0	4.18e-07	0	-	20_7_4_46	3.3409	1.77e-08	0.0851398
PWY-5862: superpathway of demethylmenaquinol-9 biosynthesis	UBISYN-PWY: superpathway of ubiquinol-8 biosynthesis (prokaryotic)	179_69_66_821	3.46278	2.82e-105	0	67_32_37_314	2.85753	7.49e-32	0	67_12_19_200	4.0168	2.05e-36	0	173_26_18_278	4.59068	2.54e-72	0	4.18e-07	0	-	20_7_4_46	3.3409	1.77e-08	0.0851398
PWY-5896: superpathway of menaquinol-10 biosynthesis	UBISYN-PWY: superpathway of ubiquinol-8 biosynthesis (prokaryotic)	179_69_66_821	3.46278	2.82e-105	0	67_32_37_314	2.85753	7.49e-32	0	67_12_19_200	4.0168	2.05e-36	0	173_26_18_278	4.59068	2.54e-72	0	4.18e-07	0	-	20_7_4_46	3.3409	1.77e-08	0.0851398
CRNFORCAT-PWY: creatinine degradation I	FASYN-INITIAL-PWY: superpathway of fatty acid biosynthesis initiation (E. coli)	407_219_308_201	0.192756	0.133167	0.389577	221_54_138_37	0.0956925	0.777956	2.67667	164_47_54_33	0.755526	0.00830904	0.0368149	108_52_265_70	-0.600065	0.00694013	0.017754	4.2e-07	0	-	6_0_60_11	0.904653	0.944342	0.321482
PWY0-862: (5Z)-dodec-5-enoate biosynthesis	PWY-3781: aerobic respiration I (cytochrome c)	172_572_67_324	0.370542	0.0241697	0.0800227	37_332_7_74	0.113597	0.946788	3.06255	28_198_5_67	0.566494	0.334586	1.2469	126_265_9_95	1.56646	3.89e-06	2.08e-05	4.21e-07	0	-	11_54_0_12	1.66302	0.409934	0.949373
GLUCARDEG-PWY: D-glucarate degradation I	PWY-5505: L-glutamate and L-glutamine biosynthesis	299_28_316_492	2.79438	3.58e-57	0	132_13_130_175	2.58016	8.46e-22	0	101_6_101_90	2.63355	6.99e-13	0	141_84_89_181	1.22257	8.33e-11	0	4.21e-07	0	IBD	22_5_16_34	2.14637	0.000119584	0.11916
GALACTARDEG-PWY: D-galactarate degradation I	P125-PWY: superpathway of (R,R)-butanediol biosynthesis	86_265_166_618	0.190831	0.236574	0.654597	35_114_67_234	0.0742859	0.845444	2.84325	19_93_26_160	0.233602	0.580016	2.00518	93_125_48_229	1.25999	1.16e-09	0	4.21e-07	0	IBD	1_25_1_50	0.683295	1	0.630336
GLUCARGALACTSUPER-PWY: superpathway of D-glucarate and D-galactarate degradation	P125-PWY: superpathway of (R,R)-butanediol biosynthesis	86_265_166_618	0.190831	0.236574	0.654562	35_114_67_234	0.0742859	0.845444	2.84307	19_93_26_160	0.233602	0.580016	2.00503	93_125_48_229	1.25999	1.16e-09	0	4.21e-07	0	IBD	1_25_1_50	0.683295	1	0.630336
P122-PWY: heterolactic fermentation	PWY-6891: thiazole biosynthesis II (Bacillus)	118_213_233_571	0.306359	0.0318046	0.104048	62_114_82_192	0.24189	0.281286	1.20077	46_43_68_141	0.792157	0.00288263	0.013746	135_67_103_190	1.30692	8.65e-12	0	4.27e-07	0	-	17_13_14_33	1.09691	0.0370304	0.684496
P125-PWY: superpathway of (R,R)-butanediol biosynthesis	PWY-5838: superpathway of menaquinol-8 biosynthesis I	97_155_266_617	0.373511	0.0144458	0.0492827	38_64_110_238	0.253347	0.334423	1.38144	20_25_92_161	0.339043	0.376667	1.38427	103_38_140_214	1.41202	3.81e-11	0	4.29e-07	0	IBD	1_1_35_40	0.131769	1	0.284958
P125-PWY: superpathway of (R,R)-butanediol biosynthesis	PWY-5861: superpathway of demethylmenaquinol-8 biosynthesis	97_155_266_617	0.373511	0.0144458	0.049279	38_64_110_238	0.253347	0.334423	1.38132	20_25_92_161	0.339043	0.376667	1.38416	103_38_140_214	1.41202	3.81e-11	0	4.29e-07	0	IBD	1_1_35_40	0.131769	1	0.284958
P105-PWY: TCA cycle IV (2-oxoglutarate decarboxylase)	P124-PWY: Bifidobacterium shunt	306_117_507_205	0.0547287	0.738975	1.72895	126_46_210_68	-0.121862	0.659261	2.39138	96_23_141_38	0.110901	0.815884	2.66738	123_137_165_70	-0.960741	4.27e-07	1.21e-06	4.36e-07	0	-	2_30_2_43	0.355034	1	0.163425
POLYISOPRENSYN-PWY: polyisoprenoid biosynthesis (E. coli)	PWY-6630: superpathway of L-tyrosine biosynthesis	443_118_199_375	1.95223	1e-50	0	172_39_82_157	2.12072	2.29e-23	0	132_24_45_97	2.45005	6.15e-20	0	260_23_75_137	3.00509	1.29e-39	0	4.39e-07	0	-	32_2_7_36	4.14736	9.9e-11	0.159212
PWY-6113: superpathway of mycolate biosynthesis	PWY-6629: superpathway of L-tryptophan biosynthesis	279_425_26_405	2.30771	9.34e-35	0	114_238_9_89	1.50915	1.22e-05	0.000114338	97_116_7_78	2.17016	3.3e-09	0	140_150_67_138	0.649987	0.000774575	0.00230684	4.42e-07	0	-	19_30_9_19	0.27181	0.75457	0.471949
PWY-4702: phytate degradation I	PWY-7456: mannan degradation	801_40_254_40	1.14718	5.93e-07	1.14e-06	295_7_132_16	1.59054	0.000306921	0.00165659	212_10_72_4	0.228058	0.927515	2.93562	205_121_125_44	-0.511285	0.0181876	0.0445189	4.43e-07	0	-	27_17_19_14	0.155719	0.916005	0.188519
GLUCOSE1PMETAB-PWY: glucose and glucose-1-phosphate degradation	P125-PWY: superpathway of (R,R)-butanediol biosynthesis	137_406_115_477	0.335334	0.0227958	0.0759411	54_181_48_167	0.0363646	0.960389	3.09355	22_137_23_116	-0.209218	0.622372	2.13902	113_195_28_159	1.17838	4.19e-07	1.22e-06	4.51e-07	0	-	1_50_1_25	-0.683295	1	0.121791
POLYAMINSYN3-PWY: superpathway of polyamine biosynthesis II	POLYISOPRENSYN-PWY: polyisoprenoid biosynthesis (E. coli)	457_261_104_313	1.65795	7.43e-36	0	181_154_30_85	1.19185	4.39e-07	1.43e-05	140_85_16_57	1.74512	5.67e-09	0	165_91_118_121	0.617634	0.000998555	0.00286257	4.51e-07	0	-	15_17_19_26	0.185369	0.861554	0.381833
PWY-5692: allantoin degradation to glyoxylate II	PWY-7409: phospholipid remodeling (phosphatidylethanolamine, yeast)	208_77_75_775	3.31904	4.07e-103	0	83_29_35_303	3.18631	2.11e-39	0	82_15_15_186	4.15955	2.5e-39	0	93_24_112_266	2.20171	3.91e-21	0	4.52e-07	0	-	13_3_17_44	2.28322	0.000387228	0.908557
PWY-7409: phospholipid remodeling (phosphatidylethanolamine, yeast)	URDEGR-PWY: superpathway of allantoin degradation in plants	208_75_77_775	3.31904	4.07e-103	0	83_35_29_303	3.18631	2.11e-39	0	82_15_15_186	4.15955	2.5e-39	0	93_112_24_266	2.20171	3.91e-21	0	4.52e-07	0	-	13_17_3_44	2.28322	0.000387228	0.908557
P122-PWY: heterolactic fermentation	PWY-3781: aerobic respiration I (cytochrome c)	90_241_149_655	0.496582	0.00145231	0.00548379	19_157_25_249	0.191769	0.657325	2.37936	9_80_24_185	-0.112584	0.936645	2.96193	90_112_45_248	1.48013	1.77e-12	0	4.64e-07	0	-	6_24_5_42	0.717885	0.40718	0.253691
CENTFERM-PWY: pyruvate fermentation to butanoate	GLUCOSE1PMETAB-PWY: glucose and glucose-1-phosphate degradation	477_472_66_120	0.604974	0.000319821	0.00129314	216_192_19_23	0.30408	0.431435	1.70303	147_119_12_20	0.705208	0.0888703	0.363742	149_120_159_67	-0.64427	0.000907592	0.00264649	4.65e-07	0	-	14_9_37_17	-0.339283	0.680835	0.573861
GLUCOSE1PMETAB-PWY: glucose and glucose-1-phosphate degradation	PWY-6590: superpathway of Clostridium acetobutylicum acidogenic fermentation	477_66_472_120	0.604974	0.000319821	0.00129302	216_19_192_23	0.30408	0.431435	1.70289	147_12_119_20	0.705208	0.0888703	0.363703	149_159_120_67	-0.64427	0.000907592	0.00264628	4.65e-07	0	-	14_37_9_17	-0.339283	0.680835	0.573861
CRNFORCAT-PWY: creatinine degradation I	PWY-7013: L-1,2-propanediol degradation	115_511_107_402	-0.167873	0.29498	0.797465	42_233_30_145	-0.141229	0.679671	2.44544	61_150_15_72	0.647821	0.0558465	0.23979	27_133_123_212	-1.03721	1.31e-05	5.07e-05	4.66e-07	0	-	1_5_19_52	-0.308884	1	0.460861
NAGLIPASYN-PWY: lipid IVA biosynthesis	PWY-6113: superpathway of mycolate biosynthesis	538_107_166_324	2.27859	1.79e-64	0	310_61_42_37	1.49398	6.47e-09	0	170_36_43_49	1.67063	6.95e-10	0	250_136_40_69	1.14716	2.84e-07	1.25e-06	4.71e-07	0	-	43_24_6_4	0.206363	1	0.17907
PWY-5840: superpathway of menaquinol-7 biosynthesis	PWY-3781: aerobic respiration I (cytochrome c)	131_459_108_437	0.143194	0.363228	0.954778	27_232_17_174	0.16502	0.72306	2.54693	21_150_12_115	0.277632	0.57902	2.00152	108_191_27_169	1.25053	9.88e-08	1.29e-06	4.78e-07	0	IBD	9_27_2_39	1.69712	0.0337451	0.57173
P122-PWY: heterolactic fermentation	PWY0-1533: methylphosphonate degradation I	111_220_213_591	0.337152	0.0201041	0.0668592	56_120_79_195	0.142394	0.564344	2.11684	38_51_60_149	0.613729	0.0261558	0.11375	124_78_88_205	1.30365	8.93e-12	0	4.86e-07	0	-	16_14_13_34	1.06748	0.0447238	0.649201
PWY-5971: palmitate biosynthesis II (bacteria and plants)	PWY-6531: mannitol cycle	492_212_262_169	0.403154	0.00202498	0.00747489	337_15_87_11	1.05143	0.014656	0.071323	193_20_68_17	0.88022	0.0190699	0.0850622	196_136_112_51	-0.417034	0.0483532	0.112219	4.9e-07	0	-	45_4_14_14	2.31363	0.000124644	2.68e-05
CRNFORCAT-PWY: creatinine degradation I	FASYN-ELONG-PWY: fatty acid elongation -- saturated	407_219_309_200	0.184545	0.151476	0.439016	221_54_138_37	0.0956925	0.777956	2.67686	164_47_54_33	0.755526	0.00830904	0.0368199	108_52_265_70	-0.600065	0.00694013	0.0177551	4.92e-07	0	-	6_0_58_13	1.09861	0.80308	0.26177
PWY-7315: dTDP-N-acetylthomosamine biosynthesis	RUMP-PWY: formaldehyde oxidation I	330_127_513_165	-0.179789	0.21466	0.603006	139_46_188_77	0.209792	0.388373	1.56504	87_27_127_57	0.361121	0.227119	0.875706	66_201_103_125	-0.915853	2.87e-06	1.77e-05	4.94e-07	0	-	NA	NA	NA	NA
GLYCOLYSIS-TCA-GLYOX-BYPASS: superpathway of glycolysis, pyruvate dehydrogenase, TCA, and glyoxylate bypass	POLYAMINSYN3-PWY: superpathway of polyamine biosynthesis II	401_85_317_332	1.59285	6.24e-31	0	166_30_169_85	1.01293	2.16e-05	0.000173684	127_10_98_63	2.05772	5.96e-10	0	162_117_94_122	0.583751	0.00183908	0.00497483	4.97e-07	0	-	17_17_15_28	0.609064	0.274444	0.959404
ARGININE-SYN4-PWY: L-ornithine de novo biosynthesis	NAGLIPASYN-PWY: lipid IVA biosynthesis	636_455_9_35	1.65283	1.75e-06	8.92e-06	368_79_3_0	-0.412226	1	1.53063	206_92_0_0	0.803092	1	1.60181	334_105_52_4	-1.30281	0.00981074	0.0243718	5.02e-07	0	-	62_9_5_1	0.584592	0.976903	0.0879454
P23-PWY: reductive TCA cycle I	PWY-5138: unsaturated, even numbered fatty acid &beta;-oxidation	194_305_43_593	2.16176	2.51e-39	0	93_144_9_204	2.63396	3.14e-18	0	63_88_6_141	2.74853	5.58e-14	0	96_112_67_220	1.03036	1.75e-07	1.27e-06	5.04e-07	0	-	1_4_15_57	0.212333	1	0.415525
PWY-5505: L-glutamate and L-glutamine biosynthesis	PWY-6285: superpathway of fatty acids biosynthesis (E. coli)	241_374_70_450	1.41602	8.03e-22	0	113_149_33_155	1.25961	2.26e-08	0	90_112_13_83	1.60455	3.57e-07	0	102_128_97_168	0.321017	0.0972507	0.215117	5.08e-07	0	-	14_24_10_29	0.508491	0.422359	0.719568
AST-PWY: L-arginine degradation II (AST pathway)	PWY-5692: allantoin degradation to glyoxylate II	211_87_74_763	3.2097	1.17e-98	0	85_33_27_305	3.34473	2.76e-42	0	81_16_16_185	4.01694	7.73e-38	0	93_115_24_263	2.16407	1.98e-20	0	5.09e-07	0	-	9_15_7_46	1.335	0.0330855	0.18352
AST-PWY: L-arginine degradation II (AST pathway)	URDEGR-PWY: superpathway of allantoin degradation in plants	211_87_74_763	3.2097	1.17e-98	0	85_33_27_305	3.34473	2.76e-42	0	81_16_16_185	4.01694	7.73e-38	0	93_115_24_263	2.16407	1.98e-20	0	5.09e-07	0	-	9_15_7_46	1.335	0.0330855	0.18352
CRNFORCAT-PWY: creatinine degradation I	PWY-5705: allantoin degradation to glyoxylate III	194_432_154_355	0.034181	0.841829	1.91938	83_192_52_123	0.0201785	1	1.12837	89_122_24_63	0.638494	0.027455	0.118211	52_108_170_165	-0.755701	0.000209065	0.000643851	5.19e-07	0	-	2_4_27_44	-0.106483	1	0.444594
P124-PWY: Bifidobacterium shunt	PWY-5845: superpathway of menaquinol-9 biosynthesis	168_645_80_242	-0.240345	0.140742	0.410391	76_260_23_91	0.134026	0.707435	2.52245	63_174_16_45	0.00346711	1	1.46468	81_207_118_89	-1.2152	2.02e-10	0	5.25e-07	0	-	2_2_25_48	0.642885	0.825793	0.0497186
P124-PWY: Bifidobacterium shunt	PWY-5862: superpathway of demethylmenaquinol-9 biosynthesis	168_645_80_242	-0.240345	0.140742	0.410366	76_260_23_91	0.134026	0.707435	2.52191	63_174_16_45	0.00346711	1	1.46457	81_207_118_89	-1.2152	2.02e-10	0	5.25e-07	0	-	2_2_25_48	0.642885	0.825793	0.0497186
P124-PWY: Bifidobacterium shunt	PWY-5896: superpathway of menaquinol-10 biosynthesis	168_645_80_242	-0.240345	0.140742	0.410342	76_260_23_91	0.134026	0.707435	2.52173	63_174_16_45	0.00346711	1	1.46449	81_207_118_89	-1.2152	2.02e-10	0	5.25e-07	0	-	2_2_25_48	0.642885	0.825793	0.0497186
PWY-5138: unsaturated, even numbered fatty acid &beta;-oxidation	PWY-5505: L-glutamate and L-glutamine biosynthesis	211_26_404_494	2.27798	3.33e-33	0	97_5_165_183	2.97835	3.55e-17	0	67_2_135_94	2.93547	1.01e-08	0	100_63_130_202	0.898484	5.43e-06	2.36e-05	5.32e-07	0	-	13_3_25_36	1.70856	0.0116329	0.234701
P124-PWY: Bifidobacterium shunt	PWY-6891: thiazole biosynthesis II (Bacillus)	249_564_102_220	-0.0504466	0.775659	1.79976	106_230_38_76	-0.0854734	0.797609	2.72742	91_146_23_38	0.0229714	1	1.53796	107_181_131_76	-1.06548	1.73e-08	0	5.45e-07	0	IBD	2_2_29_44	0.411099	1	0.117926
CENTFERM-PWY: pyruvate fermentation to butanoate	GLYCOLYSIS-TCA-GLYOX-BYPASS: superpathway of glycolysis, pyruvate dehydrogenase, TCA, and glyoxylate bypass	431_518_55_131	0.678951	9.79e-05	0.00040205	176_232_20_22	-0.182479	0.684016	2.45084	126_140_11_21	0.520741	0.239063	0.927481	132_137_147_79	-0.655112	0.000520104	0.00152808	5.56e-07	0	-	8_15_26_28	-0.528015	0.42129	0.813157
GLYCOLYSIS-TCA-GLYOX-BYPASS: superpathway of glycolysis, pyruvate dehydrogenase, TCA, and glyoxylate bypass	PWY-6590: superpathway of Clostridium acetobutylicum acidogenic fermentation	431_55_518_131	0.678951	9.79e-05	0.00040201	176_20_232_22	-0.182479	0.684016	2.45066	126_11_140_21	0.520741	0.239063	0.927397	132_147_137_79	-0.655112	0.000520104	0.00152796	5.56e-07	0	-	8_26_15_28	-0.528015	0.42129	0.813157
NAGLIPASYN-PWY: lipid IVA biosynthesis	PWY-7456: mannan degradation	614_31_441_49	0.782616	0.00110022	0.00422453	353_18_74_5	0.344062	0.67929	2.44475	198_8_86_6	0.562381	0.439373	1.588	240_146_90_19	-1.03924	0.000125491	0.00039868	5.66e-07	0	-	42_25_4_6	0.87855	0.306616	0.00736537
P23-PWY: reductive TCA cycle I	PWY-2723: trehalose degradation V	287_212_63_573	2.503	5.67e-66	0	122_115_12_201	2.8389	1.07e-25	0	95_56_13_134	2.82376	1.3e-21	0	137_71_88_199	1.46674	1.9e-14	0	5.66e-07	0	-	3_2_32_40	0.556534	0.820674	0.302338
PWY-4041: &gamma;-glutamyl cycle	RUMP-PWY: formaldehyde oxidation I	380_132_463_160	-0.00560891	1	1.0979	155_50_172_73	0.271561	0.243213	1.05681	110_32_104_52	0.535402	0.0538255	0.228056	79_213_90_113	-0.761427	0.000101556	0.000319544	5.83e-07	0	-	NA	NA	NA	NA
GALACTARDEG-PWY: D-galactarate degradation I	PWY-7371: 1,4-dihydroxy-6-naphthoate biosynthesis II	170_181_316_468	0.329693	0.0126669	0.0433141	90_59_199_102	-0.246578	0.27514	1.17315	70_42_124_62	-0.183031	0.540515	1.8849	53_165_109_168	-0.698278	0.000602576	0.00178185	5.84e-07	0	-	7_19_20_31	-0.525949	0.436349	0.754988
GLUCARGALACTSUPER-PWY: superpathway of D-glucarate and D-galactarate degradation	PWY-7371: 1,4-dihydroxy-6-naphthoate biosynthesis II	170_181_316_468	0.329693	0.0126669	0.0433108	90_59_199_102	-0.246578	0.27514	1.17304	70_42_124_62	-0.183031	0.540515	1.88476	53_165_109_168	-0.698278	0.000602576	0.00178171	5.84e-07	0	-	7_19_20_31	-0.525949	0.436349	0.754988
CRNFORCAT-PWY: creatinine degradation I	GLUCOSE1PMETAB-PWY: glucose and glucose-1-phosphate degradation	299_327_244_265	-0.00697411	1	1.09919	138_137_97_78	-0.209507	0.324095	1.34723	124_87_35_52	0.743947	0.00545129	0.0254214	82_78_226_109	-0.677121	0.000726143	0.00213054	5.89e-07	0	-	4_2_47_24	-0.0742699	1	0.478177
PWY0-1415: superpathway of heme biosynthesis from uroporphyrinogen-III	RUMP-PWY: formaldehyde oxidation I	258_96_585_196	-0.106451	0.508548	1.27208	119_45_208_78	-0.0112364	1	1.00352	88_26_126_58	0.434642	0.1412	0.563174	56_185_113_141	-0.968317	1.08e-06	9.29e-06	6.01e-07	0	-	NA	NA	NA	NA
PWY-6113: superpathway of mycolate biosynthesis	PWY0-1241: ADP-L-glycero-&beta;-D-manno-heptose biosynthesis	451_253_51_380	2.57712	1.17e-65	0	218_134_16_82	2.09466	4.27e-15	0	133_80_10_75	2.4786	1.01e-14	0	209_81_85_120	1.28725	1.76e-11	0	6.03e-07	0	-	35_14_15_13	0.757234	0.184172	0.310179
PWY-2723: trehalose degradation V	PWY-6113: superpathway of mycolate biosynthesis	316_34_388_397	2.23927	1.08e-38	0	124_10_228_88	1.5244	3.95e-06	4.14e-05	100_8_113_77	2.08857	3.51e-09	0	154_71_136_134	0.755736	7.39e-05	0.00025037	6.22e-07	0	-	23_12_26_16	0.157487	0.919666	0.237155
PWY-6630: superpathway of L-tyrosine biosynthesis	PWY-3781: aerobic respiration I (cytochrome c)	144_498_95_398	0.190257	0.225081	0.627019	29_225_15_181	0.426486	0.25238	1.08831	25_152_8_113	0.803251	0.0735162	0.303114	116_219_19_141	1.34842	2.32e-07	1.26e-06	6.28e-07	0	-	9_30_2_36	1.51459	0.0667569	0.835071
GALACTARDEG-PWY: D-galactarate degradation I	PWY-7456: mannan degradation	330_21_725_59	0.231669	0.442951	1.12931	144_5_283_18	0.53909	0.381467	1.5427	107_5_177_9	0.0450639	1	1.39126	103_115_227_50	-1.61488	1.08e-15	0	6.29e-07	0	-	15_11_31_20	-0.13107	0.975602	0.00462582
GLUCARGALACTSUPER-PWY: superpathway of D-glucarate and D-galactarate degradation	PWY-7456: mannan degradation	330_21_725_59	0.231669	0.442951	1.12926	144_5_283_18	0.53909	0.381467	1.54257	107_5_177_9	0.0450639	1	1.39123	103_115_227_50	-1.61488	1.08e-15	0	6.29e-07	0	-	15_11_31_20	-0.13107	0.975602	0.00462582
POLYAMINSYN3-PWY: superpathway of polyamine biosynthesis II	TCA-GLYOX-BYPASS: superpathway of glyoxylate bypass and TCA	407_311_89_328	1.56894	1.37e-30	0	166_169_30_85	1.01293	2.16e-05	0.000173654	127_98_10_63	2.05772	5.96e-10	0	163_93_118_121	0.583853	0.00185699	0.00505068	6.33e-07	0	-	17_15_18_27	0.517776	0.368802	0.893922
GALACTARDEG-PWY: D-galactarate degradation I	P124-PWY: Bifidobacterium shunt	252_99_561_223	0.0100532	1	1.08502	113_36_223_78	0.0881778	0.789549	2.70595	90_22_147_39	0.074307	0.91719	2.91405	98_120_190_87	-0.979607	2.08e-07	1.26e-06	6.34e-07	0	IBD	2_24_2_49	0.7033	0.776692	0.0754453
GLUCARGALACTSUPER-PWY: superpathway of D-glucarate and D-galactarate degradation	P124-PWY: Bifidobacterium shunt	252_99_561_223	0.0100532	1	1.085	113_36_223_78	0.0881778	0.789549	2.70576	90_22_147_39	0.074307	0.91719	2.91386	98_120_190_87	-0.979607	2.08e-07	1.26e-06	6.34e-07	0	IBD	2_24_2_49	0.7033	0.776692	0.0754453
PWY-5897: superpathway of menaquinol-11 biosynthesis	PWY0-1415: superpathway of heme biosynthesis from uroporphyrinogen-III	307_357_47_424	2.03952	4.15e-38	0	139_142_25_144	1.71332	3.53e-13	0	104_82_10_102	2.51488	2.38e-15	0	230_117_11_137	3.15509	1.9e-32	0	6.37e-07	0	-	37_15_2_23	3.12421	1.13e-06	0.96923
PWY-5898: superpathway of menaquinol-12 biosynthesis	PWY0-1415: superpathway of heme biosynthesis from uroporphyrinogen-III	307_357_47_424	2.03952	4.15e-38	0	139_142_25_144	1.71332	3.53e-13	0	104_82_10_102	2.51488	2.38e-15	0	230_117_11_137	3.15509	1.9e-32	0	6.37e-07	0	-	37_15_2_23	3.12421	1.13e-06	0.96923
PWY-5899: superpathway of menaquinol-13 biosynthesis	PWY0-1415: superpathway of heme biosynthesis from uroporphyrinogen-III	307_357_47_424	2.03952	4.15e-38	0	139_142_25_144	1.71332	3.53e-13	0	104_82_10_102	2.51488	2.38e-15	0	230_117_11_137	3.15509	1.9e-32	0	6.37e-07	0	-	37_15_2_23	3.12421	1.13e-06	0.96923
GLUCARDEG-PWY: D-glucarate degradation I	P125-PWY: superpathway of (R,R)-butanediol biosynthesis	82_245_170_638	0.229888	0.155971	0.449669	35_110_67_238	0.126759	0.67824	2.44264	19_88_26_165	0.319238	0.415335	1.50566	96_129_45_225	1.30647	3.68e-10	0	6.49e-07	0	IBD	1_26_1_49	0.624828	1	0.569443
GLYCOL-GLYOXDEG-PWY: superpathway of glycol metabolism and degradation	PWY-3781: aerobic respiration I (cytochrome c)	84_288_155_608	0.136408	0.414963	1.0673	15_142_29_264	-0.025051	1	1.11728	15_87_18_178	0.536019	0.201947	0.785158	96_147_39_213	1.26305	4.03e-09	0	6.49e-07	0	-	9_24_2_42	1.88583	0.0151744	0.42777
PWY-5850: superpathway of menaquinol-6 biosynthesis I	RUMP-PWY: formaldehyde oxidation I	178_73_665_219	-0.221883	0.188195	0.535518	75_24_252_99	0.194206	0.536524	2.03487	63_16_151_68	0.553928	0.100628	0.412158	43_160_126_166	-1.03078	7.23e-07	5.93e-06	6.62e-07	0	-	NA	NA	NA	NA
PWY-5860: superpathway of demethylmenaquinol-6 biosynthesis I	RUMP-PWY: formaldehyde oxidation I	178_73_665_219	-0.221883	0.188195	0.535488	75_24_252_99	0.194206	0.536524	2.03471	63_16_151_68	0.553928	0.100628	0.412115	43_160_126_166	-1.03078	7.23e-07	5.93e-06	6.62e-07	0	-	NA	NA	NA	NA
POLYAMINSYN3-PWY: superpathway of polyamine biosynthesis II	UBISYN-PWY: superpathway of ubiquinol-8 biosynthesis (prokaryotic)	223_495_22_395	2.07048	7.23e-24	0	95_240_9_106	1.49326	1.55e-05	0.000134457	81_144_5_68	1.94941	5.04e-06	3.07e-05	108_148_83_156	0.314375	0.108072	0.236954	6.63e-07	0	-	11_21_13_32	0.252845	0.784708	0.906192
PWY-5855: ubiquinol-7 biosynthesis (prokaryotic)	PWY-922: mevalonate pathway I	226_111_527_271	0.0445336	0.798902	1.84377	89_70_159_132	0.0531646	0.865209	2.88947	77_31_118_72	0.408964	0.144398	0.572187	181_45_157_112	1.04707	4.2e-07	1.22e-06	6.63e-07	0	-	2_31_2_42	0.299517	1	0.430189
PWY-5856: ubiquinol-9 biosynthesis (prokaryotic)	PWY-922: mevalonate pathway I	226_111_527_271	0.0445336	0.798902	1.84369	89_70_159_132	0.0531646	0.865209	2.88928	77_31_118_72	0.408964	0.144398	0.57213	181_45_157_112	1.04707	4.2e-07	1.21e-06	6.63e-07	0	-	2_31_2_42	0.299517	1	0.430189
PWY-5857: ubiquinol-10 biosynthesis (prokaryotic)	PWY-922: mevalonate pathway I	226_111_527_271	0.0445336	0.798902	1.84361	89_70_159_132	0.0531646	0.865209	2.88909	77_31_118_72	0.408964	0.144398	0.572074	181_45_157_112	1.04707	4.2e-07	1.21e-06	6.63e-07	0	-	2_31_2_42	0.299517	1	0.430189
PWY-6708: ubiquinol-8 biosynthesis (prokaryotic)	PWY-922: mevalonate pathway I	226_111_527_271	0.0445336	0.798902	1.84353	89_70_159_132	0.0531646	0.865209	2.88891	77_31_118_72	0.408964	0.144398	0.572018	181_45_157_112	1.04707	4.2e-07	1.21e-06	6.63e-07	0	-	2_31_2_42	0.299517	1	0.430189
GLYCOL-GLYOXDEG-PWY: superpathway of glycol metabolism and degradation	PWY-6113: superpathway of mycolate biosynthesis	341_31_363_400	2.48029	2.97e-46	0	144_13_208_85	1.47917	8.89e-07	1.58e-05	95_7_118_78	2.13241	7.11e-09	0	170_73_120_132	0.936383	7.72e-07	5.91e-06	6.73e-07	0	-	21_12_28_16	-0.00421942	1	0.0638069
RUMP-PWY: formaldehyde oxidation I	UBISYN-PWY: superpathway of ubiquinol-8 biosynthesis (prokaryotic)	177_666_68_224	-0.136028	0.448069	1.14267	80_247_24_99	0.278331	0.342149	1.41792	67_147_19_65	0.429935	0.189191	0.747867	40_129_151_175	-1.01533	1.65e-06	1.25e-05	6.97e-07	0	-	NA	NA	NA	NA
GLUDEG-I-PWY: GABA shunt	PWY-5505: L-glutamate and L-glutamine biosynthesis	580_383_35_137	1.76864	1.11e-21	0	237_150_25_38	0.868184	0.00211137	0.0106225	186_79_16_17	0.911515	0.0193435	0.0865079	215_138_15_127	2.54937	1.18e-23	0	7.1e-07	0	-	30_14_8_25	1.84219	0.000402886	0.227135
PWY-5855: ubiquinol-7 biosynthesis (prokaryotic)	PWY490-3: nitrate reduction VI (assimilatory)	280_57_207_591	2.63232	5.16e-70	0	132_27_91_200	2.35687	3.43e-25	0	84_24_61_129	1.98272	1.05e-13	0	122_104_62_207	1.35889	2.82e-12	0	7.11e-07	0	-	10_23_2_42	2.02759	0.00694177	0.387929
PWY-5856: ubiquinol-9 biosynthesis (prokaryotic)	PWY490-3: nitrate reduction VI (assimilatory)	280_57_207_591	2.63232	5.16e-70	0	132_27_91_200	2.35687	3.43e-25	0	84_24_61_129	1.98272	1.05e-13	0	122_104_62_207	1.35889	2.82e-12	0	7.11e-07	0	-	10_23_2_42	2.02759	0.00694177	0.387929
PWY-5857: ubiquinol-10 biosynthesis (prokaryotic)	PWY490-3: nitrate reduction VI (assimilatory)	280_57_207_591	2.63232	5.16e-70	0	132_27_91_200	2.35687	3.43e-25	0	84_24_61_129	1.98272	1.05e-13	0	122_104_62_207	1.35889	2.82e-12	0	7.11e-07	0	-	10_23_2_42	2.02759	0.00694177	0.387929
PWY-6708: ubiquinol-8 biosynthesis (prokaryotic)	PWY490-3: nitrate reduction VI (assimilatory)	280_57_207_591	2.63232	5.16e-70	0	132_27_91_200	2.35687	3.43e-25	0	84_24_61_129	1.98272	1.05e-13	0	122_104_62_207	1.35889	2.82e-12	0	7.11e-07	0	-	10_23_2_42	2.02759	0.00694177	0.387929
P108-PWY: pyruvate fermentation to propanoate I	PWY-7409: phospholipid remodeling (phosphatidylethanolamine, yeast)	246_604_37_248	0.994062	1.3e-07	0	111_227_7_105	1.93068	8.12e-08	0	95_142_2_59	2.76947	1.56e-07	0	103_138_102_152	0.106003	0.623571	1.15629	7.27e-07	0	-	21_23_9_24	0.858434	0.119912	0.146355
FUC-RHAMCAT-PWY: superpathway of fucose and rhamnose degradation	POLYISOPRENSYN-PWY: polyisoprenoid biosynthesis (E. coli)	423_123_138_451	2.41402	2.23e-73	0	173_86_38_153	2.07908	2.15e-22	0	128_35_28_107	2.61398	1.21e-22	0	251_46_32_166	3.32175	2.06e-50	0	7.38e-07	0	-	33_13_1_30	3.92112	1.93e-08	0.519438
PWY490-3: nitrate reduction VI (assimilatory)	PWY-7279: aerobic respiration II (cytochrome c) (yeast)	90_397_24_624	1.75843	6.68e-16	0	15_208_3_224	1.56201	0.00884832	0.0443919	12_133_4_149	1.13485	0.0626223	0.260612	38_146_68_243	-0.068084	0.851544	1.50305	7.39e-07	0	-	1_11_8_57	-0.125163	1	0.953058
GLYOXYLATE-BYPASS: glyoxylate cycle	PWY-6531: mannitol cycle	407_167_347_214	0.406603	0.00156325	0.00587855	214_14_210_12	-0.129596	0.898665	2.96381	135_22_126_15	-0.303946	0.489752	1.74238	170_129_138_58	-0.586789	0.00333973	0.00866384	7.5e-07	0	-	32_9_27_9	0.167054	0.957395	0.179609
PWY-2723: trehalose degradation V	PWY0-862: (5Z)-dodec-5-enoate biosynthesis	328_22_416_369	2.56129	5.26e-40	0	129_5_240_76	2.0135	8.17e-07	1.59e-05	102_6_124_66	2.13096	4.71e-08	0	223_2_168_102	3.99605	5.37e-23	0	7.54e-07	0	-	33_2_32_10	1.46539	0.0748237	0.0104205
ENTBACSYN-PWY: enterobactin biosynthesis	P23-PWY: reductive TCA cycle I	255_52_244_584	2.45395	3.93e-58	0	109_9_128_204	2.90927	3.68e-23	0	85_9_66_138	2.93089	5.58e-20	0	125_77_83_210	1.40667	2.36e-13	0	7.8e-07	0	-	3_22_2_50	1.14493	0.354085	0.768045
GLYCOLYSIS-TCA-GLYOX-BYPASS: superpathway of glycolysis, pyruvate dehydrogenase, TCA, and glyoxylate bypass	PWY-6471: peptidoglycan biosynthesis IV (Enterococcus faecium)	400_86_522_127	0.122061	0.474874	1.19946	129_67_186_68	-0.350044	0.110084	0.516226	109_28_115_46	0.436202	0.141188	0.563283	243_36_154_62	0.992777	2.12e-05	7.9e-05	8e-07	0	-	5_29_5_38	0.266268	0.934	0.293083
ARGININE-SYN4-PWY: L-ornithine de novo biosynthesis	TCA-GLYOX-BYPASS: superpathway of glyoxylate bypass and TCA	489_602_7_37	1.40173	0.000345227	0.00138985	194_253_2_1	-0.775757	0.794918	2.72198	137_161_0_0	-0.160881	1	1.86913	232_207_49_7	-1.77331	2.21e-06	1.57e-05	8.13e-07	0	-	32_39_3_3	-0.195061	1	0.0758188
P122-PWY: heterolactic fermentation	PWY-6895: superpathway of thiamin diphosphate biosynthesis II	118_213_233_571	0.306359	0.0318046	0.104041	62_114_82_192	0.24189	0.281286	1.20066	46_43_68_141	0.792157	0.00288263	0.013744	134_68_103_190	1.28481	1.81e-11	0	8.25e-07	0	-	17_13_14_33	1.09691	0.0370304	0.716111
P23-PWY: reductive TCA cycle I	ECASYN-PWY: enterobacterial common antigen biosynthesis	207_292_27_609	2.75512	8.25e-53	0	92_145_6_207	3.01036	1.07e-19	0	67_84_5_142	3.02997	6.62e-16	0	115_93_72_215	1.30068	1.65e-11	0	8.27e-07	0	-	3_2_17_55	1.49065	0.176775	0.831661
PWY-4702: phytate degradation I	PWY-6630: superpathway of L-tyrosine biosynthesis	515_326_127_167	0.729574	1.16e-07	0	202_100_52_96	1.30931	3.67e-10	0	148_74_29_47	1.16613	2.43e-05	0.00016926	265_61_70_99	1.80712	6.94e-19	0	8.38e-07	0	-	32_12_7_26	2.21775	2.81e-05	0.472093
PWY-4702: phytate degradation I	PWY-7254: TCA cycle VII (acetate-producers)	454_387_80_214	1.13953	4.66e-15	0	169_133_16_132	2.32197	2.06e-19	0	131_91_18_58	1.51392	2.54e-07	0	247_79_43_126	2.20313	1.57e-26	0	8.5e-07	0	-	30_14_4_29	2.62389	4.16e-06	0.508715
GLUCOSE1PMETAB-PWY: glucose and glucose-1-phosphate degradation	P162-PWY: L-glutamate degradation V (via hydroxyglutarate)	458_85_455_137	0.481672	0.00197337	0.00734645	221_14_198_17	0.297686	0.530625	2.01532	153_6_132_7	0.290219	0.797915	2.62884	184_124_140_47	-0.691134	0.000908293	0.00265029	8.58e-07	0	IBD	26_25_13_13	0.0384663	1	0.157738
POLYISOPRENSYN-PWY: polyisoprenoid biosynthesis (E. coli)	PWY-7315: dTDP-N-acetylthomosamine biosynthesis	394_167_63_511	2.94294	2.28e-91	0	154_57_31_208	2.87836	1.94e-37	0	102_54_12_130	2.97731	2.73e-23	0	246_37_21_191	4.06986	5.75e-64	0	8.63e-07	0	IBD	30_4_9_34	3.20332	2.66e-08	0.207065
POLYAMINSYN3-PWY: superpathway of polyamine biosynthesis II	PWY0-1415: superpathway of heme biosynthesis from uroporphyrinogen-III	298_420_56_361	1.51335	1.72e-22	0	139_196_25_90	0.924074	0.000256111	0.00139237	107_118_7_66	2.08488	2.02e-08	0	137_119_104_135	0.400092	0.0331585	0.0779847	8.77e-07	0	-	19_13_20_25	0.585978	0.295825	0.70779
P124-PWY: Bifidobacterium shunt	PWY-5083: NAD/NADH phosphorylation and dephosphorylation	411_402_157_165	0.0716597	0.631934	1.53036	179_157_63_51	-0.0787083	0.799138	2.73033	129_108_32_29	0.0800809	0.890776	2.87419	158_130_155_52	-0.891451	8.72e-06	3.87e-05	8.79e-07	0	-	4_0_51_22	1.36916	0.643	0.138235
GALACTARDEG-PWY: D-galactarate degradation I	PWY0-1533: methylphosphonate degradation I	244_107_80_704	2.99096	4.01e-92	0	101_48_34_267	2.78666	4.63e-34	0	87_25_11_175	3.95825	2.21e-36	0	187_31_25_252	4.07652	7.47e-65	0	8.88e-07	0	-	20_6_9_42	2.64683	1.9e-06	0.0258636
GLUCARGALACTSUPER-PWY: superpathway of D-glucarate and D-galactarate degradation	PWY0-1533: methylphosphonate degradation I	244_107_80_704	2.99096	4.01e-92	0	101_48_34_267	2.78666	4.63e-34	0	87_25_11_175	3.95825	2.21e-36	0	187_31_25_252	4.07652	7.47e-65	0	8.88e-07	0	-	20_6_9_42	2.64683	1.9e-06	0.0258636
POLYAMINSYN3-PWY: superpathway of polyamine biosynthesis II	PWY-5656: mannosylglycerate biosynthesis I	159_559_18_399	1.81744	3.83e-15	0	75_260_8_107	1.29895	0.000507895	0.00271205	57_168_4_69	1.6621	0.000662279	0.00336948	51_205_51_188	-0.086348	0.779948	1.3977	8.89e-07	0	-	4_28_5_40	0.150727	1	0.740602
PWY-6629: superpathway of L-tryptophan biosynthesis	PWY490-3: nitrate reduction VI (assimilatory)	253_52_234_596	2.50817	1.05e-60	0	107_16_116_211	2.47046	7.7e-22	0	79_25_66_128	1.79581	1.41e-11	0	112_95_72_216	1.25783	7.84e-11	0	8.93e-07	0	-	7_21_5_44	1.03759	0.16077	0.734558
PWY-5845: superpathway of menaquinol-9 biosynthesis	RUMP-PWY: formaldehyde oxidation I	175_73_668_219	-0.243331	0.147517	0.429834	75_24_252_99	0.194206	0.536524	2.03502	63_16_151_68	0.553928	0.100628	0.412201	42_157_127_169	-1.02518	9.61e-07	8.18e-06	8.93e-07	0	-	NA	NA	NA	NA
PWY-5862: superpathway of demethylmenaquinol-9 biosynthesis	RUMP-PWY: formaldehyde oxidation I	175_73_668_219	-0.243331	0.147517	0.429809	75_24_252_99	0.194206	0.536524	2.03455	63_16_151_68	0.553928	0.100628	0.412073	42_157_127_169	-1.02518	9.61e-07	8.18e-06	8.93e-07	0	-	NA	NA	NA	NA
PWY-5896: superpathway of menaquinol-10 biosynthesis	RUMP-PWY: formaldehyde oxidation I	175_73_668_219	-0.243331	0.147517	0.429784	75_24_252_99	0.194206	0.536524	2.03439	63_16_151_68	0.553928	0.100628	0.41203	42_157_127_169	-1.02518	9.61e-07	8.18e-06	8.93e-07	0	-	NA	NA	NA	NA
CENTFERM-PWY: pyruvate fermentation to butanoate	PWY0-1261: anhydromuropeptides recycling	683_266_104_82	0.705464	1.98e-05	8.44e-05	365_43_31_11	1.12086	0.00467842	0.0235444	224_42_21_11	1.03867	0.0150874	0.0674851	223_46_198_28	-0.370926	0.186129	0.391892	8.99e-07	0	-	14_9_41_13	-0.700147	0.278435	0.571492
PWY-6590: superpathway of Clostridium acetobutylicum acidogenic fermentation	PWY0-1261: anhydromuropeptides recycling	683_266_104_82	0.705464	1.98e-05	8.44e-05	365_43_31_11	1.12086	0.00467842	0.0235412	224_42_21_11	1.03867	0.0150874	0.0674764	223_46_198_28	-0.370926	0.186129	0.391874	8.99e-07	0	-	14_9_41_13	-0.700147	0.278435	0.571492
CRNFORCAT-PWY: creatinine degradation I	PWY-6531: mannitol cycle	400_226_354_155	-0.254094	0.052706	0.166555	266_9_158_17	1.13053	0.00828435	0.0405122	179_32_82_5	-0.999115	0.0497324	0.212432	113_47_195_140	0.54072	0.010774	0.0267695	9.12e-07	0	-	5_1_54_17	0.163283	1	0.700973
CENTFERM-PWY: pyruvate fermentation to butanoate	TCA-GLYOX-BYPASS: superpathway of glyoxylate bypass and TCA	438_511_58_128	0.632914	0.000244767	0.00101444	176_232_20_22	-0.182479	0.684016	2.45049	126_140_11_21	0.520741	0.239063	0.927313	133_136_148_78	-0.659709	0.000483695	0.00141756	9.14e-07	0	-	8_15_27_27	-0.600774	0.341435	0.91273
PWY-6590: superpathway of Clostridium acetobutylicum acidogenic fermentation	TCA-GLYOX-BYPASS: superpathway of glyoxylate bypass and TCA	438_511_58_128	0.632914	0.000244767	0.00101434	176_232_20_22	-0.182479	0.684016	2.45031	126_140_11_21	0.520741	0.239063	0.927229	133_136_148_78	-0.659709	0.000483695	0.00141745	9.14e-07	0	-	8_15_27_27	-0.600774	0.341435	0.91273
CENTFERM-PWY: pyruvate fermentation to butanoate	PWY-5083: NAD/NADH phosphorylation and dephosphorylation	498_451_70_116	0.601307	0.000302415	0.00123007	224_184_18_24	0.477129	0.185548	0.833066	148_118_13_19	0.593397	0.15728	0.627728	153_116_160_66	-0.605283	0.00196034	0.00528042	9.23e-07	0	IBD	15_8_40_14	-0.426379	0.585527	0.748822
PWY-5083: NAD/NADH phosphorylation and dephosphorylation	PWY-6590: superpathway of Clostridium acetobutylicum acidogenic fermentation	498_70_451_116	0.601307	0.000302415	0.00122996	224_18_184_24	0.477129	0.185548	0.832983	148_13_118_19	0.593397	0.15728	0.627667	153_160_116_66	-0.605283	0.00196034	0.00528003	9.23e-07	0	IBD	15_40_8_14	-0.426379	0.585527	0.748822
PWY-5791: 1,4-dihydroxy-2-naphthoate biosynthesis II (plants)	PWY0-1415: superpathway of heme biosynthesis from uroporphyrinogen-III	307_357_47_424	2.03952	4.15e-38	0	139_142_25_144	1.71332	3.53e-13	0	104_82_10_102	2.51488	2.38e-15	0	230_118_11_136	3.13932	4.52e-32	0	9.25e-07	0	-	37_15_2_23	3.12421	1.13e-06	0.984945
PWY-5837: 1,4-dihydroxy-2-naphthoate biosynthesis I	PWY0-1415: superpathway of heme biosynthesis from uroporphyrinogen-III	307_357_47_424	2.03952	4.15e-38	0	139_142_25_144	1.71332	3.53e-13	0	104_82_10_102	2.51488	2.38e-15	0	230_118_11_136	3.13932	4.52e-32	0	9.25e-07	0	-	37_15_2_23	3.12421	1.13e-06	0.984945
PWY0-1261: anhydromuropeptides recycling	PWY-7446: sulfoglycolysis	225_562_9_339	2.66211	5.83e-23	0	100_296_4_50	1.33601	0.00806188	0.0394244	70_175_2_51	2.11326	0.000383408	0.00198344	149_272_0_74	4.4036	3.5e-09	0	9.26e-07	0	-	18_37_1_21	1.95602	0.029457	0.144808
PWY-6891: thiazole biosynthesis II (Bacillus)	PWY-7328: superpathway of UDP-glucose-derived O-antigen building blocks biosynthesis	289_62_130_654	3.14549	4.32e-99	0	117_27_145_161	1.55658	2.63e-11	0	104_10_66_118	2.87552	2.9e-20	0	203_35_62_195	2.88653	1.27e-41	0	9.35e-07	0	500FG	28_3_21_25	2.26777	0.000230081	0.361983
GLYOXYLATE-BYPASS: glyoxylate cycle	PWY-7456: mannan degradation	541_33_514_47	0.400332	0.10834	0.322921	218_10_209_13	0.293377	0.626676	2.29671	152_5_132_9	0.687126	0.313416	1.17223	169_130_161_35	-1.25349	6.88e-09	0	9.78e-07	0	IBD	25_16_21_15	0.108105	0.995361	0.00743653
POLYAMINSYN3-PWY: superpathway of polyamine biosynthesis II	ECASYN-PWY: enterobacterial common antigen biosynthesis	210_508_24_393	1.89443	1.1e-20	0	86_249_12_103	1.05453	0.00123561	0.00620251	69_156_3_70	2.19112	1.23e-05	7.89e-05	104_152_83_156	0.250232	0.209173	0.434798	9.88e-07	0	-	11_21_9_36	0.720315	0.24996	0.391245
P122-PWY: heterolactic fermentation	TEICHOICACID-PWY: teichoic acid (poly-glycerol) biosynthesis	90_241_131_673	0.651962	3.43e-05	0.00014236	22_154_39_235	-0.141269	0.7202	2.54349	17_72_29_180	0.389955	0.314815	1.1763	79_123_38_255	1.45208	3.95e-11	0	9.96e-07	0	-	1_29_1_46	0.455062	1	0.405945
POLYAMINSYN3-PWY: superpathway of polyamine biosynthesis II	PWY-2723: trehalose degradation V	302_416_48_369	1.71078	1.62e-26	0	117_218_17_98	1.10751	8.98e-05	0.000586201	98_127_10_63	1.5416	9.69e-06	6.36e-05	129_127_96_143	0.412357	0.028703	0.0683143	1.01e-06	0	-	15_17_20_25	0.0968927	1	0.52182
P124-PWY: Bifidobacterium shunt	PWY-6895: superpathway of thiamin diphosphate biosynthesis II	249_564_102_220	-0.0504466	0.775659	1.79969	106_230_38_76	-0.0854734	0.797609	2.72724	91_146_23_38	0.0229714	1	1.53787	107_181_130_77	-1.04486	3.16e-08	0	1.01e-06	0	IBD	2_2_29_44	0.411099	1	0.123122
P122-PWY: heterolactic fermentation	PWY-5723: Rubisco shunt	151_180_286_518	0.418056	0.00195617	0.00727931	80_96_98_176	0.401979	0.0509832	0.242252	51_38_74_135	0.889096	0.000753056	0.00380143	145_57_115_178	1.36371	2.28e-12	0	1.02e-06	0	-	22_8_16_31	1.62008	0.00202823	0.635754
PWY-6895: superpathway of thiamin diphosphate biosynthesis II	PWY-7328: superpathway of UDP-glucose-derived O-antigen building blocks biosynthesis	289_62_130_654	3.14549	4.32e-99	0	117_27_145_161	1.55658	2.63e-11	0	104_10_66_118	2.87552	2.9e-20	0	202_35_63_195	2.86573	3.83e-41	0	1.03e-06	0	500FG	28_3_21_25	2.26777	0.000230081	0.378227
GLYOXYLATE-BYPASS: glyoxylate cycle	P162-PWY: L-glutamate degradation V (via hydroxyglutarate)	491_83_422_139	0.66449	1.72e-05	7.01e-05	213_15_206_16	0.0958568	0.937903	3.05126	152_5_133_8	0.568381	0.451509	1.62542	182_117_142_54	-0.520829	0.0110816	0.0274129	1.04e-06	0	-	19_22_20_16	-0.360165	0.568098	0.745224
P23-PWY: reductive TCA cycle I	PWY-7446: sulfoglycolysis	198_301_36_600	2.38247	2.48e-44	0	97_140_7_206	2.95004	1.34e-20	0	66_85_6_141	2.82918	5.8e-15	0	93_115_56_231	1.19903	3.16e-09	0	1.08e-06	0	-	3_2_16_56	1.56735	0.148034	0.681501
GLYCOCAT-PWY: glycogen degradation I (bacterial)	PWY-5173: superpathway of acetyl-CoA biosynthesis	430_268_175_262	0.874708	2.27e-12	0	209_161_32_48	0.660542	0.0107933	0.0537198	135_108_29_26	0.114976	0.81167	2.65787	268_70_70_87	1.55326	2.82e-14	0	1.09e-06	0	-	36_27_0_14	3.65042	0.000532499	0.155143
BIOTIN-BIOSYNTHESIS-PWY: biotin biosynthesis I	CRNFORCAT-PWY: creatinine degradation I	397_299_229_210	0.196663	0.12179	0.358392	221_138_54_37	0.0956925	0.777956	2.67704	164_54_47_33	0.755526	0.00830904	0.0368249	105_258_55_77	-0.56229	0.0098855	0.0246353	1.1e-06	0	-	6_58_0_13	1.09861	0.80308	0.272324
CRNFORCAT-PWY: creatinine degradation I	PWY-6519: 8-amino-7-oxononanoate biosynthesis I	397_229_299_210	0.196663	0.12179	0.358371	221_54_138_37	0.0956925	0.777956	2.67631	164_47_54_33	0.755526	0.00830904	0.0368049	105_55_258_77	-0.56229	0.0098855	0.0246337	1.1e-06	0	-	6_0_58_13	1.09861	0.80308	0.272324
FUC-RHAMCAT-PWY: superpathway of fucose and rhamnose degradation	GLYCOCAT-PWY: glycogen degradation I (bacterial)	415_131_283_306	1.22848	7.92e-22	0	224_35_146_45	0.67503	0.00858408	0.0430084	145_18_98_37	1.09669	0.000546885	0.00278848	252_45_86_112	1.97651	9.58e-22	0	1.11e-06	0	-	41_5_22_9	1.15872	0.0875064	0.197121
PWY-6630: superpathway of L-tyrosine biosynthesis	PWY-6892: thiazole biosynthesis I (E. coli)	544_98_333_160	0.978462	1.27e-11	0	223_31_125_71	1.39682	3.55e-09	0	154_23_78_43	1.29286	8.76e-06	6.02e-05	298_37_79_81	2.09927	1.5e-21	0	1.12e-06	0	-	34_5_4_34	3.87309	1.4e-10	0.013615
CRNFORCAT-PWY: creatinine degradation I	PWY0-862: (5Z)-dodec-5-enoate biosynthesis	423_203_321_188	0.198988	0.126838	0.373543	228_47_141_34	0.159466	0.604211	2.22803	168_43_58_29	0.669538	0.0249568	0.109017	115_45_276_59	-0.604676	0.00989179	0.0246708	1.12e-06	0	-	6_0_59_12	1.0047	0.871153	0.288782
ENTBACSYN-PWY: enterobactin biosynthesis	POLYAMINSYN3-PWY: superpathway of polyamine biosynthesis II	266_41_452_376	1.67581	6.3e-23	0	102_16_233_99	0.973478	0.000930462	0.00477913	90_4_135_69	2.33363	1.11e-07	0	117_85_139_154	0.420051	0.0280529	0.0665455	1.12e-06	0	-	12_13_20_32	0.383854	0.580202	0.944201
POLYAMINSYN3-PWY: superpathway of polyamine biosynthesis II	PWY-7409: phospholipid remodeling (phosphatidylethanolamine, yeast)	252_466_31_386	1.8933	7.96e-25	0	105_230_13_102	1.24563	5.25e-05	0.000348133	94_131_3_70	2.67244	8.36e-09	0	121_135_84_155	0.500837	0.00834236	0.0211038	1.12e-06	0	-	14_18_16_29	0.337408	0.623528	0.744465
GLYCOLYSIS-TCA-GLYOX-BYPASS: superpathway of glycolysis, pyruvate dehydrogenase, TCA, and glyoxylate bypass	P162-PWY: L-glutamate degradation V (via hydroxyglutarate)	416_70_497_152	0.593843	0.000215374	0.000890267	181_15_238_16	-0.210593	0.696929	2.48942	133_4_152_9	0.614151	0.429025	1.54085	166_113_158_58	-0.613535	0.00220888	0.00587225	1.13e-06	0	-	17_17_22_21	-0.0454624	1	0.249608
PWY0-1261: anhydromuropeptides recycling	PWY0-1533: methylphosphonate degradation I	304_483_20_328	2.31173	3.71e-29	0	131_265_4_50	1.71529	0.000291377	0.00158213	95_150_3_50	2.21437	1e-05	6.35e-05	211_210_1_73	3.89656	2.3e-14	0	1.13e-06	0	-	27_28_2_20	2.06842	0.00343196	0.0965207
PWY-6803: phosphatidylcholine acyl editing	PWY-3781: aerobic respiration I (cytochrome c)	98_305_141_591	0.298469	0.0533721	0.168363	16_158_28_248	-0.0968555	0.891598	2.94928	17_118_16_147	0.277756	0.561583	1.94513	99_154_36_206	1.29295	2.91e-09	0	1.13e-06	0	IBD	9_28_2_38	1.63576	0.0428593	0.662042
PWY-5850: superpathway of menaquinol-6 biosynthesis I	UBISYN-PWY: superpathway of ubiquinol-8 biosynthesis (prokaryotic)	180_71_65_819	3.45268	5.74e-105	0	67_32_37_314	2.85753	7.49e-32	0	67_12_19_200	4.0168	2.05e-36	0	174_29_17_275	4.53392	4.35e-71	0	1.14e-06	0	-	20_7_4_46	3.3409	1.77e-08	0.100056
PWY-5860: superpathway of demethylmenaquinol-6 biosynthesis I	UBISYN-PWY: superpathway of ubiquinol-8 biosynthesis (prokaryotic)	180_71_65_819	3.45268	5.74e-105	0	67_32_37_314	2.85753	7.49e-32	0	67_12_19_200	4.0168	2.05e-36	0	174_29_17_275	4.53392	4.35e-71	0	1.14e-06	0	-	20_7_4_46	3.3409	1.77e-08	0.100056
PWY-5723: Rubisco shunt	PWY-6859: all-trans-farnesol biosynthesis	395_42_431_267	1.7525	1.35e-25	0	147_31_123_149	1.7349	6.8e-15	0	114_11_100_73	1.98536	7.63e-10	0	239_21_84_151	2.99433	1.53e-38	0	1.18e-06	0	-	30_8_0_39	5.64711	1.26e-11	0.0766381
PWY-5692: allantoin degradation to glyoxylate II	TCA-GLYOX-BYPASS: superpathway of glyoxylate bypass and TCA	270_15_226_624	3.87364	8.59e-89	0	105_7_91_247	3.63888	2.66e-34	0	95_2_42_159	4.96538	6.23e-35	0	117_0_164_214	5.72498	1.77e-26	0	1.18e-06	0	-	13_3_22_39	1.91271	0.00388039	0.0148438
TCA-GLYOX-BYPASS: superpathway of glyoxylate bypass and TCA	URDEGR-PWY: superpathway of allantoin degradation in plants	270_226_15_624	3.87364	8.59e-89	0	105_91_7_247	3.63888	2.66e-34	0	95_42_2_159	4.96538	6.23e-35	0	117_164_0_214	5.72498	1.77e-26	0	1.18e-06	0	-	13_22_3_39	1.91271	0.00388039	0.0148438
AST-PWY: L-arginine degradation II (AST pathway)	PWY490-3: nitrate reduction VI (assimilatory)	260_38_227_610	2.89907	8.25e-72	0	107_11_116_216	2.85484	1.08e-24	0	79_18_66_135	2.16976	1.25e-14	0	119_89_65_222	1.51195	9.54e-15	0	1.19e-06	0	-	8_16_4_49	1.7346	0.0112329	0.742699
P108-PWY: pyruvate fermentation to propanoate I	PWY-6803: phosphatidylcholine acyl editing	349_501_54_231	1.08528	2.78e-11	0	160_178_14_98	1.80961	1.44e-10	0	126_111_9_52	1.83574	2.15e-07	0	132_109_121_133	0.284845	0.135166	0.290992	1.2e-06	0	-	26_18_11_22	1.03054	0.0476639	0.140215
GLUCARDEG-PWY: D-glucarate degradation I	P122-PWY: heterolactic fermentation	122_205_209_599	0.534037	0.000159653	0.000680364	71_74_105_200	0.601002	0.00437966	0.0217728	44_63_45_146	0.813762	0.00232902	0.0114523	136_89_66_204	1.54545	1.18e-15	0	1.21e-06	0	-	17_10_13_37	1.53248	0.00377607	0.980829
PWY-6731: starch degradation III	UBISYN-PWY: superpathway of ubiquinol-8 biosynthesis (prokaryotic)	187_113_58_777	3.08903	4.41e-88	0	80_39_24_307	3.24176	1.77e-39	0	61_27_25_185	2.78923	1.1e-22	0	94_40_97_264	1.84529	4.43e-18	0	1.23e-06	0	-	3_2_21_51	1.21	0.314604	0.477798
PWY-5850: superpathway of menaquinol-6 biosynthesis I	PWY-6167: flavin biosynthesis II (archaea)	111_140_375_509	0.0739885	0.658476	1.5836	32_67_107_244	0.090837	0.801366	2.73486	40_39_91_128	0.364591	0.206775	0.802805	15_188_47_245	-0.855691	0.00688917	0.017667	1.23e-06	0	IBD	1_26_0_50	1.74344	0.662887	0.121624
PWY-5860: superpathway of demethylmenaquinol-6 biosynthesis I	PWY-6167: flavin biosynthesis II (archaea)	111_140_375_509	0.0739885	0.658476	1.58353	32_67_107_244	0.090837	0.801366	2.73468	40_39_91_128	0.364591	0.206775	0.80273	15_188_47_245	-0.855691	0.00688917	0.0176658	1.23e-06	0	IBD	1_26_0_50	1.74344	0.662887	0.121624
METHGLYUT-PWY: superpathway of methylglyoxal degradation	POLYAMINSYN3-PWY: superpathway of polyamine biosynthesis II	249_31_469_386	1.87493	2.77e-24	0	117_9_218_106	1.79651	6.2e-08	0	91_3_134_70	2.61762	2.2e-08	0	134_94_122_145	0.525029	0.00501058	0.0128654	1.23e-06	0	-	14_13_18_32	0.634928	0.271893	0.82965
FUC-RHAMCAT-PWY: superpathway of fucose and rhamnose degradation	GLUCOSE1PMETAB-PWY: glucose and glucose-1-phosphate degradation	433_113_110_479	2.80782	4.41e-92	0	202_57_33_158	2.81316	1.64e-36	0	133_30_26_109	2.89515	3.49e-26	0	272_25_36_162	3.86233	3.07e-60	0	1.24e-06	0	IBD	40_6_11_20	2.40758	1.19e-05	0.0199471
P105-PWY: TCA cycle IV (2-oxoglutarate decarboxylase)	RUMP-PWY: formaldehyde oxidation I	304_119_539_173	-0.19911	0.172153	0.493878	128_44_199_79	0.140382	0.593631	2.20916	88_31_126_53	0.172454	0.600928	2.06385	62_198_107_128	-0.977184	6.52e-07	4.77e-06	1.26e-06	0	-	NA	NA	NA	NA
CRNFORCAT-PWY: creatinine degradation I	PWY-7279: aerobic respiration II (cytochrome c) (yeast)	64_562_50_459	0.0424397	0.908192	2.03674	9_266_9_166	-0.470379	0.441315	1.74066	12_199_4_83	0.150684	1	1.54329	13_147_93_242	-1.4381	1.45e-06	1.14e-05	1.27e-06	0	-	0_6_9_62	-0.681075	1	0.622961
PWY490-3: nitrate reduction VI (assimilatory)	ARGDEG-PWY: superpathway of L-arginine, putrescine, and 4-aminobutanoate degradation	132_355_9_639	3.22245	6.01e-38	0	60_163_2_225	3.50786	5.41e-15	0	43_102_8_145	1.98301	6.69e-08	0	60_124_56_255	0.787319	0.000321114	0.000985411	1.28e-06	0	-	6_6_9_56	1.78295	0.0110136	0.149348
PWY490-3: nitrate reduction VI (assimilatory)	ORNARGDEG-PWY: superpathway of L-arginine and L-ornithine degradation	132_355_9_639	3.22245	6.01e-38	0	60_163_2_225	3.50786	5.41e-15	0	43_102_8_145	1.98301	6.69e-08	0	60_124_56_255	0.787319	0.000321114	0.000985328	1.28e-06	0	-	6_6_9_56	1.78295	0.0110136	0.149348
PWY-5863: superpathway of phylloquinol biosynthesis	PWY-3781: aerobic respiration I (cytochrome c)	147_513_92_383	0.174709	0.270836	0.739195	29_250_15_156	0.173147	0.716118	2.54375	24_159_9_106	0.543482	0.239263	0.926675	115_220_20_140	1.27816	7.16e-07	5.93e-06	1.29e-06	0	-	10_39_1_27	1.5838	0.117802	0.746323
AST-PWY: L-arginine degradation II (AST pathway)	P124-PWY: Bifidobacterium shunt	214_84_599_238	0.00983154	1	1.14571	88_30_248_84	-0.0134154	1	1.12502	78_19_159_42	0.0701443	0.938608	2.97111	91_117_197_90	-1.03049	5.34e-08	1.32e-06	1.3e-06	0	IBD	1_23_3_50	-0.0823249	1	0.35487
P125-PWY: superpathway of (R,R)-butanediol biosynthesis	PWY-6891: thiazole biosynthesis II (Bacillus)	82_170_269_614	0.0983035	0.570915	1.40655	32_70_112_236	-0.0313776	0.991943	3.1627	21_24_93_160	0.409712	0.267188	1.02064	96_45_142_212	1.15143	3.64e-08	0	1.35e-06	0	-	1_1_30_45	0.399986	1	0.530059
CENTFERM-PWY: pyruvate fermentation to butanoate	PWY0-1415: superpathway of heme biosynthesis from uroporphyrinogen-III	312_637_42_144	0.510826	0.00790147	0.027695	148_260_16_26	-0.0882336	0.919608	3.00298	106_160_8_24	0.648458	0.165977	0.657254	105_164_136_90	-0.855174	4.46e-06	2.28e-05	1.38e-06	0	-	10_13_29_25	-0.397026	0.572996	0.38348
PWY-6590: superpathway of Clostridium acetobutylicum acidogenic fermentation	PWY0-1415: superpathway of heme biosynthesis from uroporphyrinogen-III	312_637_42_144	0.510826	0.00790147	0.0276928	148_260_16_26	-0.0882336	0.919608	3.00279	106_160_8_24	0.648458	0.165977	0.657191	105_164_136_90	-0.855174	4.46e-06	2.28e-05	1.38e-06	0	-	10_13_29_25	-0.397026	0.572996	0.38348
PWY490-3: nitrate reduction VI (assimilatory)	TEICHOICACID-PWY: teichoic acid (poly-glycerol) biosynthesis	168_319_53_595	1.7699	4.19e-28	0	45_178_16_211	1.18399	9.48e-05	0.000606011	34_111_12_141	1.25351	0.000406376	0.00210502	53_131_64_247	0.44542	0.0477742	0.111045	1.39e-06	0	-	0_12_2_63	0.0158733	1	0.787593
GLUCARDEG-PWY: D-glucarate degradation I	PWYG-321: mycolate biosynthesis	308_19_406_402	2.75142	3.14e-43	0	141_4_218_87	2.53308	6.63e-10	0	104_3_114_77	3.00613	9.32e-12	0	176_49_152_118	1.0191	5e-07	3.62e-06	1.4e-06	0	-	24_3_36_14	1.02275	0.182053	0.995724
CENTFERM-PWY: pyruvate fermentation to butanoate	PWY0-1241: ADP-L-glycero-&beta;-D-manno-heptose biosynthesis	448_501_54_132	0.776687	7.96e-06	3.84e-05	217_191_17_25	0.503789	0.162163	0.738224	130_136_13_19	0.322773	0.496767	1.75753	144_125_150_76	-0.535699	0.00514154	0.0130822	1.41e-06	0	-	14_9_36_18	-0.256685	0.80067	0.604555
PWY-6590: superpathway of Clostridium acetobutylicum acidogenic fermentation	PWY0-1241: ADP-L-glycero-&beta;-D-manno-heptose biosynthesis	448_501_54_132	0.776687	7.96e-06	3.84e-05	217_191_17_25	0.503789	0.162163	0.738149	130_136_13_19	0.322773	0.496767	1.75739	144_125_150_76	-0.535699	0.00514154	0.0130813	1.41e-06	0	-	14_9_36_18	-0.256685	0.80067	0.604555
PWY-7371: 1,4-dihydroxy-6-naphthoate biosynthesis II	PWY-7446: sulfoglycolysis	109_377_125_524	0.192494	0.216799	0.608189	63_226_41_120	-0.205749	0.43415	1.71714	42_152_30_74	-0.384588	0.209361	0.81603	29_133_120_213	-0.937724	6.46e-05	0.000226257	1.41e-06	0	-	6_21_13_37	-0.1746	0.961772	0.200562
P23-PWY: reductive TCA cycle I	PWY-6731: starch degradation III	247_252_53_583	2.36936	2.37e-54	0	108_129_11_202	2.69146	1.18e-21	0	78_73_10_137	2.63806	8.86e-17	0	87_121_47_240	1.29371	6.59e-10	0	1.44e-06	0	-	2_3_3_69	2.65209	0.0132973	0.180896
PWY-5083: NAD/NADH phosphorylation and dephosphorylation	PWY-7446: sulfoglycolysis	219_349_15_552	3.10846	6.71e-50	0	94_148_10_198	2.48743	4.92e-17	0	69_92_3_134	3.36292	1.4e-15	0	148_165_1_181	4.6874	4.07e-27	0	1.45e-06	0	-	19_36_0_22	3.17976	0.00601653	0.368285
P23-PWY: reductive TCA cycle I	PWY-6285: superpathway of fatty acids biosynthesis (E. coli)	254_245_57_579	2.34638	3.94e-55	0	130_107_16_197	2.67626	3.8e-26	0	90_61_13_134	2.68519	1.4e-19	0	122_86_77_210	1.34717	2.19e-12	0	1.46e-06	0	-	1_4_23_49	-0.35364	1	0.0872238
GLUCARDEG-PWY: D-glucarate degradation I	P108-PWY: pyruvate fermentation to propanoate I	287_40_563_245	1.12905	3.81e-10	0	133_12_205_100	1.65308	4.79e-08	0	103_4_134_57	2.28571	2.68e-07	0	115_110_126_144	0.177292	0.371775	0.742133	1.46e-06	0	-	16_11_28_22	0.124625	0.980811	0.917674
ARGININE-SYN4-PWY: L-ornithine de novo biosynthesis	POLYISOPRENSYN-PWY: polyisoprenoid biosynthesis (E. coli)	547_544_14_30	0.749073	0.0275556	0.0903742	209_238_2_1	-0.640471	0.900773	2.96962	156_142_0_0	0.093714	1	1.48253	234_205_49_7	-1.75506	2.96e-06	1.77e-05	1.48e-06	0	-	31_40_3_3	-0.251314	1	0.0907839
GLYOXYLATE-BYPASS: glyoxylate cycle	PWY-6113: superpathway of mycolate biosynthesis	483_91_221_340	2.0947	6.91e-54	0	207_21_145_77	1.63718	1.5e-10	0	138_19_75_66	1.83353	9.94e-11	0	204_95_86_110	1.00631	1.32e-07	1.28e-06	1.5e-06	0	-	26_15_23_13	-0.018006	1	0.0424535
POLYAMINSYN3-PWY: superpathway of polyamine biosynthesis II	PWY0-1261: anhydromuropeptides recycling	579_139_208_209	1.42889	5.25e-27	0	304_31_92_23	0.898475	0.00342509	0.0170091	190_35_55_18	0.581507	0.10278	0.417921	224_32_197_42	0.396401	0.147023	0.315555	1.5e-06	0	-	24_8_31_14	0.282768	0.76028	0.841524
NAGLIPASYN-PWY: lipid IVA biosynthesis	PWY-6471: peptidoglycan biosynthesis IV (Enterococcus faecium)	527_118_395_95	0.0722114	0.69196	1.65124	259_112_56_23	-0.0414367	0.984822	3.15489	153_53_71_21	-0.147626	0.718574	2.40606	326_60_71_38	1.06675	1.35e-05	5.17e-05	1.53e-06	0	-	10_57_0_10	1.34411	0.61773	0.853858
GLYOXYLATE-BYPASS: glyoxylate cycle	PWY-5897: superpathway of menaquinol-11 biosynthesis	446_128_218_343	1.69791	8.15e-40	0	187_41_94_128	1.81541	1.03e-17	0	127_30_59_82	1.75721	1.01e-11	0	270_29_77_119	2.64892	3.68e-33	0	1.53e-06	0	IBD	37_4_15_21	2.44748	2.3e-05	0.755583
GLYOXYLATE-BYPASS: glyoxylate cycle	PWY-5898: superpathway of menaquinol-12 biosynthesis	446_128_218_343	1.69791	8.15e-40	0	187_41_94_128	1.81541	1.03e-17	0	127_30_59_82	1.75721	1.01e-11	0	270_29_77_119	2.64892	3.68e-33	0	1.53e-06	0	IBD	37_4_15_21	2.44748	2.3e-05	0.755583
GLYOXYLATE-BYPASS: glyoxylate cycle	PWY-5899: superpathway of menaquinol-13 biosynthesis	446_128_218_343	1.69791	8.15e-40	0	187_41_94_128	1.81541	1.03e-17	0	127_30_59_82	1.75721	1.01e-11	0	270_29_77_119	2.64892	3.68e-33	0	1.53e-06	0	IBD	37_4_15_21	2.44748	2.3e-05	0.755583
PWY-6891: thiazole biosynthesis II (Bacillus)	PWY-3781: aerobic respiration I (cytochrome c)	81_270_158_626	0.174725	0.29231	0.788083	12_132_32_274	-0.227143	0.62893	2.30798	16_98_17_167	0.472086	0.266435	1.01712	94_144_41_216	1.22722	8.45e-09	0	1.53e-06	0	-	8_23_3_43	1.50306	0.045013	0.700728
POLYAMINSYN3-PWY: superpathway of polyamine biosynthesis II	PWY0-1241: ADP-L-glycero-&beta;-D-manno-heptose biosynthesis	432_286_70_347	2.007	3.4e-45	0	206_129_28_87	1.58835	1.49e-11	0	131_94_12_61	1.92372	1.57e-09	0	178_78_116_123	0.87984	3.29e-06	1.87e-05	1.55e-06	0	-	27_5_23_22	1.56595	0.00659558	0.239465
POLYISOPRENSYN-PWY: polyisoprenoid biosynthesis (E. coli)	PWY0-1338: polymyxin resistance	308_253_27_547	3.18753	5.2e-76	0	122_89_18_221	2.79652	6.19e-30	0	93_63_6_136	3.43144	2.02e-23	0	209_74_6_206	4.49242	3.48e-55	0	1.57e-06	0	-	28_6_1_42	4.82214	6.68e-12	0.748321
PWY-561: superpathway of glyoxylate cycle and fatty acid degradation	PWY0-862: (5Z)-dodec-5-enoate biosynthesis	386_34_358_357	2.41338	5.72e-46	0	164_5_205_76	2.41001	3.87e-10	0	112_5_114_67	2.48976	3.94e-10	0	238_3_153_101	3.80796	3.74e-25	0	1.58e-06	0	IBD	24_1_41_11	1.50986	0.141195	0.0302459
ARGININE-SYN4-PWY: L-ornithine de novo biosynthesis	PWY-5723: Rubisco shunt	432_659_5_39	1.54965	0.000395586	0.001584	176_271_2_1	-0.941467	0.669292	2.41406	125_173_0_0	-0.323872	1	1.58925	211_228_49_7	-1.96438	7.67e-08	1.31e-06	1.58e-06	0	-	35_36_3_3	-0.0277796	1	0.0293056
PWY-6113: superpathway of mycolate biosynthesis	ECASYN-PWY: enterobacterial common antigen biosynthesis	222_482_12_419	2.73928	1.16e-30	0	93_259_5_93	1.81242	1.61e-05	0.000135111	71_142_1_84	3.34164	1.79e-08	0	126_164_61_144	0.591574	0.00279199	0.0073362	1.59e-06	0	-	13_36_7_21	0.0585273	1	0.34489
PWY-5505: L-glutamate and L-glutamine biosynthesis	UBISYN-PWY: superpathway of ubiquinol-8 biosynthesis (prokaryotic)	234_381_11_509	3.30443	5.07e-48	0	99_163_5_183	3.01081	1.14e-17	0	79_123_7_89	2.03885	4.36e-08	0	119_111_72_193	1.05098	3.86e-08	0	1.6e-06	0	-	21_17_3_36	2.5504	2.8e-05	0.0259052
ENTBACSYN-PWY: enterobactin biosynthesis	PWY-6263: superpathway of menaquinol-8 biosynthesis II	159_148_81_747	2.28759	7.45e-53	0	73_45_39_293	2.48515	1.45e-26	0	63_31_21_183	2.84521	2.83e-23	0	54_148_25_268	1.35179	1.19e-07	1.28e-06	1.61e-06	0	-	4_21_0_52	3.08998	0.0205983	0.257434
GLUDEG-I-PWY: GABA shunt	PWY-5723: Rubisco shunt	421_542_16_156	1.99733	3.67e-17	0	169_218_9_54	1.49298	2.3e-05	0.000178446	122_143_3_30	2.00674	0.000148566	0.000831052	187_166_73_69	0.0628249	0.827753	1.4677	1.61e-06	0	-	34_10_4_29	3.0699	8.5e-08	3.45e-06
PWY-6113: superpathway of mycolate biosynthesis	PWY-5656: mannosylglycerate biosynthesis I	170_534_7_424	2.89341	1.16e-23	0	80_272_3_95	2.08698	2.56e-05	0.000193413	59_154_2_83	2.55434	3.19e-06	1.83e-05	62_228_40_165	0.1113	0.703852	1.27695	1.62e-06	0	-	7_42_2_26	0.626253	0.637672	0.521627
P162-PWY: L-glutamate degradation V (via hydroxyglutarate)	POLYISOPRENSYN-PWY: polyisoprenoid biosynthesis (E. coli)	476_437_85_137	0.560499	0.000295829	0.0012034	195_224_16_15	-0.200836	0.715687	2.54404	152_133_4_9	0.880278	0.202267	0.786513	170_154_113_58	-0.564235	0.00505327	0.0129631	1.64e-06	0	-	18_21_16_22	0.159873	0.899607	0.142556
P23-PWY: reductive TCA cycle I	PWY-6803: phosphatidylcholine acyl editing	326_173_77_559	2.60902	1.47e-76	0	154_83_20_193	2.8602	5.59e-33	0	115_36_20_127	2.97965	1.1e-26	0	154_54_99_188	1.68093	9.68e-18	0	1.64e-06	0	-	3_2_34_38	0.446171	0.922857	0.162314
PWY-6471: peptidoglycan biosynthesis IV (Enterococcus faecium)	TCA-GLYOX-BYPASS: superpathway of glyoxylate bypass and TCA	408_514_88_125	0.1186	0.487166	1.22681	129_186_67_68	-0.350044	0.110084	0.51617	109_115_28_46	0.436202	0.141188	0.563228	244_153_37_61	0.960211	3.79e-05	0.000130168	1.65e-06	0	-	5_5_30_37	0.206614	1	0.275021
METHANOGENESIS-PWY: methanogenesis from H2 and CO2	PWY-5850: superpathway of menaquinol-6 biosynthesis I	120_417_131_467	0.0257577	0.913463	2.04722	35_117_64_234	0.0938847	0.782933	2.6815	42_105_37_114	0.207027	0.508257	1.78189	15_49_188_243	-0.905114	0.00387172	0.0100098	1.67e-06	0	IBD	2_0_25_50	2.29273	0.249036	0.0453564
METHANOGENESIS-PWY: methanogenesis from H2 and CO2	PWY-5860: superpathway of demethylmenaquinol-6 biosynthesis I	120_417_131_467	0.0257577	0.913463	2.04713	35_117_64_234	0.0938847	0.782933	2.68131	42_105_37_114	0.207027	0.508257	1.78162	15_49_188_243	-0.905114	0.00387172	0.0100091	1.67e-06	0	IBD	2_0_25_50	2.29273	0.249036	0.0453564
PWY0-1241: ADP-L-glycero-&beta;-D-manno-heptose biosynthesis	PWY-3781: aerobic respiration I (cytochrome c)	117_385_122_511	0.241134	0.113179	0.334862	24_210_20_196	0.109425	0.849374	2.85122	17_126_16_139	0.156663	0.804216	2.63262	107_187_28_173	1.24999	7.35e-08	1.31e-06	1.67e-06	0	IBD	10_40_1_26	1.52175	0.139802	0.772019
ARGININE-SYN4-PWY: L-ornithine de novo biosynthesis	PWY-5198: factor 420 biosynthesis	524_567_15_29	0.564755	0.101765	0.304574	150_297_0_3	1.26446	0.720288	2.54341	147_151_0_0	-0.0267574	1	1.74415	65_374_0_56	2.98385	0.00642764	0.0163355	1.71e-06	0	-	3_68_0_6	-0.409121	1	0.109316
FUC-RHAMCAT-PWY: superpathway of fucose and rhamnose degradation	PWY0-1261: anhydromuropeptides recycling	484_62_303_286	1.99031	1.57e-41	0	244_15_152_39	1.40751	5.33e-06	5.4e-05	149_14_96_39	1.43991	1.17e-05	7.2e-05	289_8_132_66	2.83871	3.61e-20	0	1.71e-06	0	-	43_3_12_19	2.96468	1.03e-06	0.869028
METHANOGENESIS-PWY: methanogenesis from H2 and CO2	HCAMHPDEG-PWY: 3-phenylpropanoate and 3-(3-hydroxyphenyl)propanoate degradation to 2-oxopent-4-enoate	86_451_93_505	0.0351556	0.892759	2.01191	30_122_52_246	0.156164	0.624818	2.29035	39_108_26_125	0.544712	0.0726071	0.30173	11_53_149_282	-0.900952	0.0100362	0.0251739	1.77e-06	0	-	0_2_16_59	-0.326822	1	0.72145
METHANOGENESIS-PWY: methanogenesis from H2 and CO2	PWY-6690: cinnamate and 3-hydroxycinnamate degradation to 2-oxopent-4-enoate	86_451_93_505	0.0351556	0.892759	2.01182	30_122_52_246	0.156164	0.624818	2.29018	39_108_26_125	0.544712	0.0726071	0.301664	11_53_149_282	-0.900952	0.0100362	0.0251723	1.77e-06	0	-	0_2_16_59	-0.326822	1	0.72145
GALACTARDEG-PWY: D-galactarate degradation I	PWY-5505: L-glutamate and L-glutamine biosynthesis	311_40_304_480	2.49625	4.24e-54	0	134_15_128_173	2.46097	3.03e-21	0	103_9_99_87	2.25976	1.38e-11	0	137_81_93_184	1.20271	1.79e-10	0	1.8e-06	0	-	21_5_17_34	2.04206	0.00027318	0.156035
GLUCARGALACTSUPER-PWY: superpathway of D-glucarate and D-galactarate degradation	PWY-5505: L-glutamate and L-glutamine biosynthesis	311_40_304_480	2.49625	4.24e-54	0	134_15_128_173	2.46097	3.03e-21	0	103_9_99_87	2.25976	1.38e-11	0	137_81_93_184	1.20271	1.79e-10	0	1.8e-06	0	-	21_5_17_34	2.04206	0.00027318	0.156035
GLUCOSE1PMETAB-PWY: glucose and glucose-1-phosphate degradation	PWY-5138: unsaturated, even numbered fatty acid &beta;-oxidation	213_330_24_568	2.70736	1.99e-47	0	98_137_4_211	3.51658	3.17e-23	0	65_94_4_135	3.03834	3.73e-14	0	161_147_2_185	4.39744	3.53e-31	0	1.9e-06	0	-	15_36_1_25	1.97674	0.0278596	0.0281595
CRNFORCAT-PWY: creatinine degradation I	PWY0-1241: ADP-L-glycero-&beta;-D-manno-heptose biosynthesis	294_332_208_301	0.24747	0.0460014	0.145766	141_134_93_82	-0.0744276	0.772763	2.66527	107_104_36_51	0.372573	0.183509	0.724342	79_81_215_120	-0.606157	0.0023881	0.00636976	1.91e-06	0	-	4_2_46_25	-0.0129872	1	0.484738
PWY-5840: superpathway of menaquinol-7 biosynthesis	PWY-6859: all-trans-farnesol biosynthesis	483_107_343_202	0.975113	1.41e-12	0	178_81_92_99	0.856935	1.75e-05	0.000148804	137_34_77_50	0.95436	0.000374226	0.00194462	244_55_79_117	1.87351	1.14e-20	0	1.92e-06	0	IBD	27_9_3_38	3.46079	8.25e-09	0.0242833
METHGLYUT-PWY: superpathway of methylglyoxal degradation	P162-PWY: L-glutamate degradation V (via hydroxyglutarate)	242_38_671_184	0.548479	0.00527228	0.0188081	118_8_301_23	0.0830772	1	1.10658	90_4_195_9	-0.0229961	1	1.57481	124_104_200_67	-0.913568	2.85e-06	1.66e-05	1.94e-06	0	-	11_16_28_22	-0.597402	0.305706	0.538715
PWY-6167: flavin biosynthesis II (archaea)	HCAMHPDEG-PWY: 3-phenylpropanoate and 3-(3-hydroxyphenyl)propanoate degradation to 2-oxopent-4-enoate	82_404_97_552	0.144748	0.420886	1.08415	26_113_56_255	0.0543237	0.938841	3.0522	36_95_29_138	0.584666	0.0506772	0.214467	11_51_149_284	-0.855798	0.0154167	0.0379129	1.94e-06	0	-	0_1_16_60	0.200671	1	0.532193
PWY-6167: flavin biosynthesis II (archaea)	PWY-6690: cinnamate and 3-hydroxycinnamate degradation to 2-oxopent-4-enoate	82_404_97_552	0.144748	0.420886	1.0841	26_113_56_255	0.0543237	0.938841	3.05201	36_95_29_138	0.584666	0.0506772	0.214442	11_51_149_284	-0.855798	0.0154167	0.0379105	1.94e-06	0	-	0_1_16_60	0.200671	1	0.532193
PWY-5845: superpathway of menaquinol-9 biosynthesis	PWY-6891: thiazole biosynthesis II (Bacillus)	204_44_147_740	3.13858	2.9e-86	0	81_18_63_288	2.99649	1.58e-32	0	75_4_39_180	4.33949	1.12e-32	0	188_11_50_246	4.38214	2.04e-63	0	2e-06	0	-	24_3_7_43	3.70377	1.32e-09	0.380745
PWY-5862: superpathway of demethylmenaquinol-9 biosynthesis	PWY-6891: thiazole biosynthesis II (Bacillus)	204_44_147_740	3.13858	2.9e-86	0	81_18_63_288	2.99649	1.58e-32	0	75_4_39_180	4.33949	1.12e-32	0	188_11_50_246	4.38214	2.04e-63	0	2e-06	0	-	24_3_7_43	3.70377	1.32e-09	0.380745
PWY-5896: superpathway of menaquinol-10 biosynthesis	PWY-6891: thiazole biosynthesis II (Bacillus)	204_44_147_740	3.13858	2.9e-86	0	81_18_63_288	2.99649	1.58e-32	0	75_4_39_180	4.33949	1.12e-32	0	188_11_50_246	4.38214	2.04e-63	0	2e-06	0	-	24_3_7_43	3.70377	1.32e-09	0.380745
PWY-6859: all-trans-farnesol biosynthesis	TCA-GLYOX-BYPASS: superpathway of glyoxylate bypass and TCA	451_375_45_264	1.94445	2.9e-33	0	162_108_34_146	1.84999	1.96e-17	0	121_93_16_68	1.68543	1.34e-08	0	255_68_26_146	3.02627	1.11e-41	0	2.03e-06	0	-	28_2_7_40	4.12001	1.38e-10	0.176948
GLYCOLYSIS-TCA-GLYOX-BYPASS: superpathway of glycolysis, pyruvate dehydrogenase, TCA, and glyoxylate bypass	POLYISOPRENSYN-PWY: polyisoprenoid biosynthesis (E. coli)	413_73_148_501	2.94439	9.36e-95	0	163_33_48_206	3.034	4.63e-41	0	120_17_36_125	3.16444	1.54e-28	0	253_26_30_186	4.06892	8.72e-65	0	2.04e-06	0	-	31_3_3_40	4.64576	1.61e-12	0.492904
KETOGLUCONMET-PWY: ketogluconate metabolism	PWY-6859: all-trans-farnesol biosynthesis	411_43_415_266	1.80294	1.41e-27	0	156_33_114_147	1.79476	2.74e-16	0	107_12_107_72	1.75786	3.97e-08	0	227_18_96_154	2.98003	4.03e-36	0	2.06e-06	0	IBD	25_5_5_42	3.57869	1.39e-09	0.397988
PWY-5692: allantoin degradation to glyoxylate II	PWY0-1533: methylphosphonate degradation I	218_67_106_744	3.11923	2.17e-94	0	91_21_44_294	3.33808	1.57e-41	0	81_16_17_184	3.95269	3.57e-37	0	94_23_118_260	2.17929	2.22e-20	0	2.06e-06	0	-	11_5_18_43	1.59259	0.010363	0.360244
PWY0-1533: methylphosphonate degradation I	URDEGR-PWY: superpathway of allantoin degradation in plants	218_106_67_744	3.11923	2.17e-94	0	91_44_21_294	3.33808	1.57e-41	0	81_17_16_184	3.95269	3.57e-37	0	94_118_23_260	2.17929	2.22e-20	0	2.06e-06	0	-	11_18_5_43	1.59259	0.010363	0.360244
GALACTARDEG-PWY: D-galactarate degradation I	PWY-5692: allantoin degradation to glyoxylate II	207_144_78_706	2.55908	1.15e-68	0	87_62_25_276	2.72	3.36e-30	0	83_29_14_172	3.5167	1.15e-31	0	88_130_29_248	1.74268	2.09e-14	0	2.07e-06	0	-	6_20_10_41	0.225695	0.912729	0.0137158
GALACTARDEG-PWY: D-galactarate degradation I	URDEGR-PWY: superpathway of allantoin degradation in plants	207_144_78_706	2.55908	1.15e-68	0	87_62_25_276	2.72	3.36e-30	0	83_29_14_172	3.5167	1.15e-31	0	88_130_29_248	1.74268	2.09e-14	0	2.07e-06	0	-	6_20_10_41	0.225695	0.912729	0.0137158
GLUCARGALACTSUPER-PWY: superpathway of D-glucarate and D-galactarate degradation	PWY-5692: allantoin degradation to glyoxylate II	207_144_78_706	2.55908	1.15e-68	0	87_62_25_276	2.72	3.36e-30	0	83_29_14_172	3.5167	1.15e-31	0	88_130_29_248	1.74268	2.09e-14	0	2.07e-06	0	-	6_20_10_41	0.225695	0.912729	0.0137158
GLUCARGALACTSUPER-PWY: superpathway of D-glucarate and D-galactarate degradation	URDEGR-PWY: superpathway of allantoin degradation in plants	207_144_78_706	2.55908	1.15e-68	0	87_62_25_276	2.72	3.36e-30	0	83_29_14_172	3.5167	1.15e-31	0	88_130_29_248	1.74268	2.09e-14	0	2.07e-06	0	-	6_20_10_41	0.225695	0.912729	0.0137158
PWY-6628: superpathway of L-phenylalanine biosynthesis	PWY-7315: dTDP-N-acetylthomosamine biosynthesis	429_488_28_190	1.77103	1.09e-19	0	176_174_9_91	2.27644	4.42e-13	0	107_124_7_60	1.94093	2.99e-07	0	264_167_3_61	3.32313	1.16e-16	0	2.09e-06	0	-	36_7_3_31	3.77963	5.1e-10	0.607509
POLYISOPRENSYN-PWY: polyisoprenoid biosynthesis (E. coli)	PWY-5897: superpathway of menaquinol-11 biosynthesis	438_123_226_348	1.69801	1.53e-39	0	169_42_112_127	1.50851	8.83e-13	0	129_27_57_85	1.94623	1.1e-13	0	257_26_90_122	2.57664	1.28e-30	0	2.09e-06	0	-	34_0_18_25	4.55501	3.97e-07	0.180578
POLYISOPRENSYN-PWY: polyisoprenoid biosynthesis (E. coli)	PWY-5898: superpathway of menaquinol-12 biosynthesis	438_123_226_348	1.69801	1.53e-39	0	169_42_112_127	1.50851	8.83e-13	0	129_27_57_85	1.94623	1.1e-13	0	257_26_90_122	2.57664	1.28e-30	0	2.09e-06	0	-	34_0_18_25	4.55501	3.97e-07	0.180578
POLYISOPRENSYN-PWY: polyisoprenoid biosynthesis (E. coli)	PWY-5899: superpathway of menaquinol-13 biosynthesis	438_123_226_348	1.69801	1.53e-39	0	169_42_112_127	1.50851	8.83e-13	0	129_27_57_85	1.94623	1.1e-13	0	257_26_90_122	2.57664	1.28e-30	0	2.09e-06	0	-	34_0_18_25	4.55501	3.97e-07	0.180578
P162-PWY: L-glutamate degradation V (via hydroxyglutarate)	TCA-GLYOX-BYPASS: superpathway of glyoxylate bypass and TCA	422_491_74_148	0.538513	0.000713386	0.00279236	181_238_15_16	-0.210593	0.696929	2.48924	133_152_4_9	0.614151	0.429025	1.54072	167_157_114_57	-0.627232	0.00179336	0.00485134	2.1e-06	0	-	17_22_18_20	-0.14866	0.918	0.331499
GLUDEG-I-PWY: GABA shunt	PWY-5022: 4-aminobutanoate degradation V	890_73_16_156	4.74419	1.49e-136	0	371_16_8_55	4.99051	2.7e-61	0	259_6_3_30	5.85192	2.38e-46	0	307_46_34_108	3.03481	6.82e-42	0	2.13e-06	0	-	27_17_1_32	3.52776	7.77e-07	0.59372
PWY-922: mevalonate pathway I	PWY0-862: (5Z)-dodec-5-enoate biosynthesis	532_221_212_170	0.656954	5.42e-07	1.14e-06	206_42_163_39	0.160284	0.59395	2.20955	156_39_70_33	0.632688	0.0296233	0.129355	294_44_97_60	1.41258	3.35e-10	0	2.17e-06	0	-	4_0_61_12	0.603916	1	0.599473
GLYCOCAT-PWY: glycogen degradation I (bacterial)	PWY-5723: Rubisco shunt	361_337_76_361	1.62167	1.54e-30	0	158_212_20_60	0.789031	0.00547191	0.0270242	117_126_8_47	1.64686	1.31e-05	8.4e-05	233_105_27_130	2.35166	2.84e-26	0	2.19e-06	0	-	38_25_0_14	3.77928	0.00023778	0.334912
METHANOGENESIS-PWY: methanogenesis from H2 and CO2	PWY-7003: glycerol degradation to butanol	529_8_587_11	0.198338	0.83411	1.90269	149_3_296_2	-1.02122	0.399998	1.60337	146_1_148_3	0.833738	0.673785	2.28888	64_0_369_62	3.08283	0.00379343	0.00985809	2.2e-06	0	-	2_0_29_46	2.0645	0.346678	0.630801
PWY-6629: superpathway of L-tryptophan biosynthesis	PWY-922: mevalonate pathway I	209_96_544_286	0.133051	0.389952	1.01433	69_54_179_148	0.0535358	0.883689	2.93344	80_24_115_79	0.816071	0.00373703	0.0172654	168_39_170_118	1.08681	3.37e-07	1.23e-06	2.26e-06	0	-	2_26_2_47	0.583585	0.874653	0.596685
ARGININE-SYN4-PWY: L-ornithine de novo biosynthesis	PWY-7286: 7-(3-amino-3-carboxypropyl)-wyosine biosynthesis	511_580_13_31	0.720756	0.0386212	0.124861	145_302_0_3	1.214	0.753791	2.62046	142_156_0_0	-0.093714	1	1.43522	77_362_0_56	3.18464	0.00210492	0.00564347	2.28e-06	0	-	2_69_0_6	-0.760087	1	0.065927
PWY-5692: allantoin degradation to glyoxylate II	PWY0-41: allantoin degradation IV (anaerobic)	206_79_6_844	5.82149	4.68e-157	0	77_35_0_338	7.29842	2.26e-61	0	87_10_3_198	6.15829	4.3e-53	0	85_32_37_341	3.17628	2.66e-42	0	2.3e-06	0	-	10_6_1_60	4.17675	1.53e-08	0.318132
URDEGR-PWY: superpathway of allantoin degradation in plants	PWY0-41: allantoin degradation IV (anaerobic)	206_79_6_844	5.82149	4.68e-157	0	77_35_0_338	7.29842	2.26e-61	0	87_10_3_198	6.15829	4.3e-53	0	85_32_37_341	3.17628	2.66e-42	0	2.3e-06	0	-	10_6_1_60	4.17675	1.53e-08	0.318132
PWY-6284: superpathway of unsaturated fatty acids biosynthesis (E. coli)	PWY490-3: nitrate reduction VI (assimilatory)	418_286_69_362	2.03064	4.66e-46	0	194_158_29_69	1.06161	1.45e-05	0.000123878	123_90_22_63	1.34842	1.47e-06	9.38e-06	146_187_38_124	0.926894	1.84e-05	6.89e-05	2.31e-06	0	-	11_38_1_27	1.70041	0.0809607	0.404803
BIOTIN-BIOSYNTHESIS-PWY: biotin biosynthesis I	PWY-2723: trehalose degradation V	325_371_25_414	2.65621	1.71e-47	0	127_232_7_84	1.82107	6.64e-07	1.6e-05	101_117_7_73	2.136	6.86e-09	0	221_142_4_128	3.79293	1.49e-29	0	2.33e-06	0	-	33_31_2_11	1.58761	0.0455557	0.0131001
PWY-2723: trehalose degradation V	PWY-6519: 8-amino-7-oxononanoate biosynthesis I	325_25_371_414	2.65621	1.71e-47	0	127_7_232_84	1.82107	6.64e-07	1.6e-05	101_7_117_73	2.136	6.86e-09	0	221_4_142_128	3.79293	1.49e-29	0	2.33e-06	0	-	33_2_31_11	1.58761	0.0455557	0.0131001
PWY-6859: all-trans-farnesol biosynthesis	RUMP-PWY: formaldehyde oxidation I	623_203_220_89	0.218024	0.165198	0.47514	200_70_127_53	0.176767	0.471712	1.83492	157_57_57_27	0.270042	0.406935	1.48363	90_233_79_93	-0.785628	8.32e-05	0.000275507	2.37e-06	0	IBD	NA	NA	NA	NA
PWY-5863: superpathway of phylloquinol biosynthesis	PYRIDOXSYN-PWY: pyridoxal 5'-phosphate biosynthesis I	647_13_447_28	1.11666	0.00090006	0.00350876	279_0_170_1	1.59288	0.727268	2.55453	183_0_115_0	0.462944	1	1.64354	335_0_152_8	3.62167	0.000257331	0.000794301	2.37e-06	0	-	49_0_24_4	2.90052	0.0379836	0.731308
PWY-5505: L-glutamate and L-glutamine biosynthesis	PWY-7409: phospholipid remodeling (phosphatidylethanolamine, yeast)	263_352_20_500	2.90419	6.71e-51	0	110_152_8_180	2.73352	1.09e-18	0	91_111_6_90	2.43586	8.19e-11	0	130_100_75_190	1.18674	4.02e-10	0	2.38e-06	0	-	26_12_4_35	2.81687	8.24e-07	0.0103493
KETOGLUCONMET-PWY: ketogluconate metabolism	PWY-6263: superpathway of menaquinol-8 biosynthesis II	208_246_32_649	2.82754	2.52e-61	0	102_87_10_251	3.33429	3.85e-33	0	74_45_10_169	3.27456	1.3e-25	0	64_181_15_235	1.68628	2.56e-09	0	2.4e-06	0	-	3_27_1_46	1.37256	0.325973	0.764854
P108-PWY: pyruvate fermentation to propanoate I	PWY-5838: superpathway of menaquinol-8 biosynthesis I	318_532_45_240	1.15105	2.48e-11	0	136_202_12_100	1.69001	2.1e-08	0	108_129_4_57	2.37078	6.64e-08	0	127_114_116_138	0.280521	0.141444	0.306076	2.41e-06	0	-	24_20_12_21	0.720573	0.183011	0.377358
P108-PWY: pyruvate fermentation to propanoate I	PWY-5861: superpathway of demethylmenaquinol-8 biosynthesis	318_532_45_240	1.15105	2.48e-11	0	136_202_12_100	1.69001	2.1e-08	0	108_129_4_57	2.37078	6.64e-08	0	127_114_116_138	0.280521	0.141444	0.306061	2.41e-06	0	-	24_20_12_21	0.720573	0.183011	0.377358
PWY-5855: ubiquinol-7 biosynthesis (prokaryotic)	PWY-6471: peptidoglycan biosynthesis IV (Enterococcus faecium)	282_55_640_158	0.230801	0.206113	0.579187	106_53_209_82	-0.243462	0.297446	1.2491	87_21_137_53	0.459644	0.145552	0.574776	202_24_195_74	1.14731	5.16e-06	2.37e-05	2.42e-06	0	-	4_29_6_38	-0.101457	1	0.0774622
PWY-5856: ubiquinol-9 biosynthesis (prokaryotic)	PWY-6471: peptidoglycan biosynthesis IV (Enterococcus faecium)	282_55_640_158	0.230801	0.206113	0.579155	106_53_209_82	-0.243462	0.297446	1.24899	87_21_137_53	0.459644	0.145552	0.574719	202_24_195_74	1.14731	5.16e-06	2.37e-05	2.42e-06	0	-	4_29_6_38	-0.101457	1	0.0774622
PWY-5857: ubiquinol-10 biosynthesis (prokaryotic)	PWY-6471: peptidoglycan biosynthesis IV (Enterococcus faecium)	282_55_640_158	0.230801	0.206113	0.579122	106_53_209_82	-0.243462	0.297446	1.24887	87_21_137_53	0.459644	0.145552	0.574663	202_24_195_74	1.14731	5.16e-06	2.37e-05	2.42e-06	0	-	4_29_6_38	-0.101457	1	0.0774622
PWY-6471: peptidoglycan biosynthesis IV (Enterococcus faecium)	PWY-6708: ubiquinol-8 biosynthesis (prokaryotic)	282_640_55_158	0.230801	0.206113	0.57909	106_209_53_82	-0.243462	0.297446	1.24876	87_137_21_53	0.459644	0.145552	0.574607	202_195_24_74	1.14731	5.16e-06	2.37e-05	2.42e-06	0	-	4_6_29_38	-0.101457	1	0.0774622
KDO-NAGLIPASYN-PWY: superpathway of (Kdo)2-lipid A biosynthesis	PWY-5505: L-glutamate and L-glutamine biosynthesis	272_17_343_503	3.12783	1.84e-55	0	120_7_142_181	3.01866	5.7e-22	0	84_3_118_93	2.94704	3.37e-11	0	134_71_96_194	1.33276	2.88e-12	0	2.45e-06	0	IBD	26_2_12_37	3.45947	4.91e-08	0.00528193
METHANOGENESIS-PWY: methanogenesis from H2 and CO2	PWY-5920: superpathway of heme biosynthesis from glycine	103_434_119_479	-0.0451968	0.820357	1.87742	37_115_84_214	-0.193371	0.460431	1.80106	42_105_32_119	0.392869	0.182384	0.71869	10_54_144_287	-0.958882	0.00775292	0.0195654	2.46e-06	0	-	2_0_26_49	2.23427	0.272405	0.0468973
P122-PWY: heterolactic fermentation	PWY-4041: &gamma;-glutamyl cycle	167_164_345_459	0.303219	0.0241167	0.0798964	90_86_115_159	0.367979	0.0709808	0.338242	53_36_89_120	0.679781	0.0108424	0.0479322	153_49_139_154	1.23386	6.33e-10	0	2.49e-06	0	-	22_8_17_30	1.52897	0.00366994	0.585213
PWY-6113: superpathway of mycolate biosynthesis	HCAMHPDEG-PWY: 3-phenylpropanoate and 3-(3-hydroxyphenyl)propanoate degradation to 2-oxopent-4-enoate	172_532_7_424	2.90882	5.07e-24	0	76_276_6_92	1.37049	0.0010246	0.00520643	64_149_1_84	3.19066	1.84e-07	0	100_190_60_145	0.238038	0.264704	0.543446	2.5e-06	0	-	11_38_5_23	0.243941	0.891344	0.992318
PWY-6113: superpathway of mycolate biosynthesis	PWY-6690: cinnamate and 3-hydroxycinnamate degradation to 2-oxopent-4-enoate	172_532_7_424	2.90882	5.07e-24	0	76_276_6_92	1.37049	0.0010246	0.00520413	64_149_1_84	3.19066	1.84e-07	0	100_190_60_145	0.238038	0.264704	0.543422	2.5e-06	0	-	11_38_5_23	0.243941	0.891344	0.992318
POLYAMINSYN3-PWY: superpathway of polyamine biosynthesis II	PWY-5723: Rubisco shunt	364_354_73_344	1.57263	3.87e-28	0	153_182_25_90	1.09362	1.13e-05	0.000103768	115_110_10_63	1.84392	5.07e-08	0	151_105_109_130	0.537323	0.00394377	0.0101888	2.54e-06	0	-	17_15_21_24	0.251981	0.746357	0.561775
PWY0-1241: ADP-L-glycero-&beta;-D-manno-heptose biosynthesis	PWY0-862: (5Z)-dodec-5-enoate biosynthesis	469_33_275_358	2.90346	1.1e-68	0	225_9_144_72	2.47734	1.56e-15	0	138_5_88_67	2.95525	5.24e-15	0	290_4_101_100	4.15763	1.19e-37	0	2.55e-06	0	-	48_2_17_10	2.45445	0.000624595	0.0597538
PWY-6471: peptidoglycan biosynthesis IV (Enterococcus faecium)	PWY-6731: starch degradation III	250_672_50_163	0.187296	0.331019	0.879871	77_238_42_93	-0.335634	0.171071	0.769213	72_152_16_58	0.522088	0.125414	0.50101	122_275_12_86	1.12394	0.000452325	0.00134121	2.56e-06	0	-	1_9_4_63	0.801136	0.840019	0.759648
GLUCOSE1PMETAB-PWY: glucose and glucose-1-phosphate degradation	P122-PWY: heterolactic fermentation	211_332_120_472	0.913973	9.77e-12	0	119_116_57_158	1.03939	2.92e-07	8.22e-06	70_89_19_120	1.58261	2.76e-08	0	172_136_30_157	1.87577	6.92e-18	0	2.57e-06	0	-	26_25_4_22	1.6479	0.00656762	0.717232
CRNFORCAT-PWY: creatinine degradation I	P108-PWY: pyruvate fermentation to propanoate I	493_133_357_152	0.455451	0.00111766	0.00428157	202_73_136_39	-0.226569	0.372885	1.51506	171_40_66_21	0.314132	0.378281	1.38891	107_53_134_201	1.10203	4.12e-08	0	2.59e-06	0	-	3_3_41_30	-0.307967	1	0.084661
ARGORNPROST-PWY: arginine, ornithine and proline interconversion	CRNFORCAT-PWY: creatinine degradation I	153_86_473_423	0.461958	0.00254701	0.00936876	89_50_186_125	0.17614	0.463596	1.81525	73_17_138_70	0.759827	0.0164809	0.0727684	28_90_132_245	-0.538731	0.0319621	0.07575	2.63e-06	0	-	1_9_5_62	0.584592	0.976903	0.267782
KETOGLUCONMET-PWY: ketogluconate metabolism	RUMP-PWY: formaldehyde oxidation I	331_123_512_169	-0.119061	0.42627	1.09692	138_51_189_72	0.0284861	0.978891	3.14229	86_33_128_51	0.0342519	1	1.00413	57_188_112_138	-0.979396	7.64e-07	5.91e-06	2.68e-06	0	-	NA	NA	NA	NA
PWY490-3: nitrate reduction VI (assimilatory)	PWY0-1277: 3-phenylpropanoate and 3-(3-hydroxyphenyl)propanoate degradation	149_338_17_631	2.76867	3.85e-39	0	72_151_3_224	3.42411	5.76e-18	0	50_95_12_141	1.78942	4.14e-08	0	83_101_69_242	1.05446	1.64e-07	1.27e-06	2.68e-06	0	-	6_6_9_56	1.78295	0.0110136	0.28847
ENTBACSYN-PWY: enterobactin biosynthesis	PWYG-321: mycolate biosynthesis	294_13_420_408	3.05364	1.17e-43	0	113_5_246_86	1.97984	1.34e-06	1.55e-05	91_3_127_77	2.76574	1.43e-09	0	158_44_170_123	0.947771	5.2e-06	2.37e-05	2.69e-06	0	-	22_3_38_14	0.884243	0.272062	0.925999
PWY-6282: palmitoleate biosynthesis I (from (5Z)-dodec-5-enoate)	TCA-GLYOX-BYPASS: superpathway of glyoxylate bypass and TCA	440_274_56_365	2.33998	4.69e-56	0	184_175_12_79	1.90004	1.73e-10	0	127_91_10_70	2.23601	7.28e-12	0	271_102_10_112	3.34568	5.93e-35	0	2.73e-06	0	-	33_31_2_11	1.58761	0.0455557	0.0312353
PWY-7388: octanoyl-[acyl-carrier protein] biosynthesis (mitochondria, yeast)	TCA-GLYOX-BYPASS: superpathway of glyoxylate bypass and TCA	440_274_56_365	2.33998	4.69e-56	0	184_175_12_79	1.90004	1.73e-10	0	127_91_10_70	2.23601	7.28e-12	0	271_102_10_112	3.34568	5.93e-35	0	2.73e-06	0	-	33_31_2_11	1.58761	0.0455557	0.0312353
PWY-7664: oleate biosynthesis IV (anaerobic)	TCA-GLYOX-BYPASS: superpathway of glyoxylate bypass and TCA	440_274_56_365	2.33998	4.69e-56	0	184_175_12_79	1.90004	1.73e-10	0	127_91_10_70	2.23601	7.28e-12	0	271_102_10_112	3.34568	5.93e-35	0	2.73e-06	0	-	33_31_2_11	1.58761	0.0455557	0.0312353
P124-PWY: Bifidobacterium shunt	PWY-7371: 1,4-dihydroxy-6-naphthoate biosynthesis II	345_468_141_181	-0.0555875	0.724452	1.70629	216_120_73_41	0.0143488	1	1.11766	157_80_37_24	0.2455	0.491727	1.7449	117_171_45_162	0.894821	1.68e-05	6.61e-05	2.78e-06	0	-	2_2_25_48	0.642885	0.825793	0.790837
PWY-5505: L-glutamate and L-glutamine biosynthesis	PWY-7328: superpathway of UDP-glucose-derived O-antigen building blocks biosynthesis	350_265_69_451	2.14899	1.58e-51	0	182_80_80_108	1.11699	2.13e-08	0	135_67_35_61	1.24635	1.51e-06	9.37e-06	157_73_108_157	1.13482	1.78e-09	0	2.79e-06	0	-	33_5_16_23	2.16044	0.000103308	0.0831392
POLYISOPRENSYN-PWY: polyisoprenoid biosynthesis (E. coli)	PWY-6167: flavin biosynthesis II (archaea)	310_251_176_398	1.02513	9.96e-17	0	90_121_49_190	1.05312	7.02e-07	1.6e-05	87_69_44_98	1.02488	3e-05	0.000206028	38_245_24_188	0.187786	0.585836	1.09959	2.81e-06	0	IBD	1_33_0_43	1.35983	0.869525	0.483321
PWY-6282: palmitoleate biosynthesis I (from (5Z)-dodec-5-enoate)	PWY-922: mevalonate pathway I	507_207_246_175	0.554642	1.99e-05	8.44e-05	199_160_49_42	0.0650517	0.87285	2.90969	151_67_44_36	0.610281	0.0304489	0.133822	282_91_56_66	1.2903	1.93e-09	0	2.87e-06	0	-	4_60_0_13	0.697271	1	0.699477
PWY-7388: octanoyl-[acyl-carrier protein] biosynthesis (mitochondria, yeast)	PWY-922: mevalonate pathway I	507_207_246_175	0.554642	1.99e-05	8.44e-05	199_160_49_42	0.0650517	0.87285	2.90931	151_67_44_36	0.610281	0.0304489	0.13379	282_91_56_66	1.2903	1.93e-09	0	2.87e-06	0	-	4_60_0_13	0.697271	1	0.699477
PWY-7664: oleate biosynthesis IV (anaerobic)	PWY-922: mevalonate pathway I	507_207_246_175	0.554642	1.99e-05	8.44e-05	199_160_49_42	0.0650517	0.87285	2.90912	151_67_44_36	0.610281	0.0304489	0.133774	282_91_56_66	1.2903	1.93e-09	0	2.87e-06	0	-	4_60_0_13	0.697271	1	0.699477
RUMP-PWY: formaldehyde oxidation I	ECASYN-PWY: enterobacterial common antigen biosynthesis	174_669_60_232	0.00164044	1	1.31198	74_253_24_99	0.17692	0.582056	2.17872	57_157_15_69	0.492846	0.161991	0.641506	40_129_147_179	-0.966032	5.52e-06	2.47e-05	2.88e-06	0	-	NA	NA	NA	NA
P124-PWY: Bifidobacterium shunt	PWY0-1241: ADP-L-glycero-&beta;-D-manno-heptose biosynthesis	358_455_144_178	-0.028158	0.88344	1.99835	176_160_58_56	0.0602408	0.864436	2.8871	115_122_28_33	0.102801	0.828283	2.70551	146_142_148_59	-0.886925	5.55e-06	2.47e-05	2.9e-06	0	IBD	3_1_47_26	0.263713	1	0.261148
P124-PWY: Bifidobacterium shunt	PWY-6823: molybdenum cofactor biosynthesis	167_646_69_253	-0.0565528	0.786529	1.82241	76_260_26_88	-0.0194543	1	1.11677	57_180_13_48	0.134928	0.821294	2.6795	76_212_108_99	-1.10824	8.86e-09	0	2.92e-06	0	IBD	2_2_16_57	1.24842	0.388585	0.0137533
GLYOXYLATE-BYPASS: glyoxylate cycle	PWY-5791: 1,4-dihydroxy-2-naphthoate biosynthesis II (plants)	446_128_218_343	1.69791	8.15e-40	0	187_41_94_128	1.81541	1.03e-17	0	127_30_59_82	1.75721	1.01e-11	0	270_29_78_118	2.6277	1.2e-32	0	2.95e-06	0	IBD	37_4_15_21	2.44748	2.3e-05	0.780613
GLYOXYLATE-BYPASS: glyoxylate cycle	PWY-5837: 1,4-dihydroxy-2-naphthoate biosynthesis I	446_128_218_343	1.69791	8.15e-40	0	187_41_94_128	1.81541	1.03e-17	0	127_30_59_82	1.75721	1.01e-11	0	270_29_78_118	2.6277	1.2e-32	0	2.95e-06	0	IBD	37_4_15_21	2.44748	2.3e-05	0.780613
PWY-5692: allantoin degradation to glyoxylate II	PWY-6285: superpathway of fatty acids biosynthesis (E. coli)	150_135_161_689	1.55645	6.28e-28	0	71_41_75_263	1.79392	1.99e-15	0	69_28_34_167	2.47145	1.3e-19	0	67_50_132_246	0.910934	2.73e-05	9.76e-05	2.97e-06	0	-	5_11_19_42	0.0414907	1	0.163751
PWY-6285: superpathway of fatty acids biosynthesis (E. coli)	URDEGR-PWY: superpathway of allantoin degradation in plants	150_161_135_689	1.55645	6.28e-28	0	71_75_41_263	1.79392	1.99e-15	0	69_34_28_167	2.47145	1.3e-19	0	67_132_50_246	0.910934	2.73e-05	9.75e-05	2.97e-06	0	-	5_19_11_42	0.0414907	1	0.163751
GLYOXYLATE-BYPASS: glyoxylate cycle	P124-PWY: Bifidobacterium shunt	407_167_406_155	-0.0718806	0.630842	1.52932	168_60_168_54	-0.104443	0.707549	2.52143	127_30_110_31	0.175362	0.636816	2.17146	148_151_140_56	-0.930968	2.24e-06	1.57e-05	2.97e-06	0	IBD	2_39_2_34	-0.135341	1	0.399675
GALACTARDEG-PWY: D-galactarate degradation I	PWY0-1241: ADP-L-glycero-&beta;-D-manno-heptose biosynthesis	304_47_198_586	2.94132	9.57e-82	0	131_18_103_198	2.61245	3e-26	0	103_9_40_146	3.674	2.94e-31	0	210_8_84_193	4.03795	4.94e-49	0	2.97e-06	0	-	23_3_27_24	1.78872	0.00574542	0.00231018
GLUCARGALACTSUPER-PWY: superpathway of D-glucarate and D-galactarate degradation	PWY0-1241: ADP-L-glycero-&beta;-D-manno-heptose biosynthesis	304_47_198_586	2.94132	9.57e-82	0	131_18_103_198	2.61245	3e-26	0	103_9_40_146	3.674	2.94e-31	0	210_8_84_193	4.03795	4.94e-49	0	2.97e-06	0	-	23_3_27_24	1.78872	0.00574542	0.00231018
PWY-5971: palmitate biosynthesis II (bacteria and plants)	PWY490-3: nitrate reduction VI (assimilatory)	418_286_69_362	2.03064	4.66e-46	0	194_158_29_69	1.06161	1.45e-05	0.000123922	123_90_22_63	1.34842	1.47e-06	9.38e-06	146_186_38_125	0.940242	1.36e-05	5.16e-05	3.01e-06	0	-	11_38_1_27	1.70041	0.0809607	0.412949
KDO-NAGLIPASYN-PWY: superpathway of (Kdo)2-lipid A biosynthesis	RUMP-PWY: formaldehyde oxidation I	200_89_643_203	-0.34468	0.0264491	0.087211	92_35_235_88	-0.0210324	1	1.00354	70_17_144_67	0.63226	0.0510417	0.216504	45_160_124_166	-0.969892	2.66e-06	1.67e-05	3.02e-06	0	-	NA	NA	NA	NA
PWY-5918: superpathay of heme biosynthesis from glutamate	PWY-3781: aerobic respiration I (cytochrome c)	165_586_74_310	0.162183	0.335884	0.894779	35_333_9_73	-0.194117	0.765	2.65076	28_200_5_65	0.526392	0.380484	1.39362	117_234_18_126	1.23145	4.72e-06	2.38e-05	3.03e-06	0	-	10_36_1_30	1.76632	0.0677431	0.572209
POLYISOPRENSYN-PWY: polyisoprenoid biosynthesis (E. coli)	PWY-7328: superpathway of UDP-glucose-derived O-antigen building blocks biosynthesis	350_211_69_505	2.48936	1.4e-68	0	158_53_104_135	1.34586	3.58e-11	0	120_36_50_92	1.79957	1.05e-12	0	220_63_45_167	2.54813	4.41e-35	0	3.04e-06	0	-	31_3_18_25	2.51813	3.22e-05	0.964683
FASYN-INITIAL-PWY: superpathway of fatty acid biosynthesis initiation (E. coli)	PWY-922: mevalonate pathway I	508_207_245_175	0.560676	1.62e-05	6.49e-05	199_160_49_42	0.0650517	0.87285	2.90988	151_67_44_36	0.610281	0.0304489	0.133839	282_91_56_66	1.2903	1.93e-09	0	3.14e-06	0	-	4_62_0_11	0.504405	1	0.609885
AST-PWY: L-arginine degradation II (AST pathway)	PWY-6895: superpathway of thiamin diphosphate biosynthesis II	253_45_98_739	3.73357	7.48e-121	0	98_20_46_286	3.38792	1.2e-42	0	91_6_23_178	4.67212	1.05e-41	0	199_9_38_249	4.91332	2.23e-72	0	3.14e-06	0	-	23_1_8_45	4.42918	2.24e-10	0.626399
P125-PWY: superpathway of (R,R)-butanediol biosynthesis	PWY-6895: superpathway of thiamin diphosphate biosynthesis II	82_170_269_614	0.0983035	0.570915	1.40648	32_70_112_236	-0.0313776	0.991943	3.1625	21_24_93_160	0.409712	0.267188	1.02055	95_46_142_212	1.11927	8.02e-08	1.3e-06	3.15e-06	0	-	1_1_30_45	0.399986	1	0.547759
GALACTARDEG-PWY: D-galactarate degradation I	P108-PWY: pyruvate fermentation to propanoate I	308_43_542_242	1.15377	4.55e-11	0	138_11_200_101	1.80777	4.04e-09	0	104_8_133_53	1.5947	2.4e-05	0.000162476	112_106_129_148	0.191712	0.33222	0.671359	3.19e-06	0	-	15_11_29_22	0.027618	1	0.74878
GLUCARGALACTSUPER-PWY: superpathway of D-glucarate and D-galactarate degradation	P108-PWY: pyruvate fermentation to propanoate I	308_43_542_242	1.15377	4.55e-11	0	138_11_200_101	1.80777	4.04e-09	0	104_8_133_53	1.5947	2.4e-05	0.000162449	112_106_129_148	0.191712	0.33222	0.67133	3.19e-06	0	-	15_11_29_22	0.027618	1	0.74878
P125-PWY: superpathway of (R,R)-butanediol biosynthesis	PWY-7315: dTDP-N-acetylthomosamine biosynthesis	116_136_341_542	0.304407	0.0405579	0.129809	41_61_144_204	-0.0460553	0.930101	3.02722	18_27_96_157	0.0934672	0.903815	2.90121	103_38_164_190	1.13565	1.41e-07	1.28e-06	3.21e-06	0	-	1_1_38_37	-0.0263173	1	0.331701
METHANOGENESIS-PWY: methanogenesis from H2 and CO2	PWY-5838: superpathway of menaquinol-8 biosynthesis I	184_353_179_419	0.198654	0.134178	0.391967	53_99_95_203	0.136064	0.587683	2.19627	57_90_55_96	0.0995951	0.765169	2.522	22_42_221_210	-0.686926	0.0177142	0.0434915	3.23e-06	0	IBD	2_0_34_41	1.79417	0.482799	0.118818
METHANOGENESIS-PWY: methanogenesis from H2 and CO2	PWY-5861: superpathway of demethylmenaquinol-8 biosynthesis	184_353_179_419	0.198654	0.134178	0.391944	53_99_95_203	0.136064	0.587683	2.1961	57_90_55_96	0.0995951	0.765169	2.52165	22_42_221_210	-0.686926	0.0177142	0.0434889	3.23e-06	0	IBD	2_0_34_41	1.79417	0.482799	0.118818
METHGLYUT-PWY: superpathway of methylglyoxal degradation	PWY-6167: flavin biosynthesis II (archaea)	126_154_360_495	0.118124	0.433093	1.10667	43_83_96_228	0.209908	0.407007	1.63246	47_47_84_120	0.354898	0.193538	0.762375	19_209_43_224	-0.733195	0.0146088	0.0359959	3.32e-06	0	-	1_26_0_50	1.74344	0.662887	0.139397
PWY-6630: superpathway of L-tyrosine biosynthesis	PWY-6859: all-trans-farnesol biosynthesis	530_112_296_197	1.14456	5.68e-17	0	184_70_86_110	1.20691	1.71e-09	0	150_27_64_57	1.5849	4.88e-09	0	270_65_53_107	2.11603	1.14e-24	0	3.33e-06	0	-	28_11_2_36	3.58858	1.42e-08	0.056549
PWY-6113: superpathway of mycolate biosynthesis	PWY-6823: molybdenum cofactor biosynthesis	224_480_12_419	2.75238	4.65e-31	0	98_254_4_94	2.09528	1.93e-06	2.5e-05	67_146_3_82	2.38514	9e-07	5.74e-06	124_166_60_145	0.586843	0.00314174	0.00827777	3.33e-06	0	-	11_38_7_21	-0.155161	0.988969	0.19662
GLUCOSE1PMETAB-PWY: glucose and glucose-1-phosphate degradation	P124-PWY: Bifidobacterium shunt	392_151_421_171	0.0527144	0.738095	1.72872	173_62_163_52	-0.114989	0.672413	2.43173	129_30_108_31	0.209192	0.554742	1.9222	156_152_132_55	-0.844308	2.11e-05	7.91e-05	3.38e-06	0	-	3_48_1_25	0.204413	1	0.306264
PWY-6803: phosphatidylcholine acyl editing	PWYG-321: mycolate biosynthesis	368_35_346_386	2.44916	2.27e-48	0	166_8_193_83	2.1345	1.72e-10	0	126_9_92_71	2.33144	2.95e-12	0	197_56_131_111	1.08652	4.39e-08	0	3.38e-06	0	-	31_6_29_11	0.636142	0.373345	0.443737
METHGLYUT-PWY: superpathway of methylglyoxal degradation	P108-PWY: pyruvate fermentation to propanoate I	251_29_599_256	1.29409	1.15e-10	0	118_8_220_104	1.88814	3.84e-08	0	92_2_145_59	2.71672	3.42e-07	0	118_110_123_144	0.226936	0.242258	0.501576	3.38e-06	0	-	17_10_27_23	0.35364	0.617714	0.805149
PWY-6531: mannitol cycle	PWY-7315: dTDP-N-acetylthomosamine biosynthesis	326_428_131_250	0.372591	0.00510413	0.0182564	175_249_10_16	0.100165	0.964415	3.10219	98_163_16_21	-0.242064	0.608831	2.08269	149_159_118_69	-0.598334	0.00203723	0.00544399	3.38e-06	0	-	31_28_8_10	0.311393	0.743983	0.105318
PWY-4702: phytate degradation I	PWY-5083: NAD/NADH phosphorylation and dephosphorylation	472_369_96_198	0.967133	7.34e-12	0	195_107_47_101	1.3574	1.17e-10	0	136_86_25_51	1.15908	3.6e-05	0.000235889	257_69_56_113	2.00726	5.02e-23	0	3.41e-06	0	-	37_7_18_15	1.43251	0.0107225	0.312141
FASYN-ELONG-PWY: fatty acid elongation -- saturated	PWY-922: mevalonate pathway I	509_207_244_175	0.566722	1.31e-05	5.48e-05	199_160_49_42	0.0650517	0.87285	2.91007	151_67_44_36	0.610281	0.0304489	0.133855	282_91_56_66	1.2903	1.93e-09	0	3.43e-06	0	-	4_60_0_13	0.697271	1	0.699477
PWY490-3: nitrate reduction VI (assimilatory)	ORNDEG-PWY: superpathway of ornithine degradation	131_356_13_635	2.8544	4.74e-35	0	64_159_7_220	2.47562	3.34e-13	0	44_101_7_146	2.14755	1.17e-08	0	62_122_60_251	0.751855	0.000489119	0.00142741	3.44e-06	0	-	6_6_8_57	1.91172	0.00628817	0.0966405
P105-PWY: TCA cycle IV (2-oxoglutarate decarboxylase)	POLYAMINSYN3-PWY: superpathway of polyamine biosynthesis II	355_68_363_349	1.60742	2.19e-28	0	150_22_185_93	1.21535	2.13e-06	2.68e-05	113_6_112_67	2.34918	6.47e-10	0	154_106_102_133	0.636288	0.000621861	0.00183836	3.46e-06	0	-	16_16_16_29	0.58103	0.305524	0.911794
P108-PWY: pyruvate fermentation to propanoate I	PWY0-1415: superpathway of heme biosynthesis from uroporphyrinogen-III	309_541_45_240	1.10562	1.7e-10	0	149_189_15_97	1.60192	1.22e-08	0	107_130_7_54	1.78942	3.77e-06	2.36e-05	123_118_118_136	0.18274	0.353739	0.707543	3.47e-06	0	-	28_16_11_22	1.21771	0.0177738	0.0421424
KETOGLUCONMET-PWY: ketogluconate metabolism	PWY-7235: superpathway of ubiquinol-6 biosynthesis (eukaryotic)	89_365_52_629	1.07709	3.83e-09	0	62_127_84_177	0.0292693	0.966258	3.10372	19_100_46_133	-0.585094	0.0686418	0.287244	34_211_29_221	0.202767	0.533984	1.01854	3.47e-06	0	-	3_27_11_36	-0.906458	0.267837	0.119845
KETOGLUCONMET-PWY: ketogluconate metabolism	P23-PWY: reductive TCA cycle I	363_91_136_545	2.76482	7.79e-88	0	163_26_74_187	2.74265	2.97e-33	0	104_15_47_132	2.9342	2.36e-24	0	153_92_55_195	1.76567	2.14e-19	0	3.48e-06	0	IBD	3_27_2_45	0.839999	0.574461	0.295979
P122-PWY: heterolactic fermentation	TCA-GLYOX-BYPASS: superpathway of glyoxylate bypass and TCA	175_156_321_483	0.522637	8.54e-05	0.00035159	88_88_108_166	0.428245	0.0348807	0.168145	51_38_86_123	0.64702	0.0152347	0.0685012	153_49_128_165	1.38477	3.27e-12	0	3.51e-06	0	-	21_9_14_33	1.65416	0.00147278	0.617591
AST-PWY: L-arginine degradation II (AST pathway)	POLYAMINSYN3-PWY: superpathway of polyamine biosynthesis II	263_35_455_382	1.82985	5.28e-25	0	103_15_232_100	1.06	0.000377592	0.00204034	92_5_133_68	2.15519	2.1e-07	0	123_85_133_154	0.513817	0.00664591	0.0169648	3.57e-06	0	-	13_11_19_34	0.730888	0.209774	0.678951
P125-PWY: superpathway of (R,R)-butanediol biosynthesis	PWY-4041: &gamma;-glutamyl cycle	120_132_392_491	0.129993	0.401938	1.0417	50_52_155_193	0.179792	0.491197	1.89516	22_23_120_133	0.0589666	0.98123	3.07929	108_33_184_170	1.09629	9.48e-07	8.19e-06	3.58e-06	0	IBD	2_0_37_38	1.63576	0.571171	0.733116
GLYCOCAT-PWY: glycogen degradation I (bacterial)	KDO-NAGLIPASYN-PWY: superpathway of (Kdo)2-lipid A biosynthesis	270_428_19_418	2.60624	1.23e-37	0	116_254_11_69	1.01757	0.00290681	0.0147608	86_157_1_54	2.99345	2.66e-06	1.65e-05	197_141_8_149	3.20067	2.3e-28	0	3.58e-06	0	-	28_35_0_14	3.14767	0.00732035	0.971929
PWY-6895: superpathway of thiamin diphosphate biosynthesis II	PWY-3781: aerobic respiration I (cytochrome c)	81_270_158_626	0.174725	0.29231	0.788041	12_132_32_274	-0.227143	0.62893	2.30781	16_98_17_167	0.472086	0.266435	1.01703	93_144_42_216	1.19277	1.98e-08	0	3.59e-06	0	-	8_23_3_43	1.50306	0.045013	0.665359
CRNFORCAT-PWY: creatinine degradation I	PWY-5384: sucrose degradation IV (sucrose phosphorylase)	525_101_414_95	0.176345	0.295792	0.79924	224_51_141_34	0.0609535	0.89962	2.96743	180_31_70_17	0.352331	0.367569	1.35624	125_35_300_35	-0.873142	0.00101262	0.00290016	3.6e-06	0	-	3_3_46_25	-0.600774	0.723711	0.744733
PWY-6113: superpathway of mycolate biosynthesis	PWY-7204: pyridoxal 5'-phosphate salvage II (plants)	382_322_53_378	2.12716	1.01e-44	0	173_179_17_81	1.5044	4.08e-08	0	122_91_14_71	1.88732	4.92e-10	0	169_121_73_132	0.922236	1.13e-06	9.28e-06	3.6e-06	0	-	25_24_15_13	-0.098145	1	0.0428666
FASYN-ELONG-PWY: fatty acid elongation -- saturated	TCA-GLYOX-BYPASS: superpathway of glyoxylate bypass and TCA	441_275_55_364	2.35373	2.87e-56	0	184_175_12_79	1.90004	1.73e-10	0	127_91_10_70	2.23601	7.28e-12	0	271_102_10_112	3.34568	5.93e-35	0	3.65e-06	0	-	33_31_2_11	1.58761	0.0455557	0.0312353
GLUCARDEG-PWY: D-glucarate degradation I	PWY-6471: peptidoglycan biosynthesis IV (Enterococcus faecium)	277_50_645_163	0.330635	0.0722365	0.221199	96_49_219_86	-0.263637	0.266106	1.14488	82_25_142_49	0.116751	0.781183	2.58739	201_24_196_74	1.13725	6.33e-06	2.87e-05	3.69e-06	0	-	4_23_6_44	0.270764	0.945149	0.222899
POLYISOPRENSYN-PWY: polyisoprenoid biosynthesis (E. coli)	PWY-5791: 1,4-dihydroxy-2-naphthoate biosynthesis II (plants)	438_123_226_348	1.69801	1.53e-39	0	169_42_112_127	1.50851	8.83e-13	0	129_27_57_85	1.94623	1.1e-13	0	257_26_91_121	2.55745	3.66e-30	0	3.69e-06	0	-	34_0_18_25	4.55501	3.97e-07	0.176382
POLYISOPRENSYN-PWY: polyisoprenoid biosynthesis (E. coli)	PWY-5837: 1,4-dihydroxy-2-naphthoate biosynthesis I	438_123_226_348	1.69801	1.53e-39	0	169_42_112_127	1.50851	8.83e-13	0	129_27_57_85	1.94623	1.1e-13	0	257_26_91_121	2.55745	3.66e-30	0	3.69e-06	0	-	34_0_18_25	4.55501	3.97e-07	0.176382
ARGININE-SYN4-PWY: L-ornithine de novo biosynthesis	PWY-5083: NAD/NADH phosphorylation and dephosphorylation	554_537_14_30	0.774716	0.0221552	0.0735325	240_207_2_1	-0.363237	1	1.1148	161_137_0_0	0.160881	1	1.88495	263_176_50_6	-1.64944	4.45e-05	0.000154752	3.69e-06	0	-	50_21_5_1	-0.445363	0.973599	0.2505
P122-PWY: heterolactic fermentation	PWY-6174: mevalonate pathway II (archaea)	126_205_221_583	0.483418	0.000558063	0.00221633	38_138_45_229	0.337979	0.205873	0.917508	37_52_59_150	0.591515	0.0333482	0.142143	13_189_29_264	-0.448248	0.247403	0.511969	3.71e-06	0	-	NA	NA	NA	NA
METHANOGENESIS-PWY: methanogenesis from H2 and CO2	METHGLYUT-PWY: superpathway of methylglyoxal degradation	136_401_144_454	0.0670355	0.675714	1.61708	48_104_78_220	0.265176	0.267782	1.14975	48_99_46_105	0.100665	0.778441	2.57939	19_45_209_222	-0.787094	0.00791701	0.0199166	3.71e-06	0	IBD	2_0_25_50	2.29273	0.249036	0.0533758
P108-PWY: pyruvate fermentation to propanoate I	PWY-5855: ubiquinol-7 biosynthesis (prokaryotic)	299_551_38_247	1.25022	5.9e-12	0	148_190_11_101	1.92864	2.01e-10	0	102_135_6_55	1.86547	4.16e-06	2.36e-05	119_122_107_147	0.291543	0.127071	0.275975	3.73e-06	0	-	22_22_11_22	0.671168	0.22692	0.450321
P108-PWY: pyruvate fermentation to propanoate I	PWY-5856: ubiquinol-9 biosynthesis (prokaryotic)	299_551_38_247	1.25022	5.9e-12	0	148_190_11_101	1.92864	2.01e-10	0	102_135_6_55	1.86547	4.16e-06	2.35e-05	119_122_107_147	0.291543	0.127071	0.275962	3.73e-06	0	-	22_22_11_22	0.671168	0.22692	0.450321
P108-PWY: pyruvate fermentation to propanoate I	PWY-5857: ubiquinol-10 biosynthesis (prokaryotic)	299_551_38_247	1.25022	5.9e-12	0	148_190_11_101	1.92864	2.01e-10	0	102_135_6_55	1.86547	4.16e-06	2.35e-05	119_122_107_147	0.291543	0.127071	0.275949	3.73e-06	0	-	22_22_11_22	0.671168	0.22692	0.450321
P108-PWY: pyruvate fermentation to propanoate I	PWY-6708: ubiquinol-8 biosynthesis (prokaryotic)	299_551_38_247	1.25022	5.9e-12	0	148_190_11_101	1.92864	2.01e-10	0	102_135_6_55	1.86547	4.16e-06	2.35e-05	119_122_107_147	0.291543	0.127071	0.275922	3.73e-06	0	-	22_22_11_22	0.671168	0.22692	0.450321
GLYCOCAT-PWY: glycogen degradation I (bacterial)	KETOGLUCONMET-PWY: ketogluconate metabolism	387_311_67_370	1.92104	1.29e-40	0	167_203_22_58	0.760829	0.00604893	0.0300326	113_130_6_49	1.8906	3.2e-06	1.82e-05	222_116_23_134	2.3916	1.57e-25	0	3.74e-06	0	-	29_34_1_13	2.04066	0.0224276	0.706197
P105-PWY: TCA cycle IV (2-oxoglutarate decarboxylase)	PWY-6471: peptidoglycan biosynthesis IV (Enterococcus faecium)	348_75_574_138	0.106876	0.550731	1.36767	111_61_204_74	-0.414781	0.0590608	0.281175	92_27_132_47	0.18717	0.586214	2.02226	226_34_171_64	0.903868	0.000132845	0.000420519	3.79e-06	0	-	4_28_6_39	-0.0413282	1	0.17746
AST-PWY: L-arginine degradation II (AST pathway)	PWY-5505: L-glutamate and L-glutamine biosynthesis	277_21_338_499	2.94685	1.61e-54	0	110_8_152_180	2.73352	1.09e-18	0	91_6_111_90	2.43586	8.19e-11	0	134_74_96_191	1.27611	1.88e-11	0	3.8e-06	0	-	22_2_16_37	3.01821	2.97e-06	0.020822
ARGININE-SYN4-PWY: L-ornithine de novo biosynthesis	GLUCOSE1PMETAB-PWY: glucose and glucose-1-phosphate degradation	533_558_10_34	1.14379	0.00134334	0.00510316	233_214_2_1	-0.425953	1	1.10627	159_139_0_0	0.133979	1	1.5995	259_180_49_7	-1.52404	8.27e-05	0.000272802	3.81e-06	0	-	47_24_4_2	0.0742699	1	0.082447
P108-PWY: pyruvate fermentation to propanoate I	PWY66-398: TCA cycle III (animals)	500_350_40_245	2.15824	1.03e-38	0	199_139_9_103	2.74603	3.42e-20	0	146_91_12_49	1.84693	1.4e-08	0	114_127_61_193	1.0387	1.09e-07	1.29e-06	3.83e-06	0	-	7_37_0_33	2.59525	0.0657476	0.297018
ARGININE-SYN4-PWY: L-ornithine de novo biosynthesis	GLYCOLYSIS-TCA-GLYOX-BYPASS: superpathway of glycolysis, pyruvate dehydrogenase, TCA, and glyoxylate bypass	479_612_7_37	1.36463	0.00052878	0.00210869	194_253_2_1	-0.775757	0.794918	2.72234	137_161_0_0	-0.160881	1	1.88848	231_208_48_8	-1.63686	6.5e-06	2.87e-05	3.87e-06	0	-	31_40_3_3	-0.251314	1	0.115576
PWY-5692: allantoin degradation to glyoxylate II	PWY-7013: L-1,2-propanediol degradation	101_184_121_729	1.19485	1.08e-14	0	38_74_34_304	1.51757	5.55e-09	0	48_49_28_173	1.78586	1.2e-10	0	43_74_107_271	0.388433	0.101286	0.223002	3.88e-06	0	-	5_11_15_46	0.361013	0.765631	0.965599
URDEGR-PWY: superpathway of allantoin degradation in plants	PWY-7013: L-1,2-propanediol degradation	101_184_121_729	1.19485	1.08e-14	0	38_74_34_304	1.51757	5.55e-09	0	48_49_28_173	1.78586	1.2e-10	0	43_74_107_271	0.388433	0.101286	0.22299	3.88e-06	0	-	5_11_15_46	0.361013	0.765631	0.965599
PWY-6629: superpathway of L-tryptophan biosynthesis	RUMP-PWY: formaldehyde oxidation I	221_84_622_208	-0.130134	0.431499	1.10453	89_34_238_89	-0.0268514	1	1.11891	82_22_132_62	0.547867	0.0698014	0.291176	47_160_122_166	-0.91068	9.14e-06	3.96e-05	3.91e-06	0	-	NA	NA	NA	NA
PWY-7328: superpathway of UDP-glucose-derived O-antigen building blocks biosynthesis	PWY0-1415: superpathway of heme biosynthesis from uroporphyrinogen-III	277_142_77_639	2.77689	2.4e-83	0	131_131_33_155	1.5351	4.18e-12	0	94_76_20_108	1.87763	8.86e-12	0	202_63_39_191	2.73829	7.12e-39	0	3.92e-06	0	-	33_16_6_22	1.9499	0.000334244	0.176333
CRNFORCAT-PWY: creatinine degradation I	PWY-5723: Rubisco shunt	234_392_203_306	-0.105529	0.423238	1.08989	106_169_72_103	-0.108723	0.649958	2.35778	92_119_33_54	0.230548	0.44695	1.61199	61_99_199_136	-0.86061	1.5e-05	5.94e-05	3.93e-06	0	IBD	3_3_35_36	0.0277796	1	0.276204
FASYN-INITIAL-PWY: superpathway of fatty acid biosynthesis initiation (E. coli)	TCA-GLYOX-BYPASS: superpathway of glyoxylate bypass and TCA	441_274_55_365	2.36011	1.37e-56	0	184_175_12_79	1.90004	1.73e-10	0	127_91_10_70	2.23601	7.28e-12	0	271_102_10_112	3.34568	5.93e-35	0	3.96e-06	0	-	33_33_2_9	1.335	0.120284	0.0149422
POLYISOPRENSYN-PWY: polyisoprenoid biosynthesis (E. coli)	PWY-7254: TCA cycle VII (acetate-producers)	420_141_114_460	2.48088	2.65e-76	0	152_59_33_206	2.75994	2.5e-35	0	124_32_25_117	2.87083	7.04e-26	0	251_32_39_173	3.52608	8.92e-55	0	3.99e-06	0	-	28_6_6_37	3.23064	1.22e-08	0.654295
PWY-6471: peptidoglycan biosynthesis IV (Enterococcus faecium)	PWY-7409: phospholipid remodeling (phosphatidylethanolamine, yeast)	230_692_53_160	-0.00144509	1	1.1202	72_243_46_89	-0.556744	0.0175985	0.0862409	73_151_24_50	0	1	1.00645	180_217_25_73	0.872139	0.000609195	0.00179411	3.99e-06	0	-	3_7_27_40	-0.375024	0.833183	0.090573
ARGININE-SYN4-PWY: L-ornithine de novo biosynthesis	PWY-6859: all-trans-farnesol biosynthesis	802_289_24_20	0.841328	0.00827366	0.0289765	269_178_1_2	0.922805	0.683144	2.45039	214_84_0_0	0.931558	1	1.32016	274_165_49_7	-1.38109	0.000466705	0.00137609	4.04e-06	0	IBD	27_44_3_3	-0.481303	0.837361	0.312441
GLUCOSE1PMETAB-PWY: glucose and glucose-1-phosphate degradation	PWY-6113: superpathway of mycolate biosynthesis	478_65_226_366	2.46986	2.29e-66	0	217_18_135_80	1.94371	9.85e-14	0	142_17_71_68	2.05428	9.92e-13	0	217_91_73_114	1.30915	1.26e-11	0	4.07e-06	0	-	36_15_13_13	0.856472	0.128518	0.390526
P162-PWY: L-glutamate degradation V (via hydroxyglutarate)	PWY0-1241: ADP-L-glycero-&beta;-D-manno-heptose biosynthesis	430_483_72_150	0.614273	0.000114441	0.000483286	220_199_14_17	0.288136	0.547874	2.07589	138_147_5_8	0.37236	0.693227	2.33143	178_146_116_55	-0.543945	0.00758817	0.0192332	4.09e-06	0	-	25_14_25_13	-0.071459	1	0.354586
PWY-5897: superpathway of menaquinol-11 biosynthesis	UBISYN-PWY: superpathway of ubiquinol-8 biosynthesis (prokaryotic)	226_438_19_452	2.48376	3.4e-33	0	99_182_5_164	2.79157	1.35e-14	0	82_104_4_108	2.94628	3.05e-13	0	189_158_2_146	4.24937	5.28e-28	0	4.11e-06	0	-	24_28_0_25	3.78059	0.000198446	0.768368
PWY-5898: superpathway of menaquinol-12 biosynthesis	UBISYN-PWY: superpathway of ubiquinol-8 biosynthesis (prokaryotic)	226_438_19_452	2.48376	3.4e-33	0	99_182_5_164	2.79157	1.35e-14	0	82_104_4_108	2.94628	3.05e-13	0	189_158_2_146	4.24937	5.28e-28	0	4.11e-06	0	-	24_28_0_25	3.78059	0.000198446	0.768368
PWY-5899: superpathway of menaquinol-13 biosynthesis	UBISYN-PWY: superpathway of ubiquinol-8 biosynthesis (prokaryotic)	226_438_19_452	2.48376	3.4e-33	0	99_182_5_164	2.79157	1.35e-14	0	82_104_4_108	2.94628	3.05e-13	0	189_158_2_146	4.24937	5.28e-28	0	4.11e-06	0	-	24_28_0_25	3.78059	0.000198446	0.768368
GALACTARDEG-PWY: D-galactarate degradation I	POLYAMINSYN3-PWY: superpathway of polyamine biosynthesis II	296_55_422_362	1.5225	1.57e-22	0	128_21_207_94	1.00134	0.00016163	0.000938802	103_9_122_64	1.74683	7.8e-07	5.77e-06	125_93_131_146	0.402363	0.0335604	0.0792423	4.15e-06	0	-	12_14_20_31	0.281143	0.728568	0.812999
GLUCARGALACTSUPER-PWY: superpathway of D-glucarate and D-galactarate degradation	POLYAMINSYN3-PWY: superpathway of polyamine biosynthesis II	296_55_422_362	1.5225	1.57e-22	0	128_21_207_94	1.00134	0.00016163	0.000938651	103_9_122_64	1.74683	7.8e-07	5.77e-06	125_93_131_146	0.402363	0.0335604	0.0792377	4.15e-06	0	-	12_14_20_31	0.281143	0.728568	0.812999
PWY-5138: unsaturated, even numbered fatty acid &beta;-oxidation	PWY-6113: superpathway of mycolate biosynthesis	217_20_487_411	2.19229	1.86e-25	0	94_8_258_90	1.35899	0.00023655	0.00131132	64_5_149_80	1.84288	2.17e-05	0.000158021	107_56_183_149	0.438332	0.0335499	0.0790562	4.16e-06	0	-	10_6_39_22	-0.0832123	1	0.383381
PWY-5138: unsaturated, even numbered fatty acid &beta;-oxidation	PWY0-1241: ADP-L-glycero-&beta;-D-manno-heptose biosynthesis	208_29_294_604	2.67467	2.36e-51	0	96_6_138_210	3.11636	1.61e-21	0	65_4_78_151	3.33546	9.54e-18	0	160_3_134_198	4.21476	4.53e-34	0	4.25e-06	0	-	16_0_34_27	3.26973	0.0040249	0.544392
KETOGLUCONMET-PWY: ketogluconate metabolism	P108-PWY: pyruvate fermentation to propanoate I	384_70_466_215	0.924034	1.35e-09	0	175_14_163_98	1.98673	8.56e-13	0	113_6_124_55	2.05208	2.21e-07	0	134_111_107_143	0.476384	0.0107126	0.0267124	4.31e-06	0	-	20_10_24_23	0.627377	0.275811	0.767164
GLYOXYLATE-BYPASS: glyoxylate cycle	RUMP-PWY: formaldehyde oxidation I	415_159_428_133	-0.208751	0.142073	0.41359	169_59_158_64	0.147787	0.551674	2.08948	114_43_100_41	0.0833496	0.844033	2.76018	77_222_92_104	-0.932671	1.95e-06	1.35e-05	4.41e-06	0	-	NA	NA	NA	NA
PWY0-1338: polymyxin resistance	PWY490-3: nitrate reduction VI (assimilatory)	287_48_200_600	2.87661	1.91e-78	0	121_19_102_208	2.53958	3.02e-25	0	83_16_62_137	2.40994	4e-17	0	124_91_60_220	1.60122	3.32e-16	0	4.43e-06	0	-	9_20_3_45	1.79582	0.01107	0.783535
AST-PWY: L-arginine degradation II (AST pathway)	P108-PWY: pyruvate fermentation to propanoate I	267_31_583_254	1.30939	1.97e-11	0	109_9_229_103	1.6483	1.11e-06	1.58e-05	94_3_143_58	2.39853	7.76e-07	5.77e-06	107_101_134_153	0.189568	0.341392	0.688877	4.52e-06	0	-	16_8_28_25	0.552069	0.389988	0.49762
ARGORNPROST-PWY: arginine, ornithine and proline interconversion	PWY-3781: aerobic respiration I (cytochrome c)	44_195_195_701	-0.202411	0.313494	0.840515	11_128_33_278	-0.295709	0.510243	1.96022	12_78_21_187	0.328356	0.503976	1.77212	53_65_82_295	1.0735	1.45e-06	1.14e-05	4.55e-06	0	-	2_8_9_58	0.59396	0.765707	0.563586
PWY-4702: phytate degradation I	PWY-5840: superpathway of menaquinol-7 biosynthesis	478_363_112_182	0.758674	4.69e-08	0	195_107_64_84	0.868156	2.77e-05	0.000208117	141_81_30_46	0.973422	0.000442371	0.00232348	242_84_57_112	1.72542	6.44e-18	0	4.55e-06	0	-	28_16_8_25	1.64516	0.00161579	0.88248
CENTFERM-PWY: pyruvate fermentation to butanoate	POLYISOPRENSYN-PWY: polyisoprenoid biosynthesis (E. coli)	494_455_67_119	0.65334	9.26e-05	0.000376148	191_217_20_22	-0.0342206	1	1.12809	145_121_11_21	0.805968	0.0515368	0.216844	139_130_144_82	-0.49379	0.00933549	0.0231717	4.56e-06	0	-	9_14_25_29	-0.277145	0.755269	0.682881
POLYISOPRENSYN-PWY: polyisoprenoid biosynthesis (E. coli)	PWY-6590: superpathway of Clostridium acetobutylicum acidogenic fermentation	494_67_455_119	0.65334	9.26e-05	0.000376111	191_20_217_22	-0.0342206	1	1.1279	145_11_121_21	0.805968	0.0515368	0.216819	139_144_130_82	-0.49379	0.00933549	0.0231702	4.56e-06	0	-	9_25_14_29	-0.277145	0.755269	0.682881
CENTFERM-PWY: pyruvate fermentation to butanoate	PWY-5855: ubiquinol-7 biosynthesis (prokaryotic)	301_648_36_150	0.650759	0.00113817	0.00435371	147_261_12_30	0.319392	0.45648	1.79233	101_165_7_25	0.734863	0.125824	0.501297	101_168_125_101	-0.719124	0.000116124	0.000369972	4.56e-06	0	-	7_16_26_28	-0.715698	0.249816	0.995012
CENTFERM-PWY: pyruvate fermentation to butanoate	PWY-5856: ubiquinol-9 biosynthesis (prokaryotic)	301_648_36_150	0.650759	0.00113817	0.00435332	147_261_12_30	0.319392	0.45648	1.79218	101_165_7_25	0.734863	0.125824	0.501247	101_168_125_101	-0.719124	0.000116124	0.000369939	4.56e-06	0	-	7_16_26_28	-0.715698	0.249816	0.995012
CENTFERM-PWY: pyruvate fermentation to butanoate	PWY-5857: ubiquinol-10 biosynthesis (prokaryotic)	301_648_36_150	0.650759	0.00113817	0.00435294	147_261_12_30	0.319392	0.45648	1.79203	101_165_7_25	0.734863	0.125824	0.501197	101_168_125_101	-0.719124	0.000116124	0.000369906	4.56e-06	0	-	7_16_26_28	-0.715698	0.249816	0.995012
CENTFERM-PWY: pyruvate fermentation to butanoate	PWY-6708: ubiquinol-8 biosynthesis (prokaryotic)	301_648_36_150	0.650759	0.00113817	0.00435141	147_261_12_30	0.319392	0.45648	1.79145	101_165_7_25	0.734863	0.125824	0.500946	101_168_125_101	-0.719124	0.000116124	0.000369773	4.56e-06	0	-	7_16_26_28	-0.715698	0.249816	0.995012
PWY-5855: ubiquinol-7 biosynthesis (prokaryotic)	PWY-6590: superpathway of Clostridium acetobutylicum acidogenic fermentation	301_36_648_150	0.650759	0.00113817	0.00435256	147_12_261_30	0.319392	0.45648	1.79189	101_7_165_25	0.734863	0.125824	0.501096	101_125_168_101	-0.719124	0.000116124	0.000369873	4.56e-06	0	-	7_26_16_28	-0.715698	0.249816	0.995012
PWY-5856: ubiquinol-9 biosynthesis (prokaryotic)	PWY-6590: superpathway of Clostridium acetobutylicum acidogenic fermentation	301_36_648_150	0.650759	0.00113817	0.00435218	147_12_261_30	0.319392	0.45648	1.79174	101_7_165_25	0.734863	0.125824	0.501046	101_125_168_101	-0.719124	0.000116124	0.00036984	4.56e-06	0	-	7_26_16_28	-0.715698	0.249816	0.995012
PWY-5857: ubiquinol-10 biosynthesis (prokaryotic)	PWY-6590: superpathway of Clostridium acetobutylicum acidogenic fermentation	301_36_648_150	0.650759	0.00113817	0.0043518	147_12_261_30	0.319392	0.45648	1.7916	101_7_165_25	0.734863	0.125824	0.500996	101_125_168_101	-0.719124	0.000116124	0.000369807	4.56e-06	0	-	7_26_16_28	-0.715698	0.249816	0.995012
PWY-6590: superpathway of Clostridium acetobutylicum acidogenic fermentation	PWY-6708: ubiquinol-8 biosynthesis (prokaryotic)	301_648_36_150	0.650759	0.00113817	0.00435103	147_261_12_30	0.319392	0.45648	1.79131	101_165_7_25	0.734863	0.125824	0.500896	101_168_125_101	-0.719124	0.000116124	0.00036974	4.56e-06	0	-	7_16_26_28	-0.715698	0.249816	0.995012
GLUCOSE1PMETAB-PWY: glucose and glucose-1-phosphate degradation	PWY-6859: all-trans-farnesol biosynthesis	472_71_354_238	1.492	2.57e-24	0	179_56_91_124	1.4639	5.7e-13	0	139_20_75_64	1.76017	4.12e-10	0	263_45_60_127	2.50181	6.27e-33	0	4.63e-06	0	-	29_22_1_25	3.10409	2.97e-05	0.509672
NAGLIPASYN-PWY: lipid IVA biosynthesis	RUMP-PWY: formaldehyde oxidation I	473_172_370_120	-0.113449	0.449158	1.14424	265_106_62_17	-0.359496	0.275632	1.17608	151_55_63_29	0.237553	0.46287	1.64643	112_274_57_52	-0.98297	1.02e-05	4.15e-05	4.68e-06	0	-	NA	NA	NA	NA
CENTFERM-PWY: pyruvate fermentation to butanoate	PWY-7328: superpathway of UDP-glucose-derived O-antigen building blocks biosynthesis	379_570_40_146	0.878065	3.26e-06	1.64e-05	249_159_13_29	1.22912	0.000341453	0.00182759	161_105_9_23	1.3315	0.00102485	0.00511164	137_132_128_98	-0.228831	0.240061	0.496031	4.7e-06	0	-	23_0_26_28	3.92291	7.37e-05	0.00461576
PWY-6590: superpathway of Clostridium acetobutylicum acidogenic fermentation	PWY-7328: superpathway of UDP-glucose-derived O-antigen building blocks biosynthesis	379_570_40_146	0.878065	3.26e-06	1.64e-05	249_159_13_29	1.22912	0.000341453	0.00182731	161_105_9_23	1.3315	0.00102485	0.00511088	137_132_128_98	-0.228831	0.240061	0.496009	4.7e-06	0	-	23_0_26_28	3.92291	7.37e-05	0.00461576
P108-PWY: pyruvate fermentation to propanoate I	PWY-5705: allantoin degradation to glyoxylate III	303_547_45_240	1.07503	5.92e-10	0	125_213_10_102	1.74716	5.11e-08	0	108_129_5_56	2.15256	2.49e-07	0	116_125_106_148	0.258025	0.180824	0.380914	4.71e-06	0	-	20_24_9_24	0.769133	0.172842	0.323818
P124-PWY: Bifidobacterium shunt	PWY-7446: sulfoglycolysis	173_640_61_261	0.141326	0.439599	1.12067	75_261_29_85	-0.178176	0.558919	2.10347	59_178_13_48	0.180262	0.71803	2.40456	61_227_88_119	-1.0078	5.84e-07	3.6e-06	4.73e-06	0	-	2_2_17_56	1.17204	0.43528	0.0226888
PWY-5840: superpathway of menaquinol-7 biosynthesis	PWY-6630: superpathway of L-tyrosine biosynthesis	430_160_212_333	1.43735	1.88e-30	0	184_75_70_121	1.43782	7.99e-13	0	131_40_46_81	1.73886	6.03e-12	0	259_40_76_120	2.31181	3.44e-28	0	4.74e-06	0	-	32_4_7_34	3.50322	2.2e-09	0.0806829
KETOGLUCONMET-PWY: ketogluconate metabolism	NAGLIPASYN-PWY: lipid IVA biosynthesis	411_43_234_447	2.89327	1.69e-77	0	179_10_192_69	1.82003	1.61e-08	0	111_8_95_84	2.45158	6.68e-13	0	241_4_145_105	3.66133	1.18e-26	0	4.74e-06	0	-	30_0_37_10	2.83791	0.0272927	0.594863
PWY-5845: superpathway of menaquinol-9 biosynthesis	PWY-6167: flavin biosynthesis II (archaea)	109_139_377_510	0.05968	0.733629	1.72057	32_67_107_244	0.090837	0.801366	2.73504	40_39_91_128	0.364591	0.206775	0.802879	15_184_47_249	-0.81808	0.0101347	0.0255195	4.75e-06	0	IBD	1_26_0_50	1.74344	0.662887	0.127115
PWY-5862: superpathway of demethylmenaquinol-9 biosynthesis	PWY-6167: flavin biosynthesis II (archaea)	109_139_377_510	0.05968	0.733629	1.7205	32_67_107_244	0.090837	0.801366	2.73449	40_39_91_128	0.364591	0.206775	0.802656	15_184_47_249	-0.81808	0.0101347	0.0255178	4.75e-06	0	IBD	1_26_0_50	1.74344	0.662887	0.127115
PWY-5896: superpathway of menaquinol-10 biosynthesis	PWY-6167: flavin biosynthesis II (archaea)	109_139_377_510	0.05968	0.733629	1.72042	32_67_107_244	0.090837	0.801366	2.73431	40_39_91_128	0.364591	0.206775	0.802581	15_184_47_249	-0.81808	0.0101347	0.0255162	4.75e-06	0	IBD	1_26_0_50	1.74344	0.662887	0.127115
PWY490-3: nitrate reduction VI (assimilatory)	PWY-5920: superpathway of heme biosynthesis from glycine	178_309_44_604	2.05854	2.11e-35	0	101_122_20_207	2.12665	8.6e-18	0	54_91_20_133	1.35554	3.04e-06	1.83e-05	79_105_75_236	0.858862	1.98e-05	7.16e-05	4.8e-06	0	-	10_2_18_47	2.37804	0.000998102	0.0517375
PWY-6859: all-trans-farnesol biosynthesis	PWY0-1338: polymyxin resistance	314_512_21_288	2.10833	2.99e-24	0	127_143_13_167	2.40007	1.39e-18	0	92_122_7_77	2.05447	3.27e-08	0	208_115_7_165	3.68474	2.65e-37	0	4.81e-06	0	-	25_5_4_43	3.80261	3.38e-10	0.88091
PWY0-1338: polymyxin resistance	PWYG-321: mycolate biosynthesis	324_11_390_410	3.38989	6.18e-52	0	133_7_226_84	1.89321	1.79e-07	4.23e-06	96_3_122_77	2.85895	2.22e-10	0	173_42_155_125	1.19233	9.38e-09	0	4.82e-06	0	-	25_4_35_13	0.767758	0.310378	0.505916
POLYAMINSYN3-PWY: superpathway of polyamine biosynthesis II	PWY-4041: &gamma;-glutamyl cycle	404_314_108_309	1.29988	7.68e-23	0	170_165_35_80	0.848489	0.000265177	0.00142324	127_98_15_58	1.58625	2.36e-07	0	163_93_129_110	0.400186	0.0360386	0.0849044	4.82e-06	0	-	19_13_20_25	0.585978	0.295825	0.708491
NAGLIPASYN-PWY: lipid IVA biosynthesis	PWY-7315: dTDP-N-acetylthomosamine biosynthesis	417_228_40_450	3.0118	1.2e-81	0	173_198_12_67	1.55179	6.08e-07	1.61e-05	109_97_5_87	2.88296	2.68e-14	0	261_125_6_103	3.5019	8.27e-30	0	4.87e-06	0	-	38_29_1_9	2.11209	0.0203231	0.166085
PWY490-3: nitrate reduction VI (assimilatory)	HCAMHPDEG-PWY: 3-phenylpropanoate and 3-(3-hydroxyphenyl)propanoate degradation to 2-oxopent-4-enoate	157_330_22_626	2.58545	3.79e-39	0	77_146_5_222	3.06343	2.91e-18	0	53_92_12_141	1.87904	5.8e-09	0	87_97_73_238	1.06887	7.98e-08	1.3e-06	4.96e-06	0	-	7_5_9_56	2.0931	0.00191542	0.138322
PWY490-3: nitrate reduction VI (assimilatory)	PWY-6690: cinnamate and 3-hydroxycinnamate degradation to 2-oxopent-4-enoate	157_330_22_626	2.58545	3.79e-39	0	77_146_5_222	3.06343	2.91e-18	0	53_92_12_141	1.87904	5.8e-09	0	87_97_73_238	1.06887	7.98e-08	1.3e-06	4.96e-06	0	-	7_5_9_56	2.0931	0.00191542	0.138322
BIOTIN-BIOSYNTHESIS-PWY: biotin biosynthesis I	FUC-RHAMCAT-PWY: superpathway of fucose and rhamnose degradation	476_220_70_369	2.42711	6.98e-66	0	231_128_28_63	1.38979	1.58e-08	0	146_72_17_63	1.99228	6.64e-12	0	277_86_20_112	2.8682	5.88e-34	0	5e-06	0	-	42_22_4_9	1.3832	0.0457021	0.0300037
FUC-RHAMCAT-PWY: superpathway of fucose and rhamnose degradation	PWY-6519: 8-amino-7-oxononanoate biosynthesis I	476_70_220_369	2.42711	6.98e-66	0	231_28_128_63	1.38979	1.58e-08	0	146_17_72_63	1.99228	6.64e-12	0	277_20_86_112	2.8682	5.88e-34	0	5e-06	0	-	42_4_22_9	1.3832	0.0457021	0.0300037
PWY-5838: superpathway of menaquinol-8 biosynthesis I	PWY-3781: aerobic respiration I (cytochrome c)	81_282_158_614	0.111979	0.516342	1.2899	17_131_27_275	0.287596	0.469173	1.82471	15_97_18_168	0.370153	0.409703	1.48831	95_148_40_212	1.21618	1.33e-08	0	5e-06	0	-	8_28_3_38	1.18806	0.134935	0.968618
PWY-5861: superpathway of demethylmenaquinol-8 biosynthesis	PWY-3781: aerobic respiration I (cytochrome c)	81_282_158_614	0.111979	0.516342	1.28984	17_131_27_275	0.287596	0.469173	1.82457	15_97_18_168	0.370153	0.409703	1.48819	95_148_40_212	1.21618	1.33e-08	0	5e-06	0	-	8_28_3_38	1.18806	0.134935	0.968618
BIOTIN-BIOSYNTHESIS-PWY: biotin biosynthesis I	PWY-5910: superpathway of geranylgeranyldiphosphate biosynthesis I (via mevalonate)	432_264_185_254	0.807987	8.15e-11	0	154_205_22_69	0.84256	0.00182248	0.00935076	130_88_26_54	1.10943	6.14e-05	0.000370987	195_168_23_109	1.68755	1.63e-12	0	5.04e-06	0	-	1_63_0_13	-0.449738	1	0.20305
PWY-5910: superpathway of geranylgeranyldiphosphate biosynthesis I (via mevalonate)	PWY-6519: 8-amino-7-oxononanoate biosynthesis I	432_185_264_254	0.807987	8.15e-11	0	154_22_205_69	0.84256	0.00182248	0.00934539	130_26_88_54	1.10943	6.14e-05	0.00037074	195_23_168_109	1.68755	1.63e-12	0	5.04e-06	0	-	1_0_63_13	-0.449738	1	0.20305
CENTFERM-PWY: pyruvate fermentation to butanoate	PWY-2723: trehalose degradation V	311_638_39_147	0.599805	0.00213956	0.00791169	121_287_13_29	-0.079608	0.956121	3.08184	101_165_7_25	0.734863	0.125824	0.501348	100_169_125_101	-0.734942	8.21e-05	0.000270096	5.04e-06	0	-	9_14_26_28	-0.350097	0.645429	0.467623
PWY-2723: trehalose degradation V	PWY-6590: superpathway of Clostridium acetobutylicum acidogenic fermentation	311_39_638_147	0.599805	0.00213956	0.00791102	121_13_287_29	-0.079608	0.956121	3.08165	101_7_165_25	0.734863	0.125824	0.501147	100_125_169_101	-0.734942	8.21e-05	0.000270072	5.04e-06	0	-	9_26_14_28	-0.350097	0.645429	0.467623
PWY-5791: 1,4-dihydroxy-2-naphthoate biosynthesis II (plants)	UBISYN-PWY: superpathway of ubiquinol-8 biosynthesis (prokaryotic)	226_438_19_452	2.48376	3.4e-33	0	99_182_5_164	2.79157	1.35e-14	0	82_104_4_108	2.94628	3.05e-13	0	189_159_2_145	4.23623	9.87e-28	0	5.06e-06	0	-	24_28_0_25	3.78059	0.000198446	0.774682
PWY-5837: 1,4-dihydroxy-2-naphthoate biosynthesis I	UBISYN-PWY: superpathway of ubiquinol-8 biosynthesis (prokaryotic)	226_438_19_452	2.48376	3.4e-33	0	99_182_5_164	2.79157	1.35e-14	0	82_104_4_108	2.94628	3.05e-13	0	189_159_2_145	4.23623	9.87e-28	0	5.06e-06	0	-	24_28_0_25	3.78059	0.000198446	0.774682
P23-PWY: reductive TCA cycle I	PWY-6629: superpathway of L-tryptophan biosynthesis	251_248_54_582	2.38113	1.89e-55	0	107_130_16_197	2.2885	1.3e-18	0	91_60_13_134	2.71257	5.6e-20	0	125_83_82_205	1.32011	4.74e-12	0	5.07e-06	0	-	2_3_26_46	0.225835	1	0.215893
HEME-BIOSYNTHESIS-II: heme biosynthesis I (aerobic)	P124-PWY: Bifidobacterium shunt	541_212_272_110	0.032778	0.867726	1.96702	280_90_56_24	0.295656	0.339561	1.39847	184_44_53_17	0.30468	0.435084	1.56652	191_169_97_38	-0.807159	0.000257848	0.000794098	5.15e-06	0	-	4_54_0_19	1.16944	0.777574	0.196232
PWY-4041: &gamma;-glutamyl cycle	PWY-4702: phytate degradation I	442_70_399_224	1.26049	3.08e-17	0	179_26_123_122	1.9049	2.06e-16	0	127_15_95_61	1.66719	4.28e-08	0	252_40_74_129	2.38299	5.07e-30	0	5.15e-06	0	-	30_9_14_24	1.69096	0.00104067	0.204621
POLYAMINSYN3-PWY: superpathway of polyamine biosynthesis II	PWY-6891: thiazole biosynthesis II (Bacillus)	299_419_52_365	1.6035	2.84e-24	0	127_208_17_98	1.23603	9.32e-06	8.98e-05	108_117_6_67	2.26064	3.96e-09	0	140_116_98_141	0.549559	0.00319134	0.00838092	5.18e-06	0	-	16_16_15_30	0.676887	0.221127	0.799552
P124-PWY: Bifidobacterium shunt	PWY-7269: NAD/NADP-NADH/NADPH mitochondrial interconversion (yeast)	268_545_108_214	-0.0272923	0.899791	2.02497	108_228_43_71	-0.24785	0.322557	1.34381	90_147_18_43	0.366512	0.295783	1.11504	116_172_130_77	-0.913601	1.28e-06	1.03e-05	5.2e-06	0	-	2_2_31_42	0.299517	1	0.198533
CRNFORCAT-PWY: creatinine degradation I	ORNDEG-PWY: superpathway of ornithine degradation	94_532_50_459	0.479183	0.0120806	0.041637	44_231_27_148	0.0373083	0.992555	3.16401	39_172_12_75	0.324307	0.450329	1.62008	24_136_98_237	-0.83754	0.000976523	0.00281614	5.23e-06	0	-	0_6_14_57	-1.18731	0.739717	0.817705
CRNFORCAT-PWY: creatinine degradation I	PWY-5863: superpathway of phylloquinol biosynthesis	378_248_282_227	0.204245	0.102969	0.307268	171_104_108_67	0.0207736	0.995791	3.16875	136_75_47_40	0.432764	0.119843	0.4884	94_66_241_94	-0.586872	0.00457213	0.0117144	5.31e-06	0	-	2_4_47_24	-1.24984	0.240044	0.436024
PWY-7204: pyridoxal 5'-phosphate salvage II (plants)	PWY-7235: superpathway of ubiquinol-6 biosynthesis (eukaryotic)	82_353_59_641	0.922748	3.73e-07	0	60_130_86_174	-0.0669495	0.820347	2.77703	21_115_44_118	-0.701794	0.022752	0.099139	32_210_31_222	0.086694	0.84951	1.5007	5.32e-06	0	-	4_36_10_27	-1.13042	0.109846	0.0705456
KDO-NAGLIPASYN-PWY: superpathway of (Kdo)2-lipid A biosynthesis	P23-PWY: reductive TCA cycle I	254_35_245_601	2.8659	2.54e-67	0	119_8_118_205	3.19378	3.86e-27	0	80_7_71_140	3.04886	2.65e-19	0	133_72_75_215	1.65934	1.19e-17	0	5.34e-06	0	-	3_25_2_47	0.958523	0.48228	0.428994
P108-PWY: pyruvate fermentation to propanoate I	PWY-7446: sulfoglycolysis	200_650_34_251	0.809557	4.7e-05	0.00020071	99_239_5_107	2.09435	1.9e-07	4.22e-06	70_167_2_59	2.30431	5.91e-05	0.00035298	73_168_76_178	0.0176475	1	1.14387	5.42e-06	0	-	11_33_8_25	0.0294139	1	0.983191
PWY-5723: Rubisco shunt	RUMP-PWY: formaldehyde oxidation I	319_118_524_174	-0.108676	0.474801	1.19944	132_46_195_77	0.121848	0.649833	2.35567	94_31_120_53	0.286644	0.336806	1.25302	65_195_104_131	-0.86369	1.05e-05	4.14e-05	5.43e-06	0	-	NA	NA	NA	NA
BIOTIN-BIOSYNTHESIS-PWY: biotin biosynthesis I	PWY-6284: superpathway of unsaturated fatty acids biosynthesis (E. coli)	686_10_18_421	7.30628	1.73e-222	0	352_7_0_91	9.05963	4.31e-89	0	213_5_0_80	8.74029	6.15e-60	0	325_38_8_124	4.81894	2.05e-67	0	5.46e-06	0	-	49_15_0_13	4.45697	1.55e-06	0.811896
PWY-6284: superpathway of unsaturated fatty acids biosynthesis (E. coli)	PWY-6519: 8-amino-7-oxononanoate biosynthesis I	686_18_10_421	7.30628	1.73e-222	0	352_0_7_91	9.05963	4.31e-89	0	213_0_5_80	8.74029	6.15e-60	0	325_8_38_124	4.81894	2.05e-67	0	5.46e-06	0	-	49_0_15_13	4.45697	1.55e-06	0.811896
P162-PWY: L-glutamate degradation V (via hydroxyglutarate)	PWY-7328: superpathway of UDP-glucose-derived O-antigen building blocks biosynthesis	370_543_49_173	0.871029	5.44e-07	1.14e-06	251_168_11_20	0.978585	0.0138527	0.0685012	166_119_4_9	1.07889	0.0994298	0.407095	165_159_100_71	-0.303533	0.133157	0.285912	5.59e-06	0	IBD	33_6_16_22	1.9499	0.000334244	7.72e-05
PWY-5723: Rubisco shunt	PWY-6113: superpathway of mycolate biosynthesis	387_50_317_381	2.22138	1.38e-47	0	162_16_190_82	1.45046	2.42e-07	6.25e-06	115_10_98_75	2.13197	8.13e-11	0	183_77_107_128	1.04037	3.73e-08	0	5.62e-06	0	-	25_13_24_15	0.178156	0.882546	0.0871539
P105-PWY: TCA cycle IV (2-oxoglutarate decarboxylase)	PWY-7328: superpathway of UDP-glucose-derived O-antigen building blocks biosynthesis	315_108_104_608	2.82922	4.52e-90	0	137_35_125_153	1.55549	1.01e-12	0	104_15_66_113	2.44295	2.36e-17	0	215_45_50_185	2.85633	6.62e-42	0	5.66e-06	0	-	28_4_21_24	1.97645	0.000760188	0.162283
FASYN-INITIAL-PWY: superpathway of fatty acid biosynthesis initiation (E. coli)	PWY-5723: Rubisco shunt	397_318_40_380	2.46176	8.5e-53	0	167_192_11_80	1.8068	5.34e-09	0	118_100_7_73	2.44714	7.09e-12	0	253_120_7_115	3.47808	4.96e-32	0	5.66e-06	0	-	36_30_2_9	1.51459	0.0667569	0.0206397
NAGLIPASYN-PWY: lipid IVA biosynthesis	PWY-7328: superpathway of UDP-glucose-derived O-antigen building blocks biosynthesis	376_269_43_447	2.66527	4.07e-65	0	235_136_27_52	1.19201	3.58e-06	3.97e-05	143_63_27_65	1.68316	2.86e-10	0	250_136_15_94	2.41489	1.57e-20	0	5.68e-06	0	-	46_21_3_7	1.53354	0.0458169	0.244491
CRNFORCAT-PWY: creatinine degradation I	PWY-5083: NAD/NADH phosphorylation and dephosphorylation	318_308_250_259	0.0671984	0.614414	1.49757	144_131_98_77	-0.145506	0.513085	1.9681	121_90_40_47	0.453992	0.0971337	0.399265	84_76_229_106	-0.668297	0.000892415	0.00260364	5.74e-06	0	-	5_1_50_21	0.445363	0.973599	0.254069
PWY-5855: ubiquinol-7 biosynthesis (prokaryotic)	PWY-7235: superpathway of ubiquinol-6 biosynthesis (eukaryotic)	86_251_55_743	1.52769	8.39e-18	0	70_89_76_215	0.797044	0.000161981	0.000946509	21_87_44_146	-0.21205	0.566124	1.96283	38_188_25_244	0.672097	0.0184025	0.0448956	5.74e-06	0	-	4_29_10_34	-0.690729	0.399009	0.0433268
PWY-5856: ubiquinol-9 biosynthesis (prokaryotic)	PWY-7235: superpathway of ubiquinol-6 biosynthesis (eukaryotic)	86_251_55_743	1.52769	8.39e-18	0	70_89_76_215	0.797044	0.000161981	0.000946357	21_87_44_146	-0.21205	0.566124	1.96269	38_188_25_244	0.672097	0.0184025	0.0448929	5.74e-06	0	-	4_29_10_34	-0.690729	0.399009	0.0433268
PWY-5857: ubiquinol-10 biosynthesis (prokaryotic)	PWY-7235: superpathway of ubiquinol-6 biosynthesis (eukaryotic)	86_251_55_743	1.52769	8.39e-18	0	70_89_76_215	0.797044	0.000161981	0.000946206	21_87_44_146	-0.21205	0.566124	1.96254	38_188_25_244	0.672097	0.0184025	0.0448902	5.74e-06	0	-	4_29_10_34	-0.690729	0.399009	0.0433268
PWY-6708: ubiquinol-8 biosynthesis (prokaryotic)	PWY-7235: superpathway of ubiquinol-6 biosynthesis (eukaryotic)	86_251_55_743	1.52769	8.39e-18	0	70_89_76_215	0.797044	0.000161981	0.000946054	21_87_44_146	-0.21205	0.566124	1.96239	38_188_25_244	0.672097	0.0184025	0.0448874	5.74e-06	0	-	4_29_10_34	-0.690729	0.399009	0.0433268
P124-PWY: Bifidobacterium shunt	PWY0-1338: polymyxin resistance	238_575_97_225	-0.0424021	0.823361	1.88335	99_237_41_73	-0.298418	0.232115	1.0127	81_156_18_43	0.202537	0.614179	2.10056	96_192_119_88	-0.990867	1.55e-07	1.27e-06	5.75e-06	0	-	1_3_28_45	-0.37949	1	0.549731
P162-PWY: L-glutamate degradation V (via hydroxyglutarate)	PWY-7315: dTDP-N-acetylthomosamine biosynthesis	392_521_65_157	0.593203	0.000285063	0.00115875	170_249_15_16	-0.318203	0.494824	1.9026	110_175_4_9	0.284591	0.836456	2.74064	159_165_108_63	-0.572638	0.00391327	0.0101129	5.76e-06	0	-	16_23_23_15	-0.7698	0.143119	0.691878
P124-PWY: Bifidobacterium shunt	PWY0-1277: 3-phenylpropanoate and 3-(3-hydroxyphenyl)propanoate degradation	121_692_45_277	0.0677146	0.788858	1.82733	54_282_21_93	-0.175569	0.630928	2.31211	49_188_13_48	-0.0582512	1	1.58759	57_231_95_112	-1.22897	1.06e-09	0	5.79e-06	0	-	1_3_14_59	0.56453	1	0.0842729
PWY490-3: nitrate reduction VI (assimilatory)	PWY-5656: mannosylglycerate biosynthesis I	159_328_18_630	2.80625	3.04e-42	0	75_148_8_219	2.57483	6.97e-16	0	51_94_10_143	2.00794	2.83e-09	0	58_126_44_267	1.02241	6.77e-06	2.86e-05	5.89e-06	0	-	4_8_5_60	1.76191	0.0316651	0.335445
P124-PWY: Bifidobacterium shunt	THISYN-PWY: superpathway of thiamin diphosphate biosynthesis I	651_162_225_97	0.550132	0.000291053	0.00118214	265_71_83_31	0.337058	0.217078	0.950288	191_46_41_20	0.710167	0.0351478	0.15062	209_79_167_40	-0.450715	0.0500855	0.115772	5.9e-06	0	-	2_2_36_37	0.0270287	1	0.61496
AST-PWY: L-arginine degradation II (AST pathway)	POLYISOPRENSYN-PWY: polyisoprenoid biosynthesis (E. coli)	285_13_276_561	3.75995	2.63e-76	0	109_9_102_230	3.25502	5.12e-30	0	94_3_62_139	4.09873	6.43e-26	0	206_2_77_210	5.41322	6.74e-57	0	5.95e-06	0	-	24_0_10_43	5.31321	3.1e-10	0.950367
ENTBACSYN-PWY: enterobactin biosynthesis	PWY490-3: nitrate reduction VI (assimilatory)	262_45_225_603	2.73696	1.42e-68	0	105_13_118_214	2.64942	8.22e-23	0	77_17_68_136	2.17757	2.17e-14	0	116_86_68_225	1.48923	2.28e-14	0	5.96e-06	0	-	9_16_3_49	2.09714	0.00229622	0.395081
PWY-5723: Rubisco shunt	PWY-6282: palmitoleate biosynthesis I (from (5Z)-dodec-5-enoate)	397_40_317_381	2.46753	4.51e-53	0	167_11_192_80	1.8068	5.34e-09	0	118_7_100_73	2.44714	7.09e-12	0	253_7_120_115	3.47808	4.96e-32	0	5.99e-06	0	-	36_2_28_11	1.77346	0.0211612	0.0421458
PWY-5723: Rubisco shunt	PWY-7388: octanoyl-[acyl-carrier protein] biosynthesis (mitochondria, yeast)	397_40_317_381	2.46753	4.51e-53	0	167_11_192_80	1.8068	5.34e-09	0	118_7_100_73	2.44714	7.09e-12	0	253_7_120_115	3.47808	4.96e-32	0	5.99e-06	0	-	36_2_28_11	1.77346	0.0211612	0.0421458
PWY-5723: Rubisco shunt	PWY-7664: oleate biosynthesis IV (anaerobic)	397_40_317_381	2.46753	4.51e-53	0	167_11_192_80	1.8068	5.34e-09	0	118_7_100_73	2.44714	7.09e-12	0	253_7_120_115	3.47808	4.96e-32	0	5.99e-06	0	-	36_2_28_11	1.77346	0.0211612	0.0421458
PWY-5692: allantoin degradation to glyoxylate II	PWY0-1277: 3-phenylpropanoate and 3-(3-hydroxyphenyl)propanoate degradation	120_165_46_804	2.53345	3e-51	0	56_56_19_319	2.79634	6.15e-27	0	51_46_11_190	2.90943	3.78e-20	0	65_52_87_291	1.42464	5.81e-11	0	6.04e-06	0	-	5_11_10_51	0.852608	0.288853	0.38446
URDEGR-PWY: superpathway of allantoin degradation in plants	PWY0-1277: 3-phenylpropanoate and 3-(3-hydroxyphenyl)propanoate degradation	120_165_46_804	2.53345	3e-51	0	56_56_19_319	2.79634	6.15e-27	0	51_46_11_190	2.90943	3.78e-20	0	65_52_87_291	1.42464	5.81e-11	0	6.04e-06	0	-	5_11_10_51	0.852608	0.288853	0.38446
PWY-4041: &gamma;-glutamyl cycle	PWY-7235: superpathway of ubiquinol-6 biosynthesis (eukaryotic)	87_425_54_569	0.764932	3.57e-05	0.000148292	64_141_82_163	-0.10162	0.687452	2.46108	19_123_46_110	-0.980263	0.00138419	0.00680611	39_253_24_179	0.132439	0.729613	1.32226	6.14e-06	0	-	5_34_9_29	-0.703113	0.36012	0.20028
PWY-5897: superpathway of menaquinol-11 biosynthesis	PWY-6823: molybdenum cofactor biosynthesis	217_447_19_452	2.4229	3.48e-31	0	97_184_5_164	2.76037	3.49e-14	0	69_117_1_111	3.78345	4.02e-12	0	182_165_2_146	4.16851	2.27e-26	0	6.15e-06	0	-	18_34_0_25	3.30864	0.00325089	0.589562
PWY-5898: superpathway of menaquinol-12 biosynthesis	PWY-6823: molybdenum cofactor biosynthesis	217_447_19_452	2.4229	3.48e-31	0	97_184_5_164	2.76037	3.49e-14	0	69_117_1_111	3.78345	4.02e-12	0	182_165_2_146	4.16851	2.27e-26	0	6.15e-06	0	-	18_34_0_25	3.30864	0.00325089	0.589562
PWY-5899: superpathway of menaquinol-13 biosynthesis	PWY-6823: molybdenum cofactor biosynthesis	217_447_19_452	2.4229	3.48e-31	0	97_184_5_164	2.76037	3.49e-14	0	69_117_1_111	3.78345	4.02e-12	0	182_165_2_146	4.16851	2.27e-26	0	6.15e-06	0	-	18_34_0_25	3.30864	0.00325089	0.589562
PWY-6174: mevalonate pathway II (archaea)	HCAMHPDEG-PWY: 3-phenylpropanoate and 3-(3-hydroxyphenyl)propanoate degradation to 2-oxopent-4-enoate	63_284_116_672	0.253417	0.163313	0.470924	16_67_66_301	0.102801	0.857427	2.87303	30_66_35_167	0.771975	0.00986877	0.0443131	8_34_152_301	-0.719288	0.0928142	0.205667	6.2e-06	0	-	NA	NA	NA	NA
PWY-6174: mevalonate pathway II (archaea)	PWY-6690: cinnamate and 3-hydroxycinnamate degradation to 2-oxopent-4-enoate	63_284_116_672	0.253417	0.163313	0.470897	16_67_66_301	0.102801	0.857427	2.87284	30_66_35_167	0.771975	0.00986877	0.0443072	8_34_152_301	-0.719288	0.0928142	0.205656	6.2e-06	0	-	NA	NA	NA	NA
KDO-NAGLIPASYN-PWY: superpathway of (Kdo)2-lipid A biosynthesis	POLYAMINSYN3-PWY: superpathway of polyamine biosynthesis II	253_36_465_381	1.73905	8.97e-23	0	111_16_224_99	1.09695	0.000151659	0.000874238	83_4_142_69	2.20275	8.89e-07	5.74e-06	120_85_136_154	0.467003	0.014062	0.0343807	6.22e-06	0	-	16_12_16_33	0.985817	0.0658839	0.313403
POLYAMINSYN3-PWY: superpathway of polyamine biosynthesis II	PWY-7254: TCA cycle VII (acetate-producers)	432_286_102_315	1.53614	7.86e-31	0	158_177_27_88	1.0556	1.57e-05	0.000133476	138_87_11_62	2.15205	2.13e-11	0	171_85_119_120	0.7044	0.000184307	0.000576336	6.24e-06	0	-	17_15_17_28	0.609064	0.274444	0.848206
METHANOGENESIS-PWY: methanogenesis from H2 and CO2	PWY-5845: superpathway of menaquinol-9 biosynthesis	118_419_130_468	0.0140123	0.979441	2.17321	35_117_64_234	0.0938847	0.782933	2.68168	42_105_37_114	0.207027	0.508257	1.78216	15_49_184_247	-0.867372	0.00585964	0.0150852	6.28e-06	0	IBD	2_0_25_50	2.29273	0.249036	0.0479631
METHANOGENESIS-PWY: methanogenesis from H2 and CO2	PWY-5862: superpathway of demethylmenaquinol-9 biosynthesis	118_419_130_468	0.0140123	0.979441	2.17312	35_117_64_234	0.0938847	0.782933	2.68113	42_105_37_114	0.207027	0.508257	1.78135	15_49_184_247	-0.867372	0.00585964	0.0150842	6.28e-06	0	IBD	2_0_25_50	2.29273	0.249036	0.0479631
METHANOGENESIS-PWY: methanogenesis from H2 and CO2	PWY-5896: superpathway of menaquinol-10 biosynthesis	118_419_130_468	0.0140123	0.979441	2.17303	35_117_64_234	0.0938847	0.782933	2.68095	42_105_37_114	0.207027	0.508257	1.78108	15_49_184_247	-0.867372	0.00585964	0.0150832	6.28e-06	0	IBD	2_0_25_50	2.29273	0.249036	0.0479631
PWY-5910: superpathway of geranylgeranyldiphosphate biosynthesis I (via mevalonate)	PWY-5971: palmitate biosynthesis II (bacteria and plants)	439_178_265_253	0.854798	7.61e-12	0	150_26_202_72	0.709665	0.00610971	0.0303122	129_27_84_58	1.18177	1.38e-05	8.91e-05	187_31_145_132	1.6902	1.02e-14	0	6.29e-06	0	-	1_0_48_28	0.566953	1	0.500043
P124-PWY: Bifidobacterium shunt	PWY-7315: dTDP-N-acetylthomosamine biosynthesis	326_487_131_191	-0.0249794	0.904914	2.0324	136_200_49_65	-0.104412	0.712855	2.53278	90_147_24_37	-0.0628105	0.945444	2.99798	128_160_139_68	-0.933596	9.78e-07	8.17e-06	6.3e-06	0	IBD	2_2_37_36	-0.0270287	1	0.33653
GLYCOLYSIS-TCA-GLYOX-BYPASS: superpathway of glycolysis, pyruvate dehydrogenase, TCA, and glyoxylate bypass	PWY-6859: all-trans-farnesol biosynthesis	446_40_380_269	2.05522	4.76e-35	0	162_34_108_146	1.84999	1.96e-17	0	121_16_93_68	1.68543	1.34e-08	0	254_25_69_147	3.05312	6.18e-42	0	6.43e-06	0	-	28_6_2_41	4.2875	3.66e-11	0.133656
PWY-5692: allantoin degradation to glyoxylate II	PWY-5845: superpathway of menaquinol-9 biosynthesis	179_106_69_781	2.94192	2.01e-82	0	71_41_28_310	2.93228	2.24e-33	0	67_30_12_189	3.51306	5.48e-30	0	87_30_112_266	1.91633	1.99e-17	0	6.5e-06	0	-	9_7_18_43	1.09138	0.0886544	0.176482
PWY-5692: allantoin degradation to glyoxylate II	PWY-5862: superpathway of demethylmenaquinol-9 biosynthesis	179_106_69_781	2.94192	2.01e-82	0	71_41_28_310	2.93228	2.24e-33	0	67_30_12_189	3.51306	5.48e-30	0	87_30_112_266	1.91633	1.99e-17	0	6.5e-06	0	-	9_7_18_43	1.09138	0.0886544	0.176482
PWY-5692: allantoin degradation to glyoxylate II	PWY-5896: superpathway of menaquinol-10 biosynthesis	179_106_69_781	2.94192	2.01e-82	0	71_41_28_310	2.93228	2.24e-33	0	67_30_12_189	3.51306	5.48e-30	0	87_30_112_266	1.91633	1.99e-17	0	6.5e-06	0	-	9_7_18_43	1.09138	0.0886544	0.176482
PWY-5845: superpathway of menaquinol-9 biosynthesis	URDEGR-PWY: superpathway of allantoin degradation in plants	179_69_106_781	2.94192	2.01e-82	0	71_28_41_310	2.93228	2.24e-33	0	67_12_30_189	3.51306	5.48e-30	0	87_112_30_266	1.91633	1.99e-17	0	6.5e-06	0	-	9_18_7_43	1.09138	0.0886544	0.176482
PWY-5862: superpathway of demethylmenaquinol-9 biosynthesis	URDEGR-PWY: superpathway of allantoin degradation in plants	179_69_106_781	2.94192	2.01e-82	0	71_28_41_310	2.93228	2.24e-33	0	67_12_30_189	3.51306	5.48e-30	0	87_112_30_266	1.91633	1.99e-17	0	6.5e-06	0	-	9_18_7_43	1.09138	0.0886544	0.176482
PWY-5896: superpathway of menaquinol-10 biosynthesis	URDEGR-PWY: superpathway of allantoin degradation in plants	179_69_106_781	2.94192	2.01e-82	0	71_28_41_310	2.93228	2.24e-33	0	67_12_30_189	3.51306	5.48e-30	0	87_112_30_266	1.91633	1.99e-17	0	6.5e-06	0	-	9_18_7_43	1.09138	0.0886544	0.176482
FUC-RHAMCAT-PWY: superpathway of fucose and rhamnose degradation	P124-PWY: Bifidobacterium shunt	398_148_415_174	0.119565	0.400168	1.03964	193_66_143_48	-0.0166957	1	1.10664	134_29_103_32	0.358842	0.264792	1.01316	152_145_136_62	-0.73417	0.000167119	0.000520687	6.5e-06	0	-	2_44_2_29	-0.411099	1	0.732461
KDO-NAGLIPASYN-PWY: superpathway of (Kdo)2-lipid A biosynthesis	PWY-7328: superpathway of UDP-glucose-derived O-antigen building blocks biosynthesis	258_31_161_685	3.55055	2.22e-100	0	109_18_153_170	1.88319	2.74e-13	0	84_3_86_125	3.55615	4.4e-18	0	188_17_77_213	3.39026	1.01e-45	0	6.51e-06	0	500FG	25_3_24_25	2.02592	0.00129025	0.0501037
PWY-6113: superpathway of mycolate biosynthesis	PWY-6174: mevalonate pathway II (archaea)	236_468_111_320	0.37227	0.00734085	0.0258947	71_281_12_86	0.563981	0.114496	0.531362	73_140_23_62	0.330244	0.298781	1.12838	35_255_7_198	1.3022	0.00146508	0.00401704	6.64e-06	0	-	NA	NA	NA	NA
POLYISOPRENSYN-PWY: polyisoprenoid biosynthesis (E. coli)	PWY-6471: peptidoglycan biosynthesis IV (Enterococcus faecium)	466_95_456_118	0.237456	0.137913	0.403738	141_70_174_65	-0.283188	0.201718	0.901534	124_32_100_42	0.482412	0.0952196	0.390293	246_37_151_61	0.981473	2.5e-05	9.12e-05	6.64e-06	0	-	4_30_6_37	-0.161111	1	0.102311
GALACTARDEG-PWY: D-galactarate degradation I	PWY-6471: peptidoglycan biosynthesis IV (Enterococcus faecium)	302_49_620_164	0.482494	0.00765341	0.0268271	99_50_216_85	-0.25089	0.289118	1.23139	86_26_138_48	0.133693	0.730875	2.45169	195_23_202_75	1.13195	9.03e-06	3.86e-05	6.66e-06	0	-	4_22_6_45	0.336472	0.869109	0.264546
GLUCARGALACTSUPER-PWY: superpathway of D-glucarate and D-galactarate degradation	PWY-6471: peptidoglycan biosynthesis IV (Enterococcus faecium)	302_49_620_164	0.482494	0.00765341	0.026825	99_50_216_85	-0.25089	0.289118	1.23128	86_26_138_48	0.133693	0.730875	2.45152	195_23_202_75	1.13195	9.03e-06	3.86e-05	6.66e-06	0	-	4_22_6_45	0.336472	0.869109	0.264546
PWY-5083: NAD/NADH phosphorylation and dephosphorylation	PWY-6549: L-glutamine biosynthesis III	472_96_428_139	0.466269	0.00202596	0.00747767	208_34_168_40	0.373346	0.177242	0.791634	136_25_110_27	0.286817	0.426153	1.53211	203_110_139_43	-0.554653	0.0106198	0.0265488	6.67e-06	0	-	7_48_1_21	0.795927	0.628753	0.157121
PWY-4041: &gamma;-glutamyl cycle	PWY-6113: superpathway of mycolate biosynthesis	434_78_270_353	1.97871	5.75e-46	0	186_19_166_79	1.51878	9.69e-09	0	126_16_87_69	1.80657	8.6e-10	0	198_94_92_111	0.929005	9.84e-07	8.17e-06	6.67e-06	0	-	24_15_25_13	-0.178156	0.882546	0.0280401
P124-PWY: Bifidobacterium shunt	UBISYN-PWY: superpathway of ubiquinol-8 biosynthesis (prokaryotic)	172_641_73_249	-0.0912384	0.618725	1.50658	78_258_26_88	0.0140608	1	1.12754	70_167_16_45	0.148981	0.758124	2.51319	81_207_110_97	-1.05969	3.09e-08	0	6.68e-06	0	-	2_2_22_51	0.828066	0.678134	0.0466364
POLYAMINSYN3-PWY: superpathway of polyamine biosynthesis II	PWY-6731: starch degradation III	258_460_42_375	1.60134	4.01e-21	0	105_230_14_101	1.16437	0.00011706	0.000715789	79_146_9_64	1.30411	0.000456932	0.00236061	77_179_57_182	0.315068	0.146713	0.315103	6.8e-06	0	-	2_30_3_42	-0.00469484	1	0.717891
CRNFORCAT-PWY: creatinine degradation I	PWY-7204: pyridoxal 5'-phosphate salvage II (plants)	237_389_198_311	-0.044086	0.765444	1.77766	109_166_81_94	-0.271074	0.195533	0.86743	106_105_30_57	0.643492	0.0193504	0.0866595	60_100_182_153	-0.680564	0.000680146	0.00198761	6.82e-06	0	-	3_3_37_34	-0.0833816	1	0.464164
PWY-4041: &gamma;-glutamyl cycle	PWY-6859: all-trans-farnesol biosynthesis	460_52_366_257	1.81852	3.05e-31	0	165_40_105_140	1.69417	1.27e-15	0	125_17_89_67	1.68799	7.64e-09	0	259_33_64_139	2.81861	1.01e-38	0	6.87e-06	0	-	28_11_2_36	3.58858	1.42e-08	0.322546
POLYISOPRENSYN-PWY: polyisoprenoid biosynthesis (E. coli)	PWY-5723: Rubisco shunt	368_193_69_505	2.62838	3.83e-76	0	148_63_30_209	2.77654	5.34e-35	0	111_45_14_128	3.07809	4.9e-26	0	237_46_23_189	3.7181	2.98e-57	0	6.89e-06	0	-	33_1_5_38	5.05199	1.06e-12	0.177367
PWY-5855: ubiquinol-7 biosynthesis (prokaryotic)	PWY0-1261: anhydromuropeptides recycling	329_8_458_340	3.35997	1.56e-40	0	152_7_244_47	1.37378	0.000559151	0.00295386	105_3_140_50	2.38271	1.06e-06	5.7e-06	225_1_196_73	4.02948	4.88e-16	0	7e-06	0	-	31_2_24_20	2.35545	0.000559148	0.128227
PWY-5856: ubiquinol-9 biosynthesis (prokaryotic)	PWY0-1261: anhydromuropeptides recycling	329_8_458_340	3.35997	1.56e-40	0	152_7_244_47	1.37378	0.000559151	0.00295341	105_3_140_50	2.38271	1.06e-06	5.7e-06	225_1_196_73	4.02948	4.88e-16	0	7e-06	0	-	31_2_24_20	2.35545	0.000559148	0.128227
PWY-5857: ubiquinol-10 biosynthesis (prokaryotic)	PWY0-1261: anhydromuropeptides recycling	329_8_458_340	3.35997	1.56e-40	0	152_7_244_47	1.37378	0.000559151	0.00295296	105_3_140_50	2.38271	1.06e-06	5.7e-06	225_1_196_73	4.02948	4.88e-16	0	7e-06	0	-	31_2_24_20	2.35545	0.000559148	0.128227
PWY-6708: ubiquinol-8 biosynthesis (prokaryotic)	PWY0-1261: anhydromuropeptides recycling	329_8_458_340	3.35997	1.56e-40	0	152_7_244_47	1.37378	0.000559151	0.00295251	105_3_140_50	2.38271	1.06e-06	5.69e-06	225_1_196_73	4.02948	4.88e-16	0	7e-06	0	-	31_2_24_20	2.35545	0.000559148	0.128227
P122-PWY: heterolactic fermentation	PWY0-1415: superpathway of heme biosynthesis from uroporphyrinogen-III	135_196_219_585	0.609423	1.03e-05	4.67e-05	82_94_82_192	0.711496	0.000501094	0.00269307	44_45_70_139	0.660229	0.013827	0.0606264	142_60_99_194	1.52697	3.3e-15	0	7.05e-06	0	IBD	23_7_16_31	1.78872	0.000762421	0.636621
P162-PWY: L-glutamate degradation V (via hydroxyglutarate)	PWY-5918: superpathay of heme biosynthesis from glutamate	632_281_119_103	0.665803	1.43e-05	5.89e-05	343_76_25_6	0.13502	0.953205	3.07816	222_63_6_7	1.39699	0.0175858	0.076977	222_102_129_42	-0.339113	0.136335	0.294294	7.16e-06	0	-	22_17_24_14	-0.27321	0.714688	0.896543
PWY-4041: &gamma;-glutamyl cycle	PWY-7328: superpathway of UDP-glucose-derived O-antigen building blocks biosynthesis	335_177_84_539	2.49054	3.54e-72	0	155_50_107_138	1.37805	1.72e-11	0	111_31_59_97	1.75791	5.75e-12	0	223_69_42_161	2.50309	1.06e-33	0	7.2e-06	0	-	30_9_19_19	1.16643	0.0287719	0.0129356
PWY-5138: unsaturated, even numbered fatty acid &beta;-oxidation	PWY-5723: Rubisco shunt	198_39_239_659	2.62742	4.2e-57	0	89_13_89_259	2.95607	2.1e-28	0	63_6_62_167	3.26505	1.5e-20	0	157_6_103_229	3.98395	9.12e-42	0	7.28e-06	0	-	16_0_22_39	4.05929	3.1e-05	0.96042
PWY0-1533: methylphosphonate degradation I	RUMP-PWY: formaldehyde oxidation I	233_91_610_201	-0.171646	0.27664	0.755928	98_37_229_86	-0.010043	1	1.12559	76_22_138_62	0.428072	0.168811	0.669128	48_164_121_162	-0.930583	5.16e-06	2.37e-05	7.29e-06	0	-	NA	NA	NA	NA
PWY-6263: superpathway of menaquinol-8 biosynthesis II	ARGDEG-PWY: superpathway of L-arginine, putrescine, and 4-aminobutanoate degradation	86_154_55_840	2.13756	1.31e-34	0	34_78_28_310	1.56614	1.04e-08	0	38_46_13_201	2.51431	3.4e-15	0	31_48_85_331	0.923535	0.000464522	0.00137081	7.35e-06	0	-	0_4_15_58	-0.869038	0.988388	0.244352
PWY-6263: superpathway of menaquinol-8 biosynthesis II	ORNARGDEG-PWY: superpathway of L-arginine and L-ornithine degradation	86_154_55_840	2.13756	1.31e-34	0	34_78_28_310	1.56614	1.04e-08	0	38_46_13_201	2.51431	3.4e-15	0	31_48_85_331	0.923535	0.000464522	0.0013707	7.35e-06	0	-	0_4_15_58	-0.869038	0.988388	0.244352
PWY-5791: 1,4-dihydroxy-2-naphthoate biosynthesis II (plants)	PWY-6823: molybdenum cofactor biosynthesis	217_447_19_452	2.4229	3.48e-31	0	97_184_5_164	2.76037	3.49e-14	0	69_117_1_111	3.78345	4.02e-12	0	182_166_2_145	4.15564	4.09e-26	0	7.43e-06	0	-	18_34_0_25	3.30864	0.00325089	0.595147
PWY-5837: 1,4-dihydroxy-2-naphthoate biosynthesis I	PWY-6823: molybdenum cofactor biosynthesis	217_447_19_452	2.4229	3.48e-31	0	97_184_5_164	2.76037	3.49e-14	0	69_117_1_111	3.78345	4.02e-12	0	182_166_2_145	4.15564	4.09e-26	0	7.43e-06	0	-	18_34_0_25	3.30864	0.00325089	0.595147
AST-PWY: L-arginine degradation II (AST pathway)	PWY-5838: superpathway of menaquinol-8 biosynthesis I	260_38_103_734	3.87156	2.22e-124	0	104_14_44_288	3.84424	5.1e-49	0	88_9_24_177	4.21201	1.61e-38	0	202_6_41_246	5.22061	5.9e-73	0	7.51e-06	0	-	24_0_12_41	5.09179	2.54e-09	0.93277
AST-PWY: L-arginine degradation II (AST pathway)	PWY-5861: superpathway of demethylmenaquinol-8 biosynthesis	260_38_103_734	3.87156	2.22e-124	0	104_14_44_288	3.84424	5.1e-49	0	88_9_24_177	4.21201	1.61e-38	0	202_6_41_246	5.22061	5.9e-73	0	7.51e-06	0	-	24_0_12_41	5.09179	2.54e-09	0.93277
POLYAMINSYN3-PWY: superpathway of polyamine biosynthesis II	PWY-6895: superpathway of thiamin diphosphate biosynthesis II	299_419_52_365	1.6035	2.84e-24	0	127_208_17_98	1.23603	9.32e-06	8.98e-05	108_117_6_67	2.26064	3.96e-09	0	140_116_97_142	0.566806	0.00234952	0.00625997	7.52e-06	0	-	16_16_15_30	0.676887	0.221127	0.826254
P125-PWY: superpathway of (R,R)-butanediol biosynthesis	TEICHOICACID-PWY: teichoic acid (poly-glycerol) biosynthesis	66_186_155_728	0.513113	0.00282481	0.0104327	19_83_42_306	0.521282	0.112306	0.524857	8_37_38_215	0.238028	0.726541	2.44022	65_76_52_302	1.59603	2.86e-13	0	7.56e-06	0	IBD	1_1_1_74	3.90533	0.00635592	0.107974
PWY-5505: L-glutamate and L-glutamine biosynthesis	PWY-6731: starch degradation III	261_354_39_481	2.19633	7.57e-40	0	108_154_11_177	2.38318	1.66e-16	0	78_124_10_86	1.64756	1.56e-06	9.36e-06	86_144_48_217	0.9875	2.58e-06	1.56e-05	7.56e-06	0	-	4_34_1_38	1.20831	0.377931	0.824159
HEME-BIOSYNTHESIS-II: heme biosynthesis I (aerobic)	P162-PWY: L-glutamate degradation V (via hydroxyglutarate)	633_120_280_102	0.652899	2.16e-05	9.01e-05	345_25_74_6	0.167317	0.898983	2.96515	222_6_63_7	1.39699	0.0175858	0.0769868	228_132_96_39	-0.348289	0.135038	0.29065	7.62e-06	0	-	29_29_10_9	-0.100083	1	0.658774
PWY-6803: phosphatidylcholine acyl editing	PWY490-3: nitrate reduction VI (assimilatory)	319_84_168_564	2.53901	3.1e-74	0	139_35_84_192	2.19188	5.76e-24	0	100_35_45_118	1.99783	4.3e-15	0	134_119_50_192	1.45637	2.41e-13	0	7.65e-06	0	-	11_26_1_39	2.43604	0.00394133	0.290075
PWY-5855: ubiquinol-7 biosynthesis (prokaryotic)	PWYG-321: mycolate biosynthesis	322_15_392_406	3.07031	6.46e-49	0	152_7_207_84	2.11388	1.96e-09	0	105_3_113_77	3.02442	6.16e-12	0	181_45_147_122	1.19783	4.9e-09	0	7.68e-06	0	-	29_4_31_13	1.03302	0.13673	0.795499
PWY-5856: ubiquinol-9 biosynthesis (prokaryotic)	PWYG-321: mycolate biosynthesis	322_15_392_406	3.07031	6.46e-49	0	152_7_207_84	2.11388	1.96e-09	0	105_3_113_77	3.02442	6.16e-12	0	181_45_147_122	1.19783	4.9e-09	0	7.68e-06	0	-	29_4_31_13	1.03302	0.13673	0.795499
PWY-5857: ubiquinol-10 biosynthesis (prokaryotic)	PWYG-321: mycolate biosynthesis	322_15_392_406	3.07031	6.46e-49	0	152_7_207_84	2.11388	1.96e-09	0	105_3_113_77	3.02442	6.16e-12	0	181_45_147_122	1.19783	4.9e-09	0	7.68e-06	0	-	29_4_31_13	1.03302	0.13673	0.795499
PWY-6708: ubiquinol-8 biosynthesis (prokaryotic)	PWYG-321: mycolate biosynthesis	322_15_392_406	3.07031	6.46e-49	0	152_7_207_84	2.11388	1.96e-09	0	105_3_113_77	3.02442	6.16e-12	0	181_45_147_122	1.19783	4.9e-09	0	7.68e-06	0	-	29_4_31_13	1.03302	0.13673	0.795499
POLYAMINSYN3-PWY: superpathway of polyamine biosynthesis II	PWY0-1338: polymyxin resistance	293_425_42_375	1.80737	1.89e-27	0	122_213_18_97	1.10656	6.48e-05	0.000441961	94_131_5_68	2.19168	1.14e-07	0	130_126_85_154	0.622809	0.000916722	0.00267046	7.74e-06	0	-	14_18_15_30	0.433265	0.490066	0.706881
ARGININE-SYN4-PWY: L-ornithine de novo biosynthesis	PWY-5791: 1,4-dihydroxy-2-naphthoate biosynthesis II (plants)	646_445_18_26	0.73175	0.0238535	0.0791815	279_168_2_1	-0.00475908	1	1.00836	186_112_0_0	0.505478	1	1.23647	297_142_51_5	-1.50076	0.000729607	0.0021389	7.91e-06	0	-	49_22_3_3	0.788457	0.557478	0.0129047
ARGININE-SYN4-PWY: L-ornithine de novo biosynthesis	PWY-5837: 1,4-dihydroxy-2-naphthoate biosynthesis I	646_445_18_26	0.73175	0.0238535	0.0791758	279_168_2_1	-0.00475908	1	1.00826	186_112_0_0	0.505478	1	1.23475	297_142_51_5	-1.50076	0.000729607	0.00213873	7.91e-06	0	-	49_22_3_3	0.788457	0.557478	0.0129047
P124-PWY: Bifidobacterium shunt	PWY-7328: superpathway of UDP-glucose-derived O-antigen building blocks biosynthesis	301_512_118_204	0.0151243	0.965876	2.14648	197_139_65_49	0.0675965	0.841439	2.83507	140_97_30_31	0.397616	0.211316	0.825985	131_157_134_73	-0.784697	3.56e-05	0.000121142	7.91e-06	0	-	3_1_46_27	0.322032	1	0.279025
METHGLYUT-PWY: superpathway of methylglyoxal degradation	P23-PWY: reductive TCA cycle I	240_40_259_596	2.61374	1.64e-58	0	117_9_120_204	3.04406	8.08e-26	0	87_7_64_140	3.23528	4.98e-22	0	142_86_66_201	1.60779	8.01e-17	0	7.92e-06	0	-	3_24_2_48	1.01936	0.438066	0.506803
PWY-5384: sucrose degradation IV (sucrose phosphorylase)	PWY-6174: mevalonate pathway II (archaea)	308_631_39_157	0.666749	0.000558997	0.00221867	75_290_8_77	0.862741	0.0314713	0.15275	84_166_12_36	0.39334	0.342426	1.27003	33_392_9_61	-0.593246	0.192651	0.402147	7.96e-06	0	-	NA	NA	NA	NA
PWY-5692: allantoin degradation to glyoxylate II	PWY-5850: superpathway of menaquinol-6 biosynthesis I	180_105_71_779	2.92598	4.53e-82	0	71_41_28_310	2.93228	2.24e-33	0	67_30_12_189	3.51306	5.48e-30	0	88_29_115_263	1.9234	2.27e-17	0	8.09e-06	0	-	9_7_18_43	1.09138	0.0886544	0.173266
PWY-5692: allantoin degradation to glyoxylate II	PWY-5860: superpathway of demethylmenaquinol-6 biosynthesis I	180_105_71_779	2.92598	4.53e-82	0	71_41_28_310	2.93228	2.24e-33	0	67_30_12_189	3.51306	5.48e-30	0	88_29_115_263	1.9234	2.27e-17	0	8.09e-06	0	-	9_7_18_43	1.09138	0.0886544	0.173266
PWY-5850: superpathway of menaquinol-6 biosynthesis I	URDEGR-PWY: superpathway of allantoin degradation in plants	180_71_105_779	2.92598	4.53e-82	0	71_28_41_310	2.93228	2.24e-33	0	67_12_30_189	3.51306	5.48e-30	0	88_115_29_263	1.9234	2.27e-17	0	8.09e-06	0	-	9_18_7_43	1.09138	0.0886544	0.173266
PWY-5860: superpathway of demethylmenaquinol-6 biosynthesis I	URDEGR-PWY: superpathway of allantoin degradation in plants	180_71_105_779	2.92598	4.53e-82	0	71_28_41_310	2.93228	2.24e-33	0	67_12_30_189	3.51306	5.48e-30	0	88_115_29_263	1.9234	2.27e-17	0	8.09e-06	0	-	9_18_7_43	1.09138	0.0886544	0.173266
PWY-6471: peptidoglycan biosynthesis IV (Enterococcus faecium)	UBISYN-PWY: superpathway of ubiquinol-8 biosynthesis (prokaryotic)	209_713_36_177	0.3562	0.0865754	0.260418	64_251_40_95	-0.502953	0.0411867	0.198476	68_156_18_56	0.290248	0.419056	1.51767	171_226_20_78	1.06451	6.95e-05	0.000243789	8.18e-06	0	-	3_7_21_46	0.00925933	1	0.158063
PWY-5692: allantoin degradation to glyoxylate II	PWY0-1415: superpathway of heme biosynthesis from uroporphyrinogen-III	222_63_132_718	2.94447	2.63e-85	0	90_22_74_264	2.65888	3.86e-28	0	88_9_26_175	4.12221	2.43e-37	0	98_19_143_235	2.11502	1.22e-17	0	8.2e-06	0	-	14_2_25_36	2.11649	0.00314861	0.998492
PWY0-1415: superpathway of heme biosynthesis from uroporphyrinogen-III	URDEGR-PWY: superpathway of allantoin degradation in plants	222_132_63_718	2.94447	2.63e-85	0	90_74_22_264	2.65888	3.86e-28	0	88_26_9_175	4.12221	2.43e-37	0	98_143_19_235	2.11502	1.22e-17	0	8.2e-06	0	-	14_25_2_36	2.11649	0.00314861	0.998492
P124-PWY: Bifidobacterium shunt	PWY-6892: thiazole biosynthesis I (E. coli)	652_161_225_97	0.557838	0.000240097	0.000991728	265_71_83_31	0.337058	0.217078	0.95038	191_46_41_20	0.710167	0.0351478	0.150638	210_78_167_40	-0.433294	0.0607007	0.137561	8.2e-06	0	-	2_2_36_37	0.0270287	1	0.627941
POLYAMINSYN3-PWY: superpathway of polyamine biosynthesis II	PWY-561: superpathway of glyoxylate cycle and fatty acid degradation	353_365_67_350	1.61385	2.12e-28	0	148_187_21_94	1.24735	1.52e-06	1.94e-05	112_113_5_68	2.51324	2.37e-10	0	146_110_95_144	0.696163	0.000179334	0.000562249	8.24e-06	0	-	14_18_11_34	0.85499	0.127491	0.760816
P162-PWY: L-glutamate degradation V (via hydroxyglutarate)	PWY-7269: NAD/NADP-NADH/NADPH mitochondrial interconversion (yeast)	319_594_57_165	0.436223	0.0114376	0.0395249	142_277_9_22	0.195745	0.76767	2.65639	104_181_4_9	0.195146	0.960661	3.03616	140_184_106_65	-0.758537	0.000109003	0.000346285	8.25e-06	0	IBD	15_24_18_20	-0.355179	0.580741	0.41547
P122-PWY: heterolactic fermentation	PWY-5384: sucrose degradation IV (sucrose phosphorylase)	285_46_654_150	0.344881	0.0697474	0.215148	149_27_216_58	0.384547	0.163395	0.745337	80_9_170_39	0.674531	0.109195	0.440036	192_10_233_60	1.55818	2.68e-06	1.67e-05	8.27e-06	0	-	26_4_23_24	1.81474	0.00229062	0.706614
PWY-5505: L-glutamate and L-glutamine biosynthesis	PWY-6823: molybdenum cofactor biosynthesis	224_391_12_508	3.14963	1.38e-44	0	99_163_3_185	3.47364	6.59e-19	0	69_133_1_95	3.50089	1.16e-09	0	121_109_63_202	1.26369	7.3e-11	0	8.28e-06	0	-	15_23_3_36	1.92839	0.00308388	0.326131
PWY-6263: superpathway of menaquinol-8 biosynthesis II	ORNDEG-PWY: superpathway of ornithine degradation	89_151_55_840	2.19127	8.13e-37	0	35_77_36_302	1.33402	4.51e-07	1.42e-05	37_47_14_200	2.39028	4.82e-14	0	33_46_89_327	0.969343	0.000188639	0.000585315	8.3e-06	0	-	0_4_14_59	-0.785397	1	0.254717
P124-PWY: Bifidobacterium shunt	ECASYN-PWY: enterobacterial common antigen biosynthesis	169_644_65_257	0.0333477	0.901897	2.02699	75_261_23_91	0.117037	0.756391	2.62395	57_180_15_46	-0.0453335	1	1.56402	80_208_107_100	-1.01901	1.1e-07	1.29e-06	8.35e-06	0	IBD	1_3_19_54	0.180488	1	0.243657
P122-PWY: heterolactic fermentation	PWY-5855: ubiquinol-7 biosynthesis (prokaryotic)	121_210_216_588	0.450415	0.00145716	0.00548928	74_102_85_189	0.476809	0.022243	0.109232	46_43_62_147	0.925353	0.00049406	0.00256824	132_70_94_199	1.37818	6.19e-13	0	8.39e-06	0	-	20_10_13_34	1.60732	0.001945	0.667444
P122-PWY: heterolactic fermentation	PWY-5856: ubiquinol-9 biosynthesis (prokaryotic)	121_210_216_588	0.450415	0.00145716	0.00548881	74_102_85_189	0.476809	0.022243	0.109219	46_43_62_147	0.925353	0.00049406	0.00256784	132_70_94_199	1.37818	6.19e-13	0	8.39e-06	0	-	20_10_13_34	1.60732	0.001945	0.667444
P122-PWY: heterolactic fermentation	PWY-5857: ubiquinol-10 biosynthesis (prokaryotic)	121_210_216_588	0.450415	0.00145716	0.00548833	74_102_85_189	0.476809	0.022243	0.109205	46_43_62_147	0.925353	0.00049406	0.00256744	132_70_94_199	1.37818	6.19e-13	0	8.39e-06	0	-	20_10_13_34	1.60732	0.001945	0.667444
P122-PWY: heterolactic fermentation	PWY-6708: ubiquinol-8 biosynthesis (prokaryotic)	121_210_216_588	0.450415	0.00145716	0.00548786	74_102_85_189	0.476809	0.022243	0.109191	46_43_62_147	0.925353	0.00049406	0.00256704	132_70_94_199	1.37818	6.19e-13	0	8.39e-06	0	-	20_10_13_34	1.60732	0.001945	0.667444
PWY-6859: all-trans-farnesol biosynthesis	PWY-7315: dTDP-N-acetylthomosamine biosynthesis	413_413_44_265	1.78613	2.1e-27	0	150_120_35_145	1.63296	6.06e-14	0	103_111_11_73	1.78049	5.82e-08	0	242_81_25_147	2.84555	5.12e-37	0	8.49e-06	0	IBD	28_2_11_36	3.58858	1.42e-08	0.342149
FASYN-ELONG-PWY: fatty acid elongation -- saturated	PWY-5723: Rubisco shunt	398_318_39_380	2.48927	2.29e-53	0	167_192_11_80	1.8068	5.34e-09	0	118_100_7_73	2.44714	7.09e-12	0	253_120_7_115	3.47808	4.96e-32	0	8.51e-06	0	-	36_28_2_11	1.77346	0.0211612	0.0421458
CENTFERM-PWY: pyruvate fermentation to butanoate	KETOGLUCONMET-PWY: ketogluconate metabolism	394_555_60_126	0.395349	0.0238973	0.079282	172_236_17_25	0.0609266	0.98051	3.14225	112_154_7_25	0.906535	0.0501597	0.21292	112_157_133_93	-0.692612	0.000200979	0.000618128	8.55e-06	0	-	7_16_23_31	-0.49547	0.477517	0.719642
KETOGLUCONMET-PWY: ketogluconate metabolism	PWY-6590: superpathway of Clostridium acetobutylicum acidogenic fermentation	394_60_555_126	0.395349	0.0238973	0.0792764	172_17_236_25	0.0609266	0.98051	3.14205	112_7_154_25	0.906535	0.0501597	0.212895	112_133_157_93	-0.692612	0.000200979	0.000618075	8.55e-06	0	-	7_23_16_31	-0.49547	0.477517	0.719642
ARGININE-SYN4-PWY: L-ornithine de novo biosynthesis	KETOGLUCONMET-PWY: ketogluconate metabolism	449_642_5_39	1.61432	0.000192894	0.000806591	187_260_2_1	-0.83965	0.745831	2.60965	119_179_0_0	-0.406859	1	1.72426	199_240_46_10	-1.67498	5.5e-07	3.61e-06	8.55e-06	0	-	27_44_3_3	-0.481303	0.837361	0.169846
P105-PWY: TCA cycle IV (2-oxoglutarate decarboxylase)	PWY0-862: (5Z)-dodec-5-enoate biosynthesis	389_34_355_357	2.42951	1.13e-46	0	167_5_202_76	2.44279	1.83e-10	0	114_5_112_67	2.525	1.87e-10	0	256_4_135_100	3.74424	2.63e-28	0	8.57e-06	0	IBD	31_1_34_11	1.94591	0.0348078	0.0803774
PWY-5138: unsaturated, even numbered fatty acid &beta;-oxidation	PWY-5897: superpathway of menaquinol-11 biosynthesis	207_30_457_441	1.88181	1.12e-23	0	93_9_188_160	2.12587	2.88e-11	0	63_6_123_106	2.13114	4.87e-08	0	159_4_188_144	3.30215	3.71e-20	0	8.63e-06	0	IBD	15_1_37_24	1.90971	0.0362126	0.172
PWY-5138: unsaturated, even numbered fatty acid &beta;-oxidation	PWY-5898: superpathway of menaquinol-12 biosynthesis	207_30_457_441	1.88181	1.12e-23	0	93_9_188_160	2.12587	2.88e-11	0	63_6_123_106	2.13114	4.87e-08	0	159_4_188_144	3.30215	3.71e-20	0	8.63e-06	0	IBD	15_1_37_24	1.90971	0.0362126	0.172
PWY-5138: unsaturated, even numbered fatty acid &beta;-oxidation	PWY-5899: superpathway of menaquinol-13 biosynthesis	207_30_457_441	1.88181	1.12e-23	0	93_9_188_160	2.12587	2.88e-11	0	63_6_123_106	2.13114	4.87e-08	0	159_4_188_144	3.30215	3.71e-20	0	8.63e-06	0	IBD	15_1_37_24	1.90971	0.0362126	0.172
PWY-7456: mannan degradation	TCA-GLYOX-BYPASS: superpathway of glyoxylate bypass and TCA	468_587_28_52	0.384569	0.136476	0.400284	187_240_9_14	0.173916	0.84565	2.84354	132_152_5_9	0.405962	0.632391	2.16178	156_174_125_40	-1.23987	3.33e-09	0	8.69e-06	0	-	20_26_15_16	-0.194199	0.847563	0.0389225
PWY-5692: allantoin degradation to glyoxylate II	PWY-5855: ubiquinol-7 biosynthesis (prokaryotic)	232_53_105_745	3.42455	4.52e-107	0	95_17_64_274	3.14521	8.11e-36	0	82_15_26_175	3.56245	1.6e-32	0	97_20_129_249	2.21521	7.36e-20	0	8.7e-06	0	-	12_4_21_40	1.6549	0.009606	0.400518
PWY-5692: allantoin degradation to glyoxylate II	PWY-5856: ubiquinol-9 biosynthesis (prokaryotic)	232_53_105_745	3.42455	4.52e-107	0	95_17_64_274	3.14521	8.11e-36	0	82_15_26_175	3.56245	1.6e-32	0	97_20_129_249	2.21521	7.36e-20	0	8.7e-06	0	-	12_4_21_40	1.6549	0.009606	0.400518
PWY-5692: allantoin degradation to glyoxylate II	PWY-5857: ubiquinol-10 biosynthesis (prokaryotic)	232_53_105_745	3.42455	4.52e-107	0	95_17_64_274	3.14521	8.11e-36	0	82_15_26_175	3.56245	1.6e-32	0	97_20_129_249	2.21521	7.36e-20	0	8.7e-06	0	-	12_4_21_40	1.6549	0.009606	0.400518
PWY-5692: allantoin degradation to glyoxylate II	PWY-6708: ubiquinol-8 biosynthesis (prokaryotic)	232_53_105_745	3.42455	4.52e-107	0	95_17_64_274	3.14521	8.11e-36	0	82_15_26_175	3.56245	1.6e-32	0	97_20_129_249	2.21521	7.36e-20	0	8.7e-06	0	-	12_4_21_40	1.6549	0.009606	0.400518
PWY-5855: ubiquinol-7 biosynthesis (prokaryotic)	URDEGR-PWY: superpathway of allantoin degradation in plants	232_105_53_745	3.42455	4.52e-107	0	95_64_17_274	3.14521	8.11e-36	0	82_26_15_175	3.56245	1.6e-32	0	97_129_20_249	2.21521	7.36e-20	0	8.7e-06	0	-	12_21_4_40	1.6549	0.009606	0.400518
PWY-5856: ubiquinol-9 biosynthesis (prokaryotic)	URDEGR-PWY: superpathway of allantoin degradation in plants	232_105_53_745	3.42455	4.52e-107	0	95_64_17_274	3.14521	8.11e-36	0	82_26_15_175	3.56245	1.6e-32	0	97_129_20_249	2.21521	7.36e-20	0	8.7e-06	0	-	12_21_4_40	1.6549	0.009606	0.400518
PWY-5857: ubiquinol-10 biosynthesis (prokaryotic)	URDEGR-PWY: superpathway of allantoin degradation in plants	232_105_53_745	3.42455	4.52e-107	0	95_64_17_274	3.14521	8.11e-36	0	82_26_15_175	3.56245	1.6e-32	0	97_129_20_249	2.21521	7.36e-20	0	8.7e-06	0	-	12_21_4_40	1.6549	0.009606	0.400518
PWY-6708: ubiquinol-8 biosynthesis (prokaryotic)	URDEGR-PWY: superpathway of allantoin degradation in plants	232_105_53_745	3.42455	4.52e-107	0	95_64_17_274	3.14521	8.11e-36	0	82_26_15_175	3.56245	1.6e-32	0	97_129_20_249	2.21521	7.36e-20	0	8.7e-06	0	-	12_21_4_40	1.6549	0.009606	0.400518
GLYOXYLATE-BYPASS: glyoxylate cycle	PWY-7209: superpathway of pyrimidine ribonucleosides degradation	506_68_469_92	0.376231	0.0345854	0.112167	212_16_197_25	0.508521	0.165576	0.75187	128_29_105_36	0.41014	0.183938	0.724792	184_115_150_46	-0.706132	0.000758169	0.00225249	8.78e-06	0	IBD	11_30_11_25	-0.179048	0.909964	0.32614
PWY-5897: superpathway of menaquinol-11 biosynthesis	PWY-6630: superpathway of L-tyrosine biosynthesis	476_188_166_305	1.53432	7.05e-34	0	198_83_56_113	1.5635	2.56e-14	0	137_49_40_72	1.60394	2.65e-10	0	289_58_46_102	2.38954	2.56e-29	0	8.81e-06	0	IBD	37_15_2_23	3.12421	1.13e-06	0.337009
PWY-5898: superpathway of menaquinol-12 biosynthesis	PWY-6630: superpathway of L-tyrosine biosynthesis	476_188_166_305	1.53432	7.05e-34	0	198_83_56_113	1.5635	2.56e-14	0	137_49_40_72	1.60394	2.65e-10	0	289_58_46_102	2.38954	2.56e-29	0	8.81e-06	0	IBD	37_15_2_23	3.12421	1.13e-06	0.337009
PWY-5899: superpathway of menaquinol-13 biosynthesis	PWY-6630: superpathway of L-tyrosine biosynthesis	476_188_166_305	1.53432	7.05e-34	0	198_83_56_113	1.5635	2.56e-14	0	137_49_40_72	1.60394	2.65e-10	0	289_58_46_102	2.38954	2.56e-29	0	8.81e-06	0	IBD	37_15_2_23	3.12421	1.13e-06	0.337009
METHANOGENESIS-PWY: methanogenesis from H2 and CO2	P162-PWY: L-glutamate degradation V (via hydroxyglutarate)	473_64_440_158	0.971331	1.35e-09	0	149_3_270_28	1.50417	0.00810461	0.0396668	145_2_140_11	1.56102	0.0324445	0.140043	60_4_264_167	2.14171	9.95e-07	8.17e-06	8.86e-06	0	-	0_2_39_36	-1.68843	0.541175	0.0197839
NAGLIPASYN-PWY: lipid IVA biosynthesis	PWY0-1241: ADP-L-glycero-&beta;-D-manno-heptose biosynthesis	454_191_48_442	3.07519	2.02e-91	0	220_151_14_65	1.88321	5.39e-11	0	136_70_7_85	3.09433	5.43e-20	0	287_99_7_102	3.67602	2.02e-36	0	8.9e-06	0	-	47_20_3_7	1.60244	0.0351175	0.00985398
METHGLYUT-PWY: superpathway of methylglyoxal degradation	PWYG-321: mycolate biosynthesis	269_11_445_410	3.0724	2.09e-39	0	125_1_234_90	3.47473	5.69e-10	0	93_1_125_79	3.67595	3.8e-11	0	180_48_148_119	1.0969	6.5e-08	1.31e-06	9e-06	0	-	23_4_37_13	0.631272	0.439106	0.465352
PWY-4041: &gamma;-glutamyl cycle	PWY0-1533: methylphosphonate degradation I	301_211_23_600	3.59531	3.65e-92	0	124_81_11_234	3.43881	2.39e-37	0	90_52_8_148	3.40506	6.67e-26	0	209_83_3_200	4.96793	2.49e-53	0	9.05e-06	0	IBD	26_13_3_35	2.99122	5.37e-07	0.0209663
P105-PWY: TCA cycle IV (2-oxoglutarate decarboxylase)	PWY-6113: superpathway of mycolate biosynthesis	375_48_329_383	2.19846	1.54e-45	0	158_14_194_84	1.55793	8.5e-08	0	111_8_102_77	2.29437	3.6e-11	0	183_77_107_128	1.04037	3.73e-08	0	9.06e-06	0	-	21_11_28_17	0.138003	0.957	0.077422
GLYCOLYSIS-TCA-GLYOX-BYPASS: superpathway of glycolysis, pyruvate dehydrogenase, TCA, and glyoxylate bypass	PWY-6282: palmitoleate biosynthesis I (from (5Z)-dodec-5-enoate)	433_53_281_368	2.36152	1.04e-55	0	184_12_175_79	1.90004	1.73e-10	0	127_10_91_70	2.23601	7.28e-12	0	269_10_104_112	3.31896	2.51e-34	0	9.12e-06	0	-	33_1_31_12	2.18182	0.0126775	0.237241
GLYCOLYSIS-TCA-GLYOX-BYPASS: superpathway of glycolysis, pyruvate dehydrogenase, TCA, and glyoxylate bypass	PWY-7388: octanoyl-[acyl-carrier protein] biosynthesis (mitochondria, yeast)	433_53_281_368	2.36152	1.04e-55	0	184_12_175_79	1.90004	1.73e-10	0	127_10_91_70	2.23601	7.28e-12	0	269_10_104_112	3.31896	2.51e-34	0	9.12e-06	0	-	33_1_31_12	2.18182	0.0126775	0.237241
GLYCOLYSIS-TCA-GLYOX-BYPASS: superpathway of glycolysis, pyruvate dehydrogenase, TCA, and glyoxylate bypass	PWY-7664: oleate biosynthesis IV (anaerobic)	433_53_281_368	2.36152	1.04e-55	0	184_12_175_79	1.90004	1.73e-10	0	127_10_91_70	2.23601	7.28e-12	0	269_10_104_112	3.31896	2.51e-34	0	9.12e-06	0	-	33_1_31_12	2.18182	0.0126775	0.237241
CRNFORCAT-PWY: creatinine degradation I	PWY-6285: superpathway of fatty acids biosynthesis (E. coli)	192_434_119_390	0.370012	0.00768438	0.0269054	88_187_58_117	-0.0533647	0.87547	2.91092	78_133_25_62	0.365485	0.229815	0.88559	50_110_149_186	-0.561907	0.00703567	0.017978	9.16e-06	0	-	1_5_23_48	-0.57472	0.854656	0.989526
PWY-5692: allantoin degradation to glyoxylate II	PWY-6891: thiazole biosynthesis II (Bacillus)	230_55_121_729	3.21631	4.08e-97	0	94_18_50_288	3.37355	3.57e-41	0	88_9_26_175	4.12221	2.43e-37	0	100_17_138_240	2.29981	7.07e-20	0	9.19e-06	0	-	11_5_20_41	1.44287	0.0217725	0.186137
PWY-6891: thiazole biosynthesis II (Bacillus)	URDEGR-PWY: superpathway of allantoin degradation in plants	230_121_55_729	3.21631	4.08e-97	0	94_50_18_288	3.37355	3.57e-41	0	88_26_9_175	4.12221	2.43e-37	0	100_138_17_240	2.29981	7.07e-20	0	9.19e-06	0	-	11_20_5_41	1.44287	0.0217725	0.186137
PWY-6174: mevalonate pathway II (archaea)	PWY-7013: L-1,2-propanediol degradation	85_262_137_651	0.433919	0.0066468	0.0234375	14_69_58_309	0.0987532	0.886694	2.93793	36_60_40_162	0.884045	0.00170312	0.00847993	9_33_141_312	-0.467949	0.28772	0.586045	9.23e-06	0	-	NA	NA	NA	NA
NAGLIPASYN-PWY: lipid IVA biosynthesis	PWY-7269: NAD/NADP-NADH/NADPH mitochondrial interconversion (yeast)	350_295_26_464	3.03451	7.79e-67	0	147_224_4_75	2.40001	1.11e-08	0	103_103_5_87	2.76689	5.47e-13	0	244_142_2_107	4.30107	6e-29	0	9.38e-06	0	-	33_34_0_10	3.01511	0.0142469	0.422863
PWY-6471: peptidoglycan biosynthesis IV (Enterococcus faecium)	ARGDEG-PWY: superpathway of L-arginine, putrescine, and 4-aminobutanoate degradation	119_803_22_191	0.235712	0.392432	1.01933	41_274_21_114	-0.216736	0.544968	2.06656	40_184_11_63	0.192345	0.724662	2.43029	109_288_7_91	1.53267	5.08e-05	0.000178016	9.56e-06	0	IBD	1_9_14_53	-0.540294	0.853818	0.0397711
PWY-6471: peptidoglycan biosynthesis IV (Enterococcus faecium)	ORNARGDEG-PWY: superpathway of L-arginine and L-ornithine degradation	119_803_22_191	0.235712	0.392432	1.01928	41_274_21_114	-0.216736	0.544968	2.0664	40_184_11_63	0.192345	0.724662	2.43012	109_288_7_91	1.53267	5.08e-05	0.000178	9.56e-06	0	IBD	1_9_14_53	-0.540294	0.853818	0.0397711
PWY-5910: superpathway of geranylgeranyldiphosphate biosynthesis I (via mevalonate)	PWY-6284: superpathway of unsaturated fatty acids biosynthesis (E. coli)	439_178_265_253	0.854798	7.61e-12	0	150_26_202_72	0.709665	0.00610971	0.030304	129_27_84_58	1.18177	1.38e-05	8.91e-05	187_31_146_131	1.67577	1.8e-14	0	9.64e-06	0	-	1_0_48_28	0.566953	1	0.505565
POLYISOPRENSYN-PWY: polyisoprenoid biosynthesis (E. coli)	PWY-3781: aerobic respiration I (cytochrome c)	131_430_108_466	0.272567	0.0721192	0.220888	23_188_21_218	0.236635	0.551065	2.08898	21_135_12_130	0.504726	0.24227	0.940021	105_178_30_182	1.26315	2.9e-08	0	9.92e-06	0	-	9_25_2_41	1.82202	0.020102	0.478531
P124-PWY: Bifidobacterium shunt	PWY-3781: aerobic respiration I (cytochrome c)	179_634_60_262	0.204946	0.247293	0.683874	39_297_5_109	0.972063	0.0493599	0.236002	24_213_9_52	-0.455442	0.374755	1.37603	59_229_76_131	-0.808211	9.94e-05	0.000314545	9.95e-06	0	-	0_4_11_62	-0.504405	1	0.843462
PWY-5138: unsaturated, even numbered fatty acid &beta;-oxidation	PWY-7269: NAD/NADP-NADH/NADPH mitochondrial interconversion (yeast)	196_41_180_718	2.9364	1.85e-73	0	84_18_67_281	2.94699	1.05e-31	0	60_9_48_181	3.17104	1.01e-22	0	157_6_89_243	4.1885	4.87e-47	0	1e-05	0	-	16_0_17_44	4.4298	1.58e-06	0.874012
GLUDEG-I-PWY: GABA shunt	TCA-GLYOX-BYPASS: superpathway of glyoxylate bypass and TCA	478_485_18_154	2.1079	4.3e-21	0	184_203_12_51	1.31784	5.07e-05	0.000335525	132_133_5_28	1.63764	0.000427097	0.00223658	208_145_73_69	0.303804	0.153367	0.327889	1e-05	0	-	30_14_5_28	2.38873	1.48e-05	0.000495804
GALACTARDEG-PWY: D-galactarate degradation I	NAGLIPASYN-PWY: lipid IVA biosynthesis	321_30_324_460	2.7053	2.4e-55	0	145_4_226_75	2.37749	1.7e-08	0	106_6_100_86	2.64633	5.15e-13	0	216_2_170_107	4.00006	4.32e-23	0	1.01e-05	0	IBD	26_0_41_10	2.59597	0.0586568	0.38175
GLUCARGALACTSUPER-PWY: superpathway of D-glucarate and D-galactarate degradation	NAGLIPASYN-PWY: lipid IVA biosynthesis	321_30_324_460	2.7053	2.4e-55	0	145_4_226_75	2.37749	1.7e-08	0	106_6_100_86	2.64633	5.15e-13	0	216_2_170_107	4.00006	4.32e-23	0	1.01e-05	0	IBD	26_0_41_10	2.59597	0.0586568	0.38175
GLUCOSE1PMETAB-PWY: glucose and glucose-1-phosphate degradation	PWY0-1261: anhydromuropeptides recycling	489_54_298_294	2.18169	4.24e-47	0	230_5_166_49	2.52248	6.02e-11	0	150_9_95_44	1.99903	1.49e-08	0	302_6_119_68	3.2838	1.31e-24	0	1.01e-05	0	-	45_6_10_16	2.3979	2.14e-05	0.215589
GLYCOL-GLYOXDEG-PWY: superpathway of glycol metabolism and degradation	RUMP-PWY: formaldehyde oxidation I	271_101_572_191	-0.111222	0.480991	1.21217	114_43_213_80	-0.00756576	1	1.11191	75_27_139_57	0.123667	0.749494	2.48772	57_186_112_140	-0.954392	1.47e-06	1.14e-05	1.01e-05	0	-	NA	NA	NA	NA
PWY-6628: superpathway of L-phenylalanine biosynthesis	PWY-7391: isoprene biosynthesis II (engineered)	355_562_33_185	1.25264	8.73e-11	0	76_274_9_91	0.987387	0.00801455	0.0393278	75_156_8_59	1.21699	0.00204549	0.00992833	95_336_1_63	2.4861	0.000334412	0.0010182	1.01e-05	0	IBD	NA	NA	NA	NA
PWY-5505: L-glutamate and L-glutamine biosynthesis	PWY0-1338: polymyxin resistance	306_309_29_491	2.80333	8.07e-59	0	126_136_14_174	2.41169	1.46e-19	0	93_109_6_90	2.47558	3.28e-11	0	140_90_75_190	1.36538	6.69e-13	0	1.02e-05	0	-	27_11_2_37	3.57989	1.58e-08	0.00383685
PWY-5505: L-glutamate and L-glutamine biosynthesis	PWY-5855: ubiquinol-7 biosynthesis (prokaryotic)	303_312_34_486	2.61705	6.08e-55	0	138_124_21_167	2.1595	3.43e-19	0	97_105_11_85	1.92731	2.45e-09	0	142_88_84_181	1.24084	4.44e-11	0	1.02e-05	0	-	29_9_4_35	3.19855	2.83e-08	0.00268004
PWY-5505: L-glutamate and L-glutamine biosynthesis	PWY-5856: ubiquinol-9 biosynthesis (prokaryotic)	303_312_34_486	2.61705	6.08e-55	0	138_124_21_167	2.1595	3.43e-19	0	97_105_11_85	1.92731	2.45e-09	0	142_88_84_181	1.24084	4.44e-11	0	1.02e-05	0	-	29_9_4_35	3.19855	2.83e-08	0.00268004
PWY-5505: L-glutamate and L-glutamine biosynthesis	PWY-5857: ubiquinol-10 biosynthesis (prokaryotic)	303_312_34_486	2.61705	6.08e-55	0	138_124_21_167	2.1595	3.43e-19	0	97_105_11_85	1.92731	2.45e-09	0	142_88_84_181	1.24084	4.44e-11	0	1.02e-05	0	-	29_9_4_35	3.19855	2.83e-08	0.00268004
PWY-5505: L-glutamate and L-glutamine biosynthesis	PWY-6708: ubiquinol-8 biosynthesis (prokaryotic)	303_312_34_486	2.61705	6.08e-55	0	138_124_21_167	2.1595	3.43e-19	0	97_105_11_85	1.92731	2.45e-09	0	142_88_84_181	1.24084	4.44e-11	0	1.02e-05	0	-	29_9_4_35	3.19855	2.83e-08	0.00268004
BIOTIN-BIOSYNTHESIS-PWY: biotin biosynthesis I	PWY-5863: superpathway of phylloquinol biosynthesis	515_181_145_294	1.74898	7.79e-42	0	244_115_35_56	1.21465	4.4e-07	1.42e-05	159_59_24_56	1.82164	4.38e-11	0	298_65_37_95	2.45151	2.59e-29	0	1.03e-05	0	-	46_18_3_10	2.02029	0.00296584	0.546855
PWY-5863: superpathway of phylloquinol biosynthesis	PWY-6519: 8-amino-7-oxononanoate biosynthesis I	515_145_181_294	1.74898	7.79e-42	0	244_35_115_56	1.21465	4.4e-07	1.42e-05	159_24_59_56	1.82164	4.38e-11	0	298_37_65_95	2.45151	2.59e-29	0	1.03e-05	0	-	46_3_18_10	2.02029	0.00296584	0.546855
PWY-5845: superpathway of menaquinol-9 biosynthesis	PWY490-3: nitrate reduction VI (assimilatory)	216_32_271_616	2.71645	2.64e-56	0	87_12_136_215	2.40255	2.14e-17	0	64_15_81_138	1.95609	5.85e-11	0	110_89_74_222	1.3049	1.73e-11	0	1.03e-05	0	-	8_19_4_46	1.50503	0.031398	0.765657
PWY-5862: superpathway of demethylmenaquinol-9 biosynthesis	PWY490-3: nitrate reduction VI (assimilatory)	216_32_271_616	2.71645	2.64e-56	0	87_12_136_215	2.40255	2.14e-17	0	64_15_81_138	1.95609	5.85e-11	0	110_89_74_222	1.3049	1.73e-11	0	1.03e-05	0	-	8_19_4_46	1.50503	0.031398	0.765657
PWY-5896: superpathway of menaquinol-10 biosynthesis	PWY490-3: nitrate reduction VI (assimilatory)	216_32_271_616	2.71645	2.64e-56	0	87_12_136_215	2.40255	2.14e-17	0	64_15_81_138	1.95609	5.85e-11	0	110_89_74_222	1.3049	1.73e-11	0	1.03e-05	0	-	8_19_4_46	1.50503	0.031398	0.765657
P122-PWY: heterolactic fermentation	PWY-6803: phosphatidylcholine acyl editing	145_186_258_546	0.500383	0.000229507	0.00095936	74_102_100_174	0.232703	0.279082	1.18649	54_35_81_128	0.883994	0.000835766	0.00427468	140_62_113_180	1.27397	3.63e-11	0	1.03e-05	0	-	23_7_14_33	1.97949	0.000191347	0.20668
POLYISOPRENSYN-PWY: polyisoprenoid biosynthesis (E. coli)	PWY0-862: (5Z)-dodec-5-enoate biosynthesis	488_73_256_318	2.11055	1.65e-50	0	197_14_172_67	1.67332	9.58e-09	0	140_16_86_56	1.71594	1.12e-08	0	272_11_119_93	2.91994	1.59e-26	0	1.04e-05	0	-	33_1_32_11	2.06719	0.0216474	0.374994
GLYCOLYSIS-TCA-GLYOX-BYPASS: superpathway of glycolysis, pyruvate dehydrogenase, TCA, and glyoxylate bypass	PWY-4702: phytate degradation I	433_53_408_241	1.56659	4.47e-23	0	176_20_126_128	2.16858	7.55e-19	0	125_12_97_64	1.89339	2.75e-09	0	250_29_76_140	2.74699	4.53e-36	0	1.04e-05	0	-	31_3_13_30	3.01226	4.18e-07	0.702507
PWY-7315: dTDP-N-acetylthomosamine biosynthesis	PWY-7371: 1,4-dihydroxy-6-naphthoate biosynthesis II	216_241_270_408	0.302941	0.0153911	0.0522139	112_73_177_88	-0.2703	0.206605	0.91948	71_43_123_61	-0.200267	0.493566	1.7473	72_195_90_138	-0.566453	0.00430122	0.0110548	1.05e-05	0	-	9_30_18_20	-1.06378	0.0493941	0.345615
AST-PWY: L-arginine degradation II (AST pathway)	PWY-7456: mannan degradation	279_19_776_61	0.126828	0.733362	1.72039	116_2_311_21	1.16825	0.113957	0.529239	92_5_192_9	-0.186344	0.954956	3.02766	99_109_231_56	-1.50611	4.32e-14	0	1.05e-05	0	-	11_13_35_18	-0.812105	0.156789	0.19318
PWY-5845: superpathway of menaquinol-9 biosynthesis	PWY-6895: superpathway of thiamin diphosphate biosynthesis II	204_44_147_740	3.13858	2.9e-86	0	81_18_63_288	2.99649	1.58e-32	0	75_4_39_180	4.33949	1.12e-32	0	187_12_50_246	4.29344	1.23e-62	0	1.06e-05	0	-	24_3_7_43	3.70377	1.32e-09	0.443463
PWY-5862: superpathway of demethylmenaquinol-9 biosynthesis	PWY-6895: superpathway of thiamin diphosphate biosynthesis II	204_44_147_740	3.13858	2.9e-86	0	81_18_63_288	2.99649	1.58e-32	0	75_4_39_180	4.33949	1.12e-32	0	187_12_50_246	4.29344	1.23e-62	0	1.06e-05	0	-	24_3_7_43	3.70377	1.32e-09	0.443463
PWY-5896: superpathway of menaquinol-10 biosynthesis	PWY-6895: superpathway of thiamin diphosphate biosynthesis II	204_44_147_740	3.13858	2.9e-86	0	81_18_63_288	2.99649	1.58e-32	0	75_4_39_180	4.33949	1.12e-32	0	187_12_50_246	4.29344	1.23e-62	0	1.06e-05	0	-	24_3_7_43	3.70377	1.32e-09	0.443463
PWY-5692: allantoin degradation to glyoxylate II	PWY-6731: starch degradation III	204_81_96_754	2.97648	6.82e-88	0	77_35_42_296	2.72329	6.47e-31	0	66_31_22_179	2.82387	2.48e-23	0	67_50_67_311	1.81943	1.2e-16	0	1.08e-05	0	-	1_15_4_57	0.212333	1	0.112154
PWY-6731: starch degradation III	URDEGR-PWY: superpathway of allantoin degradation in plants	204_96_81_754	2.97648	6.82e-88	0	77_42_35_296	2.72329	6.47e-31	0	66_22_31_179	2.82387	2.48e-23	0	67_67_50_311	1.81943	1.2e-16	0	1.08e-05	0	-	1_4_15_57	0.212333	1	0.112154
PWY-5138: unsaturated, even numbered fatty acid &beta;-oxidation	PWY-5791: 1,4-dihydroxy-2-naphthoate biosynthesis II (plants)	207_30_457_441	1.88181	1.12e-23	0	93_9_188_160	2.12587	2.88e-11	0	63_6_123_106	2.13114	4.87e-08	0	159_4_189_143	3.28991	5.96e-20	0	1.08e-05	0	IBD	15_1_37_24	1.90971	0.0362126	0.175803
PWY-5138: unsaturated, even numbered fatty acid &beta;-oxidation	PWY-5837: 1,4-dihydroxy-2-naphthoate biosynthesis I	207_30_457_441	1.88181	1.12e-23	0	93_9_188_160	2.12587	2.88e-11	0	63_6_123_106	2.13114	4.87e-08	0	159_4_189_143	3.28991	5.96e-20	0	1.08e-05	0	IBD	15_1_37_24	1.90971	0.0362126	0.175803
PWY-5838: superpathway of menaquinol-8 biosynthesis I	PWY0-1533: methylphosphonate degradation I	269_94_55_717	3.60736	3.75e-119	0	110_38_25_277	3.4415	7.16e-46	0	84_28_14_172	3.5631	2.53e-32	0	202_41_10_242	4.72467	7.78e-70	0	1.09e-05	0	IBD	27_9_2_39	3.8229	1.79e-09	0.279508
PWY-5861: superpathway of demethylmenaquinol-8 biosynthesis	PWY0-1533: methylphosphonate degradation I	269_94_55_717	3.60736	3.75e-119	0	110_38_25_277	3.4415	7.16e-46	0	84_28_14_172	3.5631	2.53e-32	0	202_41_10_242	4.72467	7.78e-70	0	1.09e-05	0	IBD	27_9_2_39	3.8229	1.79e-09	0.279508
GLUCARDEG-PWY: D-glucarate degradation I	PWY0-1533: methylphosphonate degradation I	239_88_85_723	3.13114	2.65e-98	0	103_42_32_273	3.02013	2.21e-38	0	89_18_9_182	4.53193	2.03e-42	0	190_35_22_248	4.08205	1.77e-64	0	1.12e-05	0	-	21_6_8_42	2.80569	5.05e-07	0.0498218
GLUDEG-I-PWY: GABA shunt	PWY-6891: thiazole biosynthesis II (Bacillus)	339_624_12_160	1.94309	4.37e-13	0	139_248_5_58	1.7869	2.67e-05	0.000199722	112_153_2_31	2.22295	0.00017095	0.000942518	170_183_68_74	0.010486	1	1.14562	1.13e-05	0	-	29_15_2_31	3.17725	6.16e-07	2.71e-05
PWY-5173: superpathway of acetyl-CoA biosynthesis	PWY-5855: ubiquinol-7 biosynthesis (prokaryotic)	288_317_49_481	2.17915	1.07e-44	0	127_114_32_177	1.80527	3.58e-16	0	92_72_16_118	2.21517	1.05e-14	0	215_123_11_146	3.1014	2.75e-31	0	1.14e-05	0	-	28_8_5_36	3.1024	3.82e-08	0.99883
PWY-5173: superpathway of acetyl-CoA biosynthesis	PWY-5856: ubiquinol-9 biosynthesis (prokaryotic)	288_317_49_481	2.17915	1.07e-44	0	127_114_32_177	1.80527	3.58e-16	0	92_72_16_118	2.21517	1.05e-14	0	215_123_11_146	3.1014	2.75e-31	0	1.14e-05	0	-	28_8_5_36	3.1024	3.82e-08	0.99883
PWY-5173: superpathway of acetyl-CoA biosynthesis	PWY-5857: ubiquinol-10 biosynthesis (prokaryotic)	288_317_49_481	2.17915	1.07e-44	0	127_114_32_177	1.80527	3.58e-16	0	92_72_16_118	2.21517	1.05e-14	0	215_123_11_146	3.1014	2.75e-31	0	1.14e-05	0	-	28_8_5_36	3.1024	3.82e-08	0.99883
PWY-5173: superpathway of acetyl-CoA biosynthesis	PWY-6708: ubiquinol-8 biosynthesis (prokaryotic)	288_317_49_481	2.17915	1.07e-44	0	127_114_32_177	1.80527	3.58e-16	0	92_72_16_118	2.21517	1.05e-14	0	215_123_11_146	3.1014	2.75e-31	0	1.14e-05	0	-	28_8_5_36	3.1024	3.82e-08	0.99883
ARGININE-SYN4-PWY: L-ornithine de novo biosynthesis	PWY-6803: phosphatidylcholine acyl editing	400_691_3_41	1.92678	0.000138698	0.000587835	172_275_2_1	-0.979016	0.641687	2.33428	135_163_0_0	-0.187841	1	2.36253	204_235_49_7	-2.02821	2.2e-08	0	1.14e-05	0	-	34_37_3_3	-0.0833816	1	0.0286369
GLUCOSE1PMETAB-PWY: glucose and glucose-1-phosphate degradation	RUMP-PWY: formaldehyde oxidation I	392_151_451_141	-0.208325	0.142149	0.413713	178_57_149_66	0.322709	0.15469	0.701141	114_45_100_39	-0.0109946	1	1.48688	83_225_86_101	-0.833559	2.34e-05	8.85e-05	1.15e-05	0	-	NA	NA	NA	NA
PWY-5692: allantoin degradation to glyoxylate II	PWY-6895: superpathway of thiamin diphosphate biosynthesis II	230_55_121_729	3.21631	4.08e-97	0	94_18_50_288	3.37355	3.57e-41	0	88_9_26_175	4.12221	2.43e-37	0	100_17_137_241	2.3112	4.39e-20	0	1.15e-05	0	-	11_5_20_41	1.44287	0.0217725	0.18037
PWY-6895: superpathway of thiamin diphosphate biosynthesis II	URDEGR-PWY: superpathway of allantoin degradation in plants	230_121_55_729	3.21631	4.08e-97	0	94_50_18_288	3.37355	3.57e-41	0	88_26_9_175	4.12221	2.43e-37	0	100_137_17_241	2.3112	4.39e-20	0	1.15e-05	0	-	11_20_5_41	1.44287	0.0217725	0.18037
PWY-5692: allantoin degradation to glyoxylate II	HCAMHPDEG-PWY: 3-phenylpropanoate and 3-(3-hydroxyphenyl)propanoate degradation to 2-oxopent-4-enoate	124_161_55_795	2.40239	3.56e-49	0	58_54_24_314	2.62314	1.46e-25	0	53_44_12_189	2.90285	9.35e-21	0	67_50_93_285	1.40643	9.06e-11	0	1.15e-05	0	-	5_11_11_50	0.742027	0.371387	0.307758
PWY-5692: allantoin degradation to glyoxylate II	PWY-6690: cinnamate and 3-hydroxycinnamate degradation to 2-oxopent-4-enoate	124_161_55_795	2.40239	3.56e-49	0	58_54_24_314	2.62314	1.46e-25	0	53_44_12_189	2.90285	9.35e-21	0	67_50_93_285	1.40643	9.06e-11	0	1.15e-05	0	-	5_11_11_50	0.742027	0.371387	0.307758
URDEGR-PWY: superpathway of allantoin degradation in plants	HCAMHPDEG-PWY: 3-phenylpropanoate and 3-(3-hydroxyphenyl)propanoate degradation to 2-oxopent-4-enoate	124_161_55_795	2.40239	3.56e-49	0	58_54_24_314	2.62314	1.46e-25	0	53_44_12_189	2.90285	9.35e-21	0	67_50_93_285	1.40643	9.06e-11	0	1.15e-05	0	-	5_11_11_50	0.742027	0.371387	0.307758
URDEGR-PWY: superpathway of allantoin degradation in plants	PWY-6690: cinnamate and 3-hydroxycinnamate degradation to 2-oxopent-4-enoate	124_161_55_795	2.40239	3.56e-49	0	58_54_24_314	2.62314	1.46e-25	0	53_44_12_189	2.90285	9.35e-21	0	67_50_93_285	1.40643	9.06e-11	0	1.15e-05	0	-	5_11_11_50	0.742027	0.371387	0.307758
POLYAMINSYN3-PWY: superpathway of polyamine biosynthesis II	PWY-5838: superpathway of menaquinol-8 biosynthesis I	314_404_49_368	1.7558	2.18e-28	0	133_202_15_100	1.45268	3.5e-07	1.02e-05	104_121_8_65	1.89126	1.82e-07	0	145_111_98_141	0.628395	0.000723407	0.0021233	1.15e-05	0	-	15_17_21_24	0.00925933	1	0.20823
POLYAMINSYN3-PWY: superpathway of polyamine biosynthesis II	PWY-5861: superpathway of demethylmenaquinol-8 biosynthesis	314_404_49_368	1.7558	2.18e-28	0	133_202_15_100	1.45268	3.5e-07	1.02e-05	104_121_8_65	1.89126	1.82e-07	0	145_111_98_141	0.628395	0.000723407	0.00212313	1.15e-05	0	-	15_17_21_24	0.00925933	1	0.20823
NAGLIPASYN-PWY: lipid IVA biosynthesis	PWY-5705: allantoin degradation to glyoxylate III	331_314_17_473	3.35059	1.66e-66	0	131_240_4_75	2.21634	2.98e-07	8.22e-06	108_98_5_87	2.86358	4.49e-14	0	221_165_1_108	4.57274	7.98e-25	0	1.16e-05	0	-	29_38_0_10	2.77825	0.0333752	0.287085
PWY-2723: trehalose degradation V	PWY-3781: aerobic respiration I (cytochrome c)	82_268_157_628	0.203858	0.213346	0.600121	14_120_30_286	0.122511	0.847642	2.84826	16_92_17_173	0.570128	0.167304	0.661026	91_134_44_226	1.24203	3.83e-09	0	1.16e-05	0	-	8_27_3_39	1.24942	0.111066	0.991749
PWY-5723: Rubisco shunt	PWY0-1241: ADP-L-glycero-&beta;-D-manno-heptose biosynthesis	348_89_154_544	2.61907	7.24e-80	0	157_21_77_195	2.91665	8.22e-35	0	105_20_38_135	2.8966	1.93e-25	0	240_20_54_181	3.66535	1.37e-54	0	1.18e-05	0	IBD	34_4_16_23	2.39052	3.31e-05	0.0522014
P162-PWY: L-glutamate degradation V (via hydroxyglutarate)	PWY-5791: 1,4-dihydroxy-2-naphthoate biosynthesis II (plants)	553_360_111_111	0.42877	0.00522147	0.0186476	264_155_17_14	0.343143	0.457021	1.79232	177_108_9_4	-0.254994	0.877289	2.81723	214_110_134_37	-0.613929	0.00641457	0.0162675	1.19e-05	0	-	27_12_25_13	0.152469	0.937185	0.145683
P162-PWY: L-glutamate degradation V (via hydroxyglutarate)	PWY-5837: 1,4-dihydroxy-2-naphthoate biosynthesis I	553_360_111_111	0.42877	0.00522147	0.0186461	264_155_17_14	0.343143	0.457021	1.79217	177_108_9_4	-0.254994	0.877289	2.81705	214_110_134_37	-0.613929	0.00641457	0.0162664	1.19e-05	0	-	27_12_25_13	0.152469	0.937185	0.145683
PWY-4702: phytate degradation I	PWY-3781: aerobic respiration I (cytochrome c)	173_668_66_228	-0.114525	0.536206	1.3319	29_273_15_133	-0.0736499	0.955779	3.08186	23_199_10_66	-0.292987	0.59546	2.05175	108_218_27_142	0.94512	8.58e-05	0.000283045	1.2e-05	0	IBD	10_34_1_32	1.88619	0.0451284	0.315451
FASYN-ELONG-PWY: fatty acid elongation -- saturated	GLYCOLYSIS-TCA-GLYOX-BYPASS: superpathway of glycolysis, pyruvate dehydrogenase, TCA, and glyoxylate bypass	434_282_52_367	2.37643	6.13e-56	0	184_175_12_79	1.90004	1.73e-10	0	127_91_10_70	2.23601	7.28e-12	0	269_104_10_112	3.31896	2.51e-34	0	1.21e-05	0	-	33_31_1_12	2.18182	0.0126775	0.237241
GLUCOSE1PMETAB-PWY: glucose and glucose-1-phosphate degradation	POLYAMINSYN3-PWY: superpathway of polyamine biosynthesis II	451_92_267_325	1.78161	1.24e-39	0	202_33_133_82	1.31789	1.02e-08	0	143_16_82_57	1.80196	1.62e-09	0	183_125_73_114	0.823198	1.73e-05	6.6e-05	1.21e-05	0	-	25_26_7_19	0.917045	0.114827	0.863351
PWY-6471: peptidoglycan biosynthesis IV (Enterococcus faecium)	PWY-7446: sulfoglycolysis	191_731_43_170	0.0257649	0.965562	2.14591	73_242_31_104	0.00548322	1	1.12681	55_169_17_57	0.0731142	0.93808	2.97225	136_261_13_85	1.19572	0.000102312	0.000322814	1.22e-05	0	IBD	1_9_18_49	-0.861625	0.557498	0.0341337
P125-PWY: superpathway of (R,R)-butanediol biosynthesis	PWY-5855: ubiquinol-7 biosynthesis (prokaryotic)	84_168_253_630	0.220965	0.170312	0.490034	41_61_118_230	0.271994	0.287082	1.22126	18_27_90_163	0.195048	0.668164	2.25729	94_47_132_222	1.20621	6.28e-09	0	1.22e-05	0	IBD	1_1_32_43	0.291521	1	0.44445
P125-PWY: superpathway of (R,R)-butanediol biosynthesis	PWY-5856: ubiquinol-9 biosynthesis (prokaryotic)	84_168_253_630	0.220965	0.170312	0.490006	41_61_118_230	0.271994	0.287082	1.22115	18_27_90_163	0.195048	0.668164	2.25713	94_47_132_222	1.20621	6.28e-09	0	1.22e-05	0	IBD	1_1_32_43	0.291521	1	0.44445
P125-PWY: superpathway of (R,R)-butanediol biosynthesis	PWY-5857: ubiquinol-10 biosynthesis (prokaryotic)	84_168_253_630	0.220965	0.170312	0.489978	41_61_118_230	0.271994	0.287082	1.22104	18_27_90_163	0.195048	0.668164	2.25697	94_47_132_222	1.20621	6.28e-09	0	1.22e-05	0	IBD	1_1_32_43	0.291521	1	0.44445
P125-PWY: superpathway of (R,R)-butanediol biosynthesis	PWY-6708: ubiquinol-8 biosynthesis (prokaryotic)	84_168_253_630	0.220965	0.170312	0.48995	41_61_118_230	0.271994	0.287082	1.22093	18_27_90_163	0.195048	0.668164	2.25681	94_47_132_222	1.20621	6.28e-09	0	1.22e-05	0	IBD	1_1_32_43	0.291521	1	0.44445
PWY-6531: mannitol cycle	PWY-7328: superpathway of UDP-glucose-derived O-antigen building blocks biosynthesis	307_447_112_269	0.498414	0.000255528	0.00104694	251_173_11_15	0.669758	0.135476	0.622248	151_110_19_18	0.262926	0.560538	1.94119	153_155_112_75	-0.411766	0.0348165	0.0827978	1.23e-05	0	-	41_18_8_10	1.01923	0.0984842	0.0122161
PWY0-1415: superpathway of heme biosynthesis from uroporphyrinogen-III	PWY-3781: aerobic respiration I (cytochrome c)	91_263_148_633	0.392961	0.0117495	0.0406595	17_147_27_259	0.112943	0.851681	2.86087	15_99_18_166	0.337907	0.461298	1.65292	97_144_38_216	1.33351	5.81e-10	0	1.23e-05	0	IBD	9_30_2_36	1.51459	0.0667569	0.817127
PWY-5850: superpathway of menaquinol-6 biosynthesis I	PWY490-3: nitrate reduction VI (assimilatory)	218_33_269_615	2.70111	1.51e-56	0	87_12_136_215	2.40255	2.14e-17	0	64_15_81_138	1.95609	5.85e-11	0	112_91_72_220	1.31893	1.02e-11	0	1.28e-05	0	-	8_19_4_46	1.50503	0.031398	0.781645
PWY-5860: superpathway of demethylmenaquinol-6 biosynthesis I	PWY490-3: nitrate reduction VI (assimilatory)	218_33_269_615	2.70111	1.51e-56	0	87_12_136_215	2.40255	2.14e-17	0	64_15_81_138	1.95609	5.85e-11	0	112_91_72_220	1.31893	1.02e-11	0	1.28e-05	0	-	8_19_4_46	1.50503	0.031398	0.781645
AST-PWY: L-arginine degradation II (AST pathway)	GALACTARDEG-PWY: D-galactarate degradation I	229_69_122_715	2.95945	6.16e-88	0	98_20_51_281	3.26818	3.44e-40	0	87_10_25_176	4.05491	4.3e-37	0	185_23_33_254	4.09381	7.62e-65	0	1.28e-05	0	-	19_5_7_46	3.09022	9.68e-08	0.14308
AST-PWY: L-arginine degradation II (AST pathway)	GLUCARGALACTSUPER-PWY: superpathway of D-glucarate and D-galactarate degradation	229_69_122_715	2.95945	6.16e-88	0	98_20_51_281	3.26818	3.44e-40	0	87_10_25_176	4.05491	4.3e-37	0	185_23_33_254	4.09381	7.62e-65	0	1.28e-05	0	-	19_5_7_46	3.09022	9.68e-08	0.14308
HEME-BIOSYNTHESIS-II: heme biosynthesis I (aerobic)	PWY-6113: superpathway of mycolate biosynthesis	567_186_137_245	1.69248	7.51e-38	0	301_69_51_29	0.910252	0.00084195	0.00435626	178_50_35_35	1.26262	1.08e-05	6.51e-05	229_131_61_74	0.748658	0.000317449	0.000977726	1.28e-05	0	-	40_18_9_10	0.883615	0.153595	0.811695
ARGININE-SYN4-PWY: L-ornithine de novo biosynthesis	PWY-5840: superpathway of menaquinol-7 biosynthesis	576_515_14_30	0.855416	0.0106313	0.0369102	257_190_2_1	-0.209458	1	1.49939	171_127_0_0	0.296467	1	1.98303	251_188_48_8	-1.45315	9.15e-05	0.00029554	1.29e-05	0	-	33_38_3_3	-0.139113	1	0.135479
FASYN-INITIAL-PWY: superpathway of fatty acid biosynthesis initiation (E. coli)	GLYCOLYSIS-TCA-GLYOX-BYPASS: superpathway of glycolysis, pyruvate dehydrogenase, TCA, and glyoxylate bypass	434_281_52_368	2.38269	2.99e-56	0	184_175_12_79	1.90004	1.73e-10	0	127_91_10_70	2.23601	7.28e-12	0	269_104_10_112	3.31896	2.51e-34	0	1.29e-05	0	-	33_33_1_10	1.94591	0.0363676	0.156502
PWY-7269: NAD/NADP-NADH/NADPH mitochondrial interconversion (yeast)	PWYG-321: mycolate biosynthesis	352_24_362_397	2.75855	9.16e-51	0	142_9_217_82	1.73865	2.25e-07	6.26e-06	103_5_115_75	2.50969	2.37e-10	0	196_50_132_117	1.23854	7.16e-10	0	1.3e-05	0	-	30_3_30_14	1.42139	0.0423744	0.787751
CRNFORCAT-PWY: creatinine degradation I	ARGDEG-PWY: superpathway of L-arginine, putrescine, and 4-aminobutanoate degradation	89_537_52_457	0.372274	0.0537467	0.169329	37_238_25_150	-0.0747437	0.896067	2.95976	39_172_12_75	0.324307	0.450329	1.62033	22_138_94_241	-0.879085	0.000760944	0.00226397	1.31e-05	0	-	0_6_15_56	-1.27155	0.680698	0.795909
CRNFORCAT-PWY: creatinine degradation I	ORNARGDEG-PWY: superpathway of L-arginine and L-ornithine degradation	89_537_52_457	0.372274	0.0537467	0.169318	37_238_25_150	-0.0747437	0.896067	2.95957	39_172_12_75	0.324307	0.450329	1.6202	22_138_94_241	-0.879085	0.000760944	0.00226379	1.31e-05	0	-	0_6_15_56	-1.27155	0.680698	0.795909
FASYN-ELONG-PWY: fatty acid elongation -- saturated	FUC-RHAMCAT-PWY: superpathway of fucose and rhamnose degradation	477_239_69_350	2.30804	2.6e-59	0	231_128_28_63	1.38979	1.58e-08	0	146_72_17_63	1.99228	6.64e-12	0	279_94_18_104	2.81582	3.48e-31	0	1.33e-05	0	-	42_22_4_9	1.3832	0.0457021	0.0372956
P125-PWY: superpathway of (R,R)-butanediol biosynthesis	PWY0-1533: methylphosphonate degradation I	85_167_239_644	0.317454	0.0453466	0.143885	33_69_102_246	0.147718	0.623323	2.28741	15_30_83_170	0.037002	1	1.56507	90_51_122_232	1.20455	4.99e-09	0	1.34e-05	0	-	1_1_28_47	0.510826	1	0.562163
P162-PWY: L-glutamate degradation V (via hydroxyglutarate)	PWY-5083: NAD/NADH phosphorylation and dephosphorylation	476_437_92_130	0.429556	0.00546727	0.0195175	228_191_14_17	0.364701	0.417653	1.66198	156_129_5_8	0.624693	0.391574	1.42617	190_134_123_48	-0.586589	0.00508105	0.0129829	1.34e-05	0	IBD	26_13_29_9	-0.458643	0.502265	0.812948
FASYN-INITIAL-PWY: superpathway of fatty acid biosynthesis initiation (E. coli)	FUC-RHAMCAT-PWY: superpathway of fucose and rhamnose degradation	477_238_69_351	2.31508	1.13e-59	0	231_128_28_63	1.38979	1.58e-08	0	146_72_17_63	1.99228	6.64e-12	0	279_94_18_104	2.81582	3.48e-31	0	1.34e-05	0	-	42_24_4_7	1.06166	0.171941	0.0128998
POLYAMINSYN3-PWY: superpathway of polyamine biosynthesis II	PWY-6803: phosphatidylcholine acyl editing	339_379_64_353	1.58984	7.06e-27	0	151_184_23_92	1.17314	3.78e-06	4.16e-05	122_103_13_60	1.66849	1.45e-07	0	148_108_105_134	0.556688	0.00278097	0.00729978	1.35e-05	0	-	17_15_20_25	0.339614	0.606986	0.659364
FUC-RHAMCAT-PWY: superpathway of fucose and rhamnose degradation	PWY-6282: palmitoleate biosynthesis I (from (5Z)-dodec-5-enoate)	477_69_237_352	2.32212	4.89e-60	0	231_28_128_63	1.38979	1.58e-08	0	146_17_72_63	1.99228	6.64e-12	0	279_18_94_104	2.81582	3.48e-31	0	1.36e-05	0	-	42_4_22_9	1.3832	0.0457021	0.0372956
FUC-RHAMCAT-PWY: superpathway of fucose and rhamnose degradation	PWY-7388: octanoyl-[acyl-carrier protein] biosynthesis (mitochondria, yeast)	477_69_237_352	2.32212	4.89e-60	0	231_28_128_63	1.38979	1.58e-08	0	146_17_72_63	1.99228	6.64e-12	0	279_18_94_104	2.81582	3.48e-31	0	1.36e-05	0	-	42_4_22_9	1.3832	0.0457021	0.0372956
FUC-RHAMCAT-PWY: superpathway of fucose and rhamnose degradation	PWY-7664: oleate biosynthesis IV (anaerobic)	477_69_237_352	2.32212	4.89e-60	0	231_28_128_63	1.38979	1.58e-08	0	146_17_72_63	1.99228	6.64e-12	0	279_18_94_104	2.81582	3.48e-31	0	1.36e-05	0	-	42_4_22_9	1.3832	0.0457021	0.0372956
PWY-5692: allantoin degradation to glyoxylate II	PWY0-1338: polymyxin resistance	226_59_109_741	3.24952	1.09e-99	0	94_18_46_292	3.46984	3.61e-43	0	85_12_14_187	4.48242	1.61e-42	0	99_18_116_262	2.49475	3.4e-24	0	1.37e-05	0	-	10_6_19_42	1.25866	0.0455686	0.0507651
PWY0-1338: polymyxin resistance	URDEGR-PWY: superpathway of allantoin degradation in plants	226_109_59_741	3.24952	1.09e-99	0	94_46_18_292	3.46984	3.61e-43	0	85_14_12_187	4.48242	1.61e-42	0	99_116_18_262	2.49475	3.4e-24	0	1.37e-05	0	-	10_19_6_42	1.25866	0.0455686	0.0507651
PWY-6263: superpathway of menaquinol-8 biosynthesis II	ECASYN-PWY: enterobacterial common antigen biosynthesis	136_104_98_797	2.35856	8.13e-54	0	63_49_35_303	2.39492	9.56e-24	0	54_30_18_196	2.94337	2.57e-23	0	53_26_134_282	1.44465	1.05e-08	0	1.38e-05	0	-	2_2_18_55	1.09861	0.482853	0.721083
P108-PWY: pyruvate fermentation to propanoate I	P23-PWY: reductive TCA cycle I	447_403_52_233	1.59587	1.24e-23	0	227_111_10_102	2.99161	5e-26	0	149_88_2_59	3.69398	5.34e-16	0	144_97_64_190	1.47641	1.62e-14	0	1.38e-05	0	-	3_41_2_31	0.0607664	1	0.108839
PWY-5838: superpathway of menaquinol-8 biosynthesis I	PWY-6823: molybdenum cofactor biosynthesis	206_157_30_742	3.46317	3.46e-92	0	89_59_13_289	3.47373	2.19e-39	0	68_44_2_184	4.7327	6.15e-31	0	179_64_5_247	4.83017	3.3e-60	0	1.39e-05	0	-	18_18_0_41	4.41884	1.58e-06	0.787972
PWY-5861: superpathway of demethylmenaquinol-8 biosynthesis	PWY-6823: molybdenum cofactor biosynthesis	206_157_30_742	3.46317	3.46e-92	0	89_59_13_289	3.47373	2.19e-39	0	68_44_2_184	4.7327	6.15e-31	0	179_64_5_247	4.83017	3.3e-60	0	1.39e-05	0	-	18_18_0_41	4.41884	1.58e-06	0.787972
KETOGLUCONMET-PWY: ketogluconate metabolism	PWYG-321: mycolate biosynthesis	413_41_301_380	2.53168	6.68e-57	0	179_10_180_81	2.04367	5.79e-11	0	111_8_107_72	2.18005	5.24e-10	0	196_49_132_118	1.26702	3.21e-10	0	1.39e-05	0	-	24_6_36_11	0.171906	0.972265	0.0642695
PWY0-1338: polymyxin resistance	RUMP-PWY: formaldehyde oxidation I	235_100_608_192	-0.299348	0.0462068	0.146429	102_38_225_85	0.00940077	1	1.09983	80_19_134_65	0.698329	0.0235163	0.104112	52_163_117_163	-0.805625	6.79e-05	0.000239354	1.4e-05	0	-	NA	NA	NA	NA
PWY-561: superpathway of glyoxylate cycle and fatty acid degradation	PWY-6471: peptidoglycan biosynthesis IV (Enterococcus faecium)	346_74_576_139	0.118173	0.505453	1.26588	108_61_207_74	-0.456619	0.0370448	0.17853	90_27_134_47	0.150329	0.682228	2.30893	209_32_188_66	0.821588	0.000634146	0.00186712	1.4e-05	0	-	3_22_7_45	-0.057943	1	0.231934
PWY-6471: peptidoglycan biosynthesis IV (Enterococcus faecium)	PWY-6629: superpathway of L-tryptophan biosynthesis	254_668_51_162	0.183361	0.338616	0.899065	84_231_39_96	-0.114586	0.697639	2.48797	81_143_23_51	0.218849	0.529368	1.84884	186_211_21_77	1.15643	9.68e-06	3.95e-05	1.4e-05	0	IBD	4_6_24_43	0.206363	1	0.183132
GLUCARDEG-PWY: D-glucarate degradation I	PWY-7456: mannan degradation	307_20_748_60	0.192622	0.546979	1.3599	140_5_287_18	0.497007	0.43186	1.70418	102_5_182_9	-0.0303437	1	1.5662	111_114_219_51	-1.47632	1.89e-13	0	1.4e-05	0	-	15_12_31_19	-0.264462	0.752476	0.0195121
GALACTARDEG-PWY: D-galactarate degradation I	PWYG-321: mycolate biosynthesis	327_24_387_397	2.61829	1.06e-44	0	143_6_216_85	2.16546	5.29e-09	0	106_6_112_74	2.38419	2.8e-10	0	173_45_155_122	1.09993	8.63e-08	1.3e-06	1.43e-05	0	-	22_4_38_13	0.561469	0.514767	0.399838
GLUCARGALACTSUPER-PWY: superpathway of D-glucarate and D-galactarate degradation	PWYG-321: mycolate biosynthesis	327_24_387_397	2.61829	1.06e-44	0	143_6_216_85	2.16546	5.29e-09	0	106_6_112_74	2.38419	2.8e-10	0	173_45_155_122	1.09993	8.63e-08	1.3e-06	1.43e-05	0	-	22_4_38_13	0.561469	0.514767	0.399838
CENTFERM-PWY: pyruvate fermentation to butanoate	PWY-5920: superpathway of heme biosynthesis from glycine	204_745_18_168	0.915678	0.000368834	0.00148159	114_294_7_35	0.609925	0.192801	0.855191	69_197_5_27	0.565026	0.337657	1.25447	62_207_92_134	-0.825609	3.76e-05	0.000130293	1.45e-05	0	IBD	7_16_21_33	-0.344965	0.680947	0.387508
PWY-6590: superpathway of Clostridium acetobutylicum acidogenic fermentation	PWY-5920: superpathway of heme biosynthesis from glycine	204_745_18_168	0.915678	0.000368834	0.00148145	114_294_7_35	0.609925	0.192801	0.855107	69_197_5_27	0.565026	0.337657	1.25437	62_207_92_134	-0.825609	3.76e-05	0.000130281	1.45e-05	0	IBD	7_16_21_33	-0.344965	0.680947	0.387508
POLYAMINSYN3-PWY: superpathway of polyamine biosynthesis II	PWY-7204: pyridoxal 5'-phosphate salvage II (plants)	363_355_72_345	1.58366	2.4e-28	0	163_172_27_88	1.11523	4.6e-06	4.68e-05	124_101_12_61	1.79756	2.26e-08	0	144_112_98_141	0.612569	0.000987342	0.0028485	1.45e-05	0	-	18_14_22_23	0.287107	0.690049	0.509144
METHGLYUT-PWY: superpathway of methylglyoxal degradation	PWY-5138: unsaturated, even numbered fatty acid &beta;-oxidation	161_119_76_779	2.62255	8.15e-67	0	71_55_31_293	2.4852	9.3e-26	0	56_38_13_191	3.03578	3.14e-23	0	151_77_12_255	3.6878	3.03e-47	0	1.46e-05	0	-	16_11_0_50	4.97613	1.14e-08	0.392579
P162-PWY: L-glutamate degradation V (via hydroxyglutarate)	PWY-5855: ubiquinol-7 biosynthesis (prokaryotic)	294_619_43_179	0.673781	0.000269714	0.00109629	150_269_9_22	0.279618	0.61071	2.24935	106_179_2_11	1.00403	0.235004	0.904944	132_192_94_77	-0.571835	0.00346898	0.00903305	1.48e-05	0	-	16_23_17_21	-0.147788	0.922088	0.389706
P162-PWY: L-glutamate degradation V (via hydroxyglutarate)	PWY-5856: ubiquinol-9 biosynthesis (prokaryotic)	294_619_43_179	0.673781	0.000269714	0.00109619	150_269_9_22	0.279618	0.61071	2.24919	106_179_2_11	1.00403	0.235004	0.904862	132_192_94_77	-0.571835	0.00346898	0.00903242	1.48e-05	0	-	16_23_17_21	-0.147788	0.922088	0.389706
P162-PWY: L-glutamate degradation V (via hydroxyglutarate)	PWY-5857: ubiquinol-10 biosynthesis (prokaryotic)	294_619_43_179	0.673781	0.000269714	0.00109608	150_269_9_22	0.279618	0.61071	2.24902	106_179_2_11	1.00403	0.235004	0.90478	132_192_94_77	-0.571835	0.00346898	0.00903178	1.48e-05	0	-	16_23_17_21	-0.147788	0.922088	0.389706
P162-PWY: L-glutamate degradation V (via hydroxyglutarate)	PWY-6708: ubiquinol-8 biosynthesis (prokaryotic)	294_619_43_179	0.673781	0.000269714	0.00109598	150_269_9_22	0.279618	0.61071	2.24885	106_179_2_11	1.00403	0.235004	0.904698	132_192_94_77	-0.571835	0.00346898	0.00903115	1.48e-05	0	-	16_23_17_21	-0.147788	0.922088	0.389706
P162-PWY: L-glutamate degradation V (via hydroxyglutarate)	PWY-2723: trehalose degradation V	301_612_49_173	0.545426	0.0023169	0.00849654	124_295_10_21	-0.147685	0.859275	2.88013	104_181_4_9	0.195146	0.960661	3.03635	128_196_97_74	-0.693787	0.000374449	0.00113416	1.48e-05	0	-	18_21_17_21	0.0555699	1	0.126719
KETOGLUCONMET-PWY: ketogluconate metabolism	PWY0-1261: anhydromuropeptides recycling	412_42_375_306	2.06969	7.08e-37	0	185_4_211_50	2.28673	1.28e-07	0	116_3_129_50	2.56342	6.71e-08	0	242_3_179_71	3.31776	1.03e-16	0	1.48e-05	0	-	27_3_28_19	1.68193	0.0108078	0.0535157
AST-PWY: L-arginine degradation II (AST pathway)	PWYG-321: mycolate biosynthesis	283_15_431_406	2.84669	4.96e-40	0	116_2_243_89	2.84072	1.81e-08	0	96_1_122_79	3.73172	1.18e-11	0	167_41_161_126	1.15103	3.73e-08	0	1.49e-05	0	-	21_3_39_14	0.813138	0.32795	0.622359
BIOTIN-BIOSYNTHESIS-PWY: biotin biosynthesis I	PWY-5897: superpathway of menaquinol-11 biosynthesis	519_177_145_294	1.779	4.51e-43	0	246_113_35_56	1.24027	2.46e-07	6.24e-06	161_57_25_55	1.81042	4.94e-11	0	306_57_41_91	2.46408	1.22e-29	0	1.49e-05	0	-	49_15_3_10	2.25974	0.000721557	0.777183
BIOTIN-BIOSYNTHESIS-PWY: biotin biosynthesis I	PWY-5898: superpathway of menaquinol-12 biosynthesis	519_177_145_294	1.779	4.51e-43	0	246_113_35_56	1.24027	2.46e-07	6.24e-06	161_57_25_55	1.81042	4.94e-11	0	306_57_41_91	2.46408	1.22e-29	0	1.49e-05	0	-	49_15_3_10	2.25974	0.000721557	0.777183
BIOTIN-BIOSYNTHESIS-PWY: biotin biosynthesis I	PWY-5899: superpathway of menaquinol-13 biosynthesis	519_177_145_294	1.779	4.51e-43	0	246_113_35_56	1.24027	2.46e-07	6.23e-06	161_57_25_55	1.81042	4.94e-11	0	306_57_41_91	2.46408	1.22e-29	0	1.49e-05	0	-	49_15_3_10	2.25974	0.000721557	0.777183
PWY-5897: superpathway of menaquinol-11 biosynthesis	PWY-6519: 8-amino-7-oxononanoate biosynthesis I	519_145_177_294	1.779	4.51e-43	0	246_35_113_56	1.24027	2.46e-07	6.22e-06	161_25_57_55	1.81042	4.94e-11	0	306_41_57_91	2.46408	1.22e-29	0	1.49e-05	0	-	49_3_15_10	2.25974	0.000721557	0.777183
PWY-5898: superpathway of menaquinol-12 biosynthesis	PWY-6519: 8-amino-7-oxononanoate biosynthesis I	519_145_177_294	1.779	4.51e-43	0	246_35_113_56	1.24027	2.46e-07	6.22e-06	161_25_57_55	1.81042	4.94e-11	0	306_41_57_91	2.46408	1.22e-29	0	1.49e-05	0	-	49_3_15_10	2.25974	0.000721557	0.777183
PWY-5899: superpathway of menaquinol-13 biosynthesis	PWY-6519: 8-amino-7-oxononanoate biosynthesis I	519_145_177_294	1.779	4.51e-43	0	246_35_113_56	1.24027	2.46e-07	6.22e-06	161_25_57_55	1.81042	4.94e-11	0	306_41_57_91	2.46408	1.22e-29	0	1.49e-05	0	-	49_3_15_10	2.25974	0.000721557	0.777183
PWY-7254: TCA cycle VII (acetate-producers)	RUMP-PWY: formaldehyde oxidation I	387_147_456_145	-0.177525	0.214719	0.603064	136_49_191_74	0.0702633	0.825942	2.79083	113_36_101_48	0.395996	0.158726	0.631883	77_213_92_113	-0.808765	3.57e-05	0.000123053	1.5e-05	0	-	NA	NA	NA	NA
PWY-5897: superpathway of menaquinol-11 biosynthesis	PWY-5910: superpathway of geranylgeranyldiphosphate biosynthesis I (via mevalonate)	421_243_196_275	0.886628	6.23e-13	0	126_155_50_119	0.65494	0.00195136	0.0100214	110_76_46_66	0.725474	0.00378717	0.0175311	189_158_29_119	1.57756	2.05e-12	0	1.51e-05	0	-	1_51_0_25	0.395709	1	0.478364
PWY-5898: superpathway of menaquinol-12 biosynthesis	PWY-5910: superpathway of geranylgeranyldiphosphate biosynthesis I (via mevalonate)	421_243_196_275	0.886628	6.23e-13	0	126_155_50_119	0.65494	0.00195136	0.01002	110_76_46_66	0.725474	0.00378717	0.0175286	189_158_29_119	1.57756	2.05e-12	0	1.51e-05	0	-	1_51_0_25	0.395709	1	0.478364
PWY-5899: superpathway of menaquinol-13 biosynthesis	PWY-5910: superpathway of geranylgeranyldiphosphate biosynthesis I (via mevalonate)	421_243_196_275	0.886628	6.23e-13	0	126_155_50_119	0.65494	0.00195136	0.0100186	110_76_46_66	0.725474	0.00378717	0.0175261	189_158_29_119	1.57756	2.05e-12	0	1.51e-05	0	-	1_51_0_25	0.395709	1	0.478364
CENTFERM-PWY: pyruvate fermentation to butanoate	PWY-6803: phosphatidylcholine acyl editing	352_597_51_135	0.439686	0.0157552	0.0532306	159_249_15_27	0.125931	0.831058	2.7964	124_142_11_21	0.49067	0.272572	1.04219	115_154_138_88	-0.738791	7.46e-05	0.000252078	1.51e-05	0	-	10_13_27_27	-0.251314	0.789847	0.35319
PWY-6590: superpathway of Clostridium acetobutylicum acidogenic fermentation	PWY-6803: phosphatidylcholine acyl editing	352_597_51_135	0.439686	0.0157552	0.0532267	159_249_15_27	0.125931	0.831058	2.79621	124_142_11_21	0.49067	0.272572	1.0421	115_154_138_88	-0.738791	7.46e-05	0.000252054	1.51e-05	0	-	10_13_27_27	-0.251314	0.789847	0.35319
CENTFERM-PWY: pyruvate fermentation to butanoate	PWY-4041: &gamma;-glutamyl cycle	447_502_65_121	0.501945	0.00314003	0.0114684	185_223_20_22	-0.0932661	0.896874	2.96082	130_136_12_20	0.449745	0.313172	1.17265	140_129_152_74	-0.634839	0.000877533	0.00256019	1.51e-05	0	-	9_14_30_24	-0.64191	0.292358	0.989388
PWY-4041: &gamma;-glutamyl cycle	PWY-6590: superpathway of Clostridium acetobutylicum acidogenic fermentation	447_65_502_121	0.501945	0.00314003	0.0114674	185_20_223_22	-0.0932661	0.896874	2.96063	130_12_136_20	0.449745	0.313172	1.17255	140_152_129_74	-0.634839	0.000877533	0.00255999	1.51e-05	0	-	9_30_14_24	-0.64191	0.292358	0.989388
P23-PWY: reductive TCA cycle I	PWY-561: superpathway of glyoxylate cycle and fatty acid degradation	344_155_76_560	2.78699	5.06e-86	0	153_84_16_197	3.07933	5.08e-35	0	106_45_11_136	3.32441	8.76e-28	0	156_52_85_202	1.95447	6.24e-23	0	1.52e-05	0	-	3_2_22_50	1.14493	0.354085	0.363018
GALACTARDEG-PWY: D-galactarate degradation I	P162-PWY: L-glutamate degradation V (via hydroxyglutarate)	304_47_609_175	0.612941	0.00067713	0.00266201	138_11_281_20	-0.131184	0.882185	2.92779	108_4_177_9	0.254994	0.877289	2.8176	125_93_199_78	-0.638371	0.00108125	0.00307568	1.53e-05	0	-	10_16_29_22	-0.72286	0.205079	0.870977
GLUCARGALACTSUPER-PWY: superpathway of D-glucarate and D-galactarate degradation	P162-PWY: L-glutamate degradation V (via hydroxyglutarate)	304_47_609_175	0.612941	0.00067713	0.00266177	138_11_281_20	-0.131184	0.882185	2.9276	108_4_177_9	0.254994	0.877289	2.81742	125_93_199_78	-0.638371	0.00108125	0.00307544	1.53e-05	0	-	10_16_29_22	-0.72286	0.205079	0.870977
ARGININE-SYN4-PWY: L-ornithine de novo biosynthesis	PWY-7315: dTDP-N-acetylthomosamine biosynthesis	454_637_3_41	2.13457	1.18e-05	5.29e-05	183_264_2_1	-0.876452	0.717903	2.54268	114_184_0_0	-0.477075	1	1.7796	219_220_48_8	-1.74604	1.09e-06	9.29e-06	1.54e-05	0	-	35_36_4_2	-0.615566	0.718204	0.213314
PWY0-1533: methylphosphonate degradation I	PWYG-321: mycolate biosynthesis	306_18_408_403	2.79513	2.3e-43	0	125_10_234_81	1.42408	2.15e-05	0.000173837	92_6_126_74	2.12596	4.85e-08	0	169_43_159_124	1.11235	8.08e-08	1.3e-06	1.56e-05	0	-	24_5_36_12	0.422341	0.644268	0.258701
P108-PWY: pyruvate fermentation to propanoate I	PWY-2723: trehalose degradation V	302_548_48_237	0.993498	6.13e-09	0	123_215_11_101	1.62099	2.44e-07	6.25e-06	101_136_7_54	1.68703	1.66e-05	0.00012157	115_126_110_144	0.177292	0.371775	0.742102	1.56e-05	0	-	23_21_12_21	0.631272	0.255223	0.362079
P124-PWY: Bifidobacterium shunt	PWY-6174: mevalonate pathway II (archaea)	259_554_88_234	0.215143	0.159438	0.461672	68_268_15_99	0.4933	0.13586	0.624277	77_160_19_42	0.0510736	0.98865	3.09304	34_254_8_199	1.15741	0.00361839	0.00944616	1.59e-05	0	-	NA	NA	NA	NA
PWY-5138: unsaturated, even numbered fatty acid &beta;-oxidation	PWY-7328: superpathway of UDP-glucose-derived O-antigen building blocks biosynthesis	182_55_237_661	2.21471	7.9e-46	0	85_17_177_171	1.55193	1.21e-08	0	61_8_109_120	2.0747	5.96e-09	0	150_13_115_217	3.0442	1.16e-32	0	1.6e-05	0	-	13_3_36_25	0.991293	0.20317	0.00442938
GLUDEG-I-PWY: GABA shunt	PWY-6895: superpathway of thiamin diphosphate biosynthesis II	339_624_12_160	1.94309	4.37e-13	0	139_248_5_58	1.7869	2.67e-05	0.000199687	112_153_2_31	2.22295	0.00017095	0.000942366	170_183_67_75	0.0385257	0.924328	1.60717	1.61e-05	0	-	29_15_2_31	3.17725	6.16e-07	3.2e-05
PWY-1861: formaldehyde assimilation II (RuMP Cycle)	PWY-4041: &gamma;-glutamyl cycle	444_547_68_76	-0.0979554	0.6451	1.55397	180_212_25_33	0.109656	0.803107	2.73737	130_129_12_27	0.79615	0.0391134	0.168673	125_133_167_70	-0.927166	1.11e-06	9.29e-06	1.61e-05	0	-	1_3_38_35	-0.928423	0.623172	0.999018
METHANOGENESIS-PWY: methanogenesis from H2 and CO2	PWY-5384: sucrose degradation IV (sucrose phosphorylase)	452_85_487_111	0.191006	0.257461	0.706461	124_28_241_57	0.0393171	0.977651	3.13853	124_23_126_25	0.0657414	0.956818	3.03048	48_16_377_54	-0.857166	0.0106888	0.0266728	1.62e-05	0	IBD	2_0_47_28	1.09861	0.901579	0.221423
PWY-7315: dTDP-N-acetylthomosamine biosynthesis	PWY-7456: mannan degradation	431_26_624_54	0.351372	0.185845	0.530208	178_7_249_16	0.453587	0.423871	1.68566	109_5_175_9	0.0748292	1	1.00614	146_121_184_44	-1.23505	1.88e-09	0	1.62e-05	0	-	21_18_25_13	-0.485707	0.409952	0.139221
PWY-6823: molybdenum cofactor biosynthesis	RUMP-PWY: formaldehyde oxidation I	166_70_677_222	-0.2541	0.136209	0.39926	77_25_250_98	0.178197	0.570619	2.13771	56_14_158_70	0.54995	0.12298	0.493278	40_144_129_182	-0.928908	1.31e-05	5.07e-05	1.63e-05	0	-	NA	NA	NA	NA
PWY-5138: unsaturated, even numbered fatty acid &beta;-oxidation	PWY-7371: 1,4-dihydroxy-6-naphthoate biosynthesis II	114_123_372_526	0.270348	0.0756328	0.231612	60_42_229_119	-0.299447	0.234494	1.02129	42_27_152_77	-0.241569	0.474313	1.68185	36_127_126_206	-0.760746	0.000647108	0.0018993	1.64e-05	0	-	4_12_23_38	-0.527993	0.557316	0.719082
P23-PWY: reductive TCA cycle I	PWY0-1533: methylphosphonate degradation I	270_229_54_582	2.5335	2.24e-63	0	118_119_17_196	2.41006	1.6e-21	0	90_61_8_139	3.18431	1.31e-22	0	134_74_78_209	1.57239	3.41e-16	0	1.64e-05	0	-	3_2_26_46	0.89878	0.52779	0.446602
GLUDEG-I-PWY: GABA shunt	PWY-6803: phosphatidylcholine acyl editing	390_573_13_159	2.08502	2.62e-16	0	166_221_8_55	1.59089	1.24e-05	0.00011611	132_133_3_30	2.15744	2.97e-05	0.000206063	185_168_68_74	0.180085	0.418384	0.816746	1.64e-05	0	-	30_14_7_26	2.00582	0.00014498	0.00108422
PWY-5083: NAD/NADH phosphorylation and dephosphorylation	PWY-6859: all-trans-farnesol biosynthesis	488_80_338_229	1.41446	5.38e-23	0	179_63_91_117	1.28923	1.43e-10	0	139_22_75_62	1.63558	3.93e-09	0	262_51_61_121	2.30955	4.74e-29	0	1.65e-05	0	-	29_26_1_21	2.76983	0.000366282	0.613937
PWY-6174: mevalonate pathway II (archaea)	PWY0-1277: 3-phenylpropanoate and 3-(3-hydroxyphenyl)propanoate degradation	61_286_105_683	0.329814	0.072293	0.221366	16_67_59_308	0.236978	0.544118	2.06388	29_67_33_169	0.79357	0.00891604	0.0405219	8_34_144_309	-0.639215	0.143002	0.308754	1.65e-05	0	-	NA	NA	NA	NA
GLYOXYLATE-BYPASS: glyoxylate cycle	POLYAMINSYN3-PWY: superpathway of polyamine biosynthesis II	451_123_267_294	1.39249	5.87e-27	0	189_39_146_76	0.918354	5.28e-05	0.000352941	138_19_87_54	1.48702	3.59e-07	0	170_129_86_110	0.519926	0.00635834	0.0161262	1.66e-05	0	-	19_22_13_23	0.41121	0.505729	0.826692
PWY-5384: sucrose degradation IV (sucrose phosphorylase)	PWY-5791: 1,4-dihydroxy-2-naphthoate biosynthesis II (plants)	584_355_80_116	0.866866	5.28e-08	0	247_118_34_51	1.13712	3.93e-06	4.15e-05	167_83_19_29	1.11011	0.000677999	0.00347773	326_99_22_48	1.95632	5.13e-14	0	1.67e-05	0	IBD	43_6_9_19	2.62008	2.64e-06	0.300828
PWY-5384: sucrose degradation IV (sucrose phosphorylase)	PWY-5837: 1,4-dihydroxy-2-naphthoate biosynthesis I	584_355_80_116	0.866866	5.28e-08	0	247_118_34_51	1.13712	3.93e-06	4.15e-05	167_83_19_29	1.11011	0.000677999	0.0034772	326_99_22_48	1.95632	5.13e-14	0	1.67e-05	0	IBD	43_6_9_19	2.62008	2.64e-06	0.300828
PWY-4041: &gamma;-glutamyl cycle	PWY-7371: 1,4-dihydroxy-6-naphthoate biosynthesis II	240_272_246_377	0.30129	0.0146256	0.0498866	127_78_162_83	-0.180814	0.411701	1.6483	91_51_103_53	-0.0851328	0.817907	2.67221	81_211_81_122	-0.546114	0.00618888	0.0158024	1.69e-05	0	-	10_29_17_21	-0.827163	0.134987	0.588744
PWY-5855: ubiquinol-7 biosynthesis (prokaryotic)	PWY0-1241: ADP-L-glycero-&beta;-D-manno-heptose biosynthesis	300_37_202_596	3.16145	4.96e-86	0	137_22_97_194	2.50069	3.15e-26	0	97_11_46_144	3.27133	6.94e-27	0	217_9_77_192	4.04073	2.14e-51	0	1.7e-05	0	-	31_2_19_25	2.80196	1.71e-05	0.124475
PWY-5856: ubiquinol-9 biosynthesis (prokaryotic)	PWY0-1241: ADP-L-glycero-&beta;-D-manno-heptose biosynthesis	300_37_202_596	3.16145	4.96e-86	0	137_22_97_194	2.50069	3.15e-26	0	97_11_46_144	3.27133	6.94e-27	0	217_9_77_192	4.04073	2.14e-51	0	1.7e-05	0	-	31_2_19_25	2.80196	1.71e-05	0.124475
PWY-5857: ubiquinol-10 biosynthesis (prokaryotic)	PWY0-1241: ADP-L-glycero-&beta;-D-manno-heptose biosynthesis	300_37_202_596	3.16145	4.96e-86	0	137_22_97_194	2.50069	3.15e-26	0	97_11_46_144	3.27133	6.94e-27	0	217_9_77_192	4.04073	2.14e-51	0	1.7e-05	0	-	31_2_19_25	2.80196	1.71e-05	0.124475
PWY-6708: ubiquinol-8 biosynthesis (prokaryotic)	PWY0-1241: ADP-L-glycero-&beta;-D-manno-heptose biosynthesis	300_37_202_596	3.16145	4.96e-86	0	137_22_97_194	2.50069	3.15e-26	0	97_11_46_144	3.27133	6.94e-27	0	217_9_77_192	4.04073	2.14e-51	0	1.7e-05	0	-	31_2_19_25	2.80196	1.71e-05	0.124475
GLYCOLYSIS-TCA-GLYOX-BYPASS: superpathway of glycolysis, pyruvate dehydrogenase, TCA, and glyoxylate bypass	P122-PWY: heterolactic fermentation	172_314_159_490	0.522795	8.58e-05	0.000352475	88_108_88_166	0.428245	0.0348807	0.168166	51_86_38_123	0.64702	0.0152347	0.06851	151_128_51_165	1.33205	1.58e-11	0	1.7e-05	0	-	21_13_9_34	1.75503	0.000750969	0.435859
GLUCARDEG-PWY: D-glucarate degradation I	POLYAMINSYN3-PWY: superpathway of polyamine biosynthesis II	282_45_436_372	1.66741	4.25e-24	0	126_19_209_96	1.09465	5.75e-05	0.000373347	100_7_125_66	1.96015	1.98e-07	0	133_92_123_147	0.54448	0.00363025	0.00950389	1.72e-05	0	-	12_15_20_30	0.18219	0.884801	0.476763
GLYCOL-GLYOXDEG-PWY: superpathway of glycol metabolism and degradation	P122-PWY: heterolactic fermentation	130_242_201_562	0.406973	0.00339809	0.0123394	66_91_110_183	0.188062	0.404108	1.62162	38_64_51_145	0.522587	0.0595786	0.250548	134_109_68_184	1.19646	3.66e-10	0	1.74e-05	0	-	18_15_12_32	1.13244	0.0301758	0.901209
BIOTIN-BIOSYNTHESIS-PWY: biotin biosynthesis I	PWY-5971: palmitate biosynthesis II (bacteria and plants)	686_10_18_421	7.30628	1.73e-222	0	352_7_0_91	9.05963	4.31e-89	0	213_5_0_80	8.74029	6.15e-60	0	325_38_7_125	4.95211	2.09e-68	0	1.76e-05	0	-	49_15_0_13	4.45697	1.55e-06	0.745609
PWY-5971: palmitate biosynthesis II (bacteria and plants)	PWY-6519: 8-amino-7-oxononanoate biosynthesis I	686_18_10_421	7.30628	1.73e-222	0	352_0_7_91	9.05963	4.31e-89	0	213_0_5_80	8.74029	6.15e-60	0	325_7_38_125	4.95211	2.09e-68	0	1.76e-05	0	-	49_0_15_13	4.45697	1.55e-06	0.745609
P162-PWY: L-glutamate degradation V (via hydroxyglutarate)	PWY-6803: phosphatidylcholine acyl editing	342_571_61_161	0.453475	0.00714898	0.0252853	161_258_13_18	-0.15531	0.818177	2.77238	131_154_4_9	0.586027	0.459019	1.64603	147_177_106_65	-0.671237	0.000641244	0.00189284	1.77e-05	0	-	18_21_19_19	-0.150282	0.913739	0.287804
FUC-RHAMCAT-PWY: superpathway of fucose and rhamnose degradation	PWY-6531: mannitol cycle	381_165_373_216	0.289812	0.0254893	0.0846025	247_12_177_14	0.48086	0.309531	1.29265	145_18_116_19	0.274929	0.536341	1.86887	170_127_138_60	-0.537608	0.00704162	0.0179857	1.78e-05	0	IBD	37_9_22_9	0.510826	0.484454	0.0634517
P108-PWY: pyruvate fermentation to propanoate I	PWY0-1241: ADP-L-glycero-&beta;-D-manno-heptose biosynthesis	450_400_52_233	1.61001	4.6e-24	0	214_124_20_92	2.05079	2.25e-16	0	135_102_8_53	2.11872	3.12e-09	0	166_75_128_126	0.775176	4.41e-05	0.000151932	1.78e-05	0	-	32_12_18_15	0.778581	0.161193	0.994716
POLYAMINSYN3-PWY: superpathway of polyamine biosynthesis II	PWY-5705: allantoin degradation to glyoxylate III	305_413_43_374	1.85012	2.52e-29	0	119_216_16_99	1.20252	2.63e-05	0.00019458	107_118_6_67	2.2429	5.62e-09	0	137_119_85_154	0.731985	9.08e-05	0.000294869	1.79e-05	0	-	14_18_15_30	0.433265	0.490066	0.553473
ARGININE-SYN4-PWY: L-ornithine de novo biosynthesis	PHOSLIPSYN-PWY: superpathway of phospholipid biosynthesis I (bacteria)	999_92_26_18	2.02067	3.09e-12	0	440_7_3_0	2.1271	1	2.84731	293_5_0_0	3.97713	1	1.5587	418_21_54_2	-0.113286	1	1.14556	1.82e-05	0	-	69_2_3_3	3.32504	0.000225234	0.00433964
P162-PWY: L-glutamate degradation V (via hydroxyglutarate)	PWY-6859: all-trans-farnesol biosynthesis	694_219_132_90	0.770607	9.71e-07	5.64e-06	251_168_19_12	-0.0441786	1	1.11651	209_76_5_8	1.44275	0.0142847	0.0627161	206_118_117_54	-0.21285	0.334941	0.678997	1.83e-05	0	-	15_24_15_23	-0.0416727	1	0.733384
GLUDEG-I-PWY: GABA shunt	KETOGLUCONMET-PWY: ketogluconate metabolism	435_528_19_153	1.86974	1.07e-16	0	180_207_9_54	1.60751	3.84e-06	4.15e-05	116_149_3_30	1.91556	0.000358353	0.00182587	181_172_64_78	0.247292	0.251953	0.518555	1.83e-05	0	-	26_18_4_29	2.23969	0.000103615	0.00137034
GLYCOL-GLYOXDEG-PWY: superpathway of glycol metabolism and degradation	PWY-2723: trehalose degradation V	275_97_75_688	3.24912	6.65e-106	0	109_48_25_268	3.16853	1.73e-40	0	90_12_18_178	4.24644	2.57e-40	0	207_36_18_234	4.2775	4.17e-67	0	1.84e-05	0	-	27_6_8_36	2.89963	1.52e-07	0.0347205
GLYOXYLATE-BYPASS: glyoxylate cycle	PWY-5910: superpathway of geranylgeranyldiphosphate biosynthesis I (via mevalonate)	351_223_266_295	0.556093	4.63e-06	2.06e-05	113_115_63_159	0.903536	6.93e-06	6.85e-05	102_55_54_87	1.08692	7.77e-06	5.69e-05	170_129_48_148	1.39408	2.88e-12	0	1.84e-05	0	-	1_40_0_36	0.994623	1	0.809977
GALACTARDEG-PWY: D-galactarate degradation I	GLYCOCAT-PWY: glycogen degradation I (bacterial)	305_46_393_391	1.8774	1.64e-31	0	133_16_237_64	0.787239	0.0100701	0.0495501	106_6_137_49	1.77469	1.63e-05	0.000118138	201_17_137_140	2.46517	1.3e-23	0	1.86e-05	0	-	26_0_37_14	3.0201	0.0125669	0.708928
GLUCARGALACTSUPER-PWY: superpathway of D-glucarate and D-galactarate degradation	GLYCOCAT-PWY: glycogen degradation I (bacterial)	305_46_393_391	1.8774	1.64e-31	0	133_16_237_64	0.787239	0.0100701	0.0495435	106_6_137_49	1.77469	1.63e-05	0.000118117	201_17_137_140	2.46517	1.3e-23	0	1.86e-05	0	-	26_0_37_14	3.0201	0.0125669	0.708928
PWY-5840: superpathway of menaquinol-7 biosynthesis	PWY-6471: peptidoglycan biosynthesis IV (Enterococcus faecium)	502_88_420_125	0.527454	0.000733938	0.00287264	185_74_130_61	0.15992	0.502762	1.93283	136_35_88_39	0.54009	0.0591504	0.25022	265_34_132_64	1.32074	1.31e-08	0	1.87e-05	0	-	5_31_5_36	0.147325	1	0.0898513
NAGLIPASYN-PWY: lipid IVA biosynthesis	PWY-922: mevalonate pathway I	430_215_323_167	0.0337707	0.83879	1.91395	204_167_44_35	-0.0263719	1	1.11757	136_70_59_33	0.086281	0.841986	2.75343	280_106_58_51	0.840984	0.000199562	0.000610707	1.87e-05	0	IBD	4_63_0_10	0.39756	1	0.773907
PWY-5198: factor 420 biosynthesis	PWY-5920: superpathway of heme biosynthesis from glycine	104_435_118_478	-0.0315645	0.891704	2.00998	38_112_83_217	-0.114943	0.693122	2.47131	42_105_32_119	0.392869	0.182384	0.718622	11_54_143_287	-0.860966	0.0143207	0.0350634	1.88e-05	0	-	2_1_26_48	1.11524	0.571392	0.0760406
PWY-5505: L-glutamate and L-glutamine biosynthesis	PWY-5920: superpathway of heme biosynthesis from glycine	188_427_34_486	1.82742	7.43e-24	0	108_154_13_175	2.21151	1.85e-15	0	63_139_11_85	1.21914	0.000479592	0.00249496	90_140_64_201	0.699267	0.000489811	0.00142811	1.89e-05	0	-	26_12_2_37	3.45947	4.91e-08	0.000300498
PWY-4702: phytate degradation I	TCA-GLYOX-BYPASS: superpathway of glyoxylate bypass and TCA	440_401_56_238	1.53283	9.84e-23	0	176_126_20_128	2.16858	7.55e-19	0	125_97_12_64	1.89339	2.75e-09	0	250_76_31_138	2.66705	8.84e-35	0	1.9e-05	0	-	32_12_3_30	3.12048	1.57e-07	0.515126
PWY-5692: allantoin degradation to glyoxylate II	PWY-7446: sulfoglycolysis	148_137_86_764	2.25604	6.94e-51	0	65_47_39_299	2.34713	2.12e-23	0	58_39_14_187	2.95236	1.14e-22	0	64_53_85_293	1.42034	7.08e-11	0	1.92e-05	0	-	6_10_13_48	0.799301	0.285536	0.321897
URDEGR-PWY: superpathway of allantoin degradation in plants	PWY-7446: sulfoglycolysis	148_137_86_764	2.25604	6.94e-51	0	65_47_39_299	2.34713	2.12e-23	0	58_39_14_187	2.95236	1.14e-22	0	64_53_85_293	1.42034	7.08e-11	0	1.92e-05	0	-	6_10_13_48	0.799301	0.285536	0.321897
GLYOXYLATE-BYPASS: glyoxylate cycle	PWY-5840: superpathway of menaquinol-7 biosynthesis	412_162_178_383	1.69631	4.01e-41	0	174_54_85_137	1.63883	8.56e-16	0	122_35_49_92	1.86381	2.07e-13	0	246_53_53_143	2.51433	4.5e-34	0	1.94e-05	0	-	32_9_4_32	3.20711	2.53e-08	0.294887
PWY-5791: 1,4-dihydroxy-2-naphthoate biosynthesis II (plants)	PWY-6630: superpathway of L-tyrosine biosynthesis	476_188_166_305	1.53432	7.05e-34	0	198_83_56_113	1.5635	2.56e-14	0	137_49_40_72	1.60394	2.65e-10	0	289_59_46_101	2.36279	9.91e-29	0	1.94e-05	0	IBD	37_15_2_23	3.12421	1.13e-06	0.319631
PWY-5837: 1,4-dihydroxy-2-naphthoate biosynthesis I	PWY-6630: superpathway of L-tyrosine biosynthesis	476_188_166_305	1.53432	7.05e-34	0	198_83_56_113	1.5635	2.56e-14	0	137_49_40_72	1.60394	2.65e-10	0	289_59_46_101	2.36279	9.91e-29	0	1.94e-05	0	IBD	37_15_2_23	3.12421	1.13e-06	0.319631
CENTFERM-PWY: pyruvate fermentation to butanoate	PWY-6167: flavin biosynthesis II (archaea)	435_514_51_135	0.800689	5.56e-06	2.7e-05	136_272_3_39	1.73222	0.00123411	0.00620377	125_141_6_26	1.28535	0.00518339	0.0241255	55_214_7_219	2.02452	1.88e-08	0	1.94e-05	0	-	0_23_1_53	-0.275931	1	0.175876
PWY-6167: flavin biosynthesis II (archaea)	PWY-6590: superpathway of Clostridium acetobutylicum acidogenic fermentation	435_51_514_135	0.800689	5.56e-06	2.7e-05	136_3_272_39	1.73222	0.00123411	0.00620287	125_6_141_26	1.28535	0.00518339	0.0241222	55_7_214_219	2.02452	1.88e-08	0	1.94e-05	0	-	0_1_23_53	-0.275931	1	0.175876
GLYCOL-GLYOXDEG-PWY: superpathway of glycol metabolism and degradation	PWY-6823: molybdenum cofactor biosynthesis	214_158_22_741	3.79771	1.24e-99	0	95_62_7_286	4.0668	9.14e-44	0	70_32_0_196	6.74818	6.21e-39	0	181_62_3_249	5.33279	6.93e-63	0	1.96e-05	0	-	18_15_0_44	4.66557	1.77e-07	0.670055
PWY-5198: factor 420 biosynthesis	HCAMHPDEG-PWY: 3-phenylpropanoate and 3-(3-hydroxyphenyl)propanoate degradation to 2-oxopent-4-enoate	86_453_93_503	0.0267714	0.933631	2.08402	29_121_53_247	0.116205	0.743175	2.59884	39_108_26_125	0.544712	0.0726071	0.301697	12_53_148_282	-0.810859	0.0179325	0.0441055	1.96e-05	0	-	0_3_16_58	-0.680244	1	0.933797
PWY-5198: factor 420 biosynthesis	PWY-6690: cinnamate and 3-hydroxycinnamate degradation to 2-oxopent-4-enoate	86_453_93_503	0.0267714	0.933631	2.08393	29_121_53_247	0.116205	0.743175	2.59866	39_108_26_125	0.544712	0.0726071	0.301631	12_53_148_282	-0.810859	0.0179325	0.0441028	1.96e-05	0	-	0_3_16_58	-0.680244	1	0.933797
PWY490-3: nitrate reduction VI (assimilatory)	PWY0-41: allantoin degradation IV (anaerobic)	192_295_20_628	2.99434	8.11e-54	0	72_151_5_222	2.96318	1.03e-16	0	77_68_13_140	2.46596	2.03e-16	0	76_108_46_265	1.3927	8.2e-11	0	1.97e-05	0	-	4_8_7_58	1.41813	0.0868545	0.972337
PWY-561: superpathway of glyoxylate cycle and fatty acid degradation	PWY-7235: superpathway of ubiquinol-6 biosynthesis (eukaryotic)	75_345_66_649	0.758141	3.11e-05	0.00012627	57_112_89_192	0.0946893	0.722636	2.54673	14_103_51_130	-1.03563	0.00176566	0.0088295	36_205_27_227	0.38483	0.19498	0.40918	1.97e-05	0	-	3_22_11_41	-0.577406	0.567421	0.179647
PWY-7456: mannan degradation	PWY0-1241: ADP-L-glycero-&beta;-D-manno-heptose biosynthesis	476_579_26_54	0.525358	0.0403046	0.129216	223_204_11_12	0.172225	0.840975	2.83502	137_147_6_8	0.19806	0.915545	2.91138	168_162_126_39	-1.12768	1.04e-07	1.29e-06	1.98e-05	0	IBD	28_18_22_9	-0.43009	0.520301	0.190655
PWY-4702: phytate degradation I	PWY-5897: superpathway of menaquinol-11 biosynthesis	525_316_139_155	0.615608	7.91e-06	3.85e-05	208_94_73_75	0.818186	8.99e-05	0.000585912	145_77_41_35	0.473737	0.101878	0.414855	264_62_83_86	1.47797	4.83e-13	0	1.98e-05	0	-	34_10_18_15	1.01265	0.0654007	0.38434
PWY-4702: phytate degradation I	PWY-5898: superpathway of menaquinol-12 biosynthesis	525_316_139_155	0.615608	7.91e-06	3.85e-05	208_94_73_75	0.818186	8.99e-05	0.000585815	145_77_41_35	0.473737	0.101878	0.414812	264_62_83_86	1.47797	4.83e-13	0	1.98e-05	0	-	34_10_18_15	1.01265	0.0654007	0.38434
PWY-4702: phytate degradation I	PWY-5899: superpathway of menaquinol-13 biosynthesis	525_316_139_155	0.615608	7.91e-06	3.85e-05	208_94_73_75	0.818186	8.99e-05	0.000585719	145_77_41_35	0.473737	0.101878	0.414769	264_62_83_86	1.47797	4.83e-13	0	1.98e-05	0	-	34_10_18_15	1.01265	0.0654007	0.38434
GALACTARDEG-PWY: D-galactarate degradation I	PWY-1861: formaldehyde assimilation II (RuMP Cycle)	304_47_687_97	-0.0952681	0.684922	1.63621	134_15_258_43	0.378589	0.288511	1.22944	100_12_159_27	0.326571	0.468823	1.6621	82_136_176_101	-1.05679	1.81e-08	0	1.98e-05	0	-	0_26_4_47	-1.61364	0.489826	0.714434
GLUCARGALACTSUPER-PWY: superpathway of D-glucarate and D-galactarate degradation	PWY-1861: formaldehyde assimilation II (RuMP Cycle)	304_47_687_97	-0.0952681	0.684922	1.63613	134_15_258_43	0.378589	0.288511	1.22933	100_12_159_27	0.326571	0.468823	1.66197	82_136_176_101	-1.05679	1.81e-08	0	1.98e-05	0	-	0_26_4_47	-1.61364	0.489826	0.714434
GLUCARDEG-PWY: D-glucarate degradation I	P124-PWY: Bifidobacterium shunt	231_96_582_226	-0.0695474	0.682148	1.62819	111_34_225_80	0.143002	0.62017	2.28147	85_22_152_39	-0.0158629	1	1.50662	104_121_184_86	-0.908232	1.41e-06	1.14e-05	2.01e-05	0	IBD	2_25_2_48	0.642885	0.825793	0.101019
PWY-6471: peptidoglycan biosynthesis IV (Enterococcus faecium)	PWY0-1241: ADP-L-glycero-&beta;-D-manno-heptose biosynthesis	419_503_83_130	0.264006	0.103054	0.307254	161_154_73_62	-0.117808	0.638004	2.32548	111_113_32_42	0.250486	0.42334	1.52804	256_141_38_60	1.04681	6.22e-06	2.66e-05	2.01e-05	0	-	7_3_43_24	0.188052	1	0.240945
PWY-5198: factor 420 biosynthesis	PWY-5850: superpathway of menaquinol-6 biosynthesis I	119_420_132_464	-0.00374919	1	1.00116	34_116_65_235	0.0627288	0.886725	2.93756	42_105_37_114	0.207027	0.508257	1.78176	16_49_187_243	-0.837274	0.00670047	0.0171331	2.02e-05	0	IBD	2_1_25_49	1.17412	0.532191	0.0681863
PWY-5198: factor 420 biosynthesis	PWY-5860: superpathway of demethylmenaquinol-6 biosynthesis I	119_420_132_464	-0.00374919	1	1.00114	34_116_65_235	0.0627288	0.886725	2.93737	42_105_37_114	0.207027	0.508257	1.78149	16_49_187_243	-0.837274	0.00670047	0.017132	2.02e-05	0	IBD	2_1_25_49	1.17412	0.532191	0.0681863
ARGININE-SYN4-PWY: L-ornithine de novo biosynthesis	REDCITCYC: TCA cycle VIII (helicobacter)	632_459_19_25	0.587805	0.0742122	0.226369	268_179_2_1	-0.10815	1	1.1145	180_118_0_0	0.420818	1	1.9248	274_165_50_6	-1.54419	0.000165949	0.000514822	2.03e-05	0	-	40_31_3_3	0.251314	1	0.0462034
PWY-5005: biotin biosynthesis II	PWY-6167: flavin biosynthesis II (archaea)	293_434_193_215	-0.284635	0.0260818	0.0861334	99_257_40_54	-0.653963	0.00828228	0.040511	72_108_59_59	-0.403164	0.114408	0.466881	36_351_26_82	-1.12924	7.2e-05	0.000249723	2.04e-05	0	-	0_56_1_20	-2.11243	0.479007	0.557755
PWY-6282: palmitoleate biosynthesis I (from (5Z)-dodec-5-enoate)	PWY-6859: all-trans-farnesol biosynthesis	598_116_228_193	1.47028	6.31e-27	0	237_122_33_58	1.21954	4.54e-07	1.42e-05	169_49_45_35	0.982701	0.000505984	0.00261731	289_84_34_88	2.17345	6.25e-23	0	2.04e-05	0	-	29_35_1_12	1.93512	0.0350185	0.797679
PWY-6859: all-trans-farnesol biosynthesis	PWY-7388: octanoyl-[acyl-carrier protein] biosynthesis (mitochondria, yeast)	598_228_116_193	1.47028	6.31e-27	0	237_33_122_58	1.21954	4.54e-07	1.42e-05	169_45_49_35	0.982701	0.000505984	0.0026165	289_34_84_88	2.17345	6.25e-23	0	2.04e-05	0	-	29_1_35_12	1.93512	0.0350185	0.797679
PWY-6859: all-trans-farnesol biosynthesis	PWY-7664: oleate biosynthesis IV (anaerobic)	598_228_116_193	1.47028	6.31e-27	0	237_33_122_58	1.21954	4.54e-07	1.42e-05	169_45_49_35	0.982701	0.000505984	0.0026161	289_34_84_88	2.17345	6.25e-23	0	2.04e-05	0	-	29_1_35_12	1.93512	0.0350185	0.797679
REDCITCYC: TCA cycle VIII (helicobacter)	PWY-3781: aerobic respiration I (cytochrome c)	155_496_84_400	0.395024	0.0106782	0.0371213	26_244_18_162	-0.0491633	1	1.10748	27_153_6_112	1.13164	0.0157368	0.0696897	113_211_22_149	1.27136	3.58e-07	1.22e-06	2.04e-05	0	-	9_34_2_32	1.27528	0.143807	0.996056
PWY-7282: 4-amino-2-methyl-5-phosphomethylpyrimidine biosynthesis (yeast)	PWY-7315: dTDP-N-acetylthomosamine biosynthesis	447_643_10_35	0.854912	0.0208488	0.0696137	185_264_0_1	0.743826	1	1.68079	114_184_0_0	-0.477075	1	1.77259	243_224_24_4	-1.61335	0.00132593	0.00369112	2.05e-05	0	-	37_36_2_2	0.0270287	1	0.122077
ARGORNPROST-PWY: arginine, ornithine and proline interconversion	PWY490-3: nitrate reduction VI (assimilatory)	169_70_318_578	1.47406	3.34e-22	0	103_36_120_191	1.5055	7.91e-12	0	71_19_74_134	1.89005	1.91e-11	0	57_61_127_250	0.60809	0.00573629	0.0147831	2.05e-05	0	-	4_6_8_59	1.57819	0.0549339	0.193262
PWY-4041: &gamma;-glutamyl cycle	PWY-6531: mannitol cycle	360_152_394_229	0.318611	0.0146062	0.0498162	191_14_233_12	-0.346714	0.499462	1.92313	123_19_138_18	-0.167273	0.757958	2.51291	166_126_142_61	-0.565552	0.00434651	0.0111644	2.06e-05	0	-	31_8_28_10	0.311393	0.743983	0.119286
CENTFERM-PWY: pyruvate fermentation to butanoate	PWY-7315: dTDP-N-acetylthomosamine biosynthesis	399_550_58_128	0.466289	0.00774375	0.0270326	168_240_17_25	0.0206932	1	1.12261	104_162_10_22	0.320649	0.531179	1.8529	124_145_143_83	-0.697359	0.000198931	0.000610919	2.07e-05	0	-	7_16_32_22	-1.15618	0.0421942	0.404545
PWY-6590: superpathway of Clostridium acetobutylicum acidogenic fermentation	PWY-7315: dTDP-N-acetylthomosamine biosynthesis	399_550_58_128	0.466289	0.00774375	0.0270305	168_240_17_25	0.0206932	1	1.12258	104_162_10_22	0.320649	0.531179	1.85276	124_145_143_83	-0.697359	0.000198931	0.000610866	2.07e-05	0	-	7_16_32_22	-1.15618	0.0421942	0.404545
PWY-6263: superpathway of menaquinol-8 biosynthesis II	PWY-7235: superpathway of ubiquinol-6 biosynthesis (eukaryotic)	61_179_80_815	1.24441	1.18e-11	0	42_70_104_234	0.30216	0.223467	0.981334	16_68_49_165	-0.216475	0.599026	2.05956	21_58_42_374	1.17511	9.68e-05	0.000306615	2.07e-05	0	-	0_4_14_59	-0.785397	1	0.205483
PWY-6628: superpathway of L-phenylalanine biosynthesis	PWY-6859: all-trans-farnesol biosynthesis	684_233_142_76	0.453455	0.0059413	0.0210439	225_125_45_55	0.784685	0.000795904	0.0040698	175_56_39_28	0.807002	0.00752648	0.0344464	302_129_21_43	1.55311	1.27e-08	0	2.08e-05	0	-	28_15_2_32	3.17401	6.39e-07	0.0380955
ENTBACSYN-PWY: enterobactin biosynthesis	P108-PWY: pyruvate fermentation to propanoate I	271_36_579_249	1.16394	4.83e-10	0	107_11_231_101	1.41062	1.2e-05	0.000112604	91_3_146_58	2.34558	1.65e-06	1.12e-05	104_98_137_156	0.188563	0.346629	0.69428	2.08e-05	0	-	17_8_27_25	0.646627	0.289607	0.389835
PWY-6471: peptidoglycan biosynthesis IV (Enterococcus faecium)	PWY0-1277: 3-phenylpropanoate and 3-(3-hydroxyphenyl)propanoate degradation	138_784_28_185	0.138975	0.602211	1.47526	50_265_25_110	-0.193304	0.558659	2.1047	48_176_14_60	0.136738	0.806058	2.6366	140_257_12_86	1.3286	2.12e-05	7.91e-05	2.08e-05	0	IBD	2_8_13_54	0.171736	1	0.170558
PWY-6167: flavin biosynthesis II (archaea)	PWY-7003: glycerol degradation to butanol	479_7_637_12	0.226015	0.796231	1.83935	137_2_308_3	-0.471626	0.899848	2.96696	130_1_164_3	0.615761	0.855812	2.78318	62_0_371_62	3.04593	0.00464143	0.0119526	2.11e-05	0	-	1_0_30_46	1.52034	0.78176	0.484193
ARGININE-SYN4-PWY: L-ornithine de novo biosynthesis	PWY0-1241: ADP-L-glycero-&beta;-D-manno-heptose biosynthesis	492_599_10_34	0.992983	0.00637034	0.0225701	232_215_2_1	-0.434896	1	1.10074	143_155_0_0	-0.0803107	1	1.52612	246_193_48_8	-1.49941	4.9e-05	0.000171876	2.14e-05	0	-	45_26_5_1	-0.758715	0.690539	0.470973
FASYN-INITIAL-PWY: superpathway of fatty acid biosynthesis initiation (E. coli)	PWY-6859: all-trans-farnesol biosynthesis	599_116_227_193	1.47633	3.96e-27	0	237_122_33_58	1.21954	4.54e-07	1.42e-05	169_49_45_35	0.982701	0.000505984	0.00261772	289_84_34_88	2.17345	6.25e-23	0	2.17e-05	0	-	29_37_1_10	1.70596	0.082036	0.617851
FUC-RHAMCAT-PWY: superpathway of fucose and rhamnose degradation	PWY-7282: 4-amino-2-methyl-5-phosphomethylpyrimidine biosynthesis (yeast)	534_12_556_33	0.945481	0.00595081	0.0210612	259_0_190_1	1.40772	0.829233	2.7913	163_0_135_0	0.187841	1	2.34788	273_24_194_4	-1.35373	0.00981739	0.0243748	2.2e-05	0	-	45_1_28_3	1.31511	0.35891	0.0183858
KETOGLUCONMET-PWY: ketogluconate metabolism	P162-PWY: L-glutamate degradation V (via hydroxyglutarate)	383_71_530_151	0.426408	0.00858737	0.0299721	176_13_243_18	-0.00671502	1	1.11987	115_4_170_9	0.35775	0.737442	2.46429	142_103_182_68	-0.660146	0.000753758	0.00223916	2.24e-05	0	-	14_16_25_22	-0.254375	0.748318	0.417044
PWY-5384: sucrose degradation IV (sucrose phosphorylase)	PWY-5897: superpathway of menaquinol-11 biosynthesis	584_355_80_116	0.866866	5.28e-08	0	247_118_34_51	1.13712	3.93e-06	4.14e-05	167_83_19_29	1.11011	0.000677999	0.00347667	325_100_22_48	1.94325	7.77e-14	0	2.26e-05	0	IBD	43_6_9_19	2.62008	2.64e-06	0.291359
PWY-5384: sucrose degradation IV (sucrose phosphorylase)	PWY-5898: superpathway of menaquinol-12 biosynthesis	584_355_80_116	0.866866	5.28e-08	0	247_118_34_51	1.13712	3.93e-06	4.14e-05	167_83_19_29	1.11011	0.000677999	0.00347614	325_100_22_48	1.94325	7.77e-14	0	2.26e-05	0	IBD	43_6_9_19	2.62008	2.64e-06	0.291359
PWY-5384: sucrose degradation IV (sucrose phosphorylase)	PWY-5899: superpathway of menaquinol-13 biosynthesis	584_355_80_116	0.866866	5.28e-08	0	247_118_34_51	1.13712	3.93e-06	4.14e-05	167_83_19_29	1.11011	0.000677999	0.00347561	325_100_22_48	1.94325	7.77e-14	0	2.26e-05	0	IBD	43_6_9_19	2.62008	2.64e-06	0.291359
PWY-5138: unsaturated, even numbered fatty acid &beta;-oxidation	RUMP-PWY: formaldehyde oxidation I	165_72_678_220	-0.298602	0.0753797	0.23102	72_30_255_93	-0.139401	0.661282	2.39845	53_16_161_68	0.31865	0.390728	1.42465	31_132_138_194	-1.09703	1.26e-06	1.04e-05	2.3e-05	0	-	NA	NA	NA	NA
FASYN-ELONG-PWY: fatty acid elongation -- saturated	PWY-6859: all-trans-farnesol biosynthesis	600_116_226_193	1.4824	2.48e-27	0	237_122_33_58	1.21954	4.54e-07	1.42e-05	169_49_45_35	0.982701	0.000505984	0.00261812	289_84_34_88	2.17345	6.25e-23	0	2.3e-05	0	-	29_35_1_12	1.93512	0.0350185	0.797679
P108-PWY: pyruvate fermentation to propanoate I	PWY-5083: NAD/NADH phosphorylation and dephosphorylation	493_357_75_210	1.34774	4.48e-20	0	220_118_22_90	2.01282	1.96e-16	0	147_90_14_47	1.67506	1.24e-07	0	172_69_141_113	0.688574	0.000377848	0.00114609	2.31e-05	0	-	36_8_19_14	1.16098	0.0402259	0.389485
POLYISOPRENSYN-PWY: polyisoprenoid biosynthesis (E. coli)	PWY-6531: mannitol cycle	381_180_373_201	0.131251	0.326304	0.868727	199_12_225_14	0.0259141	1	1.09103	132_24_129_13	-0.573082	0.152831	0.609793	156_127_152_60	-0.719582	0.000254139	0.000786172	2.32e-05	0	-	26_8_33_10	-0.0230916	1	0.216643
PWY-7286: 7-(3-amino-3-carboxypropyl)-wyosine biosynthesis	PWY-7391: isoprene biosynthesis II (engineered)	288_236_100_511	1.82594	4.59e-42	0	60_85_25_280	2.05202	1.49e-16	0	72_70_11_145	2.5658	1.9e-16	0	51_26_45_373	2.76964	8.79e-29	0	2.33e-05	0	-	NA	NA	NA	NA
PWY-5791: 1,4-dihydroxy-2-naphthoate biosynthesis II (plants)	PWY-5910: superpathway of geranylgeranyldiphosphate biosynthesis I (via mevalonate)	421_243_196_275	0.886628	6.23e-13	0	126_155_50_119	0.65494	0.00195136	0.0100243	110_76_46_66	0.725474	0.00378717	0.017536	189_159_29_118	1.56287	3.45e-12	0	2.33e-05	0	-	1_51_0_25	0.395709	1	0.483854
PWY-5837: 1,4-dihydroxy-2-naphthoate biosynthesis I	PWY-5910: superpathway of geranylgeranyldiphosphate biosynthesis I (via mevalonate)	421_243_196_275	0.886628	6.23e-13	0	126_155_50_119	0.65494	0.00195136	0.0100229	110_76_46_66	0.725474	0.00378717	0.0175336	189_159_29_118	1.56287	3.45e-12	0	2.33e-05	0	-	1_51_0_25	0.395709	1	0.483854
GLYCOCAT-PWY: glycogen degradation I (bacterial)	PWY-7315: dTDP-N-acetylthomosamine biosynthesis	392_306_65_372	1.98551	7.57e-43	0	163_207_22_58	0.717193	0.0100271	0.0493281	109_134_5_50	2.01159	2.43e-06	1.66e-05	236_102_31_126	2.22634	8.6e-25	0	2.35e-05	0	500FG	37_26_2_12	1.95663	0.00837745	0.72727
PWY-5863: superpathway of phylloquinol biosynthesis	PWY-5910: superpathway of geranylgeranyldiphosphate biosynthesis I (via mevalonate)	420_240_197_278	0.902404	2.33e-13	0	126_153_50_121	0.684483	0.00117081	0.00596131	110_73_46_69	0.809605	0.00113971	0.00573327	186_149_32_128	1.59582	2.38e-13	0	2.35e-05	0	-	1_48_0_28	0.566953	1	0.53667
GLYOXYLATE-BYPASS: glyoxylate cycle	PWY-5138: unsaturated, even numbered fatty acid &beta;-oxidation	231_343_6_555	4.05346	1.53e-58	0	97_131_5_217	3.3783	9.02e-24	0	68_89_1_140	4.27234	1.71e-17	0	163_136_0_196	6.1543	9.25e-36	0	2.36e-05	0	-	16_25_0_36	3.85514	0.000133609	0.258818
METHANOGENESIS-PWY: methanogenesis from H2 and CO2	PWY-7409: phospholipid remodeling (phosphatidylethanolamine, yeast)	140_397_143_455	0.115073	0.440757	1.123	35_117_83_215	-0.248791	0.333937	1.38059	52_95_45_106	0.25212	0.368355	1.35666	17_47_188_243	-0.74251	0.0157457	0.0386594	2.36e-05	0	-	2_0_28_47	2.12026	0.321257	0.0726632
GLYCOL-GLYOXDEG-PWY: superpathway of glycol metabolism and degradation	P108-PWY: pyruvate fermentation to propanoate I	330_42_520_243	1.29143	1.37e-13	0	143_14_195_98	1.60668	2.39e-08	0	98_4_139_57	2.1997	1e-06	5.71e-06	130_113_111_141	0.377846	0.044539	0.103028	2.37e-05	0	-	20_13_24_20	0.239487	0.771461	0.779824
P125-PWY: superpathway of (R,R)-butanediol biosynthesis	PWY-5723: Rubisco shunt	105_147_332_551	0.170885	0.269394	0.735841	42_60_136_212	0.0894781	0.781419	2.6813	23_22_102_151	0.434208	0.232188	0.88845	100_41_160_194	1.0766	4.28e-07	1.21e-06	2.38e-05	0	-	1_1_37_38	0.0263173	1	0.380017
PWY-7456: mannan degradation	PWY0-1415: superpathway of heme biosynthesis from uroporphyrinogen-III	332_723_22_58	0.178051	0.568807	1.40141	156_271_8_15	0.0498677	1	1.00559	109_175_5_9	0.0748292	1	1.00535	122_208_119_46	-1.47569	3.78e-13	0	2.41e-05	0	IBD	22_24_17_14	-0.27321	0.714688	0.017079
ENTBACSYN-PWY: enterobactin biosynthesis	PWY-7235: superpathway of ubiquinol-6 biosynthesis (eukaryotic)	63_244_78_750	0.909466	7.34e-07	1.14e-06	41_77_105_227	0.143855	0.600237	2.21492	11_83_54_150	-0.966737	0.00766293	0.0349509	30_172_33_260	0.318387	0.293071	0.596607	2.41e-05	0	-	1_24_13_39	-1.7196	0.0729987	0.0297388
PWY-4702: phytate degradation I	PWY-5464: superpathway of cytosolic glycolysis (plants), pyruvate dehydrogenase and TCA cycle	434_407_126_168	0.350848	0.0120441	0.0415136	169_133_60_88	0.619111	0.00301778	0.0152753	121_101_36_40	0.283845	0.346863	1.27998	234_92_72_97	1.22651	4.71e-10	0	2.41e-05	0	-	12_32_2_31	1.57819	0.0452695	0.644714
P125-PWY: superpathway of (R,R)-butanediol biosynthesis	PWY-7269: NAD/NADP-NADH/NADPH mitochondrial interconversion (yeast)	91_161_285_598	0.172018	0.281442	0.767115	41_61_110_238	0.37601	0.130984	0.601178	18_27_90_163	0.195048	0.668164	2.25665	98_43_148_206	1.14701	5.12e-08	1.32e-06	2.45e-05	0	-	1_1_32_43	0.291521	1	0.474643
POLYAMINSYN3-PWY: superpathway of polyamine biosynthesis II	PWY-6823: molybdenum cofactor biosynthesis	208_510_28_389	1.71951	1.34e-18	0	91_244_11_104	1.22396	0.000210929	0.00119754	68_157_2_71	2.52082	4.8e-06	2.89e-05	107_149_77_162	0.410595	0.0352881	0.0838478	2.52e-05	8.67e-06	-	8_24_10_35	0.15955	0.97305	0.655641
P124-PWY: Bifidobacterium shunt	PWY-5656: mannosylglycerate biosynthesis I	131_682_46_276	0.136003	0.518659	1.29724	60_276_23_91	-0.160229	0.651208	2.36234	53_184_8_53	0.601648	0.17933	0.708626	40_248_62_145	-0.969131	2.25e-05	8.87e-05	2.52e-05	8.67e-06	-	1_3_8_65	1.19469	0.609956	0.04242
P105-PWY: TCA cycle IV (2-oxoglutarate decarboxylase)	P108-PWY: pyruvate fermentation to propanoate I	368_55_482_230	1.15433	8.11e-13	0	158_14_180_98	1.78593	2.73e-10	0	113_6_124_55	2.05208	2.21e-07	0	141_119_100_135	0.467797	0.0124039	0.0309175	2.54e-05	8.66e-06	-	21_11_23_22	0.582221	0.3102	0.820127
P162-PWY: L-glutamate degradation V (via hydroxyglutarate)	PWY-5897: superpathway of menaquinol-11 biosynthesis	553_360_111_111	0.42877	0.00522147	0.0186446	264_155_17_14	0.343143	0.457021	1.79203	177_108_9_4	-0.254994	0.877289	2.81687	214_110_133_38	-0.580149	0.00971079	0.0241234	2.6e-05	8.65e-06	-	27_12_25_13	0.152469	0.937185	0.163795
P162-PWY: L-glutamate degradation V (via hydroxyglutarate)	PWY-5898: superpathway of menaquinol-12 biosynthesis	553_360_111_111	0.42877	0.00522147	0.0186431	264_155_17_14	0.343143	0.457021	1.79188	177_108_9_4	-0.254994	0.877289	2.81668	214_110_133_38	-0.580149	0.00971079	0.0241218	2.6e-05	8.64e-06	-	27_12_25_13	0.152469	0.937185	0.163795
P162-PWY: L-glutamate degradation V (via hydroxyglutarate)	PWY-5899: superpathway of menaquinol-13 biosynthesis	553_360_111_111	0.42877	0.00522147	0.0186416	264_155_17_14	0.343143	0.457021	1.79174	177_108_9_4	-0.254994	0.877289	2.8165	214_110_133_38	-0.580149	0.00971079	0.0241203	2.6e-05	8.64e-06	-	27_12_25_13	0.152469	0.937185	0.163795
GLUDEG-I-PWY: GABA shunt	POLYISOPRENSYN-PWY: polyisoprenoid biosynthesis (E. coli)	522_441_39_133	1.38625	5.64e-14	0	201_186_10_53	1.70566	2.73e-07	8.23e-06	151_114_5_28	1.92517	1.7e-05	0.000121443	210_143_73_69	0.327192	0.122447	0.267436	2.61e-05	8.63e-06	-	30_14_4_29	2.62389	4.16e-06	0.000270101
PWY-5855: ubiquinol-7 biosynthesis (prokaryotic)	PWY-7456: mannan degradation	319_18_736_62	0.382244	0.200114	0.567584	155_4_272_19	0.905344	0.125184	0.578858	103_5_181_9	-0.0151403	1	1.57576	117_109_213_56	-1.25888	2.37e-10	0	2.61e-05	8.62e-06	-	18_15_28_16	-0.369613	0.569798	0.0778208
PWY-5856: ubiquinol-9 biosynthesis (prokaryotic)	PWY-7456: mannan degradation	319_18_736_62	0.382244	0.200114	0.567552	155_4_272_19	0.905344	0.125184	0.578796	103_5_181_9	-0.0151403	1	1.57571	117_109_213_56	-1.25888	2.37e-10	0	2.61e-05	8.61e-06	-	18_15_28_16	-0.369613	0.569798	0.0778208
PWY-5857: ubiquinol-10 biosynthesis (prokaryotic)	PWY-7456: mannan degradation	319_18_736_62	0.382244	0.200114	0.56752	155_4_272_19	0.905344	0.125184	0.578735	103_5_181_9	-0.0151403	1	1.57566	117_109_213_56	-1.25888	2.37e-10	0	2.61e-05	8.61e-06	-	18_15_28_16	-0.369613	0.569798	0.0778208
PWY-6708: ubiquinol-8 biosynthesis (prokaryotic)	PWY-7456: mannan degradation	319_18_736_62	0.382244	0.200114	0.567489	155_4_272_19	0.905344	0.125184	0.578674	103_5_181_9	-0.0151403	1	1.57557	117_109_213_56	-1.25888	2.37e-10	0	2.61e-05	8.6e-06	-	18_15_28_16	-0.369613	0.569798	0.0778208
FUC-RHAMCAT-PWY: superpathway of fucose and rhamnose degradation	GLYOXYLATE-BYPASS: glyoxylate cycle	435_111_139_450	2.53476	7.3e-79	0	198_61_30_161	2.83853	1.77e-36	0	124_39_33_102	2.26632	2.33e-18	0	261_36_38_160	3.39676	4.63e-52	0	2.64e-05	8.59e-06	-	37_9_4_27	3.18316	3.44e-08	0.75122
PWY-2723: trehalose degradation V	RUMP-PWY: formaldehyde oxidation I	250_100_593_192	-0.21264	0.161038	0.465209	99_35_228_88	0.0820913	0.811501	2.7678	80_28_134_56	0.17103	0.615873	2.10789	52_173_117_153	-0.928102	3.93e-06	2.07e-05	2.65e-05	8.58e-06	-	NA	NA	NA	NA
ARGININE-SYN4-PWY: L-ornithine de novo biosynthesis	PWY-6969: TCA cycle V (2-oxoglutarate:ferredoxin oxidoreductase)	1077_14_35_9	2.99001	1.61e-17	0	445_2_3_0	3.237	1	2.26641	298_0_0_0	6.39192	1	1.15429	417_22_53_3	0.193851	0.990865	1.70259	2.65e-05	8.58e-06	-	59_12_3_3	1.56025	0.119054	0.175966
PWY-561: superpathway of glyoxylate cycle and fatty acid degradation	PWY-6113: superpathway of mycolate biosynthesis	373_47_331_384	2.2105	1.48e-45	0	156_13_196_85	1.61822	4.9e-08	0	109_8_104_77	2.25695	8.65e-11	0	173_68_117_137	1.08653	1.18e-08	0	2.69e-05	8.57e-06	-	17_8_32_20	0.26132	0.786868	0.125746
CRNFORCAT-PWY: creatinine degradation I	PWY-1861: formaldehyde assimilation II (RuMP Cycle)	567_59_424_85	0.652869	0.000359414	0.00145116	241_34_151_24	0.123998	0.768806	2.65856	182_29_77_10	-0.176543	0.78442	2.59762	119_41_139_196	1.40022	1.65e-11	0	2.71e-05	8.56e-06	-	1_5_3_68	1.67479	0.365133	0.801564
PWY-7286: 7-(3-amino-3-carboxypropyl)-wyosine biosynthesis	PWY0-1261: anhydromuropeptides recycling	403_121_384_227	0.675469	4.44e-07	1.15e-06	133_12_263_42	0.543824	0.142586	0.652927	124_18_121_35	0.676153	0.0425643	0.181503	64_13_357_61	-0.196123	0.671913	1.23208	2.73e-05	8.55e-06	-	2_0_53_22	0.743272	1	0.558026
ARGININE-SYN4-PWY: L-ornithine de novo biosynthesis	PWY-4041: &gamma;-glutamyl cycle	503_588_9_35	1.16225	0.001635	0.00612596	203_244_2_1	-0.694375	0.858346	2.87614	142_156_0_0	-0.093714	1	1.47904	245_194_47_9	-1.37657	0.00012627	0.000399394	2.74e-05	8.55e-06	-	36_35_3_3	0.0277796	1	0.107784
PWY-6803: phosphatidylcholine acyl editing	PWY-7235: superpathway of ubiquinol-6 biosynthesis (eukaryotic)	74_329_67_665	0.801634	1.02e-05	4.67e-05	57_117_89_187	0.0248868	0.98581	3.15266	20_115_45_118	-0.771645	0.0125133	0.0562792	32_221_31_211	-0.014945	1	1.00009	2.75e-05	8.54e-06	-	5_32_9_31	-0.577796	0.485368	0.385887
P108-PWY: pyruvate fermentation to propanoate I	REDCITCYC: TCA cycle VIII (helicobacter)	554_296_97_188	1.28527	7.41e-20	0	251_87_19_93	2.62335	3.47e-26	0	163_74_17_44	1.7193	1.55e-08	0	189_52_135_119	1.15792	6.59e-09	0	2.75e-05	8.53e-06	-	31_13_12_21	1.38962	0.00661377	0.657088
PWY-7209: superpathway of pyrimidine ribonucleosides degradation	PWY0-1241: ADP-L-glycero-&beta;-D-manno-heptose biosynthesis	452_523_50_110	0.637293	0.000532393	0.00211949	217_192_17_24	0.458575	0.213481	0.936527	121_112_22_43	0.736207	0.0154581	0.069179	186_148_108_53	-0.479222	0.0210299	0.0512975	2.77e-05	8.53e-06	-	14_8_36_19	-0.0928153	1	0.484344
GLUDEG-I-PWY: GABA shunt	GLYCOLYSIS-TCA-GLYOX-BYPASS: superpathway of glycolysis, pyruvate dehydrogenase, TCA, and glyoxylate bypass	469_494_17_155	2.13257	7.91e-21	0	184_203_12_51	1.31784	5.07e-05	0.000335582	132_133_5_28	1.63764	0.000427097	0.00223692	208_145_71_71	0.359763	0.0871166	0.193968	2.77e-05	8.52e-06	-	30_14_4_29	2.62389	4.16e-06	0.000329314
POLYISOPRENSYN-PWY: polyisoprenoid biosynthesis (E. coli)	PWY-6113: superpathway of mycolate biosynthesis	468_93_236_338	1.97015	2.51e-48	0	189_22_163_76	1.37135	9.28e-08	0	134_22_79_63	1.56333	1.85e-08	0	195_88_95_117	0.99987	1.27e-07	1.28e-06	2.77e-05	8.51e-06	-	23_11_26_17	0.29971	0.690251	0.169536
PWY-6531: mannitol cycle	TCA-GLYOX-BYPASS: superpathway of glyoxylate bypass and TCA	351_403_145_236	0.347805	0.00792119	0.0277935	184_240_12_14	-0.116651	0.925921	3.01769	117_144_20_17	-0.365065	0.38011	1.39222	160_148_121_66	-0.525003	0.00747382	0.0189776	2.77e-05	8.5e-06	-	27_32_8_10	0.044255	1	0.311412
PWY-4702: phytate degradation I	PWY-5863: superpathway of phylloquinol biosynthesis	522_319_138_156	0.614053	8.31e-06	3.95e-05	206_96_73_75	0.787605	0.000162224	0.000945903	143_79_40_36	0.486588	0.0910167	0.371648	257_69_78_91	1.46293	3.89e-13	0	2.78e-05	8.5e-06	-	32_12_17_16	0.896671	0.0971295	0.27622
PWY-5855: ubiquinol-7 biosynthesis (prokaryotic)	PWY-7371: 1,4-dihydroxy-6-naphthoate biosynthesis II	177_160_309_489	0.559103	2.38e-05	9.6e-05	113_46_176_115	0.4683	0.0338417	0.164258	67_41_127_63	-0.210642	0.473205	1.68316	67_159_95_174	-0.257118	0.216114	0.448907	2.79e-05	8.49e-06	-	9_24_18_26	-0.588007	0.32999	0.528169
PWY-5856: ubiquinol-9 biosynthesis (prokaryotic)	PWY-7371: 1,4-dihydroxy-6-naphthoate biosynthesis II	177_160_309_489	0.559103	2.38e-05	9.6e-05	113_46_176_115	0.4683	0.0338417	0.164238	67_41_127_63	-0.210642	0.473205	1.68303	67_159_95_174	-0.257118	0.216114	0.448887	2.79e-05	8.48e-06	-	9_24_18_26	-0.588007	0.32999	0.528169
PWY-5857: ubiquinol-10 biosynthesis (prokaryotic)	PWY-7371: 1,4-dihydroxy-6-naphthoate biosynthesis II	177_160_309_489	0.559103	2.38e-05	9.6e-05	113_46_176_115	0.4683	0.0338417	0.164218	67_41_127_63	-0.210642	0.473205	1.6829	67_159_95_174	-0.257118	0.216114	0.448867	2.79e-05	8.47e-06	-	9_24_18_26	-0.588007	0.32999	0.528169
PWY-6708: ubiquinol-8 biosynthesis (prokaryotic)	PWY-7371: 1,4-dihydroxy-6-naphthoate biosynthesis II	177_160_309_489	0.559103	2.38e-05	9.6e-05	113_46_176_115	0.4683	0.0338417	0.164198	67_41_127_63	-0.210642	0.473205	1.68277	67_159_95_174	-0.257118	0.216114	0.448847	2.79e-05	8.47e-06	-	9_24_18_26	-0.588007	0.32999	0.528169
PWY-6285: superpathway of fatty acids biosynthesis (E. coli)	PWY-6471: peptidoglycan biosynthesis IV (Enterococcus faecium)	268_43_654_170	0.474954	0.012302	0.0422864	106_40_209_95	0.181246	0.479484	1.856	84_19_140_55	0.537513	0.0927638	0.379515	183_16_214_82	1.45334	1.69e-07	1.27e-06	2.79e-05	8.46e-06	-	8_16_2_51	2.362	0.00159046	0.270682
PWY-5850: superpathway of menaquinol-6 biosynthesis I	PWY-6891: thiazole biosynthesis II (Bacillus)	204_47_147_737	3.06928	2.54e-84	0	81_18_63_288	2.99649	1.58e-32	0	75_4_39_180	4.33949	1.12e-32	0	189_14_49_243	4.16338	8.28e-62	0	2.83e-05	8.45e-06	-	24_3_7_43	3.70377	1.32e-09	0.546657
PWY-5860: superpathway of demethylmenaquinol-6 biosynthesis I	PWY-6891: thiazole biosynthesis II (Bacillus)	204_47_147_737	3.06928	2.54e-84	0	81_18_63_288	2.99649	1.58e-32	0	75_4_39_180	4.33949	1.12e-32	0	189_14_49_243	4.16338	8.28e-62	0	2.83e-05	8.45e-06	-	24_3_7_43	3.70377	1.32e-09	0.546657
P23-PWY: reductive TCA cycle I	PWY-7269: NAD/NADP-NADH/NADPH mitochondrial interconversion (yeast)	312_187_64_572	2.69417	7.24e-77	0	132_105_19_194	2.52789	3.7e-25	0	96_55_12_135	2.9364	1.24e-22	0	152_56_94_193	1.7096	2.19e-18	0	2.83e-05	8.44e-06	-	3_2_30_42	0.66825	0.72012	0.238971
P125-PWY: superpathway of (R,R)-butanediol biosynthesis	PWY-2723: trehalose degradation V	85_167_265_618	0.173215	0.287091	0.777384	32_70_102_246	0.103127	0.761884	2.64116	15_30_93_160	-0.136554	0.812148	2.65803	90_51_135_219	1.04615	3.97e-07	1.22e-06	2.84e-05	8.43e-06	-	1_1_34_41	0.184734	1	0.471126
PWY-4702: phytate degradation I	PWY-5910: superpathway of geranylgeranyldiphosphate biosynthesis I (via mevalonate)	466_375_151_143	0.162749	0.257117	0.705254	142_160_34_114	1.08066	1.7e-06	1.93e-05	120_102_36_40	0.265777	0.382962	1.39872	169_157_49_120	0.963105	2.09e-06	1.57e-05	2.88e-05	8.42e-06	-	1_43_0_33	0.837397	1	0.939687
PWY0-1415: superpathway of heme biosynthesis from uroporphyrinogen-III	PWYG-321: mycolate biosynthesis	330_24_384_397	2.63518	2.09e-45	0	152_12_207_79	1.54206	5.89e-07	1.61e-05	107_7_111_73	2.24585	7.04e-10	0	191_50_137_117	1.17573	5.1e-09	0	2.9e-05	8.42e-06	-	34_5_26_12	1.0848	0.0947911	0.881059
PWY-6263: superpathway of menaquinol-8 biosynthesis II	PWY-6629: superpathway of L-tryptophan biosynthesis	160_80_145_750	2.3306	1.24e-54	0	70_42_53_285	2.18067	2.21e-21	0	61_23_43_171	2.33386	4.68e-17	0	54_25_153_263	1.29988	3.84e-07	1.22e-06	2.93e-05	8.41e-06	-	2_2_26_47	0.583585	0.874653	0.456819
PWY-7315: dTDP-N-acetylthomosamine biosynthesis	PWY-7235: superpathway of ubiquinol-6 biosynthesis (eukaryotic)	85_372_56_622	0.927782	3.68e-07	0	59_126_87_178	-0.0413162	0.920177	2.99943	19_95_46_138	-0.497294	0.128687	0.513446	34_233_29_199	-0.00079878	1	1.00005	2.97e-05	8.4e-06	-	3_36_11_27	-1.47271	0.0391421	0.0390271
PWY-5897: superpathway of menaquinol-11 biosynthesis	PWY0-862: (5Z)-dodec-5-enoate biosynthesis	545_119_199_272	1.83021	1.53e-43	0	252_29_117_52	1.3414	9.74e-08	0	164_22_62_50	1.7762	4.14e-10	0	320_27_71_77	2.53628	9.5e-28	0	2.99e-05	8.4e-06	-	49_3_16_9	2.09714	0.00229622	0.549433
PWY-5898: superpathway of menaquinol-12 biosynthesis	PWY0-862: (5Z)-dodec-5-enoate biosynthesis	545_119_199_272	1.83021	1.53e-43	0	252_29_117_52	1.3414	9.74e-08	0	164_22_62_50	1.7762	4.14e-10	0	320_27_71_77	2.53628	9.5e-28	0	2.99e-05	8.39e-06	-	49_3_16_9	2.09714	0.00229622	0.549433
PWY-5899: superpathway of menaquinol-13 biosynthesis	PWY0-862: (5Z)-dodec-5-enoate biosynthesis	545_119_199_272	1.83021	1.53e-43	0	252_29_117_52	1.3414	9.74e-08	0	164_22_62_50	1.7762	4.14e-10	0	320_27_71_77	2.53628	9.5e-28	0	2.99e-05	8.38e-06	-	49_3_16_9	2.09714	0.00229622	0.549433
METHANOGENESIS-PWY: methanogenesis from H2 and CO2	PWY-5705: allantoin degradation to glyoxylate III	186_351_162_436	0.354332	0.00721679	0.0255091	46_106_89_209	0.0217924	1	1.12834	61_86_52_99	0.298237	0.257436	0.979254	22_42_200_231	-0.492223	0.0991321	0.219171	3e-05	8.38e-06	-	2_0_27_48	2.17682	0.29649	0.0936211
METHANOGENESIS-PWY: methanogenesis from H2 and CO2	P122-PWY: heterolactic fermentation	154_383_177_421	-0.0442964	0.784415	1.81785	54_98_122_176	-0.226646	0.316995	1.3262	48_99_41_110	0.260728	0.364303	1.34698	16_48_186_245	-0.803338	0.00975049	0.0241945	3.02e-05	8.37e-06	-	0_2_30_45	-1.20945	0.830832	0.799073
FUC-RHAMCAT-PWY: superpathway of fucose and rhamnose degradation	PWY-5723: Rubisco shunt	358_188_79_510	2.50246	3.75e-72	0	165_94_13_178	3.14227	1.52e-33	0	106_57_19_116	2.40384	2.72e-18	0	238_59_22_176	3.4482	1.76e-50	0	3.02e-05	8.36e-06	-	34_12_4_27	2.82534	7.43e-07	0.347009
GLUCARDEG-PWY: D-glucarate degradation I	PWY-6263: superpathway of menaquinol-8 biosynthesis II	168_159_72_736	2.37321	4.81e-56	0	83_62_29_276	2.5275	3.39e-27	0	66_41_18_173	2.70992	3.42e-21	0	59_166_20_250	1.47402	2.94e-08	0	3.02e-05	8.35e-06	-	2_25_2_48	0.642885	0.825793	0.390152
BIOTIN-BIOSYNTHESIS-PWY: biotin biosynthesis I	GLYCOLYSIS-TCA-GLYOX-BYPASS: superpathway of glycolysis, pyruvate dehydrogenase, TCA, and glyoxylate bypass	431_265_55_384	2.42121	1e-59	0	184_175_12_79	1.90004	1.73e-10	0	127_91_10_70	2.23601	7.28e-12	0	267_96_12_120	3.2855	1.1e-36	0	3.03e-05	8.35e-06	-	33_31_1_12	2.18182	0.0126775	0.247458
GLYCOLYSIS-TCA-GLYOX-BYPASS: superpathway of glycolysis, pyruvate dehydrogenase, TCA, and glyoxylate bypass	PWY-6519: 8-amino-7-oxononanoate biosynthesis I	431_55_265_384	2.42121	1e-59	0	184_12_175_79	1.90004	1.73e-10	0	127_10_91_70	2.23601	7.28e-12	0	267_12_96_120	3.2855	1.1e-36	0	3.03e-05	8.34e-06	-	33_1_31_12	2.18182	0.0126775	0.247458
PWY-7269: NAD/NADP-NADH/NADPH mitochondrial interconversion (yeast)	PWY-3781: aerobic respiration I (cytochrome c)	95_281_144_615	0.368149	0.0172793	0.0582604	17_134_27_272	0.254089	0.534662	2.02856	16_92_17_173	0.570128	0.167304	0.660962	98_148_37_212	1.32407	9.39e-10	0	3.03e-05	8.33e-06	-	9_24_2_42	1.88583	0.0151744	0.474816
P162-PWY: L-glutamate degradation V (via hydroxyglutarate)	PWY-7409: phospholipid remodeling (phosphatidylethanolamine, yeast)	241_672_42_180	0.422094	0.0284241	0.0936406	110_309_8_23	-0.0130083	1	1.11579	93_192_4_9	0.0250797	1	1.61155	111_213_94_77	-0.847934	1.38e-05	5.26e-05	3.04e-05	8.33e-06	-	13_26_17_21	-0.468603	0.434376	0.450402
ARGININE-SYN4-PWY: L-ornithine de novo biosynthesis	PWY4FS-7: phosphatidylglycerol biosynthesis I (plastidic)	999_92_26_18	2.02067	3.09e-12	0	440_7_3_0	2.1271	1	2.84544	293_5_0_0	3.97713	1	1.51806	419_20_54_2	-0.0632713	1	1.23332	3.06e-05	8.32e-06	-	70_1_3_3	3.85015	3.22e-05	0.00285998
ARGININE-SYN4-PWY: L-ornithine de novo biosynthesis	PWY4FS-8: phosphatidylglycerol biosynthesis II (non-plastidic)	999_92_26_18	2.02067	3.09e-12	0	440_7_3_0	2.1271	1	2.84498	293_5_0_0	3.97713	1	1.51253	419_20_54_2	-0.0632713	1	1.23329	3.06e-05	8.31e-06	-	70_1_3_3	3.85015	3.22e-05	0.00285998
METHGLYUT-PWY: superpathway of methylglyoxal degradation	PWY-5198: factor 420 biosynthesis	135_145_404_451	0.0387192	0.831708	1.89915	47_79_103_221	0.245824	0.310297	1.29588	48_46_99_105	0.100665	0.778441	2.57922	20_208_45_222	-0.732299	0.0125796	0.0311829	3.06e-05	8.31e-06	-	2_25_1_49	1.17412	0.532191	0.0825843
PWY-5897: superpathway of menaquinol-11 biosynthesis	PWY-6629: superpathway of L-tryptophan biosynthesis	268_396_37_434	2.06003	1.32e-33	0	111_170_12_157	2.10899	2.47e-13	0	93_93_11_101	2.17771	5.89e-12	0	200_147_7_141	3.24438	3.93e-27	0	3.08e-05	8.3e-06	IBD	27_25_1_24	2.86872	0.000178547	0.697677
PWY-5898: superpathway of menaquinol-12 biosynthesis	PWY-6629: superpathway of L-tryptophan biosynthesis	268_396_37_434	2.06003	1.32e-33	0	111_170_12_157	2.10899	2.47e-13	0	93_93_11_101	2.17771	5.89e-12	0	200_147_7_141	3.24438	3.93e-27	0	3.08e-05	8.29e-06	IBD	27_25_1_24	2.86872	0.000178547	0.697677
PWY-5899: superpathway of menaquinol-13 biosynthesis	PWY-6629: superpathway of L-tryptophan biosynthesis	268_396_37_434	2.06003	1.32e-33	0	111_170_12_157	2.10899	2.47e-13	0	93_93_11_101	2.17771	5.89e-12	0	200_147_7_141	3.24438	3.93e-27	0	3.08e-05	8.29e-06	IBD	27_25_1_24	2.86872	0.000178547	0.697677
PWY-5505: L-glutamate and L-glutamine biosynthesis	PWY-6629: superpathway of L-tryptophan biosynthesis	268_347_37_483	2.2988	7.92e-43	0	109_153_14_174	2.15	3.39e-15	0	90_112_14_82	1.52105	9.39e-07	5.73e-06	128_102_79_186	1.07874	1.13e-08	0	3.11e-05	8.28e-06	-	25_13_3_36	2.98054	6.11e-07	0.00513668
P162-PWY: L-glutamate degradation V (via hydroxyglutarate)	PWY-6174: mevalonate pathway II (archaea)	311_602_36_186	0.971431	4.08e-07	1.15e-06	82_337_1_30	1.60349	0.0627717	0.300345	94_191_2_11	0.819768	0.371644	1.36756	40_284_2_169	2.26713	6.75e-05	0.000234912	3.13e-05	8.27e-06	-	NA	NA	NA	NA
POLYISOPRENSYN-PWY: polyisoprenoid biosynthesis (E. coli)	PWY-1861: formaldehyde assimilation II (RuMP Cycle)	490_71_501_73	0.00540963	1	1.2977	188_23_204_35	0.331062	0.304185	1.26793	137_19_122_20	0.165523	0.750953	2.4859	119_164_139_73	-0.960373	3.76e-07	1.22e-06	3.13e-05	8.26e-06	-	1_33_3_40	-0.657541	0.841347	0.766737
POLYAMINSYN3-PWY: superpathway of polyamine biosynthesis II	PWY-6285: superpathway of fatty acids biosynthesis (E. coli)	275_443_36_381	1.87069	9.07e-27	0	134_201_12_103	1.70962	1.32e-08	0	95_130_8_65	1.72974	2.78e-06	1.83e-05	122_134_77_162	0.646947	0.000671475	0.00194895	3.13e-05	8.26e-06	IBD	13_19_11_34	0.730888	0.209774	0.873045
METHANOGENESIS-PWY: methanogenesis from H2 and CO2	PWY66-389: phytol degradation	50_487_53_545	0.0547042	0.870726	1.9736	6_146_12_286	0.0167866	1	1.1182	27_120_11_140	1.0254	0.0077071	0.0350886	7_57_103_328	-0.881917	0.0373623	0.0871973	3.15e-05	8.25e-06	-	0_2_2_73	1.77156	1	0.124078
GLYCOL-GLYOXDEG-PWY: superpathway of glycol metabolism and degradation	P124-PWY: Bifidobacterium shunt	260_112_553_210	-0.127126	0.397731	1.03365	117_40_219_74	-0.0154167	1	1.10662	84_18_153_43	0.258041	0.49229	1.74476	115_128_173_79	-0.887079	2.5e-06	1.56e-05	3.16e-05	8.24e-06	-	2_31_2_42	0.299517	1	0.208483
PWY-4041: &gamma;-glutamyl cycle	PWY-6471: peptidoglycan biosynthesis IV (Enterococcus faecium)	428_84_494_129	0.283673	0.0781298	0.237291	140_65_175_70	-0.148869	0.534338	2.02816	112_30_112_44	0.377763	0.204781	0.793571	254_38_143_60	1.02495	9.82e-06	3.95e-05	3.17e-05	8.24e-06	-	5_34_5_33	-0.0294139	1	0.126406
P23-PWY: reductive TCA cycle I	PWY-5845: superpathway of menaquinol-9 biosynthesis	215_284_33_603	2.61343	1.87e-52	0	90_147_9_204	2.5808	2.34e-17	0	71_80_8_139	2.67944	1.78e-15	0	123_85_76_211	1.38466	5.71e-13	0	3.21e-05	8.23e-06	IBD	3_2_24_48	1.01936	0.438066	0.680072
P23-PWY: reductive TCA cycle I	PWY-5862: superpathway of demethylmenaquinol-9 biosynthesis	215_284_33_603	2.61343	1.87e-52	0	90_147_9_204	2.5808	2.34e-17	0	71_80_8_139	2.67944	1.78e-15	0	123_85_76_211	1.38466	5.71e-13	0	3.21e-05	8.22e-06	IBD	3_2_24_48	1.01936	0.438066	0.680072
P23-PWY: reductive TCA cycle I	PWY-5896: superpathway of menaquinol-10 biosynthesis	215_284_33_603	2.61343	1.87e-52	0	90_147_9_204	2.5808	2.34e-17	0	71_80_8_139	2.67944	1.78e-15	0	123_85_76_211	1.38466	5.71e-13	0	3.21e-05	8.22e-06	IBD	3_2_24_48	1.01936	0.438066	0.680072
P23-PWY: reductive TCA cycle I	PWY0-41: allantoin degradation IV (anaerobic)	185_314_27_609	2.57052	1.9e-44	0	72_165_5_208	2.80981	1.25e-14	0	81_70_9_138	2.82457	1.86e-18	0	81_127_41_246	1.33416	7.08e-10	0	3.23e-05	8.21e-06	-	2_3_9_63	1.56328	0.197714	0.804297
FUC-RHAMCAT-PWY: superpathway of fucose and rhamnose degradation	THISYN-PWY: superpathway of thiamin diphosphate biosynthesis I	485_61_391_198	1.38695	4.85e-19	0	223_36_125_66	1.177	4.49e-07	1.42e-05	136_27_96_39	0.708896	0.0162946	0.0721693	269_28_107_91	2.08551	4e-20	0	3.24e-05	8.2e-06	-	34_12_4_27	2.82534	7.43e-07	0.257336
PWY-6471: peptidoglycan biosynthesis IV (Enterococcus faecium)	PWY0-1533: methylphosphonate degradation I	273_649_51_162	0.284195	0.123604	0.363617	88_227_47_88	-0.321875	0.174007	0.777766	77_147_21_53	0.268078	0.435515	1.56799	188_209_24_74	1.0065	7.64e-05	0.000255464	3.27e-05	8.2e-06	-	3_7_26_41	-0.313591	0.905539	0.0738028
PWY-6630: superpathway of L-tyrosine biosynthesis	PWY-7235: superpathway of ubiquinol-6 biosynthesis (eukaryotic)	94_548_47_446	0.482122	0.0131913	0.0453187	73_181_73_123	-0.385014	0.0705302	0.335912	26_151_39_82	-1.00694	0.000560149	0.00284967	45_290_18_142	0.18768	0.620069	1.15025	3.28e-05	8.19e-06	-	3_36_11_27	-1.47271	0.0391421	0.0216701
GLUCOSE1PMETAB-PWY: glucose and glucose-1-phosphate degradation	PWY-7446: sulfoglycolysis	225_318_9_583	3.77245	3.46e-61	0	101_134_3_212	3.82467	7.3e-25	0	70_89_2_137	3.76871	5.35e-17	0	149_159_0_187	5.86218	2.86e-29	0	3.3e-05	8.18e-06	IBD	18_33_1_25	2.23944	0.00834301	0.0306271
PWY-5083: NAD/NADH phosphorylation and dephosphorylation	PWY-7328: superpathway of UDP-glucose-derived O-antigen building blocks biosynthesis	343_225_76_491	2.28104	6.88e-60	0	176_66_86_122	1.32409	3.61e-11	0	122_39_48_89	1.74449	3.92e-12	0	230_83_35_147	2.4397	7.35e-31	0	3.31e-05	8.18e-06	-	40_15_9_13	1.31186	0.019212	0.0461131
P108-PWY: pyruvate fermentation to propanoate I	PWY-5138: unsaturated, even numbered fatty acid &beta;-oxidation	199_651_38_247	0.677289	0.000455469	0.00183506	96_242_6_106	1.87488	1.2e-06	1.57e-05	67_170_2_59	2.24308	0.000110797	0.000609261	81_160_82_172	0.059908	0.827033	1.46647	3.32e-05	8.17e-06	-	8_36_8_25	-0.358634	0.705463	0.471792
POLYAMINSYN3-PWY: superpathway of polyamine biosynthesis II	PWY0-1533: methylphosphonate degradation I	281_437_43_374	1.71189	9.08e-25	0	116_219_19_96	0.965668	0.000466785	0.0024664	94_131_4_69	2.40684	3.17e-08	0	130_126_82_157	0.677758	0.000315915	0.000975549	3.32e-05	8.16e-06	-	14_18_15_30	0.433265	0.490066	0.627834
GLUDEG-I-PWY: GABA shunt	PWY-6285: superpathway of fatty acids biosynthesis (E. coli)	286_677_25_147	0.894479	7.09e-05	0.000299073	139_248_7_56	1.44196	0.000223828	0.00126869	98_167_5_28	1.11423	0.026791	0.116954	134_219_65_77	-0.32156	0.131997	0.284076	3.35e-05	8.16e-06	-	18_26_6_27	1.08301	0.0662422	0.0133381
GLYCOCAT-PWY: glycogen degradation I (bacterial)	PWY-6531: mannitol cycle	547_151_207_230	1.3899	1.15e-26	0	359_11_65_15	2.00116	1.45e-07	2.12e-06	221_22_40_15	1.32645	0.000427589	0.00223623	226_112_82_75	0.611126	0.0024795	0.00662185	3.36e-05	8.15e-06	-	54_9_5_9	2.29345	0.000295301	0.0120854
AST-PWY: L-arginine degradation II (AST pathway)	TCA-GLYOX-BYPASS: superpathway of glyoxylate bypass and TCA	292_6_204_633	4.93735	2.29e-106	0	114_4_82_250	4.34716	7.63e-41	0	97_0_40_161	6.6562	1.2e-37	0	208_0_73_214	7.10411	1.94e-60	0	3.37e-05	8.14e-06	-	24_0_11_42	5.19898	9.14e-10	0.351099
METHANOGENESIS-PWY: methanogenesis from H2 and CO2	PWY-7013: L-1,2-propanediol degradation	109_428_113_485	0.0890103	0.602452	1.47531	21_131_51_247	-0.241125	0.464136	1.81655	49_98_27_124	0.822036	0.0035944	0.0168502	13_51_137_294	-0.577237	0.0963346	0.21364	3.37e-05	8.14e-06	-	1_1_19_56	1.06383	0.787266	0.18121
GALACTARDEG-PWY: D-galactarate degradation I	P122-PWY: heterolactic fermentation	131_220_200_584	0.553052	6.87e-05	0.000285629	73_76_103_198	0.611212	0.00351737	0.0175024	46_66_43_143	0.835824	0.00165448	0.00826883	130_88_72_205	1.43023	9.1e-14	0	3.38e-05	8.13e-06	-	16_10_14_37	1.40218	0.00864536	0.95839
GLUCARGALACTSUPER-PWY: superpathway of D-glucarate and D-galactarate degradation	P122-PWY: heterolactic fermentation	131_220_200_584	0.553052	6.87e-05	0.0002856	73_76_103_198	0.611212	0.00351737	0.0175	46_66_43_143	0.835824	0.00165448	0.00826761	130_88_72_205	1.43023	9.1e-14	0	3.38e-05	8.12e-06	-	16_10_14_37	1.40218	0.00864536	0.95839
PWY-5005: biotin biosynthesis II	PWY-6174: mevalonate pathway II (archaea)	213_514_134_274	-0.166172	0.23706	0.655302	64_292_19_75	-0.158081	0.68973	2.46482	55_125_41_77	-0.191338	0.524344	1.83529	25_362_17_91	-1.00021	0.00351371	0.00916374	3.43e-05	8.12e-06	IBD	NA	NA	NA	NA
GLUCOSE1PMETAB-PWY: glucose and glucose-1-phosphate degradation	GLYCOCAT-PWY: glycogen degradation I (bacterial)	439_104_259_333	1.68734	2.89e-37	0	205_30_165_50	0.720721	0.00556319	0.0277373	144_15_99_40	1.33358	3.81e-05	0.000247183	261_47_77_110	2.06044	1.9e-23	0	3.46e-05	8.11e-06	-	48_3_15_11	2.33031	0.000381847	0.704026
P122-PWY: heterolactic fermentation	PWY-7269: NAD/NADP-NADH/NADPH mitochondrial interconversion (yeast)	136_195_240_564	0.493985	0.000329714	0.00132763	68_108_83_191	0.370125	0.0837633	0.394869	43_46_65_144	0.724538	0.00697362	0.0319838	138_64_108_185	1.30051	1.26e-11	0	3.47e-05	8.1e-06	-	20_10_13_34	1.60732	0.001945	0.565086
PWY-6113: superpathway of mycolate biosynthesis	PWY0-1277: 3-phenylpropanoate and 3-(3-hydroxyphenyl)propanoate degradation	162_542_4_427	3.34837	6.17e-24	0	71_281_4_94	1.67409	0.000397955	0.002131	61_152_1_84	3.12316	4.8e-07	1.96e-06	95_195_57_148	0.232366	0.285324	0.582961	3.47e-05	8.1e-06	-	11_38_4_24	0.486285	0.611958	0.693703
PWY-6113: superpathway of mycolate biosynthesis	TCA-GLYOX-BYPASS: superpathway of glyoxylate bypass and TCA	430_274_66_365	2.15406	6.57e-51	0	179_173_17_81	1.5724	8.03e-09	0	125_88_12_73	2.12086	1.02e-11	0	198_92_83_122	1.14684	1.5e-09	0	3.49e-05	8.09e-06	-	22_27_13_15	-0.0625204	1	0.0167072
GLYCOLYSIS-TCA-GLYOX-BYPASS: superpathway of glycolysis, pyruvate dehydrogenase, TCA, and glyoxylate bypass	PWY-7456: mannan degradation	458_28_597_52	0.346115	0.184624	0.526712	187_9_240_14	0.173916	0.84565	2.84372	132_5_152_9	0.405962	0.632391	2.16194	156_123_174_42	-1.17561	1.58e-08	0	3.54e-05	8.08e-06	-	20_14_26_17	-0.0686676	1	0.0288016
BIOTIN-BIOSYNTHESIS-PWY: biotin biosynthesis I	PWY-5791: 1,4-dihydroxy-2-naphthoate biosynthesis II (plants)	519_177_145_294	1.779	4.51e-43	0	246_113_35_56	1.24027	2.46e-07	6.25e-06	161_57_25_55	1.81042	4.94e-11	0	306_57_42_90	2.42928	5.98e-29	0	3.57e-05	8.08e-06	-	49_15_3_10	2.25974	0.000721557	0.814289
BIOTIN-BIOSYNTHESIS-PWY: biotin biosynthesis I	PWY-5837: 1,4-dihydroxy-2-naphthoate biosynthesis I	519_177_145_294	1.779	4.51e-43	0	246_113_35_56	1.24027	2.46e-07	6.24e-06	161_57_25_55	1.81042	4.94e-11	0	306_57_42_90	2.42928	5.98e-29	0	3.57e-05	8.07e-06	-	49_15_3_10	2.25974	0.000721557	0.814289
PWY-5791: 1,4-dihydroxy-2-naphthoate biosynthesis II (plants)	PWY-6519: 8-amino-7-oxononanoate biosynthesis I	519_145_177_294	1.779	4.51e-43	0	246_35_113_56	1.24027	2.46e-07	6.22e-06	161_25_57_55	1.81042	4.94e-11	0	306_42_57_90	2.42928	5.98e-29	0	3.57e-05	8.06e-06	-	49_3_15_10	2.25974	0.000721557	0.814289
PWY-5837: 1,4-dihydroxy-2-naphthoate biosynthesis I	PWY-6519: 8-amino-7-oxononanoate biosynthesis I	519_145_177_294	1.779	4.51e-43	0	246_35_113_56	1.24027	2.46e-07	6.22e-06	161_25_57_55	1.81042	4.94e-11	0	306_42_57_90	2.42928	5.98e-29	0	3.57e-05	8.06e-06	-	49_3_15_10	2.25974	0.000721557	0.814289
NAGLIPASYN-PWY: lipid IVA biosynthesis	TCA-GLYOX-BYPASS: superpathway of glyoxylate bypass and TCA	450_195_46_444	3.0923	5.06e-91	0	185_186_11_68	1.77911	1.32e-08	0	127_79_10_82	2.53378	1.72e-15	0	274_112_7_102	3.50696	1.75e-32	0	3.61e-05	8.05e-06	-	35_32_0_10	3.13282	0.00883423	0.805544
ARGININE-SYN4-PWY: L-ornithine de novo biosynthesis	PWY-5838: superpathway of menaquinol-8 biosynthesis I	360_731_3_41	1.76533	0.000691385	0.00270831	146_301_2_1	-1.23257	0.466608	1.81743	112_186_0_0	-0.505478	1	1.23303	195_244_48_8	-1.96515	1.74e-08	0	3.63e-05	8.05e-06	-	33_38_3_3	-0.139113	1	0.0380226
ARGININE-SYN4-PWY: L-ornithine de novo biosynthesis	PWY-5861: superpathway of demethylmenaquinol-8 biosynthesis	360_731_3_41	1.76533	0.000691385	0.00270782	146_301_2_1	-1.23257	0.466608	1.81729	112_186_0_0	-0.505478	1	1.23132	195_244_48_8	-1.96515	1.74e-08	0	3.63e-05	8.04e-06	-	33_38_3_3	-0.139113	1	0.0380226
GLUCARDEG-PWY: D-glucarate degradation I	PWY-1861: formaldehyde assimilation II (RuMP Cycle)	279_48_712_96	-0.247798	0.225922	0.630265	128_17_264_41	0.14158	0.752195	2.6201	96_11_163_28	0.380287	0.395766	1.44453	83_142_175_95	-1.14301	1.13e-09	0	3.64e-05	8.03e-06	-	0_27_4_46	-1.67196	0.45573	0.728119
PWY-5505: L-glutamate and L-glutamine biosynthesis	HCAMHPDEG-PWY: 3-phenylpropanoate and 3-(3-hydroxyphenyl)propanoate degradation to 2-oxopent-4-enoate	168_447_11_509	2.81434	1.44e-30	0	80_182_2_186	3.49365	5.77e-15	0	61_141_4_92	2.18987	1.12e-06	7.59e-06	100_130_60_205	0.961587	1.32e-06	1.15e-05	3.66e-05	8.03e-06	-	15_23_1_38	2.82903	0.000296574	0.0414394
PWY-5505: L-glutamate and L-glutamine biosynthesis	PWY-6690: cinnamate and 3-hydroxycinnamate degradation to 2-oxopent-4-enoate	168_447_11_509	2.81434	1.44e-30	0	80_182_2_186	3.49365	5.77e-15	0	61_141_4_92	2.18987	1.12e-06	7.59e-06	100_130_60_205	0.961587	1.32e-06	1.15e-05	3.66e-05	8.02e-06	-	15_23_1_38	2.82903	0.000296574	0.0414394
GLYCOL-GLYOXDEG-PWY: superpathway of glycol metabolism and degradation	POLYAMINSYN3-PWY: superpathway of polyamine biosynthesis II	310_62_408_355	1.46405	2.71e-22	0	131_26_204_89	0.775533	0.0022143	0.011166	95_7_130_66	1.87005	9.11e-07	5.73e-06	142_101_114_138	0.529579	0.00448492	0.0114949	3.69e-05	8.01e-06	-	15_18_17_27	0.275054	0.7133	0.607027
PWY-4702: phytate degradation I	PWY-5791: 1,4-dihydroxy-2-naphthoate biosynthesis II (plants)	525_316_139_155	0.615608	7.91e-06	3.85e-05	208_94_73_75	0.818186	8.99e-05	0.000586105	145_77_41_35	0.473737	0.101878	0.414941	264_62_84_85	1.45444	1.18e-12	0	3.7e-05	8.01e-06	-	34_10_18_15	1.01265	0.0654007	0.408837
PWY-4702: phytate degradation I	PWY-5837: 1,4-dihydroxy-2-naphthoate biosynthesis I	525_316_139_155	0.615608	7.91e-06	3.85e-05	208_94_73_75	0.818186	8.99e-05	0.000586008	145_77_41_35	0.473737	0.101878	0.414898	264_62_84_85	1.45444	1.18e-12	0	3.7e-05	8e-06	-	34_10_18_15	1.01265	0.0654007	0.408837
PWY-6891: thiazole biosynthesis II (Bacillus)	PWYG-321: mycolate biosynthesis	326_25_388_396	2.57013	6.83e-44	0	137_7_222_84	1.94055	7.28e-08	0	108_6_110_74	2.42073	1.25e-10	0	188_50_140_117	1.13836	1.57e-08	0	3.72e-05	7.99e-06	-	27_4_33_13	0.901253	0.210609	0.708865
CRNFORCAT-PWY: creatinine degradation I	PWY-561: superpathway of glyoxylate cycle and fatty acid degradation	230_396_190_319	-0.0253201	0.886003	2.00194	99_176_70_105	-0.170065	0.448588	1.76954	93_118_24_63	0.715415	0.0125755	0.0565037	62_98_179_156	-0.592009	0.00315586	0.00830427	3.73e-05	7.99e-06	-	3_3_22_49	0.788457	0.557478	0.0927121
ARGININE-SYN4-PWY: L-ornithine de novo biosynthesis	PWY-7254: TCA cycle VII (acetate-producers)	518_573_16_28	0.445726	0.203344	0.572502	183_264_2_1	-0.876452	0.717903	2.54286	149_149_0_0	0	1	1.00915	241_198_49_7	-1.69099	8e-06	3.46e-05	3.79e-05	7.98e-06	-	31_40_3_3	-0.251314	1	0.105411
P122-PWY: heterolactic fermentation	PWY-6531: mannitol cycle	230_101_524_280	0.19432	0.187582	0.534179	167_9_257_17	0.180873	0.815768	2.77448	82_7_179_30	0.625447	0.197775	0.771573	107_95_201_92	-0.660216	0.00061063	0.00179717	3.8e-05	7.97e-06	-	24_6_35_12	0.283067	0.805933	0.104892
AST-PWY: L-arginine degradation II (AST pathway)	PWY-5897: superpathway of menaquinol-11 biosynthesis	272_26_392_445	2.45715	3.12e-40	0	110_8_171_161	2.50487	3.18e-15	0	91_6_95_106	2.75356	2.97e-14	0	204_4_143_144	3.82344	2.79e-30	0	3.8e-05	7.97e-06	-	24_0_28_25	3.78059	0.000198446	0.977734
AST-PWY: L-arginine degradation II (AST pathway)	PWY-5898: superpathway of menaquinol-12 biosynthesis	272_26_392_445	2.45715	3.12e-40	0	110_8_171_161	2.50487	3.18e-15	0	91_6_95_106	2.75356	2.97e-14	0	204_4_143_144	3.82344	2.79e-30	0	3.8e-05	7.96e-06	-	24_0_28_25	3.78059	0.000198446	0.977734
AST-PWY: L-arginine degradation II (AST pathway)	PWY-5899: superpathway of menaquinol-13 biosynthesis	272_26_392_445	2.45715	3.12e-40	0	110_8_171_161	2.50487	3.18e-15	0	91_6_95_106	2.75356	2.97e-14	0	204_4_143_144	3.82344	2.79e-30	0	3.8e-05	7.96e-06	-	24_0_28_25	3.78059	0.000198446	0.977734
PWY-5840: superpathway of menaquinol-7 biosynthesis	PWY-5855: ubiquinol-7 biosynthesis (prokaryotic)	284_306_53_492	2.14533	6.08e-45	0	134_125_25_166	1.94558	6.81e-17	0	99_72_9_118	2.84019	7.97e-19	0	208_91_18_178	3.09042	5.1e-39	0	3.8e-05	7.95e-06	-	28_8_5_36	3.1024	3.82e-08	0.985542
PWY-5840: superpathway of menaquinol-7 biosynthesis	PWY-5856: ubiquinol-9 biosynthesis (prokaryotic)	284_306_53_492	2.14533	6.08e-45	0	134_125_25_166	1.94558	6.81e-17	0	99_72_9_118	2.84019	7.97e-19	0	208_91_18_178	3.09042	5.1e-39	0	3.8e-05	7.94e-06	-	28_8_5_36	3.1024	3.82e-08	0.985542
PWY-5840: superpathway of menaquinol-7 biosynthesis	PWY-5857: ubiquinol-10 biosynthesis (prokaryotic)	284_306_53_492	2.14533	6.08e-45	0	134_125_25_166	1.94558	6.81e-17	0	99_72_9_118	2.84019	7.97e-19	0	208_91_18_178	3.09042	5.1e-39	0	3.8e-05	7.94e-06	-	28_8_5_36	3.1024	3.82e-08	0.985542
PWY-5840: superpathway of menaquinol-7 biosynthesis	PWY-6708: ubiquinol-8 biosynthesis (prokaryotic)	284_306_53_492	2.14533	6.08e-45	0	134_125_25_166	1.94558	6.81e-17	0	99_72_9_118	2.84019	7.97e-19	0	208_91_18_178	3.09042	5.1e-39	0	3.8e-05	7.93e-06	-	28_8_5_36	3.1024	3.82e-08	0.985542
ARGININE-SYN4-PWY: L-ornithine de novo biosynthesis	PWY-6891: thiazole biosynthesis II (Bacillus)	346_745_5_39	1.20538	0.00906596	0.0316727	142_305_2_1	-1.27343	0.440562	1.73919	114_184_0_0	-0.477075	1	1.79432	191_248_47_9	-1.86999	3.4e-08	0	3.81e-05	7.92e-06	-	28_43_3_3	-0.422857	0.894419	0.0980314
GALACTARDEG-PWY: D-galactarate degradation I	PWY-7254: TCA cycle VII (acetate-producers)	309_42_225_559	2.89418	8.19e-76	0	128_21_57_244	3.23531	2.97e-41	0	102_10_47_139	3.35582	2.16e-27	0	210_8_80_197	4.1069	7.63e-51	0	3.81e-05	7.92e-06	-	21_5_13_38	2.41127	1.59e-05	0.0132153
GLUCARGALACTSUPER-PWY: superpathway of D-glucarate and D-galactarate degradation	PWY-7254: TCA cycle VII (acetate-producers)	309_42_225_559	2.89418	8.19e-76	0	128_21_57_244	3.23531	2.97e-41	0	102_10_47_139	3.35582	2.16e-27	0	210_8_80_197	4.1069	7.63e-51	0	3.81e-05	7.91e-06	-	21_5_13_38	2.41127	1.59e-05	0.0132153
P23-PWY: reductive TCA cycle I	PWY-5173: superpathway of acetyl-CoA biosynthesis	416_83_189_447	2.46633	1.08e-71	0	194_43_47_166	2.75194	2.9e-36	0	122_29_42_105	2.33293	4.94e-19	0	180_28_158_129	1.64375	2.74e-13	0	3.82e-05	7.91e-06	-	2_3_34_38	-0.226773	1	0.0359547
P125-PWY: superpathway of (R,R)-butanediol biosynthesis	PWY-561: superpathway of glyoxylate cycle and fatty acid degradation	105_147_315_568	0.253725	0.0945957	0.283882	42_60_127_221	0.199167	0.450312	1.77119	19_26_98_155	0.149859	0.766153	2.52488	96_45_145_209	1.11638	9.54e-08	1.29e-06	3.84e-05	7.9e-06	IBD	1_1_24_51	0.742909	0.987348	0.755429
PWY-6263: superpathway of menaquinol-8 biosynthesis II	PWY0-1338: polymyxin resistance	179_61_156_739	2.62406	7.35e-66	0	82_30_58_280	2.56262	5.87e-28	0	66_18_33_181	2.96914	1.35e-24	0	60_19_155_261	1.65202	5.21e-10	0	3.88e-05	7.89e-06	-	3_1_26_47	1.43088	0.294403	0.832198
PWY-6174: mevalonate pathway II (archaea)	PWY0-1261: anhydromuropeptides recycling	270_77_517_271	0.604947	5.8e-05	0.000247186	78_5_318_49	0.796701	0.118435	0.547856	80_16_165_37	0.100267	0.882509	2.83557	34_8_387_66	-0.361621	0.500598	0.965243	3.96e-05	7.89e-06	-	NA	NA	NA	NA
PWY-5791: 1,4-dihydroxy-2-naphthoate biosynthesis II (plants)	PWY-6629: superpathway of L-tryptophan biosynthesis	268_396_37_434	2.06003	1.32e-33	0	111_170_12_157	2.10899	2.47e-13	0	93_93_11_101	2.17771	5.89e-12	0	200_148_7_140	3.23053	7.72e-27	0	4.03e-05	7.88e-06	IBD	27_25_1_24	2.86872	0.000178547	0.708303
PWY-5837: 1,4-dihydroxy-2-naphthoate biosynthesis I	PWY-6629: superpathway of L-tryptophan biosynthesis	268_396_37_434	2.06003	1.32e-33	0	111_170_12_157	2.10899	2.47e-13	0	93_93_11_101	2.17771	5.89e-12	0	200_148_7_140	3.23053	7.72e-27	0	4.03e-05	7.87e-06	IBD	27_25_1_24	2.86872	0.000178547	0.708303
FASYN-ELONG-PWY: fatty acid elongation -- saturated	PWY-7209: superpathway of pyrimidine ribonucleosides degradation	631_85_344_75	0.48162	0.00620604	0.021987	333_26_76_15	0.936047	0.0094332	0.0464141	171_47_62_18	0.0664577	0.954937	3.02899	242_131_92_30	-0.497487	0.04377	0.101103	4.05e-05	7.87e-06	-	18_46_4_9	-0.174467	1	0.633282
CENTFERM-PWY: pyruvate fermentation to butanoate	PWY0-1338: polymyxin resistance	295_654_40_146	0.490521	0.0124014	0.0425427	123_285_17_25	-0.461523	0.214611	0.93997	91_175_8_24	0.407307	0.433709	1.55816	95_174_120_106	-0.726303	0.000105593	0.000334687	4.06e-05	7.86e-06	-	7_16_22_32	-0.420733	0.574456	0.578837
PWY-6590: superpathway of Clostridium acetobutylicum acidogenic fermentation	PWY0-1338: polymyxin resistance	295_654_40_146	0.490521	0.0124014	0.0425395	123_285_17_25	-0.461523	0.214611	0.939879	91_175_8_24	0.407307	0.433709	1.55804	95_174_120_106	-0.726303	0.000105593	0.000334656	4.06e-05	7.86e-06	-	7_16_22_32	-0.420733	0.574456	0.578837
P108-PWY: pyruvate fermentation to propanoate I	UBISYN-PWY: superpathway of ubiquinol-8 biosynthesis (prokaryotic)	223_627_22_263	1.42821	1.09e-10	0	98_240_6_106	1.90368	7.36e-07	1.6e-05	83_154_3_58	2.20092	1.12e-05	6.68e-05	100_141_91_163	0.238332	0.23011	0.4762	4.06e-05	7.85e-06	-	15_29_9_24	0.303831	0.710588	0.901235
PWY-5505: L-glutamate and L-glutamine biosynthesis	ARGDEG-PWY: superpathway of L-arginine, putrescine, and 4-aminobutanoate degradation	135_480_6_514	3.10554	1.39e-25	0	61_201_1_187	3.64156	2.05e-11	0	51_151_0_96	4.18369	2.52e-07	0	70_160_46_219	0.729219	0.0009292	0.00270661	4.09e-05	7.84e-06	-	13_25_2_37	2.07206	0.00428413	0.079509
PWY-5505: L-glutamate and L-glutamine biosynthesis	ORNARGDEG-PWY: superpathway of L-arginine and L-ornithine degradation	135_480_6_514	3.10554	1.39e-25	0	61_201_1_187	3.64156	2.05e-11	0	51_151_0_96	4.18369	2.52e-07	0	70_160_46_219	0.729219	0.0009292	0.0027064	4.09e-05	7.84e-06	-	13_25_2_37	2.07206	0.00428413	0.079509
PWY-5918: superpathay of heme biosynthesis from glutamate	PWY-6113: superpathway of mycolate biosynthesis	566_185_138_246	1.69291	6.22e-38	0	299_69_53_29	0.865496	0.00148086	0.00757339	178_50_35_35	1.26262	1.08e-05	6.51e-05	226_125_64_80	0.812031	6.72e-05	0.000235065	4.11e-05	7.83e-06	-	31_15_18_13	0.394066	0.551272	0.41657
PWY-6630: superpathway of L-tyrosine biosynthesis	PWY0-862: (5Z)-dodec-5-enoate biosynthesis	510_132_234_259	1.45011	6.15e-29	0	227_27_142_54	1.15182	6.96e-06	7.03e-05	158_19_68_53	1.84819	1.7e-10	0	306_29_85_75	2.21644	6.34e-22	0	4.14e-05	7.82e-06	-	37_2_28_10	1.70952	0.0296922	0.519405
P108-PWY: pyruvate fermentation to propanoate I	PWY-6891: thiazole biosynthesis II (Bacillus)	310_540_41_244	1.21921	5.96e-12	0	131_207_13_99	1.54134	2.25e-07	6.27e-06	108_129_6_55	1.96765	8.78e-07	5.75e-06	126_115_112_142	0.327361	0.0838178	0.188522	4.17e-05	7.82e-06	-	19_25_12_21	0.27406	0.720781	0.915018
P108-PWY: pyruvate fermentation to propanoate I	PWY-5723: Rubisco shunt	376_474_61_224	1.06349	1.32e-11	0	160_178_18_94	1.52453	1.07e-08	0	115_122_10_51	1.53137	1.39e-05	9.08e-05	136_105_124_130	0.304681	0.109184	0.239859	4.17e-05	7.81e-06	-	25_19_13_20	0.685999	0.205623	0.441868
PWY-6859: all-trans-farnesol biosynthesis	PWY-7328: superpathway of UDP-glucose-derived O-antigen building blocks biosynthesis	383_443_36_273	1.86863	1.07e-26	0	181_89_81_99	0.906572	5.69e-06	5.94e-05	144_70_26_58	1.50955	2.84e-08	0	228_95_37_135	2.15704	6.58e-25	0	4.21e-05	7.81e-06	-	27_3_22_25	2.18659	0.000419123	0.965049
PWY-4702: phytate degradation I	REDCITCYC: TCA cycle VIII (helicobacter)	528_313_123_171	0.850586	6.48e-10	0	212_90_58_90	1.28992	5.85e-10	0	149_73_31_45	1.07774	9.38e-05	0.000558559	258_68_66_103	1.77043	1.65e-18	0	4.23e-05	7.8e-06	-	33_11_10_23	1.87482	0.000282794	0.848285
P122-PWY: heterolactic fermentation	PWY-4702: phytate degradation I	239_92_602_202	-0.139003	0.383138	1.00166	116_60_186_88	-0.0901808	0.734773	2.57359	66_23_156_53	-0.0331728	1	1.50207	153_49_173_120	0.7672	0.000184881	0.000576236	4.24e-05	7.79e-06	IBD	21_9_23_24	0.858434	0.119912	0.862113
P105-PWY: TCA cycle IV (2-oxoglutarate decarboxylase)	PWY-7235: superpathway of ubiquinol-6 biosynthesis (eukaryotic)	75_348_66_646	0.744866	4.32e-05	0.00017868	58_114_88_190	0.0951016	0.719774	2.54177	15_104_50_129	-0.96664	0.00308888	0.014962	38_222_25_210	0.356538	0.239037	0.493109	4.26e-05	7.79e-06	-	3_29_11_34	-1.03302	0.187524	0.0516807
PWY-5840: superpathway of menaquinol-7 biosynthesis	PWY-7209: superpathway of pyrimidine ribonucleosides degradation	502_88_473_72	-0.139972	0.462645	1.17171	238_21_171_20	0.282158	0.479115	1.85482	145_26_88_39	0.896329	0.0022532	0.0110287	186_113_148_48	-0.622393	0.00291703	0.00768639	4.27e-05	7.78e-06	-	12_24_10_31	0.425668	0.54226	0.0513591
FASYN-INITIAL-PWY: superpathway of fatty acid biosynthesis initiation (E. coli)	PWY-7209: superpathway of pyrimidine ribonucleosides degradation	630_85_345_75	0.477137	0.00672014	0.0236521	333_26_76_15	0.936047	0.0094332	0.0464079	171_47_62_18	0.0664577	0.954937	3.0288	242_131_92_30	-0.497487	0.04377	0.101097	4.28e-05	7.78e-06	-	18_48_4_7	-0.452967	0.72681	0.949058
PWY-4702: phytate degradation I	PWY0-862: (5Z)-dodec-5-enoate biosynthesis	574_267_170_124	0.449951	0.00150624	0.00565315	257_45_112_36	0.607666	0.0198701	0.0979924	176_46_50_26	0.68904	0.0252595	0.110725	284_42_107_62	1.3589	1.52e-09	0	4.29e-05	7.77e-06	-	38_6_27_6	0.336472	0.803948	0.115672
PWY-6629: superpathway of L-tryptophan biosynthesis	PWYG-321: mycolate biosynthesis	286_19_428_402	2.62473	2.31e-38	0	118_5_241_86	2.04344	4.72e-07	1.42e-05	98_6_120_74	2.2374	5.85e-09	0	163_44_165_123	1.00859	1.14e-06	9.28e-06	4.32e-05	7.76e-06	-	25_3_35_14	1.09053	0.146754	0.904336
BIOTIN-BIOSYNTHESIS-PWY: biotin biosynthesis I	TCA-GLYOX-BYPASS: superpathway of glyoxylate bypass and TCA	436_260_60_379	2.3524	1.81e-58	0	184_175_12_79	1.90004	1.73e-10	0	127_91_10_70	2.23601	7.28e-12	0	268_95_13_119	3.21435	3.08e-36	0	4.33e-05	7.76e-06	-	33_31_2_11	1.58761	0.0455557	0.0428443
PWY-6519: 8-amino-7-oxononanoate biosynthesis I	TCA-GLYOX-BYPASS: superpathway of glyoxylate bypass and TCA	436_260_60_379	2.3524	1.81e-58	0	184_175_12_79	1.90004	1.73e-10	0	127_91_10_70	2.23601	7.28e-12	0	268_95_13_119	3.21435	3.08e-36	0	4.33e-05	7.75e-06	-	33_31_2_11	1.58761	0.0455557	0.0428443
GLYCOLYSIS-TCA-GLYOX-BYPASS: superpathway of glycolysis, pyruvate dehydrogenase, TCA, and glyoxylate bypass	PWY-6531: mannitol cycle	346_140_408_241	0.377053	0.00410538	0.0147369	184_12_240_14	-0.116651	0.925921	3.01788	117_20_144_17	-0.365065	0.38011	1.39234	160_119_148_68	-0.478774	0.0146793	0.0361744	4.35e-05	7.75e-06	-	27_7_32_11	0.26039	0.824806	0.193644
FASYN-ELONG-PWY: fatty acid elongation -- saturated	PWY-6531: mannitol cycle	501_215_253_166	0.424274	0.00120273	0.00457075	343_16_81_10	0.986599	0.0263936	0.127846	198_20_63_17	0.981525	0.00840559	0.0370918	227_146_81_41	-0.234785	0.331888	0.671409	4.36e-05	7.74e-06	-	51_13_8_5	0.903574	0.260284	0.0863307
GLUCARDEG-PWY: D-glucarate degradation I	PWY-7371: 1,4-dihydroxy-6-naphthoate biosynthesis II	157_170_329_479	0.295858	0.0289516	0.0952546	88_57_201_104	-0.225385	0.327038	1.35855	65_42_129_62	-0.295968	0.289532	1.08747	58_167_104_166	-0.586148	0.0037155	0.00970753	4.37e-05	7.73e-06	-	7_20_20_30	-0.60822	0.344107	0.96798
PWY-922: mevalonate pathway I	PWY-3781: aerobic respiration I (cytochrome c)	179_574_60_322	0.510135	0.00227825	0.00835318	27_221_17_185	0.274617	0.485149	1.87287	30_165_3_100	1.66615	0.00288299	0.0137421	118_220_17_140	1.46202	4.97e-08	0	4.4e-05	7.73e-06	-	1_3_10_63	0.952367	0.756845	0.633213
P124-PWY: Bifidobacterium shunt	HCAMHPDEG-PWY: 3-phenylpropanoate and 3-(3-hydroxyphenyl)propanoate degradation to 2-oxopent-4-enoate	127_686_52_270	-0.0440309	0.876105	1.98349	57_279_25_89	-0.325657	0.278806	1.18608	51_186_14_47	-0.100268	0.901383	2.89971	62_226_98_109	-1.18171	2.69e-09	0	4.46e-05	7.72e-06	-	1_3_15_58	0.480889	1	0.108597
P124-PWY: Bifidobacterium shunt	PWY-6690: cinnamate and 3-hydroxycinnamate degradation to 2-oxopent-4-enoate	127_686_52_270	-0.0440309	0.876105	1.98341	57_279_25_89	-0.325657	0.278806	1.18597	51_186_14_47	-0.100268	0.901383	2.89952	62_226_98_109	-1.18171	2.69e-09	0	4.46e-05	7.72e-06	-	1_3_15_58	0.480889	1	0.108597
PWY-5850: superpathway of menaquinol-6 biosynthesis I	PWY-3781: aerobic respiration I (cytochrome c)	58_193_181_703	0.158561	0.400261	1.03973	11_88_33_318	0.211422	0.692682	2.47175	10_69_23_196	0.233711	0.700683	2.35911	85_118_50_242	1.24263	2.41e-09	0	4.46e-05	7.71e-06	IBD	8_19_3_47	1.77762	0.0140748	0.458047
PWY-5860: superpathway of demethylmenaquinol-6 biosynthesis I	PWY-3781: aerobic respiration I (cytochrome c)	58_193_181_703	0.158561	0.400261	1.03968	11_88_33_318	0.211422	0.692682	2.47158	10_69_23_196	0.233711	0.700683	2.35895	85_118_50_242	1.24263	2.41e-09	0	4.46e-05	7.7e-06	IBD	8_19_3_47	1.77762	0.0140748	0.458047
PWY-5505: L-glutamate and L-glutamine biosynthesis	PWY-7269: NAD/NADP-NADH/NADPH mitochondrial interconversion (yeast)	338_277_38_482	2.72703	3.78e-64	0	133_129_18_170	2.25139	2.39e-19	0	99_103_9_87	2.18093	9.27e-11	0	158_72_88_177	1.47814	7.84e-15	0	4.46e-05	7.7e-06	-	29_9_4_35	3.19855	2.83e-08	0.00843648
PWY-6731: starch degradation III	PWY0-1533: methylphosphonate degradation I	229_71_95_740	3.2144	2.18e-100	0	89_30_46_285	2.8913	1.1e-34	0	68_20_30_180	2.98441	2.94e-25	0	104_30_108_253	2.08007	5.3e-21	0	4.46e-05	7.69e-06	-	4_1_25_47	1.72066	0.13195	0.719914
FUC-RHAMCAT-PWY: superpathway of fucose and rhamnose degradation	PWY-6113: superpathway of mycolate biosynthesis	469_77_235_354	2.21039	9.17e-57	0	226_33_126_65	1.25301	1.3e-07	0	143_20_70_65	1.87235	2.53e-11	0	211_86_79_119	1.30164	1.15e-11	0	4.47e-05	7.69e-06	-	32_14_17_14	0.619039	0.284018	0.183244
PWY-5723: Rubisco shunt	PWY-6471: peptidoglycan biosynthesis IV (Enterococcus faecium)	368_69_554_144	0.323327	0.0524851	0.165922	120_58_195_77	-0.202659	0.385138	1.555	101_24_123_50	0.527118	0.079096	0.328699	228_32_169_66	1.01465	1.95e-05	7.07e-05	4.49e-05	7.68e-06	-	4_34_6_33	-0.397139	0.779665	0.0439251
GLYCOCAT-PWY: glycogen degradation I (bacterial)	TEICHOICACID-PWY: teichoic acid (poly-glycerol) biosynthesis	181_517_40_397	1.23614	7.68e-12	0	48_322_13_67	-0.285101	0.500598	1.92507	45_198_1_54	2.11966	0.00576025	0.0265581	103_235_14_143	1.47005	3.46e-07	1.22e-06	4.49e-05	7.67e-06	-	2_61_0_14	0.164549	1	0.415905
UBISYN-PWY: superpathway of ubiquinol-8 biosynthesis (prokaryotic)	PWY-7235: superpathway of ubiquinol-6 biosynthesis (eukaryotic)	65_180_76_814	1.3516	8.17e-14	0	45_59_101_245	0.614974	0.00987654	0.0486463	15_71_50_162	-0.360153	0.334818	1.25001	33_158_30_274	0.643015	0.0228365	0.0545782	4.51e-05	7.67e-06	-	2_22_12_41	-0.99726	0.281287	0.0374106
CRNFORCAT-PWY: creatinine degradation I	PWY-7254: TCA cycle VII (acetate-producers)	296_330_238_271	0.0210334	0.907403	2.03528	107_168_78_97	-0.232691	0.274459	1.17338	114_97_35_52	0.552003	0.0424634	0.181416	78_82_212_123	-0.592401	0.00297227	0.00786568	4.52e-05	7.66e-06	-	3_3_31_40	0.251314	1	0.301034
PWY-6282: palmitoleate biosynthesis I (from (5Z)-dodec-5-enoate)	PWY-7209: superpathway of pyrimidine ribonucleosides degradation	629_85_346_75	0.472659	0.00727143	0.0256861	333_26_76_15	0.936047	0.0094332	0.0464018	171_47_62_18	0.0664577	0.954937	3.02861	242_131_92_30	-0.497487	0.04377	0.101092	4.52e-05	7.66e-06	-	18_46_4_9	-0.174467	1	0.633282
PWY-7209: superpathway of pyrimidine ribonucleosides degradation	PWY-7388: octanoyl-[acyl-carrier protein] biosynthesis (mitochondria, yeast)	629_346_85_75	0.472659	0.00727143	0.0256841	333_76_26_15	0.936047	0.0094332	0.0463894	171_62_47_18	0.0664577	0.954937	3.02823	242_92_131_30	-0.497487	0.04377	0.101086	4.52e-05	7.65e-06	-	18_4_46_9	-0.174467	1	0.633282
PWY-7209: superpathway of pyrimidine ribonucleosides degradation	PWY-7664: oleate biosynthesis IV (anaerobic)	629_346_85_75	0.472659	0.00727143	0.0256821	333_76_26_15	0.936047	0.0094332	0.0463833	171_62_47_18	0.0664577	0.954937	3.02804	242_92_131_30	-0.497487	0.04377	0.10108	4.52e-05	7.65e-06	-	18_4_46_9	-0.174467	1	0.633282
ENTBACSYN-PWY: enterobactin biosynthesis	P124-PWY: Bifidobacterium shunt	212_95_601_227	-0.172461	0.266899	0.731366	90_28_246_86	0.108228	0.754258	2.62241	77_17_160_44	0.205272	0.616618	2.11041	91_111_197_96	-0.913881	1.45e-06	1.14e-05	4.53e-05	7.64e-06	-	1_24_3_49	-0.143998	1	0.45218
PWY490-3: nitrate reduction VI (assimilatory)	PWY-7013: L-1,2-propanediol degradation	157_330_65_583	1.44581	2.28e-20	0	57_166_15_212	1.55489	1.02e-07	0	54_91_22_131	1.24735	1.24e-05	8.06e-05	67_117_83_228	0.452379	0.0294361	0.0705466	4.61e-05	7.63e-06	-	5_7_15_50	0.870978	0.288811	0.527599
ARGORNPROST-PWY: arginine, ornithine and proline interconversion	PWY-6263: superpathway of menaquinol-8 biosynthesis II	121_118_119_777	1.89777	1.08e-35	0	79_60_33_278	2.39099	4.81e-25	0	54_36_30_178	2.16775	3.71e-15	0	35_83_44_333	1.15884	5.84e-06	2.46e-05	4.61e-05	7.63e-06	-	1_9_3_64	1.06808	0.685122	0.932218
PWY-7371: 1,4-dihydroxy-6-naphthoate biosynthesis II	HCAMHPDEG-PWY: 3-phenylpropanoate and 3-(3-hydroxyphenyl)propanoate degradation to 2-oxopent-4-enoate	88_398_91_558	0.304211	0.073457	0.224202	48_241_34_127	-0.298149	0.281372	1.20073	36_158_29_75	-0.5287	0.0847044	0.350443	35_127_125_208	-0.77095	0.000602301	0.00178214	4.62e-05	7.62e-06	-	4_23_12_38	-0.527993	0.557316	0.707584
[truncated: 18,591 more rows]
