# Supplementary material for: Gut microbial co-abundance networks show specificity in inflammatory bowel disease and obesity
Source: Nat Commun. 2020 Aug 11;11:4018. doi: 10.1038/s41467-020-17840-y (PMC7419557; doi:10.1038/s41467-020-17840-y)
Supplement: Supplementary file 8 — Supplementary Data 5 [file 41467_2020_17840_MOESM8_ESM.xlsx]

## Sheet: S5
Supplementary Data 5: Summary of species co-abundance network
Species	Network summary										Abundance summary
	all_connections_number	stable_connections_number	heterogeneous_connections_number	specific_LLD_connections_number	specific_FG_connections_number	specific_OB_connections_number	specific_IBD_connections_number	hmp_first_time_point_rep_ibd_connections_number	hmp_first_time_point_replication_rate	cohort_specific_total_number_without_adjust_age_sex	lld_abundance	fg_abundance	ob_abundance	ibd_abundance	lld_abundance_adj_age_sex	fg_abundance_adj_age_sex	ob_abundance_adj_age_sex	ibd_abundance_adj_age_sex	age_beta	age_p	age_fdr	sex_beta	sex_p	sex_fdr	cohort_beta	cohort_p	cohort_fdr
k__Archaea.p__Euryarchaeota.c__Methanobacteria.o__Methanobacteriales.f__Methanobacteriaceae.g__Methanobrevibacter.s__Methanobrevibacter_smithii	62	51	4	0	0	0	0	0	0	0	2.15277	0.991228	1.56781	0.679207	0.0735271	-0.0463944	-0.317337	0.229645	0.00810538	0.0355428	0.0865951	-0.462534	0.000239518	0.00200596	-0.0597373	0.363404	0.402447
k__Bacteria.p__Actinobacteria.c__Actinobacteria.o__Actinomycetales.f__Actinomycetaceae.g__Actinomyces.s__Actinomyces_graevenitzii	75	18	48	0	0	0	10	0	0	14	0.00494524	0.000975044	0.00324581	0.0326158	-0.0156269	-0.803257	-0.368122	0.51521	0.00861233	0.0586723	0.131035	-0.00696664	0.962936	0.962936	0.214749	0.000350811	0.000796758
k__Bacteria.p__Actinobacteria.c__Actinobacteria.o__Actinomycetales.f__Actinomycetaceae.g__Actinomyces.s__Actinomyces_odontolyticus	74	27	36	0	0	0	3	0	0	4	0.0049284	0.00369324	0.0055043	0.00856325	-0.0343472	-0.140903	-0.109816	0.317259	0.00935499	0.00120534	0.0054479	-0.116962	0.250544	0.366521	0.134621	0.00222231	0.00419421
k__Bacteria.p__Actinobacteria.c__Actinobacteria.o__Actinomycetales.f__Actinomycetaceae.g__Actinomyces.s__Actinomyces_viscosus	81	26	44	0	0	0	4	0	0	5	0.00216024	0.000251778	0.00211356	0.00734648	-0.119173	-0.636326	-0.0891847	0.406572	0.0152192	0.000489115	0.00252082	-0.045567	0.755542	0.82311	0.246801	2.34047e-05	6.40048e-05
k__Bacteria.p__Actinobacteria.c__Actinobacteria.o__Actinomycetales.f__Micrococcaceae.g__Rothia.s__Rothia_dentocariosa	74	25	44	0	0	0	0	0	0	9	0.00224917	0.000148	0.00185299	0.0127506	-0.177946	-0.748419	-0.0394142	0.274179	0.0053932	0.418549	0.578202	-0.117119	0.567217	0.672569	0.241068	0.00178304	0.00346776
k__Bacteria.p__Actinobacteria.c__Actinobacteria.o__Actinomycetales.f__Micrococcaceae.g__Rothia.s__Rothia_mucilaginosa	70	17	43	0	0	0	4	3	75	5	0.00813751	0.00250956	0.00868795	0.0380194	-0.156256	-0.545291	-0.13107	0.584196	0.0182925	5.29031e-06	3.73106e-05	-0.289717	0.0381631	0.0852309	0.319852	4.8954e-09	2.18661e-08
k__Bacteria.p__Actinobacteria.c__Actinobacteria.o__Bifidobacteriales.f__Bifidobacteriaceae.g__Bifidobacterium.s__Bifidobacterium_adolescentis	84	43	23	0	0	0	1	1	100	1	8.31739	7.99842	3.71745	5.46494	0.283483	-0.554181	-0.223239	0.102885	-0.00178234	0.535382	0.683244	0.127525	0.184457	0.297798	-0.118151	0.00945161	0.0158314
k__Bacteria.p__Actinobacteria.c__Actinobacteria.o__Bifidobacteriales.f__Bifidobacteriaceae.g__Bifidobacterium.s__Bifidobacterium_bifidum	19	12	3	0	0	0	0	0	0	0	0.79992	1.3513	0.301073	1.52092	-0.0460977	-0.173794	-0.268243	0.359209	-0.00181253	0.606257	0.731878	-0.150131	0.189718	0.302646	0.141195	0.00485488	0.00855992
k__Bacteria.p__Actinobacteria.c__Actinobacteria.o__Bifidobacteriales.f__Bifidobacteriaceae.g__Bifidobacterium.s__Bifidobacterium_catenulatum	0	0	0	0	0	0	0	0	0	0	0.503136	0.592055	0.10529	0.311301	0.232001	-0.35942	-0.312802	0.16677	-0.00889486	0.11426	0.231983	-0.035562	0.843066	0.880407	-0.101196	0.281012	0.321843
k__Bacteria.p__Actinobacteria.c__Actinobacteria.o__Bifidobacteriales.f__Bifidobacteriaceae.g__Bifidobacterium.s__Bifidobacterium_dentium	71	23	41	0	0	0	1	1	100	2	0.0379373	0.0076886	0.0401736	0.134607	-0.181816	-0.414613	-0.230093	0.390994	0.0162064	0.0102173	0.0318399	-0.486748	0.024352	0.0627532	0.237311	0.00582026	0.0101288
k__Bacteria.p__Actinobacteria.c__Actinobacteria.o__Bifidobacteriales.f__Bifidobacteriaceae.g__Bifidobacterium.s__Bifidobacterium_longum	38	25	4	0	0	0	0	0	0	0	4.71867	4.04078	2.00749	4.39783	0.165981	-0.238538	-0.33689	0.0395295	-0.00954662	1.38274e-05	8.42211e-05	0.0772377	0.29094	0.410378	-0.0674721	0.0374259	0.0506572
k__Bacteria.p__Actinobacteria.c__Actinobacteria.o__Bifidobacteriales.f__Bifidobacteriaceae.g__Bifidobacterium.s__Bifidobacterium_pseudocatenulatum	0	0	0	0	0	0	0	0	0	0	0.2838	0.250697	0.153469	0.488232	-0.011174	-0.332285	-0.260933	0.597541	-0.00575773	0.338955	0.483191	-0.256013	0.198946	0.306423	0.184447	0.0423625	0.0567657
k__Bacteria.p__Actinobacteria.c__Actinobacteria.o__Coriobacteriales.f__Coriobacteriaceae.g__Adlercreutzia.s__Adlercreutzia_equolifaciens	38	16	16	0	0	2	0	0	0	2	0.167324	0.115891	0.0938367	0.0753788	0.128572	-0.163215	-0.268261	-0.0356537	-0.00134358	0.53314	0.683244	-0.290837	7.06116e-05	0.000727843	-0.100937	0.0041277	0.00737482
k__Bacteria.p__Actinobacteria.c__Actinobacteria.o__Coriobacteriales.f__Coriobacteriaceae.g__Collinsella.s__Collinsella_aerofaciens	89	27	47	0	0	0	5	4	80	12	3.77005	2.85392	2.97477	2.4112	0.105287	-0.185983	-0.104579	-0.00558163	0.00130005	0.328687	0.481925	0.125137	0.00557589	0.0226415	-0.0532183	0.0105477	0.0174492
k__Bacteria.p__Actinobacteria.c__Actinobacteria.o__Coriobacteriales.f__Coriobacteriaceae.g__Eggerthella.s__Eggerthella_lenta	76	52	15	0	0	0	0	0	0	0	0.0226061	0.0194863	0.0111646	0.0507021	-0.0398696	-0.402825	-0.337677	0.64318	-0.0032973	0.337681	0.483191	-0.349947	0.00344693	0.016496	0.202451	7.41428e-05	0.000183984
k__Bacteria.p__Actinobacteria.c__Actinobacteria.o__Coriobacteriales.f__Coriobacteriaceae.g__Gordonibacter.s__Gordonibacter_pamelaeae	65	46	14	0	0	0	0	0	0	1	0.065247	0.0542625	0.0338289	0.0473445	0.0438731	-0.0986594	-0.177139	0.0780418	0.000328827	0.909297	0.923074	-0.318228	0.00115923	0.00647236	0.00160332	0.970018	0.970018
k__Bacteria.p__Bacteroidetes.c__Bacteroidia.o__Bacteroidales.f__Bacteroidaceae.g__Bacteroides.s__Bacteroides_caccae	75	58	8	0	0	0	0	0	0	0	0.378288	0.711229	0.588722	0.454501	-0.353628	0.302932	0.459006	0.356037	-0.00583299	0.0143201	0.0426422	-0.23526	0.00401632	0.0185582	0.315276	1.5851e-15	1.32752e-14
k__Bacteria.p__Bacteroidetes.c__Bacteroidia.o__Bacteroidales.f__Bacteroidaceae.g__Bacteroides.s__Bacteroides_cellulosilyticus	0	0	0	0	0	0	0	0	0	0	0.150424	0.264492	0.616979	0.124772	-0.313123	0.225385	0.296166	0.344933	0.00832021	0.0295578	0.0761683	-0.5967	7.29191e-06	9.77116e-05	0.287991	1.06022e-05	3.22885e-05
k__Bacteria.p__Bacteroidetes.c__Bacteroidia.o__Bacteroidales.f__Bacteroidaceae.g__Bacteroides.s__Bacteroides_clarus	0	0	0	0	0	0	0	0	0	0	0.0235813	0.0474892	0.0808473	0.0286328	-0.0483665	-0.0805427	0.124939	0.13846	-0.00609486	0.243762	0.40609	-0.146286	0.439977	0.561115	0.0830645	0.380262	0.410928
k__Bacteria.p__Bacteroidetes.c__Bacteroidia.o__Bacteroidales.f__Bacteroidaceae.g__Bacteroides.s__Bacteroides_dorei	0	0	0	0	0	0	0	0	0	0	0.46176	0.711663	0.85592	0.833455	-0.282979	0.0440336	0.299413	0.551028	0.00746927	0.00647358	0.0222426	-0.333017	0.000383847	0.00302562	0.311159	9.93991e-13	7.01025e-12
k__Bacteria.p__Bacteroidetes.c__Bacteroidia.o__Bacteroidales.f__Bacteroidaceae.g__Bacteroides.s__Bacteroides_eggerthii	0	0	0	0	0	0	0	0	0	0	0.139472	0.412217	0.344122	0.248332	-0.326167	0.141687	0.139225	0.866925	-0.00665125	0.214037	0.38758	-0.333266	0.0626422	0.129139	0.369017	3.39515e-05	9.09901e-05
k__Bacteria.p__Bacteroidetes.c__Bacteroidia.o__Bacteroidales.f__Bacteroidaceae.g__Bacteroides.s__Bacteroides_faecis	0	0	0	0	0	0	0	0	0	0	0.0227419	0.120088	0.0509849	0.0280469	-0.039755	-0.116527	0.180191	0.239527	-0.0151228	0.0164644	0.0469409	-0.204627	0.364602	0.488566	0.107025	0.359179	0.401083
k__Bacteria.p__Bacteroidetes.c__Bacteroidia.o__Bacteroidales.f__Bacteroidaceae.g__Bacteroides.s__Bacteroides_finegoldii	0	0	0	0	0	0	0	0	0	0	0.0355909	0.113623	0.0935715	0.0617833	-0.376527	0.0924265	0.553024	0.575166	-0.011197	0.0153695	0.0447719	-0.169327	0.281681	0.404229	0.394458	4.64959e-07	1.59755e-06
k__Bacteria.p__Bacteroidetes.c__Bacteroidia.o__Bacteroidales.f__Bacteroidaceae.g__Bacteroides.s__Bacteroides_fragilis	53	40	3	0	0	0	0	0	0	0	0.124989	0.133304	0.190129	0.564235	-0.391498	-0.0791885	0.106795	0.646343	-0.00289911	0.44544	0.602919	-0.290124	0.0264527	0.0656419	0.383074	4.43779e-12	2.5855e-11
k__Bacteria.p__Bacteroidetes.c__Bacteroidia.o__Bacteroidales.f__Bacteroidaceae.g__Bacteroides.s__Bacteroides_intesti0lis	0	0	0	0	0	0	0	0	0	0	0.065326	0.105808	0.143303	0.0587008	-0.157035	-0.0282506	0.0966963	0.595612	-0.00681082	0.23881	0.40609	0.146914	0.480219	0.59036	0.220979	0.0274146	0.0394861
k__Bacteria.p__Bacteroidetes.c__Bacteroidia.o__Bacteroidales.f__Bacteroidaceae.g__Bacteroides.s__Bacteroides_massiliensis	51	45	2	0	0	0	0	0	0	0	0.194805	0.454021	0.522264	0.227596	-0.540623	0.462239	0.670448	0.42258	-0.00455134	0.176634	0.328736	-0.173913	0.125617	0.215804	0.485566	1.61592e-16	1.54667e-15
k__Bacteria.p__Bacteroidetes.c__Bacteroidia.o__Bacteroidales.f__Bacteroidaceae.g__Bacteroides.s__Bacteroides_ovatus	0	0	0	0	0	0	0	0	0	0	0.197394	0.628273	0.434965	0.669373	-0.557745	0.389106	0.661494	0.499527	-0.0168	3.89429e-11	1.73945e-09	-0.092655	0.283564	0.404229	0.456564	2.4891e-29	8.33848e-28
k__Bacteria.p__Bacteroidetes.c__Bacteroidia.o__Bacteroidales.f__Bacteroidaceae.g__Bacteroides.s__Bacteroides_salyersiae	0	0	0	0	0	0	0	0	0	0	0.023772	0.0685588	0.0777113	0.0231663	-0.39853	0.234219	0.422351	0.641545	0.00190687	0.716999	0.787524	-0.3867	0.0363981	0.0840922	0.409033	2.20942e-05	6.16796e-05
k__Bacteria.p__Bacteroidetes.c__Bacteroidia.o__Bacteroidales.f__Bacteroidaceae.g__Bacteroides.s__Bacteroides_stercoris	0	0	0	0	0	0	0	0	0	0	0.270232	0.582972	0.507103	0.769521	-0.357775	-0.0689668	0.381367	0.966738	-0.00860229	0.0403829	0.0963932	-0.332212	0.0178112	0.0532356	0.467962	6.6637e-12	3.72057e-11
k__Bacteria.p__Bacteroidetes.c__Bacteroidia.o__Bacteroidales.f__Bacteroidaceae.g__Bacteroides.s__Bacteroides_thetaiotaomicron	0	0	0	0	0	0	0	0	0	0	0.109796	0.297589	0.372009	0.332205	-0.454857	0.247037	0.528809	0.5165	-0.000285128	0.906328	0.923074	-0.285962	0.000580604	0.00409479	0.406829	2.88507e-25	5.52284e-24
k__Bacteria.p__Bacteroidetes.c__Bacteroidia.o__Bacteroidales.f__Bacteroidaceae.g__Bacteroides.s__Bacteroides_uniformis	79	27	35	0	0	0	3	3	100	5	1.20171	2.0501	2.63747	2.28835	-0.389997	0.289587	0.490855	0.416713	-0.000882624	0.654884	0.750038	-0.246983	0.000238856	0.00200596	0.344192	9.74036e-29	2.61042e-27
k__Bacteria.p__Bacteroidetes.c__Bacteroidia.o__Bacteroidales.f__Bacteroidaceae.g__Bacteroides.s__Bacteroides_vulgatus	62	20	28	0	1	0	0	0	0	1	0.545599	1.29424	1.48229	1.83701	-0.496536	0.165864	0.701469	0.617875	-0.00431626	0.0410031	0.0963932	-0.235377	0.00113327	0.00647236	0.462265	2.46321e-43	3.30071e-41
k__Bacteria.p__Bacteroidetes.c__Bacteroidia.o__Bacteroidales.f__Bacteroidaceae.g__Bacteroides.s__Bacteroides_xylanisolvens	0	0	0	0	0	0	0	0	0	0	0.0449246	0.0884411	0.0884377	0.0846141	-0.266372	0.0623183	0.238739	0.436662	-0.00460424	0.0878386	0.186831	-0.300026	0.00153227	0.00789707	0.264197	5.57411e-09	2.33416e-08
k__Bacteria.p__Bacteroidetes.c__Bacteroidia.o__Bacteroidales.f__Bacteroidales_no0me.g__Bacteroidales_no0me.s__Bacteroidales_bacterium_ph8	80	36	28	1	0	1	2	0	0	5	0.118497	0.309311	0.266288	0.100415	-0.330769	0.480487	0.380675	-0.0342445	-0.0023088	0.291867	0.449542	-0.416028	3.7053e-08	1.24128e-06	0.199847	2.81173e-08	1.07649e-07
k__Bacteria.p__Bacteroidetes.c__Bacteroidia.o__Bacteroidales.f__Porphyromo0daceae.g__Barnesiella.s__Barnesiella_intestinihominis	83	30	36	0	0	0	2	2	100	5	0.333293	0.761292	0.758886	0.542495	-0.49951	0.441404	0.497883	0.619061	-0.00464334	0.0295432	0.0761683	-0.452719	6.78337e-10	4.54486e-08	0.449671	2.39375e-37	1.60382e-35
k__Bacteria.p__Bacteroidetes.c__Bacteroidia.o__Bacteroidales.f__Porphyromo0daceae.g__Coprobacter.s__Coprobacter_fastidiosus	0	0	0	0	0	0	0	0	0	0	0.00624065	0.0170148	0.0266817	0.0114602	-0.266413	-0.0114798	0.266318	0.172732	0.00410465	0.232031	0.40609	-0.31564	0.0120382	0.0393444	0.187341	0.00178564	0.00346776
k__Bacteria.p__Bacteroidetes.c__Bacteroidia.o__Bacteroidales.f__Porphyromo0daceae.g__Odoribacter.s__Odoribacter_splanchnicus	0	0	0	0	0	0	0	0	0	0	0.0297887	0.167556	0.108238	0.057418	-0.0612472	-0.0163585	0.00821622	0.155246	0.000712097	0.634984	0.746385	-0.120091	0.030502	0.072987	0.0632163	0.0368714	0.0506572
k__Bacteria.p__Bacteroidetes.c__Bacteroidia.o__Bacteroidales.f__Porphyromo0daceae.g__Parabacteroides.s__Parabacteroides_distasonis	0	0	0	0	0	0	0	0	0	0	0.0994432	0.236554	0.352272	0.233555	-0.549244	0.398394	0.758057	0.455724	-0.00047578	0.84918	0.895985	-0.226734	0.00798805	0.0289297	0.462764	1.25152e-30	5.59013e-29
k__Bacteria.p__Bacteroidetes.c__Bacteroidia.o__Bacteroidales.f__Porphyromo0daceae.g__Parabacteroides.s__Parabacteroides_goldsteinii	0	0	0	0	0	0	0	0	0	0	0.027967	0.0162608	0.030679	0.00990701	-0.101645	-0.0405706	0.035603	0.401128	0.00291827	0.643004	0.748493	-0.363465	0.0797386	0.147398	0.137504	0.176421	0.214912
k__Bacteria.p__Bacteroidetes.c__Bacteroidia.o__Bacteroidales.f__Porphyromo0daceae.g__Parabacteroides.s__Parabacteroides_johnsonii	0	0	0	0	0	0	0	0	0	0	0.0259257	0.032464	0.0523919	0.0573551	0.145193	-0.194145	-0.432676	0.58603	0.0028088	0.677918	0.750901	-0.489924	0.0376368	0.0852309	0.00810817	0.942573	0.94966
k__Bacteria.p__Bacteroidetes.c__Bacteroidia.o__Bacteroidales.f__Porphyromo0daceae.g__Parabacteroides.s__Parabacteroides_merdae	66	47	9	0	0	0	1	1	100	2	0.300095	0.783885	0.70455	0.370444	-0.431906	0.465566	0.58741	0.162594	-0.0110077	4.41085e-07	4.54656e-06	-0.172532	0.0196802	0.0560597	0.318286	1.41974e-19	1.7295e-18
k__Bacteria.p__Bacteroidetes.c__Bacteroidia.o__Bacteroidales.f__Prevotellaceae.g__Paraprevotella.s__Paraprevotella_clara	76	61	6	0	0	0	1	0	0	1	0.0346272	0.106355	0.140319	0.0429009	-0.594779	0.653716	0.593833	0.06168	0.000583761	0.838598	0.891842	-0.179039	0.0688868	0.13863	0.410334	3.11001e-16	2.77827e-15
k__Bacteria.p__Bacteroidetes.c__Bacteroidia.o__Bacteroidales.f__Prevotellaceae.g__Paraprevotella.s__Paraprevotella_xylaniphila	68	42	17	0	0	0	0	0	0	1	0.00435671	0.0218419	0.0208218	0.00522158	-0.359169	0.268011	0.131269	0.165908	0.00440991	0.233857	0.40609	-0.148423	0.249985	0.366521	0.223112	0.00137061	0.00282557
k__Bacteria.p__Bacteroidetes.c__Bacteroidia.o__Bacteroidales.f__Prevotellaceae.g__Prevotella.s__Prevotella_copri	58	49	2	0	0	0	0	0	0	0	1.27029	3.86588	3.21618	1.03404	-0.0721637	-0.330401	0.384094	0.907685	0.00236292	0.647949	0.748493	0.517129	0.00421658	0.0188341	0.283685	0.00350726	0.00643798
k__Bacteria.p__Bacteroidetes.c__Bacteroidia.o__Bacteroidales.f__Rikenellaceae.g__Alistipes.s__Alistipes_finegoldii	68	47	14	0	0	0	2	2	100	2	0.0564364	0.165049	0.0675827	0.0743779	-0.211001	0.179436	0.195532	0.167015	-0.0107462	0.000102707	0.00055051	-0.388117	4.47116e-05	0.000499279	0.162762	0.00030121	0.000708108
k__Bacteria.p__Bacteroidetes.c__Bacteroidia.o__Bacteroidales.f__Rikenellaceae.g__Alistipes.s__Alistipes_indistinctus	0	0	0	0	0	0	0	0	0	0	0.0337835	0.0799086	0.0561247	0.0259134	-0.14271	0.126717	0.147605	0.130901	-0.00745978	0.0211725	0.0591067	-0.163845	0.145686	0.244024	0.129736	0.0230064	0.0338776
k__Bacteria.p__Bacteroidetes.c__Bacteroidia.o__Bacteroidales.f__Rikenellaceae.g__Alistipes.s__Alistipes_onderdonkii	76	23	34	0	0	0	1	1	100	3	0.283681	0.391503	0.34959	0.460791	-0.290205	0.150645	0.153656	0.590894	-0.000913314	0.72682	0.79182	-0.650247	1.05561e-12	1.41451e-10	0.297301	2.12986e-12	1.35905e-11
k__Bacteria.p__Bacteroidetes.c__Bacteroidia.o__Bacteroidales.f__Rikenellaceae.g__Alistipes.s__Alistipes_putredinis	85	34	33	0	0	0	2	2	100	5	0.76789	1.78306	1.26717	0.750389	-0.312983	0.349686	0.46225	0.162958	-0.00885326	9.12991e-05	0.000509753	-0.209911	0.00665592	0.0248536	0.252798	1.02541e-11	5.49617e-11
k__Bacteria.p__Bacteroidetes.c__Bacteroidia.o__Bacteroidales.f__Rikenellaceae.g__Alistipes.s__Alistipes_senegalensis	76	66	5	0	0	0	0	0	0	0	0.0140941	0.0458365	0.0269017	0.00877976	-0.226859	0.347737	0.205958	-0.250814	-0.000856108	0.75261	0.813304	-0.089022	0.349757	0.478239	0.108922	0.0262097	0.0381749
k__Bacteria.p__Bacteroidetes.c__Bacteroidia.o__Bacteroidales.f__Rikenellaceae.g__Alistipes.s__Alistipes_shahii	86	63	14	0	0	0	1	1	100	1	0.175468	0.384497	0.274296	0.132003	-0.309358	0.391349	0.440218	0.0487992	-0.00651921	0.00196515	0.00731473	-0.323101	7.089e-06	9.77116e-05	0.229667	6.90458e-11	3.55851e-10
k__Bacteria.p__Firmicutes.c__Bacilli.o__Lactobacillales.f__Lactobacillaceae.g__Lactobacillus.s__Lactobacillus_delbrueckii	17	13	2	0	0	0	0	0	0	0	0.0926175	0.0370757	0.0245078	0.316599	0.00529755	-0.224962	-0.467198	0.392991	0.000620111	0.91736	0.924258	-0.128351	0.521631	0.629717	0.10328	0.238936	0.280855
k__Bacteria.p__Firmicutes.c__Bacilli.o__Lactobacillales.f__Streptococcaceae.g__Lactococcus.s__Lactococcus_lactis	0	0	0	0	0	0	0	0	0	0	0.0628596	0.066314	0.0166676	0.136518	0.0528926	-0.104635	-0.58143	0.336082	0.00179403	0.661986	0.750901	-0.0502725	0.731609	0.82311	0.054166	0.403639	0.432701
k__Bacteria.p__Firmicutes.c__Bacilli.o__Lactobacillales.f__Streptococcaceae.g__Streptococcus.s__Streptococcus_anginosus	72	23	37	0	0	0	1	0	0	1	0.0180562	0.00124378	0.0290913	0.0483028	-0.111145	-0.913755	-0.144446	0.573818	0.0266521	1.20836e-08	2.31314e-07	-0.363631	0.0211545	0.0560597	0.274409	1.47332e-05	4.22171e-05
k__Bacteria.p__Firmicutes.c__Bacilli.o__Lactobacillales.f__Streptococcaceae.g__Streptococcus.s__Streptococcus_australis	60	30	18	0	0	0	0	0	0	1	0.0154471	0.011314	0.0141054	0.0388445	0.00460889	-0.307335	-0.0250474	0.35134	0.0105398	0.0013984	0.0057669	-0.1624	0.156074	0.258196	0.132288	0.00680392	0.0116888
k__Bacteria.p__Firmicutes.c__Bacilli.o__Lactobacillales.f__Streptococcaceae.g__Streptococcus.s__Streptococcus_gordonii	67	16	45	0	0	0	3	3	100	3	0.00456623	0.000786733	0.0132923	0.0165822	-0.157122	-0.22346	-0.0548251	0.287425	0.0235882	3.50227e-07	4.2664e-06	-0.0373461	0.800639	0.848917	0.207309	0.000499219	0.00111492
k__Bacteria.p__Firmicutes.c__Bacilli.o__Lactobacillales.f__Streptococcaceae.g__Streptococcus.s__Streptococcus_infantis	74	24	44	0	0	0	5	4	80	6	0.00213015	0.00233313	0.00302671	0.0126878	-0.0580065	-0.325384	-0.152632	0.324529	0.0115023	0.010482	0.0319225	-0.399779	0.0118466	0.0393444	0.204627	0.00103324	0.00223313
k__Bacteria.p__Firmicutes.c__Bacilli.o__Lactobacillales.f__Streptococcaceae.g__Streptococcus.s__Streptococcus_mitis_oralis_pneumoniae	83	22	52	0	0	0	0	0	0	3	0.00174646	0.000968578	0.00262826	0.0340755	-0.32038	-0.581323	-0.259392	0.734618	0.0106734	0.0316994	0.0801456	-0.555467	0.000853065	0.00519594	0.487886	2.61633e-12	1.59358e-11
k__Bacteria.p__Firmicutes.c__Bacilli.o__Lactobacillales.f__Streptococcaceae.g__Streptococcus.s__Streptococcus_mutans	68	20	40	0	0	0	2	1	50	4	0.0199803	0.00255222	0.0330886	0.097403	-0.0965653	-0.545591	-0.387572	0.531354	0.025438	6.96747e-08	9.33641e-07	-0.038516	0.804571	0.848917	0.251703	7.1847e-05	0.000181651
k__Bacteria.p__Firmicutes.c__Bacilli.o__Lactobacillales.f__Streptococcaceae.g__Streptococcus.s__Streptococcus_parasanguinis	75	24	45	0	0	0	6	4	66.6667	9	0.257096	0.0826908	0.378455	1.05443	-0.104311	-0.537359	-0.289956	0.855867	0.0113653	1.3992e-06	1.1029e-05	-0.21529	0.00667581	0.0248536	0.320836	1.05558e-20	1.57165e-19
k__Bacteria.p__Firmicutes.c__Bacilli.o__Lactobacillales.f__Streptococcaceae.g__Streptococcus.s__Streptococcus_salivarius	72	16	47	0	0	0	7	5	71.4286	12	0.866293	0.433716	1.16178	2.74135	-0.0317856	-0.371251	-0.278583	0.569346	0.00118041	0.600851	0.731878	-0.256142	0.00073368	0.00491566	0.19696	1.92922e-09	9.23272e-09
k__Bacteria.p__Firmicutes.c__Bacilli.o__Lactobacillales.f__Streptococcaceae.g__Streptococcus.s__Streptococcus_sanguinis	82	31	43	0	0	0	5	0	0	7	0.0119349	0.00447304	0.015634	0.0326052	-0.0250554	-0.509752	-0.114696	0.517267	0.0189493	3.08109e-08	5.16082e-07	-0.0852032	0.460132	0.570905	0.220083	7.85706e-06	2.50678e-05
k__Bacteria.p__Firmicutes.c__Bacilli.o__Lactobacillales.f__Streptococcaceae.g__Streptococcus.s__Streptococcus_thermophilus	39	36	0	0	0	0	0	0	0	0	1.39565	0.562418	0.492412	1.49401	0.202463	-0.553519	-0.457644	0.254686	0.00940687	0.00351434	0.0127276	-0.324579	0.00291686	0.0144763	-0.0241864	0.61101	0.644688
k__Bacteria.p__Firmicutes.c__Bacilli.o__Lactobacillales.f__Streptococcaceae.g__Streptococcus.s__Streptococcus_vestibularis	62	18	33	0	0	0	2	0	0	3	0.0580634	0.00562416	0.0924708	0.147714	-0.0988084	-0.549951	-0.173752	0.534685	0.0220132	3.63253e-11	1.73945e-09	0.0357899	0.751721	0.82311	0.253978	3.27249e-08	1.21809e-07
k__Bacteria.p__Firmicutes.c__Clostridia.o__Clostridiales.f__Clostridiaceae.g__Clostridium.s__Clostridium_bolteae	76	45	18	0	0	0	2	2	100	2	0.0244445	0.0191725	0.0639002	0.233352	-0.283306	-0.67378	-0.200788	0.61464	0.0110805	0.0344321	0.0854426	-0.427902	0.0213362	0.0560597	0.41761	8.55637e-08	3.09879e-07
k__Bacteria.p__Firmicutes.c__Clostridia.o__Clostridiales.f__Clostridiaceae.g__Clostridium.s__Clostridium_citroniae	76	44	22	0	0	0	0	0	0	1	0.0010601	0.00308042	0.00281691	0.00672802	-0.0911551	-0.137925	-0.118003	0.261787	-0.00404576	0.430031	0.588002	-0.0546819	0.779002	0.841825	0.153715	0.0801807	0.102326
k__Bacteria.p__Firmicutes.c__Clostridia.o__Clostridiales.f__Clostridiaceae.g__Clostridium.s__Clostridium_clostridioforme	85	37	32	0	0	0	0	0	0	3	0.0045709	0.00947404	0.00879128	0.404462	-0.935127	-1.01996	-0.67805	0.712944	-0.0103025	0.248145	0.40609	-0.279724	0.361328	0.488566	0.846425	5.25334e-09	2.2708e-08
k__Bacteria.p__Firmicutes.c__Clostridia.o__Clostridiales.f__Clostridiaceae.g__Clostridium.s__Clostridium_hathewayi	74	54	12	0	0	1	0	0	0	2	0.00662357	0.0155558	0.0219922	0.0162195	-0.106329	-0.235396	0.122764	0.220424	0.00387749	0.50167	0.652658	-0.356311	0.0943771	0.166402	0.139611	0.101526	0.127145
k__Bacteria.p__Firmicutes.c__Clostridia.o__Clostridiales.f__Clostridiaceae.g__Clostridium.s__Clostridium_leptum	56	9	43	1	0	0	2	2	100	9	0.0883946	0.114597	0.0981674	0.112504	-0.0380211	-0.0804299	-0.0919657	0.349686	-0.000862	0.671596	0.750901	-0.239402	0.000517246	0.00385061	0.098415	0.00198523	0.00380029
k__Bacteria.p__Firmicutes.c__Clostridia.o__Clostridiales.f__Clostridiaceae.g__Clostridium.s__Clostridium_symbiosum	77	59	5	0	0	0	0	0	0	0	0.00291765	0.0139449	0.00544372	0.046074	-0.593412	-0.0445721	-0.0857303	0.452673	-0.0042588	0.489079	0.647659	-0.412424	0.06946	0.13863	0.412625	1.48075e-05	4.22171e-05
k__Bacteria.p__Firmicutes.c__Clostridia.o__Clostridiales.f__Clostridiales_no0me.g__Clostridiales_no0me.s__Clostridiales_bacterium_1_7_47FAA	86	38	33	0	0	0	0	0	0	2	0.000838396	0.00223224	0.00294765	0.012384	-0.00101659	-0.322574	-0.284694	0.236267	0.000911608	0.887892	0.915212	-0.453071	0.0533741	0.115357	0.179702	0.0900473	0.113833
k__Bacteria.p__Firmicutes.c__Clostridia.o__Clostridiales.f__Clostridiales_no0me.g__Flavonifractor.s__Flavonifractor_plautii	79	56	11	0	0	0	0	0	0	0	0.00618409	0.00914989	0.00860342	0.0321569	-0.185939	-0.387205	-0.133273	0.454983	0.00224299	0.553824	0.687152	-0.223064	0.0802989	0.147398	0.280517	2.23979e-07	7.89819e-07
k__Bacteria.p__Firmicutes.c__Clostridia.o__Clostridiales.f__Clostridiales_no0me.g__Pseudoflavonifractor.s__Pseudoflavonifractor_capillosus	63	38	16	0	0	0	0	0	0	1	0.00296791	0.00593671	0.00556205	0.00750776	-0.10674	-0.0478975	-0.060177	0.246005	-0.00058384	0.864462	0.897969	-0.0886262	0.443867	0.561115	0.121961	0.0121708	0.0194153
k__Bacteria.p__Firmicutes.c__Clostridia.o__Clostridiales.f__Eubacteriaceae.g__Eubacterium.s__Eubacterium_eligens	86	43	27	1	0	1	0	0	0	5	0.331725	0.474221	0.707623	0.45476	-0.372496	0.336238	0.517879	0.329721	0.0060741	0.0095902	0.0305973	-0.434642	8.18544e-08	2.1937e-06	0.325284	3.64652e-17	3.75872e-16
k__Bacteria.p__Firmicutes.c__Clostridia.o__Clostridiales.f__Eubacteriaceae.g__Eubacterium.s__Eubacterium_hallii	80	10	58	0	0	0	6	3	50	7	2.85199	2.39713	2.35893	1.53844	0.111679	0.0131604	-0.0574299	-0.315304	0.00234512	0.0507211	0.117183	-0.055578	0.172132	0.281289	-0.134828	3.1705e-13	2.36026e-12
k__Bacteria.p__Firmicutes.c__Clostridia.o__Clostridiales.f__Eubacteriaceae.g__Eubacterium.s__Eubacterium_ramulus	75	28	31	0	0	0	5	3	60	7	0.420408	0.324243	0.385223	0.44116	-0.0262861	-0.176577	-0.114495	0.51749	0.00183384	0.329672	0.481925	-0.0306559	0.629624	0.727324	0.120983	6.07371e-05	0.000159584
k__Bacteria.p__Firmicutes.c__Clostridia.o__Clostridiales.f__Eubacteriaceae.g__Eubacterium.s__Eubacterium_rectale	82	21	58	0	0	0	8	6	75	12	9.08648	10.2365	8.74302	7.17216	-0.00401344	-0.00340731	0.170318	-0.126119	-0.00681513	0.000937849	0.00448828	0.260448	0.00019173	0.00183513	-0.00897498	0.778109	0.797668
k__Bacteria.p__Firmicutes.c__Clostridia.o__Clostridiales.f__Eubacteriaceae.g__Eubacterium.s__Eubacterium_siraeum	84	55	16	0	0	0	0	0	0	1	0.761652	0.751989	1.16146	0.309127	0.0397316	-0.0824316	0.0172209	-0.051298	0.0146542	6.80987e-06	4.56261e-05	-0.285424	0.0103977	0.0357253	-0.0257778	0.638087	0.667997
k__Bacteria.p__Firmicutes.c__Clostridia.o__Clostridiales.f__Eubacteriaceae.g__Eubacterium.s__Eubacterium_ventriosum	62	39	9	0	0	0	1	1	100	1	0.304087	0.416413	0.340148	0.184009	-0.0676943	-0.00181604	0.2172	0.0594378	-0.00388242	0.102356	0.214307	0.0620794	0.442253	0.561115	0.077993	0.0493914	0.0648867
k__Bacteria.p__Firmicutes.c__Clostridia.o__Clostridiales.f__Lachnospiraceae.g__A0erostipes.s__A0erostipes_hadrus	71	29	31	0	0	0	1	0	0	1	0.292953	0.203834	0.223034	0.192983	0.138639	-0.0850546	-0.258003	-0.120283	-0.00289868	0.160941	0.314081	-0.19696	0.0048199	0.0201833	-0.113951	0.000311986	0.000720796
k__Bacteria.p__Firmicutes.c__Clostridia.o__Clostridiales.f__Lachnospiraceae.g__Blautia.s__Blautia_producta	84	54	12	0	0	0	1	1	100	1	0.00744848	0.0118471	0.00405117	0.0350047	-0.177767	-0.217477	-0.537585	0.320796	0.00594868	0.38977	0.549781	-0.573255	0.0142712	0.0455319	0.235202	0.0117743	0.0190091
k__Bacteria.p__Firmicutes.c__Clostridia.o__Clostridiales.f__Lachnospiraceae.g__Blautia.s__Ruminococcus_g0vus	94	49	27	0	0	0	1	1	100	2	0.355748	0.341972	0.766428	3.696	-0.46454	-0.637908	-0.288423	1.09587	0.0121321	0.00589956	0.0208037	0.00762622	0.959474	0.962936	0.614383	8.9959e-22	1.50681e-20
k__Bacteria.p__Firmicutes.c__Clostridia.o__Clostridiales.f__Lachnospiraceae.g__Blautia.s__Ruminococcus_obeum	79	9	66	0	0	0	8	5	62.5	10	2.09297	1.55196	1.78375	1.39733	0.195572	-0.00953761	-0.0443506	-0.486585	0.00669075	3.91968e-07	4.37698e-06	-0.0518533	0.244187	0.366521	-0.216937	1.47252e-27	3.28863e-26
k__Bacteria.p__Firmicutes.c__Clostridia.o__Clostridiales.f__Lachnospiraceae.g__Blautia.s__Ruminococcus_torques	85	26	41	0	0	0	3	2	66.6667	3	2.41382	1.95086	2.73529	2.319	0.0282157	0.0012071	0.177536	-0.185008	0.00217507	0.0754012	0.162964	-0.0134981	0.743461	0.82311	-0.0331329	0.0654833	0.0851918
k__Bacteria.p__Firmicutes.c__Clostridia.o__Clostridiales.f__Lachnospiraceae.g__Coprococcus.s__Coprococcus_catus	93	34	46	0	0	0	7	1	14.2857	10	0.690379	0.449955	0.598779	0.315963	0.123198	-0.147418	-0.126189	-0.126898	0.00819703	1.52791e-13	2.0474e-11	-0.122101	0.00121048	0.00648819	-0.102816	8.81303e-09	3.57863e-08
k__Bacteria.p__Firmicutes.c__Clostridia.o__Clostridiales.f__Lachnospiraceae.g__Coprococcus.s__Coprococcus_comes	85	29	46	0	0	0	7	3	42.8571	8	2.01723	1.49613	1.64664	1.30255	0.0688529	-0.0666688	-0.173877	0.0108075	0.00549759	7.7308e-06	4.93298e-05	0.0996134	0.0163972	0.0510982	-0.0457031	0.0180328	0.0271505
k__Bacteria.p__Firmicutes.c__Clostridia.o__Clostridiales.f__Lachnospiraceae.g__Coprococcus.s__Coprococcus_sp_ART55_1	42	24	4	0	0	0	0	0	0	0	1.36748	1.81614	2.40695	0.459253	-0.0720006	0.0141254	0.127792	0.219756	0.00452749	0.0540487	0.122755	0.0332001	0.680958	0.779901	0.107319	0.0147567	0.0229931
k__Bacteria.p__Firmicutes.c__Clostridia.o__Clostridiales.f__Lachnospiraceae.g__Dorea.s__Dorea_formicigenerans	80	16	58	0	0	0	9	7	77.7778	10	1.19982	1.01618	1.09203	0.828761	0.0383132	-0.0250081	-0.0373957	-0.063065	0.00125772	0.240664	0.40609	0.0114507	0.752569	0.82311	-0.0360099	0.0306799	0.042824
k__Bacteria.p__Firmicutes.c__Clostridia.o__Clostridiales.f__Lachnospiraceae.g__Dorea.s__Dorea_longicate0	80	27	42	0	0	0	5	3	60	5	3.0416	2.38571	2.33691	1.90563	0.105107	-0.0523885	-0.138942	-0.160976	0.00358018	0.00787136	0.0257259	0.152607	0.00083782	0.00519594	-0.10134	1.38027e-06	4.62389e-06
k__Bacteria.p__Firmicutes.c__Clostridia.o__Clostridiales.f__Lachnospiraceae.g__Lachnospiraceae_no0me.s__Lachnospiraceae_bacterium_1_1_57FAA	0	0	0	0	0	0	0	0	0	0	0.275091	0.219258	0.297307	1.93111	-0.125722	-0.617286	-0.160383	0.78694	-0.00229972	0.492994	0.647659	-0.265409	0.0209888	0.0560597	0.309452	1.09994e-10	5.45894e-10
k__Bacteria.p__Firmicutes.c__Clostridia.o__Clostridiales.f__Lachnospiraceae.g__Lachnospiraceae_no0me.s__Lachnospiraceae_bacterium_1_4_56FAA	83	49	14	0	0	0	0	0	0	0	0.0242305	0.0199402	0.0531597	0.0832678	-0.186557	-0.299076	-0.0441284	0.516437	0.00447521	0.290683	0.449542	-0.273413	0.0543944	0.115696	0.264366	1.16864e-05	3.47996e-05
k__Bacteria.p__Firmicutes.c__Clostridia.o__Clostridiales.f__Lachnospiraceae.g__Lachnospiraceae_no0me.s__Lachnospiraceae_bacterium_2_1_58FAA	83	56	14	0	0	1	1	1	100	2	0.0311547	0.0617316	0.0289697	0.139666	-0.246212	-0.0284365	-0.196257	0.460959	0.00498596	0.325632	0.481925	-0.111459	0.512751	0.624625	0.265821	0.000235716	0.000574291
k__Bacteria.p__Firmicutes.c__Clostridia.o__Clostridiales.f__Lachnospiraceae.g__Lachnospiraceae_no0me.s__Lachnospiraceae_bacterium_3_1_46FAA	0	0	0	0	0	0	0	0	0	0	0.165601	0.160227	0.20529	0.163514	-0.00458095	-0.0744617	-0.0476613	0.1705	0.00568313	0.0242863	0.0650872	-0.205145	0.0178776	0.0532356	0.0451852	0.255422	0.297622
k__Bacteria.p__Firmicutes.c__Clostridia.o__Clostridiales.f__Lachnospiraceae.g__Lachnospiraceae_no0me.s__Lachnospiraceae_bacterium_3_1_57FAA_CT1	65	43	14	0	0	1	1	1	100	3	0.0299899	0.0139484	0.0228747	0.0230569	0.0917304	-0.170673	-0.187907	0.102126	0.00660528	0.252386	0.407467	-0.349591	0.0871907	0.155781	-0.0229327	0.785762	0.797668
k__Bacteria.p__Firmicutes.c__Clostridia.o__Clostridiales.f__Lachnospiraceae.g__Lachnospiraceae_no0me.s__Lachnospiraceae_bacterium_5_1_63FAA	80	22	46	0	0	0	4	1	25	5	0.266338	0.257864	0.16013	0.276632	0.0125112	-0.0230232	-0.124385	0.0880416	-0.0102717	9.00152e-09	2.01034e-07	-0.283673	2.69166e-06	5.15261e-05	0.0117564	0.665174	0.690956
k__Bacteria.p__Firmicutes.c__Clostridia.o__Clostridiales.f__Lachnospiraceae.g__Lachnospiraceae_no0me.s__Lachnospiraceae_bacterium_7_1_58FAA	52	6	36	0	0	0	4	2	50	5	0.0314257	0.0342015	0.0437626	0.0296026	-0.0843199	0.0109708	-0.00157175	0.228061	0.0101144	6.36355e-07	6.09083e-06	-0.315682	7.26695e-06	9.77116e-05	0.0997021	0.00159543	0.00319086
k__Bacteria.p__Firmicutes.c__Clostridia.o__Clostridiales.f__Lachnospiraceae.g__Lachnospiraceae_no0me.s__Lachnospiraceae_bacterium_8_1_57FAA	0	0	0	0	0	0	0	0	0	0	0.198429	0.197969	0.151853	0.11653	0.102728	-0.0661806	-0.00980713	-0.220982	0.000373438	0.861473	0.897969	0.0190363	0.791673	0.848673	-0.0951922	0.00402977	0.00729714
k__Bacteria.p__Firmicutes.c__Clostridia.o__Clostridiales.f__Lachnospiraceae.g__Lachnospiraceae_no0me.s__Lachnospiraceae_bacterium_9_1_43BFAA	82	31	36	0	0	0	1	1	100	4	0.00183519	0.00192444	0.00821416	0.0471594	-0.328464	-0.658791	-0.771115	0.345369	0.0122451	0.225353	0.402631	0.18536	0.572186	0.672569	0.384315	0.0113456	0.0185403
k__Bacteria.p__Firmicutes.c__Clostridia.o__Clostridiales.f__Lachnospiraceae.g__Roseburia.s__Roseburia_hominis	72	16	43	0	0	0	8	4	50	12	0.35848	0.345958	0.35789	0.204576	0.00861585	0.0663925	-0.0224183	-0.110482	0.00761021	0.000725503	0.00360064	-0.42988	2.47425e-08	1.10516e-06	-0.0315004	0.377323	0.410928
k__Bacteria.p__Firmicutes.c__Clostridia.o__Clostridiales.f__Lachnospiraceae.g__Roseburia.s__Roseburia_intesti0lis	10	4	5	0	0	0	0	0	0	0	0.484015	0.885189	0.795313	0.957573	-0.244998	0.0606414	0.269881	0.438664	-0.000804417	0.771136	0.826658	0.108114	0.251641	0.366521	0.254365	2.0072e-09	9.27467e-09
k__Bacteria.p__Firmicutes.c__Clostridia.o__Clostridiales.f__Lachnospiraceae.g__Roseburia.s__Roseburia_inulinivorans	70	19	42	0	0	0	5	3	60	7	0.558726	0.642662	0.78417	0.463014	-0.0574021	0.0411883	0.253583	-0.0885721	0.00333754	0.110631	0.22807	0.149273	0.0352011	0.0827536	0.0339761	0.291619	0.331161
k__Bacteria.p__Firmicutes.c__Clostridia.o__Clostridiales.f__Peptostreptococcaceae.g__Peptostreptococcaceae_no0me.s__Clostridium_bartlettii	35	21	8	0	0	1	0	0	0	1	0.386583	0.157305	0.188582	0.390558	0.229794	-0.379226	-0.538359	0.115808	0.0141488	4.48507e-09	1.5025e-07	0.027275	0.736309	0.82311	-0.0843332	0.0171708	0.0261465
k__Bacteria.p__Firmicutes.c__Clostridia.o__Clostridiales.f__Ruminococcaceae.g__Faecalibacterium.s__Faecalibacterium_prausnitzii	82	11	64	0	0	0	5	2	40	6	5.6082	6.10037	5.74945	4.53313	-0.0233606	0.136159	0.101247	-0.185458	-0.000697348	0.595825	0.731878	0.126384	0.00469663	0.0201833	-0.0242343	0.232472	0.275674
k__Bacteria.p__Firmicutes.c__Clostridia.o__Clostridiales.f__Ruminococcaceae.g__Ruminococcaceae_no0me.s__Ruminococcaceae_bacterium_D16	53	30	15	0	0	0	5	5	100	7	0.00885289	0.00806109	0.0131421	0.0399891	-0.0656057	-0.598322	-0.275358	0.646267	-0.00358482	0.492641	0.647659	-0.0171491	0.921479	0.942582	0.242885	0.000835195	0.00183469
k__Bacteria.p__Firmicutes.c__Clostridia.o__Clostridiales.f__Ruminococcaceae.g__Ruminococcus.s__Ruminococcus_albus	0	0	0	0	0	0	0	0	0	0	0.000513163	0.00163678	0.00092953	0.000499313	-0.159051	0.166115	0.131253	-0.0644031	0.00107163	0.678052	0.750901	-0.152298	0.104831	0.182433	0.0639577	0.157946	0.194172
k__Bacteria.p__Firmicutes.c__Clostridia.o__Clostridiales.f__Ruminococcaceae.g__Ruminococcus.s__Ruminococcus_bromii	0	0	0	0	0	0	0	0	0	0	7.36705	5.81899	7.06489	3.45018	0.335738	-0.747494	-0.057796	0.0823437	0.0196684	1.34004e-06	1.1029e-05	-0.112219	0.42046	0.555017	-0.147664	0.029013	0.0409236
k__Bacteria.p__Firmicutes.c__Clostridia.o__Clostridiales.f__Ruminococcaceae.g__Ruminococcus.s__Ruminococcus_callidus	0	0	0	0	0	0	0	0	0	0	0.207794	0.339653	0.311922	0.118251	-0.212672	0.23894	0.271834	0.176736	0.000105009	0.975925	0.975925	-0.267783	0.0257272	0.065046	0.190851	0.00127491	0.00266935
k__Bacteria.p__Firmicutes.c__Clostridia.o__Clostridiales.f__Ruminococcaceae.g__Ruminococcus.s__Ruminococcus_lactaris	32	28	2	0	0	0	0	0	0	0	0.758395	0.626573	0.840039	0.562469	0.00891995	-0.141792	0.0914418	0.0861815	0.00800905	0.00757878	0.0253889	-0.262508	0.00937723	0.0330671	0.0315516	0.503917	0.535912
k__Bacteria.p__Firmicutes.c__Clostridia.o__Clostridiales.f__Ruminococcaceae.g__Ruminococcus.s__Ruminococcus_sp_5_1_39BFAA	74	19	43	1	0	0	1	0	0	4	6.08903	4.46404	4.055	3.80768	0.110071	-0.221851	-0.201516	0.121677	-0.000995974	0.316768	0.481925	-0.035051	0.298256	0.412024	-0.0416162	0.00789474	0.0133911
k__Bacteria.p__Firmicutes.c__Clostridia.o__Clostridiales.f__Ruminococcaceae.g__Subdoligranulum.s__Subdoligranulum_variabile	0	0	0	0	0	0	0	0	0	0	0.00156603	0.00521542	0.000489161	0.00283356	0.00338485	-0.0471383	-0.199663	0.297612	0.0114966	0.00126033	0.0054479	-0.5318	1.73047e-05	0.000210803	0.0618785	0.330348	0.371988
k__Bacteria.p__Firmicutes.c__Erysipelotrichia.o__Erysipelotrichales.f__Erysipelotrichaceae.g__Catenibacterium.s__Catenibacterium_mitsuokai	39	31	2	0	0	0	0	0	0	0	0.305478	0.298411	0.692213	0.122608	-0.279659	0.382568	0.292781	0.125276	-0.00649339	0.160732	0.314081	0.261042	0.08028	0.147398	0.23867	0.00127181	0.00266935
k__Bacteria.p__Firmicutes.c__Erysipelotrichia.o__Erysipelotrichales.f__Erysipelotrichaceae.g__Erysipelotrichaceae_no0me.s__Clostridium_innocuum	63	44	9	0	0	0	0	0	0	0	0.00243375	0.00265353	0.00343359	0.00669087	-0.0391086	-0.164639	-0.242713	0.393183	0.00527059	0.169941	0.320734	-0.172175	0.203979	0.310604	0.123339	0.0371888	0.0506572
k__Bacteria.p__Firmicutes.c__Erysipelotrichia.o__Erysipelotrichales.f__Erysipelotrichaceae.g__Erysipelotrichaceae_no0me.s__Clostridium_ramosum	94	30	53	0	0	0	4	4	100	5	0.00844021	0.01014	0.0059145	0.0728236	-0.192214	-0.353657	-0.650547	0.363701	-0.0038568	0.549487	0.687152	0.0161777	0.941608	0.955874	0.297633	0.00143264	0.00290869
k__Bacteria.p__Firmicutes.c__Erysipelotrichia.o__Erysipelotrichales.f__Erysipelotrichaceae.g__Erysipelotrichaceae_no0me.s__Erysipelotrichaceae_bacterium_2_2_44A	71	61	3	0	1	0	1	1	100	2	0.0069064	0.00613749	0.00539386	0.0154041	0.0139915	-0.311353	-0.241051	0.30125	0.00448945	0.20775	0.381349	-0.131307	0.294348	0.410861	0.103096	0.0444189	0.058932
k__Bacteria.p__Firmicutes.c__Erysipelotrichia.o__Erysipelotrichales.f__Erysipelotrichaceae.g__Erysipelotrichaceae_no0me.s__Erysipelotrichaceae_bacterium_21_3	68	57	3	0	0	0	1	1	100	1	0.00717265	0.0159238	0.00637879	0.0261168	-0.0880763	-0.317461	-0.266159	0.431453	0.00386123	0.266626	0.423519	-0.2608	0.0271142	0.0660602	0.18959	6.84765e-05	0.000176459
k__Bacteria.p__Firmicutes.c__Erysipelotrichia.o__Erysipelotrichales.f__Erysipelotrichaceae.g__Erysipelotrichaceae_no0me.s__Erysipelotrichaceae_bacterium_6_1_45	61	57	1	0	0	0	0	0	0	0	0.00519059	0.00597829	0.0021195	0.00909392	0.0968734	-0.311672	-0.361962	0.393256	0.00270547	0.415325	0.578202	-0.171178	0.131348	0.222793	0.0669971	0.186009	0.224552
k__Bacteria.p__Firmicutes.c__Erysipelotrichia.o__Erysipelotrichales.f__Erysipelotrichaceae.g__Erysipelotrichaceae_no0me.s__Eubacterium_biforme	55	50	0	0	0	0	0	0	0	0	1.17195	0.754087	1.97122	0.538952	-0.0696165	-0.028342	0.113235	0.229771	0.0128453	4.97428e-06	3.70307e-05	0.165076	0.0733062	0.140329	0.109159	0.0199515	0.0297055
k__Bacteria.p__Firmicutes.c__Erysipelotrichia.o__Erysipelotrichales.f__Erysipelotrichaceae.g__Erysipelotrichaceae_no0me.s__Eubacterium_cylindroides	0	0	0	0	0	0	0	0	0	0	0.164514	0.0676861	0.0544885	0.130812	0.251237	-0.668812	-0.780568	0.632721	0.00659909	0.26865	0.423519	-0.360196	0.0581516	0.121755	-0.113145	0.225273	0.269524
k__Bacteria.p__Firmicutes.c__Erysipelotrichia.o__Erysipelotrichales.f__Erysipelotrichaceae.g__Holdemania.s__Holdemania_filiformis	26	14	7	0	0	0	0	0	0	0	0.00695837	0.00723676	0.0107073	0.00746717	-0.0718032	-0.124943	0.0608716	0.348743	0.00647913	0.0230373	0.063	-0.233361	0.0201259	0.0560597	0.135717	0.0030957	0.00576143
k__Bacteria.p__Firmicutes.c__Erysipelotrichia.o__Erysipelotrichales.f__Erysipelotrichaceae.g__Turicibacter.s__Turicibacter_sanguinis	19	14	3	0	0	0	0	0	0	0	0.0583262	0.00786082	0.0241356	0.0433063	0.215551	-0.266063	-0.663015	0.000656422	0.0278372	7.02503e-09	1.88271e-07	-0.0187946	0.904875	0.932717	-0.174052	0.0151282	0.0233009
k__Bacteria.p__Firmicutes.c__Negativicutes.o__Selenomo0dales.f__Acidaminococcaceae.g__Phascolarctobacterium.s__Phascolarctobacterium_succi0tutens	43	39	1	0	0	0	0	0	0	0	0.455547	0.495699	1.17542	0.288619	-0.282903	0.344104	0.396775	-0.0166982	0.00657477	0.068732	0.150985	0.0901248	0.452491	0.566671	0.2089	0.000260292	0.000622841
k__Bacteria.p__Firmicutes.c__Negativicutes.o__Selenomo0dales.f__Veillonellaceae.g__Dialister.s__Dialister_invisus	66	45	8	0	0	0	0	0	0	1	2.20451	2.52087	0.907827	2.00471	0.0601402	-0.0231303	0.0371898	-0.10747	0.00146874	0.613658	0.734198	0.170978	0.0722791	0.140329	-0.0443618	0.272624	0.314928
k__Bacteria.p__Firmicutes.c__Negativicutes.o__Selenomo0dales.f__Veillonellaceae.g__Veillonella.s__Veillonella_atypica	73	15	52	0	0	0	3	1	33.3333	11	0.00724655	0.00727387	0.0110027	0.189634	-0.465584	-0.303512	-0.404553	0.811754	0.0160865	0.00123953	0.0054479	-0.144	0.422476	0.555017	0.522354	1.87588e-12	1.25684e-11
k__Bacteria.p__Firmicutes.c__Negativicutes.o__Selenomo0dales.f__Veillonellaceae.g__Veillonella.s__Veillonella_dispar	71	22	45	0	0	0	2	0	0	12	0.0029413	0.00271427	0.00356671	0.0503078	-0.270715	-0.299793	-0.548307	0.637097	0.00797858	0.165448	0.316714	-0.115535	0.577635	0.67307	0.421668	1.94735e-06	6.36451e-06
k__Bacteria.p__Firmicutes.c__Negativicutes.o__Selenomo0dales.f__Veillonellaceae.g__Veillonella.s__Veillonella_parvula	77	14	55	0	0	0	6	5	83.3333	8	0.01345	0.0188962	0.0425698	0.362264	-0.360897	-0.345184	-0.328758	0.99647	0.0111916	0.0017739	0.00679151	-0.169819	0.195477	0.306423	0.520335	1.68084e-19	1.87694e-18
k__Bacteria.p__Proteobacteria.c__Betaproteobacteria.o__Burkholderiales.f__Burkholderiales_no0me.g__Burkholderiales_no0me.s__Burkholderiales_bacterium_1_1_47	52	44	2	0	0	0	0	0	0	0	0.0030144	0.0124466	0.00728326	0.0122633	-0.241992	0.137362	-0.0590676	0.156929	0.00287528	0.540477	0.683244	-0.277024	0.0862209	0.155781	0.133337	0.0715721	0.0922179
k__Bacteria.p__Proteobacteria.c__Betaproteobacteria.o__Burkholderiales.f__Oxalobacteraceae.g__Oxalobacter.s__Oxalobacter_formigenes	67	9	53	0	0	0	9	6	66.6667	13	0.00224334	0.00539796	0.00439235	0.000301394	0.0260288	-0.0199281	-0.00554751	-0.0532474	0.00533065	0.248503	0.40609	0.219786	0.197281	0.306423	-0.0264046	0.780617	0.797668
k__Bacteria.p__Proteobacteria.c__Betaproteobacteria.o__Burkholderiales.f__Sutterellaceae.g__Parasutterella.s__Parasutterella_excrementihominis	45	41	2	0	0	0	0	0	0	0	0.00377592	0.0144045	0.00903416	0.0129199	-0.289887	0.110147	0.0631519	0.197908	-0.00226391	0.625656	0.741928	-0.459883	0.00667708	0.0248536	0.169856	0.0276992	0.0394861
k__Bacteria.p__Proteobacteria.c__Betaproteobacteria.o__Burkholderiales.f__Sutterellaceae.g__Sutterella.s__Sutterella_wadsworthensis	0	0	0	0	0	0	0	0	0	0	0.0316292	0.13517	0.0671676	0.178165	-0.608344	0.267462	0.20349	0.800593	-0.0167879	2.66113e-05	0.00015504	-0.266906	0.0430226	0.0945088	0.504624	4.38698e-15	3.45798e-14
k__Bacteria.p__Proteobacteria.c__Deltaproteobacteria.o__Desulfovibrio0les.f__Desulfovibrio0ceae.g__Bilophila.s__Bilophila_wadsworthia	0	0	0	0	0	0	0	0	0	0	0.00306707	0.0123528	0.0100377	0.00316711	-0.23462	0.13597	0.22043	-0.141763	0.00289531	0.330874	0.481925	-0.0643555	0.555944	0.665147	0.0832724	0.13732	0.170379
k__Bacteria.p__Proteobacteria.c__Deltaproteobacteria.o__Desulfovibrio0les.f__Desulfovibrio0ceae.g__Desulfovibrio.s__Desulfovibrio_desulfuricans	65	11	43	0	0	0	5	4	80	8	0.00189967	0.00384064	0.00539258	0.00102473	-0.0237515	-0.0556945	0.0727111	0.253065	0.0166618	1.37282e-06	1.1029e-05	-0.221849	0.0703493	0.13863	0.0610209	0.37745	0.410928
k__Bacteria.p__Proteobacteria.c__Deltaproteobacteria.o__Desulfovibrio0les.f__Desulfovibrio0ceae.g__Desulfovibrio.s__Desulfovibrio_piger	77	31	21	0	0	0	1	1	100	4	0.0122863	0.0238743	0.0615451	0.00362022	-0.462022	0.499109	0.621979	-0.611852	0.0106359	0.00151728	0.00597986	-0.268758	0.0189153	0.0551011	0.348426	2.35734e-08	9.29071e-08
k__Bacteria.p__Proteobacteria.c__Gammaproteobacteria.o__Enterobacteriales.f__Enterobacteriaceae.g__Escherichia.s__Escherichia_coli	67	7	53	0	0	0	15	10	66.6667	17	0.381408	0.148447	1.35252	2.34557	-0.292403	-0.352332	-0.0849974	0.949939	0.0181343	3.76325e-08	5.60306e-07	-0.0898158	0.42699	0.555502	0.45615	1.53802e-20	2.06095e-19
k__Bacteria.p__Proteobacteria.c__Gammaproteobacteria.o__Pasteurellales.f__Pasteurellaceae.g__Haemophilus.s__Haemophilus_parainfluenzae	73	27	40	0	0	0	4	3	75	8	0.0249067	0.037591	0.0278989	0.303182	-0.101293	-0.300871	-0.239803	0.66571	0.00616943	0.161728	0.314081	-0.0300193	0.847556	0.880407	0.298855	1.01419e-05	3.16051e-05
k__Bacteria.p__Verrucomicrobia.c__Verrucomicrobiae.o__Verrucomicrobiales.f__Verrucomicrobiaceae.g__Akkermansia.s__Akkermansia_muciniphila	0	0	0	0	0	0	0	0	0	0	2.49116	1.23241	1.53521	1.12045	0.223983	-0.414832	-0.349463	0.0626634	0.0119876	0.00142021	0.0057669	-0.669435	1.92494e-07	4.29904e-06	-0.149816	0.0135804	0.0214091
