# Supplementary material for: Gut microbial co-abundance networks show specificity in inflammatory bowel disease and obesity
Source: Nat Commun. 2020 Aug 11;11:4018. doi: 10.1038/s41467-020-17840-y (PMC7419557; doi:10.1038/s41467-020-17840-y)
Supplement: Supplementary file 9 — Supplementary Data 6 [file 41467_2020_17840_MOESM9_ESM.xlsx]

## Sheet: S6
Supplementary Data 6: Summary of pathway co-abundance network
Pathway	Class	Network summary										Abundance summary
		all_connections_number	stable_connections_number	heterogeneous_connections_number	specific_LLD_connections_number	specific_FG_connections_number	specific_OB_connections_number	specific_IBD_connections_number	hmp_first_time_point_rep_ibd_connections_number	hmp_first_time_point_replication_rate	cohort_specific_total_number_without_adjust_age_sex	lld_abundance	fg_abundance	ob_abundance	ibd_abundance	lld_abundance_adj_age_sex	fg_abundance_adj_age_sex	ob_abundance_adj_age_sex	ibd_abundance_adj_age_sex	age_beta	age_p	age_fdr	sex_beta	sex_p	sex_fdr	cohort_beta	cohort_p	cohort_fdr
1CMET2-PWY: N10-formyl-tetrahydrofolate biosynthesis	Vitamin Biosynthesis	301	31	219	0	1	1	9	4	44.4444	17	0.0185437	0.0206249	0.0217887	0.0222047	-0.0756441	0.0188387	0.114694	0.0872724	-0.0018355	8.88805e-06	1.99255e-05	0.018313	0.186932	0.323827	0.0665664	5.88653e-28	7.21099e-27
A0EROFRUCAT-PWY: homolactic fermentation	Fermentation	299	32	245	0	0	3	0	0	0	7	0.0105511	0.010512	0.0124166	0.0133098	-0.108202	0.0254768	0.0670612	0.184501	0.002801	0.000512162	0.000905524	-0.08474	0.00178397	0.00657959	0.104843	6.74306e-19	2.85539e-18
A0GLYCOLYSIS-PWY: glycolysis III (from glucose)	Glycolysis	301	57	210	0	0	3	5	1	20	14	0.0260273	0.0292571	0.0289185	0.0289789	-0.055718	0.0397466	0.0943334	0.0348335	-0.00234598	1.35522e-10	9.48655e-10	0.0204501	0.0949028	0.187078	0.04058	2.47559e-14	7.38372e-14
ARG+POLYAMINE-SYN: superpathway of arginine and polyamine biosynthesis	Amino Acids Biosynthesis	284	102	148	0	0	0	2	2	100	4	0.00534009	0.00534748	0.00618553	0.00503901	-0.00402678	0.0666298	0.105797	-0.118428	0.00237774	0.00263853	0.0043096	0.0616629	0.0205765	0.0542904	-0.0254867	0.0273027	0.0334459
ARGDEG-PWY: superpathway of L-arginine, putrescine, and 4-aminobutanoate degradation	Amino Acids Degradation	266	56	187	0	0	0	0	0	0	0	4.89874e-05	2.95192e-05	0.000228169	0.000283199	-0.280631	-0.240478	0.0840671	0.432682	0.018589	8.14867e-06	1.85387e-05	0.0314416	0.828794	0.91256	0.280336	4.7487e-06	7.54076e-06
ARGININE-SYN4-PWY: L-ornithine de novo biosynthesis	Amino Acids Biosynthesis	296	9	285	0	0	1	0	0	0	2	0.00225046	0.00483666	0.0053798	0.00453226	-0.458783	0.437158	0.70448	0.216829	-0.00538383	0.000198617	0.000372271	-0.0915751	0.0613112	0.132262	0.312522	4.69362e-46	2.29987e-44
ARGORNPROST-PWY: arginine, ornithine and proline interconversion	Amino Acids Biosynthesis	0	0	0	0	0	0	0	0	0	0	0.000113734	0.000115539	0.0002623	0.000169306	-0.0142831	-0.107126	0.0625242	0.107432	0.0118659	6.26612e-07	1.66602e-06	0.0595524	0.484786	0.673204	0.0503902	0.188913	0.211066
ARGSYNBSUB-PWY: L-arginine biosynthesis II (acetyl cycle)	Amino Acids Biosynthesis	298	131	135	0	0	0	5	3	60	9	0.0118161	0.00895019	0.00993316	0.0145477	0.0365404	-0.206147	-0.174767	0.209258	0.000210406	0.792379	0.818633	0.0444114	0.0987661	0.191394	0.0365602	0.00168914	0.00229911
ARGSYN-PWY: L-arginine biosynthesis I (via L-ornithine)	Amino Acids Biosynthesis	299	128	111	0	0	0	9	4	44.4444	13	0.0224247	0.018092	0.0192778	0.0242337	0.0440792	-0.15232	-0.128351	0.114672	5.75823e-06	0.992504	0.992504	0.0535302	0.00949571	0.0280778	0.00814793	0.360712	0.395285
ARO-PWY: chorismate biosynthesis I	Amino Acids Biosynthesis	298	48	208	0	0	2	6	3	50	22	0.0509839	0.0499798	0.0510715	0.047872	0.0155939	-0.00461743	0.0322745	-0.0509879	-0.000935177	0.00207061	0.00346449	0.0551193	7.3041e-08	2.78367e-06	-0.0188727	1.95647e-05	3.00929e-05
ASPASN-PWY: superpathway of L-aspartate and L-asparagine biosynthesis	Amino Acids Biosynthesis	299	55	204	0	0	2	10	4	40	23	0.00958877	0.0103234	0.0111346	0.0114078	-0.0697988	0.0472742	0.0971113	0.0586043	8.3772e-05	0.87198	0.890147	0.0766825	1.21608e-05	0.000106953	0.0535873	1.78125e-12	4.66998e-12
AST-PWY: L-arginine degradation II (AST pathway)	Amino Acids Degradation	296	35	240	0	0	0	2	1	50	2	6.98875e-05	2.85725e-05	0.000196563	0.000347027	-0.194122	-0.433874	-0.162956	0.600251	0.0175278	1.23458e-08	5.10194e-08	-0.00545672	0.959481	0.975261	0.28615	1.75398e-10	3.9515e-10
BIOTIN-BIOSYNTHESIS-PWY: biotin biosynthesis I	Vitamin Biosynthesis	286	79	137	0	0	0	1	1	100	3	0.000553678	0.000663641	0.00119497	0.00158785	-0.250566	-0.0484544	0.113648	0.460094	0.00800518	3.70389e-07	1.00034e-06	-0.0135929	0.805233	0.912371	0.252991	1.57045e-25	1.25271e-24
BRANCHED-CHAIN-AA-SYN-PWY: superpathway of branched amino acid biosynthesis	Amino Acids Biosynthesis	300	46	228	0	0	2	7	3	42.8571	11	0.0380807	0.0349466	0.0361121	0.0348184	0.042625	-0.0306855	-0.0192293	-0.0582637	0.000409111	0.198122	0.244445	0.022629	0.0344513	0.083807	-0.0360356	9.45965e-15	2.94969e-14
CALVIN-PWY: Calvin-Benson-Bassham cycle	Carbohydrates Biosynthesis	299	25	228	0	0	2	8	2	25	17	0.0376025	0.0360008	0.0374297	0.033377	0.0347819	0.000231289	0.0411374	-0.104728	-0.000326246	0.377939	0.419524	0.0229739	0.0650956	0.138682	-0.0421966	6.60973e-15	2.11414e-14
CENTFERM-PWY: pyruvate fermentation to butanoate	Fermentation	277	48	203	0	0	0	3	3	100	3	0.000618274	0.000778801	0.00086129	0.000435123	-0.0827006	0.159179	0.110755	-0.0591932	0.00338523	0.00285181	0.00461401	0.0285386	0.461116	0.650875	0.0356021	0.0478184	0.0571488
CITRULBIO-PWY: L-citrulline biosynthesis	Amino Acids Biosynthesis	292	23	242	1	0	21	1	1	100	25	0.00158112	0.00195617	0.00226936	0.00198316	-0.115519	0.111388	0.23789	0.0168568	0.000835031	0.408231	0.451688	-0.0203514	0.551806	0.727513	0.0732119	1.07896e-06	1.81413e-06
COA-PWY: coenzyme A biosynthesis I	Cofactor Biosynthesis	299	36	221	0	0	4	10	6	60	20	0.0146353	0.0138929	0.0132884	0.0138353	0.0374625	-0.0244521	-0.0332449	-0.043744	-0.00106124	0.0192317	0.028311	0.0264497	0.0829219	0.170313	-0.0308428	3.01749e-06	4.90522e-06
COA-PWY-1: coenzyme A biosynthesis II (mammalian)	Cofactor Biosynthesis	299	55	210	0	0	2	6	1	16.6667	17	0.0453549	0.0458564	0.0451719	0.0450762	-0.00156314	-0.00409516	0.0271766	-0.00905381	-0.00169887	9.78173e-10	5.27948e-09	0.0449897	1.45027e-06	2.26111e-05	0.000301168	0.940369	0.943118
COBALSYN-PWY: adenosylcobalamin salvage from cobi0mide I	Vitamin Biosynthesis	296	58	209	0	0	4	9	8	88.8889	25	0.0128461	0.0127229	0.0123719	0.010585	0.0694554	0.0270984	0.0848312	-0.241154	-0.00210242	0.00280372	0.00455771	0.141713	2.40073e-09	2.74483e-07	-0.0931263	2.11192e-19	9.40763e-19
COLANSYN-PWY: colanic acid building blocks biosynthesis	Carbohydrates Biosynthesis	285	44	221	1	2	0	0	0	0	7	0.000979598	0.00204898	0.0021564	0.00221081	-0.3734	0.217159	0.368364	0.29586	-0.00476043	0.000587465	0.00102284	-0.0398025	0.404477	0.593776	0.265131	1.34265e-35	2.8783e-34
COMPLETE-ARO-PWY: superpathway of aromatic amino acid biosynthesis	Amino Acids Biosynthesis	299	52	207	0	0	1	6	2	33.3333	18	0.0486443	0.0477323	0.0485202	0.0460791	0.0140543	-0.00803734	0.028946	-0.042345	-0.00108095	0.000308653	0.000567098	0.0528945	1.61803e-07	5.54985e-06	-0.0158704	0.000270371	0.000389652
CRNFORCAT-PWY: creatinine degradation I	AMINE DEG	0	0	0	0	0	0	0	0	0	0	0.000778226	0.000554522	0.000893735	0.000375951	0.151132	-0.175076	-0.0563977	-0.216019	0.00869201	3.32867e-07	9.06138e-07	0.171679	0.00287619	0.00986532	-0.128232	3.39426e-06	5.49166e-06
DAPLYSINESYN-PWY: L-lysine biosynthesis I	Amino Acids Biosynthesis	292	96	117	3	3	0	2	1	50	8	0.00854988	0.008756	0.00639693	0.0086632	0.012362	-0.00896573	-0.113824	0.0488744	-0.00691118	3.07577e-14	4.7954e-13	0.0303468	0.319073	0.506676	4.64158e-05	0.99719	0.99719
DENOVOPURINE2-PWY: superpathway of purine nucleotides de novo biosynthesis II	Nucleosides and Nucleotides Biosynthesis	302	44	214	0	0	4	10	9	90	21	0.0133979	0.0125779	0.0145661	0.0150022	-0.0222251	-0.0141979	0.011424	0.0570606	0.00288587	1.00371e-15	1.91262e-14	-0.0475408	7.87059e-05	0.000482073	0.027438	1.39935e-07	2.51297e-07
DTDPRHAMSYN-PWY: dTDP-L-rhamnose biosynthesis I	Carbohydrates Biosynthesis	301	22	247	0	0	2	7	2	28.5714	25	0.0321497	0.0311512	0.0306036	0.0278087	0.0572167	0.0136145	0.0370649	-0.165884	-0.0014528	0.00252228	0.00413943	0.0777052	1.63259e-06	2.43469e-05	-0.0703186	2.33339e-23	1.40413e-22
ECASYN-PWY: enterobacterial common antigen biosynthesis	Cell Structures Biosynthesis	296	56	227	0	0	1	2	2	100	4	8.22812e-05	4.24748e-05	0.00026581	0.000489237	-0.244431	-0.443595	0.0215608	0.530037	0.0153524	1.4341e-06	3.59049e-06	0.174939	0.126635	0.237353	0.309839	9.56159e-11	2.21596e-10
ENTBACSYN-PWY: enterobactin biosynthesis	Siderophore Biosynthesis	297	52	189	0	0	3	3	3	100	8	0.000472965	0.000302848	0.000880762	0.00171406	-0.125245	-0.337284	-0.133758	0.449619	0.00672395	0.00182096	0.00307679	0.0438252	0.566879	0.733284	0.206307	1.3243e-10	3.00817e-10
FAO-PWY: fatty acid &beta;-oxidation I	Fatty Acid and Lipid Degradation	253	159	66	0	1	0	3	0	0	4	0.00204771	0.00137087	0.0019788	0.00118928	0.159095	-0.0398644	-0.0320661	-0.354703	0.0107554	1.99865e-21	1.71384e-19	-0.0348044	0.358365	0.548746	-0.170245	3.94217e-24	2.45848e-23
FASYN-ELONG-PWY: fatty acid elongation -- saturated	Fatty Acid and Lipid Biosynthesis	288	124	112	0	0	0	3	1	33.3333	7	0.000681839	0.000687232	0.00131331	0.00210336	-0.260595	-0.0996743	0.0398476	0.572876	0.00952367	4.96361e-08	1.68566e-07	-0.0168351	0.782416	0.903598	0.288621	3.74797e-27	3.89562e-26
FASYN-INITIAL-PWY: superpathway of fatty acid biosynthesis initiation (E. coli)	Fatty Acid and Lipid Biosynthesis	289	99	137	0	6	0	2	1	50	11	0.000507673	0.000461349	0.000970978	0.00189065	-0.267564	-0.131823	0.0131533	0.632078	0.0102317	3.72169e-08	1.30259e-07	-0.0276171	0.670485	0.821344	0.308844	2.12631e-27	2.35266e-26
FERMENTATION-PWY: mixed acid fermentation	Fermentation	284	160	43	0	0	0	0	0	0	3	0.0136816	0.0117396	0.0148682	0.00880653	0.0874937	0.119907	0.116975	-0.390257	0.00826165	9.30179e-08	2.98179e-07	0.256961	8.04317e-07	1.72425e-05	-0.142971	2.47943e-10	5.52236e-10
FOLSYN-PWY: superpathway of tetrahydrofolate biosynthesis and salvage	Vitamin Biosynthesis	285	48	216	0	0	0	89	27	30.3371	103	0.00440378	0.00412274	0.00471203	0.00463254	-0.00185574	-0.000273313	0.0755371	-0.0434712	0.00157021	0.0764279	0.102003	-0.0456095	0.128647	0.238519	-0.00523111	0.689185	0.72099
FUCCAT-PWY: fucose degradation	Carbohydrates Degradation	0	0	0	0	0	0	0	0	0	0	0.00218155	0.00169681	0.00231359	0.00188157	0.111495	-0.0317051	-0.00951193	-0.245196	0.00513947	2.52606e-05	5.31558e-05	0.0247476	0.546922	0.72515	-0.11802	7.52824e-11	1.75659e-10
FUC-RHAMCAT-PWY: superpathway of fucose and rhamnose degradation	Sugar Derivatives Degradation	278	93	121	0	1	0	6	5	83.3333	10	0.000540016	0.000428547	0.000994612	0.00136407	-0.0883748	-0.189039	-0.039714	0.349115	0.00935925	1.92212e-07	5.88648e-07	-0.0765904	0.225677	0.379448	0.149122	3.95241e-08	7.40807e-08
GALACTARDEG-PWY: D-galactarate degradation I	Sugar Derivatives Degradation	297	31	245	0	0	3	8	5	62.5	13	7.8973e-05	5.88986e-05	0.000254011	0.000449371	-0.257013	-0.265579	-0.0666352	0.629569	0.01182	6.68123e-06	1.58046e-05	-0.0242087	0.792055	0.906554	0.314962	1.09567e-15	3.87437e-15
GALACT-GLUCUROCAT-PWY: superpathway of hexuronide and hexuro0te degradation	Sugar Derivatives Degradation	296	71	195	0	1	0	8	5	62.5	14	0.00710149	0.00800913	0.00769057	0.00665452	0.00482744	0.128583	0.148168	-0.219797	-0.00216955	0.00400558	0.00630235	0.119862	2.40337e-06	3.0898e-05	-0.0572113	2.02922e-07	3.58775e-07
GALACTUROCAT-PWY: D-galacturo0te degradation I	Sugar Derivatives Degradation	297	68	206	0	1	0	11	7	63.6364	16	0.00743339	0.00810436	0.00792847	0.00676734	0.0221627	0.117055	0.146041	-0.248068	-0.0015994	0.0347412	0.0492406	0.106648	2.97908e-05	0.000237633	-0.0727432	5.40369e-11	1.2695e-10
GLCMAN00UT-PWY: superpathway of N-acetylglucosamine, N-acetylmannosamine and N-acetylneurami0te degradation	AMINE DEG	298	72	192	0	0	1	15	11	73.3333	24	0.0111831	0.0111961	0.01189	0.0122163	-0.0312748	0.0018863	0.0551129	0.0368916	-0.00130038	0.0173986	0.025739	0.103602	1.95992e-08	1.34451e-06	0.0285256	0.000339203	0.000482767
GLUCARDEG-PWY: D-glucarate degradation I	Sugar Derivatives Degradation	296	43	217	0	0	1	2	1	50	5	8.43928e-05	6.12208e-05	0.000272607	0.000470141	-0.214634	-0.318025	-0.183059	0.603938	0.0139684	5.05676e-07	1.35505e-06	0.0200589	0.837255	0.91256	0.291283	1.59281e-12	4.26823e-12
GLUCARGALACTSUPER-PWY: superpathway of D-glucarate and D-galactarate degradation	Sugar Derivatives Degradation	296	34	241	0	0	3	3	1	33.3333	9	7.8973e-05	5.88986e-05	0.000254011	0.000449371	-0.257013	-0.265579	-0.0666352	0.629569	0.01182	6.68123e-06	1.58046e-05	-0.0242087	0.792055	0.906554	0.314962	1.09567e-15	3.87437e-15
GLUCONEO-PWY: gluconeogenesis I	Carbohydrates Biosynthesis	266	130	93	0	0	3	0	0	0	4	0.00204548	0.0024555	0.00307592	0.00258616	-0.116455	0.133818	0.230408	0.00618419	0.00322529	0.000506145	0.000899522	-0.106662	0.000664461	0.00295987	0.0685669	5.01007e-07	8.63545e-07
GLUCOSE1PMETAB-PWY: glucose and glucose-1-phosphate degradation	Carbohydrates Degradation	299	43	226	0	0	4	5	4	80	14	0.00033157	0.000213108	0.000741366	0.00130173	-0.175087	-0.316803	-0.217726	0.662789	0.0135684	3.17556e-08	1.14654e-07	-0.0826542	0.333162	0.519429	0.277505	1.84061e-14	5.58698e-14
GLUCUROCAT-PWY: superpathway of &beta;-D-glucuronide and D-glucuro0te degradation	Sugar Derivatives Degradation	296	82	185	0	0	0	15	7	46.6667	27	0.00822279	0.00885026	0.00837386	0.0074854	0.0262037	0.0875114	0.0934109	-0.197363	-0.0021243	0.0022775	0.00377383	0.132939	1.50501e-08	1.29055e-06	-0.063392	4.59248e-10	9.54679e-10
GLUDEG-I-PWY: GABA shunt	AMINE DEG	186	38	126	0	0	0	39	4	10.2564	59	0.000462608	0.000488971	0.000859004	0.000525797	-0.0835632	0.0546471	0.122527	0.0760718	0.0111028	5.13159e-13	5.50042e-12	-0.163422	0.00170239	0.00647208	0.0683592	0.00297248	0.00392138
GLUTORN-PWY: L-ornithine biosynthesis	Amino Acids Biosynthesis	296	123	145	0	0	0	4	3	75	6	0.00761035	0.005621	0.00649499	0.00963788	0.0350464	-0.215665	-0.181461	0.224944	0.000453728	0.590326	0.630785	0.0549917	0.0525814	0.117879	0.0415488	0.000709812	0.000997809
GLYCOCAT-PWY: glycogen degradation I (bacterial)	Carbohydrates Biosynthesis	0	0	0	0	0	0	0	0	0	0	0.00060375	0.00117127	0.00139325	0.00137964	-0.282074	-0.00179304	0.188719	0.448793	-0.00205122	0.255964	0.302744	0.0742386	0.240762	0.402836	0.267592	4.24153e-21	2.07835e-20
GLYCOGENSYNTH-PWY: glycogen biosynthesis I (from ADP-D-Glucose)	Carbohydrates Biosynthesis	299	58	194	0	0	2	6	3	50	13	0.0209103	0.0211062	0.0227782	0.0184224	0.0216844	0.0385352	0.130891	-0.163552	-0.00093414	0.169742	0.212487	0.101927	8.83882e-06	8.80918e-05	-0.0475563	1.62227e-06	2.71434e-06
GLYCOL-GLYOXDEG-PWY: superpathway of glycol metabolism and degradation	Alcohol Degradation	296	45	220	0	0	1	1	1	100	3	0.000107003	4.78343e-05	0.000283799	0.000503624	-0.206489	-0.361639	-0.00760438	0.552951	0.0177937	1.73065e-09	8.99411e-09	-0.0894276	0.384242	0.573902	0.283444	4.33145e-11	1.03173e-10
GLYCOLYSIS: glycolysis I (from glucose 6-phosphate)	Glycolysis	279	74	171	5	0	0	3	2	66.6667	9	0.00652111	0.00567386	0.00754117	0.0100637	-0.136204	-0.0196601	0.00362676	0.328109	0.00561409	2.73213e-07	7.6813e-07	-0.128396	0.000467087	0.00216501	0.154768	3.80929e-22	2.07395e-21
GLYCOLYSIS-E-D: superpathway of glycolysis and Entner-Doudoroff	Glycolysis	0	0	0	0	0	0	0	0	0	0	0.00188531	0.00201774	0.00271535	0.00285581	-0.162153	0.103672	0.127461	0.19641	0.0044574	9.39061e-05	0.000181976	-0.0618852	0.108797	0.20732	0.134725	1.53478e-15	5.31745e-15
GLYCOLYSIS-TCA-GLYOX-BYPASS: superpathway of glycolysis, pyruvate dehydroge0se, TCA, and glyoxylate bypass	Glycolysis	300	95	149	0	1	1	6	5	83.3333	10	0.000460549	0.000286056	0.000955842	0.00155162	-0.172034	-0.270402	-0.093391	0.535491	0.0134611	1.88804e-09	9.66564e-09	-0.0232085	0.764859	0.88931	0.247835	4.58543e-14	1.34428e-13
GLYOXYLATE-BYPASS: glyoxylate cycle	Glycolysis	300	71	163	0	1	1	3	2	66.6667	7	0.000318242	0.000180618	0.000674556	0.00117111	-0.184333	-0.324381	-0.122929	0.665773	0.0124053	2.67315e-07	7.64075e-07	0.0200023	0.8099	0.912371	0.286077	7.68345e-16	2.86459e-15
GOLPDLCAT-PWY: superpathway of glycerol degradation to 1,3-propanediol	Alcohol Degradation	297	52	205	0	1	8	7	4	57.1429	18	0.00205573	0.00169742	0.00159698	0.00192801	0.0850417	-0.0904769	-0.10938	-0.0476696	-0.0019886	0.0162413	0.0242206	-0.0496193	0.0746272	0.155134	-0.0569955	2.37534e-06	3.89829e-06
HCAMHPDEG-PWY: 3-phenylpropanoate and 3-(3-hydroxyphenyl)propanoate degradation to 2-oxopent-4-enoate	Aromatic Compounds Degradation	283	51	222	0	0	0	1	1	100	2	4.23889e-05	2.31445e-05	0.000164359	0.000302594	-0.252744	-0.370248	-0.121076	0.521697	0.0189932	2.28257e-07	6.86774e-07	-0.00744186	0.953887	0.97376	0.299762	3.2035e-08	6.03736e-08
HEME-BIOSYNTHESIS-II: heme biosynthesis I (aerobic)	Porphyrin Compounds Biosynthesis	277	65	179	0	0	0	11	11	100	14	0.000225246	0.000345999	0.000339548	0.000904749	-0.30936	-0.0257006	0.0687023	0.629982	-0.00356652	0.0225556	0.0330622	-0.105769	0.0518449	0.117088	0.323746	4.175e-40	1.19335e-38
HEMESYN2-PWY: heme biosynthesis II (a0erobic)	Porphyrin Compounds Biosynthesis	0	0	0	0	0	0	0	0	0	0	0.000663654	0.000728933	0.00102014	0.00242042	-0.312655	-0.0227042	0.0807347	0.668186	-0.000991893	0.441997	0.484361	-0.0628585	0.15015	0.271061	0.337271	9.93816e-67	1.7044e-64
HEXITOLDEGSUPER-PWY: superpathway of hexitol degradation (bacteria)	Sugar Derivatives Degradation	291	104	155	2	0	1	0	0	0	4	0.00428844	0.00428482	0.00493843	0.00607086	-0.120002	0.0122445	0.0242963	0.251208	0.00170605	0.0400073	0.0548901	-0.107143	0.000129131	0.000738198	0.126056	6.1452e-25	4.48469e-24
HISDEG-PWY: L-histidine degradation I	Amino Acids Degradation	0	0	0	0	0	0	0	0	0	0	0.00227858	0.00280428	0.00446714	0.00308802	-0.195276	0.240556	0.38035	-0.00354724	0.0105135	7.41031e-19	3.17717e-17	-0.17521	1.02546e-05	9.50627e-05	0.107311	4.51213e-10	9.43696e-10
HISTSYN-PWY: L-histidine biosynthesis	Amino Acids Biosynthesis	297	47	214	0	0	3	3	3	100	11	0.024946	0.0217799	0.0216286	0.0218104	0.069263	-0.0540504	-0.0655778	-0.0701992	0.000143861	0.73953	0.766341	0.0607766	3.09258e-05	0.000241081	-0.0540466	1.55608e-17	6.35399e-17
HOMOSER-METSYN-PWY: L-methionine biosynthesis I	Amino Acids Biosynthesis	298	59	202	0	0	6	4	4	100	15	0.0134804	0.011699	0.0125734	0.0114424	0.0752809	-0.0363785	-0.0155672	-0.130171	0.00116676	0.0288963	0.0414704	0.0549764	0.00222871	0.0078809	-0.0705865	1.96063e-19	8.96663e-19
HSERMETA0-PWY: L-methionine biosynthesis III	Amino Acids Biosynthesis	295	46	221	0	0	3	7	6	85.7143	13	0.0103263	0.00879524	0.0106975	0.00682943	0.121947	0.0611983	0.0975802	-0.402119	0.00403436	1.58194e-08	6.30937e-08	0.0428814	0.073473	0.153666	-0.162526	1.07395e-52	9.20908e-51
ILEUSYN-PWY: L-isoleucine biosynthesis I (from threonine)	Amino Acids Biosynthesis	298	57	211	0	0	2	7	5	71.4286	18	0.057332	0.0542853	0.0571	0.0542771	0.0200072	-0.0224726	0.0142969	-0.0340524	-0.000144862	0.608908	0.646611	0.0393902	3.67503e-05	0.000274029	-0.0168093	4.59997e-05	6.95062e-05
KDO-0GLIPASYN-PWY: superpathway of (Kdo)2-lipid A biosynthesis	Cell Structures Biosynthesis	295	48	223	0	0	1	3	2	66.6667	6	8.36419e-05	4.22224e-05	0.000236465	0.000464538	-0.205341	-0.443648	-0.101732	0.607499	0.0177895	2.28094e-09	1.13386e-08	0.0886139	0.405083	0.593776	0.302553	8.82016e-12	2.2245e-11
KETOGLUCONMET-PWY: ketogluco0te metabolism	Sugar Derivatives Degradation	299	158	113	0	0	0	2	1	50	3	0.000222134	0.000142059	0.000315478	0.000734009	-0.117304	-0.268941	-0.190648	0.51744	0.0112356	1.23686e-06	3.16599e-06	-0.060546	0.453624	0.650875	0.209002	1.06389e-09	2.13401e-09
LACTOSECAT-PWY: lactose and galactose degradation I	Carbohydrates Degradation	0	0	0	0	0	0	0	0	0	0	0.00596101	0.00537766	0.00495269	0.00765794	0.0554006	-0.0683003	-0.0546208	-0.0321012	-0.00196876	0.0988402	0.129893	0.131608	0.00104119	0.00435521	-0.0357766	0.0389677	0.046898
METHANOGENESIS-PWY: methanogenesis from H2 and CO2	Respiration	282	76	169	0	0	0	22	15	68.1818	38	0.00131147	0.000591531	0.000922669	0.000487275	0.102463	-0.248238	-0.295222	0.407921	0.00551289	0.0454894	0.0621628	-0.274437	0.00242086	0.00847303	-0.0581632	0.21829	0.241528
METHGLYUT-PWY: superpathway of methylglyoxal degradation	Aldehyde Degradation	294	33	243	0	0	1	3	3	100	6	7.48313e-05	3.46201e-05	0.000243135	0.000478592	-0.268911	-0.448953	-0.0992627	0.619271	0.0165676	1.34316e-08	5.48458e-08	-0.114447	0.258717	0.430776	0.339471	1.13515e-15	3.97304e-15
MET-SAM-PWY: superpathway of S-adenosyl-L-methionine biosynthesis	Amino Acids Biosynthesis	299	51	198	0	0	3	3	3	100	10	0.0209574	0.0191396	0.0201754	0.0176863	0.0603507	-0.00811581	0.00691851	-0.135167	0.00068464	0.138326	0.175725	0.0510464	0.00103494	0.00435521	-0.0645572	1.73959e-21	9.04059e-21
METSYN-PWY: L-homoserine and L-methionine biosynthesis	Amino Acids Biosynthesis	299	49	200	0	0	2	4	4	100	13	0.0196227	0.0177923	0.0192332	0.0167902	0.0563303	-0.012614	0.0101461	-0.123802	0.00115675	0.00857112	0.0130084	0.0465889	0.00165925	0.00639465	-0.0591482	4.85924e-20	2.25232e-19
NAD-BIOSYNTHESIS-II: NAD salvage pathway II	NAD Metabolism	162	40	97	2	0	0	4	3	75	7	0.00180491	0.00102816	0.00199188	0.00308278	0.0629208	-0.322865	-0.279814	0.32262	0.0150709	2.72759e-20	1.87113e-18	-0.214961	8.64425e-05	0.000517603	0.0516934	0.028903	0.0352802
NAGLIPASYN-PWY: lipid IVA biosynthesis	Cell Structures Biosynthesis	276	30	221	0	30	0	2	2	100	42	0.000277611	0.000368077	0.000668737	0.00115263	-0.307126	-0.0376422	0.0616079	0.516504	0.00654097	5.44248e-05	0.00011046	-0.0587754	0.295264	0.482264	0.29545	1.71756e-32	2.80535e-31
NONMEVIPP-PWY: methylerythritol phosphate pathway I	Secondary Metabolites Biosynthesis	298	33	241	0	1	1	9	4	44.4444	36	0.0467948	0.0477196	0.0484766	0.0428915	0.0184609	0.0332089	0.0763104	-0.11846	-0.00119548	0.00250215	0.00412613	0.0591308	9.05271e-06	8.80918e-05	-0.0372276	1.11263e-10	2.54422e-10
NONOXIPENT-PWY: pentose phosphate pathway (non-oxidative branch)	Pentose Phosphate Cycle	299	34	229	0	1	2	11	5	45.4545	24	0.0302508	0.028629	0.0306373	0.0272522	0.0362563	-0.00456414	0.0531144	-0.11096	5.11481e-05	0.909395	0.922848	0.0284634	0.0599327	0.131284	-0.0435746	3.23759e-11	7.76568e-11
OANTIGEN-PWY: O-antigen building blocks biosynthesis (E. coli)	Cell Structures Biosynthesis	295	49	215	0	0	0	5	2	40	12	0.0140947	0.0131997	0.0113083	0.0133631	0.0578871	-0.0455781	-0.134287	-0.010545	-0.00406023	9.39789e-07	2.44203e-06	0.0683087	0.0140071	0.0393807	-0.0374442	0.00183635	0.00247292
OR0RGDEG-PWY: superpathway of L-arginine and L-ornithine degradation	Amino Acids Degradation	268	54	188	0	0	0	0	0	0	0	4.89874e-05	2.95192e-05	0.000228169	0.000283199	-0.280631	-0.240478	0.0840671	0.432682	0.018589	8.14867e-06	1.85387e-05	0.0314416	0.828794	0.91256	0.280336	4.7487e-06	7.54076e-06
ORNDEG-PWY: superpathway of ornithine degradation	AMINE DEG	280	49	201	0	0	0	0	0	0	0	5.25952e-05	3.51489e-05	0.000234863	0.000322643	-0.252568	-0.314297	0.0867014	0.44478	0.0230832	6.65535e-11	4.85699e-10	0.0958739	0.433117	0.624199	0.285109	5.93026e-08	1.08774e-07
P105-PWY: TCA cycle IV (2-oxoglutarate decarboxylase)	TCA cycle	300	90	151	0	0	1	4	4	100	5	0.000396502	0.000231519	0.000834588	0.00130355	-0.128208	-0.263874	-0.0807696	0.420115	0.0143934	7.23146e-10	4.13399e-09	-0.0148644	0.8549	0.916391	0.196351	8.08091e-09	1.57486e-08
P108-PWY: pyruvate fermentation to propanoate I	Fermentation	202	35	153	0	0	0	7	5	71.4286	11	0.000845084	0.000622326	0.000818944	0.000464433	0.126551	-0.128417	-0.120859	-0.147387	0.0135087	1.84483e-13	2.43376e-12	-0.32513	3.1787e-07	9.91176e-06	-0.107721	0.000183653	0.000268056
P122-PWY: heterolactic fermentation	Fermentation	0	0	0	0	0	0	0	0	0	0	0.000120952	0.000153342	0.000218442	0.000593047	-0.241571	-0.0934592	-0.192037	0.561882	0.00727779	0.00210277	0.00350121	-0.0279948	0.738452	0.86552	0.274805	2.26738e-14	6.82204e-14
P124-PWY: Bifidobacterium shunt	Carbohydrates Degradation	0	0	0	0	0	0	0	0	0	0	0.000635655	0.000458408	0.000528104	0.000616001	0.0862148	-0.238751	-0.155377	0.163028	0.000172538	0.849366	0.872253	0.0115602	0.708562	0.846868	-0.00637373	0.64396	0.681723
P125-PWY: superpathway of (R,R)-butanediol biosynthesis	Fermentation	0	0	0	0	0	0	0	0	0	0	5.30182e-05	4.31227e-05	2.36026e-05	0.000226451	-0.0827	-0.371499	-0.425177	0.552243	0.00215458	0.458188	0.498916	-0.0483754	0.633725	0.787564	0.206292	6.37047e-07	1.08172e-06
P161-PWY: acetylene degradation	Other Degradation	267	30	208	0	1	0	3	3	100	5	0.000758122	0.000695635	0.00114504	0.00154956	-0.155144	0.0247297	-0.000966623	0.339747	0.00699696	1.65064e-11	1.45172e-10	-0.102858	0.00315716	0.0106167	0.164263	4.64692e-27	4.55398e-26
P162-PWY: L-glutamate degradation V (via hydroxyglutarate)	Amino Acids Degradation	273	22	236	0	0	3	0	0	0	4	0.000525101	0.000770774	0.00101209	0.000694307	-0.183891	0.140687	0.243095	0.122415	0.00244931	0.00399314	0.00630235	-0.0154257	0.597261	0.755943	0.136807	1.23286e-24	8.13211e-24
P164-PWY: purine nucleobases degradation I (a0erobic)	Nucleosides and Nucleotides Degradation	0	0	0	0	0	0	0	0	0	0	0.00263739	0.00216434	0.00258663	0.00246652	0.0266121	-0.0525018	-0.0651743	0.0285488	0.00443599	5.10391e-12	4.86289e-11	0.0344308	0.109686	0.207858	-0.00817521	0.386428	0.422117
P185-PWY: formaldehyde assimilation III (dihydroxyacetone cycle)	C1 Compounds Utilization and Assimilation	287	30	236	0	0	1	3	3	100	5	0.00186839	0.00171258	0.00198479	0.00244304	-0.0446337	-0.027758	0.0238812	0.114869	0.00092695	0.350006	0.400174	-0.0962958	0.00395914	0.0126914	0.0551051	0.000140468	0.000206783
P23-PWY: reductive TCA cycle I	C1 Compounds Utilization and Assimilation	289	41	221	0	0	0	76	72	94.7368	86	0.000257965	0.000266932	0.000458556	0.000255038	-0.0491755	-0.069629	0.0452837	0.164437	0.0130921	7.11865e-10	4.13399e-09	-0.00771159	0.918417	0.954597	0.0734882	0.0265718	0.0326671
P42-PWY: incomplete reductive TCA cycle	C1 Compounds Utilization and Assimilation	291	24	247	1	0	1	2	1	50	8	0.00455888	0.00470031	0.00535126	0.00372602	-0.0508763	0.218703	0.156653	-0.183324	0.00540459	5.98635e-08	1.98506e-07	-0.133621	6.87144e-05	0.000450555	-0.0235158	0.105592	0.121537
P441-PWY: superpathway of N-acetylneurami0te degradation	Carboxylates Degradation	0	0	0	0	0	0	0	0	0	0	0.00292871	0.00279831	0.00376228	0.0040284	-0.0960593	0.0130158	0.0597439	0.173798	0.00469981	1.85066e-10	1.26956e-09	-0.0357308	0.148389	0.269299	0.0962013	4.84379e-19	2.07678e-18
P461-PWY: hexitol fermentation to lactate, formate, ethanol and acetate	Sugar Derivatives Degradation	296	144	121	0	2	0	2	0	0	5	0.0055665	0.00515501	0.00481698	0.00689231	-0.0295295	-0.0692767	-0.109177	0.198358	-0.00354226	0.00029726	0.000551136	-0.0629089	0.0560336	0.123997	0.0632317	9.28056e-06	1.4602e-05
P4-PWY: superpathway of L-lysine, L-threonine and L-methionine biosynthesis I	Amino Acids Biosynthesis	295	54	194	0	1	1	2	1	50	6	0.00979174	0.0098438	0.00770764	0.00900607	0.031821	0.00128269	-0.0802389	-0.0259093	-0.00522264	1.14443e-11	1.033e-10	0.0463189	0.0726174	0.153108	-0.0276874	0.0132719	0.016675
PANTO-PWY: phosphopantothe0te biosynthesis I	Vitamin Biosynthesis	300	36	233	0	0	1	7	3	42.8571	42	0.0297589	0.0315285	0.0326276	0.0288888	-0.0133948	0.0477301	0.096796	-0.0709507	-0.00109941	0.00365593	0.00583249	0.0506445	7.01916e-05	0.000450555	-0.00843716	0.124875	0.142773
PANTOSYN-PWY: pantothe0te and coenzyme A biosynthesis I	Cofactor Biosynthesis	300	29	239	0	0	2	9	3	33.3333	18	0.019065	0.0192737	0.0189575	0.0174698	0.0197384	0.0251916	0.0353282	-0.0896096	-0.0010518	0.00787052	0.0120517	0.0429738	0.00125999	0.00508444	-0.0323793	2.01977e-08	3.89204e-08
PENTOSE-P-PWY: pentose phosphate pathway	Pentose Phosphate Cycle	285	87	138	0	0	6	4	3	75	12	0.00564329	0.00658611	0.00553332	0.00648168	-0.064207	0.0693642	0.0589517	0.0486422	-0.00405255	6.79863e-07	1.7801e-06	0.056785	0.0381463	0.0908623	0.0446992	0.000162508	0.000238206
PEPTIDOGLYCANSYN-PWY: peptidoglycan biosynthesis I (meso-diaminopimelate containing)	Cell Structures Biosynthesis	298	54	207	0	0	1	5	2	40	15	0.0506606	0.0504473	0.0515208	0.0497443	0.000731153	-0.0041628	0.0332583	-0.0179143	-0.000941206	0.000334448	0.000606962	0.041661	2.4322e-06	3.0898e-05	-0.00278231	0.465361	0.503529
PHOSLIPSYN-PWY: superpathway of phospholipid biosynthesis I (bacteria)	Fatty Acid and Lipid Biosynthesis	265	56	182	1	0	0	1	1	100	3	0.00298552	0.00437907	0.00540329	0.00594795	-0.295271	0.146203	0.257203	0.344331	-0.00120299	0.369703	0.413055	0.0258184	0.572147	0.733284	0.24357	1.13502e-33	1.99554e-32
POLYAMINSYN3-PWY: superpathway of polyamine biosynthesis II	Polyamine Biosynthesis	0	0	0	0	0	0	0	0	0	0	0.000483017	0.000571182	0.00104541	0.00046704	-0.109699	0.0590175	0.274673	-0.0109715	0.0103522	2.87169e-07	8.00806e-07	0.254035	0.000284815	0.00149172	0.0740732	0.0189783	0.0235853
POLYAMSYN-PWY: superpathway of polyamine biosynthesis I	Polyamine Biosynthesis	289	49	198	2	0	3	3	3	100	8	0.00447551	0.00482441	0.00567378	0.00434962	-0.0455218	0.128136	0.175973	-0.119358	0.00325513	1.87794e-05	4.02583e-05	0.005783	0.821083	0.91256	-0.0042912	0.697829	0.727523
POLYISOPRENSYN-PWY: polyisoprenoid biosynthesis (E. coli)	Polyprenyl Biosynthesis	279	57	190	0	0	0	5	4	80	7	0.000298895	0.000163117	0.000514897	0.00110037	-0.0836738	-0.355608	-0.170932	0.525229	0.0152178	9.75306e-14	1.39387e-12	-0.0251411	0.71929	0.85369	0.196364	4.71894e-11	1.11627e-10
PPGPPMET-PWY: ppGpp biosynthesis	Metabolic Regulators	280	120	132	0	1	0	15	11	73.3333	19	0.0021784	0.00205802	0.0019594	0.00271215	-0.0259145	-0.0257965	-0.0812499	0.134644	-0.00329282	0.00323613	0.00518689	-0.0389022	0.30223	0.488986	0.0441023	0.00694861	0.00892649
PRPP-PWY: superpathway of histidine, purine, and pyrimidine biosynthesis	Amino Acids Biosynthesis	295	48	232	0	0	5	0	0	0	11	0.0101987	0.0102512	0.0101971	0.00952472	-0.00168884	0.0444031	0.0337724	-0.0581277	-1.13708e-05	0.984154	0.987032	-0.0216059	0.262658	0.435225	-0.0144022	0.0846247	0.0987991
PWY0-1061: superpathway of L-alanine biosynthesis	Amino Acids Biosynthesis	0	0	0	0	0	0	0	0	0	0	0.00125204	0.000715347	0.00194842	0.00385424	-0.122622	-0.308973	-0.132273	0.646367	0.0107772	7.63179e-16	1.74514e-14	-0.0780204	0.0810129	0.167394	0.237311	1.0156e-33	1.93527e-32
PWY0-1241: ADP-L-glycero-&beta;-D-manno-heptose biosynthesis	Carbohydrates Biosynthesis	298	50	213	0	0	0	5	3	60	12	0.000142473	9.18531e-05	0.000334159	0.000761171	-0.240379	-0.28475	-0.134134	0.702323	0.0155829	2.67952e-11	2.24165e-10	-0.110902	0.171681	0.303539	0.325601	6.10487e-21	2.90829e-20
PWY0-1261: anhydromuropeptides recycling	Sugar Derivatives Degradation	0	0	0	0	0	0	0	0	0	0	0.00182121	0.00249544	0.00300668	0.0045017	-0.219083	0.0313509	0.0412286	0.356063	0.00327346	0.0120053	0.0181402	-0.110293	0.0138564	0.0392789	0.203161	7.94742e-25	5.45193e-24
PWY0-1277: 3-phenylpropanoate and 3-(3-hydroxyphenyl)propanoate degradation	Aromatic Compounds Degradation	287	45	221	0	0	0	1	1	100	2	6.77306e-05	4.06026e-05	0.000252963	0.000424921	-0.228099	-0.304913	-0.086396	0.434799	0.0181685	2.35758e-07	6.88002e-07	0.00519803	0.966251	0.977653	0.257979	5.62572e-07	9.64811e-07
PWY0-1296: purine ribonucleosides degradation	Nucleosides and Nucleotides Degradation	299	58	216	0	1	2	6	3	50	19	0.0362751	0.0337821	0.0360475	0.03867	-0.00227843	-0.0521749	-0.00178761	0.0537322	-0.000276089	0.446477	0.487712	0.0302097	0.013358	0.0381817	0.017821	0.000738134	0.00103339
PWY0-1297: superpathway of purine deoxyribonucleosides degradation	Nucleosides and Nucleotides Degradation	292	45	218	0	0	0	28	24	85.7143	37	0.00583573	0.00404217	0.005431	0.0098012	-0.0218425	-0.253352	-0.155778	0.374942	0.00162359	0.136968	0.175094	0.0359668	0.327598	0.515441	0.112518	1.78358e-12	4.66998e-12
PWY0-1298: superpathway of pyrimidine deoxyribonucleosides degradation	Nucleosides and Nucleotides Degradation	299	130	138	1	0	1	4	2	50	7	0.00331109	0.00286177	0.00268102	0.00405003	0.00809659	-0.117462	-0.163011	0.18711	-0.00187233	0.0388201	0.0536908	-0.0956792	0.00171708	0.00647208	0.0409197	0.00192298	0.0025765
PWY0-1319: CDP-diacylglycerol biosynthesis II	Fatty Acid and Lipid Biosynthesis	300	42	220	0	0	1	10	3	30	20	0.0438308	0.0445673	0.0463347	0.0430111	-0.00655872	0.0138966	0.0691657	-0.0392337	-0.00120022	0.000417913	0.000746584	0.0568984	6.88395e-07	1.59226e-05	-0.00346966	0.48252	0.520454
PWY0-1338: polymyxin resistance	Cell Structures Biosynthesis	296	47	231	0	0	0	2	2	100	2	6.17957e-05	3.07798e-05	0.000212192	0.000376734	-0.267039	-0.361892	-0.107753	0.701352	0.0166692	6.01884e-08	1.98506e-07	0.0656948	0.542056	0.723444	0.352955	1.46343e-14	4.48174e-14
PWY0-1415: superpathway of heme biosynthesis from uroporphyrinogen-III	Porphyrin Compounds Biosynthesis	296	55	221	0	0	0	4	2	50	9	8.51018e-05	7.93104e-05	0.000148046	0.000550797	-0.237063	-0.283849	-0.215075	0.643112	0.00668021	0.00130298	0.00224584	-0.132092	0.07276	0.153108	0.313392	6.0546e-23	3.51988e-22
PWY0-1479: tR0 processing	Nucleosides and Nucleotides Biosynthesis	0	0	0	0	0	0	0	0	0	0	7.10244e-05	0.000285285	0.000209799	0.000314433	-0.304612	-0.0988609	0.0434451	0.513088	-0.00275885	0.304658	0.357869	0.00882686	0.92405	0.954666	0.298674	9.85094e-12	2.46633e-11
PWY0-1533: methylphospho0te degradation I	Inorganic Nutrients Metabolism	296	44	229	0	0	0	3	1	33.3333	3	9.19933e-05	4.25005e-05	0.000288004	0.000555818	-0.249178	-0.404608	-0.126649	0.697016	0.0153964	2.95543e-07	8.10969e-07	0.0516257	0.624084	0.778741	0.344309	1.28625e-14	3.97464e-14
PWY0-1586: peptidoglycan maturation (meso-diaminopimelate containing)	Cell Structures Biosynthesis	0	0	0	0	0	0	0	0	0	0	0.00779621	0.00744419	0.00915183	0.00904266	-0.0460553	0.0485391	0.0917525	0.00614528	0.00345422	2.95192e-05	6.13641e-05	-0.0722268	0.0093725	0.0279545	0.0276428	0.0214112	0.0264174
PWY0-162: superpathway of pyrimidine ribonucleotides de novo biosynthesis	Nucleosides and Nucleotides Biosynthesis	298	40	227	0	1	3	8	5	62.5	14	0.0154629	0.0150323	0.0155813	0.0146645	0.00636789	0.0127584	0.0393611	-0.0500982	5.46044e-05	0.907142	0.922848	-0.0136927	0.384832	0.573902	-0.0144909	0.0334912	0.0405918
PWY0-166: superpathway of pyrimidine deoxyribonucleotides de novo biosynthesis (E. coli)	Nucleosides and Nucleotides Biosynthesis	297	40	231	0	2	7	2	1	50	15	0.0127964	0.0122259	0.0140323	0.014239	-0.0344888	-0.00398126	0.0193442	0.0711281	0.00284255	2.08815e-12	2.10657e-11	-0.0475523	0.000453906	0.00213316	0.0371746	2.55324e-10	5.65006e-10
PWY0-41: allantoin degradation IV (a0erobic)	AMINE DEG	278	76	176	0	0	85	0	0	0	122	4.48162e-05	2.38864e-05	0.000103413	0.00010475	-0.0364302	-0.34902	0.0184788	0.269956	0.00776717	0.00757463	0.0117031	0.0410169	0.697729	0.84268	0.115786	0.0103934	0.0131547
PWY0-781: aspartate superpathway	Amino Acids Biosynthesis	294	48	206	2	1	3	1	0	0	7	0.00988636	0.0099808	0.00787047	0.0085747	0.0444487	0.0160041	-0.0611043	-0.0813533	-0.00500374	5.87744e-11	4.38253e-10	0.0533813	0.0375308	0.0900213	-0.0479402	1.68662e-05	2.6177e-05
PWY0-845: superpathway of pyridoxal 5'-phosphate biosynthesis and salvage	Vitamin Biosynthesis	297	9	276	1	0	0	3	2	66.6667	6	0.00400832	0.0058963	0.00655304	0.00589321	-0.249767	0.278088	0.394913	0.0607795	-0.00117128	0.368634	0.413055	-0.197347	8.13117e-06	8.45149e-05	0.150843	5.98133e-15	1.93547e-14
PWY0-862: (5Z)-dodec-5-enoate biosynthesis	Fatty Acid and Lipid Biosynthesis	291	135	113	0	1	0	4	3	75	8	0.000602047	0.000556182	0.00115253	0.00204173	-0.252068	-0.122432	0.0191752	0.584098	0.00965329	1.55013e-08	6.25523e-08	-0.00587136	0.921254	0.954653	0.288504	1.59053e-28	2.09827e-27
PWY-1042: glycolysis IV (plant cytosol)	Glycolysis	299	42	219	0	0	3	7	1	14.2857	15	0.0458659	0.0444892	0.0446908	0.0429507	0.0205401	-0.0105303	0.0229622	-0.0513476	-0.00130432	0.000318508	0.000581108	0.00799245	0.511579	0.693422	-0.0216923	3.87603e-05	5.9088e-05
PWY-1269: CMP-3-deoxy-D-manno-octuloso0te biosynthesis I	Carbohydrates Biosynthesis	271	45	209	1	0	0	0	0	0	2	0.00218826	0.00313196	0.00320885	0.0036104	-0.281214	0.290488	0.29408	0.182911	-0.00117273	0.348413	0.399684	-0.11058	0.00894948	0.026927	0.189597	1.30783e-24	8.46388e-24
PWY-1861: formaldehyde assimilation II (RuMP Cycle)	C1 Compounds Utilization and Assimilation	282	80	167	0	0	0	17	6	35.2941	27	0.00192332	0.00134077	0.00151404	0.00108157	0.145567	-0.184681	-0.138608	-0.139388	0.00357896	0.00846472	0.012904	-0.10355	0.0263564	0.0659872	-0.118325	5.58754e-08	1.03039e-07
PWY-241: C4 photosynthetic carbon assimilation cycle, 0DP-ME type	Photosynthesis	266	38	195	0	0	0	0	0	0	3	0.00116024	0.00168318	0.0019327	0.000913889	-0.0747394	0.303545	0.321426	-0.364654	0.00305014	0.0174095	0.025739	0.0166547	0.700551	0.84312	-0.039104	0.0417251	0.0500409
PWY-2723: trehalose degradation V	Carbohydrates Degradation	297	49	228	0	0	1	4	2	50	5	0.000151483	6.5601e-05	0.000373312	0.000595013	-0.100546	-0.432287	-0.22202	0.520424	0.0164123	3.78982e-09	1.7807e-08	0.0191561	0.843097	0.91256	0.215394	8.12941e-08	1.48319e-07
PWY-2941: L-lysine biosynthesis II	Amino Acids Biosynthesis	298	100	142	0	0	2	6	6	100	11	0.0140071	0.0104836	0.0131489	0.0150177	0.046991	-0.126166	-0.136622	0.089379	0.00539685	3.8345e-13	4.38411e-12	0.0354414	0.154333	0.27571	-0.00184407	0.863802	0.873995
PWY-2942: L-lysine biosynthesis III	Amino Acids Biosynthesis	300	40	218	0	0	1	8	4	50	13	0.0371847	0.0390476	0.0418592	0.0373362	-0.0227562	0.0333462	0.0936491	-0.0345151	-0.000353075	0.234937	0.280778	0.0407222	4.81392e-05	0.000336974	0.00631629	0.144051	0.163608
PWY-3001: superpathway of L-isoleucine biosynthesis I	Amino Acids Biosynthesis	300	49	207	0	0	2	10	4	40	14	0.0289243	0.0273153	0.027484	0.0279994	0.0226111	-0.028995	-0.0200261	-0.0134303	-0.000284623	0.352897	0.402138	0.0328864	0.00143901	0.00567333	-0.0144775	0.00117127	0.0016265
PWY-3781: aerobic respiration I (cytochrome c)	Photosynthesis	242	23	199	0	0	0	1	1	100	17	9.26478e-05	2.81665e-05	2.62285e-05	0.000312581	-0.00949119	-0.274662	-0.687527	0.274384	0.00258964	0.409884	0.452058	-0.17288	0.0855249	0.172559	0.079073	0.0507454	0.0600196
PWY-3841: folate transformations II	Vitamin Biosynthesis	301	43	204	0	1	1	11	4	36.3636	15	0.0189771	0.0214973	0.0224161	0.0240738	-0.092388	0.020114	0.119655	0.121519	-0.00237113	2.36689e-07	6.88002e-07	0.0130848	0.395418	0.584605	0.0841019	1.71058e-35	3.45134e-34
PWY-4041: &gamma;-glutamyl cycle	Cofactor Biosynthesis	293	55	188	0	0	4	0	0	0	7	0.000261903	0.000140889	0.000586335	0.0014164	-0.189336	-0.376732	-0.27518	0.730293	0.0171676	3.7258e-11	2.97198e-10	-0.140996	0.112916	0.212803	0.312819	2.12757e-16	8.1084e-16
PWY-4242: pantothe0te and coenzyme A biosynthesis III	Cofactor Biosynthesis	296	42	214	0	0	3	6	4	66.6667	13	0.00846986	0.00741384	0.00784374	0.00805922	0.0455379	-0.0172389	-0.0527737	-0.0569957	0.0025324	2.71788e-05	5.68436e-05	-0.0052918	0.79416	0.906554	-0.0399054	5.54138e-06	8.75896e-06
PWY-4702: phytate degradation I	Sugar Derivatives Degradation	251	79	125	1	1	0	11	10	90.9091	16	0.000821476	0.000397124	0.000700375	0.00085052	0.106833	-0.281369	-0.189665	0.114211	0.014909	8.60931e-10	4.76289e-09	-0.349845	2.62217e-05	0.00021613	-0.0264666	0.456964	0.496009
PWY490-3: nitrate reduction VI (assimilatory)	Inorganic Nutrients Metabolism	221	36	174	0	1	0	3	3	100	5	0.000111894	0.000109236	0.000110749	0.000159814	-0.013314	-0.134676	-0.100159	0.277389	0.00355699	0.0395518	0.054483	-0.034592	0.566811	0.733284	0.0755362	0.0055001	0.00709223
PWY-4981: L-proline biosynthesis II (from arginine)	Amino Acids Biosynthesis	293	41	214	0	1	3	2	2	100	11	0.0101225	0.00807957	0.00924849	0.0101933	0.0603195	-0.0810641	-0.0915278	-0.00951205	0.00368183	1.38436e-06	3.49144e-06	0.0825258	0.00128277	0.00511616	-0.033896	0.00221177	0.00294045
PWY-4984: urea cycle	Inorganic Nutrients Metabolism	293	23	244	0	0	20	1	1	100	26	0.00138189	0.00169927	0.00197315	0.00172538	-0.11549	0.115158	0.230545	0.018037	0.00113091	0.274122	0.323106	-0.0237083	0.49844	0.686606	0.073099	2.04936e-06	3.37947e-06
PWY4FS-7: phosphatidylglycerol biosynthesis I (plastidic)	Fatty Acid and Lipid Biosynthesis	269	42	201	0	2	0	1	1	100	6	0.0022357	0.0035272	0.00452905	0.00509578	-0.333874	0.124556	0.269391	0.439981	-0.00143275	0.331857	0.385854	0.0294587	0.558305	0.728131	0.289858	7.39521e-39	1.9512e-37
PWY4FS-8: phosphatidylglycerol biosynthesis II (non-plastidic)	Fatty Acid and Lipid Biosynthesis	271	42	200	0	2	0	1	1	100	6	0.0022357	0.0035272	0.00452904	0.00508694	-0.333718	0.124858	0.269379	0.439368	-0.00142418	0.33468	0.385902	0.0296485	0.55571	0.727513	0.2896	8.34043e-39	2.04341e-37
PWY4LZ-257: superpathway of fermentation (Chlamydomo0s reinhardtii)	Fermentation	272	70	156	0	0	0	5	2	40	8	0.000838607	0.000790683	0.00119325	0.00102442	-0.104524	0.0650202	0.0494398	0.164432	0.00625454	1.71527e-11	1.47084e-10	-0.0889951	0.00432016	0.0137205	0.0950117	3.99812e-12	1.01582e-11
PWY-5005: biotin biosynthesis II	Vitamin Biosynthesis	0	0	0	0	0	0	0	0	0	0	0.000824397	0.00123354	0.000797484	0.00126961	-0.0784287	0.120944	0.092052	-0.00673883	-0.00743557	2.70809e-07	7.67665e-07	0.102458	0.0365153	0.0882024	0.0312341	0.134805	0.153615
PWY-5022: 4-aminobutanoate degradation V	AMINE DEG	183	77	74	1	0	0	6	5	83.3333	31	0.00046615	0.000519131	0.000931808	0.000570922	-0.0933064	0.061132	0.109781	0.0956124	0.0114247	4.82809e-13	5.34205e-12	-0.174181	0.00115617	0.00472101	0.0763032	0.00123779	0.00171194
PWY-5030: L-histidine degradation III	Amino Acids Degradation	0	0	0	0	0	0	0	0	0	0	0.00110067	0.00150981	0.00213182	0.00157101	-0.223458	0.268758	0.40503	0.0159014	0.00622223	1.86254e-08	7.25968e-08	-0.0464274	0.211187	0.358599	0.127848	3.56431e-15	1.19859e-14
PWY-5083: 0D/0DH phosphorylation and dephosphorylation	NAD Metabolism	298	54	201	0	0	1	7	2	28.5714	10	0.000317875	0.000186685	0.00075583	0.00135858	-0.22837	-0.280212	-0.131319	0.698619	0.0169418	6.90255e-12	6.39885e-11	-0.0752241	0.378108	0.56882	0.31401	5.11113e-18	2.13795e-17
PWY-5097: L-lysine biosynthesis VI	Amino Acids Biosynthesis	298	38	218	0	0	2	9	6	66.6667	24	0.0434499	0.0450138	0.0468827	0.0418786	-0.00609316	0.0266588	0.0834122	-0.0604799	-0.0010039	0.00156036	0.0026627	0.0510511	1.80712e-06	2.58267e-05	-0.00905288	0.0496895	0.0591788
PWY-5100: pyruvate fermentation to acetate and lactate II	Fermentation	299	57	206	0	0	2	3	3	100	6	0.0200603	0.0169386	0.0187958	0.0183314	0.0685817	-0.0487122	-0.0618064	-0.0757605	0.00288862	3.25065e-09	1.59282e-08	-0.0119131	0.466614	0.655937	-0.0552101	8.67934e-15	2.73121e-14
PWY-5101: L-isoleucine biosynthesis II	Amino Acids Biosynthesis	279	63	167	0	1	0	2	2	100	5	0.00512364	0.00454284	0.00532193	0.00464985	0.0435242	0.0143583	-0.00713195	-0.117137	0.00375155	8.16135e-06	1.85387e-05	-0.000685849	0.980661	0.980666	-0.053043	1.83231e-05	2.83101e-05
PWY-5103: L-isoleucine biosynthesis III	Amino Acids Biosynthesis	300	51	214	0	0	2	7	5	71.4286	12	0.0350211	0.0316668	0.0325933	0.0322989	0.0458403	-0.0417438	-0.0358579	-0.0455724	0.000447968	0.175067	0.218356	0.0220084	0.0477623	0.109949	-0.0347589	6.15607e-13	1.66262e-12
PWY-5104: L-isoleucine biosynthesis IV	Amino Acids Biosynthesis	294	49	195	0	0	1	7	3	42.8571	10	0.0147476	0.0122545	0.0140751	0.00914263	0.138433	0.0660364	-0.0175489	-0.399713	0.00609736	9.85092e-10	5.27948e-09	-0.0981344	0.00343823	0.0114496	-0.176647	1.82576e-32	2.84652e-31
PWY-5121: superpathway of geranylgeranyl diphosphate biosynthesis II (via MEP)	Polyprenyl Biosynthesis	279	113	91	0	0	0	3	3	100	7	0.00420184	0.00284376	0.0044159	0.00414702	0.0813987	-0.109423	-0.102094	-0.0278562	0.0122542	6.55727e-28	2.24914e-25	-0.0752191	0.0432852	0.10169	-0.048897	0.00246267	0.00326138
PWY-5136: fatty acid &beta;-oxidation II (peroxisome)	Fatty Acid and Lipid Degradation	255	154	71	1	1	0	1	0	0	6	0.00167033	0.00114435	0.0016312	0.000978784	0.154332	-0.0402458	-0.0201728	-0.349967	0.00976915	3.01072e-18	1.08131e-16	-0.0325149	0.387386	0.575209	-0.165782	2.67711e-23	1.58319e-22
PWY-5138: unsaturated, even numbered fatty acid &beta;-oxidation	Fatty Acid and Lipid Degradation	222	41	154	0	0	0	0	0	0	1	4.11522e-05	2.11473e-05	9.68413e-05	0.00015326	-0.149449	-0.364911	-0.112657	0.493336	0.0124312	0.000112166	0.00021614	0.0817834	0.47898	0.667847	0.241458	6.23756e-07	1.06442e-06
PWY-5154: L-arginine biosynthesis III (via N-acetyl-L-citrulline)	Amino Acids Biosynthesis	271	67	164	0	0	3	6	6	100	10	0.00432197	0.00495573	0.00549779	0.00626506	-0.131589	0.0568046	0.160095	0.153171	-0.00124785	0.111203	0.14448	0.0158581	0.547562	0.72515	0.112486	1.51354e-22	8.51053e-22
PWY-5173: superpathway of acetyl-CoA biosynthesis	Acetyl CoA Biosynthesis	281	57	189	0	0	0	3	0	0	4	0.000154509	6.58469e-05	0.000256248	0.00189905	-0.239928	-0.45338	-0.292498	0.894647	0.0144977	6.44286e-10	3.87702e-09	-0.0771297	0.339362	0.526702	0.380683	4.26438e-28	5.41734e-27
PWY-5177: glutaryl-CoA degradation	Carboxylates Degradation	295	34	226	0	1	0	6	2	33.3333	9	0.00773106	0.00691441	0.00699736	0.00511299	0.176508	0.0994166	0.0947081	-0.590955	0.000869871	0.367917	0.413055	0.115798	0.000392088	0.00192123	-0.238998	5.99856e-60	6.85835e-58
PWY-5188: tetrapyrrole biosynthesis I (from glutamate)	Cofactor Biosynthesis	300	49	221	0	0	3	8	2	25	17	0.0213895	0.0177474	0.0183416	0.0188626	0.0793241	-0.0823336	-0.0808582	-0.0584757	0.000548146	0.214014	0.258475	-0.0110107	0.458163	0.650875	-0.0554666	9.67271e-18	3.99727e-17
PWY-5189: tetrapyrrole biosynthesis II (from glycine)	Cofactor Biosynthesis	282	80	157	0	0	0	3	2	66.6667	7	0.00428843	0.00304147	0.00354582	0.00378334	0.119624	-0.124168	-0.143166	-0.0788934	0.00329244	0.000265735	0.000495366	0.0445101	0.142816	0.260564	-0.082839	3.53115e-10	7.43058e-10
PWY-5198: factor 420 biosynthesis	Cofactor Biosynthesis	280	78	160	0	0	0	14	12	85.7143	33	0.000926089	0.00042068	0.000618429	0.000333523	0.0956132	-0.229738	-0.260035	0.325389	0.00461523	0.0903242	0.119619	-0.269768	0.00249501	0.00864433	-0.0593741	0.201232	0.2241
PWY-5345: superpathway of L-methionine biosynthesis (by sulfhydrylation)	Amino Acids Biosynthesis	220	103	51	3	0	2	0	0	0	8	0.00248606	0.00230402	0.00331231	0.00213112	-0.0477169	0.136698	0.171801	-0.134025	0.0110441	3.61351e-13	4.29446e-12	-0.227089	1.12225e-05	0.000101298	-0.00620306	0.780855	0.799756
PWY-5347: superpathway of L-methionine biosynthesis (transsulfuration)	Amino Acids Biosynthesis	299	43	212	0	0	2	7	3	42.8571	25	0.0183337	0.0167737	0.0175386	0.0163087	0.0488153	-0.0190148	-0.00471743	-0.0918038	0.00056658	0.169155	0.212487	0.0437796	0.00160767	0.00626626	-0.0476125	2.92705e-15	9.94097e-15
PWY-5367: petroseli0te biosynthesis	Fatty Acid and Lipid Biosynthesis	294	143	121	0	1	0	12	12	100	21	0.00785537	0.00835377	0.00737745	0.00690417	0.0529723	0.016519	0.163736	-0.258965	-0.00963107	4.30978e-12	4.22358e-11	0.289952	6.25243e-10	1.18288e-07	-0.082826	5.6108e-05	8.44081e-05
PWY-5384: sucrose degradation IV (sucrose phosphorylase)	Carbohydrates Degradation	0	0	0	0	0	0	0	0	0	0	0.00063602	0.000570298	0.00095278	0.0023405	-0.191731	-0.302908	-0.136593	0.764108	0.00798043	3.39858e-05	6.98031e-05	0.00489348	0.940056	0.965387	0.305971	3.55555e-27	3.81111e-26
PWY-5464: superpathway of cytosolic glycolysis (plants), pyruvate dehydroge0se and TCA cycle	Glycolysis	267	162	44	0	0	0	2	2	100	6	0.000271749	0.000193409	0.000358676	0.000960884	-0.139071	-0.303464	-0.172713	0.570226	0.00728518	7.54843e-06	1.7613e-05	-0.0302328	0.593808	0.755943	0.235376	4.51889e-22	2.38458e-21
PWY-5484: glycolysis II (from fructose 6-phosphate)	Glycolysis	280	74	171	2	1	0	3	2	66.6667	6	0.00580376	0.00533631	0.00688609	0.00911649	-0.143624	-0.00717205	0.0222937	0.322489	0.00488401	2.96264e-06	7.36367e-06	-0.123202	0.000453995	0.00213316	0.157485	9.58923e-25	6.44923e-24
PWY-5505: L-glutamate and L-glutamine biosynthesis	Amino Acids Biosynthesis	222	49	134	0	1	0	68	18	26.4706	79	0.000255218	0.00021636	0.000462336	0.000358913	-0.0628809	-0.111405	0.0479276	0.25295	0.0102423	7.16869e-09	3.11248e-08	-0.0604469	0.321428	0.508064	0.104427	0.000137355	0.000203073
PWY-561: superpathway of glyoxylate cycle and fatty acid degradation	Fatty Acid and Lipid Degradation	297	141	103	0	0	1	0	0	0	1	0.00028062	0.000166095	0.000570758	0.000493461	-0.0369057	-0.16726	0.0259057	0.169031	0.0143521	5.39316e-10	3.30331e-09	-0.0128264	0.873601	0.930575	0.0777631	0.0209915	0.0259931
PWY-5656: mannosylglycerate biosynthesis I	Organic solutes Biosynthesis	0	0	0	0	0	0	0	0	0	0	2.47455e-05	2.18524e-05	7.50377e-05	7.52393e-05	-0.1339	-0.0738814	-0.0209026	0.304976	0.0148721	3.12736e-06	7.71714e-06	-0.100969	0.369116	0.55774	0.156923	0.00143573	0.00197773
PWY-5659: GDP-mannose biosynthesis	Carbohydrates Biosynthesis	299	37	235	0	1	4	10	4	40	18	0.0122541	0.0119471	0.0139718	0.0113801	0.00954208	0.0451143	0.0954987	-0.120628	0.00258108	5.12217e-06	1.25493e-05	0.0174979	0.35726	0.548746	-0.0327639	6.86757e-05	0.000102416
PWY-5667: CDP-diacylglycerol biosynthesis I	Fatty Acid and Lipid Biosynthesis	300	37	219	0	0	1	9	2	22.2222	23	0.0438304	0.0445672	0.046334	0.0429744	-0.00615841	0.0145905	0.0692608	-0.0408397	-0.00118378	0.000547146	0.000962416	0.0572835	6.90548e-07	1.59226e-05	-0.00411964	0.407622	0.443855
PWY-5676: acetyl-CoA fermentation to butanoate II	Fermentation	243	51	161	0	1	13	0	0	0	19	0.00253415	0.00289281	0.00331456	0.00274344	-0.0792233	0.12711	0.0858921	0.00609687	0.00403782	6.44256e-05	0.000129228	0.0347914	0.309081	0.49623	0.0398774	0.00738487	0.00945153
PWY-5686: UMP biosynthesis	Nucleosides and Nucleotides Biosynthesis	298	50	214	0	0	1	7	5	71.4286	14	0.0554125	0.0549176	0.0578711	0.0532382	0.00417193	0.00441988	0.0467357	-0.0417198	-0.00026282	0.335274	0.385902	0.0425257	3.77886e-06	4.46948e-05	-0.0103451	0.00915466	0.0116298
PWY-5690: TCA cycle II (plants and fungi)	TCA cycle	276	76	172	1	0	0	1	1	100	4	0.00218794	0.00292932	0.00373105	0.00310192	-0.2058	0.280409	0.261528	0.0572737	0.00576722	7.28992e-09	3.12555e-08	0.0549134	0.101274	0.195152	0.118988	3.41335e-16	1.28657e-15
PWY-5692: allantoin degradation to glyoxylate II	AMINE DEG	285	44	232	0	0	0	4	3	75	8	5.78096e-05	3.37479e-05	0.000100891	5.74606e-05	0.0335946	-0.120011	0.0187844	0.0174758	0.0116223	5.71648e-06	1.37671e-05	-0.00946532	0.918338	0.954597	-0.0047879	0.905806	0.911118
PWY-5695: urate biosynthesis/inosine 5'-phosphate degradation	Polyamine Biosynthesis	300	52	201	0	0	2	7	2	28.5714	10	0.0183582	0.0212453	0.0243363	0.0220312	-0.0958834	0.0659458	0.170663	0.0571607	0.000334753	0.366509	0.413055	0.0184649	0.138862	0.254705	0.069739	4.76937e-37	1.0906e-35
PWY-5705: allantoin degradation to glyoxylate III	AMINE DEG	297	38	232	0	0	1	2	2	100	4	8.95257e-05	4.87359e-05	0.000208659	0.000368179	-0.154317	-0.273006	-0.0877621	0.452592	0.0113287	9.56338e-06	2.11628e-05	-0.0423266	0.637204	0.789029	0.214253	1.23001e-08	2.38358e-08
PWY-5723: Rubisco shunt	other	299	64	174	0	1	2	4	2	50	8	0.000410382	0.000233839	0.000873828	0.00149	-0.181299	-0.312753	-0.189067	0.609734	0.015874	3.38887e-10	2.15256e-09	-0.112489	0.202522	0.345597	0.27131	3.48763e-13	9.49411e-13
PWY-5791: 1,4-dihydroxy-2-0phthoate biosynthesis II (plants)	Quinone Biosynthesis	284	75	157	0	0	0	2	1	50	4	0.000276905	0.000249072	0.00052814	0.00119696	-0.224016	-0.153107	-0.0652412	0.585933	0.00717423	1.81335e-05	3.91181e-05	0.0378759	0.516973	0.693422	0.275977	8.15306e-28	9.32166e-27
PWY-5837: 1,4-dihydroxy-2-0phthoate biosynthesis I	Quinone Biosynthesis	285	77	156	0	0	0	2	2	100	4	0.000276905	0.000249072	0.00052814	0.00119696	-0.224016	-0.153107	-0.0652412	0.585933	0.00717423	1.81335e-05	3.91181e-05	0.0378759	0.516973	0.693422	0.275977	8.15306e-28	9.32166e-27
PWY-5838: superpathway of me0quinol-8 biosynthesis I	Quinone Biosynthesis	298	61	185	0	0	2	2	2	100	6	0.000324087	0.000249809	0.000748633	0.00122098	-0.176844	-0.258241	-0.00356102	0.423099	0.0110754	4.47702e-08	1.53562e-07	-0.0235777	0.73935	0.86552	0.225563	4.24604e-14	1.25551e-13
PWY-5840: superpathway of me0quinol-7 biosynthesis	Quinone Biosynthesis	283	104	127	0	0	0	4	3	75	4	0.00051487	0.00051896	0.000930682	0.0013554	-0.157905	-0.105617	-0.00184058	0.404126	0.00641237	5.73963e-06	1.37671e-05	-0.0182171	0.715859	0.852569	0.193209	4.02949e-19	1.74951e-18
PWY-5845: superpathway of me0quinol-9 biosynthesis	Quinone Biosynthesis	297	41	212	0	0	1	4	2	50	7	0.000240283	0.000172574	0.000550239	0.00103509	-0.171807	-0.271228	-0.0312518	0.361451	0.0119335	1.02679e-07	3.20172e-07	-0.0800654	0.311048	0.49623	0.20736	3.39598e-10	7.19025e-10
PWY-5850: superpathway of me0quinol-6 biosynthesis I	Quinone Biosynthesis	297	41	212	0	0	0	2	1	50	5	0.000241228	0.000172574	0.000550239	0.00103937	-0.171682	-0.259323	-0.0242682	0.348189	0.0120926	6.65905e-08	2.17529e-07	-0.0749769	0.341596	0.527781	0.202441	6.76575e-10	1.38961e-09
PWY-5855: ubiquinol-7 biosynthesis (prokaryotic)	Quinone Biosynthesis	297	39	228	0	0	3	3	1	33.3333	9	0.000120993	7.59919e-05	0.000315498	0.000637701	-0.217302	-0.363996	-0.0849299	0.620702	0.016016	4.33446e-09	1.9308e-08	-0.0195033	0.840827	0.91256	0.30563	1.0305e-13	2.87366e-13
PWY-5856: ubiquinol-9 biosynthesis (prokaryotic)	Quinone Biosynthesis	297	41	232	0	0	1	6	4	66.6667	12	0.000120993	7.59919e-05	0.000315498	0.000637701	-0.217302	-0.363996	-0.0849299	0.620702	0.016016	4.33446e-09	1.9308e-08	-0.0195033	0.840827	0.91256	0.30563	1.0305e-13	2.87366e-13
PWY-5857: ubiquinol-10 biosynthesis (prokaryotic)	Quinone Biosynthesis	297	43	229	0	1	2	5	2	40	14	0.000120993	7.59919e-05	0.000315498	0.000637701	-0.217302	-0.363996	-0.0849299	0.620702	0.016016	4.33446e-09	1.9308e-08	-0.0195033	0.840827	0.91256	0.30563	1.0305e-13	2.87366e-13
PWY-5860: superpathway of demethylme0quinol-6 biosynthesis I	Quinone Biosynthesis	297	48	215	0	0	0	4	4	100	4	0.000183712	0.000122216	0.000425465	0.000848105	-0.175569	-0.292261	-0.0511141	0.379505	0.012903	5.95964e-08	1.98506e-07	-0.0815192	0.330706	0.517955	0.215271	6.67858e-10	1.37997e-09
PWY-5861: superpathway of demethylme0quinol-8 biosynthesis	Quinone Biosynthesis	298	47	209	0	0	2	4	3	75	9	0.000248057	0.000177535	0.000591306	0.00100396	-0.179988	-0.28972	-0.0282608	0.458352	0.0118588	3.47908e-08	1.23023e-07	-0.028125	0.708603	0.846868	0.238545	5.34989e-14	1.5551e-13
PWY-5862: superpathway of demethylme0quinol-9 biosynthesis	Quinone Biosynthesis	296	39	212	0	0	0	5	4	80	5	0.000183057	0.000122216	0.000425465	0.000845127	-0.175778	-0.304938	-0.0582176	0.393875	0.0127254	9.44129e-08	2.99848e-07	-0.0870959	0.300011	0.487696	0.220611	3.31431e-10	7.10506e-10
PWY-5863: superpathway of phylloquinol biosynthesis	Quinone Biosynthesis	284	80	164	0	0	0	2	1	50	4	0.000261257	0.000241638	0.00043664	0.000933037	-0.181014	-0.106223	-0.0610202	0.478424	0.0065968	2.21489e-05	4.71869e-05	0.0373098	0.493022	0.681881	0.221522	3.25189e-21	1.61652e-20
PWY-5896: superpathway of me0quinol-10 biosynthesis	Quinone Biosynthesis	297	40	224	0	0	0	4	3	75	8	0.000240283	0.000172574	0.000550239	0.00103509	-0.171807	-0.271228	-0.0312518	0.361451	0.0119335	1.02679e-07	3.20172e-07	-0.0800654	0.311048	0.49623	0.20736	3.39598e-10	7.19025e-10
PWY-5897: superpathway of me0quinol-11 biosynthesis	Quinone Biosynthesis	283	146	101	0	0	0	2	1	50	4	0.000616887	0.000647397	0.00112649	0.00185598	-0.207783	-0.0828317	0.0117964	0.458355	0.00573865	6.67279e-05	0.000131538	0.0401344	0.42495	0.615013	0.232533	9.06327e-27	8.18079e-26
PWY-5898: superpathway of me0quinol-12 biosynthesis	Quinone Biosynthesis	283	148	99	0	1	0	0	0	0	2	0.000616887	0.000647397	0.00112649	0.00185598	-0.207783	-0.0828317	0.0117964	0.458355	0.00573865	6.67279e-05	0.000131538	0.0401344	0.42495	0.615013	0.232533	9.06327e-27	8.18079e-26
PWY-5899: superpathway of me0quinol-13 biosynthesis	Quinone Biosynthesis	284	146	101	0	0	0	1	1	100	4	0.000616887	0.000647397	0.00112649	0.00185598	-0.207783	-0.0828317	0.0117964	0.458355	0.00573865	6.67279e-05	0.000131538	0.0401344	0.42495	0.615013	0.232533	9.06327e-27	8.18079e-26
PWY-5910: superpathway of geranylgeranyldiphosphate biosynthesis I (via mevalo0te)	Polyprenyl Biosynthesis	154	83	42	0	0	0	0	0	0	0	0.000201565	8.31608e-05	0.000234476	0.000469687	-0.0159446	-0.374313	-0.20761	0.49589	0.0107076	6.7862e-10	4.01322e-09	-0.03947	0.506968	0.693422	0.131217	3.80141e-07	6.61869e-07
PWY-5913: TCA cycle VI (obligate autotrophs)	TCA cycle	281	169	36	0	0	0	0	0	0	0	0.01556	0.0129238	0.0154008	0.0117464	0.0898598	0.0875326	0.079276	-0.343397	0.00727927	0.000145286	0.00027685	0.314784	1.07758e-06	2.05339e-05	-0.132891	2.04231e-06	3.37947e-06
PWY-5918: superpathay of heme biosynthesis from glutamate	Porphyrin Compounds Biosynthesis	275	68	158	0	0	0	18	14	77.7778	21	0.00046815	0.00071454	0.000686995	0.00123034	-0.255701	0.00691369	0.0775536	0.489474	-0.00272982	0.0531627	0.0717906	-0.0924768	0.0600923	0.131284	0.257961	9.23213e-32	1.37679e-30
PWY-5920: superpathway of heme biosynthesis from glycine	Porphyrin Compounds Biosynthesis	265	118	75	0	0	0	1	0	0	1	5.12033e-05	6.24842e-05	7.79126e-05	0.000227884	-0.144772	-0.228475	-0.119619	0.445693	0.00329299	0.128704	0.165338	-0.105158	0.187977	0.324	0.21897	3.18954e-10	6.92413e-10
PWY-5941: glycogen degradation II (eukaryotic)	POLYSACCHARIDES DEG	0	0	0	0	0	0	0	0	0	0	0.00392143	0.00309744	0.00232728	0.00336858	0.151019	-0.17395	-0.196037	-0.0852182	-0.0042129	0.000144596	0.00027685	0.0242446	0.516604	0.693422	-0.104805	3.25817e-10	7.02863e-10
PWY-5971: palmitate biosynthesis II (bacteria and plants)	Fatty Acid and Lipid Biosynthesis	284	146	75	0	4	0	5	3	60	11	0.000744068	0.00076766	0.00143535	0.00183193	-0.230619	-0.0614281	0.0755097	0.505708	0.00975348	1.82573e-08	7.19799e-08	-0.0205851	0.733912	0.86552	0.255997	1.99379e-21	1.0207e-20
PWY-5973: cis-vacce0te biosynthesis	Fatty Acid and Lipid Biosynthesis	301	25	251	0	1	3	3	2	66.6667	11	0.0150946	0.020399	0.0212933	0.0178211	-0.148569	0.164747	0.265833	0.0308497	-0.00262388	9.31408e-06	2.0745e-05	0.0453453	0.0226148	0.0583225	0.0897647	5.10844e-25	3.80912e-24
PWY-5989: stearate biosynthesis II (bacteria and plants)	Fatty Acid and Lipid Biosynthesis	290	77	176	0	1	0	0	0	0	2	0.00500056	0.00660028	0.00633894	0.00490949	-0.0462086	0.178428	0.231657	-0.202277	-0.00409325	4.1925e-05	8.55968e-05	0.186838	3.19148e-08	1.40307e-06	-0.0240636	0.0992272	0.114596
PWY-6113: superpathway of mycolate biosynthesis	Fatty Acid and Lipid Biosynthesis	284	36	224	0	0	0	14	14	100	17	0.00073707	0.00076903	0.00137037	0.00105835	-0.169032	-0.00738031	0.131283	0.322874	0.00929975	2.64859e-08	9.76844e-08	0.0152104	0.795548	0.906554	0.175961	2.41292e-11	5.86972e-11
PWY-6121: 5-aminoimidazole ribonucleotide biosynthesis I	Nucleosides and Nucleotides Biosynthesis	298	57	197	0	0	1	13	8	61.5385	22	0.0491457	0.0463201	0.0493607	0.0482303	0.0146088	-0.0281892	0.0103463	-0.014099	0.000137565	0.624638	0.661267	0.0268731	0.00453818	0.0142772	-0.00884435	0.0306208	0.0372444
PWY-6122: 5-aminoimidazole ribonucleotide biosynthesis II	Nucleosides and Nucleotides Biosynthesis	298	63	197	0	0	2	12	9	75	22	0.0513591	0.0477897	0.050281	0.0493063	0.0250604	-0.0315454	-0.003219	-0.0268462	0.000176401	0.536834	0.577223	0.0295012	0.00216544	0.00773695	-0.0180413	1.45919e-05	2.27502e-05
PWY-6123: inosine-5'-phosphate biosynthesis I	Nucleosides and Nucleotides Biosynthesis	299	48	218	1	0	2	41	24	58.5366	51	0.017709	0.0172846	0.0176674	0.0211331	-0.0185831	-0.0287472	-0.0201372	0.0808664	-0.000162367	0.668149	0.702992	0.00718479	0.572945	0.733284	0.0306857	2.81286e-08	5.36005e-08
PWY-6124: inosine-5'-phosphate biosynthesis II	Nucleosides and Nucleotides Biosynthesis	301	52	224	0	0	5	42	23	54.7619	55	0.0155021	0.0150723	0.0157739	0.018936	-0.0211974	-0.0247212	-0.0141405	0.0795909	0.000398404	0.333384	0.385902	0.000414207	0.976155	0.980666	0.0318115	1.1861e-07	2.15255e-07
PWY-6125: superpathway of guanosine nucleotides de novo biosynthesis II	Nucleosides and Nucleotides Biosynthesis	297	46	223	0	4	11	4	2	50	37	0.0110925	0.0106383	0.012813	0.0142794	-0.0646436	-0.0165696	0.0250499	0.148375	0.00347075	1.29578e-13	1.7778e-12	-0.0728798	3.54329e-06	4.34053e-05	0.0733946	1.05258e-26	9.25729e-26
PWY-6126: superpathway of adenosine nucleotides de novo biosynthesis II	Nucleosides and Nucleotides Biosynthesis	300	47	202	1	0	2	7	5	71.4286	16	0.0180793	0.0163457	0.0195119	0.0213282	-0.0244065	-0.0619495	-0.00547467	0.11581	0.00257638	4.7809e-16	1.17132e-14	-0.0293681	0.00567485	0.0175358	0.0453232	1.29051e-22	7.37739e-22
PWY-6147: 6-hydroxymethyl-dihydropterin diphosphate biosynthesis I	Vitamin Biosynthesis	290	60	180	0	0	7	0	0	0	8	0.00518309	0.00437837	0.00525413	0.00520753	0.0149918	-0.0040101	-0.000779222	-0.0308462	0.00525329	1.25807e-06	3.19643e-06	0.178312	1.07572e-06	2.05339e-05	-0.0153598	0.331829	0.364799
PWY-6151: S-adenosyl-L-methionine cycle I	Amino Acids Biosynthesis	300	64	205	0	1	1	2	2	100	16	0.0501753	0.0495983	0.0510492	0.0491268	0.00220439	-0.0139092	0.0404875	-0.0167841	-0.0012904	3.34097e-05	6.90333e-05	0.064701	6.89725e-10	1.18288e-07	-0.00226608	0.615763	0.655921
PWY-6163: chorismate biosynthesis from 3-dehydroqui0te	Aromatic Compounds Biosynthesis	298	48	210	0	0	1	6	3	50	20	0.0515888	0.0506281	0.0520249	0.0480213	0.0165995	-0.000934977	0.037908	-0.0600328	-0.000846288	0.006688	0.01038	0.058171	3.27246e-08	1.40307e-06	-0.0215866	2.04595e-06	3.37947e-06
PWY-6167: flavin biosynthesis II (archaea)	Vitamin Biosynthesis	282	83	167	0	0	0	19	15	78.9474	35	0.00151483	0.000720904	0.00100323	0.000479063	0.147305	-0.243112	-0.347362	0.124298	0.00289745	0.208211	0.253585	-0.214216	0.00457868	0.0142772	-0.137419	0.000413715	0.000586381
PWY-6168: flavin biosynthesis III (fungi)	Vitamin Biosynthesis	279	9	262	0	1	5	0	0	0	6	0.00876782	0.012517	0.0127393	0.0122967	-0.208039	0.19652	0.295804	0.119686	-0.00279774	5.73595e-05	0.000115731	-0.0562262	0.0162074	0.0444732	0.142809	1.27557e-43	4.86135e-42
PWY-6174: mevalo0te pathway II (archaea)	Cofactor Biosynthesis	219	171	15	0	0	0	1	0	0	4	9.35675e-05	3.73714e-05	0.000113148	5.69546e-05	0.0260641	-0.31593	-0.0833594	0.599535	0.00515518	0.0330055	0.0469746	0.103542	0.200281	0.343483	0.064505	0.117526	0.134821
PWY-621: sucrose degradation III (sucrose invertase)	Aromatic Compounds Degradation	297	66	188	0	1	2	10	3	30	17	0.0233743	0.0218318	0.0200166	0.0209346	0.0553078	-0.0349295	-0.0254218	-0.0797583	-0.00331154	3.65549e-09	1.76596e-08	0.0911698	1.35057e-06	2.23821e-05	-0.0481328	3.734e-09	7.44629e-09
PWY-6263: superpathway of me0quinol-8 biosynthesis II	Quinone Biosynthesis	0	0	0	0	0	0	0	0	0	0	5.20747e-05	5.66495e-05	0.000103569	5.91459e-05	-0.0568396	-0.100569	0.131544	0.175386	0.00411962	0.0485997	0.0661496	-0.00185203	0.980666	0.980666	0.0903518	0.0085509	0.0109032
PWY-6270: isoprene biosynthesis I	Secondary Metabolites Biosynthesis	265	207	27	0	0	0	2	0	0	3	0.0117944	0.00714989	0.011568	0.0128818	0.0684992	-0.236332	-0.170192	0.158249	0.0125029	7.8196e-25	8.94041e-23	-0.158787	8.75247e-05	0.000517603	0.00888331	0.610864	0.65273
PWY-6277: superpathway of 5-aminoimidazole ribonucleotide biosynthesis	Nucleosides and Nucleotides Biosynthesis	298	63	197	0	0	2	12	9	75	21	0.0513591	0.0477897	0.050281	0.0493063	0.0250604	-0.0315454	-0.003219	-0.0268462	0.000176401	0.536834	0.577223	0.0295012	0.00216544	0.00773695	-0.0180413	1.45919e-05	2.27502e-05
PWY-6282: palmitoleate biosynthesis I (from (5Z)-dodec-5-enoate)	Fatty Acid and Lipid Biosynthesis	288	124	114	0	4	0	3	2	66.6667	7	0.00066707	0.000690607	0.00123809	0.00197786	-0.239176	-0.094136	0.0514705	0.518354	0.00858854	2.9547e-07	8.10969e-07	0.00285864	0.961044	0.975261	0.264019	7.2158e-25	5.05106e-24
PWY-6284: superpathway of unsaturated fatty acids biosynthesis (E. coli)	Fatty Acid and Lipid Biosynthesis	282	155	64	0	0	0	10	3	30	11	0.000677589	0.000719869	0.00120574	0.00140472	-0.18311	-0.0474105	0.102621	0.371591	0.00807146	6.31437e-07	1.66602e-06	0.0106918	0.850406	0.916391	0.198087	2.92722e-15	9.94097e-15
PWY-6285: superpathway of fatty acids biosynthesis (E. coli)	Fatty Acid and Lipid Biosynthesis	0	0	0	0	0	0	0	0	0	0	0.000350585	0.000340946	0.000782301	0.00110069	-0.236509	-0.0765839	0.0508461	0.39949	0.0102852	8.66763e-06	1.95592e-05	-0.086721	0.294995	0.482264	0.235821	3.16577e-11	7.6469e-11
PWY-6305: putrescine biosynthesis IV	Polyamine Biosynthesis	296	74	179	1	0	0	26	22	84.6154	36	0.00747331	0.00643711	0.00753551	0.00557422	0.100643	0.0382962	0.0355493	-0.288734	0.00432884	2.49635e-13	3.17128e-12	0.0341816	0.0843238	0.171142	-0.125295	1.63802e-46	9.36401e-45
PWY-6317: galactose degradation I (Leloir pathway)	Carbohydrates Degradation	298	50	204	0	1	2	9	5	55.5556	21	0.0320686	0.0305699	0.0327415	0.0310756	0.0104634	-0.0241366	0.0373891	-0.0245585	-0.000500508	0.196342	0.243123	0.0467721	0.000338519	0.00170753	-0.00806769	0.152158	0.172245
PWY-6353: purine nucleotides degradation II (aerobic)	Nucleosides and Nucleotides Degradation	300	71	200	2	0	1	44	21	47.7273	57	0.00638093	0.00545493	0.00659826	0.00670261	0.0218728	-0.0926774	-0.00213219	0.0359642	0.00103666	0.110435	0.144028	0.0806764	0.000226794	0.00121547	0.00311141	0.742216	0.765346
PWY-6385: peptidoglycan biosynthesis III (mycobacteria)	Cell Structures Biosynthesis	301	22	252	0	3	2	9	3	33.3333	16	0.0233722	0.0246567	0.0256839	0.0244792	-0.0277723	0.0334591	0.0790145	-0.014362	-0.000530237	0.15736	0.198435	0.0343516	0.00652067	0.0199695	0.0131786	0.0157496	0.0197157
PWY-6386: UDP-N-acetylmuramoyl-pentapeptide biosynthesis II (lysine-containing)	Cell Structures Biosynthesis	298	54	205	0	0	1	7	4	57.1429	16	0.0528573	0.0526621	0.0537475	0.0523064	-0.000463886	-0.00583914	0.0338586	-0.0140116	-0.00103758	0.000151777	0.000287621	0.0447015	1.26422e-06	2.23821e-05	-0.00104159	0.793422	0.809952
PWY-6387: UDP-N-acetylmuramoyl-pentapeptide biosynthesis I (meso-diaminopimelate containing)	Cell Structures Biosynthesis	298	56	203	0	0	1	7	4	57.1429	14	0.0516647	0.0515543	0.0527237	0.0509511	-0.00109727	-0.00441799	0.0360804	-0.0151888	-0.00100769	0.000169833	0.00032007	0.0448007	6.96323e-07	1.59226e-05	-0.000972089	0.802759	0.817052
PWY-6471: peptidoglycan biosynthesis IV (Enterococcus faecium)	Cell Structures Biosynthesis	0	0	0	0	0	0	0	0	0	0	0.0026999	0.00126315	0.00186141	0.00329406	0.0863161	-0.43424	-0.35409	0.343875	0.00842629	1.1661e-05	2.54758e-05	-0.273414	2.31168e-05	0.000198227	0.046353	0.0921786	0.107177
PWY-6507: 4-deoxy-L-threo-hex-4-enopyranuro0te degradation	Sugar Derivatives Degradation	297	75	200	1	1	2	13	12	92.3077	28	0.0080566	0.00843915	0.0081275	0.00705723	0.0499482	0.0842428	0.107624	-0.259472	-0.00158794	0.037649	0.0524944	0.102195	7.22464e-05	0.000450555	-0.0901241	8.86572e-16	3.23504e-15
PWY-6519: 8-amino-7-oxono0noate biosynthesis I	Vitamin Biosynthesis	285	80	131	0	0	0	2	1	50	3	0.000472934	0.000546331	0.00104251	0.00144021	-0.254896	-0.0581986	0.105546	0.482898	0.00840318	2.35097e-07	6.88002e-07	-0.013202	0.816523	0.91256	0.261438	1.38813e-25	1.13364e-24
PWY-6527: stachyose degradation	Carbohydrates Degradation	297	40	238	0	1	0	9	4	44.4444	27	0.0246788	0.0245701	0.0263189	0.0232711	0.0075489	0.016931	0.0810469	-0.0816577	-0.000571462	0.208487	0.253585	0.0528631	0.000554323	0.0025351	-0.0209953	0.00150685	0.00205917
PWY-6531: mannitol cycle	Sugar Derivatives Degradation	219	19	177	2	0	1	0	0	0	6	0.00026031	0.00069571	0.000591726	0.000663107	-0.351636	0.137022	0.302663	0.415719	-0.0124506	5.15621e-15	8.8429e-14	0.00748451	0.891695	0.943744	0.293623	1.1946e-30	1.70728e-29
PWY-6545: pyrimidine deoxyribonucleotides de novo biosynthesis III	Nucleosides and Nucleotides Biosynthesis	295	21	241	0	4	14	8	4	50	35	0.00838338	0.00813375	0.00961965	0.00845947	-0.0210742	0.0461417	0.065078	-0.0333858	0.00397064	5.78937e-13	6.01744e-12	-0.0577813	0.00176462	0.00657896	0.00350258	0.661077	0.695551
PWY-6549: L-glutamine biosynthesis III	Amino Acids Biosynthesis	0	0	0	0	0	0	0	0	0	0	0.00129541	0.00115257	0.00133018	0.000904467	0.0565662	0.00159606	0.0132505	-0.160144	0.00453957	0.00162219	0.00275451	0.118979	0.0150277	0.0415687	-0.0674491	0.00183847	0.00247292
PWY-6588: pyruvate fermentation to acetone	Fermentation	291	105	154	2	0	2	7	6	85.7143	14	0.00298176	0.00248909	0.00253468	0.00227808	0.0899959	-0.0432979	-0.0581349	-0.145461	0.0001731	0.837455	0.862604	-0.016207	0.570001	0.733284	-0.0846165	1.77163e-11	4.3405e-11
PWY-6590: superpathway of Clostridium acetobutylicum acidogenic fermentation	Fermentation	274	50	201	0	0	0	3	3	100	3	0.000779665	0.000977243	0.00107944	0.000546778	-0.0811372	0.156471	0.108869	-0.0587365	0.00334236	0.00289987	0.00466974	0.0283845	0.4586	0.650875	0.0347883	0.0505593	0.0600064
PWY-6595: superpathway of guanosine nucleotides degradation (plants)	Nucleosides and Nucleotides Degradation	296	85	181	1	0	2	16	11	68.75	27	0.00256324	0.00203213	0.00207047	0.00231653	0.0983029	-0.112104	-0.0503163	-0.0987177	-0.00172358	0.0633331	0.0848564	-0.00571765	0.854942	0.916391	-0.0723145	1.2182e-07	2.19918e-07
PWY-6606: guanosine nucleotides degradation II	Nucleosides and Nucleotides Degradation	299	69	200	0	0	2	22	8	36.3636	34	0.00331589	0.00279179	0.00304497	0.00301585	0.0740286	-0.0713516	0.0103093	-0.113537	-0.000505924	0.506636	0.54819	0.0610395	0.0174095	0.0470195	-0.0621327	2.59159e-08	4.96601e-08
PWY-6608: guanosine nucleotides degradation III	Nucleosides and Nucleotides Degradation	300	88	185	0	0	2	22	10	45.4545	29	0.00832156	0.00782123	0.00876587	0.00778998	0.032836	-0.00860153	0.0602542	-0.103955	0.000682985	0.202998	0.249564	0.0706847	9.23169e-05	0.00053669	-0.0393693	4.8592e-07	8.4177e-07
PWY-6609: adenine and adenosine salvage III	Nucleosides and Nucleotides Biosynthesis	300	44	213	0	0	1	9	4	44.4444	24	0.0238631	0.0216827	0.0231347	0.0249361	0.0142736	-0.071331	-0.0222023	0.0454842	-0.000210945	0.543532	0.582598	0.0381247	0.0011172	0.00461687	0.00716967	0.155771	0.175179
PWY-6612: superpathway of tetrahydrofolate biosynthesis	Vitamin Biosynthesis	283	40	228	0	0	0	67	24	35.8209	96	0.00349549	0.00313183	0.00365546	0.00382623	0.0107136	-0.0110093	0.0575978	-0.0523224	0.00207876	0.0310375	0.0443578	-0.0494051	0.130151	0.240009	-0.0144597	0.309377	0.34121
PWY-6628: superpathway of L-phenylalanine biosynthesis	Amino Acids Biosynthesis	0	0	0	0	0	0	0	0	0	0	0.00193095	0.000863514	0.00279629	0.0049756	-0.090558	-0.403724	-0.163696	0.608258	0.0142066	3.15252e-18	1.08131e-16	-0.0951857	0.0840146	0.171142	0.22093	9.34189e-21	4.38941e-20
PWY-6629: superpathway of L-tryptophan biosynthesis	Amino Acids Biosynthesis	296	52	190	0	0	4	4	3	75	11	0.000453365	0.000293189	0.00117407	0.00160007	-0.205744	-0.252988	-0.143909	0.525777	0.0113368	1.09761e-05	2.41334e-05	0.0149245	0.870263	0.929907	0.259998	1.54306e-11	3.8077e-11
PWY-6630: superpathway of L-tyrosine biosynthesis	Amino Acids Biosynthesis	0	0	0	0	0	0	0	0	0	0	0.00126138	0.000763527	0.00176319	0.00300863	-0.0889343	-0.299857	-0.211811	0.509702	0.0103199	4.13566e-08	1.43286e-07	0.0260193	0.686614	0.835137	0.193208	3.28159e-12	8.46304e-12
PWY66-389: phytol degradation	Alcohol Degradation	0	0	0	0	0	0	0	0	0	0	3.41638e-05	5.91661e-06	4.93346e-05	0.000241316	-0.233201	-0.468989	-0.235292	0.376387	0.0100979	0.0496565	0.0673209	-0.320046	0.0554545	0.123512	0.250556	0.00026659	0.000385824
PWY66-398: TCA cycle III (animals)	TCA cycle	0	0	0	0	0	0	0	0	0	0	0.000205103	0.000172727	0.000238951	0.00019859	0.00202812	-0.0915496	-0.0271173	0.127038	0.00554323	0.000309176	0.000567098	-0.184071	0.000644382	0.0029082	0.0298352	0.204907	0.227454
PWY66-399: gluconeogenesis III	Carbohydrates Biosynthesis	280	22	242	0	0	1	1	1	100	2	0.00309881	0.00301036	0.0042166	0.00316155	-0.0651519	0.0699766	0.161255	-0.011685	0.00546009	2.24106e-09	1.13042e-08	-0.0912771	0.00294529	0.0100023	0.0371141	0.00545705	0.00706328
PWY66-400: glycolysis VI (metazoan)	Glycolysis	145	56	55	0	0	0	0	0	0	0	0.00410152	0.00404688	0.00583827	0.00865941	-0.201964	-0.0674056	0.082196	0.474353	0.00350829	0.00183981	0.0030934	-0.0619151	0.102465	0.196343	0.2331	3.5796e-44	1.53475e-42
PWY66-409: superpathway of purine nucleotide salvage	Nucleosides and Nucleotides Biosynthesis	295	63	199	0	0	0	45	32	71.1111	59	0.00883441	0.0070573	0.00881898	0.0126126	-0.0268529	-0.17677	-0.0795063	0.273266	0.000874625	0.330779	0.385854	-0.0160591	0.595749	0.755943	0.088839	1.49072e-11	3.7052e-11
PWY66-422: D-galactose degradation V (Leloir pathway)	Carbohydrates Degradation	298	56	201	0	1	1	7	5	71.4286	21	0.0320926	0.03059	0.032795	0.0311013	0.0102567	-0.0244581	0.0375579	-0.0238938	-0.000485889	0.208054	0.253585	0.048679	0.000181642	0.00100489	-0.00776365	0.166641	0.186791
PWY-6690: cin0mate and 3-hydroxycin0mate degradation to 2-oxopent-4-enoate	Aromatic Compounds Degradation	277	46	219	0	0	0	0	0	0	4	4.23889e-05	2.31445e-05	0.000164359	0.000302594	-0.252744	-0.370248	-0.121076	0.521697	0.0189932	2.28257e-07	6.86774e-07	-0.00744186	0.953887	0.97376	0.299762	3.2035e-08	6.03736e-08
PWY-6700: queuosine biosynthesis	Nucleosides and Nucleotides Biosynthesis	301	46	198	0	1	0	4	1	25	6	0.0264756	0.0303072	0.0324446	0.0266984	-0.0502126	0.0898569	0.140112	-0.0509043	-3.18065e-05	0.926032	0.936959	0.0265778	0.021217	0.055132	0.0155967	0.00176608	0.00239433
PWY-6703: preQ0 biosynthesis	Secondary Metabolites Biosynthesis	303	36	228	0	1	0	6	3	50	9	0.0182965	0.0200288	0.0210066	0.0198181	-0.0492074	0.0598766	0.0940542	0.00177318	-0.000395263	0.327322	0.383179	-0.0168102	0.215752	0.364547	0.027618	2.65938e-06	4.34365e-06
PWY-6708: ubiquinol-8 biosynthesis (prokaryotic)	Quinone Biosynthesis	296	37	226	0	0	0	0	0	0	10	0.000120993	7.59919e-05	0.000315498	0.000637701	-0.217302	-0.363996	-0.0849299	0.620702	0.016016	4.33446e-09	1.9308e-08	-0.0195033	0.840827	0.91256	0.30563	1.0305e-13	2.87366e-13
PWY-6731: starch degradation III	POLYSACCHARIDES DEG	282	148	54	1	0	0	23	22	95.6522	28	9.38764e-05	6.11054e-05	0.000112747	0.000144195	0.0853021	-0.222532	-0.130194	0.0921469	0.00989848	7.66964e-05	0.000150325	-0.0354843	0.685639	0.835137	-0.0152067	0.68946	0.72099
PWY-6737: starch degradation V	POLYSACCHARIDES DEG	299	28	232	0	0	1	9	7	77.7778	25	0.055799	0.0589975	0.063708	0.0550929	-0.0202437	0.0409056	0.126871	-0.0671486	-0.00107322	0.00514778	0.00806251	0.0482472	0.000187619	0.00102148	-0.00182759	0.743033	0.765346
PWY-6803: phosphatidylcholine acyl editing	Fatty Acid and Lipid Biosynthesis	297	26	245	0	0	5	6	5	83.3333	14	0.000203789	0.000134024	0.000561325	0.000950673	-0.210139	-0.3121	-0.195853	0.65388	0.0155924	1.33011e-09	7.01891e-09	0.0133225	0.881285	0.935853	0.299164	3.90212e-15	1.29944e-14
PWY-6823: molybdenum cofactor biosynthesis	Cofactor Biosynthesis	295	56	226	0	0	0	3	3	100	5	7.07342e-05	3.6525e-05	0.000235835	0.00039476	-0.197765	-0.411775	-0.0354219	0.495397	0.0209095	2.82192e-11	2.30457e-10	0.0148162	0.894218	0.943744	0.272807	4.66854e-09	9.25612e-09
PWY-6859: all-trans-farnesol biosynthesis	other	259	58	186	0	0	0	7	2	28.5714	13	0.00105707	0.000518901	0.00104334	0.00225181	0.0706256	-0.252016	-0.247725	0.194182	0.018806	2.71388e-17	7.16047e-16	-0.148966	0.0467586	0.108366	0.00667475	0.836512	0.848887
PWY-6891: thiazole biosynthesis II (Bacillus)	Vitamin Biosynthesis	298	33	243	0	0	2	1	1	100	7	0.000236546	0.000112988	0.000636809	0.000966713	-0.158225	-0.392627	-0.170756	0.552695	0.0172377	2.30678e-10	1.54085e-09	-0.182889	0.0516616	0.117088	0.256067	1.10201e-10	2.53684e-10
PWY-6892: thiazole biosynthesis I (E. coli)	Vitamin Biosynthesis	285	54	199	0	1	0	9	8	88.8889	12	0.000602748	0.000392203	0.001001	0.00156719	-0.0928589	-0.216194	-0.104177	0.479687	0.00911166	2.33598e-10	1.54085e-09	-0.104659	0.0321848	0.0788527	0.17682	1.00048e-16	3.89962e-16
PWY-6895: superpathway of thiamin diphosphate biosynthesis II	Vitamin Biosynthesis	298	46	193	0	0	4	3	2	66.6667	9	0.000651183	0.000465804	0.00144657	0.00180415	-0.104881	-0.253044	-0.0401541	0.328393	0.0133254	7.45945e-10	4.19441e-09	-0.145656	0.0518872	0.117088	0.161323	3.0766e-07	5.41166e-07
PWY-6897: thiamin salvage II	Vitamin Biosynthesis	274	12	256	2	0	0	0	0	0	3	0.010142	0.0165143	0.0170482	0.0125241	-0.256849	0.353531	0.457904	-0.0117779	-0.00255109	0.00392313	0.00622979	0.0398674	0.180643	0.314521	0.134155	6.3817e-25	4.56025e-24
PWY-6901: superpathway of glucose and xylose degradation	Carbohydrates Degradation	261	152	40	0	0	0	1	0	0	1	0.00338265	0.0033746	0.00430037	0.00488158	-0.120871	-0.0081018	0.0966126	0.227996	0.00236177	0.00778744	0.011978	-0.0690482	0.0208016	0.0544652	0.125956	4.27642e-22	2.2919e-21
PWY-6936: seleno-amino acid biosynthesis	Amino Acids Biosynthesis	299	94	157	0	0	3	6	0	0	14	0.0150071	0.0118614	0.0151905	0.0146934	0.0513075	-0.0927892	-0.0485662	-0.00405281	0.00454944	8.01374e-15	1.30891e-13	0.00480208	0.806302	0.912371	-0.0247278	0.00351368	0.00459997
PWY-6969: TCA cycle V (2-oxoglutarate:ferredoxin oxidoreductase)	TCA cycle	281	39	224	0	0	1	1	0	0	3	0.00276901	0.00376219	0.00489061	0.00358636	-0.204822	0.298658	0.313194	0.00134345	0.00579206	2.44805e-08	9.12695e-08	0.0227255	0.516065	0.693422	0.10715	2.17893e-12	5.66192e-12
PWY-7003: glycerol degradation to butanol	Secondary Metabolites Biosynthesis	290	39	239	0	0	7	7	5	71.4286	17	0.00230674	0.00213603	0.00246235	0.00225743	-0.0294918	-0.0122945	0.0564896	0.0502909	0.000994843	0.249919	0.296617	-0.0727556	0.0129517	0.0376476	0.0322534	0.0122145	0.0154029
PWY-7013: L-1,2-propanediol degradation	Alcohol Degradation	0	0	0	0	0	0	0	0	0	0	0.000181924	7.80814e-05	0.000393348	0.000989086	-0.277902	-0.337773	-0.173441	0.661302	0.014995	0.000389509	0.000703166	-0.203219	0.162614	0.288997	0.329654	4.89982e-08	9.08453e-08
PWY-7111: pyruvate fermentation to isobutanol (engineered)	Secondary Metabolites Biosynthesis	298	57	210	0	0	1	7	5	71.4286	19	0.0573705	0.0542963	0.0571299	0.0545454	0.0185692	-0.0237234	0.0117646	-0.0280937	-0.000105046	0.704366	0.732114	0.0381759	4.30068e-05	0.00030732	-0.0146245	0.000286528	0.00041121
PWY-7115: C4 photosynthetic carbon assimilation cycle, 0D-ME type	Photosynthesis	122	43	60	0	0	0	4	4	100	5	0.00092398	0.000552393	0.00132823	0.00127174	-0.00474792	-0.207969	-0.055292	0.256345	0.0112404	4.69342e-19	2.29978e-17	-0.00382504	0.92762	0.955476	0.0736911	6.50873e-05	9.74889e-05
PWY-7117: C4 photosynthetic carbon assimilation cycle, PEPCK type	Photosynthesis	284	97	84	0	2	0	0	0	0	3	0.0147065	0.0140727	0.0150483	0.0116391	0.0881518	0.0778471	0.11108	-0.372489	0.00260328	0.137319	0.175094	0.279042	2.33264e-06	3.0898e-05	-0.135078	1.80653e-07	3.21058e-07
PWY-7184: pyrimidine deoxyribonucleotides de novo biosynthesis I	Nucleosides and Nucleotides Biosynthesis	299	46	223	0	6	13	1	0	0	27	0.00887504	0.00860314	0.0103404	0.0110299	-0.0676955	0.0016438	0.0334822	0.133703	0.00374046	3.63089e-13	4.29446e-12	-0.0784259	5.55125e-06	6.34693e-05	0.0706438	5.47674e-21	2.6458e-20
PWY-7187: pyrimidine deoxyribonucleotides de novo biosynthesis II	Nucleosides and Nucleotides Biosynthesis	300	61	190	0	0	1	12	6	50	16	0.0141998	0.0129711	0.013747	0.0142191	0.0204338	-0.0434905	-0.0101291	-0.00122109	0.000536706	0.127658	0.164611	0.00554485	0.639986	0.789623	-0.00883555	0.084685	0.0987991
PWY-7196: superpathway of pyrimidine ribonucleosides salvage	Nucleosides and Nucleotides Biosynthesis	299	30	234	0	1	5	12	9	75	22	0.00990693	0.00989861	0.010993	0.00902194	0.00179465	0.0453673	0.0984368	-0.111357	0.00131808	0.02628	0.0381951	-0.0370028	0.0643464	0.137943	-0.0253576	0.00367487	0.00477454
PWY-7197: pyrimidine deoxyribonucleotide phosphorylation	Nucleosides and Nucleotides Biosynthesis	299	40	228	0	6	14	1	1	100	27	0.00745629	0.00708826	0.0084106	0.00950282	-0.0664383	0.00369843	0.0286685	0.131849	0.00399659	2.50079e-10	1.61844e-09	-0.0947475	7.99583e-06	8.45149e-05	0.0691294	5.97774e-14	1.723e-13
PWY-7198: pyrimidine deoxyribonucleotides de novo biosynthesis IV	Nucleosides and Nucleotides Biosynthesis	247	231	3	0	0	0	0	0	0	0	0.000422884	0.000781369	0.000627094	0.000980268	-0.295523	0.0654998	0.154468	0.483753	-0.00438727	0.024888	0.0363259	0.153869	0.0235972	0.0599543	0.272626	3.50646e-19	1.54194e-18
PWY-7199: pyrimidine deoxyribonucleosides salvage	Nucleosides and Nucleotides Biosynthesis	300	61	206	0	0	3	20	14	70	62	0.00888713	0.00896035	0.00981688	0.0093649	-0.0204812	0.0136736	0.0687798	-0.00690336	0.000212288	0.645105	0.680834	0.0313019	0.0436937	0.101952	0.0119324	0.0752668	0.0884127
PWY-7204: pyridoxal 5'-phosphate salvage II (plants)	Vitamin Biosynthesis	300	158	76	0	1	0	0	0	0	2	0.000325682	0.000252522	0.000547365	0.000779248	-0.0897234	-0.192213	-0.0988859	0.367763	0.00991402	6.95372e-06	1.63365e-05	-0.0382248	0.624355	0.778741	0.151929	4.20887e-06	6.74599e-06
PWY-7208: superpathway of pyrimidine nucleobases salvage	Nucleosides and Nucleotides Biosynthesis	300	37	214	0	0	4	5	1	20	16	0.0166709	0.0147249	0.0155729	0.0175035	0.0194554	-0.0673408	-0.0492892	0.0462821	0.0007546	0.0948909	0.125183	-0.0358135	0.0185284	0.0492654	0.00292557	0.656072	0.692408
PWY-7209: superpathway of pyrimidine ribonucleosides degradation	Nucleosides and Nucleotides Degradation	0	0	0	0	0	0	0	0	0	0	0.00213189	0.00224023	0.00126894	0.0014424	0.11083	-0.0595591	-0.100789	-0.180286	-0.0124538	1.37964e-19	7.88697e-18	0.108736	0.0169587	0.0461653	-0.107886	1.74042e-07	3.10919e-07
PWY-7210: pyrimidine deoxyribonucleotides biosynthesis from CTP	Nucleosides and Nucleotides Biosynthesis	239	210	4	0	0	0	0	0	0	0	0.000538225	0.000968766	0.000812355	0.0012063	-0.286368	0.0604504	0.154276	0.469047	-0.00394542	0.0364568	0.0510395	0.142904	0.0292622	0.0727313	0.264775	2.01125e-19	9.07707e-19
PWY-7211: superpathway of pyrimidine deoxyribonucleotides de novo biosynthesis	Nucleosides and Nucleotides Biosynthesis	297	41	234	0	0	3	0	0	0	8	0.0082711	0.00843147	0.00860787	0.00744358	0.00321324	0.0776047	0.0796619	-0.131148	0.000301673	0.670986	0.703818	-0.0400401	0.0944916	0.187078	-0.0343791	0.000961919	0.00134121
PWY-7219: adenosine ribonucleotides de novo biosynthesis	Nucleosides and Nucleotides Biosynthesis	298	54	210	0	0	1	5	4	80	24	0.0785641	0.0772024	0.0812505	0.0773232	0.00136924	-0.00852942	0.0340651	-0.0158935	-0.000293608	0.228024	0.273469	0.039672	1.37033e-06	2.23821e-05	-0.00229325	0.517333	0.554516
PWY-7220: adenosine deoxyribonucleotides de novo biosynthesis II	Nucleosides and Nucleotides Biosynthesis	300	42	215	2	0	5	5	5	100	19	0.00912506	0.00810779	0.00986092	0.0114689	-0.030107	-0.0751571	-0.016935	0.147852	0.00297927	9.56741e-16	1.91262e-14	-0.0408423	0.00100108	0.00429214	0.0565196	1.85727e-25	1.41565e-24
PWY-7221: guanosine ribonucleotides de novo biosynthesis	Nucleosides and Nucleotides Biosynthesis	298	53	205	0	0	0	5	3	60	17	0.0515224	0.0515507	0.0536121	0.0531084	-0.010834	-0.00837103	0.0329887	0.0125919	-0.000605218	0.0122936	0.0184943	0.031076	0.000135136	0.000759863	0.0111615	0.00150647	0.00205917
PWY-7222: guanosine deoxyribonucleotides de novo biosynthesis II	Nucleosides and Nucleotides Biosynthesis	300	41	215	2	0	6	5	4	80	19	0.00912506	0.00810779	0.00986092	0.0114689	-0.030107	-0.0751571	-0.016935	0.147852	0.00297927	9.56741e-16	1.91262e-14	-0.0408423	0.00100108	0.00429214	0.0565196	1.85727e-25	1.41565e-24
PWY-7228: superpathway of guanosine nucleotides de novo biosynthesis I	Nucleosides and Nucleotides Biosynthesis	299	44	228	1	5	14	2	1	50	35	0.0120413	0.0116958	0.0139232	0.0157165	-0.0728765	-0.00735781	0.0291671	0.156399	0.00349396	4.90851e-11	3.74138e-10	-0.0791366	9.24579e-06	8.80918e-05	0.0793628	2.05494e-24	1.30527e-23
PWY-7229: superpathway of adenosine nucleotides de novo biosynthesis I	Nucleosides and Nucleotides Biosynthesis	300	44	208	1	0	2	7	3	42.8571	18	0.0227329	0.0205567	0.0244101	0.0266625	-0.0228759	-0.064494	-0.00725801	0.115687	0.00245623	2.58705e-17	7.16047e-16	-0.0246744	0.0109702	0.0321604	0.0445522	7.64647e-26	6.39692e-25
PWY-7234: inosine-5'-phosphate biosynthesis III	Nucleosides and Nucleotides Biosynthesis	291	85	155	0	0	4	7	7	100	14	0.0102541	0.0103821	0.00800894	0.013088	-0.00164341	-0.0289154	-0.12855	0.107445	-0.00435208	5.21033e-09	2.29121e-08	0.0419262	0.0934391	0.187078	0.022554	0.0368309	0.0444824
PWY-7235: superpathway of ubiquinol-6 biosynthesis (eukaryotic)	Quinone Biosynthesis	0	0	0	0	0	0	0	0	0	0	2.05127e-05	6.38247e-05	5.37304e-05	4.21598e-05	-0.122494	-0.124196	0.189214	0.366752	0.00101936	0.684077	0.715361	-0.138366	0.127583	0.237831	0.185789	3.01237e-05	4.61269e-05
PWY-7237: myo-, chiro- and scillo-inositol degradation	Sugar Derivatives Degradation	299	31	243	0	0	3	6	5	83.3333	13	0.0064522	0.00537134	0.00516433	0.00595637	0.0826443	-0.0776366	-0.0369363	-0.0982706	-0.00280698	0.0013278	0.00227717	-0.0115095	0.695477	0.84268	-0.0650835	3.42899e-07	6.00073e-07
PWY-724: superpathway of L-lysine, L-threonine and L-methionine biosynthesis II	Amino Acids Biosynthesis	299	41	217	0	1	1	11	8	72.7273	21	0.0341273	0.0340541	0.0353057	0.0319819	0.0101934	0.0127244	0.0476018	-0.0635978	-0.000381184	0.187101	0.232521	0.0393329	5.36705e-05	0.000367568	-0.0194488	3.86503e-06	6.22397e-06
PWY-7242: D-fructuro0te degradation	Sugar Derivatives Degradation	298	80	200	0	1	0	35	27	77.1429	48	0.00919488	0.00905736	0.00879114	0.00810124	0.0588794	0.040022	0.0603105	-0.20927	-0.00151664	0.0349516	0.049335	0.121891	5.06894e-07	1.44887e-05	-0.0823626	5.58933e-15	1.82585e-14
PWY-7254: TCA cycle VII (acetate-producers)	TCA cycle	297	57	184	0	1	3	1	0	0	6	0.000263948	0.000140558	0.000586941	0.000925574	-0.186648	-0.287893	-0.0794703	0.568176	0.0126984	1.2991e-07	4.01435e-07	-0.111696	0.179746	0.314521	0.257989	1.15069e-13	3.15749e-13
PWY-7269: 0D/0DP-0DH/0DPH mitochondrial interconversion (yeast)	NAD Metabolism	298	38	235	0	0	1	2	1	50	11	0.000190234	9.221e-05	0.000526116	0.0010412	-0.244291	-0.375192	-0.128887	0.660273	0.0188447	8.81802e-11	6.30121e-10	0.012384	0.901695	0.947287	0.328252	6.65675e-15	2.11414e-14
PWY-7279: aerobic respiration II (cytochrome c) (yeast)	Respiration	229	18	199	0	0	0	0	0	0	6	3.03044e-05	7.91447e-06	8.95718e-06	0.000208122	-0.207579	-0.371426	-0.569576	0.372291	0.00436952	0.376988	0.419524	-0.229039	0.152677	0.274179	0.2336	0.000204237	0.000296836
PWY-7282: 4-amino-2-methyl-5-phosphomethylpyrimidine biosynthesis (yeast)	Vitamin Biosynthesis	299	9	280	2	0	0	3	2	66.6667	7	0.00753338	0.0100954	0.0110792	0.0092691	-0.183058	0.228605	0.315379	0.00622378	-0.000411616	0.703971	0.732114	-0.154311	2.64649e-05	0.00021613	0.100956	2.8121e-10	6.18302e-10
PWY-7286: 7-(3-amino-3-carboxypropyl)-wyosine biosynthesis	Nucleosides and Nucleotides Biosynthesis	280	106	136	0	0	0	11	8	72.7273	14	0.000956026	0.000428945	0.000608209	0.000339933	0.124527	-0.148674	-0.285067	-0.0417534	0.00608416	0.028217	0.0406657	-0.262567	0.00372317	0.0120645	-0.132553	0.00356983	0.0046557
PWY-7315: dTDP-N-acetylthomosamine biosynthesis	Carbohydrates Biosynthesis	297	56	200	0	0	2	3	3	100	6	0.000238916	0.000118922	0.000575641	0.00114175	-0.221029	-0.385648	-0.0800352	0.679696	0.015381	1.03126e-08	4.31367e-08	-0.0293004	0.751801	0.877101	0.325087	1.53466e-16	5.91449e-16
PWY-7323: superpathway of GDP-mannose-derived O-antigen building blocks biosynthesis	Carbohydrates Biosynthesis	285	49	212	2	1	0	0	0	0	4	0.000636256	0.00141931	0.00148892	0.0016502	-0.430704	0.224289	0.417343	0.368115	-0.00528997	0.000393463	0.000706586	-0.0471254	0.360431	0.549457	0.314313	4.52482e-42	1.55201e-40
PWY-7328: superpathway of UDP-glucose-derived O-antigen building blocks biosynthesis	Carbohydrates Biosynthesis	275	64	157	1	7	0	0	0	0	13	0.000196667	0.000270771	0.000512927	0.000571904	-0.211329	0.0168927	0.011114	0.310309	0.00656892	0.000551744	0.000965552	0.0401557	0.554998	0.727513	0.183006	8.84828e-10	1.79583e-09
PWY-7357: thiamin formation from pyrithiamine and oxythiamine (yeast)	Vitamin Biosynthesis	299	24	221	0	1	1	7	4	57.1429	17	0.0276258	0.0258659	0.0270955	0.0240161	0.0456114	-0.00993167	0.0358942	-0.117164	-0.000318521	0.439732	0.483423	0.0775268	2.53673e-08	1.40307e-06	-0.0506328	5.15313e-17	2.03164e-16
PWY-7371: 1,4-dihydroxy-6-0phthoate biosynthesis II	Quinone Biosynthesis	0	0	0	0	0	0	0	0	0	0	0.000134553	0.000365119	0.000366528	0.00026958	-0.292473	0.146537	0.284853	0.274883	-0.0024901	0.213028	0.258193	0.0633953	0.366813	0.556712	0.236644	1.74961e-12	4.65206e-12
PWY-7383: a0erobic energy metabolism (invertebrates, cytosol)	Fermentation	290	22	254	0	5	0	0	0	0	17	0.00797973	0.00704312	0.0086917	0.00571244	0.109745	0.0660858	0.0700422	-0.382345	0.00718164	1.66937e-15	3.01366e-14	-0.121981	5.46529e-05	0.000367568	-0.151107	7.77366e-30	1.06655e-28
PWY-7388: octanoyl-[acyl-carrier protein] biosynthesis (mitochondria, yeast)	Fatty Acid and Lipid Biosynthesis	290	99	136	0	5	0	2	1	50	8	0.000492832	0.000431823	0.000913566	0.00168648	-0.263215	-0.130818	0.0127707	0.622293	0.0103021	2.95077e-08	1.07672e-07	-0.0276098	0.670384	0.821344	0.304068	1.16856e-26	1.00204e-25
PWY-7391: isoprene biosynthesis II (engineered)	Secondary Metabolites Biosynthesis	249	224	13	0	0	0	0	0	0	0	9.16669e-05	2.74995e-05	0.000107571	0.000144744	-0.0251645	-0.480768	-0.00889006	0.535072	0.00785122	0.00103267	0.00178892	0.027247	0.73678	0.86552	0.144313	6.93465e-05	0.000102969
PWY-7392: taxadiene biosynthesis (engineered)	Secondary Metabolites Biosynthesis	247	169	37	0	1	0	6	5	83.3333	10	0.00137202	0.000828661	0.00149353	0.00149543	0.0405514	-0.119692	-0.0988419	0.077595	0.0133165	7.15657e-14	1.06726e-12	-0.081694	0.176749	0.310897	-0.00749455	0.781103	0.799756
PWY-7400: L-arginine biosynthesis IV (archaebacteria)	Amino Acids Biosynthesis	300	120	121	0	1	0	9	5	55.5556	12	0.0242902	0.0198007	0.0209653	0.0258205	0.0447678	-0.143756	-0.120695	0.100699	-4.29132e-05	0.941603	0.947125	0.0535335	0.00665503	0.0202007	0.00417146	0.624405	0.663068
PWY-7409: phospholipid remodeling (phosphatidylethanolamine, yeast)	Fatty Acid and Lipid Biosynthesis	297	31	247	0	0	1	4	2	50	7	0.000100038	5.06729e-05	0.000314509	0.000646263	-0.287602	-0.415346	-0.139876	0.702293	0.0159904	2.33126e-07	6.88002e-07	0.0213929	0.843386	0.91256	0.366733	9.17778e-16	3.31366e-15
PWY-7446: sulfoglycolysis	Sugar Derivatives Degradation	226	55	130	0	0	0	0	0	0	0	6.61267e-05	3.56067e-05	0.00024164	0.000409187	-0.256082	-0.318804	-0.244565	0.74287	0.0165846	7.95946e-06	1.84466e-05	0.0832088	0.51754	0.693422	0.345561	1.76262e-10	3.9515e-10
PWY-7456: man0n degradation	POLYSACCHARIDES DEG	0	0	0	0	0	0	0	0	0	0	0.00457711	0.00540742	0.00662334	0.0031464	-0.0818935	0.136249	0.271479	-0.148123	0.00141762	0.237417	0.282757	-0.00931541	0.820205	0.91256	0.0266848	0.153032	0.172665
PWY-7539: 6-hydroxymethyl-dihydropterin diphosphate biosynthesis III (Chlamydia)	Vitamin Biosynthesis	288	52	200	0	0	6	0	0	0	12	0.00268445	0.00305015	0.00354693	0.00346455	-0.0993712	0.0964524	0.154957	0.0464499	0.00205301	0.0266355	0.0385484	0.11281	0.000308935	0.00158156	0.0666733	9.35822e-07	1.58122e-06
PWY-7560: methylerythritol phosphate pathway II	Secondary Metabolites Biosynthesis	264	205	26	1	0	0	3	1	33.3333	4	0.0108905	0.00647625	0.0106421	0.0121025	0.0683884	-0.244956	-0.179308	0.171808	0.0128632	3.77939e-25	6.48165e-23	-0.164186	7.19537e-05	0.000450555	0.0123642	0.488218	0.524949
PWY-7663: gondoate biosynthesis (a0erobic)	Fatty Acid and Lipid Biosynthesis	297	19	254	0	0	0	3	2	66.6667	4	0.0105959	0.0169476	0.0179836	0.0142359	-0.256389	0.304952	0.373444	0.0860052	-0.00126562	0.109159	0.142907	-0.0196295	0.460288	0.650875	0.157174	4.45277e-41	1.38846e-39
PWY-7664: oleate biosynthesis IV (a0erobic)	Fatty Acid and Lipid Biosynthesis	288	125	116	0	5	0	2	1	50	10	0.000625208	0.000613727	0.0012087	0.00199139	-0.258237	-0.110142	0.0331447	0.580955	0.00970439	3.28354e-08	1.17318e-07	-0.0179341	0.769906	0.892155	0.290163	3.99759e-27	4.03286e-26
PWY-821: superpathway of sulfur amino acid biosynthesis (Saccharomyces cerevisiae)	Amino Acids Biosynthesis	246	157	38	1	0	0	5	5	100	9	0.000732779	0.000625467	0.000765715	0.000647415	0.00157407	-0.0250437	-0.0286939	0.0423792	0.00621131	8.49921e-05	0.000165638	-0.194003	0.00038396	0.00190867	0.00901165	0.705003	0.732776
PWY-841: superpathway of purine nucleotides de novo biosynthesis I	Nucleosides and Nucleotides Biosynthesis	297	48	221	0	3	4	5	5	100	21	0.0145778	0.0138685	0.0162298	0.0163744	-0.0335248	0.0024665	0.0166589	0.0646617	0.00352148	5.84862e-18	1.82371e-16	-0.055935	4.13622e-05	0.000301856	0.0345014	5.22516e-09	1.03002e-08
PWY-922: mevalo0te pathway I	Secondary Metabolites Biosynthesis	251	90	126	0	0	0	14	12	85.7143	19	0.000279416	0.000111243	0.000329832	0.000991412	-0.0253648	-0.437191	-0.294668	0.547289	0.0119584	4.59405e-11	3.58127e-10	-0.0312781	0.613314	0.770574	0.160735	8.18021e-10	1.67013e-09
PWYG-321: mycolate biosynthesis	Fatty Acid and Lipid Biosynthesis	285	60	198	0	0	0	5	4	80	6	0.000649997	0.000634852	0.00123921	0.00128867	-0.208442	-0.0552713	0.0851281	0.457659	0.00982836	1.91546e-08	7.38205e-08	-0.00152888	0.980108	0.980666	0.228899	3.17478e-17	1.26622e-16
PYRIDNUCSAL-PWY: 0D salvage pathway I	NAD Metabolism	0	0	0	0	0	0	0	0	0	0	0.00613018	0.00516754	0.00468095	0.00537567	0.082195	-0.108014	-0.128617	-0.0154921	-0.00129933	0.218396	0.262841	0.0181378	0.60992	0.769127	-0.0475541	0.00201314	0.0026868
PYRIDNUCSYN-PWY: 0D biosynthesis I (from aspartate)	NAD Metabolism	300	56	215	0	1	3	18	14	77.7778	26	0.017163	0.0165635	0.0176984	0.014228	0.0471686	0.0329252	0.071374	-0.181421	0.000744078	0.11947	0.154634	0.0398946	0.013139	0.0378712	-0.0682487	2.4334e-22	1.34622e-21
PYRIDOXSYN-PWY: pyridoxal 5'-phosphate biosynthesis I	Vitamin Biosynthesis	296	26	245	4	0	0	1	0	0	6	0.00301089	0.00454976	0.00535348	0.00484928	-0.300629	0.309628	0.435892	0.12314	0.000237319	0.854817	0.87523	-0.197174	7.26827e-06	8.04199e-05	0.191065	2.08867e-23	1.27931e-22
REDCITCYC: TCA cycle VIII (helicobacter)	TCA cycle	296	153	75	0	0	0	2	1	50	2	0.000322307	0.00025813	0.000576429	0.000714153	-0.138526	-0.107723	-0.0282507	0.383799	0.0116686	4.84499e-10	3.02151e-09	-0.108829	0.0957499	0.18767	0.174516	3.0159e-10	6.58888e-10
RHAMCAT-PWY: L-rhamnose degradation I	Carbohydrates Degradation	298	52	212	0	0	1	11	5	45.4545	37	0.00754101	0.00854687	0.00961231	0.00902223	-0.0813185	0.064482	0.164771	0.0287003	-0.000360077	0.503201	0.546197	0.0525441	0.00372838	0.0120645	0.0547632	3.30996e-12	8.47251e-12
RIBOSYN2-PWY: flavin biosynthesis I (bacteria and plants)	Vitamin Biosynthesis	0	0	0	0	0	0	0	0	0	0	0.0057894	0.00665545	0.00643193	0.0069257	-0.0723144	0.0412572	0.0707478	0.081794	0.00107361	0.358309	0.406954	-0.0859982	0.0300057	0.0740429	0.0591708	0.000553694	0.000781552
RUMP-PWY: formaldehyde oxidation I	C1 Compounds Utilization and Assimilation	277	82	146	0	0	0	8	0	0	14	0.000471247	0.000348902	0.000403162	0.00025788	0.0872593	-0.161138	-0.130833	0.0421943	0.00283322	0.0381973	0.0530432	-0.0779996	0.0969373	0.188918	-0.0546779	0.0167166	0.0208502
SALVADEHYPOX-PWY: adenosine nucleotides degradation II	Nucleosides and Nucleotides Degradation	300	74	192	0	0	2	33	16	48.4848	38	0.00782173	0.0070413	0.00792623	0.00728327	0.0480894	-0.0399043	0.0373469	-0.0974569	0.000507917	0.367407	0.413055	0.0688708	0.000287037	0.00149172	-0.0449662	4.68087e-08	8.72576e-08
SER-GLYSYN-PWY: superpathway of L-serine and glycine biosynthesis I	Amino Acids Biosynthesis	301	45	210	0	0	6	7	3	42.8571	18	0.0223662	0.0203953	0.0216338	0.0195644	0.0545075	-0.012324	-6.58587e-07	-0.113778	0.000953983	0.0360407	0.0506638	0.0372452	0.0150166	0.0415687	-0.0562564	3.15318e-17	1.26622e-16
SO4ASSIM-PWY: sulfate reduction I (assimilatory)	Inorganic Nutrients Metabolism	262	80	115	1	0	0	7	6	85.7143	12	0.00154072	0.00152015	0.00212636	0.00219987	-0.115151	0.059663	0.153905	0.110081	0.00928336	8.94852e-08	2.89561e-07	-0.183625	0.00183232	0.00668601	0.0918765	0.000296639	0.000423947
SULFATE-CYS-PWY: superpathway of sulfate assimilation and cysteine biosynthesis	Amino Acids Biosynthesis	259	89	88	2	0	0	0	0	0	4	0.00241395	0.00235977	0.00328927	0.00294971	-0.0889694	0.0562265	0.140621	0.0617574	0.00855043	2.32714e-08	8.77152e-08	-0.151217	0.00359222	0.0118474	0.0658168	0.00325845	0.00428218
TCA: TCA cycle I (prokaryotic)	Glycolysis	283	46	219	0	0	0	0	0	0	0	0.00323522	0.00437176	0.00537879	0.00421736	-0.201109	0.286503	0.278739	0.0279526	0.00494803	1.0083e-06	2.60036e-06	0.0244276	0.473604	0.663046	0.110508	1.04271e-13	2.88426e-13
TCA-GLYOX-BYPASS: superpathway of glyoxylate bypass and TCA	Glycolysis	300	71	169	0	0	3	3	1	33.3333	9	0.000323477	0.000182379	0.000715258	0.00122601	-0.193771	-0.31103	-0.102508	0.608952	0.0143468	3.70912e-09	1.76698e-08	-0.0102721	0.903099	0.947287	0.279832	4.1476e-15	1.36791e-14
TEICHOICACID-PWY: teichoic acid (poly-glycerol) biosynthesis	Cell Structures Biosynthesis	0	0	0	0	0	0	0	0	0	0	3.86091e-05	1.68753e-05	2.71997e-05	9.33638e-05	0.0249311	-0.382164	-0.266881	0.257083	0.00434276	0.0900818	0.119619	-0.163804	0.0607645	0.131913	0.0682603	0.0584694	0.0689175
THISY0RA-PWY: superpathway of thiamin diphosphate biosynthesis III (eukaryotes)	Vitamin Biosynthesis	299	27	236	0	1	4	6	2	33.3333	17	0.0134189	0.0126486	0.0139217	0.0115669	0.0332365	-0.00222272	0.0819968	-0.123552	4.22899e-05	0.934783	0.943031	0.0612646	0.000434465	0.0020989	-0.0437138	6.8202e-09	1.33676e-08
THISYN-PWY: superpathway of thiamin diphosphate biosynthesis I	Vitamin Biosynthesis	283	181	69	0	0	0	3	3	100	5	0.00179374	0.00157776	0.00265201	0.00294728	-0.100155	-0.0859667	0.0352112	0.291179	0.00641495	8.77058e-09	3.71396e-08	-0.077511	0.0411102	0.097247	0.133111	8.11082e-16	2.99141e-15
THRESYN-PWY: superpathway of L-threonine biosynthesis	Amino Acids Biosynthesis	299	58	208	0	1	1	14	7	50	19	0.0242454	0.0231616	0.0230845	0.0245116	0.0113467	-0.0304102	-0.0211406	0.0143556	-0.000600294	0.0617215	0.0830214	0.0363688	0.000776691	0.00341545	-0.00159333	0.733035	0.75961
TR0-CHARGING-PWY: tR0 charging	Aminoacyl tR0s Charging	301	36	241	0	0	0	8	5	62.5	19	0.0367954	0.034186	0.0386516	0.0307672	0.0570083	0.0274805	0.0564953	-0.190094	0.00239203	2.14249e-08	8.16526e-08	0.0155744	0.277046	0.45686	-0.076052	1.16358e-33	1.99554e-32
TRPSYN-PWY: L-tryptophan biosynthesis	Amino Acids Biosynthesis	299	33	234	0	0	2	3	2	66.6667	6	0.0224026	0.0196363	0.0207056	0.0183905	0.0789466	-0.0367529	-0.0102642	-0.141428	0.000783534	0.146051	0.184854	0.0412252	0.0230799	0.0590778	-0.0750117	2.53507e-21	1.27872e-20
UBISYN-PWY: superpathway of ubiquinol-8 biosynthesis (prokaryotic)	Quinone Biosynthesis	294	27	240	0	0	1	1	0	0	6	9.50974e-05	4.43796e-05	0.000272056	0.000581538	-0.20717	-0.433898	-0.0950427	0.544794	0.0161042	2.5248e-07	7.27736e-07	-0.0265356	0.811292	0.912371	0.280018	9.8121e-10	1.97974e-09
UDP0GSYN-PWY: UDP-N-acetyl-D-glucosamine biosynthesis I	Cell Structures Biosynthesis	291	143	114	0	0	1	3	1	33.3333	5	0.0116895	0.0104619	0.00911717	0.0145077	0.0251703	-0.111984	-0.214948	0.173267	-0.0044145	2.43733e-05	5.16052e-05	0.0588569	0.093869	0.187078	0.0254506	0.0936662	0.108539
UNINTEGRATED:UNINTEGRATED	UNINTEGRATED	302	48	200	0	0	1	12	9	75	19	43.8542	44.5117	47.5235	48.3843	-0.0352253	-0.0153146	0.0455274	0.0672829	-0.000482722	0.00615337	0.00959367	0.0132022	0.0259376	0.0654161	0.0387492	1.82428e-49	1.25145e-47
UNMAPPED:UNMAPPED	UNMAPPED	300	50	205	0	0	0	5	2	40	38	52.9326	52.3633	49.115	48.3234	0.0351503	0.0222766	-0.0385323	-0.0776512	0.000368948	0.0146023	0.0218716	-0.0119832	0.018412	0.0492654	-0.0413433	7.92032e-74	2.71667e-71
URDEGR-PWY: superpathway of allantoin degradation in plants	AMINE DEG	285	39	234	0	0	0	6	4	66.6667	8	5.78096e-05	3.37479e-05	0.000100891	5.74606e-05	0.0335946	-0.120011	0.0187844	0.0174758	0.0116223	5.71648e-06	1.37671e-05	-0.00946532	0.918338	0.954597	-0.0047879	0.905806	0.911118
VALSYN-PWY: L-valine biosynthesis	Amino Acids Biosynthesis	298	58	210	0	0	1	7	4	57.1429	19	0.057332	0.0542853	0.0571	0.0542771	0.0200072	-0.0224726	0.0142969	-0.0340524	-0.000144862	0.608908	0.646611	0.0393902	3.67503e-05	0.000274029	-0.0168093	4.59997e-05	6.95062e-05

## Sheet: 工作表1
1CMET2-PWY: N10-formyl-tetrahydrofolate biosynthesis	0.0185437	0.0206249	0.0217887	0.0222047
ANAEROFRUCAT-PWY: homolactic fermentation	0.0105511	0.010512	0.0124166	0.0133098
ANAGLYCOLYSIS-PWY: glycolysis III (from glucose)	0.0260273	0.0292571	0.0289185	0.0289789
ARG+POLYAMINE-SYN: superpathway of arginine and polyamine biosynthesis	0.00534009	0.00534748	0.00618553	0.00503901
ARGDEG-PWY: superpathway of L-arginine, putrescine, and 4-aminobutanoate degradation	4.89874e-05	2.95192e-05	0.000228169	0.000283199
ARGININE-SYN4-PWY: L-ornithine de novo biosynthesis	0.00225046	0.00483666	0.0053798	0.00453226
ARGORNPROST-PWY: arginine, ornithine and proline interconversion	0.000113734	0.000115539	0.0002623	0.000169306
ARGSYNBSUB-PWY: L-arginine biosynthesis II (acetyl cycle)	0.0118161	0.00895019	0.00993316	0.0145477
ARGSYN-PWY: L-arginine biosynthesis I (via L-ornithine)	0.0224247	0.018092	0.0192778	0.0242337
ARO-PWY: chorismate biosynthesis I	0.0509839	0.0499798	0.0510715	0.047872
ASPASN-PWY: superpathway of L-aspartate and L-asparagine biosynthesis	0.00958877	0.0103234	0.0111346	0.0114078
AST-PWY: L-arginine degradation II (AST pathway)	6.98875e-05	2.85725e-05	0.000196563	0.000347027
BIOTIN-BIOSYNTHESIS-PWY: biotin biosynthesis I	0.000553678	0.000663641	0.00119497	0.00158785
BRANCHED-CHAIN-AA-SYN-PWY: superpathway of branched amino acid biosynthesis	0.0380807	0.0349466	0.0361121	0.0348184
CALVIN-PWY: Calvin-Benson-Bassham cycle	0.0376025	0.0360008	0.0374297	0.033377
CENTFERM-PWY: pyruvate fermentation to butanoate	0.000618274	0.000778801	0.00086129	0.000435123
CITRULBIO-PWY: L-citrulline biosynthesis	0.00158112	0.00195617	0.00226936	0.00198316
COA-PWY: coenzyme A biosynthesis I	0.0146353	0.0138929	0.0132884	0.0138353
COA-PWY-1: coenzyme A biosynthesis II (mammalian)	0.0453549	0.0458564	0.0451719	0.0450762
COBALSYN-PWY: adenosylcobalamin salvage from cobinamide I	0.0128461	0.0127229	0.0123719	0.010585
COLANSYN-PWY: colanic acid building blocks biosynthesis	0.000979598	0.00204898	0.0021564	0.00221081
COMPLETE-ARO-PWY: superpathway of aromatic amino acid biosynthesis	0.0486443	0.0477323	0.0485202	0.0460791
CRNFORCAT-PWY: creatinine degradation I	0.000778226	0.000554522	0.000893735	0.000375951
DAPLYSINESYN-PWY: L-lysine biosynthesis I	0.00854988	0.008756	0.00639693	0.0086632
DENOVOPURINE2-PWY: superpathway of purine nucleotides de novo biosynthesis II	0.0133979	0.0125779	0.0145661	0.0150022
DTDPRHAMSYN-PWY: dTDP-L-rhamnose biosynthesis I	0.0321497	0.0311512	0.0306036	0.0278087
ECASYN-PWY: enterobacterial common antigen biosynthesis	8.22812e-05	4.24748e-05	0.00026581	0.000489237
ENTBACSYN-PWY: enterobactin biosynthesis	0.000472965	0.000302848	0.000880762	0.00171406
FAO-PWY: fatty acid &beta;-oxidation I	0.00204771	0.00137087	0.0019788	0.00118928
FASYN-ELONG-PWY: fatty acid elongation -- saturated	0.000681839	0.000687232	0.00131331	0.00210336
FASYN-INITIAL-PWY: superpathway of fatty acid biosynthesis initiation (E. coli)	0.000507673	0.000461349	0.000970978	0.00189065
FERMENTATION-PWY: mixed acid fermentation	0.0136816	0.0117396	0.0148682	0.00880653
FOLSYN-PWY: superpathway of tetrahydrofolate biosynthesis and salvage	0.00440378	0.00412274	0.00471203	0.00463254
FUCCAT-PWY: fucose degradation	0.00218155	0.00169681	0.00231359	0.00188157
FUC-RHAMCAT-PWY: superpathway of fucose and rhamnose degradation	0.000540016	0.000428547	0.000994612	0.00136407
GALACTARDEG-PWY: D-galactarate degradation I	7.8973e-05	5.88986e-05	0.000254011	0.000449371
GALACT-GLUCUROCAT-PWY: superpathway of hexuronide and hexuronate degradation	0.00710149	0.00800913	0.00769057	0.00665452
GALACTUROCAT-PWY: D-galacturonate degradation I	0.00743339	0.00810436	0.00792847	0.00676734
GLCMANNANAUT-PWY: superpathway of N-acetylglucosamine, N-acetylmannosamine and N-acetylneuraminate degradation	0.0111831	0.0111961	0.01189	0.0122163
GLUCARDEG-PWY: D-glucarate degradation I	8.43928e-05	6.12208e-05	0.000272607	0.000470141
GLUCARGALACTSUPER-PWY: superpathway of D-glucarate and D-galactarate degradation	7.8973e-05	5.88986e-05	0.000254011	0.000449371
GLUCONEO-PWY: gluconeogenesis I	0.00204548	0.0024555	0.00307592	0.00258616
GLUCOSE1PMETAB-PWY: glucose and glucose-1-phosphate degradation	0.00033157	0.000213108	0.000741366	0.00130173
GLUCUROCAT-PWY: superpathway of &beta;-D-glucuronide and D-glucuronate degradation	0.00822279	0.00885026	0.00837386	0.0074854
GLUDEG-I-PWY: GABA shunt	0.000462608	0.000488971	0.000859004	0.000525797
GLUTORN-PWY: L-ornithine biosynthesis	0.00761035	0.005621	0.00649499	0.00963788
GLYCOCAT-PWY: glycogen degradation I (bacterial)	0.00060375	0.00117127	0.00139325	0.00137964
GLYCOGENSYNTH-PWY: glycogen biosynthesis I (from ADP-D-Glucose)	0.0209103	0.0211062	0.0227782	0.0184224
GLYCOL-GLYOXDEG-PWY: superpathway of glycol metabolism and degradation	0.000107003	4.78343e-05	0.000283799	0.000503624
GLYCOLYSIS: glycolysis I (from glucose 6-phosphate)	0.00652111	0.00567386	0.00754117	0.0100637
GLYCOLYSIS-E-D: superpathway of glycolysis and Entner-Doudoroff	0.00188531	0.00201774	0.00271535	0.00285581
GLYCOLYSIS-TCA-GLYOX-BYPASS: superpathway of glycolysis, pyruvate dehydrogenase, TCA, and glyoxylate bypass	0.000460549	0.000286056	0.000955842	0.00155162
GLYOXYLATE-BYPASS: glyoxylate cycle	0.000318242	0.000180618	0.000674556	0.00117111
GOLPDLCAT-PWY: superpathway of glycerol degradation to 1,3-propanediol	0.00205573	0.00169742	0.00159698	0.00192801
HCAMHPDEG-PWY: 3-phenylpropanoate and 3-(3-hydroxyphenyl)propanoate degradation to 2-oxopent-4-enoate	4.23889e-05	2.31445e-05	0.000164359	0.000302594
HEME-BIOSYNTHESIS-II: heme biosynthesis I (aerobic)	0.000225246	0.000345999	0.000339548	0.000904749
HEMESYN2-PWY: heme biosynthesis II (anaerobic)	0.000663654	0.000728933	0.00102014	0.00242042
HEXITOLDEGSUPER-PWY: superpathway of hexitol degradation (bacteria)	0.00428844	0.00428482	0.00493843	0.00607086
HISDEG-PWY: L-histidine degradation I	0.00227858	0.00280428	0.00446714	0.00308802
HISTSYN-PWY: L-histidine biosynthesis	0.024946	0.0217799	0.0216286	0.0218104
HOMOSER-METSYN-PWY: L-methionine biosynthesis I	0.0134804	0.011699	0.0125734	0.0114424
HSERMETANA-PWY: L-methionine biosynthesis III	0.0103263	0.00879524	0.0106975	0.00682943
ILEUSYN-PWY: L-isoleucine biosynthesis I (from threonine)	0.057332	0.0542853	0.0571	0.0542771
KDO-NAGLIPASYN-PWY: superpathway of (Kdo)2-lipid A biosynthesis	8.36419e-05	4.22224e-05	0.000236465	0.000464538
KETOGLUCONMET-PWY: ketogluconate metabolism	0.000222134	0.000142059	0.000315478	0.000734009
LACTOSECAT-PWY: lactose and galactose degradation I	0.00596101	0.00537766	0.00495269	0.00765794
METHANOGENESIS-PWY: methanogenesis from H2 and CO2	0.00131147	0.000591531	0.000922669	0.000487275
METHGLYUT-PWY: superpathway of methylglyoxal degradation	7.48313e-05	3.46201e-05	0.000243135	0.000478592
MET-SAM-PWY: superpathway of S-adenosyl-L-methionine biosynthesis	0.0209574	0.0191396	0.0201754	0.0176863
METSYN-PWY: L-homoserine and L-methionine biosynthesis	0.0196227	0.0177923	0.0192332	0.0167902
NAD-BIOSYNTHESIS-II: NAD salvage pathway II	0.00180491	0.00102816	0.00199188	0.00308278
NAGLIPASYN-PWY: lipid IVA biosynthesis	0.000277611	0.000368077	0.000668737	0.00115263
NONMEVIPP-PWY: methylerythritol phosphate pathway I	0.0467948	0.0477196	0.0484766	0.0428915
NONOXIPENT-PWY: pentose phosphate pathway (non-oxidative branch)	0.0302508	0.028629	0.0306373	0.0272522
OANTIGEN-PWY: O-antigen building blocks biosynthesis (E. coli)	0.0140947	0.0131997	0.0113083	0.0133631
ORNARGDEG-PWY: superpathway of L-arginine and L-ornithine degradation	4.89874e-05	2.95192e-05	0.000228169	0.000283199
ORNDEG-PWY: superpathway of ornithine degradation	5.25952e-05	3.51489e-05	0.000234863	0.000322643
P105-PWY: TCA cycle IV (2-oxoglutarate decarboxylase)	0.000396502	0.000231519	0.000834588	0.00130355
P108-PWY: pyruvate fermentation to propanoate I	0.000845084	0.000622326	0.000818944	0.000464433
P122-PWY: heterolactic fermentation	0.000120952	0.000153342	0.000218442	0.000593047
P124-PWY: Bifidobacterium shunt	0.000635655	0.000458408	0.000528104	0.000616001
P125-PWY: superpathway of (R,R)-butanediol biosynthesis	5.30182e-05	4.31227e-05	2.36026e-05	0.000226451
P161-PWY: acetylene degradation	0.000758122	0.000695635	0.00114504	0.00154956
P162-PWY: L-glutamate degradation V (via hydroxyglutarate)	0.000525101	0.000770774	0.00101209	0.000694307
P164-PWY: purine nucleobases degradation I (anaerobic)	0.00263739	0.00216434	0.00258663	0.00246652
P185-PWY: formaldehyde assimilation III (dihydroxyacetone cycle)	0.00186839	0.00171258	0.00198479	0.00244304
P23-PWY: reductive TCA cycle I	0.000257965	0.000266932	0.000458556	0.000255038
P42-PWY: incomplete reductive TCA cycle	0.00455888	0.00470031	0.00535126	0.00372602
P441-PWY: superpathway of N-acetylneuraminate degradation	0.00292871	0.00279831	0.00376228	0.0040284
P461-PWY: hexitol fermentation to lactate, formate, ethanol and acetate	0.0055665	0.00515501	0.00481698	0.00689231
P4-PWY: superpathway of L-lysine, L-threonine and L-methionine biosynthesis I	0.00979174	0.0098438	0.00770764	0.00900607
PANTO-PWY: phosphopantothenate biosynthesis I	0.0297589	0.0315285	0.0326276	0.0288888
PANTOSYN-PWY: pantothenate and coenzyme A biosynthesis I	0.019065	0.0192737	0.0189575	0.0174698
PENTOSE-P-PWY: pentose phosphate pathway	0.00564329	0.00658611	0.00553332	0.00648168
PEPTIDOGLYCANSYN-PWY: peptidoglycan biosynthesis I (meso-diaminopimelate containing)	0.0506606	0.0504473	0.0515208	0.0497443
PHOSLIPSYN-PWY: superpathway of phospholipid biosynthesis I (bacteria)	0.00298552	0.00437907	0.00540329	0.00594795
POLYAMINSYN3-PWY: superpathway of polyamine biosynthesis II	0.000483017	0.000571182	0.00104541	0.00046704
POLYAMSYN-PWY: superpathway of polyamine biosynthesis I	0.00447551	0.00482441	0.00567378	0.00434962
POLYISOPRENSYN-PWY: polyisoprenoid biosynthesis (E. coli)	0.000298895	0.000163117	0.000514897	0.00110037
PPGPPMET-PWY: ppGpp biosynthesis	0.0021784	0.00205802	0.0019594	0.00271215
PRPP-PWY: superpathway of histidine, purine, and pyrimidine biosynthesis	0.0101987	0.0102512	0.0101971	0.00952472
PWY0-1061: superpathway of L-alanine biosynthesis	0.00125204	0.000715347	0.00194842	0.00385424
PWY0-1241: ADP-L-glycero-&beta;-D-manno-heptose biosynthesis	0.000142473	9.18531e-05	0.000334159	0.000761171
PWY0-1261: anhydromuropeptides recycling	0.00182121	0.00249544	0.00300668	0.0045017
PWY0-1277: 3-phenylpropanoate and 3-(3-hydroxyphenyl)propanoate degradation	6.77306e-05	4.06026e-05	0.000252963	0.000424921
PWY0-1296: purine ribonucleosides degradation	0.0362751	0.0337821	0.0360475	0.03867
PWY0-1297: superpathway of purine deoxyribonucleosides degradation	0.00583573	0.00404217	0.005431	0.0098012
PWY0-1298: superpathway of pyrimidine deoxyribonucleosides degradation	0.00331109	0.00286177	0.00268102	0.00405003
PWY0-1319: CDP-diacylglycerol biosynthesis II	0.0438308	0.0445673	0.0463347	0.0430111
PWY0-1338: polymyxin resistance	6.17957e-05	3.07798e-05	0.000212192	0.000376734
PWY0-1415: superpathway of heme biosynthesis from uroporphyrinogen-III	8.51018e-05	7.93104e-05	0.000148046	0.000550797
PWY0-1479: tRNA processing	7.10244e-05	0.000285285	0.000209799	0.000314433
PWY0-1533: methylphosphonate degradation I	9.19933e-05	4.25005e-05	0.000288004	0.000555818
PWY0-1586: peptidoglycan maturation (meso-diaminopimelate containing)	0.00779621	0.00744419	0.00915183	0.00904266
PWY0-162: superpathway of pyrimidine ribonucleotides de novo biosynthesis	0.0154629	0.0150323	0.0155813	0.0146645
PWY0-166: superpathway of pyrimidine deoxyribonucleotides de novo biosynthesis (E. coli)	0.0127964	0.0122259	0.0140323	0.014239
PWY0-41: allantoin degradation IV (anaerobic)	4.48162e-05	2.38864e-05	0.000103413	0.00010475
PWY0-781: aspartate superpathway	0.00988636	0.0099808	0.00787047	0.0085747
PWY0-845: superpathway of pyridoxal 5'-phosphate biosynthesis and salvage	0.00400832	0.0058963	0.00655304	0.00589321
PWY0-862: (5Z)-dodec-5-enoate biosynthesis	0.000602047	0.000556182	0.00115253	0.00204173
PWY-1042: glycolysis IV (plant cytosol)	0.0458659	0.0444892	0.0446908	0.0429507
PWY-1269: CMP-3-deoxy-D-manno-octulosonate biosynthesis I	0.00218826	0.00313196	0.00320885	0.0036104
PWY-1861: formaldehyde assimilation II (RuMP Cycle)	0.00192332	0.00134077	0.00151404	0.00108157
PWY-241: C4 photosynthetic carbon assimilation cycle, NADP-ME type	0.00116024	0.00168318	0.0019327	0.000913889
PWY-2723: trehalose degradation V	0.000151483	6.5601e-05	0.000373312	0.000595013
PWY-2941: L-lysine biosynthesis II	0.0140071	0.0104836	0.0131489	0.0150177
PWY-2942: L-lysine biosynthesis III	0.0371847	0.0390476	0.0418592	0.0373362
PWY-3001: superpathway of L-isoleucine biosynthesis I	0.0289243	0.0273153	0.027484	0.0279994
PWY-3781: aerobic respiration I (cytochrome c)	9.26478e-05	2.81665e-05	2.62285e-05	0.000312581
PWY-3841: folate transformations II	0.0189771	0.0214973	0.0224161	0.0240738
PWY-4041: &gamma;-glutamyl cycle	0.000261903	0.000140889	0.000586335	0.0014164
PWY-4242: pantothenate and coenzyme A biosynthesis III	0.00846986	0.00741384	0.00784374	0.00805922
PWY-4702: phytate degradation I	0.000821476	0.000397124	0.000700375	0.00085052
PWY490-3: nitrate reduction VI (assimilatory)	0.000111894	0.000109236	0.000110749	0.000159814
PWY-4981: L-proline biosynthesis II (from arginine)	0.0101225	0.00807957	0.00924849	0.0101933
PWY-4984: urea cycle	0.00138189	0.00169927	0.00197315	0.00172538
PWY4FS-7: phosphatidylglycerol biosynthesis I (plastidic)	0.0022357	0.0035272	0.00452905	0.00509578
PWY4FS-8: phosphatidylglycerol biosynthesis II (non-plastidic)	0.0022357	0.0035272	0.00452904	0.00508694
PWY4LZ-257: superpathway of fermentation (Chlamydomonas reinhardtii)	0.000838607	0.000790683	0.00119325	0.00102442
PWY-5005: biotin biosynthesis II	0.000824397	0.00123354	0.000797484	0.00126961
PWY-5022: 4-aminobutanoate degradation V	0.00046615	0.000519131	0.000931808	0.000570922
PWY-5030: L-histidine degradation III	0.00110067	0.00150981	0.00213182	0.00157101
PWY-5083: NAD/NADH phosphorylation and dephosphorylation	0.000317875	0.000186685	0.00075583	0.00135858
PWY-5097: L-lysine biosynthesis VI	0.0434499	0.0450138	0.0468827	0.0418786
PWY-5100: pyruvate fermentation to acetate and lactate II	0.0200603	0.0169386	0.0187958	0.0183314
PWY-5101: L-isoleucine biosynthesis II	0.00512364	0.00454284	0.00532193	0.00464985
PWY-5103: L-isoleucine biosynthesis III	0.0350211	0.0316668	0.0325933	0.0322989
PWY-5104: L-isoleucine biosynthesis IV	0.0147476	0.0122545	0.0140751	0.00914263
PWY-5121: superpathway of geranylgeranyl diphosphate biosynthesis II (via MEP)	0.00420184	0.00284376	0.0044159	0.00414702
PWY-5136: fatty acid &beta;-oxidation II (peroxisome)	0.00167033	0.00114435	0.0016312	0.000978784
PWY-5138: unsaturated, even numbered fatty acid &beta;-oxidation	4.11522e-05	2.11473e-05	9.68413e-05	0.00015326
PWY-5154: L-arginine biosynthesis III (via N-acetyl-L-citrulline)	0.00432197	0.00495573	0.00549779	0.00626506
PWY-5173: superpathway of acetyl-CoA biosynthesis	0.000154509	6.58469e-05	0.000256248	0.00189905
PWY-5177: glutaryl-CoA degradation	0.00773106	0.00691441	0.00699736	0.00511299
PWY-5188: tetrapyrrole biosynthesis I (from glutamate)	0.0213895	0.0177474	0.0183416	0.0188626
PWY-5189: tetrapyrrole biosynthesis II (from glycine)	0.00428843	0.00304147	0.00354582	0.00378334
PWY-5198: factor 420 biosynthesis	0.000926089	0.00042068	0.000618429	0.000333523
PWY-5345: superpathway of L-methionine biosynthesis (by sulfhydrylation)	0.00248606	0.00230402	0.00331231	0.00213112
PWY-5347: superpathway of L-methionine biosynthesis (transsulfuration)	0.0183337	0.0167737	0.0175386	0.0163087
PWY-5367: petroselinate biosynthesis	0.00785537	0.00835377	0.00737745	0.00690417
PWY-5384: sucrose degradation IV (sucrose phosphorylase)	0.00063602	0.000570298	0.00095278	0.0023405
PWY-5464: superpathway of cytosolic glycolysis (plants), pyruvate dehydrogenase and TCA cycle	0.000271749	0.000193409	0.000358676	0.000960884
PWY-5484: glycolysis II (from fructose 6-phosphate)	0.00580376	0.00533631	0.00688609	0.00911649
PWY-5505: L-glutamate and L-glutamine biosynthesis	0.000255218	0.00021636	0.000462336	0.000358913
PWY-561: superpathway of glyoxylate cycle and fatty acid degradation	0.00028062	0.000166095	0.000570758	0.000493461
PWY-5656: mannosylglycerate biosynthesis I	2.47455e-05	2.18524e-05	7.50377e-05	7.52393e-05
PWY-5659: GDP-mannose biosynthesis	0.0122541	0.0119471	0.0139718	0.0113801
PWY-5667: CDP-diacylglycerol biosynthesis I	0.0438304	0.0445672	0.046334	0.0429744
PWY-5676: acetyl-CoA fermentation to butanoate II	0.00253415	0.00289281	0.00331456	0.00274344
PWY-5686: UMP biosynthesis	0.0554125	0.0549176	0.0578711	0.0532382
PWY-5690: TCA cycle II (plants and fungi)	0.00218794	0.00292932	0.00373105	0.00310192
PWY-5692: allantoin degradation to glyoxylate II	5.78096e-05	3.37479e-05	0.000100891	5.74606e-05
PWY-5695: urate biosynthesis/inosine 5'-phosphate degradation	0.0183582	0.0212453	0.0243363	0.0220312
PWY-5705: allantoin degradation to glyoxylate III	8.95257e-05	4.87359e-05	0.000208659	0.000368179
PWY-5723: Rubisco shunt	0.000410382	0.000233839	0.000873828	0.00149
PWY-5791: 1,4-dihydroxy-2-naphthoate biosynthesis II (plants)	0.000276905	0.000249072	0.00052814	0.00119696
PWY-5837: 1,4-dihydroxy-2-naphthoate biosynthesis I	0.000276905	0.000249072	0.00052814	0.00119696
PWY-5838: superpathway of menaquinol-8 biosynthesis I	0.000324087	0.000249809	0.000748633	0.00122098
PWY-5840: superpathway of menaquinol-7 biosynthesis	0.00051487	0.00051896	0.000930682	0.0013554
PWY-5845: superpathway of menaquinol-9 biosynthesis	0.000240283	0.000172574	0.000550239	0.00103509
PWY-5850: superpathway of menaquinol-6 biosynthesis I	0.000241228	0.000172574	0.000550239	0.00103937
PWY-5855: ubiquinol-7 biosynthesis (prokaryotic)	0.000120993	7.59919e-05	0.000315498	0.000637701
PWY-5856: ubiquinol-9 biosynthesis (prokaryotic)	0.000120993	7.59919e-05	0.000315498	0.000637701
PWY-5857: ubiquinol-10 biosynthesis (prokaryotic)	0.000120993	7.59919e-05	0.000315498	0.000637701
PWY-5860: superpathway of demethylmenaquinol-6 biosynthesis I	0.000183712	0.000122216	0.000425465	0.000848105
PWY-5861: superpathway of demethylmenaquinol-8 biosynthesis	0.000248057	0.000177535	0.000591306	0.00100396
PWY-5862: superpathway of demethylmenaquinol-9 biosynthesis	0.000183057	0.000122216	0.000425465	0.000845127
PWY-5863: superpathway of phylloquinol biosynthesis	0.000261257	0.000241638	0.00043664	0.000933037
PWY-5896: superpathway of menaquinol-10 biosynthesis	0.000240283	0.000172574	0.000550239	0.00103509
PWY-5897: superpathway of menaquinol-11 biosynthesis	0.000616887	0.000647397	0.00112649	0.00185598
PWY-5898: superpathway of menaquinol-12 biosynthesis	0.000616887	0.000647397	0.00112649	0.00185598
PWY-5899: superpathway of menaquinol-13 biosynthesis	0.000616887	0.000647397	0.00112649	0.00185598
PWY-5910: superpathway of geranylgeranyldiphosphate biosynthesis I (via mevalonate)	0.000201565	8.31608e-05	0.000234476	0.000469687
PWY-5913: TCA cycle VI (obligate autotrophs)	0.01556	0.0129238	0.0154008	0.0117464
PWY-5918: superpathay of heme biosynthesis from glutamate	0.00046815	0.00071454	0.000686995	0.00123034
PWY-5920: superpathway of heme biosynthesis from glycine	5.12033e-05	6.24842e-05	7.79126e-05	0.000227884
PWY-5941: glycogen degradation II (eukaryotic)	0.00392143	0.00309744	0.00232728	0.00336858
PWY-5971: palmitate biosynthesis II (bacteria and plants)	0.000744068	0.00076766	0.00143535	0.00183193
PWY-5973: cis-vaccenate biosynthesis	0.0150946	0.020399	0.0212933	0.0178211
PWY-5989: stearate biosynthesis II (bacteria and plants)	0.00500056	0.00660028	0.00633894	0.00490949
PWY-6113: superpathway of mycolate biosynthesis	0.00073707	0.00076903	0.00137037	0.00105835
PWY-6121: 5-aminoimidazole ribonucleotide biosynthesis I	0.0491457	0.0463201	0.0493607	0.0482303
PWY-6122: 5-aminoimidazole ribonucleotide biosynthesis II	0.0513591	0.0477897	0.050281	0.0493063
PWY-6123: inosine-5'-phosphate biosynthesis I	0.017709	0.0172846	0.0176674	0.0211331
PWY-6124: inosine-5'-phosphate biosynthesis II	0.0155021	0.0150723	0.0157739	0.018936
PWY-6125: superpathway of guanosine nucleotides de novo biosynthesis II	0.0110925	0.0106383	0.012813	0.0142794
PWY-6126: superpathway of adenosine nucleotides de novo biosynthesis II	0.0180793	0.0163457	0.0195119	0.0213282
PWY-6147: 6-hydroxymethyl-dihydropterin diphosphate biosynthesis I	0.00518309	0.00437837	0.00525413	0.00520753
PWY-6151: S-adenosyl-L-methionine cycle I	0.0501753	0.0495983	0.0510492	0.0491268
PWY-6163: chorismate biosynthesis from 3-dehydroquinate	0.0515888	0.0506281	0.0520249	0.0480213
PWY-6167: flavin biosynthesis II (archaea)	0.00151483	0.000720904	0.00100323	0.000479063
PWY-6168: flavin biosynthesis III (fungi)	0.00876782	0.012517	0.0127393	0.0122967
PWY-6174: mevalonate pathway II (archaea)	9.35675e-05	3.73714e-05	0.000113148	5.69546e-05
PWY-621: sucrose degradation III (sucrose invertase)	0.0233743	0.0218318	0.0200166	0.0209346
PWY-6263: superpathway of menaquinol-8 biosynthesis II	5.20747e-05	5.66495e-05	0.000103569	5.91459e-05
PWY-6270: isoprene biosynthesis I	0.0117944	0.00714989	0.011568	0.0128818
PWY-6277: superpathway of 5-aminoimidazole ribonucleotide biosynthesis	0.0513591	0.0477897	0.050281	0.0493063
PWY-6282: palmitoleate biosynthesis I (from (5Z)-dodec-5-enoate)	0.00066707	0.000690607	0.00123809	0.00197786
PWY-6284: superpathway of unsaturated fatty acids biosynthesis (E. coli)	0.000677589	0.000719869	0.00120574	0.00140472
PWY-6285: superpathway of fatty acids biosynthesis (E. coli)	0.000350585	0.000340946	0.000782301	0.00110069
PWY-6305: putrescine biosynthesis IV	0.00747331	0.00643711	0.00753551	0.00557422
PWY-6317: galactose degradation I (Leloir pathway)	0.0320686	0.0305699	0.0327415	0.0310756
PWY-6353: purine nucleotides degradation II (aerobic)	0.00638093	0.00545493	0.00659826	0.00670261
PWY-6385: peptidoglycan biosynthesis III (mycobacteria)	0.0233722	0.0246567	0.0256839	0.0244792
PWY-6386: UDP-N-acetylmuramoyl-pentapeptide biosynthesis II (lysine-containing)	0.0528573	0.0526621	0.0537475	0.0523064
PWY-6387: UDP-N-acetylmuramoyl-pentapeptide biosynthesis I (meso-diaminopimelate containing)	0.0516647	0.0515543	0.0527237	0.0509511
PWY-6471: peptidoglycan biosynthesis IV (Enterococcus faecium)	0.0026999	0.00126315	0.00186141	0.00329406
PWY-6507: 4-deoxy-L-threo-hex-4-enopyranuronate degradation	0.0080566	0.00843915	0.0081275	0.00705723
PWY-6519: 8-amino-7-oxononanoate biosynthesis I	0.000472934	0.000546331	0.00104251	0.00144021
PWY-6527: stachyose degradation	0.0246788	0.0245701	0.0263189	0.0232711
PWY-6531: mannitol cycle	0.00026031	0.00069571	0.000591726	0.000663107
PWY-6545: pyrimidine deoxyribonucleotides de novo biosynthesis III	0.00838338	0.00813375	0.00961965	0.00845947
PWY-6549: L-glutamine biosynthesis III	0.00129541	0.00115257	0.00133018	0.000904467
PWY-6588: pyruvate fermentation to acetone	0.00298176	0.00248909	0.00253468	0.00227808
PWY-6590: superpathway of Clostridium acetobutylicum acidogenic fermentation	0.000779665	0.000977243	0.00107944	0.000546778
PWY-6595: superpathway of guanosine nucleotides degradation (plants)	0.00256324	0.00203213	0.00207047	0.00231653
PWY-6606: guanosine nucleotides degradation II	0.00331589	0.00279179	0.00304497	0.00301585
PWY-6608: guanosine nucleotides degradation III	0.00832156	0.00782123	0.00876587	0.00778998
PWY-6609: adenine and adenosine salvage III	0.0238631	0.0216827	0.0231347	0.0249361
PWY-6612: superpathway of tetrahydrofolate biosynthesis	0.00349549	0.00313183	0.00365546	0.00382623
PWY-6628: superpathway of L-phenylalanine biosynthesis	0.00193095	0.000863514	0.00279629	0.0049756
PWY-6629: superpathway of L-tryptophan biosynthesis	0.000453365	0.000293189	0.00117407	0.00160007
PWY-6630: superpathway of L-tyrosine biosynthesis	0.00126138	0.000763527	0.00176319	0.00300863
PWY66-389: phytol degradation	3.41638e-05	5.91661e-06	4.93346e-05	0.000241316
PWY66-398: TCA cycle III (animals)	0.000205103	0.000172727	0.000238951	0.00019859
PWY66-399: gluconeogenesis III	0.00309881	0.00301036	0.0042166	0.00316155
PWY66-400: glycolysis VI (metazoan)	0.00410152	0.00404688	0.00583827	0.00865941
PWY66-409: superpathway of purine nucleotide salvage	0.00883441	0.0070573	0.00881898	0.0126126
PWY66-422: D-galactose degradation V (Leloir pathway)	0.0320926	0.03059	0.032795	0.0311013
PWY-6690: cinnamate and 3-hydroxycinnamate degradation to 2-oxopent-4-enoate	4.23889e-05	2.31445e-05	0.000164359	0.000302594
PWY-6700: queuosine biosynthesis	0.0264756	0.0303072	0.0324446	0.0266984
PWY-6703: preQ0 biosynthesis	0.0182965	0.0200288	0.0210066	0.0198181
PWY-6708: ubiquinol-8 biosynthesis (prokaryotic)	0.000120993	7.59919e-05	0.000315498	0.000637701
PWY-6731: starch degradation III	9.38764e-05	6.11054e-05	0.000112747	0.000144195
PWY-6737: starch degradation V	0.055799	0.0589975	0.063708	0.0550929
PWY-6803: phosphatidylcholine acyl editing	0.000203789	0.000134024	0.000561325	0.000950673
PWY-6823: molybdenum cofactor biosynthesis	7.07342e-05	3.6525e-05	0.000235835	0.00039476
PWY-6859: all-trans-farnesol biosynthesis	0.00105707	0.000518901	0.00104334	0.00225181
PWY-6891: thiazole biosynthesis II (Bacillus)	0.000236546	0.000112988	0.000636809	0.000966713
PWY-6892: thiazole biosynthesis I (E. coli)	0.000602748	0.000392203	0.001001	0.00156719
PWY-6895: superpathway of thiamin diphosphate biosynthesis II	0.000651183	0.000465804	0.00144657	0.00180415
PWY-6897: thiamin salvage II	0.010142	0.0165143	0.0170482	0.0125241
PWY-6901: superpathway of glucose and xylose degradation	0.00338265	0.0033746	0.00430037	0.00488158
PWY-6936: seleno-amino acid biosynthesis	0.0150071	0.0118614	0.0151905	0.0146934
PWY-6969: TCA cycle V (2-oxoglutarate:ferredoxin oxidoreductase)	0.00276901	0.00376219	0.00489061	0.00358636
PWY-7003: glycerol degradation to butanol	0.00230674	0.00213603	0.00246235	0.00225743
PWY-7013: L-1,2-propanediol degradation	0.000181924	7.80814e-05	0.000393348	0.000989086
PWY-7111: pyruvate fermentation to isobutanol (engineered)	0.0573705	0.0542963	0.0571299	0.0545454
PWY-7115: C4 photosynthetic carbon assimilation cycle, NAD-ME type	0.00092398	0.000552393	0.00132823	0.00127174
PWY-7117: C4 photosynthetic carbon assimilation cycle, PEPCK type	0.0147065	0.0140727	0.0150483	0.0116391
PWY-7184: pyrimidine deoxyribonucleotides de novo biosynthesis I	0.00887504	0.00860314	0.0103404	0.0110299
PWY-7187: pyrimidine deoxyribonucleotides de novo biosynthesis II	0.0141998	0.0129711	0.013747	0.0142191
PWY-7196: superpathway of pyrimidine ribonucleosides salvage	0.00990693	0.00989861	0.010993	0.00902194
PWY-7197: pyrimidine deoxyribonucleotide phosphorylation	0.00745629	0.00708826	0.0084106	0.00950282
PWY-7198: pyrimidine deoxyribonucleotides de novo biosynthesis IV	0.000422884	0.000781369	0.000627094	0.000980268
PWY-7199: pyrimidine deoxyribonucleosides salvage	0.00888713	0.00896035	0.00981688	0.0093649
PWY-7204: pyridoxal 5'-phosphate salvage II (plants)	0.000325682	0.000252522	0.000547365	0.000779248
PWY-7208: superpathway of pyrimidine nucleobases salvage	0.0166709	0.0147249	0.0155729	0.0175035
PWY-7209: superpathway of pyrimidine ribonucleosides degradation	0.00213189	0.00224023	0.00126894	0.0014424
PWY-7210: pyrimidine deoxyribonucleotides biosynthesis from CTP	0.000538225	0.000968766	0.000812355	0.0012063
PWY-7211: superpathway of pyrimidine deoxyribonucleotides de novo biosynthesis	0.0082711	0.00843147	0.00860787	0.00744358
PWY-7219: adenosine ribonucleotides de novo biosynthesis	0.0785641	0.0772024	0.0812505	0.0773232
PWY-7220: adenosine deoxyribonucleotides de novo biosynthesis II	0.00912506	0.00810779	0.00986092	0.0114689
PWY-7221: guanosine ribonucleotides de novo biosynthesis	0.0515224	0.0515507	0.0536121	0.0531084
PWY-7222: guanosine deoxyribonucleotides de novo biosynthesis II	0.00912506	0.00810779	0.00986092	0.0114689
PWY-7228: superpathway of guanosine nucleotides de novo biosynthesis I	0.0120413	0.0116958	0.0139232	0.0157165
PWY-7229: superpathway of adenosine nucleotides de novo biosynthesis I	0.0227329	0.0205567	0.0244101	0.0266625
PWY-7234: inosine-5'-phosphate biosynthesis III	0.0102541	0.0103821	0.00800894	0.013088
PWY-7235: superpathway of ubiquinol-6 biosynthesis (eukaryotic)	2.05127e-05	6.38247e-05	5.37304e-05	4.21598e-05
PWY-7237: myo-, chiro- and scillo-inositol degradation	0.0064522	0.00537134	0.00516433	0.00595637
PWY-724: superpathway of L-lysine, L-threonine and L-methionine biosynthesis II	0.0341273	0.0340541	0.0353057	0.0319819
PWY-7242: D-fructuronate degradation	0.00919488	0.00905736	0.00879114	0.00810124
PWY-7254: TCA cycle VII (acetate-producers)	0.000263948	0.000140558	0.000586941	0.000925574
PWY-7269: NAD/NADP-NADH/NADPH mitochondrial interconversion (yeast)	0.000190234	9.221e-05	0.000526116	0.0010412
PWY-7279: aerobic respiration II (cytochrome c) (yeast)	3.03044e-05	7.91447e-06	8.95718e-06	0.000208122
PWY-7282: 4-amino-2-methyl-5-phosphomethylpyrimidine biosynthesis (yeast)	0.00753338	0.0100954	0.0110792	0.0092691
PWY-7286: 7-(3-amino-3-carboxypropyl)-wyosine biosynthesis	0.000956026	0.000428945	0.000608209	0.000339933
PWY-7315: dTDP-N-acetylthomosamine biosynthesis	0.000238916	0.000118922	0.000575641	0.00114175
PWY-7323: superpathway of GDP-mannose-derived O-antigen building blocks biosynthesis	0.000636256	0.00141931	0.00148892	0.0016502
PWY-7328: superpathway of UDP-glucose-derived O-antigen building blocks biosynthesis	0.000196667	0.000270771	0.000512927	0.000571904
PWY-7357: thiamin formation from pyrithiamine and oxythiamine (yeast)	0.0276258	0.0258659	0.0270955	0.0240161
PWY-7371: 1,4-dihydroxy-6-naphthoate biosynthesis II	0.000134553	0.000365119	0.000366528	0.00026958
PWY-7383: anaerobic energy metabolism (invertebrates, cytosol)	0.00797973	0.00704312	0.0086917	0.00571244
PWY-7388: octanoyl-[acyl-carrier protein] biosynthesis (mitochondria, yeast)	0.000492832	0.000431823	0.000913566	0.00168648
PWY-7391: isoprene biosynthesis II (engineered)	9.16669e-05	2.74995e-05	0.000107571	0.000144744
PWY-7392: taxadiene biosynthesis (engineered)	0.00137202	0.000828661	0.00149353	0.00149543
PWY-7400: L-arginine biosynthesis IV (archaebacteria)	0.0242902	0.0198007	0.0209653	0.0258205
PWY-7409: phospholipid remodeling (phosphatidylethanolamine, yeast)	0.000100038	5.06729e-05	0.000314509	0.000646263
PWY-7446: sulfoglycolysis	6.61267e-05	3.56067e-05	0.00024164	0.000409187
PWY-7456: mannan degradation	0.00457711	0.00540742	0.00662334	0.0031464
PWY-7539: 6-hydroxymethyl-dihydropterin diphosphate biosynthesis III (Chlamydia)	0.00268445	0.00305015	0.00354693	0.00346455
PWY-7560: methylerythritol phosphate pathway II	0.0108905	0.00647625	0.0106421	0.0121025
PWY-7663: gondoate biosynthesis (anaerobic)	0.0105959	0.0169476	0.0179836	0.0142359
PWY-7664: oleate biosynthesis IV (anaerobic)	0.000625208	0.000613727	0.0012087	0.00199139
PWY-821: superpathway of sulfur amino acid biosynthesis (Saccharomyces cerevisiae)	0.000732779	0.000625467	0.000765715	0.000647415
PWY-841: superpathway of purine nucleotides de novo biosynthesis I	0.0145778	0.0138685	0.0162298	0.0163744
PWY-922: mevalonate pathway I	0.000279416	0.000111243	0.000329832	0.000991412
PWYG-321: mycolate biosynthesis	0.000649997	0.000634852	0.00123921	0.00128867
PYRIDNUCSAL-PWY: NAD salvage pathway I	0.00613018	0.00516754	0.00468095	0.00537567
PYRIDNUCSYN-PWY: NAD biosynthesis I (from aspartate)	0.017163	0.0165635	0.0176984	0.014228
PYRIDOXSYN-PWY: pyridoxal 5'-phosphate biosynthesis I	0.00301089	0.00454976	0.00535348	0.00484928
REDCITCYC: TCA cycle VIII (helicobacter)	0.000322307	0.00025813	0.000576429	0.000714153
RHAMCAT-PWY: L-rhamnose degradation I	0.00754101	0.00854687	0.00961231	0.00902223
RIBOSYN2-PWY: flavin biosynthesis I (bacteria and plants)	0.0057894	0.00665545	0.00643193	0.0069257
RUMP-PWY: formaldehyde oxidation I	0.000471247	0.000348902	0.000403162	0.00025788
SALVADEHYPOX-PWY: adenosine nucleotides degradation II	0.00782173	0.0070413	0.00792623	0.00728327
SER-GLYSYN-PWY: superpathway of L-serine and glycine biosynthesis I	0.0223662	0.0203953	0.0216338	0.0195644
SO4ASSIM-PWY: sulfate reduction I (assimilatory)	0.00154072	0.00152015	0.00212636	0.00219987
SULFATE-CYS-PWY: superpathway of sulfate assimilation and cysteine biosynthesis	0.00241395	0.00235977	0.00328927	0.00294971
TCA: TCA cycle I (prokaryotic)	0.00323522	0.00437176	0.00537879	0.00421736
TCA-GLYOX-BYPASS: superpathway of glyoxylate bypass and TCA	0.000323477	0.000182379	0.000715258	0.00122601
TEICHOICACID-PWY: teichoic acid (poly-glycerol) biosynthesis	3.86091e-05	1.68753e-05	2.71997e-05	9.33638e-05
THISYNARA-PWY: superpathway of thiamin diphosphate biosynthesis III (eukaryotes)	0.0134189	0.0126486	0.0139217	0.0115669
THISYN-PWY: superpathway of thiamin diphosphate biosynthesis I	0.00179374	0.00157776	0.00265201	0.00294728
THRESYN-PWY: superpathway of L-threonine biosynthesis	0.0242454	0.0231616	0.0230845	0.0245116
TRNA-CHARGING-PWY: tRNA charging	0.0367954	0.034186	0.0386516	0.0307672
TRPSYN-PWY: L-tryptophan biosynthesis	0.0224026	0.0196363	0.0207056	0.0183905
UBISYN-PWY: superpathway of ubiquinol-8 biosynthesis (prokaryotic)	9.50974e-05	4.43796e-05	0.000272056	0.000581538
UDPNAGSYN-PWY: UDP-N-acetyl-D-glucosamine biosynthesis I	0.0116895	0.0104619	0.00911717	0.0145077
UNINTEGRATED	43.8542	44.5117	47.5235	48.3843
UNMAPPED	52.9326	52.3633	49.115	48.3234
URDEGR-PWY: superpathway of allantoin degradation in plants	5.78096e-05	3.37479e-05	0.000100891	5.74606e-05
VALSYN-PWY: L-valine biosynthesis	0.057332	0.0542853	0.0571	0.0542771
