# Supplementary material for: Gut microbial co-abundance networks show specificity in inflammatory bowel disease and obesity
Source: Nat Commun. 2020 Aug 11;11:4018. doi: 10.1038/s41467-020-17840-y (PMC7419557; doi:10.1038/s41467-020-17840-y)
Supplement: Supplementary file 11 — Supplementary Data 8 [file 41467_2020_17840_MOESM11_ESM.xlsx]

## Sheet: edge_path_43355_overlap_42613_h
Supplementary Data 8: Replication of IBD pathway co-abundance
Pathway co-abundance			Co-abundance in IBD		Heterogeneity and cohort specificity			HMP replication
name	start	end	ibd_cor	ibd_fdr	hetero_p	hetero_fdr_per	cohort_specific_all	hmp_cor_first_time_point	hmp_cor_first_time_point_partial_rm_age_sex	hmp_p_first_time_point	hetero_p_ibd_hmp_first_time_point	hmp_cor_last_time_point	hetero_p_hmp_first_vs_last
PWY-6897: thiamin salvage II_with_PWY-6151: S-adenosyl-L-methionine cycle I	PWY-6897: thiamin salvage II	PWY-6151: S-adenosyl-L-methionine cycle I	0.547724	0	5.04014e-76	0	-	0.828628	0.836642	0	8.47025e-05	0.787782	0.670843
PWY-6897: thiamin salvage II_with_PANTO-PWY: phosphopantothenate biosynthesis I	PWY-6897: thiamin salvage II	PANTO-PWY: phosphopantothenate biosynthesis I	0.654816	0	8.79029e-75	0	-	0.83575	0.847977	0	0.00551731	0.807153	0.758711
PWY-6897: thiamin salvage II_with_PWY-2942: L-lysine biosynthesis III	PWY-6897: thiamin salvage II	PWY-2942: L-lysine biosynthesis III	0.619823	0	9.69796e-75	0	-	0.816781	0.823952	0	0.00598241	0.784321	0.74002
PWY-6897: thiamin salvage II_with_PWY-5667: CDP-diacylglycerol biosynthesis I	PWY-6897: thiamin salvage II	PWY-5667: CDP-diacylglycerol biosynthesis I	0.624827	0	1.40626e-73	0	-	0.830389	0.839584	0	0.0026318	0.880534	0.552739
PWY0-1319: CDP-diacylglycerol biosynthesis II_with_PWY-6897: thiamin salvage II	PWY0-1319: CDP-diacylglycerol biosynthesis II	PWY-6897: thiamin salvage II	0.626237	0	2.76723e-73	0	-	0.807508	0.801262	0	0.0313309	0.878049	0.421246
PWY-6897: thiamin salvage II_with_PEPTIDOGLYCANSYN-PWY: peptidoglycan biosynthesis I (meso-diaminopimelate containing)	PWY-6897: thiamin salvage II	PEPTIDOGLYCANSYN-PWY: peptidoglycan biosynthesis I (meso-diaminopimelate containing)	0.594516	0	1.10607e-72	0	-	0.847131	0.858377	0	0.000141805	0.816684	0.736779
PWY-6897: thiamin salvage II_with_PWY-6386: UDP-N-acetylmuramoyl-pentapeptide biosynthesis II (lysine-containing)	PWY-6897: thiamin salvage II	PWY-6386: UDP-N-acetylmuramoyl-pentapeptide biosynthesis II (lysine-containing)	0.588254	0	1.33954e-72	0	-	0.875252	0.886242	0	3.99842e-06	0.799494	0.394916
PWY-6897: thiamin salvage II_with_COMPLETE-ARO-PWY: superpathway of aromatic amino acid biosynthesis	PWY-6897: thiamin salvage II	COMPLETE-ARO-PWY: superpathway of aromatic amino acid biosynthesis	0.603073	0	1.69728e-72	0	-	0.846647	0.859366	0	0.000193675	0.847109	0.995752
PWY-6897: thiamin salvage II_with_PWY-6387: UDP-N-acetylmuramoyl-pentapeptide biosynthesis I (meso-diaminopimelate containing)	PWY-6897: thiamin salvage II	PWY-6387: UDP-N-acetylmuramoyl-pentapeptide biosynthesis I (meso-diaminopimelate containing)	0.591423	0	2.4915e-72	0	-	0.843613	0.855683	0	0.000152539	0.819156	0.787483
PWY-7221: guanosine ribonucleotides de novo biosynthesis_with_PWY-6897: thiamin salvage II	PWY-7221: guanosine ribonucleotides de novo biosynthesis	PWY-6897: thiamin salvage II	0.561432	0	2.89958e-72	0	-	0.858521	0.85846	0	2.26132e-05	0.812389	0.606903
PWY-6897: thiamin salvage II_with_PWY-6163: chorismate biosynthesis from 3-dehydroquinate	PWY-6897: thiamin salvage II	PWY-6163: chorismate biosynthesis from 3-dehydroquinate	0.606474	0	6.15873e-72	0	-	0.829686	0.841778	0	0.00100352	0.825587	0.96433
PWY-6897: thiamin salvage II_with_ARO-PWY: chorismate biosynthesis I	PWY-6897: thiamin salvage II	ARO-PWY: chorismate biosynthesis I	0.604757	0	3.67354e-71	0	-	0.864583	0.876399	0	3.72748e-05	0.832788	0.712656
UNINTEGRATED_with_PWY-6897: thiamin salvage II	UNINTEGRATED	PWY-6897: thiamin salvage II	0.625614	0	1.22656e-70	0	-	0.725378	0.730273	0	0.219357	0.808717	0.425377
PWY-6897: thiamin salvage II_with_NONMEVIPP-PWY: methylerythritol phosphate pathway I	PWY-6897: thiamin salvage II	NONMEVIPP-PWY: methylerythritol phosphate pathway I	0.602274	0	2.02915e-70	0	-	0.893176	0.903231	0	7.87761e-07	0.831133	0.452462
PWY-6897: thiamin salvage II_with_PWY-5097: L-lysine biosynthesis VI	PWY-6897: thiamin salvage II	PWY-5097: L-lysine biosynthesis VI	0.620465	0	1.19848e-69	0	-	0.793217	0.798929	0	0.0212361	0.796379	0.974548
PWY-6897: thiamin salvage II_with_PWY-5686: UMP biosynthesis	PWY-6897: thiamin salvage II	PWY-5686: UMP biosynthesis	0.614573	0	2.13621e-69	0	-	0.903703	0.909634	0	7.52571e-07	0.825902	0.341237
PWY-6897: thiamin salvage II_with_PWY-6737: starch degradation V	PWY-6897: thiamin salvage II	PWY-6737: starch degradation V	0.593586	0	6.30093e-69	0	-	0.872294	0.879377	0	1.25295e-05	0.839734	0.699575
PWY-6897: thiamin salvage II_with_COA-PWY-1: coenzyme A biosynthesis II (mammalian)	PWY-6897: thiamin salvage II	COA-PWY-1: coenzyme A biosynthesis II (mammalian)	0.599236	0	6.59819e-69	0	-	0.87244	0.886173	0	8.22823e-06	0.827443	0.600654
PWY-7219: adenosine ribonucleotides de novo biosynthesis_with_PWY-6897: thiamin salvage II	PWY-7219: adenosine ribonucleotides de novo biosynthesis	PWY-6897: thiamin salvage II	0.574761	0	5.59607e-68	0	-	0.856017	0.86123	0	3.40582e-05	0.825988	0.733844
PWY-6897: thiamin salvage II_with_PWY-6700: queuosine biosynthesis	PWY-6897: thiamin salvage II	PWY-6700: queuosine biosynthesis	0.702444	0	8.84442e-68	0	-	0.791191	0.798801	0	0.217992	0.800788	0.922656
VALSYN-PWY: L-valine biosynthesis_with_PWY-6897: thiamin salvage II	VALSYN-PWY: L-valine biosynthesis	PWY-6897: thiamin salvage II	0.592673	0	5.41391e-66	0	-	0.846152	0.836858	0	0.000903002	0.832382	0.876746
PWY-7111: pyruvate fermentation to isobutanol (engineered)_with_PWY-6897: thiamin salvage II	PWY-7111: pyruvate fermentation to isobutanol (engineered)	PWY-6897: thiamin salvage II	0.589047	0	6.09839e-66	0	-	0.870387	0.867851	0	4.38386e-05	0.839549	0.715678
PWY-6897: thiamin salvage II_with_ILEUSYN-PWY: L-isoleucine biosynthesis I (from threonine)	PWY-6897: thiamin salvage II	ILEUSYN-PWY: L-isoleucine biosynthesis I (from threonine)	0.592684	0	7.14301e-66	0	-	0.840803	0.851909	0	0.000231159	0.82946	0.899499
PWY-6897: thiamin salvage II_with_PWY-5973: cis-vaccenate biosynthesis	PWY-6897: thiamin salvage II	PWY-5973: cis-vaccenate biosynthesis	0.669872	0	5.81584e-62	0	-	0.863283	0.867724	0	0.00281452	0.874983	0.884806
PWY0-1296: purine ribonucleosides degradation_with_PWY-6897: thiamin salvage II	PWY0-1296: purine ribonucleosides degradation	PWY-6897: thiamin salvage II	0.490796	0	3.02045e-61	0	-	0.839297	0.836899	0	3.55298e-06	0.749886	0.365855
PWY-724: superpathway of L-lysine, L-threonine and L-methionine biosynthesis II_with_PWY-6897: thiamin salvage II	PWY-724: superpathway of L-lysine, L-threonine and L-methionine biosynthesis II	PWY-6897: thiamin salvage II	0.606242	0	4.51662e-61	0	-	0.779702	0.77075	0	0.0431865	0.845638	0.487671
PWY-7357: thiamin formation from pyrithiamine and oxythiamine (yeast)_with_PWY-6897: thiamin salvage II	PWY-7357: thiamin formation from pyrithiamine and oxythiamine (yeast)	PWY-6897: thiamin salvage II	0.627411	0	6.03125e-61	0	-	0.936385	0.921331	0	2.38047e-07	0.93534	0.985515
PWY-6897: thiamin salvage II_with_PWY-6121: 5-aminoimidazole ribonucleotide biosynthesis I	PWY-6897: thiamin salvage II	PWY-6121: 5-aminoimidazole ribonucleotide biosynthesis I	0.554913	0	8.75075e-61	0	-	0.830885	0.840861	0	9.3745e-05	0.797889	0.727595
PWY-6897: thiamin salvage II_with_PWY-6122: 5-aminoimidazole ribonucleotide biosynthesis II	PWY-6897: thiamin salvage II	PWY-6122: 5-aminoimidazole ribonucleotide biosynthesis II	0.550922	0	7.9242e-60	0	-	0.816367	0.826324	0	0.000267125	0.780545	0.715472
PWY-6897: thiamin salvage II_with_PWY-6277: superpathway of 5-aminoimidazole ribonucleotide biosynthesis	PWY-6897: thiamin salvage II	PWY-6277: superpathway of 5-aminoimidazole ribonucleotide biosynthesis	0.550805	0	8.19381e-60	0	-	0.816899	0.82686	0	0.000254467	0.787256	0.761096
PWY-6897: thiamin salvage II_with_PWY-6317: galactose degradation I (Leloir pathway)	PWY-6897: thiamin salvage II	PWY-6317: galactose degradation I (Leloir pathway)	0.513311	0	2.07068e-58	0	-	0.796076	0.804474	0	0.000213872	0.75084	0.661886
PWY66-422: D-galactose degradation V (Leloir pathway)_with_PWY-6897: thiamin salvage II	PWY66-422: D-galactose degradation V (Leloir pathway)	PWY-6897: thiamin salvage II	0.511772	0	2.10027e-58	0	-	0.776887	0.759876	0	0.00361914	0.746521	0.774055
PWY-6897: thiamin salvage II_with_CALVIN-PWY: Calvin-Benson-Bassham cycle	PWY-6897: thiamin salvage II	CALVIN-PWY: Calvin-Benson-Bassham cycle	0.575944	0	2.52919e-58	0	-	0.901197	0.912009	0	1.89668e-08	0.828176	0.372093
PWY-6897: thiamin salvage II_with_PWY-1042: glycolysis IV (plant cytosol)	PWY-6897: thiamin salvage II	PWY-1042: glycolysis IV (plant cytosol)	0.574238	0	9.70399e-58	0	-	0.845818	0.854352	0	6.49289e-05	0.869509	0.777787
PWY66-399: gluconeogenesis III_with_PWY-7383: anaerobic energy metabolism (invertebrates, cytosol)	PWY66-399: gluconeogenesis III	PWY-7383: anaerobic energy metabolism (invertebrates, cytosol)	0.860514	0	4.46747e-57	0	-	0.754482	0.821193	0	0.560648	0.783848	0.778344
THRESYN-PWY: superpathway of L-threonine biosynthesis_with_PWY-6897: thiamin salvage II	THRESYN-PWY: superpathway of L-threonine biosynthesis	PWY-6897: thiamin salvage II	0.534929	0	2.49952e-56	0	-	0.729963	0.711051	0	0.0484034	0.84442	0.253685
PWY-6897: thiamin salvage II_with_PANTOSYN-PWY: pantothenate and coenzyme A biosynthesis I	PWY-6897: thiamin salvage II	PANTOSYN-PWY: pantothenate and coenzyme A biosynthesis I	0.607118	0	3.39202e-56	0	-	0.794121	0.811068	0	0.00761545	0.715039	0.459705
PWY-6897: thiamin salvage II_with_PWY-3001: superpathway of L-isoleucine biosynthesis I	PWY-6897: thiamin salvage II	PWY-3001: superpathway of L-isoleucine biosynthesis I	0.548626	0	4.1773e-56	0	-	0.791969	0.797864	0	0.00181688	0.851614	0.520935
PWY-7003: glycerol degradation to butanol_with_PWY-5104: L-isoleucine biosynthesis IV	PWY-7003: glycerol degradation to butanol	PWY-5104: L-isoleucine biosynthesis IV	0.808828	0	8.40434e-56	0	-	0.34901	0.371603	0	7.11352e-05	0.367702	0.902411
PWY66-400: glycolysis VI (metazoan)_with_PWY66-399: gluconeogenesis III	PWY66-400: glycolysis VI (metazoan)	PWY66-399: gluconeogenesis III	0.0988089	0.0352231	3.92531e-55	0	-	0.303659	0.353528	0	0.0325897	0.357526	0.726591
PWY-6897: thiamin salvage II_with_PWY-6609: adenine and adenosine salvage III	PWY-6897: thiamin salvage II	PWY-6609: adenine and adenosine salvage III	0.484168	0	1.74896e-54	0	-	0.766116	0.770547	0	0.000659685	0.839392	0.450894
PWY-6897: thiamin salvage II_with_NONOXIPENT-PWY: pentose phosphate pathway (non-oxidative branch)	PWY-6897: thiamin salvage II	NONOXIPENT-PWY: pentose phosphate pathway (non-oxidative branch)	0.527127	0	2.01474e-53	0	-	0.881277	0.896217	0	7.28454e-09	0.809799	0.411272
PWY-6897: thiamin salvage II_with_PWY-6527: stachyose degradation	PWY-6897: thiamin salvage II	PWY-6527: stachyose degradation	0.553212	0	2.26761e-53	0	-	0.766105	0.775432	0	0.00643532	0.728367	0.727926
PWY-6897: thiamin salvage II_with_PWY-6123: inosine-5'-phosphate biosynthesis I	PWY-6897: thiamin salvage II	PWY-6123: inosine-5'-phosphate biosynthesis I	0.421036	0	5.92476e-53	0	-	0.794126	0.800807	0	3.13894e-06	0.887387	0.289703
PWY-6897: thiamin salvage II_with_PWY-621: sucrose degradation III (sucrose invertase)	PWY-6897: thiamin salvage II	PWY-621: sucrose degradation III (sucrose invertase)	0.515098	0	1.08423e-52	0	-	0.7794	0.777433	0	0.00139251	0.749291	0.77486
PWY-6897: thiamin salvage II_with_DTDPRHAMSYN-PWY: dTDP-L-rhamnose biosynthesis I	PWY-6897: thiamin salvage II	DTDPRHAMSYN-PWY: dTDP-L-rhamnose biosynthesis I	0.622675	0	1.4297e-52	0	-	0.877073	0.891927	0	1.78308e-05	0.847088	0.716984
PWY-6897: thiamin salvage II_with_BRANCHED-CHAIN-AA-SYN-PWY: superpathway of branched amino acid biosynthesis	PWY-6897: thiamin salvage II	BRANCHED-CHAIN-AA-SYN-PWY: superpathway of branched amino acid biosynthesis	0.5438	0	3.23315e-52	0	-	0.795158	0.799108	0	0.00132655	0.655283	0.211107
PWY-6897: thiamin salvage II_with_HISTSYN-PWY: L-histidine biosynthesis	PWY-6897: thiamin salvage II	HISTSYN-PWY: L-histidine biosynthesis	0.572392	0	4.54445e-52	0	-	0.610731	0.619382	0	0.643485	0.614822	0.974707
PWY-6897: thiamin salvage II_with_PWY-6703: preQ0 biosynthesis	PWY-6897: thiamin salvage II	PWY-6703: preQ0 biosynthesis	0.66947	0	1.21634e-51	0	-	0.786887	0.797359	0	0.104476	0.773003	0.891929
PWY-7229: superpathway of adenosine nucleotides de novo biosynthesis I_with_PWY-6897: thiamin salvage II	PWY-7229: superpathway of adenosine nucleotides de novo biosynthesis I	PWY-6897: thiamin salvage II	0.488241	0	3.93856e-51	0	-	0.74795	0.764459	0	0.00178091	0.753542	0.958658
PWY4LZ-257: superpathway of fermentation (Chlamydomonas reinhardtii)_with_P161-PWY: acetylene degradation	PWY4LZ-257: superpathway of fermentation (Chlamydomonas reinhardtii)	P161-PWY: acetylene degradation	0.248981	0	2.70895e-50	0	IBD	0.266251	0.258659	0.02	0.994273	0.343102	0.620947
PWY-7208: superpathway of pyrimidine nucleobases salvage_with_PWY-6897: thiamin salvage II	PWY-7208: superpathway of pyrimidine nucleobases salvage	PWY-6897: thiamin salvage II	0.462719	0	3.0275e-49	0	-	0.747599	0.739566	0	0.0018177	0.767104	0.85485
PWY-6897: thiamin salvage II_with_PWY-5103: L-isoleucine biosynthesis III	PWY-6897: thiamin salvage II	PWY-5103: L-isoleucine biosynthesis III	0.516165	0	3.44952e-49	0	-	0.773025	0.777396	0	0.00156887	0.642031	0.254274
TRPSYN-PWY: L-tryptophan biosynthesis_with_PWY-6897: thiamin salvage II	TRPSYN-PWY: L-tryptophan biosynthesis	PWY-6897: thiamin salvage II	0.519379	0	2.18997e-47	0	-	0.310117	0.224143	0	0.013587	0.364208	0.724851
PWY-6897: thiamin salvage II_with_PWY-3841: folate transformations II	PWY-6897: thiamin salvage II	PWY-3841: folate transformations II	0.567964	0	3.66204e-47	0	-	0.806382	0.819838	0	0.00109257	0.819284	0.892108
THISYNARA-PWY: superpathway of thiamin diphosphate biosynthesis III (eukaryotes)_with_PWY-6897: thiamin salvage II	THISYNARA-PWY: superpathway of thiamin diphosphate biosynthesis III (eukaryotes)	PWY-6897: thiamin salvage II	0.591064	0	5.61519e-47	0	-	0.911962	0.893578	0	2.1026e-06	0.877472	0.636041
PWY-6897: thiamin salvage II_with_1CMET2-PWY: N10-formyl-tetrahydrofolate biosynthesis	PWY-6897: thiamin salvage II	1CMET2-PWY: N10-formyl-tetrahydrofolate biosynthesis	0.613878	0	5.67703e-47	0	-	0.78598	0.795219	0	0.022888	0.835225	0.606261
PWY-7282: 4-amino-2-methyl-5-phosphomethylpyrimidine biosynthesis (yeast)_with_HISTSYN-PWY: L-histidine biosynthesis	PWY-7282: 4-amino-2-methyl-5-phosphomethylpyrimidine biosynthesis (yeast)	HISTSYN-PWY: L-histidine biosynthesis	0.434413	0	7.04542e-47	0	-	0.402288	0.41418	0	0.846925	0.555986	0.281732
PWY-6897: thiamin salvage II_with_PWY-6124: inosine-5'-phosphate biosynthesis II	PWY-6897: thiamin salvage II	PWY-6124: inosine-5'-phosphate biosynthesis II	0.392462	0	7.3606e-47	0	-	0.78338	0.791166	0	1.55969e-06	0.869037	0.350413
PWY-7199: pyrimidine deoxyribonucleosides salvage_with_PWY-6897: thiamin salvage II	PWY-7199: pyrimidine deoxyribonucleosides salvage	PWY-6897: thiamin salvage II	0.415802	0	1.05002e-46	0	-	0.599117	0.587464	0	0.099382	0.61381	0.909896
PWY-7187: pyrimidine deoxyribonucleotides de novo biosynthesis II_with_PWY-6897: thiamin salvage II	PWY-7187: pyrimidine deoxyribonucleotides de novo biosynthesis II	PWY-6897: thiamin salvage II	0.511559	0	1.29696e-46	0	-	0.428767	0.429618	0	0.465052	0.561615	0.347655
PWY-6897: thiamin salvage II_with_COA-PWY: coenzyme A biosynthesis I	PWY-6897: thiamin salvage II	COA-PWY: coenzyme A biosynthesis I	0.471131	0	3.03446e-46	0	-	0.753637	0.778721	0	0.000203913	0.659819	0.415734
PWY-7237: myo-, chiro- and scillo-inositol degradation_with_PWY-6897: thiamin salvage II	PWY-7237: myo-, chiro- and scillo-inositol degradation	PWY-6897: thiamin salvage II	0.409017	0	4.81103e-46	0	-	0.170276	0.175403	0.14	0.0520852	0.302756	0.402644
PWY-7282: 4-amino-2-methyl-5-phosphomethylpyrimidine biosynthesis (yeast)_with_ANAGLYCOLYSIS-PWY: glycolysis III (from glucose)	PWY-7282: 4-amino-2-methyl-5-phosphomethylpyrimidine biosynthesis (yeast)	ANAGLYCOLYSIS-PWY: glycolysis III (from glucose)	0.503545	0	5.16356e-46	0	-	0.710028	0.699514	0	0.0322043	0.77054	0.581122
PWY-6897: thiamin salvage II_with_PWY-6126: superpathway of adenosine nucleotides de novo biosynthesis II	PWY-6897: thiamin salvage II	PWY-6126: superpathway of adenosine nucleotides de novo biosynthesis II	0.485488	0	5.51876e-46	0	-	0.727684	0.741515	0	0.00476701	0.72356	0.970719
PWY-6897: thiamin salvage II_with_PWY-5695: urate biosynthesis/inosine 5'-phosphate degradation	PWY-6897: thiamin salvage II	PWY-5695: urate biosynthesis/inosine 5'-phosphate degradation	0.685901	0	7.60956e-46	0	-	0.822061	0.838044	0	0.0378226	0.803891	0.848441
PWY-7282: 4-amino-2-methyl-5-phosphomethylpyrimidine biosynthesis (yeast)_with_PWY-1042: glycolysis IV (plant cytosol)	PWY-7282: 4-amino-2-methyl-5-phosphomethylpyrimidine biosynthesis (yeast)	PWY-1042: glycolysis IV (plant cytosol)	0.437649	0	7.86306e-46	0	-	0.714817	0.709062	0	0.00286828	0.749319	0.756377
PWY-6897: thiamin salvage II_with_PWY-5347: superpathway of L-methionine biosynthesis (transsulfuration)	PWY-6897: thiamin salvage II	PWY-5347: superpathway of L-methionine biosynthesis (transsulfuration)	0.48849	0	1.44687e-45	0	-	0.372597	0.372154	0	0.300456	0.267997	0.498285
UNINTEGRATED_with_PWY-7282: 4-amino-2-methyl-5-phosphomethylpyrimidine biosynthesis (yeast)	UNINTEGRATED	PWY-7282: 4-amino-2-methyl-5-phosphomethylpyrimidine biosynthesis (yeast)	0.421644	0	8.35879e-45	0	-	0.589197	0.593348	0	0.0902641	0.654101	0.611558
PWY-7282: 4-amino-2-methyl-5-phosphomethylpyrimidine biosynthesis (yeast)_with_1CMET2-PWY: N10-formyl-tetrahydrofolate biosynthesis	PWY-7282: 4-amino-2-methyl-5-phosphomethylpyrimidine biosynthesis (yeast)	1CMET2-PWY: N10-formyl-tetrahydrofolate biosynthesis	0.550587	0	1.49969e-44	0	-	0.623905	0.638235	0	0.373749	0.73256	0.363911
PWY-6897: thiamin salvage II_with_PWY-5188: tetrapyrrole biosynthesis I (from glutamate)	PWY-6897: thiamin salvage II	PWY-5188: tetrapyrrole biosynthesis I (from glutamate)	0.525741	0	3.23878e-44	0	-	0.200912	0.202796	0.09	0.00651044	0.243796	0.787609
PWY-5101: L-isoleucine biosynthesis II_with_ARGININE-SYN4-PWY: L-ornithine de novo biosynthesis	PWY-5101: L-isoleucine biosynthesis II	ARGININE-SYN4-PWY: L-ornithine de novo biosynthesis	0.625961	0	4.61831e-44	0	-	0.572311	0.579429	0	0.653814	0.682844	0.383428
PWY-6897: thiamin salvage II_with_GLCMANNANAUT-PWY: superpathway of N-acetylglucosamine, N-acetylmannosamine and N-acetylneuraminate degradation	PWY-6897: thiamin salvage II	GLCMANNANAUT-PWY: superpathway of N-acetylglucosamine, N-acetylmannosamine and N-acetylneuraminate degradation	0.496633	0	5.91837e-44	0	-	0.648421	0.644175	0	0.124457	0.825774	0.10499
PWY-7282: 4-amino-2-methyl-5-phosphomethylpyrimidine biosynthesis (yeast)_with_PWY-6609: adenine and adenosine salvage III	PWY-7282: 4-amino-2-methyl-5-phosphomethylpyrimidine biosynthesis (yeast)	PWY-6609: adenine and adenosine salvage III	0.38598	0	6.03005e-44	0	-	0.653906	0.653092	0	0.00602539	0.771151	0.304485
PWY-7282: 4-amino-2-methyl-5-phosphomethylpyrimidine biosynthesis (yeast)_with_COA-PWY-1: coenzyme A biosynthesis II (mammalian)	PWY-7282: 4-amino-2-methyl-5-phosphomethylpyrimidine biosynthesis (yeast)	COA-PWY-1: coenzyme A biosynthesis II (mammalian)	0.427491	0	2.34366e-43	0	-	0.610544	0.632355	0	0.0376588	0.679995	0.577333
PWY-6897: thiamin salvage II_with_ASPASN-PWY: superpathway of L-aspartate and L-asparagine biosynthesis	PWY-6897: thiamin salvage II	ASPASN-PWY: superpathway of L-aspartate and L-asparagine biosynthesis	0.465124	0	2.49786e-43	0	-	0.754469	0.786837	0	9.06989e-05	0.806324	0.61126
PWY-7282: 4-amino-2-methyl-5-phosphomethylpyrimidine biosynthesis (yeast)_with_CALVIN-PWY: Calvin-Benson-Bassham cycle	PWY-7282: 4-amino-2-methyl-5-phosphomethylpyrimidine biosynthesis (yeast)	CALVIN-PWY: Calvin-Benson-Bassham cycle	0.456341	0	1.69758e-42	0	-	0.656527	0.660033	0	0.0333481	0.686278	0.805775
PWY0-1296: purine ribonucleosides degradation_with_PWY-7282: 4-amino-2-methyl-5-phosphomethylpyrimidine biosynthesis (yeast)	PWY0-1296: purine ribonucleosides degradation	PWY-7282: 4-amino-2-methyl-5-phosphomethylpyrimidine biosynthesis (yeast)	0.368892	0	1.8808e-42	0	-	0.472815	0.467822	0	0.372564	0.512515	0.779908
PWY-7282: 4-amino-2-methyl-5-phosphomethylpyrimidine biosynthesis (yeast)_with_ILEUSYN-PWY: L-isoleucine biosynthesis I (from threonine)	PWY-7282: 4-amino-2-methyl-5-phosphomethylpyrimidine biosynthesis (yeast)	ILEUSYN-PWY: L-isoleucine biosynthesis I (from threonine)	0.437055	0	3.10024e-42	0	-	0.600988	0.612357	0	0.080371	0.673731	0.56277
PWY66-422: D-galactose degradation V (Leloir pathway)_with_PWY-7282: 4-amino-2-methyl-5-phosphomethylpyrimidine biosynthesis (yeast)	PWY66-422: D-galactose degradation V (Leloir pathway)	PWY-7282: 4-amino-2-methyl-5-phosphomethylpyrimidine biosynthesis (yeast)	0.375305	0	3.14018e-42	0	-	0.430155	0.407961	0	0.80024	0.562876	0.347697
PWY-7282: 4-amino-2-methyl-5-phosphomethylpyrimidine biosynthesis (yeast)_with_PWY-6317: galactose degradation I (Leloir pathway)	PWY-7282: 4-amino-2-methyl-5-phosphomethylpyrimidine biosynthesis (yeast)	PWY-6317: galactose degradation I (Leloir pathway)	0.37977	0	3.31413e-42	0	-	0.449403	0.448778	0	0.538058	0.568962	0.393804
PWY-7282: 4-amino-2-methyl-5-phosphomethylpyrimidine biosynthesis (yeast)_with_PWY-6527: stachyose degradation	PWY-7282: 4-amino-2-methyl-5-phosphomethylpyrimidine biosynthesis (yeast)	PWY-6527: stachyose degradation	0.436947	0	3.34839e-42	0	-	0.430177	0.428441	0	0.933542	0.560123	0.358367
PWY-7282: 4-amino-2-methyl-5-phosphomethylpyrimidine biosynthesis (yeast)_with_PWY-7111: pyruvate fermentation to isobutanol (engineered)	PWY-7282: 4-amino-2-methyl-5-phosphomethylpyrimidine biosynthesis (yeast)	PWY-7111: pyruvate fermentation to isobutanol (engineered)	0.427205	0	3.66006e-42	0	-	0.637842	0.651018	0	0.0209579	0.700566	0.604895
VALSYN-PWY: L-valine biosynthesis_with_PWY-7282: 4-amino-2-methyl-5-phosphomethylpyrimidine biosynthesis (yeast)	VALSYN-PWY: L-valine biosynthesis	PWY-7282: 4-amino-2-methyl-5-phosphomethylpyrimidine biosynthesis (yeast)	0.436251	0	5.98677e-42	0	-	0.607085	0.594552	0	0.127819	0.678224	0.569212
PWY-7282: 4-amino-2-methyl-5-phosphomethylpyrimidine biosynthesis (yeast)_with_PWY-6121: 5-aminoimidazole ribonucleotide biosynthesis I	PWY-7282: 4-amino-2-methyl-5-phosphomethylpyrimidine biosynthesis (yeast)	PWY-6121: 5-aminoimidazole ribonucleotide biosynthesis I	0.418058	0	2.32616e-41	0	-	0.515435	0.527756	0	0.306467	0.601731	0.523486
PWY-7220: adenosine deoxyribonucleotides de novo biosynthesis II_with_PWY-6897: thiamin salvage II	PWY-7220: adenosine deoxyribonucleotides de novo biosynthesis II	PWY-6897: thiamin salvage II	0.436549	0	3.40282e-41	0	-	0.641116	0.660604	0	0.0270846	0.661528	0.869145
PWY-7282: 4-amino-2-methyl-5-phosphomethylpyrimidine biosynthesis (yeast)_with_PWY-3841: folate transformations II	PWY-7282: 4-amino-2-methyl-5-phosphomethylpyrimidine biosynthesis (yeast)	PWY-3841: folate transformations II	0.528752	0	3.63884e-41	0	-	0.643169	0.667089	0	0.149443	0.695521	0.665906
RHAMCAT-PWY: L-rhamnose degradation I_with_PWY-6897: thiamin salvage II	RHAMCAT-PWY: L-rhamnose degradation I	PWY-6897: thiamin salvage II	0.542157	0	8.14531e-41	0	-	0.79766	0.785898	0	0.00258858	0.75564	0.682754
PWY-7222: guanosine deoxyribonucleotides de novo biosynthesis II_with_PWY-6897: thiamin salvage II	PWY-7222: guanosine deoxyribonucleotides de novo biosynthesis II	PWY-6897: thiamin salvage II	0.43668	0	9.1085e-41	0	-	0.657735	0.677447	0	0.0152904	0.658999	0.991796
TRNA-CHARGING-PWY: tRNA charging_with_PWY-6897: thiamin salvage II	TRNA-CHARGING-PWY: tRNA charging	PWY-6897: thiamin salvage II	0.527958	0	9.6397e-41	0	-	0.623906	0.649728	0	0.194559	0.647469	0.851708
PWY-7282: 4-amino-2-methyl-5-phosphomethylpyrimidine biosynthesis (yeast)_with_PWY-6737: starch degradation V	PWY-7282: 4-amino-2-methyl-5-phosphomethylpyrimidine biosynthesis (yeast)	PWY-6737: starch degradation V	0.44086	0	1.14111e-40	0	-	0.540121	0.548572	0	0.303989	0.67402	0.300417
PWY-6897: thiamin salvage II_with_METSYN-PWY: L-homoserine and L-methionine biosynthesis	PWY-6897: thiamin salvage II	METSYN-PWY: L-homoserine and L-methionine biosynthesis	0.489268	0	1.74846e-40	0	-	0.380981	0.380519	0	0.331564	0.231329	0.334225
THRESYN-PWY: superpathway of L-threonine biosynthesis_with_PWY-7282: 4-amino-2-methyl-5-phosphomethylpyrimidine biosynthesis (yeast)	THRESYN-PWY: superpathway of L-threonine biosynthesis	PWY-7282: 4-amino-2-methyl-5-phosphomethylpyrimidine biosynthesis (yeast)	0.391692	0	2.08822e-40	0	-	0.551139	0.527538	0	0.198878	0.694301	0.260521
PWY-6897: thiamin salvage II_with_COBALSYN-PWY: adenosylcobalamin salvage from cobinamide I	PWY-6897: thiamin salvage II	COBALSYN-PWY: adenosylcobalamin salvage from cobinamide I	0.4671	0	2.20488e-40	0	-	0.541475	0.551059	0	0.411398	0.661083	0.357975
PWY-7282: 4-amino-2-methyl-5-phosphomethylpyrimidine biosynthesis (yeast)_with_PWY-6386: UDP-N-acetylmuramoyl-pentapeptide biosynthesis II (lysine-containing)	PWY-7282: 4-amino-2-methyl-5-phosphomethylpyrimidine biosynthesis (yeast)	PWY-6386: UDP-N-acetylmuramoyl-pentapeptide biosynthesis II (lysine-containing)	0.431279	0	2.45392e-40	0	-	0.626385	0.644042	0	0.0290938	0.684779	0.635564
PWY-7282: 4-amino-2-methyl-5-phosphomethylpyrimidine biosynthesis (yeast)_with_PWY-5188: tetrapyrrole biosynthesis I (from glutamate)	PWY-7282: 4-amino-2-methyl-5-phosphomethylpyrimidine biosynthesis (yeast)	PWY-5188: tetrapyrrole biosynthesis I (from glutamate)	0.341291	0	2.65042e-40	0	-	-0.0694954	-0.0690068	0.53	0.00080408	0.103124	0.288605
PWY-7282: 4-amino-2-methyl-5-phosphomethylpyrimidine biosynthesis (yeast)_with_PWY-6163: chorismate biosynthesis from 3-dehydroquinate	PWY-7282: 4-amino-2-methyl-5-phosphomethylpyrimidine biosynthesis (yeast)	PWY-6163: chorismate biosynthesis from 3-dehydroquinate	0.437616	0	3.21351e-40	0	-	0.559537	0.561248	0	0.236404	0.658854	0.442227
PWY-6897: thiamin salvage II_with_ANAGLYCOLYSIS-PWY: glycolysis III (from glucose)	PWY-6897: thiamin salvage II	ANAGLYCOLYSIS-PWY: glycolysis III (from glucose)	0.639134	0	4.09167e-40	0	-	0.836245	0.841345	0	0.00445078	0.858096	0.801123
PWY-7282: 4-amino-2-methyl-5-phosphomethylpyrimidine biosynthesis (yeast)_with_PWY-724: superpathway of L-lysine, L-threonine and L-methionine biosynthesis II	PWY-7282: 4-amino-2-methyl-5-phosphomethylpyrimidine biosynthesis (yeast)	PWY-724: superpathway of L-lysine, L-threonine and L-methionine biosynthesis II	0.465131	0	5.01127e-40	0	-	0.550794	0.551894	0	0.410809	0.720864	0.174589
PWY-7282: 4-amino-2-methyl-5-phosphomethylpyrimidine biosynthesis (yeast)_with_PWY-3001: superpathway of L-isoleucine biosynthesis I	PWY-7282: 4-amino-2-methyl-5-phosphomethylpyrimidine biosynthesis (yeast)	PWY-3001: superpathway of L-isoleucine biosynthesis I	0.411214	0	6.26158e-40	0	-	0.550576	0.547746	0	0.197633	0.683872	0.297778
PWY-7282: 4-amino-2-methyl-5-phosphomethylpyrimidine biosynthesis (yeast)_with_COMPLETE-ARO-PWY: superpathway of aromatic amino acid biosynthesis	PWY-7282: 4-amino-2-methyl-5-phosphomethylpyrimidine biosynthesis (yeast)	COMPLETE-ARO-PWY: superpathway of aromatic amino acid biosynthesis	0.43691	0	6.61968e-40	0	-	0.549413	0.546709	0	0.297234	0.669191	0.353576
PYRIDNUCSYN-PWY: NAD biosynthesis I (from aspartate)_with_PWY-6897: thiamin salvage II	PYRIDNUCSYN-PWY: NAD biosynthesis I (from aspartate)	PWY-6897: thiamin salvage II	0.5633	0	6.89349e-40	0	-	0.601778	0.58305	0	0.792302	0.363347	0.0924353
PWY-6897: thiamin salvage II_with_GOLPDLCAT-PWY: superpathway of glycerol degradation to 1,3-propanediol	PWY-6897: thiamin salvage II	GOLPDLCAT-PWY: superpathway of glycerol degradation to 1,3-propanediol	0.361279	0	7.90795e-40	0	-	0.0922981	0.0946408	0.41	0.0270135	-0.0799346	0.289755
PWY-7282: 4-amino-2-methyl-5-phosphomethylpyrimidine biosynthesis (yeast)_with_PWY-6387: UDP-N-acetylmuramoyl-pentapeptide biosynthesis I (meso-diaminopimelate containing)	PWY-7282: 4-amino-2-methyl-5-phosphomethylpyrimidine biosynthesis (yeast)	PWY-6387: UDP-N-acetylmuramoyl-pentapeptide biosynthesis I (meso-diaminopimelate containing)	0.429711	0	8.73631e-40	0	-	0.617268	0.637205	0	0.034468	0.689914	0.55622
SER-GLYSYN-PWY: superpathway of L-serine and glycine biosynthesis I_with_PWY-6897: thiamin salvage II	SER-GLYSYN-PWY: superpathway of L-serine and glycine biosynthesis I	PWY-6897: thiamin salvage II	0.525106	0	1.13944e-39	0	-	0.679147	0.664096	0	0.131527	0.650954	0.81714
PWY-7282: 4-amino-2-methyl-5-phosphomethylpyrimidine biosynthesis (yeast)_with_PEPTIDOGLYCANSYN-PWY: peptidoglycan biosynthesis I (meso-diaminopimelate containing)	PWY-7282: 4-amino-2-methyl-5-phosphomethylpyrimidine biosynthesis (yeast)	PEPTIDOGLYCANSYN-PWY: peptidoglycan biosynthesis I (meso-diaminopimelate containing)	0.432537	0	1.39158e-39	0	-	0.60836	0.626401	0	0.0503908	0.68051	0.562962
PWY-7282: 4-amino-2-methyl-5-phosphomethylpyrimidine biosynthesis (yeast)_with_ARO-PWY: chorismate biosynthesis I	PWY-7282: 4-amino-2-methyl-5-phosphomethylpyrimidine biosynthesis (yeast)	ARO-PWY: chorismate biosynthesis I	0.435731	0	1.41595e-39	0	-	0.554132	0.55248	0	0.266087	0.649801	0.462345
PWY-6897: thiamin salvage II_with_MET-SAM-PWY: superpathway of S-adenosyl-L-methionine biosynthesis	PWY-6897: thiamin salvage II	MET-SAM-PWY: superpathway of S-adenosyl-L-methionine biosynthesis	0.493513	0	1.71275e-39	0	-	0.326868	0.32601	0	0.145379	0.210685	0.459299
PWY0-1319: CDP-diacylglycerol biosynthesis II_with_PWY-7282: 4-amino-2-methyl-5-phosphomethylpyrimidine biosynthesis (yeast)	PWY0-1319: CDP-diacylglycerol biosynthesis II	PWY-7282: 4-amino-2-methyl-5-phosphomethylpyrimidine biosynthesis (yeast)	0.425453	0	5.09078e-39	0	-	0.65056	0.644422	0	0.0314126	0.780634	0.252082
PWY-7282: 4-amino-2-methyl-5-phosphomethylpyrimidine biosynthesis (yeast)_with_PWY-5667: CDP-diacylglycerol biosynthesis I	PWY-7282: 4-amino-2-methyl-5-phosphomethylpyrimidine biosynthesis (yeast)	PWY-5667: CDP-diacylglycerol biosynthesis I	0.425359	0	5.16747e-39	0	-	0.665569	0.676832	0	0.00775441	0.782606	0.296991
PWY-7282: 4-amino-2-methyl-5-phosphomethylpyrimidine biosynthesis (yeast)_with_PWY-5347: superpathway of L-methionine biosynthesis (transsulfuration)	PWY-7282: 4-amino-2-methyl-5-phosphomethylpyrimidine biosynthesis (yeast)	PWY-5347: superpathway of L-methionine biosynthesis (transsulfuration)	0.378302	0	6.09114e-39	0	-	0.40293	0.394796	0	0.893054	0.351453	0.733477
UNMAPPED_with_PWY-6897: thiamin salvage II	UNMAPPED	PWY-6897: thiamin salvage II	0.553296	0	9.00331e-39	0	-	0.0824798	0.0797769	0.47	7.30434e-05	0.438271	0.0216811
PWY-7282: 4-amino-2-methyl-5-phosphomethylpyrimidine biosynthesis (yeast)_with_PWY-6122: 5-aminoimidazole ribonucleotide biosynthesis II	PWY-7282: 4-amino-2-methyl-5-phosphomethylpyrimidine biosynthesis (yeast)	PWY-6122: 5-aminoimidazole ribonucleotide biosynthesis II	0.405875	0	1.17174e-38	0	-	0.493565	0.505588	0	0.360121	0.586928	0.496213
PWY-7282: 4-amino-2-methyl-5-phosphomethylpyrimidine biosynthesis (yeast)_with_PWY-6277: superpathway of 5-aminoimidazole ribonucleotide biosynthesis	PWY-7282: 4-amino-2-methyl-5-phosphomethylpyrimidine biosynthesis (yeast)	PWY-6277: superpathway of 5-aminoimidazole ribonucleotide biosynthesis	0.405796	0	1.51933e-38	0	-	0.498466	0.51058	0	0.334552	0.587005	0.518
PWY-7282: 4-amino-2-methyl-5-phosphomethylpyrimidine biosynthesis (yeast)_with_PWY-6151: S-adenosyl-L-methionine cycle I	PWY-7282: 4-amino-2-methyl-5-phosphomethylpyrimidine biosynthesis (yeast)	PWY-6151: S-adenosyl-L-methionine cycle I	0.391691	0	2.14273e-38	0	-	0.558366	0.570658	0	0.084491	0.614397	0.671684
PWY-7357: thiamin formation from pyrithiamine and oxythiamine (yeast)_with_PWY-7282: 4-amino-2-methyl-5-phosphomethylpyrimidine biosynthesis (yeast)	PWY-7357: thiamin formation from pyrithiamine and oxythiamine (yeast)	PWY-7282: 4-amino-2-methyl-5-phosphomethylpyrimidine biosynthesis (yeast)	0.452879	0	2.5278e-38	0	-	0.582717	0.565633	0	0.286581	0.796224	0.0679954
PWY-6897: thiamin salvage II_with_PWY-6385: peptidoglycan biosynthesis III (mycobacteria)	PWY-6897: thiamin salvage II	PWY-6385: peptidoglycan biosynthesis III (mycobacteria)	0.68897	0	3.10503e-38	0	-	0.879565	0.886721	0	0.00155511	0.845884	0.683191
PWY-6897: thiamin salvage II_with_GLYCOGENSYNTH-PWY: glycogen biosynthesis I (from ADP-D-Glucose)	PWY-6897: thiamin salvage II	GLYCOGENSYNTH-PWY: glycogen biosynthesis I (from ADP-D-Glucose)	0.500548	0	3.40912e-38	0	-	0.478459	0.484454	0	0.888419	0.52842	0.723158
PWY-7282: 4-amino-2-methyl-5-phosphomethylpyrimidine biosynthesis (yeast)_with_PWY-5686: UMP biosynthesis	PWY-7282: 4-amino-2-methyl-5-phosphomethylpyrimidine biosynthesis (yeast)	PWY-5686: UMP biosynthesis	0.443399	0	7.21856e-38	0	-	0.670076	0.677809	0	0.0129628	0.718472	0.680328
PWY-7282: 4-amino-2-methyl-5-phosphomethylpyrimidine biosynthesis (yeast)_with_PWY-621: sucrose degradation III (sucrose invertase)	PWY-7282: 4-amino-2-methyl-5-phosphomethylpyrimidine biosynthesis (yeast)	PWY-621: sucrose degradation III (sucrose invertase)	0.347208	0	2.35252e-37	0	-	0.692717	0.681869	0	0.000404293	0.654967	0.754301
PWY-7282: 4-amino-2-methyl-5-phosphomethylpyrimidine biosynthesis (yeast)_with_DTDPRHAMSYN-PWY: dTDP-L-rhamnose biosynthesis I	PWY-7282: 4-amino-2-methyl-5-phosphomethylpyrimidine biosynthesis (yeast)	DTDPRHAMSYN-PWY: dTDP-L-rhamnose biosynthesis I	0.425491	0	3.22801e-37	0	-	0.749564	0.740418	0	0.000349284	0.756566	0.948044
PWY66-399: gluconeogenesis III_with_PWY-6901: superpathway of glucose and xylose degradation	PWY66-399: gluconeogenesis III	PWY-6901: superpathway of glucose and xylose degradation	0.291567	0	3.6148e-37	0	-	0.0135436	0.0180848	0.91	0.0266378	-0.0167482	0.852821
PWY-7282: 4-amino-2-methyl-5-phosphomethylpyrimidine biosynthesis (yeast)_with_PWY-7219: adenosine ribonucleotides de novo biosynthesis	PWY-7282: 4-amino-2-methyl-5-phosphomethylpyrimidine biosynthesis (yeast)	PWY-7219: adenosine ribonucleotides de novo biosynthesis	0.407649	0	6.72159e-37	0	-	0.591934	0.60802	0	0.0473775	0.685777	0.454235
PWY0-162: superpathway of pyrimidine ribonucleotides de novo biosynthesis_with_PWY-6897: thiamin salvage II	PWY0-162: superpathway of pyrimidine ribonucleotides de novo biosynthesis	PWY-6897: thiamin salvage II	0.596502	0	7.31057e-37	0	-	0.710935	0.715998	0	0.177703	0.629431	0.500635
PWY-7282: 4-amino-2-methyl-5-phosphomethylpyrimidine biosynthesis (yeast)_with_PANTO-PWY: phosphopantothenate biosynthesis I	PWY-7282: 4-amino-2-methyl-5-phosphomethylpyrimidine biosynthesis (yeast)	PANTO-PWY: phosphopantothenate biosynthesis I	0.445493	0	1.35809e-36	0	-	0.592081	0.6085	0	0.104788	0.69204	0.423634
PWY-6897: thiamin salvage II_with_DENOVOPURINE2-PWY: superpathway of purine nucleotides de novo biosynthesis II	PWY-6897: thiamin salvage II	DENOVOPURINE2-PWY: superpathway of purine nucleotides de novo biosynthesis II	0.50721	0	1.3644e-36	0	-	0.372394	0.374603	0	0.206767	0.357656	0.922769
PWY-7282: 4-amino-2-methyl-5-phosphomethylpyrimidine biosynthesis (yeast)_with_BRANCHED-CHAIN-AA-SYN-PWY: superpathway of branched amino acid biosynthesis	PWY-7282: 4-amino-2-methyl-5-phosphomethylpyrimidine biosynthesis (yeast)	BRANCHED-CHAIN-AA-SYN-PWY: superpathway of branched amino acid biosynthesis	0.418369	0	2.70237e-36	0	-	0.499652	0.498872	0	0.46294	0.501925	0.987171
PWY0-845: superpathway of pyridoxal 5'-phosphate biosynthesis and salvage_with_HISTSYN-PWY: L-histidine biosynthesis	PWY0-845: superpathway of pyridoxal 5'-phosphate biosynthesis and salvage	HISTSYN-PWY: L-histidine biosynthesis	0.36473	0	3.09568e-36	0	-	0.399289	0.396474	0	0.790426	0.535865	0.342626
PWY0-845: superpathway of pyridoxal 5'-phosphate biosynthesis and salvage_with_1CMET2-PWY: N10-formyl-tetrahydrofolate biosynthesis	PWY0-845: superpathway of pyridoxal 5'-phosphate biosynthesis and salvage	1CMET2-PWY: N10-formyl-tetrahydrofolate biosynthesis	0.526654	0	4.25409e-36	0	-	0.715856	0.71626	0	0.0345449	0.786375	0.512424
PWY-6897: thiamin salvage II_with_PWY-4981: L-proline biosynthesis II (from arginine)	PWY-6897: thiamin salvage II	PWY-4981: L-proline biosynthesis II (from arginine)	0.406508	0	5.50955e-36	0	-	0.133357	0.14421	0.22	0.0280114	0.0666444	0.681205
HISTSYN-PWY: L-histidine biosynthesis_with_ARGININE-SYN4-PWY: L-ornithine de novo biosynthesis	HISTSYN-PWY: L-histidine biosynthesis	ARGININE-SYN4-PWY: L-ornithine de novo biosynthesis	0.411912	0	7.00307e-36	0	-	0.396122	0.397609	0	0.920333	0.474493	0.593632
PWY-7282: 4-amino-2-methyl-5-phosphomethylpyrimidine biosynthesis (yeast)_with_NONMEVIPP-PWY: methylerythritol phosphate pathway I	PWY-7282: 4-amino-2-methyl-5-phosphomethylpyrimidine biosynthesis (yeast)	NONMEVIPP-PWY: methylerythritol phosphate pathway I	0.431464	0	1.35075e-35	0	-	0.614329	0.626075	0	0.0493683	0.71026	0.432059
PWY-7282: 4-amino-2-methyl-5-phosphomethylpyrimidine biosynthesis (yeast)_with_PWY-5097: L-lysine biosynthesis VI	PWY-7282: 4-amino-2-methyl-5-phosphomethylpyrimidine biosynthesis (yeast)	PWY-5097: L-lysine biosynthesis VI	0.464322	0	1.40822e-35	0	-	0.590922	0.596232	0	0.193233	0.704087	0.361832
PWY-6897: thiamin salvage II_with_PWY-5659: GDP-mannose biosynthesis	PWY-6897: thiamin salvage II	PWY-5659: GDP-mannose biosynthesis	0.544971	0	1.73879e-35	0	-	0.778496	0.806786	0	0.000814189	0.770518	0.938442
TRPSYN-PWY: L-tryptophan biosynthesis_with_PWY-7282: 4-amino-2-methyl-5-phosphomethylpyrimidine biosynthesis (yeast)	TRPSYN-PWY: L-tryptophan biosynthesis	PWY-7282: 4-amino-2-methyl-5-phosphomethylpyrimidine biosynthesis (yeast)	0.411323	0	1.74477e-35	0	-	0.197564	0.0838837	0.11	0.0073304	0.244308	0.769071
PWY-7282: 4-amino-2-methyl-5-phosphomethylpyrimidine biosynthesis (yeast)_with_PWY-7221: guanosine ribonucleotides de novo biosynthesis	PWY-7282: 4-amino-2-methyl-5-phosphomethylpyrimidine biosynthesis (yeast)	PWY-7221: guanosine ribonucleotides de novo biosynthesis	0.395506	0	2.13415e-35	0	-	0.605705	0.613512	0	0.0304562	0.669987	0.608956
THISYNARA-PWY: superpathway of thiamin diphosphate biosynthesis III (eukaryotes)_with_PWY-7282: 4-amino-2-methyl-5-phosphomethylpyrimidine biosynthesis (yeast)	THISYNARA-PWY: superpathway of thiamin diphosphate biosynthesis III (eukaryotes)	PWY-7282: 4-amino-2-methyl-5-phosphomethylpyrimidine biosynthesis (yeast)	0.471265	0	2.45332e-35	0	-	0.705221	0.684268	0	0.0242375	0.845873	0.169778
PWY-7282: 4-amino-2-methyl-5-phosphomethylpyrimidine biosynthesis (yeast)_with_NONOXIPENT-PWY: pentose phosphate pathway (non-oxidative branch)	PWY-7282: 4-amino-2-methyl-5-phosphomethylpyrimidine biosynthesis (yeast)	NONOXIPENT-PWY: pentose phosphate pathway (non-oxidative branch)	0.40829	0	2.81129e-35	0	-	0.618791	0.626372	0	0.0277663	0.670481	0.678665
PWY-7282: 4-amino-2-methyl-5-phosphomethylpyrimidine biosynthesis (yeast)_with_MET-SAM-PWY: superpathway of S-adenosyl-L-methionine biosynthesis	PWY-7282: 4-amino-2-methyl-5-phosphomethylpyrimidine biosynthesis (yeast)	MET-SAM-PWY: superpathway of S-adenosyl-L-methionine biosynthesis	0.382774	0	3.14183e-35	0	-	0.353923	0.344256	0	0.732847	0.266356	0.572313
UNINTEGRATED_with_PWY0-845: superpathway of pyridoxal 5'-phosphate biosynthesis and salvage	UNINTEGRATED	PWY0-845: superpathway of pyridoxal 5'-phosphate biosynthesis and salvage	0.386322	0	3.66403e-35	0	-	0.603242	0.609413	0	0.0268493	0.653499	0.692237
PWY-7282: 4-amino-2-methyl-5-phosphomethylpyrimidine biosynthesis (yeast)_with_PWY-5103: L-isoleucine biosynthesis III	PWY-7282: 4-amino-2-methyl-5-phosphomethylpyrimidine biosynthesis (yeast)	PWY-5103: L-isoleucine biosynthesis III	0.389987	0	3.83416e-35	0	-	0.467056	0.467341	0	0.488989	0.479976	0.928422
PWY-7282: 4-amino-2-methyl-5-phosphomethylpyrimidine biosynthesis (yeast)_with_METSYN-PWY: L-homoserine and L-methionine biosynthesis	PWY-7282: 4-amino-2-methyl-5-phosphomethylpyrimidine biosynthesis (yeast)	METSYN-PWY: L-homoserine and L-methionine biosynthesis	0.38374	0	4.52167e-35	0	-	0.374471	0.36682	0	0.8753	0.281795	0.547498
PWY-6897: thiamin salvage II_with_HOMOSER-METSYN-PWY: L-methionine biosynthesis I	PWY-6897: thiamin salvage II	HOMOSER-METSYN-PWY: L-methionine biosynthesis I	0.421277	0	8.37564e-35	6.99301e-05	-	0.285887	0.285522	0.03	0.244986	0.142529	0.367492
PWY-7282: 4-amino-2-methyl-5-phosphomethylpyrimidine biosynthesis (yeast)_with_PWY-5695: urate biosynthesis/inosine 5'-phosphate degradation	PWY-7282: 4-amino-2-methyl-5-phosphomethylpyrimidine biosynthesis (yeast)	PWY-5695: urate biosynthesis/inosine 5'-phosphate degradation	0.474249	0	8.65442e-35	6.94444e-05	-	0.583496	0.605121	0	0.198925	0.643423	0.641916
PWY-7282: 4-amino-2-methyl-5-phosphomethylpyrimidine biosynthesis (yeast)_with_PWY-7208: superpathway of pyrimidine nucleobases salvage	PWY-7282: 4-amino-2-methyl-5-phosphomethylpyrimidine biosynthesis (yeast)	PWY-7208: superpathway of pyrimidine nucleobases salvage	0.370633	0	1.02644e-34	6.89655e-05	-	0.491962	0.495039	0	0.267468	0.601798	0.420747
PWY-7282: 4-amino-2-methyl-5-phosphomethylpyrimidine biosynthesis (yeast)_with_PWY-5101: L-isoleucine biosynthesis II	PWY-7282: 4-amino-2-methyl-5-phosphomethylpyrimidine biosynthesis (yeast)	PWY-5101: L-isoleucine biosynthesis II	0.477118	0	1.23847e-34	6.84932e-05	-	0.530412	0.517452	0	0.717725	0.599584	0.607367
PWY0-845: superpathway of pyridoxal 5'-phosphate biosynthesis and salvage_with_PWY-1042: glycolysis IV (plant cytosol)	PWY0-845: superpathway of pyridoxal 5'-phosphate biosynthesis and salvage	PWY-1042: glycolysis IV (plant cytosol)	0.400807	0	2.03333e-34	6.80272e-05	-	0.699511	0.68635	0	0.00234086	0.691589	0.946167
PWY-7282: 4-amino-2-methyl-5-phosphomethylpyrimidine biosynthesis (yeast)_with_PWY-2942: L-lysine biosynthesis III	PWY-7282: 4-amino-2-methyl-5-phosphomethylpyrimidine biosynthesis (yeast)	PWY-2942: L-lysine biosynthesis III	0.461738	0	2.51747e-34	6.75676e-05	-	0.611107	0.621867	0	0.106818	0.680753	0.575986
PWY0-845: superpathway of pyridoxal 5'-phosphate biosynthesis and salvage_with_COA-PWY-1: coenzyme A biosynthesis II (mammalian)	PWY0-845: superpathway of pyridoxal 5'-phosphate biosynthesis and salvage	COA-PWY-1: coenzyme A biosynthesis II (mammalian)	0.387111	0	3.06691e-34	6.71141e-05	-	0.612747	0.617168	0	0.0219768	0.685704	0.556486
PWY0-845: superpathway of pyridoxal 5'-phosphate biosynthesis and salvage_with_PWY-5101: L-isoleucine biosynthesis II	PWY0-845: superpathway of pyridoxal 5'-phosphate biosynthesis and salvage	PWY-5101: L-isoleucine biosynthesis II	0.508655	0	4.10555e-34	0.000133333	-	0.575812	0.5566	0	0.649818	0.628091	0.688325
PWY0-845: superpathway of pyridoxal 5'-phosphate biosynthesis and salvage_with_ANAGLYCOLYSIS-PWY: glycolysis III (from glucose)	PWY0-845: superpathway of pyridoxal 5'-phosphate biosynthesis and salvage	ANAGLYCOLYSIS-PWY: glycolysis III (from glucose)	0.440948	0	6.24665e-34	0.00013245	-	0.693645	0.676992	0	0.012515	0.733651	0.726436
PWY-7282: 4-amino-2-methyl-5-phosphomethylpyrimidine biosynthesis (yeast)_with_PANTOSYN-PWY: pantothenate and coenzyme A biosynthesis I	PWY-7282: 4-amino-2-methyl-5-phosphomethylpyrimidine biosynthesis (yeast)	PANTOSYN-PWY: pantothenate and coenzyme A biosynthesis I	0.410746	0	1.09185e-33	0.000131579	-	0.623403	0.604795	0	0.055581	0.639578	0.898346
PWY-7282: 4-amino-2-methyl-5-phosphomethylpyrimidine biosynthesis (yeast)_with_PWY-6703: preQ0 biosynthesis	PWY-7282: 4-amino-2-methyl-5-phosphomethylpyrimidine biosynthesis (yeast)	PWY-6703: preQ0 biosynthesis	0.499268	0	1.42608e-33	0.000130719	-	0.628147	0.645627	0	0.133201	0.663088	0.779278
PWY-7282: 4-amino-2-methyl-5-phosphomethylpyrimidine biosynthesis (yeast)_with_PWY-7187: pyrimidine deoxyribonucleotides de novo biosynthesis II	PWY-7282: 4-amino-2-methyl-5-phosphomethylpyrimidine biosynthesis (yeast)	PWY-7187: pyrimidine deoxyribonucleotides de novo biosynthesis II	0.408564	0	1.95238e-33	0.00012987	-	0.268334	0.274227	0.07	0.249783	0.414467	0.339593
COA-PWY-1: coenzyme A biosynthesis II (mammalian)_with_ARGININE-SYN4-PWY: L-ornithine de novo biosynthesis	COA-PWY-1: coenzyme A biosynthesis II (mammalian)	ARGININE-SYN4-PWY: L-ornithine de novo biosynthesis	0.46123	0	2.75019e-33	0.000129032	-	0.676037	0.68718	0	0.0183469	0.731293	0.633654
PWY0-845: superpathway of pyridoxal 5'-phosphate biosynthesis and salvage_with_PWY-6609: adenine and adenosine salvage III	PWY0-845: superpathway of pyridoxal 5'-phosphate biosynthesis and salvage	PWY-6609: adenine and adenosine salvage III	0.2954	0	2.93397e-33	0.000128205	-	0.699986	0.68937	0	2.86102e-05	0.735792	0.752707
UNINTEGRATED_with_ARGININE-SYN4-PWY: L-ornithine de novo biosynthesis	UNINTEGRATED	ARGININE-SYN4-PWY: L-ornithine de novo biosynthesis	0.448176	0	3.16567e-33	0.000127389	-	0.68154	0.690527	0	0.0090548	0.728677	0.683789
PWY0-845: superpathway of pyridoxal 5'-phosphate biosynthesis and salvage_with_PWY-5667: CDP-diacylglycerol biosynthesis I	PWY0-845: superpathway of pyridoxal 5'-phosphate biosynthesis and salvage	PWY-5667: CDP-diacylglycerol biosynthesis I	0.432349	0	3.61362e-33	0.000126582	-	0.671995	0.669242	0	0.0132339	0.782495	0.322628
PWY0-845: superpathway of pyridoxal 5'-phosphate biosynthesis and salvage_with_PWY0-1319: CDP-diacylglycerol biosynthesis II	PWY0-845: superpathway of pyridoxal 5'-phosphate biosynthesis and salvage	PWY0-1319: CDP-diacylglycerol biosynthesis II	0.43132	0	3.65973e-33	0.000125786	-	0.673753	0.671021	0	0.0120271	0.774928	0.36755
PWY-7282: 4-amino-2-methyl-5-phosphomethylpyrimidine biosynthesis (yeast)_with_PWY-6123: inosine-5'-phosphate biosynthesis I	PWY-7282: 4-amino-2-methyl-5-phosphomethylpyrimidine biosynthesis (yeast)	PWY-6123: inosine-5'-phosphate biosynthesis I	0.344394	0	4.21034e-33	0.000125	-	0.771759	0.773789	0	4.3885e-07	0.87117	0.283898
PWY-7282: 4-amino-2-methyl-5-phosphomethylpyrimidine biosynthesis (yeast)_with_HOMOSER-METSYN-PWY: L-methionine biosynthesis I	PWY-7282: 4-amino-2-methyl-5-phosphomethylpyrimidine biosynthesis (yeast)	HOMOSER-METSYN-PWY: L-methionine biosynthesis I	0.324004	0	5.2874e-33	0.000124224	-	0.282415	0.275301	0.01	0.676876	0.176313	0.503793
PWY-7282: 4-amino-2-methyl-5-phosphomethylpyrimidine biosynthesis (yeast)_with_PWY-7229: superpathway of adenosine nucleotides de novo biosynthesis I	PWY-7282: 4-amino-2-methyl-5-phosphomethylpyrimidine biosynthesis (yeast)	PWY-7229: superpathway of adenosine nucleotides de novo biosynthesis I	0.346575	0	5.41198e-33	0.000123457	-	0.540462	0.564483	0	0.0414623	0.592005	0.701626
PWY0-845: superpathway of pyridoxal 5'-phosphate biosynthesis and salvage_with_PWY-3841: folate transformations II	PWY0-845: superpathway of pyridoxal 5'-phosphate biosynthesis and salvage	PWY-3841: folate transformations II	0.473889	0	5.64421e-33	0.000122699	-	0.693798	0.700678	0	0.0136397	0.748786	0.62658
PWY0-845: superpathway of pyridoxal 5'-phosphate biosynthesis and salvage_with_PWY0-1296: purine ribonucleosides degradation	PWY0-845: superpathway of pyridoxal 5'-phosphate biosynthesis and salvage	PWY0-1296: purine ribonucleosides degradation	0.323605	0	6.62129e-33	0.000121951	-	0.40603	0.401244	0	0.498934	0.419419	0.928274
DTDPRHAMSYN-PWY: dTDP-L-rhamnose biosynthesis I_with_ARGININE-SYN4-PWY: L-ornithine de novo biosynthesis	DTDPRHAMSYN-PWY: dTDP-L-rhamnose biosynthesis I	ARGININE-SYN4-PWY: L-ornithine de novo biosynthesis	0.562077	0	8.27594e-33	0.000121212	-	0.624767	0.622114	0	0.672683	0.711392	0.475156
PWY0-845: superpathway of pyridoxal 5'-phosphate biosynthesis and salvage_with_PWY-6527: stachyose degradation	PWY0-845: superpathway of pyridoxal 5'-phosphate biosynthesis and salvage	PWY-6527: stachyose degradation	0.413725	0	8.36077e-33	0.000120482	-	0.373582	0.360398	0	0.630912	0.455802	0.579661
PWY-6897: thiamin salvage II_with_PWY-6606: guanosine nucleotides degradation II	PWY-6897: thiamin salvage II	PWY-6606: guanosine nucleotides degradation II	0.404772	0	8.6832e-33	0.00011976	-	0.194523	0.196647	0.08	0.08089	0.0964499	0.543336
PWY0-845: superpathway of pyridoxal 5'-phosphate biosynthesis and salvage_with_PWY-724: superpathway of L-lysine, L-threonine and L-methionine biosynthesis II	PWY0-845: superpathway of pyridoxal 5'-phosphate biosynthesis and salvage	PWY-724: superpathway of L-lysine, L-threonine and L-methionine biosynthesis II	0.44423	0	1.00018e-32	0.000119048	-	0.611417	0.601953	0	0.120638	0.709719	0.42166
VALSYN-PWY: L-valine biosynthesis_with_PWY0-845: superpathway of pyridoxal 5'-phosphate biosynthesis and salvage	VALSYN-PWY: L-valine biosynthesis	PWY0-845: superpathway of pyridoxal 5'-phosphate biosynthesis and salvage	0.392255	0	1.23307e-32	0.000118343	-	0.584532	0.578381	0	0.0789215	0.676276	0.46845
PWY-1042: glycolysis IV (plant cytosol)_with_ARGININE-SYN4-PWY: L-ornithine de novo biosynthesis	PWY-1042: glycolysis IV (plant cytosol)	ARGININE-SYN4-PWY: L-ornithine de novo biosynthesis	0.468209	0	1.56244e-32	0.000117647	-	0.718727	0.715235	0	0.00788971	0.744038	0.820172
PWY0-845: superpathway of pyridoxal 5'-phosphate biosynthesis and salvage_with_ILEUSYN-PWY: L-isoleucine biosynthesis I (from threonine)	PWY0-845: superpathway of pyridoxal 5'-phosphate biosynthesis and salvage	ILEUSYN-PWY: L-isoleucine biosynthesis I (from threonine)	0.392106	0	1.59099e-32	0.000116959	-	0.585465	0.582281	0	0.0654682	0.669748	0.506739
PWY0-845: superpathway of pyridoxal 5'-phosphate biosynthesis and salvage_with_PWY-6737: starch degradation V	PWY0-845: superpathway of pyridoxal 5'-phosphate biosynthesis and salvage	PWY-6737: starch degradation V	0.43871	0	1.62594e-32	0.000116279	-	0.460517	0.455172	0	0.888954	0.604322	0.296435
PWY0-1297: superpathway of purine deoxyribonucleosides degradation_with_PWY-7242: D-fructuronate degradation	PWY0-1297: superpathway of purine deoxyribonucleosides degradation	PWY-7242: D-fructuronate degradation	-0.283334	0	1.68324e-32	0.000115607	IBD	-0.124566	-0.122943	0.24	0.202775	-0.355601	0.142144
PWY-7282: 4-amino-2-methyl-5-phosphomethylpyrimidine biosynthesis (yeast)_with_PWY-4981: L-proline biosynthesis II (from arginine)	PWY-7282: 4-amino-2-methyl-5-phosphomethylpyrimidine biosynthesis (yeast)	PWY-4981: L-proline biosynthesis II (from arginine)	0.383261	0	1.72474e-32	0.000114943	-	0.105259	0.128224	0.37	0.0348182	-0.0497355	0.340906
PWY0-845: superpathway of pyridoxal 5'-phosphate biosynthesis and salvage_with_PWY-6163: chorismate biosynthesis from 3-dehydroquinate	PWY0-845: superpathway of pyridoxal 5'-phosphate biosynthesis and salvage	PWY-6163: chorismate biosynthesis from 3-dehydroquinate	0.411088	0	1.81845e-32	0.000114286	-	0.502444	0.492119	0	0.465973	0.601591	0.46574
PWY-7282: 4-amino-2-methyl-5-phosphomethylpyrimidine biosynthesis (yeast)_with_GOLPDLCAT-PWY: superpathway of glycerol degradation to 1,3-propanediol	PWY-7282: 4-amino-2-methyl-5-phosphomethylpyrimidine biosynthesis (yeast)	GOLPDLCAT-PWY: superpathway of glycerol degradation to 1,3-propanediol	0.251032	0	2.23314e-32	0.000113636	-	0.0122963	0.0155089	0.96	0.0545105	-0.110365	0.451167
PWY0-845: superpathway of pyridoxal 5'-phosphate biosynthesis and salvage_with_CALVIN-PWY: Calvin-Benson-Bassham cycle	PWY0-845: superpathway of pyridoxal 5'-phosphate biosynthesis and salvage	CALVIN-PWY: Calvin-Benson-Bassham cycle	0.425837	0	2.96242e-32	0.000112994	-	0.620203	0.611889	0	0.0643431	0.623828	0.977384
PWY0-845: superpathway of pyridoxal 5'-phosphate biosynthesis and salvage_with_PWY-7111: pyruvate fermentation to isobutanol (engineered)	PWY0-845: superpathway of pyridoxal 5'-phosphate biosynthesis and salvage	PWY-7111: pyruvate fermentation to isobutanol (engineered)	0.37849	0	3.03036e-32	0.00011236	-	0.630081	0.628364	0	0.0119568	0.684357	0.65902
PWY-7197: pyrimidine deoxyribonucleotide phosphorylation_with_PWY-7196: superpathway of pyrimidine ribonucleosides salvage	PWY-7197: pyrimidine deoxyribonucleotide phosphorylation	PWY-7196: superpathway of pyrimidine ribonucleosides salvage	0.282022	0	3.44356e-32	0.000111732	-	0.332119	0.330466	0	0.702406	0.237591	0.54543
PWY0-845: superpathway of pyridoxal 5'-phosphate biosynthesis and salvage_with_PWY-6386: UDP-N-acetylmuramoyl-pentapeptide biosynthesis II (lysine-containing)	PWY0-845: superpathway of pyridoxal 5'-phosphate biosynthesis and salvage	PWY-6386: UDP-N-acetylmuramoyl-pentapeptide biosynthesis II (lysine-containing)	0.39536	0	3.61037e-32	0.000111111	-	0.630123	0.632013	0	0.0168324	0.699299	0.570294
PWY-5667: CDP-diacylglycerol biosynthesis I_with_ARGININE-SYN4-PWY: L-ornithine de novo biosynthesis	PWY-5667: CDP-diacylglycerol biosynthesis I	ARGININE-SYN4-PWY: L-ornithine de novo biosynthesis	0.51247	0	3.70356e-32	0.000110497	-	0.671927	0.67187	0	0.11429	0.753053	0.478209
PWY-7282: 4-amino-2-methyl-5-phosphomethylpyrimidine biosynthesis (yeast)_with_PWY-6385: peptidoglycan biosynthesis III (mycobacteria)	PWY-7282: 4-amino-2-methyl-5-phosphomethylpyrimidine biosynthesis (yeast)	PWY-6385: peptidoglycan biosynthesis III (mycobacteria)	0.486518	0	4.88523e-32	0.00010989	-	0.618102	0.625573	0	0.159283	0.710247	0.449508
ARGININE-SYN4-PWY: L-ornithine de novo biosynthesis_with_1CMET2-PWY: N10-formyl-tetrahydrofolate biosynthesis	ARGININE-SYN4-PWY: L-ornithine de novo biosynthesis	1CMET2-PWY: N10-formyl-tetrahydrofolate biosynthesis	0.536491	0	4.92902e-32	0.00010929	-	0.758572	0.758924	0	0.00864217	0.836622	0.427171
SER-GLYSYN-PWY: superpathway of L-serine and glycine biosynthesis I_with_PWY-7282: 4-amino-2-methyl-5-phosphomethylpyrimidine biosynthesis (yeast)	SER-GLYSYN-PWY: superpathway of L-serine and glycine biosynthesis I	PWY-7282: 4-amino-2-methyl-5-phosphomethylpyrimidine biosynthesis (yeast)	0.352067	0	6.04522e-32	0.000108696	-	0.391492	0.37184	0	0.852259	0.47801	0.555863
PWY0-1319: CDP-diacylglycerol biosynthesis II_with_ARGININE-SYN4-PWY: L-ornithine de novo biosynthesis	PWY0-1319: CDP-diacylglycerol biosynthesis II	ARGININE-SYN4-PWY: L-ornithine de novo biosynthesis	0.510599	0	6.56442e-32	0.000108108	-	0.662799	0.662585	0	0.137695	0.746942	0.466799
PWY0-845: superpathway of pyridoxal 5'-phosphate biosynthesis and salvage_with_COMPLETE-ARO-PWY: superpathway of aromatic amino acid biosynthesis	PWY0-845: superpathway of pyridoxal 5'-phosphate biosynthesis and salvage	COMPLETE-ARO-PWY: superpathway of aromatic amino acid biosynthesis	0.404892	0	7.97691e-32	0.000107527	-	0.48843	0.475287	0	0.52957	0.61442	0.353669
PWY0-845: superpathway of pyridoxal 5'-phosphate biosynthesis and salvage_with_PWY-6317: galactose degradation I (Leloir pathway)	PWY0-845: superpathway of pyridoxal 5'-phosphate biosynthesis and salvage	PWY-6317: galactose degradation I (Leloir pathway)	0.315679	0	8.1791e-32	0.000106952	-	0.351156	0.338189	0	0.851312	0.475463	0.402076
PWY0-845: superpathway of pyridoxal 5'-phosphate biosynthesis and salvage_with_PWY-6387: UDP-N-acetylmuramoyl-pentapeptide biosynthesis I (meso-diaminopimelate containing)	PWY0-845: superpathway of pyridoxal 5'-phosphate biosynthesis and salvage	PWY-6387: UDP-N-acetylmuramoyl-pentapeptide biosynthesis I (meso-diaminopimelate containing)	0.394435	0	9.30772e-32	0.000106383	-	0.629887	0.63337	0	0.0157379	0.691348	0.615835
PWY0-845: superpathway of pyridoxal 5'-phosphate biosynthesis and salvage_with_ARO-PWY: chorismate biosynthesis I	PWY0-845: superpathway of pyridoxal 5'-phosphate biosynthesis and salvage	ARO-PWY: chorismate biosynthesis I	0.405469	0	9.77862e-32	0.00010582	-	0.48776	0.475133	0	0.534826	0.576527	0.520278
PWY-6545: pyrimidine deoxyribonucleotides de novo biosynthesis III_with_PWY-6125: superpathway of guanosine nucleotides de novo biosynthesis II	PWY-6545: pyrimidine deoxyribonucleotides de novo biosynthesis III	PWY-6125: superpathway of guanosine nucleotides de novo biosynthesis II	0.507621	0	1.13567e-31	0.000105263	IBD	0.762581	0.767625	0	0.00202467	0.676882	0.448834
PWY0-845: superpathway of pyridoxal 5'-phosphate biosynthesis and salvage_with_NONMEVIPP-PWY: methylerythritol phosphate pathway I	PWY0-845: superpathway of pyridoxal 5'-phosphate biosynthesis and salvage	NONMEVIPP-PWY: methylerythritol phosphate pathway I	0.461492	0	1.27875e-31	0.000104712	-	0.63285	0.630501	0	0.0883443	0.71283	0.507322
PWY-7282: 4-amino-2-methyl-5-phosphomethylpyrimidine biosynthesis (yeast)_with_ASPASN-PWY: superpathway of L-aspartate and L-asparagine biosynthesis	PWY-7282: 4-amino-2-methyl-5-phosphomethylpyrimidine biosynthesis (yeast)	ASPASN-PWY: superpathway of L-aspartate and L-asparagine biosynthesis	0.382356	0	1.3115e-31	0.000104167	-	0.636591	0.65152	0	0.00573732	0.707659	0.556235
PANTO-PWY: phosphopantothenate biosynthesis I_with_ARGININE-SYN4-PWY: L-ornithine de novo biosynthesis	PANTO-PWY: phosphopantothenate biosynthesis I	ARGININE-SYN4-PWY: L-ornithine de novo biosynthesis	0.544493	0	1.33378e-31	0.000103627	-	0.706468	0.711415	0	0.0779568	0.768364	0.574281
PWY-7282: 4-amino-2-methyl-5-phosphomethylpyrimidine biosynthesis (yeast)_with_COA-PWY: coenzyme A biosynthesis I	PWY-7282: 4-amino-2-methyl-5-phosphomethylpyrimidine biosynthesis (yeast)	COA-PWY: coenzyme A biosynthesis I	0.335073	0	1.47091e-31	0.000103093	-	0.563195	0.550176	0	0.0418354	0.592936	0.823354
PWY0-845: superpathway of pyridoxal 5'-phosphate biosynthesis and salvage_with_PWY-6121: 5-aminoimidazole ribonucleotide biosynthesis I	PWY0-845: superpathway of pyridoxal 5'-phosphate biosynthesis and salvage	PWY-6121: 5-aminoimidazole ribonucleotide biosynthesis I	0.373055	0	1.6989e-31	0.000153846	-	0.486637	0.483893	0	0.313306	0.553964	0.628978
PWY0-845: superpathway of pyridoxal 5'-phosphate biosynthesis and salvage_with_PEPTIDOGLYCANSYN-PWY: peptidoglycan biosynthesis I (meso-diaminopimelate containing)	PWY0-845: superpathway of pyridoxal 5'-phosphate biosynthesis and salvage	PEPTIDOGLYCANSYN-PWY: peptidoglycan biosynthesis I (meso-diaminopimelate containing)	0.39915	0	1.7005e-31	0.000153061	-	0.631321	0.633599	0	0.0177459	0.683862	0.669135
PWY-7282: 4-amino-2-methyl-5-phosphomethylpyrimidine biosynthesis (yeast)_with_PWY-6124: inosine-5'-phosphate biosynthesis II	PWY-7282: 4-amino-2-methyl-5-phosphomethylpyrimidine biosynthesis (yeast)	PWY-6124: inosine-5'-phosphate biosynthesis II	0.331608	0	1.70521e-31	0.000152284	-	0.778185	0.780272	0	1.02358e-07	0.861291	0.372977
PWY-6163: chorismate biosynthesis from 3-dehydroquinate_with_ARGININE-SYN4-PWY: L-ornithine de novo biosynthesis	PWY-6163: chorismate biosynthesis from 3-dehydroquinate	ARGININE-SYN4-PWY: L-ornithine de novo biosynthesis	0.478732	0	1.73235e-31	0.000151515	-	0.530472	0.513842	0	0.816405	0.608317	0.561554
PWY-4981: L-proline biosynthesis II (from arginine)_with_ARGININE-SYN4-PWY: L-ornithine de novo biosynthesis	PWY-4981: L-proline biosynthesis II (from arginine)	ARGININE-SYN4-PWY: L-ornithine de novo biosynthesis	0.326053	0	1.77716e-31	0.000150754	-	0.274271	0.306307	0.01	0.880759	0.123915	0.346027
PWY66-422: D-galactose degradation V (Leloir pathway)_with_PWY0-845: superpathway of pyridoxal 5'-phosphate biosynthesis and salvage	PWY66-422: D-galactose degradation V (Leloir pathway)	PWY0-845: superpathway of pyridoxal 5'-phosphate biosynthesis and salvage	0.311006	0	1.89333e-31	0.00015	-	0.318518	0.303486	0	0.91424	0.45629	0.358772
PWY-7197: pyrimidine deoxyribonucleotide phosphorylation_with_PWY-6545: pyrimidine deoxyribonucleotides de novo biosynthesis III	PWY-7197: pyrimidine deoxyribonucleotide phosphorylation	PWY-6545: pyrimidine deoxyribonucleotides de novo biosynthesis III	0.470311	0	1.95594e-31	0.000149254	IBD	0.650852	0.652266	0	0.0537954	0.632169	0.881432
PWY-7228: superpathway of guanosine nucleotides de novo biosynthesis I_with_PWY-7196: superpathway of pyrimidine ribonucleosides salvage	PWY-7228: superpathway of guanosine nucleotides de novo biosynthesis I	PWY-7196: superpathway of pyrimidine ribonucleosides salvage	0.31568	0	2.67851e-31	0.000148515	-	0.217963	0.221518	0.04	0.405832	0.158804	0.71209
PWY-7282: 4-amino-2-methyl-5-phosphomethylpyrimidine biosynthesis (yeast)_with_PWY-6126: superpathway of adenosine nucleotides de novo biosynthesis II	PWY-7282: 4-amino-2-methyl-5-phosphomethylpyrimidine biosynthesis (yeast)	PWY-6126: superpathway of adenosine nucleotides de novo biosynthesis II	0.356341	0	2.80317e-31	0.000147783	-	0.52261	0.546836	0	0.0792335	0.569365	0.732435
PWY-7196: superpathway of pyrimidine ribonucleosides salvage_with_PWY-6125: superpathway of guanosine nucleotides de novo biosynthesis II	PWY-7196: superpathway of pyrimidine ribonucleosides salvage	PWY-6125: superpathway of guanosine nucleotides de novo biosynthesis II	0.33454	0	3.04253e-31	0.000147059	-	0.217607	0.210227	0.03	0.317016	0.157974	0.709924
PWY0-845: superpathway of pyridoxal 5'-phosphate biosynthesis and salvage_with_PWY-6151: S-adenosyl-L-methionine cycle I	PWY0-845: superpathway of pyridoxal 5'-phosphate biosynthesis and salvage	PWY-6151: S-adenosyl-L-methionine cycle I	0.346649	0	3.59483e-31	0.000146341	-	0.554159	0.55243	0	0.0509913	0.60806	0.68488
CALVIN-PWY: Calvin-Benson-Bassham cycle_with_ARGININE-SYN4-PWY: L-ornithine de novo biosynthesis	CALVIN-PWY: Calvin-Benson-Bassham cycle	ARGININE-SYN4-PWY: L-ornithine de novo biosynthesis	0.495288	0	3.7632e-31	0.000145631	-	0.657634	0.648647	0	0.131627	0.668835	0.926975
PWY-7228: superpathway of guanosine nucleotides de novo biosynthesis I_with_PWY-6545: pyrimidine deoxyribonucleotides de novo biosynthesis III	PWY-7228: superpathway of guanosine nucleotides de novo biosynthesis I	PWY-6545: pyrimidine deoxyribonucleotides de novo biosynthesis III	0.50416	0	3.8241e-31	0.000144928	IBD	0.753717	0.75987	0	0.00224073	0.664879	0.439344
PWY-6386: UDP-N-acetylmuramoyl-pentapeptide biosynthesis II (lysine-containing)_with_ARGININE-SYN4-PWY: L-ornithine de novo biosynthesis	PWY-6386: UDP-N-acetylmuramoyl-pentapeptide biosynthesis II (lysine-containing)	ARGININE-SYN4-PWY: L-ornithine de novo biosynthesis	0.462577	0	3.90855e-31	0.000144231	-	0.679292	0.686389	0	0.0186132	0.711459	0.783951
PWY0-845: superpathway of pyridoxal 5'-phosphate biosynthesis and salvage_with_PANTO-PWY: phosphopantothenate biosynthesis I	PWY0-845: superpathway of pyridoxal 5'-phosphate biosynthesis and salvage	PANTO-PWY: phosphopantothenate biosynthesis I	0.485423	0	4.2769e-31	0.000143541	-	0.643167	0.644663	0	0.103788	0.718993	0.525418
COMPLETE-ARO-PWY: superpathway of aromatic amino acid biosynthesis_with_ARGININE-SYN4-PWY: L-ornithine de novo biosynthesis	COMPLETE-ARO-PWY: superpathway of aromatic amino acid biosynthesis	ARGININE-SYN4-PWY: L-ornithine de novo biosynthesis	0.467079	0	6.48775e-31	0.000142857	-	0.540477	0.523282	0	0.662988	0.624315	0.527121
PEPTIDOGLYCANSYN-PWY: peptidoglycan biosynthesis I (meso-diaminopimelate containing)_with_ARGININE-SYN4-PWY: L-ornithine de novo biosynthesis	PEPTIDOGLYCANSYN-PWY: peptidoglycan biosynthesis I (meso-diaminopimelate containing)	ARGININE-SYN4-PWY: L-ornithine de novo biosynthesis	0.4655	0	7.07327e-31	0.00014218	-	0.703067	0.710957	0	0.00775313	0.721725	0.870657
PWY4LZ-257: superpathway of fermentation (Chlamydomonas reinhardtii)_with_PWY-5104: L-isoleucine biosynthesis IV	PWY4LZ-257: superpathway of fermentation (Chlamydomonas reinhardtii)	PWY-5104: L-isoleucine biosynthesis IV	0.672909	0	7.09235e-31	0.000141509	IBD	0.361286	0.357922	0	0.00208585	0.363412	0.988858
ARO-PWY: chorismate biosynthesis I_with_ARGININE-SYN4-PWY: L-ornithine de novo biosynthesis	ARO-PWY: chorismate biosynthesis I	ARGININE-SYN4-PWY: L-ornithine de novo biosynthesis	0.470446	0	7.2737e-31	0.000140845	-	0.511349	0.4955	0	0.889815	0.594917	0.538522
PWY-6387: UDP-N-acetylmuramoyl-pentapeptide biosynthesis I (meso-diaminopimelate containing)_with_ARGININE-SYN4-PWY: L-ornithine de novo biosynthesis	PWY-6387: UDP-N-acetylmuramoyl-pentapeptide biosynthesis I (meso-diaminopimelate containing)	ARGININE-SYN4-PWY: L-ornithine de novo biosynthesis	0.463669	0	7.57374e-31	0.000140187	-	0.70977	0.719253	0	0.00525433	0.717125	0.94875
PWY-6737: starch degradation V_with_ARGININE-SYN4-PWY: L-ornithine de novo biosynthesis	PWY-6737: starch degradation V	ARGININE-SYN4-PWY: L-ornithine de novo biosynthesis	0.512085	0	1.05757e-30	0.000139535	-	0.494929	0.496546	0	0.801663	0.616119	0.370838
PWY0-845: superpathway of pyridoxal 5'-phosphate biosynthesis and salvage_with_PWY-5686: UMP biosynthesis	PWY0-845: superpathway of pyridoxal 5'-phosphate biosynthesis and salvage	PWY-5686: UMP biosynthesis	0.419552	0	1.1458e-30	0.000138889	-	0.639772	0.634754	0	0.0294605	0.707009	0.57717
THRESYN-PWY: superpathway of L-threonine biosynthesis_with_PWY0-845: superpathway of pyridoxal 5'-phosphate biosynthesis and salvage	THRESYN-PWY: superpathway of L-threonine biosynthesis	PWY0-845: superpathway of pyridoxal 5'-phosphate biosynthesis and salvage	0.308596	0	1.17092e-30	0.000138249	-	0.553141	0.540468	0	0.0284607	0.666681	0.379061
VALSYN-PWY: L-valine biosynthesis_with_ARGININE-SYN4-PWY: L-ornithine de novo biosynthesis	VALSYN-PWY: L-valine biosynthesis	ARGININE-SYN4-PWY: L-ornithine de novo biosynthesis	0.440265	0	1.31278e-30	0.000137615	-	0.634807	0.631878	0	0.0577403	0.683935	0.688887
PWY0-1297: superpathway of purine deoxyribonucleosides degradation_with_PWY-6507: 4-deoxy-L-threo-hex-4-enopyranuronate degradation	PWY0-1297: superpathway of purine deoxyribonucleosides degradation	PWY-6507: 4-deoxy-L-threo-hex-4-enopyranuronate degradation	-0.298099	0	1.37171e-30	0.000136986	IBD	-0.0774435	-0.0758583	0.39	0.0747348	-0.307951	0.147463
ILEUSYN-PWY: L-isoleucine biosynthesis I (from threonine)_with_ARGININE-SYN4-PWY: L-ornithine de novo biosynthesis	ILEUSYN-PWY: L-isoleucine biosynthesis I (from threonine)	ARGININE-SYN4-PWY: L-ornithine de novo biosynthesis	0.438892	0	1.5e-30	0.000136364	-	0.618887	0.61562	0	0.0851099	0.689196	0.568825
NONMEVIPP-PWY: methylerythritol phosphate pathway I_with_ARGININE-SYN4-PWY: L-ornithine de novo biosynthesis	NONMEVIPP-PWY: methylerythritol phosphate pathway I	ARGININE-SYN4-PWY: L-ornithine de novo biosynthesis	0.514382	0	1.54637e-30	0.000135747	-	0.673564	0.674939	0	0.108459	0.771805	0.382876
UNINTEGRATED_with_PWY-6168: flavin biosynthesis III (fungi)	UNINTEGRATED	PWY-6168: flavin biosynthesis III (fungi)	0.710857	0	1.59843e-30	0.000135135	-	0.764533	0.771344	0	0.440603	0.860963	0.309139
PWY-7222: guanosine deoxyribonucleotides de novo biosynthesis II_with_PWY-6507: 4-deoxy-L-threo-hex-4-enopyranuronate degradation	PWY-7222: guanosine deoxyribonucleotides de novo biosynthesis II	PWY-6507: 4-deoxy-L-threo-hex-4-enopyranuronate degradation	0.0948891	0.0434836	2.17463e-30	0.000134529	-	0.284014	0.295531	0.02	0.113035	0.215691	0.665475
PWY-3841: folate transformations II_with_ARGININE-SYN4-PWY: L-ornithine de novo biosynthesis	PWY-3841: folate transformations II	ARGININE-SYN4-PWY: L-ornithine de novo biosynthesis	0.491876	0	2.37453e-30	0.000133929	-	0.747835	0.761723	0	0.00140923	0.83351	0.390316
PWY0-845: superpathway of pyridoxal 5'-phosphate biosynthesis and salvage_with_PWY-7357: thiamin formation from pyrithiamine and oxythiamine (yeast)	PWY0-845: superpathway of pyridoxal 5'-phosphate biosynthesis and salvage	PWY-7357: thiamin formation from pyrithiamine and oxythiamine (yeast)	0.39627	0	2.51581e-30	0.000133333	-	0.473604	0.460094	0	0.576932	0.67508	0.128837
PWY0-845: superpathway of pyridoxal 5'-phosphate biosynthesis and salvage_with_PWY-5097: L-lysine biosynthesis VI	PWY0-845: superpathway of pyridoxal 5'-phosphate biosynthesis and salvage	PWY-5097: L-lysine biosynthesis VI	0.462629	0	2.75187e-30	0.000132743	-	0.646521	0.639904	0	0.0709369	0.69461	0.691242
PWY-7111: pyruvate fermentation to isobutanol (engineered)_with_ARGININE-SYN4-PWY: L-ornithine de novo biosynthesis	PWY-7111: pyruvate fermentation to isobutanol (engineered)	ARGININE-SYN4-PWY: L-ornithine de novo biosynthesis	0.427662	0	3.38329e-30	0.000132159	-	0.682669	0.68481	0	0.00674501	0.683851	0.992091
PWY0-845: superpathway of pyridoxal 5'-phosphate biosynthesis and salvage_with_PWY-3001: superpathway of L-isoleucine biosynthesis I	PWY0-845: superpathway of pyridoxal 5'-phosphate biosynthesis and salvage	PWY-3001: superpathway of L-isoleucine biosynthesis I	0.330906	0	3.47961e-30	0.000131579	-	0.492993	0.479833	0	0.176725	0.619738	0.348864
PWY66-409: superpathway of purine nucleotide salvage_with_PWY-7242: D-fructuronate degradation	PWY66-409: superpathway of purine nucleotide salvage	PWY-7242: D-fructuronate degradation	-0.20296	1.08114e-05	3.89869e-30	0.000174672	IBD	-0.193606	-0.198564	0.11	0.973268	0.0366504	0.154472
SALVADEHYPOX-PWY: adenosine nucleotides degradation II_with_PWY0-1297: superpathway of purine deoxyribonucleosides degradation	SALVADEHYPOX-PWY: adenosine nucleotides degradation II	PWY0-1297: superpathway of purine deoxyribonucleosides degradation	-0.0921019	0.0502539	4.76783e-30	0.000173913	IBD	0.172966	0.145589	0.15	0.0577304	0.221575	0.761336
PWY-724: superpathway of L-lysine, L-threonine and L-methionine biosynthesis II_with_ARGININE-SYN4-PWY: L-ornithine de novo biosynthesis	PWY-724: superpathway of L-lysine, L-threonine and L-methionine biosynthesis II	ARGININE-SYN4-PWY: L-ornithine de novo biosynthesis	0.480797	0	4.78696e-30	0.00017316	-	0.60023	0.598556	0	0.250021	0.70493	0.396335
PWY-7220: adenosine deoxyribonucleotides de novo biosynthesis II_with_PRPP-PWY: superpathway of histidine, purine, and pyrimidine biosynthesis	PWY-7220: adenosine deoxyribonucleotides de novo biosynthesis II	PRPP-PWY: superpathway of histidine, purine, and pyrimidine biosynthesis	0.1624	0.000433415	4.79964e-30	0.000172414	-	-0.0329408	-0.021813	0.7	0.120273	-0.00855529	0.881259
PWY0-1297: superpathway of purine deoxyribonucleosides degradation_with_GALACTUROCAT-PWY: D-galacturonate degradation I	PWY0-1297: superpathway of purine deoxyribonucleosides degradation	GALACTUROCAT-PWY: D-galacturonate degradation I	-0.327836	0	4.91355e-30	0.000171674	IBD	-0.0966721	-0.0947895	0.34	0.0610001	-0.317014	0.165147
PWY-7222: guanosine deoxyribonucleotides de novo biosynthesis II_with_PRPP-PWY: superpathway of histidine, purine, and pyrimidine biosynthesis	PWY-7222: guanosine deoxyribonucleotides de novo biosynthesis II	PRPP-PWY: superpathway of histidine, purine, and pyrimidine biosynthesis	0.165224	0.000342411	5.24467e-30	0.00017094	-	-0.03324	-0.0221157	0.71	0.114326	-0.0120363	0.896657
PWY-7184: pyrimidine deoxyribonucleotides de novo biosynthesis I_with_PWY-6545: pyrimidine deoxyribonucleotides de novo biosynthesis III	PWY-7184: pyrimidine deoxyribonucleotides de novo biosynthesis I	PWY-6545: pyrimidine deoxyribonucleotides de novo biosynthesis III	0.531507	0	5.46905e-30	0.000170213	IBD	0.735069	0.73414	0	0.0219477	0.674675	0.601769
PWY-6168: flavin biosynthesis III (fungi)_with_1CMET2-PWY: N10-formyl-tetrahydrofolate biosynthesis	PWY-6168: flavin biosynthesis III (fungi)	1CMET2-PWY: N10-formyl-tetrahydrofolate biosynthesis	0.668094	0	6.43839e-30	0.000169492	-	0.930235	0.93711	0	3.63805e-07	0.929797	0.994181
PWY-7196: superpathway of pyrimidine ribonucleosides salvage_with_PWY-6897: thiamin salvage II	PWY-7196: superpathway of pyrimidine ribonucleosides salvage	PWY-6897: thiamin salvage II	0.525125	0	7.45661e-30	0.000168776	-	0.326925	0.329656	0	0.0884753	0.418355	0.545788
PWY-7220: adenosine deoxyribonucleotides de novo biosynthesis II_with_PWY-6507: 4-deoxy-L-threo-hex-4-enopyranuronate degradation	PWY-7220: adenosine deoxyribonucleotides de novo biosynthesis II	PWY-6507: 4-deoxy-L-threo-hex-4-enopyranuronate degradation	0.100714	0.031746	8.13906e-30	0.000168067	-	0.293778	0.30543	0	0.104581	0.216631	0.624844
PWY-6121: 5-aminoimidazole ribonucleotide biosynthesis I_with_ARGININE-SYN4-PWY: L-ornithine de novo biosynthesis	PWY-6121: 5-aminoimidazole ribonucleotide biosynthesis I	ARGININE-SYN4-PWY: L-ornithine de novo biosynthesis	0.428894	0	1.04716e-29	0.000167364	-	0.521147	0.522846	0	0.383032	0.595053	0.585091
RHAMCAT-PWY: L-rhamnose degradation I_with_PWY-7282: 4-amino-2-methyl-5-phosphomethylpyrimidine biosynthesis (yeast)	RHAMCAT-PWY: L-rhamnose degradation I	PWY-7282: 4-amino-2-methyl-5-phosphomethylpyrimidine biosynthesis (yeast)	0.314915	0	1.07245e-29	0.000166667	-	0.633648	0.611891	0	0.00324692	0.721777	0.462186
SALVADEHYPOX-PWY: adenosine nucleotides degradation II_with_PWY-7220: adenosine deoxyribonucleotides de novo biosynthesis II	SALVADEHYPOX-PWY: adenosine nucleotides degradation II	PWY-7220: adenosine deoxyribonucleotides de novo biosynthesis II	0.174878	0.000149414	1.09119e-29	0.000207469	-	-0.0780982	-0.108398	0.44	0.0177171	0.160764	0.140333
PWY0-845: superpathway of pyridoxal 5'-phosphate biosynthesis and salvage_with_PWY-6277: superpathway of 5-aminoimidazole ribonucleotide biosynthesis	PWY0-845: superpathway of pyridoxal 5'-phosphate biosynthesis and salvage	PWY-6277: superpathway of 5-aminoimidazole ribonucleotide biosynthesis	0.361447	0	1.11479e-29	0.000206612	-	0.448629	0.4454	0	0.454875	0.532027	0.557435
PWY0-845: superpathway of pyridoxal 5'-phosphate biosynthesis and salvage_with_DTDPRHAMSYN-PWY: dTDP-L-rhamnose biosynthesis I	PWY0-845: superpathway of pyridoxal 5'-phosphate biosynthesis and salvage	DTDPRHAMSYN-PWY: dTDP-L-rhamnose biosynthesis I	0.415668	0	1.12866e-29	0.000205761	-	0.664892	0.649854	0	0.0172438	0.686279	0.858995
SALVADEHYPOX-PWY: adenosine nucleotides degradation II_with_PWY-7222: guanosine deoxyribonucleotides de novo biosynthesis II	SALVADEHYPOX-PWY: adenosine nucleotides degradation II	PWY-7222: guanosine deoxyribonucleotides de novo biosynthesis II	0.176873	0.000127873	1.27448e-29	0.000204918	-	-0.0808189	-0.111257	0.42	0.0158717	0.152951	0.149196
PWY0-845: superpathway of pyridoxal 5'-phosphate biosynthesis and salvage_with_PWY-6122: 5-aminoimidazole ribonucleotide biosynthesis II	PWY0-845: superpathway of pyridoxal 5'-phosphate biosynthesis and salvage	PWY-6122: 5-aminoimidazole ribonucleotide biosynthesis II	0.360619	0	1.35259e-29	0.000244898	-	0.442314	0.438994	0	0.486927	0.533178	0.523312
PWY4LZ-257: superpathway of fermentation (Chlamydomonas reinhardtii)_with_PWY-7003: glycerol degradation to butanol	PWY4LZ-257: superpathway of fermentation (Chlamydomonas reinhardtii)	PWY-7003: glycerol degradation to butanol	0.590363	0	1.36938e-29	0.000243902	-	0.128697	0.11352	0.25	2.42947e-05	0.0904903	0.813877
PWY-5686: UMP biosynthesis_with_ARGININE-SYN4-PWY: L-ornithine de novo biosynthesis	PWY-5686: UMP biosynthesis	ARGININE-SYN4-PWY: L-ornithine de novo biosynthesis	0.480563	0	1.49564e-29	0.000242915	-	0.693479	0.696888	0	0.0210985	0.724347	0.788637
PWY-7282: 4-amino-2-methyl-5-phosphomethylpyrimidine biosynthesis (yeast)_with_PWY-7220: adenosine deoxyribonucleotides de novo biosynthesis II	PWY-7282: 4-amino-2-methyl-5-phosphomethylpyrimidine biosynthesis (yeast)	PWY-7220: adenosine deoxyribonucleotides de novo biosynthesis II	0.325296	0	1.58632e-29	0.000241935	-	0.465152	0.49073	0	0.14311	0.49847	0.815857
PWY-7400: L-arginine biosynthesis IV (archaebacteria)_with_PWY-6897: thiamin salvage II	PWY-7400: L-arginine biosynthesis IV (archaebacteria)	PWY-6897: thiamin salvage II	0.310717	0	1.67424e-29	0.000240964	-	0.178857	0.154704	0.1	0.206584	0.00129815	0.273026
SALVADEHYPOX-PWY: adenosine nucleotides degradation II_with_PWY-6124: inosine-5'-phosphate biosynthesis II	SALVADEHYPOX-PWY: adenosine nucleotides degradation II	PWY-6124: inosine-5'-phosphate biosynthesis II	0.203331	1.02526e-05	1.73582e-29	0.00024	IBD	0.00293297	-0.0622503	0.99	0.0288586	0.229021	0.16061
PWY0-845: superpathway of pyridoxal 5'-phosphate biosynthesis and salvage_with_PWY-621: sucrose degradation III (sucrose invertase)	PWY0-845: superpathway of pyridoxal 5'-phosphate biosynthesis and salvage	PWY-621: sucrose degradation III (sucrose invertase)	0.264446	0	2.19941e-29	0.000239044	-	0.615679	0.598398	0	0.00112547	0.515587	0.456495
PWY-6703: preQ0 biosynthesis_with_ARGININE-SYN4-PWY: L-ornithine de novo biosynthesis	PWY-6703: preQ0 biosynthesis	ARGININE-SYN4-PWY: L-ornithine de novo biosynthesis	0.512891	0	2.31243e-29	0.000238095	-	0.759442	0.767222	0	0.00237325	0.815614	0.576338
PWY-6897: thiamin salvage II_with_GLUCUROCAT-PWY: superpathway of &beta;-D-glucuronide and D-glucuronate degradation	PWY-6897: thiamin salvage II	GLUCUROCAT-PWY: superpathway of &beta;-D-glucuronide and D-glucuronate degradation	0.501283	0	2.3615e-29	0.000237154	-	0.716833	0.712508	0	0.0183421	0.65593	0.607753
PWY0-845: superpathway of pyridoxal 5'-phosphate biosynthesis and salvage_with_PWY-2942: L-lysine biosynthesis III	PWY0-845: superpathway of pyridoxal 5'-phosphate biosynthesis and salvage	PWY-2942: L-lysine biosynthesis III	0.465908	0	2.5462e-29	0.00023622	-	0.654816	0.652187	0	0.0544357	0.684387	0.807337
PWY-6527: stachyose degradation_with_ARGININE-SYN4-PWY: L-ornithine de novo biosynthesis	PWY-6527: stachyose degradation	ARGININE-SYN4-PWY: L-ornithine de novo biosynthesis	0.492618	0	2.62552e-29	0.000235294	-	0.377275	0.360678	0	0.213667	0.491159	0.437903
PWY-6168: flavin biosynthesis III (fungi)_with_PWY-3841: folate transformations II	PWY-6168: flavin biosynthesis III (fungi)	PWY-3841: folate transformations II	0.632768	0	3.40166e-29	0.000234375	-	0.918143	0.930359	0	7.50652e-08	0.928326	0.871059
PWY-7282: 4-amino-2-methyl-5-phosphomethylpyrimidine biosynthesis (yeast)_with_PWY-7222: guanosine deoxyribonucleotides de novo biosynthesis II	PWY-7282: 4-amino-2-methyl-5-phosphomethylpyrimidine biosynthesis (yeast)	PWY-7222: guanosine deoxyribonucleotides de novo biosynthesis II	0.316922	0	3.88919e-29	0.000233463	-	0.451036	0.476301	0	0.162143	0.500165	0.732243
TRNA-CHARGING-PWY: tRNA charging_with_PWY-7282: 4-amino-2-methyl-5-phosphomethylpyrimidine biosynthesis (yeast)	TRNA-CHARGING-PWY: tRNA charging	PWY-7282: 4-amino-2-methyl-5-phosphomethylpyrimidine biosynthesis (yeast)	0.459689	0	4.27503e-29	0.000232558	-	0.366671	0.387414	0.01	0.536171	0.490888	0.398674
THRESYN-PWY: superpathway of L-threonine biosynthesis_with_ARGININE-SYN4-PWY: L-ornithine de novo biosynthesis	THRESYN-PWY: superpathway of L-threonine biosynthesis	ARGININE-SYN4-PWY: L-ornithine de novo biosynthesis	0.356517	0	4.36718e-29	0.00023166	-	0.541308	0.531437	0	0.098921	0.673192	0.307721
PWY-6151: S-adenosyl-L-methionine cycle I_with_ARGININE-SYN4-PWY: L-ornithine de novo biosynthesis	PWY-6151: S-adenosyl-L-methionine cycle I	ARGININE-SYN4-PWY: L-ornithine de novo biosynthesis	0.408564	0	4.73519e-29	0.000230769	-	0.627794	0.631869	0	0.0268748	0.649684	0.861678
PWY-841: superpathway of purine nucleotides de novo biosynthesis I_with_PWY-6897: thiamin salvage II	PWY-841: superpathway of purine nucleotides de novo biosynthesis I	PWY-6897: thiamin salvage II	0.547265	0	4.76719e-29	0.000229885	-	0.186181	0.175534	0.15	0.00114546	0.171843	0.928884
UNINTEGRATED_with_PYRIDOXSYN-PWY: pyridoxal 5'-phosphate biosynthesis I	UNINTEGRATED	PYRIDOXSYN-PWY: pyridoxal 5'-phosphate biosynthesis I	0.311373	0	6.63127e-29	0.000229008	-	0.612495	0.619446	0	0.00220946	0.689961	0.531367
THISYNARA-PWY: superpathway of thiamin diphosphate biosynthesis III (eukaryotes)_with_PWY0-845: superpathway of pyridoxal 5'-phosphate biosynthesis and salvage	THISYNARA-PWY: superpathway of thiamin diphosphate biosynthesis III (eukaryotes)	PWY0-845: superpathway of pyridoxal 5'-phosphate biosynthesis and salvage	0.416374	0	7.26928e-29	0.000228137	-	0.623227	0.612639	0	0.0546249	0.781705	0.170034
PWY0-1297: superpathway of purine deoxyribonucleosides degradation_with_COBALSYN-PWY: adenosylcobalamin salvage from cobinamide I	PWY0-1297: superpathway of purine deoxyribonucleosides degradation	COBALSYN-PWY: adenosylcobalamin salvage from cobinamide I	-0.176852	0.000128391	7.82949e-29	0.000227273	-	-0.173537	-0.174866	0.19	0.981119	-0.19775	0.880048
PWY0-845: superpathway of pyridoxal 5'-phosphate biosynthesis and salvage_with_PWY-5188: tetrapyrrole biosynthesis I (from glutamate)	PWY0-845: superpathway of pyridoxal 5'-phosphate biosynthesis and salvage	PWY-5188: tetrapyrrole biosynthesis I (from glutamate)	0.365699	0	7.92421e-29	0.000226415	-	-0.0797332	-0.0911021	0.49	0.000186172	0.0394363	0.464651
PWY0-1297: superpathway of purine deoxyribonucleosides degradation_with_GALACT-GLUCUROCAT-PWY: superpathway of hexuronide and hexuronate degradation	PWY0-1297: superpathway of purine deoxyribonucleosides degradation	GALACT-GLUCUROCAT-PWY: superpathway of hexuronide and hexuronate degradation	-0.322699	0	8.61216e-29	0.000225564	IBD	-0.0927001	-0.090783	0.48	0.0627176	-0.366371	0.0820122
PWY-3001: superpathway of L-isoleucine biosynthesis I_with_ARGININE-SYN4-PWY: L-ornithine de novo biosynthesis	PWY-3001: superpathway of L-isoleucine biosynthesis I	ARGININE-SYN4-PWY: L-ornithine de novo biosynthesis	0.374787	0	9.9455e-29	0.000224719	-	0.502742	0.496322	0	0.256506	0.63396	0.32722
PWY-6277: superpathway of 5-aminoimidazole ribonucleotide biosynthesis_with_ARGININE-SYN4-PWY: L-ornithine de novo biosynthesis	PWY-6277: superpathway of 5-aminoimidazole ribonucleotide biosynthesis	ARGININE-SYN4-PWY: L-ornithine de novo biosynthesis	0.4181	0	1.19637e-28	0.000223881	-	0.485186	0.486327	0	0.53295	0.563348	0.573655
PWY0-845: superpathway of pyridoxal 5'-phosphate biosynthesis and salvage_with_PWY-5695: urate biosynthesis/inosine 5'-phosphate degradation	PWY0-845: superpathway of pyridoxal 5'-phosphate biosynthesis and salvage	PWY-5695: urate biosynthesis/inosine 5'-phosphate degradation	0.464253	0	1.20814e-28	0.000223048	-	0.59769	0.602039	0	0.1731	0.671758	0.556768
PWY0-845: superpathway of pyridoxal 5'-phosphate biosynthesis and salvage_with_PWY-7219: adenosine ribonucleotides de novo biosynthesis	PWY0-845: superpathway of pyridoxal 5'-phosphate biosynthesis and salvage	PWY-7219: adenosine ribonucleotides de novo biosynthesis	0.360309	0	1.33736e-28	0.000222222	-	0.57509	0.575393	0	0.037933	0.678411	0.415775
PWY-6122: 5-aminoimidazole ribonucleotide biosynthesis II_with_ARGININE-SYN4-PWY: L-ornithine de novo biosynthesis	PWY-6122: 5-aminoimidazole ribonucleotide biosynthesis II	ARGININE-SYN4-PWY: L-ornithine de novo biosynthesis	0.4164	0	1.51619e-28	0.000221402	-	0.482731	0.483837	0	0.538353	0.560491	0.576363
PWY-2942: L-lysine biosynthesis III_with_ARGININE-SYN4-PWY: L-ornithine de novo biosynthesis	PWY-2942: L-lysine biosynthesis III	ARGININE-SYN4-PWY: L-ornithine de novo biosynthesis	0.498298	0	1.63952e-28	0.000220588	-	0.712308	0.71624	0	0.017044	0.714659	0.983613
PWY-7222: guanosine deoxyribonucleotides de novo biosynthesis II_with_COBALSYN-PWY: adenosylcobalamin salvage from cobinamide I	PWY-7222: guanosine deoxyribonucleotides de novo biosynthesis II	COBALSYN-PWY: adenosylcobalamin salvage from cobinamide I	0.121384	0.00920954	1.75835e-28	0.00021978	-	0.229195	0.253862	0.07	0.330443	0.232145	0.985185
PWY-7357: thiamin formation from pyrithiamine and oxythiamine (yeast)_with_ARGININE-SYN4-PWY: L-ornithine de novo biosynthesis	PWY-7357: thiamin formation from pyrithiamine and oxythiamine (yeast)	ARGININE-SYN4-PWY: L-ornithine de novo biosynthesis	0.492615	0	1.91621e-28	0.000218978	-	0.47102	0.464889	0	0.771658	0.627662	0.248895
PWY-7220: adenosine deoxyribonucleotides de novo biosynthesis II_with_COBALSYN-PWY: adenosylcobalamin salvage from cobinamide I	PWY-7220: adenosine deoxyribonucleotides de novo biosynthesis II	COBALSYN-PWY: adenosylcobalamin salvage from cobinamide I	0.121203	0.00931029	2.06479e-28	0.000218182	-	0.228838	0.253494	0.05	0.331241	0.231453	0.98687
PWY-841: superpathway of purine nucleotides de novo biosynthesis I_with_PWY-6545: pyrimidine deoxyribonucleotides de novo biosynthesis III	PWY-841: superpathway of purine nucleotides de novo biosynthesis I	PWY-6545: pyrimidine deoxyribonucleotides de novo biosynthesis III	0.520496	0	2.28988e-28	0.000217391	IBD	0.307674	0.301654	0	0.0600933	0.162312	0.358423
ARGININE-SYN4-PWY: L-ornithine de novo biosynthesis_with_ANAGLYCOLYSIS-PWY: glycolysis III (from glucose)	ARGININE-SYN4-PWY: L-ornithine de novo biosynthesis	ANAGLYCOLYSIS-PWY: glycolysis III (from glucose)	0.484663	0	2.38826e-28	0.000216606	-	0.72095	0.704321	0	0.0165176	0.779406	0.587894
PWY-7663: gondoate biosynthesis (anaerobic)_with_PWY-6897: thiamin salvage II	PWY-7663: gondoate biosynthesis (anaerobic)	PWY-6897: thiamin salvage II	0.730894	0	2.40799e-28	0.000215827	-	0.791304	0.767508	0	0.650807	0.880757	0.316489
PWY0-1297: superpathway of purine deoxyribonucleosides degradation_with_PWY-6353: purine nucleotides degradation II (aerobic)	PWY0-1297: superpathway of purine deoxyribonucleosides degradation	PWY-6353: purine nucleotides degradation II (aerobic)	0.199427	1.60658e-05	2.4514e-28	0.000215054	IBD	0.291705	0.297498	0.01	0.430491	0.466748	0.244559
PWY-7220: adenosine deoxyribonucleotides de novo biosynthesis II_with_GALACTUROCAT-PWY: D-galacturonate degradation I	PWY-7220: adenosine deoxyribonucleotides de novo biosynthesis II	GALACTUROCAT-PWY: D-galacturonate degradation I	0.0985045	0.0358175	2.7158e-28	0.000214286	-	0.346838	0.36106	0	0.0323236	0.26601	0.602749
SALVADEHYPOX-PWY: adenosine nucleotides degradation II_with_PWY-6897: thiamin salvage II	SALVADEHYPOX-PWY: adenosine nucleotides degradation II	PWY-6897: thiamin salvage II	0.411142	0	2.83965e-28	0.000213523	-	0.113841	0.0638282	0.27	0.00478948	0.12718	0.93442
PWY-7222: guanosine deoxyribonucleotides de novo biosynthesis II_with_GALACTUROCAT-PWY: D-galacturonate degradation I	PWY-7222: guanosine deoxyribonucleotides de novo biosynthesis II	GALACTUROCAT-PWY: D-galacturonate degradation I	0.0988189	0.0352015	2.94489e-28	0.000212766	-	0.345459	0.359664	0	0.0336153	0.267816	0.617112
TRNA-CHARGING-PWY: tRNA charging_with_PWY-6113: superpathway of mycolate biosynthesis	TRNA-CHARGING-PWY: tRNA charging	PWY-6113: superpathway of mycolate biosynthesis	0.0724031	0.126992	3.10897e-28	0.00024735	-	0.0444579	0.0524395	0.65	0.883436	0.121333	0.636399
PWY-6353: purine nucleotides degradation II (aerobic)_with_PWY-6124: inosine-5'-phosphate biosynthesis II	PWY-6353: purine nucleotides degradation II (aerobic)	PWY-6124: inosine-5'-phosphate biosynthesis II	0.106491	0.0229229	3.79741e-28	0.000246479	IBD	-0.131496	-0.165751	0.29	0.0260949	-0.192339	0.70562
PWY-5097: L-lysine biosynthesis VI_with_ARGININE-SYN4-PWY: L-ornithine de novo biosynthesis	PWY-5097: L-lysine biosynthesis VI	ARGININE-SYN4-PWY: L-ornithine de novo biosynthesis	0.505238	0	4.22923e-28	0.000245614	-	0.66175	0.662994	0	0.113215	0.709613	0.687035
PWY0-845: superpathway of pyridoxal 5'-phosphate biosynthesis and salvage_with_PWY-5347: superpathway of L-methionine biosynthesis (transsulfuration)	PWY0-845: superpathway of pyridoxal 5'-phosphate biosynthesis and salvage	PWY-5347: superpathway of L-methionine biosynthesis (transsulfuration)	0.29101	0	4.75672e-28	0.000244755	-	0.377691	0.361129	0	0.549185	0.275257	0.506295
PWY0-845: superpathway of pyridoxal 5'-phosphate biosynthesis and salvage_with_PWY-4981: L-proline biosynthesis II (from arginine)	PWY0-845: superpathway of pyridoxal 5'-phosphate biosynthesis and salvage	PWY-4981: L-proline biosynthesis II (from arginine)	0.324054	0	5.12318e-28	0.000243902	-	0.189119	0.196609	0.12	0.290487	-0.0369964	0.162201
PWY-6897: thiamin salvage II_with_PWY-5100: pyruvate fermentation to acetate and lactate II	PWY-6897: thiamin salvage II	PWY-5100: pyruvate fermentation to acetate and lactate II	0.397864	0	5.24394e-28	0.000243056	-	0.688967	0.706507	0	0.000896506	0.578044	0.378773
PWY-6859: all-trans-farnesol biosynthesis_with_PWY-5104: L-isoleucine biosynthesis IV	PWY-6859: all-trans-farnesol biosynthesis	PWY-5104: L-isoleucine biosynthesis IV	-0.400152	0	6.27454e-28	0.000242215	-	-0.17118	-0.264111	0.14	0.257914	-0.389598	0.160755
PWY66-409: superpathway of purine nucleotide salvage_with_PWY-6507: 4-deoxy-L-threo-hex-4-enopyranuronate degradation	PWY66-409: superpathway of purine nucleotide salvage	PWY-6507: 4-deoxy-L-threo-hex-4-enopyranuronate degradation	-0.208871	4.62695e-06	6.70211e-28	0.000241379	IBD	-0.149723	-0.150337	0.16	0.671533	0.0558216	0.205223
PWY0-845: superpathway of pyridoxal 5'-phosphate biosynthesis and salvage_with_PWY-4702: phytate degradation I	PWY0-845: superpathway of pyridoxal 5'-phosphate biosynthesis and salvage	PWY-4702: phytate degradation I	-0.105134	0.0247745	8.7579e-28	0.00024055	-	-0.25525	-0.281103	0.05	0.143882	-0.345636	0.561264
PWY-6897: thiamin salvage II_with_PWY-6595: superpathway of guanosine nucleotides degradation (plants)	PWY-6897: thiamin salvage II	PWY-6595: superpathway of guanosine nucleotides degradation (plants)	0.284579	0	9.0979e-28	0.000239726	-	0.0786887	0.0892816	0.46	0.105632	0.0420442	0.822097
PWY-6859: all-trans-farnesol biosynthesis_with_P42-PWY: incomplete reductive TCA cycle	PWY-6859: all-trans-farnesol biosynthesis	P42-PWY: incomplete reductive TCA cycle	-0.197457	2.01822e-05	9.46559e-28	0.000238908	-	-0.132293	-0.197411	0.3	0.985245	-0.284016	0.340697
PWY0-845: superpathway of pyridoxal 5'-phosphate biosynthesis and salvage_with_GOLPDLCAT-PWY: superpathway of glycerol degradation to 1,3-propanediol	PWY0-845: superpathway of pyridoxal 5'-phosphate biosynthesis and salvage	GOLPDLCAT-PWY: superpathway of glycerol degradation to 1,3-propanediol	0.224613	0	9.8635e-28	0.000238095	-	-0.0377169	-0.0462747	0.67	0.0279596	-0.139115	0.532505
PWY-6936: seleno-amino acid biosynthesis_with_PWY-6897: thiamin salvage II	PWY-6936: seleno-amino acid biosynthesis	PWY-6897: thiamin salvage II	0.279648	0	1.14911e-27	0.000237288	-	-0.086135	-0.0958506	0.5	0.00199405	-0.0395641	0.775008
PWY0-1297: superpathway of purine deoxyribonucleosides degradation_with_GLUCUROCAT-PWY: superpathway of &beta;-D-glucuronide and D-glucuronate degradation	PWY0-1297: superpathway of purine deoxyribonucleosides degradation	GLUCUROCAT-PWY: superpathway of &beta;-D-glucuronide and D-glucuronate degradation	-0.288925	0	1.17148e-27	0.000236486	IBD	-0.121762	-0.12013	0.3	0.179911	-0.383006	0.0952007
PWY-5188: tetrapyrrole biosynthesis I (from glutamate)_with_ARGININE-SYN4-PWY: L-ornithine de novo biosynthesis	PWY-5188: tetrapyrrole biosynthesis I (from glutamate)	ARGININE-SYN4-PWY: L-ornithine de novo biosynthesis	0.382467	0	1.21897e-27	0.00023569	-	-0.0513975	-0.0539791	0.78	0.000368092	0.0147814	0.685072
PWY-7229: superpathway of adenosine nucleotides de novo biosynthesis I_with_PRPP-PWY: superpathway of histidine, purine, and pyrimidine biosynthesis	PWY-7229: superpathway of adenosine nucleotides de novo biosynthesis I	PRPP-PWY: superpathway of histidine, purine, and pyrimidine biosynthesis	0.234954	0	1.37702e-27	0.000234899	-	-0.0441231	-0.0367094	0.63	0.0231333	0.0454563	0.582929
PWY-7282: 4-amino-2-methyl-5-phosphomethylpyrimidine biosynthesis (yeast)_with_PWY-7237: myo-, chiro- and scillo-inositol degradation	PWY-7282: 4-amino-2-methyl-5-phosphomethylpyrimidine biosynthesis (yeast)	PWY-7237: myo-, chiro- and scillo-inositol degradation	0.313923	0	1.44739e-27	0.000234114	-	0.0477043	0.0437055	0.65	0.0277762	0.186669	0.390347
PWY-6126: superpathway of adenosine nucleotides de novo biosynthesis II_with_PRPP-PWY: superpathway of histidine, purine, and pyrimidine biosynthesis	PWY-6126: superpathway of adenosine nucleotides de novo biosynthesis II	PRPP-PWY: superpathway of histidine, purine, and pyrimidine biosynthesis	0.227843	0	1.79175e-27	0.000233333	-	-0.032635	-0.0241983	0.68	0.0350225	0.0203524	0.745484
TRPSYN-PWY: L-tryptophan biosynthesis_with_PWY0-845: superpathway of pyridoxal 5'-phosphate biosynthesis and salvage	TRPSYN-PWY: L-tryptophan biosynthesis	PWY0-845: superpathway of pyridoxal 5'-phosphate biosynthesis and salvage	0.369935	0	1.83317e-27	0.000232558	-	0.124723	0.0276064	0.27	0.0051065	0.171627	0.771425
PWY-7208: superpathway of pyrimidine nucleobases salvage_with_ARGININE-SYN4-PWY: L-ornithine de novo biosynthesis	PWY-7208: superpathway of pyrimidine nucleobases salvage	ARGININE-SYN4-PWY: L-ornithine de novo biosynthesis	0.324021	0	1.87377e-27	0.000231788	-	0.515089	0.512324	0	0.0823558	0.684608	0.191973
PWY-6317: galactose degradation I (Leloir pathway)_with_ARGININE-SYN4-PWY: L-ornithine de novo biosynthesis	PWY-6317: galactose degradation I (Leloir pathway)	ARGININE-SYN4-PWY: L-ornithine de novo biosynthesis	0.403743	0	2.05688e-27	0.000231023	-	0.363093	0.350051	0.01	0.613429	0.507873	0.323109
PWY66-422: D-galactose degradation V (Leloir pathway)_with_ARGININE-SYN4-PWY: L-ornithine de novo biosynthesis	PWY66-422: D-galactose degradation V (Leloir pathway)	ARGININE-SYN4-PWY: L-ornithine de novo biosynthesis	0.398611	0	2.16016e-27	0.000230263	-	0.330454	0.317581	0.01	0.461254	0.485816	0.295593
PWY-7219: adenosine ribonucleotides de novo biosynthesis_with_ARGININE-SYN4-PWY: L-ornithine de novo biosynthesis	PWY-7219: adenosine ribonucleotides de novo biosynthesis	ARGININE-SYN4-PWY: L-ornithine de novo biosynthesis	0.422906	0	2.28404e-27	0.000229508	-	0.647921	0.65391	0	0.0166356	0.735729	0.455627
PWY-6897: thiamin salvage II_with_ARGSYN-PWY: L-arginine biosynthesis I (via L-ornithine)	PWY-6897: thiamin salvage II	ARGSYN-PWY: L-arginine biosynthesis I (via L-ornithine)	0.282387	0	2.52166e-27	0.000228758	-	0.15842	0.158699	0.14	0.300421	-0.0305698	0.24405
PWY-7282: 4-amino-2-methyl-5-phosphomethylpyrimidine biosynthesis (yeast)_with_PWY-4702: phytate degradation I	PWY-7282: 4-amino-2-methyl-5-phosphomethylpyrimidine biosynthesis (yeast)	PWY-4702: phytate degradation I	-0.166836	0.000294926	2.61767e-27	0.000228013	-	-0.271956	-0.28994	0.01	0.307443	-0.42292	0.322622
PWY-7229: superpathway of adenosine nucleotides de novo biosynthesis I_with_PWY-6507: 4-deoxy-L-threo-hex-4-enopyranuronate degradation	PWY-7229: superpathway of adenosine nucleotides de novo biosynthesis I	PWY-6507: 4-deoxy-L-threo-hex-4-enopyranuronate degradation	0.1809	8.90041e-05	2.69677e-27	0.000227273	-	0.39406	0.404246	0	0.0664806	0.293731	0.512319
PWY-7187: pyrimidine deoxyribonucleotides de novo biosynthesis II_with_ARGININE-SYN4-PWY: L-ornithine de novo biosynthesis	PWY-7187: pyrimidine deoxyribonucleotides de novo biosynthesis II	ARGININE-SYN4-PWY: L-ornithine de novo biosynthesis	0.38389	0	2.71039e-27	0.000226537	-	0.334905	0.336589	0	0.69107	0.486158	0.308064
PWY-6897: thiamin salvage II_with_PWY-2941: L-lysine biosynthesis II	PWY-6897: thiamin salvage II	PWY-2941: L-lysine biosynthesis II	0.182246	7.91861e-05	2.82425e-27	0.000225806	-	0.201845	0.196174	0.12	0.93813	0.222922	0.894913
PWY0-845: superpathway of pyridoxal 5'-phosphate biosynthesis and salvage_with_PWY-6703: preQ0 biosynthesis	PWY0-845: superpathway of pyridoxal 5'-phosphate biosynthesis and salvage	PWY-6703: preQ0 biosynthesis	0.51547	0	2.94638e-27	0.00022508	-	0.692119	0.694507	0	0.0518929	0.738092	0.686976
PWY-6609: adenine and adenosine salvage III_with_ARGININE-SYN4-PWY: L-ornithine de novo biosynthesis	PWY-6609: adenine and adenosine salvage III	ARGININE-SYN4-PWY: L-ornithine de novo biosynthesis	0.341471	0	3.01233e-27	0.000224359	-	0.675517	0.674816	0	0.000469069	0.68209	0.956285
PWY0-845: superpathway of pyridoxal 5'-phosphate biosynthesis and salvage_with_BRANCHED-CHAIN-AA-SYN-PWY: superpathway of branched amino acid biosynthesis	PWY0-845: superpathway of pyridoxal 5'-phosphate biosynthesis and salvage	BRANCHED-CHAIN-AA-SYN-PWY: superpathway of branched amino acid biosynthesis	0.353353	0	3.08702e-27	0.000223642	-	0.398652	0.38673	0	0.776046	0.41965	0.887929
PWY0-1296: purine ribonucleosides degradation_with_ARGININE-SYN4-PWY: L-ornithine de novo biosynthesis	PWY0-1296: purine ribonucleosides degradation	ARGININE-SYN4-PWY: L-ornithine de novo biosynthesis	0.362958	0	3.93068e-27	0.00022293	-	0.400945	0.398544	0	0.758978	0.417368	0.912232
PWY-7242: D-fructuronate degradation_with_PWY-6897: thiamin salvage II	PWY-7242: D-fructuronate degradation	PWY-6897: thiamin salvage II	0.462499	0	4.10094e-27	0.000222222	-	0.66466	0.675924	0	0.0246874	0.613055	0.681072
PWY-6168: flavin biosynthesis III (fungi)_with_COA-PWY-1: coenzyme A biosynthesis II (mammalian)	PWY-6168: flavin biosynthesis III (fungi)	COA-PWY-1: coenzyme A biosynthesis II (mammalian)	0.675829	0	4.13124e-27	0.000221519	-	0.887979	0.89927	0	0.000280033	0.877754	0.893927
GOLPDLCAT-PWY: superpathway of glycerol degradation to 1,3-propanediol_with_ARGININE-SYN4-PWY: L-ornithine de novo biosynthesis	GOLPDLCAT-PWY: superpathway of glycerol degradation to 1,3-propanediol	ARGININE-SYN4-PWY: L-ornithine de novo biosynthesis	0.270491	0	4.13902e-27	0.00022082	-	0.0345916	0.0372687	0.71	0.058344	-0.172319	0.201615
PRPP-PWY: superpathway of histidine, purine, and pyrimidine biosynthesis_with_DENOVOPURINE2-PWY: superpathway of purine nucleotides de novo biosynthesis II	PRPP-PWY: superpathway of histidine, purine, and pyrimidine biosynthesis	DENOVOPURINE2-PWY: superpathway of purine nucleotides de novo biosynthesis II	0.304299	0	4.51511e-27	0.000220126	-	0.311872	0.307618	0	0.999384	0.52759	0.142706
PWY-7282: 4-amino-2-methyl-5-phosphomethylpyrimidine biosynthesis (yeast)_with_GLYCOGENSYNTH-PWY: glycogen biosynthesis I (from ADP-D-Glucose)	PWY-7282: 4-amino-2-methyl-5-phosphomethylpyrimidine biosynthesis (yeast)	GLYCOGENSYNTH-PWY: glycogen biosynthesis I (from ADP-D-Glucose)	0.341923	0	4.52891e-27	0.000219436	-	0.208562	0.201772	0.04	0.244549	0.358247	0.337689
PWY-6507: 4-deoxy-L-threo-hex-4-enopyranuronate degradation_with_PWY-6126: superpathway of adenosine nucleotides de novo biosynthesis II	PWY-6507: 4-deoxy-L-threo-hex-4-enopyranuronate degradation	PWY-6126: superpathway of adenosine nucleotides de novo biosynthesis II	0.168235	0.000261237	4.53736e-27	0.00021875	-	0.35983	0.358232	0	0.130355	0.265556	0.542832
PWY-7282: 4-amino-2-methyl-5-phosphomethylpyrimidine biosynthesis (yeast)_with_COBALSYN-PWY: adenosylcobalamin salvage from cobinamide I	PWY-7282: 4-amino-2-methyl-5-phosphomethylpyrimidine biosynthesis (yeast)	COBALSYN-PWY: adenosylcobalamin salvage from cobinamide I	0.27078	0	4.90443e-27	0.000218069	-	0.44504	0.435814	0	0.142581	0.614033	0.220183
PWY-7242: D-fructuronate degradation_with_PWY-7222: guanosine deoxyribonucleotides de novo biosynthesis II	PWY-7242: D-fructuronate degradation	PWY-7222: guanosine deoxyribonucleotides de novo biosynthesis II	0.122237	0.00870216	5.20792e-27	0.000217391	IBD	0.304951	0.326235	0	0.112	0.238227	0.67097
PWY0-166: superpathway of pyrimidine deoxyribonucleotides de novo biosynthesis (E. coli)_with_PWY-6897: thiamin salvage II	PWY0-166: superpathway of pyrimidine deoxyribonucleotides de novo biosynthesis (E. coli)	PWY-6897: thiamin salvage II	0.581537	0	5.55397e-27	0.000216718	-	0.708449	0.715111	0	0.172952	0.720717	0.914476
PWY0-845: superpathway of pyridoxal 5'-phosphate biosynthesis and salvage_with_PWY-7221: guanosine ribonucleotides de novo biosynthesis	PWY0-845: superpathway of pyridoxal 5'-phosphate biosynthesis and salvage	PWY-7221: guanosine ribonucleotides de novo biosynthesis	0.346459	0	5.66167e-27	0.000216049	-	0.595427	0.590226	0	0.017461	0.665694	0.578913
PWY-841: superpathway of purine nucleotides de novo biosynthesis I_with_PWY-7196: superpathway of pyrimidine ribonucleosides salvage	PWY-841: superpathway of purine nucleotides de novo biosynthesis I	PWY-7196: superpathway of pyrimidine ribonucleosides salvage	0.417024	0	6.27829e-27	0.000215385	-	0.168501	0.166715	0.17	0.0321433	0.29149	0.438077
PWY-7196: superpathway of pyrimidine ribonucleosides salvage_with_PWY-7184: pyrimidine deoxyribonucleotides de novo biosynthesis I	PWY-7196: superpathway of pyrimidine ribonucleosides salvage	PWY-7184: pyrimidine deoxyribonucleotides de novo biosynthesis I	0.35801	0	6.32865e-27	0.000214724	-	0.250399	0.24549	0.02	0.364296	0.220384	0.849982
PYRIDOXSYN-PWY: pyridoxal 5'-phosphate biosynthesis I_with_1CMET2-PWY: N10-formyl-tetrahydrofolate biosynthesis	PYRIDOXSYN-PWY: pyridoxal 5'-phosphate biosynthesis I	1CMET2-PWY: N10-formyl-tetrahydrofolate biosynthesis	0.373938	0	7.60561e-27	0.000214067	-	0.747357	0.749246	0	1.66628e-05	0.809645	0.54287
PWY-6507: 4-deoxy-L-threo-hex-4-enopyranuronate degradation_with_PWY-6124: inosine-5'-phosphate biosynthesis II	PWY-6507: 4-deoxy-L-threo-hex-4-enopyranuronate degradation	PWY-6124: inosine-5'-phosphate biosynthesis II	0.27676	0	7.6434e-27	0.000213415	-	0.609627	0.619178	0	0.000920804	0.568305	0.754118
PWY-7242: D-fructuronate degradation_with_PWY-7220: adenosine deoxyribonucleotides de novo biosynthesis II	PWY-7242: D-fructuronate degradation	PWY-7220: adenosine deoxyribonucleotides de novo biosynthesis II	0.124734	0.00738902	7.64692e-27	0.000212766	IBD	0.312125	0.333554	0.01	0.102305	0.253394	0.707565
PYRIDOXSYN-PWY: pyridoxal 5'-phosphate biosynthesis I_with_PWY-5101: L-isoleucine biosynthesis II	PYRIDOXSYN-PWY: pyridoxal 5'-phosphate biosynthesis I	PWY-5101: L-isoleucine biosynthesis II	0.39721	0	8.35178e-27	0.000242424	-	0.554758	0.545615	0	0.158788	0.649383	0.46722
BRANCHED-CHAIN-AA-SYN-PWY: superpathway of branched amino acid biosynthesis_with_ARGININE-SYN4-PWY: L-ornithine de novo biosynthesis	BRANCHED-CHAIN-AA-SYN-PWY: superpathway of branched amino acid biosynthesis	ARGININE-SYN4-PWY: L-ornithine de novo biosynthesis	0.390404	0	8.76621e-27	0.000241692	-	0.426877	0.425062	0	0.747952	0.478928	0.720591
PWY-6124: inosine-5'-phosphate biosynthesis II_with_GALACTUROCAT-PWY: D-galacturonate degradation I	PWY-6124: inosine-5'-phosphate biosynthesis II	GALACTUROCAT-PWY: D-galacturonate degradation I	0.269178	0	9.10109e-27	0.000240964	-	0.660556	0.643164	0	0.000174959	0.613705	0.709588
PWY-6168: flavin biosynthesis III (fungi)_with_ANAGLYCOLYSIS-PWY: glycolysis III (from glucose)	PWY-6168: flavin biosynthesis III (fungi)	ANAGLYCOLYSIS-PWY: glycolysis III (from glucose)	0.740542	0	9.81417e-27	0.00024024	-	0.869027	0.867704	0	0.0570444	0.883313	0.855951
SALVADEHYPOX-PWY: adenosine nucleotides degradation II_with_PWY-6123: inosine-5'-phosphate biosynthesis I	SALVADEHYPOX-PWY: adenosine nucleotides degradation II	PWY-6123: inosine-5'-phosphate biosynthesis I	0.245422	0	1.03513e-26	0.000239521	-	-0.0290871	-0.0912369	0.74	0.00561416	0.219974	0.122513
PWY0-845: superpathway of pyridoxal 5'-phosphate biosynthesis and salvage_with_NONOXIPENT-PWY: pentose phosphate pathway (non-oxidative branch)	PWY0-845: superpathway of pyridoxal 5'-phosphate biosynthesis and salvage	NONOXIPENT-PWY: pentose phosphate pathway (non-oxidative branch)	0.389275	0	1.07406e-26	0.000238806	-	0.553224	0.546676	0	0.136286	0.597992	0.737335
PWY-6168: flavin biosynthesis III (fungi)_with_PWY-1042: glycolysis IV (plant cytosol)	PWY-6168: flavin biosynthesis III (fungi)	PWY-1042: glycolysis IV (plant cytosol)	0.705828	0	1.21248e-26	0.000238095	-	0.879791	0.882321	0	0.00598045	0.890622	0.886616
TRPSYN-PWY: L-tryptophan biosynthesis_with_ARGININE-SYN4-PWY: L-ornithine de novo biosynthesis	TRPSYN-PWY: L-tryptophan biosynthesis	ARGININE-SYN4-PWY: L-ornithine de novo biosynthesis	0.437186	0	1.35373e-26	0.000237389	-	0.148563	0.0557937	0.14	0.00174316	0.239287	0.570762
SALVADEHYPOX-PWY: adenosine nucleotides degradation II_with_PWY-6126: superpathway of adenosine nucleotides de novo biosynthesis II	SALVADEHYPOX-PWY: adenosine nucleotides degradation II	PWY-6126: superpathway of adenosine nucleotides de novo biosynthesis II	0.243388	0	1.53358e-26	0.000236686	-	-0.0515112	-0.0828795	0.66	0.00648589	0.139993	0.23828
PWY-6897: thiamin salvage II_with_PWY-6125: superpathway of guanosine nucleotides de novo biosynthesis II	PWY-6897: thiamin salvage II	PWY-6125: superpathway of guanosine nucleotides de novo biosynthesis II	0.499416	0	1.63696e-26	0.000235988	-	0.708948	0.723041	0	0.0178894	0.703013	0.959074
PWY-7222: guanosine deoxyribonucleotides de novo biosynthesis II_with_PWY-7196: superpathway of pyrimidine ribonucleosides salvage	PWY-7222: guanosine deoxyribonucleotides de novo biosynthesis II	PWY-7196: superpathway of pyrimidine ribonucleosides salvage	0.318348	0	1.84052e-26	0.000235294	-	0.166037	0.17452	0.12	0.221284	0.13838	0.863928
PWY0-845: superpathway of pyridoxal 5'-phosphate biosynthesis and salvage_with_PWY-7208: superpathway of pyrimidine nucleobases salvage	PWY0-845: superpathway of pyridoxal 5'-phosphate biosynthesis and salvage	PWY-7208: superpathway of pyrimidine nucleobases salvage	0.315378	0	2.00028e-26	0.00026393	-	0.506661	0.498043	0	0.0961287	0.625352	0.376728
PWY-6126: superpathway of adenosine nucleotides de novo biosynthesis II_with_COBALSYN-PWY: adenosylcobalamin salvage from cobinamide I	PWY-6126: superpathway of adenosine nucleotides de novo biosynthesis II	COBALSYN-PWY: adenosylcobalamin salvage from cobinamide I	0.192682	3.07258e-05	2.09397e-26	0.000292398	-	0.287014	0.309136	0.01	0.398221	0.29306	0.96914
PWY-6113: superpathway of mycolate biosynthesis_with_PWY-5177: glutaryl-CoA degradation	PWY-6113: superpathway of mycolate biosynthesis	PWY-5177: glutaryl-CoA degradation	0.143557	0.00197219	2.58695e-26	0.000291545	-	0.124377	0.0721088	0.2	0.612089	0.306616	0.251034
PWY66-409: superpathway of purine nucleotide salvage_with_GALACTUROCAT-PWY: D-galacturonate degradation I	PWY66-409: superpathway of purine nucleotide salvage	GALACTUROCAT-PWY: D-galacturonate degradation I	-0.22175	8.98177e-07	2.76503e-26	0.000290698	IBD	-0.166096	-0.169671	0.17	0.713108	0.0155988	0.262514
PWY-7663: gondoate biosynthesis (anaerobic)_with_PWY-5973: cis-vaccenate biosynthesis	PWY-7663: gondoate biosynthesis (anaerobic)	PWY-5973: cis-vaccenate biosynthesis	0.835655	0	2.81967e-26	0.000289855	-	0.916482	0.904291	0	0.207829	0.938367	0.719979
PWY0-1297: superpathway of purine deoxyribonucleosides degradation_with_PWY-6305: putrescine biosynthesis IV	PWY0-1297: superpathway of purine deoxyribonucleosides degradation	PWY-6305: putrescine biosynthesis IV	-0.214326	2.34714e-06	2.8598e-26	0.000289017	-	0.0252354	0.0292761	0.79	0.054141	-0.143611	0.298568
PWY-7663: gondoate biosynthesis (anaerobic)_with_PWY-6151: S-adenosyl-L-methionine cycle I	PWY-7663: gondoate biosynthesis (anaerobic)	PWY-6151: S-adenosyl-L-methionine cycle I	0.580274	0	3.2808e-26	0.000288184	-	0.839519	0.838936	0	0.000366934	0.777615	0.518828
PANTOSYN-PWY: pantothenate and coenzyme A biosynthesis I_with_ARGININE-SYN4-PWY: L-ornithine de novo biosynthesis	PANTOSYN-PWY: pantothenate and coenzyme A biosynthesis I	ARGININE-SYN4-PWY: L-ornithine de novo biosynthesis	0.458902	0	3.58733e-26	0.000287356	-	0.6156	0.631675	0	0.0911501	0.555731	0.650823
PYRIDOXSYN-PWY: pyridoxal 5'-phosphate biosynthesis I_with_PWY-5695: urate biosynthesis/inosine 5'-phosphate degradation	PYRIDOXSYN-PWY: pyridoxal 5'-phosphate biosynthesis I	PWY-5695: urate biosynthesis/inosine 5'-phosphate degradation	0.430216	0	4.06079e-26	0.000286533	-	0.654947	0.659962	0	0.0165337	0.721627	0.573116
PYRIDOXSYN-PWY: pyridoxal 5'-phosphate biosynthesis I_with_ANAGLYCOLYSIS-PWY: glycolysis III (from glucose)	PYRIDOXSYN-PWY: pyridoxal 5'-phosphate biosynthesis I	ANAGLYCOLYSIS-PWY: glycolysis III (from glucose)	0.292457	0	4.12594e-26	0.000285714	-	0.699402	0.693689	0	1.88e-05	0.733871	0.762093
PWY-7229: superpathway of adenosine nucleotides de novo biosynthesis I_with_COBALSYN-PWY: adenosylcobalamin salvage from cobinamide I	PWY-7229: superpathway of adenosine nucleotides de novo biosynthesis I	COBALSYN-PWY: adenosylcobalamin salvage from cobinamide I	0.217837	1.77651e-06	4.29567e-26	0.0002849	-	0.305847	0.327122	0	0.43367	0.332062	0.865486
PWY-7220: adenosine deoxyribonucleotides de novo biosynthesis II_with_PWY-7196: superpathway of pyrimidine ribonucleosides salvage	PWY-7220: adenosine deoxyribonucleotides de novo biosynthesis II	PWY-7196: superpathway of pyrimidine ribonucleosides salvage	0.319831	0	4.45538e-26	0.000284091	-	0.160473	0.168879	0.12	0.200235	0.129376	0.847364
PWY0-845: superpathway of pyridoxal 5'-phosphate biosynthesis and salvage_with_PWY-6385: peptidoglycan biosynthesis III (mycobacteria)	PWY0-845: superpathway of pyridoxal 5'-phosphate biosynthesis and salvage	PWY-6385: peptidoglycan biosynthesis III (mycobacteria)	0.502432	0	4.5274e-26	0.000283286	-	0.633269	0.627917	0	0.20427	0.70454	0.556659
PYRIDOXSYN-PWY: pyridoxal 5'-phosphate biosynthesis I_with_PWY-6527: stachyose degradation	PYRIDOXSYN-PWY: pyridoxal 5'-phosphate biosynthesis I	PWY-6527: stachyose degradation	0.351823	0	5.32135e-26	0.000282486	-	0.368344	0.361789	0	0.944229	0.434338	0.658843
PWY-6113: superpathway of mycolate biosynthesis_with_FASYN-INITIAL-PWY: superpathway of fatty acid biosynthesis initiation (E. coli)	PWY-6113: superpathway of mycolate biosynthesis	FASYN-INITIAL-PWY: superpathway of fatty acid biosynthesis initiation (E. coli)	0.334869	0	5.64099e-26	0.00028169	IBD	0.418927	0.354372	0	0.846415	0.427009	0.956445
PWY0-845: superpathway of pyridoxal 5'-phosphate biosynthesis and salvage_with_PWY-5103: L-isoleucine biosynthesis III	PWY0-845: superpathway of pyridoxal 5'-phosphate biosynthesis and salvage	PWY-5103: L-isoleucine biosynthesis III	0.323786	0	6.12311e-26	0.000280899	-	0.368608	0.357287	0	0.779345	0.393737	0.867789
PWY-7663: gondoate biosynthesis (anaerobic)_with_PWY-2942: L-lysine biosynthesis III	PWY-7663: gondoate biosynthesis (anaerobic)	PWY-2942: L-lysine biosynthesis III	0.642288	0	6.34604e-26	0.000280112	-	0.911901	0.909642	0	5.91713e-06	0.819614	0.256767
PWY-7663: gondoate biosynthesis (anaerobic)_with_PWY-6700: queuosine biosynthesis	PWY-7663: gondoate biosynthesis (anaerobic)	PWY-6700: queuosine biosynthesis	0.731378	0	6.41696e-26	0.00027933	-	0.89953	0.898893	0	0.00506995	0.898663	0.990329
PYRIDOXSYN-PWY: pyridoxal 5'-phosphate biosynthesis I_with_PWY-5667: CDP-diacylglycerol biosynthesis I	PYRIDOXSYN-PWY: pyridoxal 5'-phosphate biosynthesis I	PWY-5667: CDP-diacylglycerol biosynthesis I	0.358962	0	6.42218e-26	0.000278552	-	0.711054	0.711374	0	0.0001232	0.811477	0.341487
SALVADEHYPOX-PWY: adenosine nucleotides degradation II_with_PWY-7229: superpathway of adenosine nucleotides de novo biosynthesis I	SALVADEHYPOX-PWY: adenosine nucleotides degradation II	PWY-7229: superpathway of adenosine nucleotides de novo biosynthesis I	0.266171	0	6.59649e-26	0.000277778	-	-0.0460005	-0.0781935	0.67	0.00408001	0.139383	0.253702
PWY-7282: 4-amino-2-methyl-5-phosphomethylpyrimidine biosynthesis (yeast)_with_PWY-5659: GDP-mannose biosynthesis	PWY-7282: 4-amino-2-methyl-5-phosphomethylpyrimidine biosynthesis (yeast)	PWY-5659: GDP-mannose biosynthesis	0.425136	0	7.22051e-26	0.000277008	-	0.605736	0.619054	0	0.0523856	0.73137	0.299156
PWY-7242: D-fructuronate degradation_with_PWY-6124: inosine-5'-phosphate biosynthesis II	PWY-7242: D-fructuronate degradation	PWY-6124: inosine-5'-phosphate biosynthesis II	0.289616	0	7.55728e-26	0.000276243	IBD	0.648157	0.665952	0	0.00015022	0.618138	0.812237
PWY-7663: gondoate biosynthesis (anaerobic)_with_PWY-5667: CDP-diacylglycerol biosynthesis I	PWY-7663: gondoate biosynthesis (anaerobic)	PWY-5667: CDP-diacylglycerol biosynthesis I	0.597576	0	7.96266e-26	0.000275482	-	0.900555	0.90122	0	7.75857e-07	0.86581	0.649861
PWY-6124: inosine-5'-phosphate biosynthesis II_with_COBALSYN-PWY: adenosylcobalamin salvage from cobinamide I	PWY-6124: inosine-5'-phosphate biosynthesis II	COBALSYN-PWY: adenosylcobalamin salvage from cobinamide I	0.282544	0	7.96781e-26	0.000274725	-	0.443147	0.421142	0	0.24162	0.608082	0.232923
PWY0-1319: CDP-diacylglycerol biosynthesis II_with_PWY-7663: gondoate biosynthesis (anaerobic)	PWY0-1319: CDP-diacylglycerol biosynthesis II	PWY-7663: gondoate biosynthesis (anaerobic)	0.600912	0	8.26062e-26	0.000273973	-	0.892811	0.895555	0	4.93564e-06	0.866402	0.733784
PWY0-845: superpathway of pyridoxal 5'-phosphate biosynthesis and salvage_with_PANTOSYN-PWY: pantothenate and coenzyme A biosynthesis I	PWY0-845: superpathway of pyridoxal 5'-phosphate biosynthesis and salvage	PANTOSYN-PWY: pantothenate and coenzyme A biosynthesis I	0.428628	0	8.27369e-26	0.000273224	-	0.612479	0.593583	0	0.110049	0.606588	0.963704
PWY-7282: 4-amino-2-methyl-5-phosphomethylpyrimidine biosynthesis (yeast)_with_PWY-7199: pyrimidine deoxyribonucleosides salvage	PWY-7282: 4-amino-2-methyl-5-phosphomethylpyrimidine biosynthesis (yeast)	PWY-7199: pyrimidine deoxyribonucleosides salvage	0.263791	0	8.63389e-26	0.00027248	-	0.379657	0.372531	0	0.360972	0.458988	0.592214
PYRIDOXSYN-PWY: pyridoxal 5'-phosphate biosynthesis I_with_PWY0-1319: CDP-diacylglycerol biosynthesis II	PYRIDOXSYN-PWY: pyridoxal 5'-phosphate biosynthesis I	PWY0-1319: CDP-diacylglycerol biosynthesis II	0.35718	0	8.80587e-26	0.000271739	-	0.703134	0.703358	0	0.000185954	0.809389	0.318375
PWY0-845: superpathway of pyridoxal 5'-phosphate biosynthesis and salvage_with_MET-SAM-PWY: superpathway of S-adenosyl-L-methionine biosynthesis	PWY0-845: superpathway of pyridoxal 5'-phosphate biosynthesis and salvage	MET-SAM-PWY: superpathway of S-adenosyl-L-methionine biosynthesis	0.304249	0	9.28444e-26	0.000271003	-	0.346917	0.329104	0	0.837723	0.177536	0.280581
PWY-5103: L-isoleucine biosynthesis III_with_ARGININE-SYN4-PWY: L-ornithine de novo biosynthesis	PWY-5103: L-isoleucine biosynthesis III	ARGININE-SYN4-PWY: L-ornithine de novo biosynthesis	0.365804	0	9.60557e-26	0.00027027	-	0.380549	0.377904	0	0.902287	0.441382	0.682645
PWY66-400: glycolysis VI (metazoan)_with_PWY-7003: glycerol degradation to butanol	PWY66-400: glycolysis VI (metazoan)	PWY-7003: glycerol degradation to butanol	0.00416742	0.934991	1.12755e-25	0.000269542	-	-0.0799523	-0.115021	0.53	0.324744	0.0888189	0.299634
PWY-6353: purine nucleotides degradation II (aerobic)_with_PWY-6123: inosine-5'-phosphate biosynthesis I	PWY-6353: purine nucleotides degradation II (aerobic)	PWY-6123: inosine-5'-phosphate biosynthesis I	0.139321	0.00270977	1.58e-25	0.000268817	IBD	-0.139199	-0.170439	0.22	0.0112738	-0.188933	0.757446
PWY-7221: guanosine ribonucleotides de novo biosynthesis_with_ARGININE-SYN4-PWY: L-ornithine de novo biosynthesis	PWY-7221: guanosine ribonucleotides de novo biosynthesis	ARGININE-SYN4-PWY: L-ornithine de novo biosynthesis	0.404011	0	1.61725e-25	0.000268097	-	0.652471	0.655103	0	0.00938666	0.701806	0.681223
PWY0-845: superpathway of pyridoxal 5'-phosphate biosynthesis and salvage_with_ASPASN-PWY: superpathway of L-aspartate and L-asparagine biosynthesis	PWY0-845: superpathway of pyridoxal 5'-phosphate biosynthesis and salvage	ASPASN-PWY: superpathway of L-aspartate and L-asparagine biosynthesis	0.302275	0	1.86315e-25	0.00026738	-	0.633206	0.637958	0	0.000689956	0.693669	0.620425
PWY-7388: octanoyl-[acyl-carrier protein] biosynthesis (mitochondria, yeast)_with_PWY-6113: superpathway of mycolate biosynthesis	PWY-7388: octanoyl-[acyl-carrier protein] biosynthesis (mitochondria, yeast)	PWY-6113: superpathway of mycolate biosynthesis	0.342908	0	1.95315e-25	0.000266667	IBD	0.408554	0.36213	0	0.87311	0.45062	0.775383
PWY66-409: superpathway of purine nucleotide salvage_with_GLUCUROCAT-PWY: superpathway of &beta;-D-glucuronide and D-glucuronate degradation	PWY66-409: superpathway of purine nucleotide salvage	GLUCUROCAT-PWY: superpathway of &beta;-D-glucuronide and D-glucuronate degradation	-0.198463	1.74285e-05	2.21571e-25	0.000265957	IBD	-0.21302	-0.217631	0.07	0.815626	0.0502051	0.102769
PWY66-409: superpathway of purine nucleotide salvage_with_GALACT-GLUCUROCAT-PWY: superpathway of hexuronide and hexuronate degradation	PWY66-409: superpathway of purine nucleotide salvage	GALACT-GLUCUROCAT-PWY: superpathway of hexuronide and hexuronate degradation	-0.216729	1.77085e-06	2.26522e-25	0.000265252	IBD	-0.17988	-0.18662	0.12	0.853454	0.0699339	0.122531
SALVADEHYPOX-PWY: adenosine nucleotides degradation II_with_PWY66-409: superpathway of purine nucleotide salvage	SALVADEHYPOX-PWY: adenosine nucleotides degradation II	PWY66-409: superpathway of purine nucleotide salvage	-0.0678813	0.153416	2.33427e-25	0.00026455	IBD	0.216297	0.176191	0.09	0.0515949	0.161492	0.73243
PWY0-845: superpathway of pyridoxal 5'-phosphate biosynthesis and salvage_with_METSYN-PWY: L-homoserine and L-methionine biosynthesis	PWY0-845: superpathway of pyridoxal 5'-phosphate biosynthesis and salvage	METSYN-PWY: L-homoserine and L-methionine biosynthesis	0.301813	0	2.39069e-25	0.000263852	-	0.345066	0.328836	0	0.822275	0.189575	0.321503
PWY-6507: 4-deoxy-L-threo-hex-4-enopyranuronate degradation_with_PWY-6123: inosine-5'-phosphate biosynthesis I	PWY-6507: 4-deoxy-L-threo-hex-4-enopyranuronate degradation	PWY-6123: inosine-5'-phosphate biosynthesis I	0.298184	0	2.48967e-25	0.000263158	-	0.5647	0.571866	0	0.0110783	0.555815	0.947632
PWY-6897: thiamin salvage II_with_GALACT-GLUCUROCAT-PWY: superpathway of hexuronide and hexuronate degradation	PWY-6897: thiamin salvage II	GALACT-GLUCUROCAT-PWY: superpathway of hexuronide and hexuronate degradation	0.5109	0	2.67786e-25	0.000262467	-	0.735892	0.734416	0	0.0103322	0.623998	0.348661
PWYG-321: mycolate biosynthesis_with_PWY-5971: palmitate biosynthesis II (bacteria and plants)	PWYG-321: mycolate biosynthesis	PWY-5971: palmitate biosynthesis II (bacteria and plants)	0.359712	0	2.67922e-25	0.00026178	IBD	0.633724	0.637444	0	0.0047983	0.540425	0.479606
PYRIDOXSYN-PWY: pyridoxal 5'-phosphate biosynthesis I_with_PWY-6609: adenine and adenosine salvage III	PYRIDOXSYN-PWY: pyridoxal 5'-phosphate biosynthesis I	PWY-6609: adenine and adenosine salvage III	0.119237	0.0105774	2.89289e-25	0.000261097	-	0.745668	0.741866	0	3.27532e-12	0.759228	0.899663
PWY0-845: superpathway of pyridoxal 5'-phosphate biosynthesis and salvage_with_PWY-6123: inosine-5'-phosphate biosynthesis I	PWY0-845: superpathway of pyridoxal 5'-phosphate biosynthesis and salvage	PWY-6123: inosine-5'-phosphate biosynthesis I	0.235689	0	3.00044e-25	0.000260417	-	0.731854	0.722885	0	8.96315e-08	0.823624	0.370031
PWY0-845: superpathway of pyridoxal 5'-phosphate biosynthesis and salvage_with_PWY-7187: pyrimidine deoxyribonucleotides de novo biosynthesis II	PWY0-845: superpathway of pyridoxal 5'-phosphate biosynthesis and salvage	PWY-7187: pyrimidine deoxyribonucleotides de novo biosynthesis II	0.345391	0	3.22541e-25	0.00025974	-	0.283889	0.277088	0	0.562193	0.397083	0.460178
PYRIDOXSYN-PWY: pyridoxal 5'-phosphate biosynthesis I_with_PWY-3841: folate transformations II	PYRIDOXSYN-PWY: pyridoxal 5'-phosphate biosynthesis I	PWY-3841: folate transformations II	0.307958	0	3.4978e-25	0.000259067	-	0.711807	0.717358	0	7.12903e-06	0.766149	0.621069
PWY-5347: superpathway of L-methionine biosynthesis (transsulfuration)_with_ARGININE-SYN4-PWY: L-ornithine de novo biosynthesis	PWY-5347: superpathway of L-methionine biosynthesis (transsulfuration)	ARGININE-SYN4-PWY: L-ornithine de novo biosynthesis	0.330299	0	3.73524e-25	0.000258398	-	0.18976	0.191941	0.08	0.265897	0.0700734	0.458971
PWY0-845: superpathway of pyridoxal 5'-phosphate biosynthesis and salvage_with_PWY-7229: superpathway of adenosine nucleotides de novo biosynthesis I	PWY0-845: superpathway of pyridoxal 5'-phosphate biosynthesis and salvage	PWY-7229: superpathway of adenosine nucleotides de novo biosynthesis I	0.297371	0	3.90419e-25	0.000257732	-	0.553279	0.55981	0	0.013082	0.615745	0.63707
PWY0-845: superpathway of pyridoxal 5'-phosphate biosynthesis and salvage_with_PWY-7237: myo-, chiro- and scillo-inositol degradation	PWY0-845: superpathway of pyridoxal 5'-phosphate biosynthesis and salvage	PWY-7237: myo-, chiro- and scillo-inositol degradation	0.333354	0	3.91852e-25	0.000257069	-	-0.00405738	-0.0180155	0.96	0.00422263	0.117706	0.454312
PWY-6123: inosine-5'-phosphate biosynthesis I_with_GALACTUROCAT-PWY: D-galacturonate degradation I	PWY-6123: inosine-5'-phosphate biosynthesis I	GALACTUROCAT-PWY: D-galacturonate degradation I	0.290479	0	4.12036e-25	0.00025641	-	0.629116	0.615548	0	0.0014445	0.606667	0.861187
PWY0-1296: purine ribonucleosides degradation_with_PWY-6168: flavin biosynthesis III (fungi)	PWY0-1296: purine ribonucleosides degradation	PWY-6168: flavin biosynthesis III (fungi)	0.562112	0	4.15084e-25	0.000255754	-	0.680017	0.677953	0	0.216288	0.64604	0.781004
PWY-6113: superpathway of mycolate biosynthesis_with_HSERMETANA-PWY: L-methionine biosynthesis III	PWY-6113: superpathway of mycolate biosynthesis	HSERMETANA-PWY: L-methionine biosynthesis III	0.0955176	0.0420778	4.15822e-25	0.000255102	-	0.0989822	0.0449265	0.38	0.740359	0.302014	0.201973
PWY-6168: flavin biosynthesis III (fungi)_with_HISTSYN-PWY: L-histidine biosynthesis	PWY-6168: flavin biosynthesis III (fungi)	HISTSYN-PWY: L-histidine biosynthesis	0.579195	0	4.50704e-25	0.000254453	-	0.619396	0.62499	0	0.66645	0.645226	0.838197
PYRIDOXSYN-PWY: pyridoxal 5'-phosphate biosynthesis I_with_PWY0-1296: purine ribonucleosides degradation	PYRIDOXSYN-PWY: pyridoxal 5'-phosphate biosynthesis I	PWY0-1296: purine ribonucleosides degradation	0.195422	2.45303e-05	4.58412e-25	0.000253807	-	0.424169	0.422125	0	0.0459432	0.442262	0.902159
PYRIDOXSYN-PWY: pyridoxal 5'-phosphate biosynthesis I_with_PWY-1042: glycolysis IV (plant cytosol)	PYRIDOXSYN-PWY: pyridoxal 5'-phosphate biosynthesis I	PWY-1042: glycolysis IV (plant cytosol)	0.281777	0	4.80285e-25	0.000253165	-	0.698416	0.695202	0	1.01673e-05	0.710644	0.915968
NONOXIPENT-PWY: pentose phosphate pathway (non-oxidative branch)_with_ARGININE-SYN4-PWY: L-ornithine de novo biosynthesis	NONOXIPENT-PWY: pentose phosphate pathway (non-oxidative branch)	ARGININE-SYN4-PWY: L-ornithine de novo biosynthesis	0.438075	0	5.54544e-25	0.000252525	-	0.55747	0.540027	0	0.36694	0.627297	0.595245
PWY-621: sucrose degradation III (sucrose invertase)_with_ARGININE-SYN4-PWY: L-ornithine de novo biosynthesis	PWY-621: sucrose degradation III (sucrose invertase)	ARGININE-SYN4-PWY: L-ornithine de novo biosynthesis	0.368457	0	5.79188e-25	0.000251889	-	0.473323	0.482907	0	0.326534	0.469408	0.978315
PWY-6385: peptidoglycan biosynthesis III (mycobacteria)_with_ARGININE-SYN4-PWY: L-ornithine de novo biosynthesis	PWY-6385: peptidoglycan biosynthesis III (mycobacteria)	ARGININE-SYN4-PWY: L-ornithine de novo biosynthesis	0.492916	0	5.89675e-25	0.000251256	-	0.699438	0.701035	0	0.0251619	0.739982	0.720518
PWY-6126: superpathway of adenosine nucleotides de novo biosynthesis II_with_GALACTUROCAT-PWY: D-galacturonate degradation I	PWY-6126: superpathway of adenosine nucleotides de novo biosynthesis II	GALACTUROCAT-PWY: D-galacturonate degradation I	0.172899	0.000178842	6.64407e-25	0.000250627	-	0.427372	0.439621	0	0.0248833	0.330744	0.521966
THISYNARA-PWY: superpathway of thiamin diphosphate biosynthesis III (eukaryotes)_with_ARGININE-SYN4-PWY: L-ornithine de novo biosynthesis	THISYNARA-PWY: superpathway of thiamin diphosphate biosynthesis III (eukaryotes)	ARGININE-SYN4-PWY: L-ornithine de novo biosynthesis	0.488076	0	7.86548e-25	0.00025	-	0.654279	0.647532	0	0.106823	0.749703	0.410879
PWY-6124: inosine-5'-phosphate biosynthesis II_with_GALACT-GLUCUROCAT-PWY: superpathway of hexuronide and hexuronate degradation	PWY-6124: inosine-5'-phosphate biosynthesis II	GALACT-GLUCUROCAT-PWY: superpathway of hexuronide and hexuronate degradation	0.27717	0	7.87444e-25	0.000249377	-	0.709558	0.682518	0	2.3918e-05	0.643182	0.580672
PWY0-162: superpathway of pyrimidine ribonucleotides de novo biosynthesis_with_PWY-7282: 4-amino-2-methyl-5-phosphomethylpyrimidine biosynthesis (yeast)	PWY0-162: superpathway of pyrimidine ribonucleotides de novo biosynthesis	PWY-7282: 4-amino-2-methyl-5-phosphomethylpyrimidine biosynthesis (yeast)	0.431821	0	8.67365e-25	0.000248756	-	0.566688	0.572456	0	0.172144	0.558205	0.949901
PWY-7282: 4-amino-2-methyl-5-phosphomethylpyrimidine biosynthesis (yeast)_with_PWY-5100: pyruvate fermentation to acetate and lactate II	PWY-7282: 4-amino-2-methyl-5-phosphomethylpyrimidine biosynthesis (yeast)	PWY-5100: pyruvate fermentation to acetate and lactate II	0.322294	0	9.83706e-25	0.000248139	-	0.298424	0.287891	0	0.758111	0.408377	0.470902
PWY-7237: myo-, chiro- and scillo-inositol degradation_with_ARGININE-SYN4-PWY: L-ornithine de novo biosynthesis	PWY-7237: myo-, chiro- and scillo-inositol degradation	ARGININE-SYN4-PWY: L-ornithine de novo biosynthesis	0.370591	0	1.04934e-24	0.000247525	-	-0.0123718	-0.00937233	0.88	0.00180845	0.183295	0.226876
PWY-7282: 4-amino-2-methyl-5-phosphomethylpyrimidine biosynthesis (yeast)_with_PWY-5154: L-arginine biosynthesis III (via N-acetyl-L-citrulline)	PWY-7282: 4-amino-2-methyl-5-phosphomethylpyrimidine biosynthesis (yeast)	PWY-5154: L-arginine biosynthesis III (via N-acetyl-L-citrulline)	0.358847	0	1.13452e-24	0.000246914	-	-0.0967509	-0.116636	0.48	9.1057e-05	-0.112814	0.921204
PWY-7282: 4-amino-2-methyl-5-phosphomethylpyrimidine biosynthesis (yeast)_with_PWY-6606: guanosine nucleotides degradation II	PWY-7282: 4-amino-2-methyl-5-phosphomethylpyrimidine biosynthesis (yeast)	PWY-6606: guanosine nucleotides degradation II	0.275301	0	1.14379e-24	0.000246305	-	0.053974	0.057661	0.69	0.0757762	-0.0286545	0.612529
PWY-7222: guanosine deoxyribonucleotides de novo biosynthesis II_with_PWY-6305: putrescine biosynthesis IV	PWY-7222: guanosine deoxyribonucleotides de novo biosynthesis II	PWY-6305: putrescine biosynthesis IV	0.243507	0	1.27285e-24	0.0002457	IBD	0.267325	0.28854	0.01	0.76733	0.0866767	0.259002
PWY-7229: superpathway of adenosine nucleotides de novo biosynthesis I_with_GALACTUROCAT-PWY: D-galacturonate degradation I	PWY-7229: superpathway of adenosine nucleotides de novo biosynthesis I	GALACTUROCAT-PWY: D-galacturonate degradation I	0.192828	3.0183e-05	1.30554e-24	0.000245098	-	0.448881	0.460743	0	0.0230146	0.350189	0.509109
PWY-7229: superpathway of adenosine nucleotides de novo biosynthesis I_with_ARGININE-SYN4-PWY: L-ornithine de novo biosynthesis	PWY-7229: superpathway of adenosine nucleotides de novo biosynthesis I	ARGININE-SYN4-PWY: L-ornithine de novo biosynthesis	0.311704	0	1.44387e-24	0.000244499	-	0.634181	0.647944	0	0.000777757	0.668871	0.779406
PWY-7400: L-arginine biosynthesis IV (archaebacteria)_with_PWY-7282: 4-amino-2-methyl-5-phosphomethylpyrimidine biosynthesis (yeast)	PWY-7400: L-arginine biosynthesis IV (archaebacteria)	PWY-7282: 4-amino-2-methyl-5-phosphomethylpyrimidine biosynthesis (yeast)	0.194295	2.78056e-05	1.46869e-24	0.000243902	-	-0.0307998	-0.0682389	0.8	0.0344025	-0.0572112	0.871379
PWY-6168: flavin biosynthesis III (fungi)_with_CALVIN-PWY: Calvin-Benson-Bassham cycle	PWY-6168: flavin biosynthesis III (fungi)	CALVIN-PWY: Calvin-Benson-Bassham cycle	0.68255	0	1.60971e-24	0.000243309	-	0.871727	0.876976	0	0.00306547	0.806658	0.462938
PWY-7208: superpathway of pyrimidine nucleobases salvage_with_PWY-7196: superpathway of pyrimidine ribonucleosides salvage	PWY-7208: superpathway of pyrimidine nucleobases salvage	PWY-7196: superpathway of pyrimidine ribonucleosides salvage	0.419631	0	1.78411e-24	0.000242718	-	0.328712	0.327658	0.01	0.430276	0.24065	0.573343
PWY-7242: D-fructuronate degradation_with_PWY-6123: inosine-5'-phosphate biosynthesis I	PWY-7242: D-fructuronate degradation	PWY-6123: inosine-5'-phosphate biosynthesis I	0.310379	0	2.00886e-24	0.000242131	IBD	0.625906	0.642486	0	0.00109116	0.610357	0.903582
PWY-7220: adenosine deoxyribonucleotides de novo biosynthesis II_with_PWY-6305: putrescine biosynthesis IV	PWY-7220: adenosine deoxyribonucleotides de novo biosynthesis II	PWY-6305: putrescine biosynthesis IV	0.245252	0	2.18446e-24	0.000241546	IBD	0.277144	0.29855	0.02	0.713992	0.0863111	0.232465
PWY-7196: superpathway of pyrimidine ribonucleosides salvage_with_DENOVOPURINE2-PWY: superpathway of purine nucleotides de novo biosynthesis II	PWY-7196: superpathway of pyrimidine ribonucleosides salvage	DENOVOPURINE2-PWY: superpathway of purine nucleotides de novo biosynthesis II	0.446891	0	2.20576e-24	0.000240964	-	0.350799	0.352321	0	0.428288	0.346484	0.977508
RHAMCAT-PWY: L-rhamnose degradation I_with_PWY0-845: superpathway of pyridoxal 5'-phosphate biosynthesis and salvage	RHAMCAT-PWY: L-rhamnose degradation I	PWY0-845: superpathway of pyridoxal 5'-phosphate biosynthesis and salvage	0.371614	0	2.21905e-24	0.000240385	-	0.650675	0.642426	0	0.00572387	0.731438	0.493146
PYRIDOXSYN-PWY: pyridoxal 5'-phosphate biosynthesis I_with_COA-PWY-1: coenzyme A biosynthesis II (mammalian)	PYRIDOXSYN-PWY: pyridoxal 5'-phosphate biosynthesis I	COA-PWY-1: coenzyme A biosynthesis II (mammalian)	0.271159	0	2.3728e-24	0.000239808	-	0.641103	0.645114	0	0.000147092	0.711356	0.558786
PWY-7187: pyrimidine deoxyribonucleotides de novo biosynthesis II_with_PRPP-PWY: superpathway of histidine, purine, and pyrimidine biosynthesis	PWY-7187: pyrimidine deoxyribonucleotides de novo biosynthesis II	PRPP-PWY: superpathway of histidine, purine, and pyrimidine biosynthesis	0.351518	0	2.49689e-24	0.000239234	-	0.256461	0.257384	0.03	0.434007	0.298588	0.788247
PYRIDOXSYN-PWY: pyridoxal 5'-phosphate biosynthesis I_with_PANTO-PWY: phosphopantothenate biosynthesis I	PYRIDOXSYN-PWY: pyridoxal 5'-phosphate biosynthesis I	PANTO-PWY: phosphopantothenate biosynthesis I	0.431893	0	2.51531e-24	0.000238663	-	0.703613	0.706635	0	0.00277583	0.749493	0.682449
PWY-6527: stachyose degradation_with_PWY-6168: flavin biosynthesis III (fungi)	PWY-6527: stachyose degradation	PWY-6168: flavin biosynthesis III (fungi)	0.712849	0	2.72107e-24	0.000238095	-	0.626701	0.606899	0	0.237827	0.633484	0.957335
PWY-7663: gondoate biosynthesis (anaerobic)_with_NONMEVIPP-PWY: methylerythritol phosphate pathway I	PWY-7663: gondoate biosynthesis (anaerobic)	NONMEVIPP-PWY: methylerythritol phosphate pathway I	0.555448	0	2.9747e-24	0.00023753	-	0.847661	0.848887	0	3.86099e-05	0.844367	0.969819
PWY-7229: superpathway of adenosine nucleotides de novo biosynthesis I_with_PWY-7196: superpathway of pyrimidine ribonucleosides salvage	PWY-7229: superpathway of adenosine nucleotides de novo biosynthesis I	PWY-7196: superpathway of pyrimidine ribonucleosides salvage	0.400828	0	3.10726e-24	0.000236967	-	0.203203	0.210367	0.02	0.101537	0.201278	0.990395
PWY-7242: D-fructuronate degradation_with_PWY-7229: superpathway of adenosine nucleotides de novo biosynthesis I	PWY-7242: D-fructuronate degradation	PWY-7229: superpathway of adenosine nucleotides de novo biosynthesis I	0.209589	4.63728e-06	3.21432e-24	0.000236407	IBD	0.429161	0.451443	0	0.0448059	0.332702	0.522353
PWY-7222: guanosine deoxyribonucleotides de novo biosynthesis II_with_GALACT-GLUCUROCAT-PWY: superpathway of hexuronide and hexuronate degradation	PWY-7222: guanosine deoxyribonucleotides de novo biosynthesis II	GALACT-GLUCUROCAT-PWY: superpathway of hexuronide and hexuronate degradation	0.105622	0.0241019	3.39644e-24	0.000235849	-	0.357282	0.376713	0	0.0262972	0.182396	0.264071
PWY-6859: all-trans-farnesol biosynthesis_with_PWY-5198: factor 420 biosynthesis	PWY-6859: all-trans-farnesol biosynthesis	PWY-5198: factor 420 biosynthesis	0.172505	0.0001852	3.59115e-24	0.000235294	-	-0.0111425	-0.0829018	0.94	0.0351031	-0.0996151	0.587028
PWY-6125: superpathway of guanosine nucleotides de novo biosynthesis II_with_PRPP-PWY: superpathway of histidine, purine, and pyrimidine biosynthesis	PWY-6125: superpathway of guanosine nucleotides de novo biosynthesis II	PRPP-PWY: superpathway of histidine, purine, and pyrimidine biosynthesis	0.199703	1.49527e-05	3.93607e-24	0.000234742	-	-0.00216674	0.00827949	0.97	0.101857	0.0032026	0.97377
TRNA-CHARGING-PWY: tRNA charging_with_PWYG-321: mycolate biosynthesis	TRNA-CHARGING-PWY: tRNA charging	PWYG-321: mycolate biosynthesis	-0.00380983	0.940498	4.20707e-24	0.000234192	-	0.0677562	0.0766077	0.59	0.506923	0.180384	0.486307
PWYG-321: mycolate biosynthesis_with_PWY-6284: superpathway of unsaturated fatty acids biosynthesis (E. coli)	PWYG-321: mycolate biosynthesis	PWY-6284: superpathway of unsaturated fatty acids biosynthesis (E. coli)	0.363398	0	4.21504e-24	0.000233645	IBD	0.596806	0.561607	0	0.0579069	0.550733	0.730378
PWY-7282: 4-amino-2-methyl-5-phosphomethylpyrimidine biosynthesis (yeast)_with_DENOVOPURINE2-PWY: superpathway of purine nucleotides de novo biosynthesis II	PWY-7282: 4-amino-2-methyl-5-phosphomethylpyrimidine biosynthesis (yeast)	DENOVOPURINE2-PWY: superpathway of purine nucleotides de novo biosynthesis II	0.431525	0	5.28487e-24	0.0002331	-	0.244871	0.242857	0.03	0.10246	0.318351	0.638856
URDEGR-PWY: superpathway of allantoin degradation in plants_with_PWY-7196: superpathway of pyrimidine ribonucleosides salvage	URDEGR-PWY: superpathway of allantoin degradation in plants	PWY-7196: superpathway of pyrimidine ribonucleosides salvage	0.151932	0.00101486	5.45273e-24	0.000232558	-	0.0113761	-0.000900997	0.93	0.249382	0.0522089	0.802412
PWY-7111: pyruvate fermentation to isobutanol (engineered)_with_PWY-6168: flavin biosynthesis III (fungi)	PWY-7111: pyruvate fermentation to isobutanol (engineered)	PWY-6168: flavin biosynthesis III (fungi)	0.641656	0	5.53301e-24	0.000232019	-	0.8708	0.870104	0	0.000680562	0.868261	0.974878
PYRIDOXSYN-PWY: pyridoxal 5'-phosphate biosynthesis I_with_HISTSYN-PWY: L-histidine biosynthesis	PYRIDOXSYN-PWY: pyridoxal 5'-phosphate biosynthesis I	HISTSYN-PWY: L-histidine biosynthesis	0.211973	3.50018e-06	5.62331e-24	0.000231481	-	0.46211	0.461649	0	0.0255409	0.58084	0.39301
PWY0-166: superpathway of pyrimidine deoxyribonucleotides de novo biosynthesis (E. coli)_with_PWY-6545: pyrimidine deoxyribonucleotides de novo biosynthesis III	PWY0-166: superpathway of pyrimidine deoxyribonucleotides de novo biosynthesis (E. coli)	PWY-6545: pyrimidine deoxyribonucleotides de novo biosynthesis III	0.578938	0	5.62435e-24	0.000230947	IBD	0.778027	0.776406	0	0.0168903	0.673891	0.352417
PWY0-845: superpathway of pyridoxal 5'-phosphate biosynthesis and salvage_with_PWY-6124: inosine-5'-phosphate biosynthesis II	PWY0-845: superpathway of pyridoxal 5'-phosphate biosynthesis and salvage	PWY-6124: inosine-5'-phosphate biosynthesis II	0.223415	3.00779e-07	5.7466e-24	0.000230415	-	0.745665	0.737119	0	1.00167e-08	0.816694	0.485278
PWY66-400: glycolysis VI (metazoan)_with_P185-PWY: formaldehyde assimilation III (dihydroxyacetone cycle)	PWY66-400: glycolysis VI (metazoan)	P185-PWY: formaldehyde assimilation III (dihydroxyacetone cycle)	0.278615	0	6.27304e-24	0.000229885	-	0.0125408	-0.00369663	0.88	0.0217941	0.0388573	0.871919
PWY-7220: adenosine deoxyribonucleotides de novo biosynthesis II_with_GALACT-GLUCUROCAT-PWY: superpathway of hexuronide and hexuronate degradation	PWY-7220: adenosine deoxyribonucleotides de novo biosynthesis II	GALACT-GLUCUROCAT-PWY: superpathway of hexuronide and hexuronate degradation	0.108444	0.0204439	6.32628e-24	0.000229358	-	0.353539	0.3729	0	0.030671	0.194526	0.309634
PWY-6386: UDP-N-acetylmuramoyl-pentapeptide biosynthesis II (lysine-containing)_with_PWY-6168: flavin biosynthesis III (fungi)	PWY-6386: UDP-N-acetylmuramoyl-pentapeptide biosynthesis II (lysine-containing)	PWY-6168: flavin biosynthesis III (fungi)	0.653195	0	6.38507e-24	0.000228833	-	0.867572	0.875378	0	0.000835904	0.893104	0.741607
PWY-6168: flavin biosynthesis III (fungi)_with_ILEUSYN-PWY: L-isoleucine biosynthesis I (from threonine)	PWY-6168: flavin biosynthesis III (fungi)	ILEUSYN-PWY: L-isoleucine biosynthesis I (from threonine)	0.63805	0	6.69863e-24	0.000228311	-	0.82551	0.832568	0	0.00866572	0.84059	0.867413
RHAMCAT-PWY: L-rhamnose degradation I_with_PYRIDOXSYN-PWY: pyridoxal 5'-phosphate biosynthesis I	RHAMCAT-PWY: L-rhamnose degradation I	PYRIDOXSYN-PWY: pyridoxal 5'-phosphate biosynthesis I	0.411318	0	6.80887e-24	0.00022779	-	0.716833	0.717306	0	0.000720644	0.766109	0.652696
PWY-6897: thiamin salvage II_with_PWY-6507: 4-deoxy-L-threo-hex-4-enopyranuronate degradation	PWY-6897: thiamin salvage II	PWY-6507: 4-deoxy-L-threo-hex-4-enopyranuronate degradation	0.440434	0	7.35867e-24	0.000227273	-	0.623404	0.625385	0	0.0603541	0.564386	0.653063
PWY-7282: 4-amino-2-methyl-5-phosphomethylpyrimidine biosynthesis (yeast)_with_GLCMANNANAUT-PWY: superpathway of N-acetylglucosamine, N-acetylmannosamine and N-acetylneuraminate degradation	PWY-7282: 4-amino-2-methyl-5-phosphomethylpyrimidine biosynthesis (yeast)	GLCMANNANAUT-PWY: superpathway of N-acetylglucosamine, N-acetylmannosamine and N-acetylneuraminate degradation	0.289235	0	7.57784e-24	0.000226757	-	0.740459	0.721135	0	2.02784e-06	0.706965	0.766237
PWY-7383: anaerobic energy metabolism (invertebrates, cytosol)_with_PWY-6113: superpathway of mycolate biosynthesis	PWY-7383: anaerobic energy metabolism (invertebrates, cytosol)	PWY-6113: superpathway of mycolate biosynthesis	0.0725186	0.126345	7.89625e-24	0.000226244	-	-0.0195299	0.0627531	0.88	0.922743	0.0230429	0.794275
PYRIDNUCSYN-PWY: NAD biosynthesis I (from aspartate)_with_PWY-7222: guanosine deoxyribonucleotides de novo biosynthesis II	PYRIDNUCSYN-PWY: NAD biosynthesis I (from aspartate)	PWY-7222: guanosine deoxyribonucleotides de novo biosynthesis II	0.329295	0	8.18534e-24	0.000225734	-	0.337002	0.337674	0	0.973044	0.31546	0.889008
PWY-6168: flavin biosynthesis III (fungi)_with_PWY-5667: CDP-diacylglycerol biosynthesis I	PWY-6168: flavin biosynthesis III (fungi)	PWY-5667: CDP-diacylglycerol biosynthesis I	0.705377	0	8.42166e-24	0.000225225	-	0.862094	0.86769	0	0.0164429	0.888831	0.734673
PWY-7664: oleate biosynthesis IV (anaerobic)_with_PWY-6113: superpathway of mycolate biosynthesis	PWY-7664: oleate biosynthesis IV (anaerobic)	PWY-6113: superpathway of mycolate biosynthesis	0.376821	0	8.46457e-24	0.000224719	IBD	0.44361	0.395705	0	0.865715	0.471266	0.84894
VALSYN-PWY: L-valine biosynthesis_with_PWY-6168: flavin biosynthesis III (fungi)	VALSYN-PWY: L-valine biosynthesis	PWY-6168: flavin biosynthesis III (fungi)	0.638403	0	8.81028e-24	0.000224215	-	0.843439	0.836759	0	0.00692165	0.8451	0.984855
TRNA-CHARGING-PWY: tRNA charging_with_PWY0-845: superpathway of pyridoxal 5'-phosphate biosynthesis and salvage	TRNA-CHARGING-PWY: tRNA charging	PWY0-845: superpathway of pyridoxal 5'-phosphate biosynthesis and salvage	0.46053	0	8.99044e-24	0.000223714	-	0.344225	0.361966	0	0.397687	0.480268	0.35916
PWY-7196: superpathway of pyrimidine ribonucleosides salvage_with_PWY-5692: allantoin degradation to glyoxylate II	PWY-7196: superpathway of pyrimidine ribonucleosides salvage	PWY-5692: allantoin degradation to glyoxylate II	0.153873	0.00087402	9.0702e-24	0.000223214	-	-0.0108229	-0.0197404	0.94	0.162994	0.0245769	0.828351
PWY-6168: flavin biosynthesis III (fungi)_with_PWY-6121: 5-aminoimidazole ribonucleotide biosynthesis I	PWY-6168: flavin biosynthesis III (fungi)	PWY-6121: 5-aminoimidazole ribonucleotide biosynthesis I	0.613262	0	9.15853e-24	0.000222717	-	0.775742	0.781839	0	0.0384448	0.798401	0.821997
PWY-7242: D-fructuronate degradation_with_PWY-6126: superpathway of adenosine nucleotides de novo biosynthesis II	PWY-7242: D-fructuronate degradation	PWY-6126: superpathway of adenosine nucleotides de novo biosynthesis II	0.197335	2.04528e-05	9.23138e-24	0.000222222	IBD	0.387465	0.409242	0	0.087878	0.30998	0.612358
PWY0-1319: CDP-diacylglycerol biosynthesis II_with_PWY-6168: flavin biosynthesis III (fungi)	PWY0-1319: CDP-diacylglycerol biosynthesis II	PWY-6168: flavin biosynthesis III (fungi)	0.705072	0	9.87449e-24	0.000221729	-	0.854488	0.850565	0	0.0481618	0.887636	0.679234
PWY-5695: urate biosynthesis/inosine 5'-phosphate degradation_with_ARGININE-SYN4-PWY: L-ornithine de novo biosynthesis	PWY-5695: urate biosynthesis/inosine 5'-phosphate degradation	ARGININE-SYN4-PWY: L-ornithine de novo biosynthesis	0.461433	0	1.1102e-23	0.000221239	-	0.677386	0.684858	0	0.0165785	0.726429	0.673101
PWY-6123: inosine-5'-phosphate biosynthesis I_with_COBALSYN-PWY: adenosylcobalamin salvage from cobinamide I	PWY-6123: inosine-5'-phosphate biosynthesis I	COBALSYN-PWY: adenosylcobalamin salvage from cobinamide I	0.317585	0	1.18158e-23	0.000220751	-	0.423146	0.40672	0	0.464774	0.622012	0.150386
SALVADEHYPOX-PWY: adenosine nucleotides degradation II_with_PWY-7282: 4-amino-2-methyl-5-phosphomethylpyrimidine biosynthesis (yeast)	SALVADEHYPOX-PWY: adenosine nucleotides degradation II	PWY-7282: 4-amino-2-methyl-5-phosphomethylpyrimidine biosynthesis (yeast)	0.181168	8.77451e-05	1.30562e-23	0.000220264	-	-0.0780068	-0.150489	0.46	0.0067582	0.03971	0.470141
PYRIDNUCSYN-PWY: NAD biosynthesis I (from aspartate)_with_PWY-7220: adenosine deoxyribonucleotides de novo biosynthesis II	PYRIDNUCSYN-PWY: NAD biosynthesis I (from aspartate)	PWY-7220: adenosine deoxyribonucleotides de novo biosynthesis II	0.332147	0	1.41172e-23	0.00021978	-	0.349169	0.350341	0	0.959856	0.302585	0.762784
PWY-7196: superpathway of pyrimidine ribonucleosides salvage_with_PWY-6126: superpathway of adenosine nucleotides de novo biosynthesis II	PWY-7196: superpathway of pyrimidine ribonucleosides salvage	PWY-6126: superpathway of adenosine nucleotides de novo biosynthesis II	0.391222	0	1.49294e-23	0.000219298	-	0.192258	0.185377	0.05	0.0938876	0.179641	0.937323
PWY-6897: thiamin salvage II_with_PWY-6545: pyrimidine deoxyribonucleotides de novo biosynthesis III	PWY-6897: thiamin salvage II	PWY-6545: pyrimidine deoxyribonucleotides de novo biosynthesis III	0.553277	0	1.55861e-23	0.000218818	-	0.885568	0.891026	0	3.6331e-07	0.75572	0.161346
PWY-6387: UDP-N-acetylmuramoyl-pentapeptide biosynthesis I (meso-diaminopimelate containing)_with_PWY-6168: flavin biosynthesis III (fungi)	PWY-6387: UDP-N-acetylmuramoyl-pentapeptide biosynthesis I (meso-diaminopimelate containing)	PWY-6168: flavin biosynthesis III (fungi)	0.659719	0	1.6257e-23	0.000218341	-	0.894194	0.90454	0	5.51856e-05	0.889482	0.949134
PWY0-845: superpathway of pyridoxal 5'-phosphate biosynthesis and salvage_with_PWY-6126: superpathway of adenosine nucleotides de novo biosynthesis II	PWY0-845: superpathway of pyridoxal 5'-phosphate biosynthesis and salvage	PWY-6126: superpathway of adenosine nucleotides de novo biosynthesis II	0.300049	0	1.89426e-23	0.000217865	-	0.541622	0.548445	0	0.0198133	0.591166	0.712647
PWY-6897: thiamin salvage II_with_PWY-6608: guanosine nucleotides degradation III	PWY-6897: thiamin salvage II	PWY-6608: guanosine nucleotides degradation III	0.525632	0	1.98279e-23	0.000217391	-	0.187904	0.188417	0.15	0.0047359	0.168488	0.903818
THRESYN-PWY: superpathway of L-threonine biosynthesis_with_PRPP-PWY: superpathway of histidine, purine, and pyrimidine biosynthesis	THRESYN-PWY: superpathway of L-threonine biosynthesis	PRPP-PWY: superpathway of histidine, purine, and pyrimidine biosynthesis	0.380371	0	2.035e-23	0.00021692	-	-0.00201644	-0.0216496	0.98	0.00107355	0.177899	0.266751
PWY-7663: gondoate biosynthesis (anaerobic)_with_PEPTIDOGLYCANSYN-PWY: peptidoglycan biosynthesis I (meso-diaminopimelate containing)	PWY-7663: gondoate biosynthesis (anaerobic)	PEPTIDOGLYCANSYN-PWY: peptidoglycan biosynthesis I (meso-diaminopimelate containing)	0.619458	0	2.09342e-23	0.00021645	-	0.909129	0.917946	0	2.42005e-07	0.840282	0.38316
PWY-6737: starch degradation V_with_PWY-6168: flavin biosynthesis III (fungi)	PWY-6737: starch degradation V	PWY-6168: flavin biosynthesis III (fungi)	0.683851	0	2.10916e-23	0.000215983	-	0.716667	0.717327	0	0.802817	0.746131	0.791281
PWY-7282: 4-amino-2-methyl-5-phosphomethylpyrimidine biosynthesis (yeast)_with_HSERMETANA-PWY: L-methionine biosynthesis III	PWY-7282: 4-amino-2-methyl-5-phosphomethylpyrimidine biosynthesis (yeast)	HSERMETANA-PWY: L-methionine biosynthesis III	0.408258	0	2.18003e-23	0.000215517	-	0.294889	0.303693	0	0.365857	0.396249	0.507705
PWY0-166: superpathway of pyrimidine deoxyribonucleotides de novo biosynthesis (E. coli)_with_PWY-7196: superpathway of pyrimidine ribonucleosides salvage	PWY0-166: superpathway of pyrimidine deoxyribonucleotides de novo biosynthesis (E. coli)	PWY-7196: superpathway of pyrimidine ribonucleosides salvage	0.452333	0	2.22028e-23	0.000215054	-	0.306721	0.302256	0	0.179367	0.244325	0.690859
PWY-7282: 4-amino-2-methyl-5-phosphomethylpyrimidine biosynthesis (yeast)_with_ARGSYN-PWY: L-arginine biosynthesis I (via L-ornithine)	PWY-7282: 4-amino-2-methyl-5-phosphomethylpyrimidine biosynthesis (yeast)	ARGSYN-PWY: L-arginine biosynthesis I (via L-ornithine)	0.173235	0.000173261	2.22142e-23	0.000214592	-	-0.0390925	-0.0519578	0.71	0.0672527	-0.105159	0.684849
PWY-6126: superpathway of adenosine nucleotides de novo biosynthesis II_with_ARGININE-SYN4-PWY: L-ornithine de novo biosynthesis	PWY-6126: superpathway of adenosine nucleotides de novo biosynthesis II	ARGININE-SYN4-PWY: L-ornithine de novo biosynthesis	0.309887	0	2.22441e-23	0.000214133	-	0.616871	0.630781	0	0.00158301	0.653593	0.770858
PWY-6897: thiamin salvage II_with_GALACTUROCAT-PWY: D-galacturonate degradation I	PWY-6897: thiamin salvage II	GALACTUROCAT-PWY: D-galacturonate degradation I	0.507852	0	2.25077e-23	0.000213675	-	0.712975	0.713871	0	0.0212089	0.594915	0.337793
PYRIDNUCSYN-PWY: NAD biosynthesis I (from aspartate)_with_PWY-7282: 4-amino-2-methyl-5-phosphomethylpyrimidine biosynthesis (yeast)	PYRIDNUCSYN-PWY: NAD biosynthesis I (from aspartate)	PWY-7282: 4-amino-2-methyl-5-phosphomethylpyrimidine biosynthesis (yeast)	0.367194	0	2.33684e-23	0.00021322	-	0.319999	0.287305	0	0.518299	0.214089	0.5003
PWY-7663: gondoate biosynthesis (anaerobic)_with_PANTO-PWY: phosphopantothenate biosynthesis I	PWY-7663: gondoate biosynthesis (anaerobic)	PANTO-PWY: phosphopantothenate biosynthesis I	0.624165	0	2.52926e-23	0.000212766	-	0.835435	0.843454	0	0.00200447	0.87613	0.629754
PWY-6859: all-trans-farnesol biosynthesis_with_METHANOGENESIS-PWY: methanogenesis from H2 and CO2	PWY-6859: all-trans-farnesol biosynthesis	METHANOGENESIS-PWY: methanogenesis from H2 and CO2	0.187642	4.77737e-05	2.62079e-23	0.000212314	IBD	0.00660035	-0.0645065	0.93	0.0382665	-0.074513	0.618899
PWY-7196: superpathway of pyrimidine ribonucleosides salvage_with_PWY-6124: inosine-5'-phosphate biosynthesis II	PWY-7196: superpathway of pyrimidine ribonucleosides salvage	PWY-6124: inosine-5'-phosphate biosynthesis II	0.305058	0	2.68646e-23	0.000211864	-	0.179059	0.184054	0.06	0.331436	0.334158	0.324197
PWY-6703: preQ0 biosynthesis_with_PWY-6168: flavin biosynthesis III (fungi)	PWY-6703: preQ0 biosynthesis	PWY-6168: flavin biosynthesis III (fungi)	0.689958	0	2.76005e-23	0.000232558	-	0.902579	0.909704	0	0.000155351	0.904357	0.979736
PWY0-845: superpathway of pyridoxal 5'-phosphate biosynthesis and salvage_with_HOMOSER-METSYN-PWY: L-methionine biosynthesis I	PWY0-845: superpathway of pyridoxal 5'-phosphate biosynthesis and salvage	HOMOSER-METSYN-PWY: L-methionine biosynthesis I	0.227323	0	2.76452e-23	0.000232068	-	0.269338	0.253174	0.01	0.831403	0.0918523	0.267185
PWY0-162: superpathway of pyrimidine ribonucleotides de novo biosynthesis_with_ARGININE-SYN4-PWY: L-ornithine de novo biosynthesis	PWY0-162: superpathway of pyrimidine ribonucleotides de novo biosynthesis	ARGININE-SYN4-PWY: L-ornithine de novo biosynthesis	0.433958	0	2.98391e-23	0.000231579	-	0.541772	0.547559	0	0.278226	0.520772	0.879343
RHAMCAT-PWY: L-rhamnose degradation I_with_PWY-7199: pyrimidine deoxyribonucleosides salvage	RHAMCAT-PWY: L-rhamnose degradation I	PWY-7199: pyrimidine deoxyribonucleosides salvage	0.353822	0	3.10877e-23	0.000231092	-	0.527955	0.509088	0	0.155281	0.426189	0.477537
PWY-6113: superpathway of mycolate biosynthesis_with_FASYN-ELONG-PWY: fatty acid elongation -- saturated	PWY-6113: superpathway of mycolate biosynthesis	FASYN-ELONG-PWY: fatty acid elongation -- saturated	0.38628	0	3.21195e-23	0.000230608	IBD	0.440004	0.390732	0	0.952535	0.468167	0.846494
THRESYN-PWY: superpathway of L-threonine biosynthesis_with_PWY-6168: flavin biosynthesis III (fungi)	THRESYN-PWY: superpathway of L-threonine biosynthesis	PWY-6168: flavin biosynthesis III (fungi)	0.582189	0	3.25281e-23	0.000230126	-	0.749984	0.734179	0	0.0766811	0.854016	0.284351
PWY-7663: gondoate biosynthesis (anaerobic)_with_PWY-6386: UDP-N-acetylmuramoyl-pentapeptide biosynthesis II (lysine-containing)	PWY-7663: gondoate biosynthesis (anaerobic)	PWY-6386: UDP-N-acetylmuramoyl-pentapeptide biosynthesis II (lysine-containing)	0.607274	0	3.29442e-23	0.000229645	-	0.899577	0.906938	0	6.70192e-07	0.82351	0.357515
TRNA-CHARGING-PWY: tRNA charging_with_ARGININE-SYN4-PWY: L-ornithine de novo biosynthesis	TRNA-CHARGING-PWY: tRNA charging	ARGININE-SYN4-PWY: L-ornithine de novo biosynthesis	0.485049	0	3.39544e-23	0.000229167	-	0.371379	0.389732	0	0.408335	0.512506	0.33384
PWY-6168: flavin biosynthesis III (fungi)_with_PWY-6151: S-adenosyl-L-methionine cycle I	PWY-6168: flavin biosynthesis III (fungi)	PWY-6151: S-adenosyl-L-methionine cycle I	0.608826	0	3.67052e-23	0.00022869	-	0.824768	0.82925	0	0.00316212	0.822895	0.983854
PYRIDOXSYN-PWY: pyridoxal 5'-phosphate biosynthesis I_with_CALVIN-PWY: Calvin-Benson-Bassham cycle	PYRIDOXSYN-PWY: pyridoxal 5'-phosphate biosynthesis I	CALVIN-PWY: Calvin-Benson-Bassham cycle	0.29968	0	3.75306e-23	0.000228216	-	0.67606	0.67473	0	8.73978e-05	0.644305	0.795672
RHAMCAT-PWY: L-rhamnose degradation I_with_PWY0-1297: superpathway of purine deoxyribonucleosides degradation	RHAMCAT-PWY: L-rhamnose degradation I	PWY0-1297: superpathway of purine deoxyribonucleosides degradation	0.00519741	0.919012	3.82848e-23	0.000227743	-	0.19413	0.181394	0.1	0.152231	-0.0190636	0.187457
PWY-7199: pyrimidine deoxyribonucleosides salvage_with_PWY-6527: stachyose degradation	PWY-7199: pyrimidine deoxyribonucleosides salvage	PWY-6527: stachyose degradation	0.456379	0	4.0456e-23	0.000227273	-	0.661238	0.658582	0	0.0432778	0.744342	0.473626
PWY-6519: 8-amino-7-oxononanoate biosynthesis I_with_PWY-6113: superpathway of mycolate biosynthesis	PWY-6519: 8-amino-7-oxononanoate biosynthesis I	PWY-6113: superpathway of mycolate biosynthesis	0.363479	0	4.14942e-23	0.000226804	-	0.471066	0.419893	0	0.607169	0.433067	0.794142
PWY-6168: flavin biosynthesis III (fungi)_with_PEPTIDOGLYCANSYN-PWY: peptidoglycan biosynthesis I (meso-diaminopimelate containing)	PWY-6168: flavin biosynthesis III (fungi)	PEPTIDOGLYCANSYN-PWY: peptidoglycan biosynthesis I (meso-diaminopimelate containing)	0.656939	0	4.28768e-23	0.000226337	-	0.885958	0.894509	0	0.000150747	0.885867	0.999038
PWY-7663: gondoate biosynthesis (anaerobic)_with_PWY-7219: adenosine ribonucleotides de novo biosynthesis	PWY-7663: gondoate biosynthesis (anaerobic)	PWY-7219: adenosine ribonucleotides de novo biosynthesis	0.585216	0	4.34022e-23	0.000225873	-	0.879508	0.88598	0	3.87652e-06	0.83517	0.597532
PYRIDOXSYN-PWY: pyridoxal 5'-phosphate biosynthesis I_with_PWY-6737: starch degradation V	PYRIDOXSYN-PWY: pyridoxal 5'-phosphate biosynthesis I	PWY-6737: starch degradation V	0.340991	0	4.5842e-23	0.00022541	-	0.458448	0.455953	0	0.303965	0.614296	0.256106
URDEGR-PWY: superpathway of allantoin degradation in plants_with_PWY-5177: glutaryl-CoA degradation	URDEGR-PWY: superpathway of allantoin degradation in plants	PWY-5177: glutaryl-CoA degradation	0.158208	0.0006191	4.62985e-23	0.000224949	-	0.0191144	0.00913045	0.85	0.291287	0.139442	0.458979
PWY-6609: adenine and adenosine salvage III_with_PWY-6168: flavin biosynthesis III (fungi)	PWY-6609: adenine and adenosine salvage III	PWY-6168: flavin biosynthesis III (fungi)	0.557862	0	5.14703e-23	0.000244898	-	0.884246	0.876702	0	1.95234e-06	0.833594	0.544226
MET-SAM-PWY: superpathway of S-adenosyl-L-methionine biosynthesis_with_ARGININE-SYN4-PWY: L-ornithine de novo biosynthesis	MET-SAM-PWY: superpathway of S-adenosyl-L-methionine biosynthesis	ARGININE-SYN4-PWY: L-ornithine de novo biosynthesis	0.344507	0	5.3051e-23	0.000244399	-	0.155181	0.155999	0.21	0.126387	0.0209884	0.408325
PWY-7663: gondoate biosynthesis (anaerobic)_with_PWY-6387: UDP-N-acetylmuramoyl-pentapeptide biosynthesis I (meso-diaminopimelate containing)	PWY-7663: gondoate biosynthesis (anaerobic)	PWY-6387: UDP-N-acetylmuramoyl-pentapeptide biosynthesis I (meso-diaminopimelate containing)	0.609291	0	5.4232e-23	0.000243902	-	0.90944	0.920647	0	5.87424e-08	0.837088	0.361852
PWY-6124: inosine-5'-phosphate biosynthesis II_with_PRPP-PWY: superpathway of histidine, purine, and pyrimidine biosynthesis	PWY-6124: inosine-5'-phosphate biosynthesis II	PRPP-PWY: superpathway of histidine, purine, and pyrimidine biosynthesis	0.248704	0	5.61661e-23	0.000243408	-	-0.0676633	-0.0874041	0.51	0.00605831	0.182262	0.122312
ASPASN-PWY: superpathway of L-aspartate and L-asparagine biosynthesis_with_ARGININE-SYN4-PWY: L-ornithine de novo biosynthesis	ASPASN-PWY: superpathway of L-aspartate and L-asparagine biosynthesis	ARGININE-SYN4-PWY: L-ornithine de novo biosynthesis	0.318524	0	5.70302e-23	0.000242915	-	0.630973	0.575168	0	0.0118218	0.730649	0.403559
COA-PWY: coenzyme A biosynthesis I_with_ARGININE-SYN4-PWY: L-ornithine de novo biosynthesis	COA-PWY: coenzyme A biosynthesis I	ARGININE-SYN4-PWY: L-ornithine de novo biosynthesis	0.287397	0	6.35794e-23	0.000242424	-	0.449046	0.434661	0	0.190453	0.473925	0.863636
PWY0-862: (5Z)-dodec-5-enoate biosynthesis_with_PWY-6113: superpathway of mycolate biosynthesis	PWY0-862: (5Z)-dodec-5-enoate biosynthesis	PWY-6113: superpathway of mycolate biosynthesis	0.326134	0	6.46518e-23	0.000241935	IBD	0.414044	0.366368	0	0.730444	0.453193	0.79015
PWY-7663: gondoate biosynthesis (anaerobic)_with_PWY-7221: guanosine ribonucleotides de novo biosynthesis	PWY-7663: gondoate biosynthesis (anaerobic)	PWY-7221: guanosine ribonucleotides de novo biosynthesis	0.595577	0	6.75999e-23	0.000241449	-	0.880622	0.875517	0	2.86013e-05	0.814238	0.442956
PWY-7220: adenosine deoxyribonucleotides de novo biosynthesis II_with_PWY-6545: pyrimidine deoxyribonucleotides de novo biosynthesis III	PWY-7220: adenosine deoxyribonucleotides de novo biosynthesis II	PWY-6545: pyrimidine deoxyribonucleotides de novo biosynthesis III	0.432574	0	6.91638e-23	0.000240964	-	0.691985	0.706383	0	0.00247897	0.625737	0.589331
PWY-7663: gondoate biosynthesis (anaerobic)_with_PWY-5097: L-lysine biosynthesis VI	PWY-7663: gondoate biosynthesis (anaerobic)	PWY-5097: L-lysine biosynthesis VI	0.62181	0	7.33554e-23	0.000240481	-	0.863848	0.856432	0	0.000672307	0.814268	0.5764
SER-GLYSYN-PWY: superpathway of L-serine and glycine biosynthesis I_with_PWY0-845: superpathway of pyridoxal 5'-phosphate biosynthesis and salvage	SER-GLYSYN-PWY: superpathway of L-serine and glycine biosynthesis I	PWY0-845: superpathway of pyridoxal 5'-phosphate biosynthesis and salvage	0.286157	0	7.78058e-23	0.00024	-	0.319994	0.307758	0	0.852261	0.322604	0.986536
PWY0-1297: superpathway of purine deoxyribonucleosides degradation_with_PWY-6608: guanosine nucleotides degradation III	PWY0-1297: superpathway of purine deoxyribonucleosides degradation	PWY-6608: guanosine nucleotides degradation III	-0.0834538	0.0770961	9.11384e-23	0.000259481	IBD	0.261291	0.269955	0.01	0.00374912	0.205897	0.727083
PWY-7282: 4-amino-2-methyl-5-phosphomethylpyrimidine biosynthesis (yeast)_with_PWY-6700: queuosine biosynthesis	PWY-7282: 4-amino-2-methyl-5-phosphomethylpyrimidine biosynthesis (yeast)	PWY-6700: queuosine biosynthesis	0.51204	0	9.8585e-23	0.000278884	-	0.619022	0.630572	0	0.23024	0.677267	0.639269
PWY-6168: flavin biosynthesis III (fungi)_with_ARO-PWY: chorismate biosynthesis I	PWY-6168: flavin biosynthesis III (fungi)	ARO-PWY: chorismate biosynthesis I	0.6415	0	1.02125e-22	0.00027833	-	0.746521	0.750559	0	0.211345	0.773117	0.802149
PWY-6168: flavin biosynthesis III (fungi)_with_COMPLETE-ARO-PWY: superpathway of aromatic amino acid biosynthesis	PWY-6168: flavin biosynthesis III (fungi)	COMPLETE-ARO-PWY: superpathway of aromatic amino acid biosynthesis	0.642204	0	1.24903e-22	0.000277778	-	0.763647	0.768776	0	0.13304	0.80146	0.709822
PWY-6123: inosine-5'-phosphate biosynthesis I_with_GALACT-GLUCUROCAT-PWY: superpathway of hexuronide and hexuronate degradation	PWY-6123: inosine-5'-phosphate biosynthesis I	GALACT-GLUCUROCAT-PWY: superpathway of hexuronide and hexuronate degradation	0.298285	0	1.25008e-22	0.000277228	-	0.674253	0.653023	0	0.000326224	0.654504	0.87144
PWY0-1297: superpathway of purine deoxyribonucleosides degradation_with_DTDPRHAMSYN-PWY: dTDP-L-rhamnose biosynthesis I	PWY0-1297: superpathway of purine deoxyribonucleosides degradation	DTDPRHAMSYN-PWY: dTDP-L-rhamnose biosynthesis I	-0.0883025	0.0609388	1.26364e-22	0.00027668	-	0.0168699	0.0212114	0.87	0.412382	-0.134177	0.352772
PYRIDOXSYN-PWY: pyridoxal 5'-phosphate biosynthesis I_with_PWY-6317: galactose degradation I (Leloir pathway)	PYRIDOXSYN-PWY: pyridoxal 5'-phosphate biosynthesis I	PWY-6317: galactose degradation I (Leloir pathway)	0.179094	0.000104222	1.26445e-22	0.000276134	-	0.329441	0.322391	0	0.225077	0.473477	0.334024
PWY-6168: flavin biosynthesis III (fungi)_with_PWY-6163: chorismate biosynthesis from 3-dehydroquinate	PWY-6168: flavin biosynthesis III (fungi)	PWY-6163: chorismate biosynthesis from 3-dehydroquinate	0.642347	0	1.33734e-22	0.000275591	-	0.741419	0.746647	0	0.237097	0.767329	0.808975
PWY-6113: superpathway of mycolate biosynthesis_with_BIOTIN-BIOSYNTHESIS-PWY: biotin biosynthesis I	PWY-6113: superpathway of mycolate biosynthesis	BIOTIN-BIOSYNTHESIS-PWY: biotin biosynthesis I	0.38338	0	1.36541e-22	0.000275049	-	0.463147	0.413819	0	0.771001	0.447108	0.912164
PWY-7663: gondoate biosynthesis (anaerobic)_with_PWY-6163: chorismate biosynthesis from 3-dehydroquinate	PWY-7663: gondoate biosynthesis (anaerobic)	PWY-6163: chorismate biosynthesis from 3-dehydroquinate	0.606052	0	1.40033e-22	0.00027451	-	0.792522	0.784705	0	0.0247902	0.736465	0.59402
PWY0-166: superpathway of pyrimidine deoxyribonucleotides de novo biosynthesis (E. coli)_with_PRPP-PWY: superpathway of histidine, purine, and pyrimidine biosynthesis	PWY0-166: superpathway of pyrimidine deoxyribonucleotides de novo biosynthesis (E. coli)	PRPP-PWY: superpathway of histidine, purine, and pyrimidine biosynthesis	0.304848	0	1.40401e-22	0.000273973	-	0.0858926	0.0890715	0.56	0.068235	0.147649	0.703227
P162-PWY: L-glutamate degradation V (via hydroxyglutarate)_with_DTDPRHAMSYN-PWY: dTDP-L-rhamnose biosynthesis I	P162-PWY: L-glutamate degradation V (via hydroxyglutarate)	DTDPRHAMSYN-PWY: dTDP-L-rhamnose biosynthesis I	0.452446	0	1.45953e-22	0.000273438	-	0.153327	0.124817	0.17	0.00751881	0.083369	0.665959
PWY-7663: gondoate biosynthesis (anaerobic)_with_PWY-5686: UMP biosynthesis	PWY-7663: gondoate biosynthesis (anaerobic)	PWY-5686: UMP biosynthesis	0.609503	0	1.51061e-22	0.000272904	-	0.885844	0.879623	0	3.67636e-05	0.827293	0.486461
PWY-6897: thiamin salvage II_with_P461-PWY: hexitol fermentation to lactate, formate, ethanol and acetate	PWY-6897: thiamin salvage II	P461-PWY: hexitol fermentation to lactate, formate, ethanol and acetate	0.247546	0	1.51337e-22	0.000272374	-	-0.110969	-0.115784	0.22	0.00282428	-0.148116	0.818517
PWY-7222: guanosine deoxyribonucleotides de novo biosynthesis II_with_PWY-6545: pyrimidine deoxyribonucleotides de novo biosynthesis III	PWY-7222: guanosine deoxyribonucleotides de novo biosynthesis II	PWY-6545: pyrimidine deoxyribonucleotides de novo biosynthesis III	0.436974	0	1.62419e-22	0.000271845	-	0.671011	0.685251	0	0.00724797	0.637434	0.785666
GALACTUROCAT-PWY: D-galacturonate degradation I_with_DENOVOPURINE2-PWY: superpathway of purine nucleotides de novo biosynthesis II	GALACTUROCAT-PWY: D-galacturonate degradation I	DENOVOPURINE2-PWY: superpathway of purine nucleotides de novo biosynthesis II	0.198891	1.63252e-05	1.67e-22	0.000271318	-	0.296464	0.29767	0	0.481652	0.484547	0.208504
SALVADEHYPOX-PWY: adenosine nucleotides degradation II_with_PWY-7208: superpathway of pyrimidine nucleobases salvage	SALVADEHYPOX-PWY: adenosine nucleotides degradation II	PWY-7208: superpathway of pyrimidine nucleobases salvage	0.295795	0	1.71482e-22	0.000270793	-	0.111217	0.0642738	0.33	0.0534911	0.158112	0.771898
METSYN-PWY: L-homoserine and L-methionine biosynthesis_with_ARGININE-SYN4-PWY: L-ornithine de novo biosynthesis	METSYN-PWY: L-homoserine and L-methionine biosynthesis	ARGININE-SYN4-PWY: L-ornithine de novo biosynthesis	0.33962	0	1.79002e-22	0.00027027	-	0.18322	0.186116	0.1	0.214481	0.0422852	0.383877
PWY-7282: 4-amino-2-methyl-5-phosphomethylpyrimidine biosynthesis (yeast)_with_PWY-2941: L-lysine biosynthesis II	PWY-7282: 4-amino-2-methyl-5-phosphomethylpyrimidine biosynthesis (yeast)	PWY-2941: L-lysine biosynthesis II	0.199729	1.49544e-05	1.83334e-22	0.00026975	-	-0.00933989	-0.0341267	0.95	0.0562117	0.073736	0.610445
PWY-7220: adenosine deoxyribonucleotides de novo biosynthesis II_with_ARGININE-SYN4-PWY: L-ornithine de novo biosynthesis	PWY-7220: adenosine deoxyribonucleotides de novo biosynthesis II	ARGININE-SYN4-PWY: L-ornithine de novo biosynthesis	0.264364	0	1.84751e-22	0.000269231	-	0.577169	0.593294	0	0.00167772	0.600248	0.861191
PWY-6859: all-trans-farnesol biosynthesis_with_PWY-6167: flavin biosynthesis II (archaea)	PWY-6859: all-trans-farnesol biosynthesis	PWY-6167: flavin biosynthesis II (archaea)	0.195709	2.42712e-05	1.8878e-22	0.000268714	-	0.0187567	-0.0547398	0.8	0.036993	-0.0774526	0.555126
PWY-7003: glycerol degradation to butanol_with_PWY-6588: pyruvate fermentation to acetone	PWY-7003: glycerol degradation to butanol	PWY-6588: pyruvate fermentation to acetone	0.856195	0	1.92834e-22	0.000268199	-	0.587483	0.620779	0	0.0112452	0.653902	0.603606
PYRIDOXSYN-PWY: pyridoxal 5'-phosphate biosynthesis I_with_PWY66-422: D-galactose degradation V (Leloir pathway)	PYRIDOXSYN-PWY: pyridoxal 5'-phosphate biosynthesis I	PWY66-422: D-galactose degradation V (Leloir pathway)	0.171863	0.000193955	1.93749e-22	0.000267686	-	0.304863	0.297806	0.02	0.290118	0.454726	0.319577
PYRIDNUCSYN-PWY: NAD biosynthesis I (from aspartate)_with_PWY-6124: inosine-5'-phosphate biosynthesis II	PYRIDNUCSYN-PWY: NAD biosynthesis I (from aspartate)	PWY-6124: inosine-5'-phosphate biosynthesis II	0.408821	0	1.96107e-22	0.000267176	-	0.471235	0.451432	0	0.731348	0.237634	0.123099
PYRIDOXSYN-PWY: pyridoxal 5'-phosphate biosynthesis I_with_PWY-7111: pyruvate fermentation to isobutanol (engineered)	PYRIDOXSYN-PWY: pyridoxal 5'-phosphate biosynthesis I	PWY-7111: pyruvate fermentation to isobutanol (engineered)	0.245674	0	2.01637e-22	0.000266667	-	0.67668	0.677439	0	6.30515e-06	0.708291	0.788399
PWY-6282: palmitoleate biosynthesis I (from (5Z)-dodec-5-enoate)_with_PWY-6113: superpathway of mycolate biosynthesis	PWY-6282: palmitoleate biosynthesis I (from (5Z)-dodec-5-enoate)	PWY-6113: superpathway of mycolate biosynthesis	0.404107	0	2.3031e-22	0.00026616	IBD	0.483834	0.440541	0	0.737463	0.485703	0.989559
PYRIDOXSYN-PWY: pyridoxal 5'-phosphate biosynthesis I_with_PWY-6163: chorismate biosynthesis from 3-dehydroquinate	PYRIDOXSYN-PWY: pyridoxal 5'-phosphate biosynthesis I	PWY-6163: chorismate biosynthesis from 3-dehydroquinate	0.278273	0	2.3999e-22	0.000265655	-	0.514055	0.510691	0	0.0328137	0.605966	0.496246
PWY0-845: superpathway of pyridoxal 5'-phosphate biosynthesis and salvage_with_PWY-7222: guanosine deoxyribonucleotides de novo biosynthesis II	PWY0-845: superpathway of pyridoxal 5'-phosphate biosynthesis and salvage	PWY-7222: guanosine deoxyribonucleotides de novo biosynthesis II	0.261396	0	2.6141e-22	0.000265152	-	0.49281	0.500801	0	0.0294475	0.522213	0.834452
PWY-6317: galactose degradation I (Leloir pathway)_with_PWY-6168: flavin biosynthesis III (fungi)	PWY-6317: galactose degradation I (Leloir pathway)	PWY-6168: flavin biosynthesis III (fungi)	0.633651	0	2.63163e-22	0.00026465	-	0.598217	0.582389	0	0.583847	0.679298	0.518135
UNINTEGRATED_with_PWY-1269: CMP-3-deoxy-D-manno-octulosonate biosynthesis I	UNINTEGRATED	PWY-1269: CMP-3-deoxy-D-manno-octulosonate biosynthesis I	-0.027293	0.57886	2.66112e-22	0.000264151	-	0.682248	0.70033	0	8.15953e-15	0.727681	0.694706
PWY0-845: superpathway of pyridoxal 5'-phosphate biosynthesis and salvage_with_PWY-7220: adenosine deoxyribonucleotides de novo biosynthesis II	PWY0-845: superpathway of pyridoxal 5'-phosphate biosynthesis and salvage	PWY-7220: adenosine deoxyribonucleotides de novo biosynthesis II	0.268585	0	2.67294e-22	0.000263653	-	0.51064	0.518937	0	0.0213211	0.524985	0.918212
PWY-7663: gondoate biosynthesis (anaerobic)_with_COMPLETE-ARO-PWY: superpathway of aromatic amino acid biosynthesis	PWY-7663: gondoate biosynthesis (anaerobic)	COMPLETE-ARO-PWY: superpathway of aromatic amino acid biosynthesis	0.609473	0	2.81554e-22	0.000263158	-	0.802627	0.79046	0	0.0214656	0.766346	0.720034
PWY-6123: inosine-5'-phosphate biosynthesis I_with_PRPP-PWY: superpathway of histidine, purine, and pyrimidine biosynthesis	PWY-6123: inosine-5'-phosphate biosynthesis I	PRPP-PWY: superpathway of histidine, purine, and pyrimidine biosynthesis	0.276763	0	2.91305e-22	0.000262664	-	-0.0803225	-0.0960268	0.5	0.00230607	0.198746	0.0838245
PWY-6124: inosine-5'-phosphate biosynthesis II_with_GLUCUROCAT-PWY: superpathway of &beta;-D-glucuronide and D-glucuronate degradation	PWY-6124: inosine-5'-phosphate biosynthesis II	GLUCUROCAT-PWY: superpathway of &beta;-D-glucuronide and D-glucuronate degradation	0.308583	0	2.94427e-22	0.000262172	IBD	0.68105	0.651234	0	0.00055856	0.671524	0.936881
PWY-7663: gondoate biosynthesis (anaerobic)_with_COA-PWY-1: coenzyme A biosynthesis II (mammalian)	PWY-7663: gondoate biosynthesis (anaerobic)	COA-PWY-1: coenzyme A biosynthesis II (mammalian)	0.606938	0	3.09714e-22	0.000261682	-	0.883081	0.897335	0	2.95047e-06	0.849252	0.678317
PWY-7196: superpathway of pyrimidine ribonucleosides salvage_with_PWY-6123: inosine-5'-phosphate biosynthesis I	PWY-7196: superpathway of pyrimidine ribonucleosides salvage	PWY-6123: inosine-5'-phosphate biosynthesis I	0.339578	0	3.22863e-22	0.000261194	-	0.196489	0.200105	0.04	0.258603	0.35552	0.309293
PYRIDOXSYN-PWY: pyridoxal 5'-phosphate biosynthesis I_with_DTDPRHAMSYN-PWY: dTDP-L-rhamnose biosynthesis I	PYRIDOXSYN-PWY: pyridoxal 5'-phosphate biosynthesis I	DTDPRHAMSYN-PWY: dTDP-L-rhamnose biosynthesis I	0.331214	0	3.33824e-22	0.000260708	-	0.653226	0.651555	0	0.0011228	0.694612	0.73147
PYRIDOXSYN-PWY: pyridoxal 5'-phosphate biosynthesis I_with_ILEUSYN-PWY: L-isoleucine biosynthesis I (from threonine)	PYRIDOXSYN-PWY: pyridoxal 5'-phosphate biosynthesis I	ILEUSYN-PWY: L-isoleucine biosynthesis I (from threonine)	0.249054	0	3.36904e-22	0.000260223	-	0.623614	0.623739	0	0.000190276	0.689117	0.594599
VALSYN-PWY: L-valine biosynthesis_with_PYRIDOXSYN-PWY: pyridoxal 5'-phosphate biosynthesis I	VALSYN-PWY: L-valine biosynthesis	PYRIDOXSYN-PWY: pyridoxal 5'-phosphate biosynthesis I	0.249661	0	3.53035e-22	0.00025974	-	0.637175	0.634943	0	0.000135124	0.695061	0.634339
PYRIDOXSYN-PWY: pyridoxal 5'-phosphate biosynthesis I_with_PWY-6386: UDP-N-acetylmuramoyl-pentapeptide biosynthesis II (lysine-containing)	PYRIDOXSYN-PWY: pyridoxal 5'-phosphate biosynthesis I	PWY-6386: UDP-N-acetylmuramoyl-pentapeptide biosynthesis II (lysine-containing)	0.257973	0	3.5963e-22	0.000259259	-	0.659509	0.662107	0	3.08433e-05	0.731058	0.541624
PWY66-422: D-galactose degradation V (Leloir pathway)_with_PWY-6168: flavin biosynthesis III (fungi)	PWY66-422: D-galactose degradation V (Leloir pathway)	PWY-6168: flavin biosynthesis III (fungi)	0.627839	0	3.63945e-22	0.00025878	-	0.563061	0.54821	0	0.416407	0.663633	0.434592
PWY-6168: flavin biosynthesis III (fungi)_with_PWY-3001: superpathway of L-isoleucine biosynthesis I	PWY-6168: flavin biosynthesis III (fungi)	PWY-3001: superpathway of L-isoleucine biosynthesis I	0.592642	0	4.04611e-22	0.000276753	-	0.729519	0.729489	0	0.121789	0.808399	0.449036
PWY-6859: all-trans-farnesol biosynthesis_with_ANAEROFRUCAT-PWY: homolactic fermentation	PWY-6859: all-trans-farnesol biosynthesis	ANAEROFRUCAT-PWY: homolactic fermentation	-0.202218	1.07924e-05	4.07375e-22	0.000276243	-	-0.500527	-0.609768	0	5.59996e-05	-0.532319	0.820122
PYRIDOXSYN-PWY: pyridoxal 5'-phosphate biosynthesis I_with_PWY-621: sucrose degradation III (sucrose invertase)	PYRIDOXSYN-PWY: pyridoxal 5'-phosphate biosynthesis I	PWY-621: sucrose degradation III (sucrose invertase)	0.141162	0.00236319	4.23854e-22	0.000275735	-	0.644913	0.635787	0	7.15445e-07	0.482559	0.226448
PWY0-845: superpathway of pyridoxal 5'-phosphate biosynthesis and salvage_with_COA-PWY: coenzyme A biosynthesis I	PWY0-845: superpathway of pyridoxal 5'-phosphate biosynthesis and salvage	COA-PWY: coenzyme A biosynthesis I	0.277608	0	4.89245e-22	0.000275229	-	0.483468	0.46536	0	0.0918845	0.52919	0.74533
PWY-6507: 4-deoxy-L-threo-hex-4-enopyranuronate degradation_with_DENOVOPURINE2-PWY: superpathway of purine nucleotides de novo biosynthesis II	PWY-6507: 4-deoxy-L-threo-hex-4-enopyranuronate degradation	DENOVOPURINE2-PWY: superpathway of purine nucleotides de novo biosynthesis II	0.198174	1.7974e-05	5.4003e-22	0.00029304	IBD	0.265469	0.267833	0.04	0.64041	0.445906	0.234911
PWY-3001: superpathway of L-isoleucine biosynthesis I_with_PRPP-PWY: superpathway of histidine, purine, and pyrimidine biosynthesis	PWY-3001: superpathway of L-isoleucine biosynthesis I	PRPP-PWY: superpathway of histidine, purine, and pyrimidine biosynthesis	0.411876	0	5.59307e-22	0.000292505	-	0.0507902	0.0370904	0.6	0.00231235	0.189385	0.391447
PWY-7222: guanosine deoxyribonucleotides de novo biosynthesis II_with_ARGININE-SYN4-PWY: L-ornithine de novo biosynthesis	PWY-7222: guanosine deoxyribonucleotides de novo biosynthesis II	ARGININE-SYN4-PWY: L-ornithine de novo biosynthesis	0.255918	0	5.73459e-22	0.000291971	-	0.57671	0.592832	0	0.00129032	0.600675	0.855922
PWY-7222: guanosine deoxyribonucleotides de novo biosynthesis II_with_PWY-6353: purine nucleotides degradation II (aerobic)	PWY-7222: guanosine deoxyribonucleotides de novo biosynthesis II	PWY-6353: purine nucleotides degradation II (aerobic)	0.132023	0.00451922	6.16912e-22	0.000291439	IBD	-0.11311	-0.10138	0.3	0.0489792	-0.130502	0.914546
PYRIDOXSYN-PWY: pyridoxal 5'-phosphate biosynthesis I_with_PWY-6387: UDP-N-acetylmuramoyl-pentapeptide biosynthesis I (meso-diaminopimelate containing)	PYRIDOXSYN-PWY: pyridoxal 5'-phosphate biosynthesis I	PWY-6387: UDP-N-acetylmuramoyl-pentapeptide biosynthesis I (meso-diaminopimelate containing)	0.261694	0	6.44601e-22	0.000290909	-	0.650316	0.653751	0	6.05215e-05	0.713795	0.594682
PWY-7663: gondoate biosynthesis (anaerobic)_with_ARO-PWY: chorismate biosynthesis I	PWY-7663: gondoate biosynthesis (anaerobic)	ARO-PWY: chorismate biosynthesis I	0.607313	0	7.05231e-22	0.000290381	-	0.778048	0.765796	0	0.0528067	0.734235	0.681649
PWY-7187: pyrimidine deoxyribonucleotides de novo biosynthesis II_with_PWY-6969: TCA cycle V (2-oxoglutarate:ferredoxin oxidoreductase)	PWY-7187: pyrimidine deoxyribonucleotides de novo biosynthesis II	PWY-6969: TCA cycle V (2-oxoglutarate:ferredoxin oxidoreductase)	-0.0760375	0.108442	7.17526e-22	0.000289855	-	-0.102422	-0.103157	0.28	0.844005	-0.0792326	0.886602
PWY-6897: thiamin salvage II_with_PWY-6305: putrescine biosynthesis IV	PWY-6897: thiamin salvage II	PWY-6305: putrescine biosynthesis IV	0.544943	0	7.2588e-22	0.000289331	-	0.548253	0.559147	0	0.913883	0.252421	0.0451563
PWY-6277: superpathway of 5-aminoimidazole ribonucleotide biosynthesis_with_PWY-6168: flavin biosynthesis III (fungi)	PWY-6277: superpathway of 5-aminoimidazole ribonucleotide biosynthesis	PWY-6168: flavin biosynthesis III (fungi)	0.597418	0	7.37067e-22	0.000288809	-	0.749374	0.750462	0	0.0690674	0.771678	0.833371
PYRIDOXSYN-PWY: pyridoxal 5'-phosphate biosynthesis I_with_COMPLETE-ARO-PWY: superpathway of aromatic amino acid biosynthesis	PYRIDOXSYN-PWY: pyridoxal 5'-phosphate biosynthesis I	COMPLETE-ARO-PWY: superpathway of aromatic amino acid biosynthesis	0.273373	0	7.37917e-22	0.000288288	-	0.527691	0.523899	0	0.020231	0.619699	0.490837
URDEGR-PWY: superpathway of allantoin degradation in plants_with_TRNA-CHARGING-PWY: tRNA charging	URDEGR-PWY: superpathway of allantoin degradation in plants	TRNA-CHARGING-PWY: tRNA charging	0.10042	0.0322902	7.483e-22	0.00028777	-	-0.0368924	-0.0468049	0.76	0.285399	-0.0237312	0.935733
PWY-1042: glycolysis IV (plant cytosol)_with_P42-PWY: incomplete reductive TCA cycle	PWY-1042: glycolysis IV (plant cytosol)	P42-PWY: incomplete reductive TCA cycle	0.38822	0	8.01178e-22	0.000287253	-	0.187968	0.186538	0.09	0.080652	0.295163	0.498091
PWY-6545: pyrimidine deoxyribonucleotides de novo biosynthesis III_with_DENOVOPURINE2-PWY: superpathway of purine nucleotides de novo biosynthesis II	PWY-6545: pyrimidine deoxyribonucleotides de novo biosynthesis III	DENOVOPURINE2-PWY: superpathway of purine nucleotides de novo biosynthesis II	0.562495	0	9.69803e-22	0.000286738	IBD	0.455193	0.453975	0	0.307764	0.348024	0.472859
PWY-6168: flavin biosynthesis III (fungi)_with_PWY-6122: 5-aminoimidazole ribonucleotide biosynthesis II	PWY-6168: flavin biosynthesis III (fungi)	PWY-6122: 5-aminoimidazole ribonucleotide biosynthesis II	0.596981	0	9.73606e-22	0.000286225	-	0.74604	0.751995	0	0.0698867	0.778996	0.755011
PWY-7228: superpathway of guanosine nucleotides de novo biosynthesis I_with_PRPP-PWY: superpathway of histidine, purine, and pyrimidine biosynthesis	PWY-7228: superpathway of guanosine nucleotides de novo biosynthesis I	PRPP-PWY: superpathway of histidine, purine, and pyrimidine biosynthesis	0.197303	2.04516e-05	1.01348e-21	0.000285714	-	-0.00351321	0.00237946	0.99	0.0977661	0.0271244	0.85115
PWY-7228: superpathway of guanosine nucleotides de novo biosynthesis I_with_PWY-6897: thiamin salvage II	PWY-7228: superpathway of guanosine nucleotides de novo biosynthesis I	PWY-6897: thiamin salvage II	0.50259	0	1.04517e-21	0.00030303	-	0.706696	0.717183	0	0.0258674	0.698314	0.942503
PWY-6588: pyruvate fermentation to acetone_with_PWY-5104: L-isoleucine biosynthesis IV	PWY-6588: pyruvate fermentation to acetone	PWY-5104: L-isoleucine biosynthesis IV	0.849583	0	1.0455e-21	0.000302491	-	0.450332	0.454347	0	0.000147702	0.413755	0.803814
P42-PWY: incomplete reductive TCA cycle_with_CALVIN-PWY: Calvin-Benson-Bassham cycle	P42-PWY: incomplete reductive TCA cycle	CALVIN-PWY: Calvin-Benson-Bassham cycle	0.43526	0	1.06006e-21	0.000301954	-	0.286177	0.283355	0.01	0.21377	0.372583	0.574809
PWY-7282: 4-amino-2-methyl-5-phosphomethylpyrimidine biosynthesis (yeast)_with_PWY-6168: flavin biosynthesis III (fungi)	PWY-7282: 4-amino-2-methyl-5-phosphomethylpyrimidine biosynthesis (yeast)	PWY-6168: flavin biosynthesis III (fungi)	0.520831	0	1.06393e-21	0.000301418	-	0.704165	0.699907	0	0.0506192	0.759262	0.620314
PWY-6168: flavin biosynthesis III (fungi)_with_PANTO-PWY: phosphopantothenate biosynthesis I	PWY-6168: flavin biosynthesis III (fungi)	PANTO-PWY: phosphopantothenate biosynthesis I	0.702603	0	1.06681e-21	0.000300885	-	0.934539	0.9448	0	1.58635e-06	0.897017	0.566883
PWY-7282: 4-amino-2-methyl-5-phosphomethylpyrimidine biosynthesis (yeast)_with_HEXITOLDEGSUPER-PWY: superpathway of hexitol degradation (bacteria)	PWY-7282: 4-amino-2-methyl-5-phosphomethylpyrimidine biosynthesis (yeast)	HEXITOLDEGSUPER-PWY: superpathway of hexitol degradation (bacteria)	0.179126	0.000104236	1.08943e-21	0.000300353	-	0.130542	0.103664	0.21	0.528632	0.0904522	0.804862
PWY-7220: adenosine deoxyribonucleotides de novo biosynthesis II_with_PWY-6353: purine nucleotides degradation II (aerobic)	PWY-7220: adenosine deoxyribonucleotides de novo biosynthesis II	PWY-6353: purine nucleotides degradation II (aerobic)	0.134399	0.00384446	1.1003e-21	0.000299824	IBD	-0.106088	-0.0942938	0.39	0.0536761	-0.134317	0.86175
PYRIDOXSYN-PWY: pyridoxal 5'-phosphate biosynthesis I_with_PWY-6121: 5-aminoimidazole ribonucleotide biosynthesis I	PYRIDOXSYN-PWY: pyridoxal 5'-phosphate biosynthesis I	PWY-6121: 5-aminoimidazole ribonucleotide biosynthesis I	0.224727	0	1.10842e-21	0.000299296	-	0.4996	0.498862	0	0.0121268	0.581329	0.551474
PWY0-1296: purine ribonucleosides degradation_with_P42-PWY: incomplete reductive TCA cycle	PWY0-1296: purine ribonucleosides degradation	P42-PWY: incomplete reductive TCA cycle	0.314952	0	1.12324e-21	0.00029877	-	0.395188	0.39716	0	0.473376	0.236982	0.305491
PYRIDOXSYN-PWY: pyridoxal 5'-phosphate biosynthesis I_with_ARO-PWY: chorismate biosynthesis I	PYRIDOXSYN-PWY: pyridoxal 5'-phosphate biosynthesis I	ARO-PWY: chorismate biosynthesis I	0.271797	0	1.13155e-21	0.000298246	-	0.508903	0.504497	0	0.0331207	0.586048	0.571983
PWY-6121: 5-aminoimidazole ribonucleotide biosynthesis I_with_PRPP-PWY: superpathway of histidine, purine, and pyrimidine biosynthesis	PWY-6121: 5-aminoimidazole ribonucleotide biosynthesis I	PRPP-PWY: superpathway of histidine, purine, and pyrimidine biosynthesis	0.36216	0	1.19216e-21	0.000297723	-	0.0140719	0.00901437	0.89	0.00394385	0.198488	0.254011
RHAMCAT-PWY: L-rhamnose degradation I_with_PWY-6168: flavin biosynthesis III (fungi)	RHAMCAT-PWY: L-rhamnose degradation I	PWY-6168: flavin biosynthesis III (fungi)	0.64911	0	1.19682e-21	0.000297203	-	0.894448	0.889204	0	0.000138155	0.792492	0.242992
PWY-7222: guanosine deoxyribonucleotides de novo biosynthesis II_with_GLUCUROCAT-PWY: superpathway of &beta;-D-glucuronide and D-glucuronate degradation	PWY-7222: guanosine deoxyribonucleotides de novo biosynthesis II	GLUCUROCAT-PWY: superpathway of &beta;-D-glucuronide and D-glucuronate degradation	0.146769	0.00152792	1.2438e-21	0.000296684	IBD	0.347645	0.365987	0	0.0806621	0.20744	0.370215
PWY0-1297: superpathway of purine deoxyribonucleosides degradation_with_PANTO-PWY: phosphopantothenate biosynthesis I	PWY0-1297: superpathway of purine deoxyribonucleosides degradation	PANTO-PWY: phosphopantothenate biosynthesis I	-0.0270187	0.582775	1.31837e-21	0.000296167	-	0.102837	0.105511	0.37	0.306131	-0.0256344	0.430147
PWY-6527: stachyose degradation_with_P42-PWY: incomplete reductive TCA cycle	PWY-6527: stachyose degradation	P42-PWY: incomplete reductive TCA cycle	0.372503	0	1.32624e-21	0.000295652	-	0.424152	0.423613	0	0.73929	0.241769	0.234037
PWY-7220: adenosine deoxyribonucleotides de novo biosynthesis II_with_GLUCUROCAT-PWY: superpathway of &beta;-D-glucuronide and D-glucuronate degradation	PWY-7220: adenosine deoxyribonucleotides de novo biosynthesis II	GLUCUROCAT-PWY: superpathway of &beta;-D-glucuronide and D-glucuronate degradation	0.146604	0.00154896	1.35239e-21	0.000295139	IBD	0.346683	0.365007	0.01	0.0819917	0.223574	0.430604
PWY0-845: superpathway of pyridoxal 5'-phosphate biosynthesis and salvage_with_GLCMANNANAUT-PWY: superpathway of N-acetylglucosamine, N-acetylmannosamine and N-acetylneuraminate degradation	PWY0-845: superpathway of pyridoxal 5'-phosphate biosynthesis and salvage	GLCMANNANAUT-PWY: superpathway of N-acetylglucosamine, N-acetylmannosamine and N-acetylneuraminate degradation	0.292357	0	1.35605e-21	0.000294627	-	0.642247	0.619957	0	0.00113876	0.608302	0.789915
PWY0-845: superpathway of pyridoxal 5'-phosphate biosynthesis and salvage_with_GLYCOGENSYNTH-PWY: glycogen biosynthesis I (from ADP-D-Glucose)	PWY0-845: superpathway of pyridoxal 5'-phosphate biosynthesis and salvage	GLYCOGENSYNTH-PWY: glycogen biosynthesis I (from ADP-D-Glucose)	0.295788	0	1.36657e-21	0.000294118	-	0.114217	0.0954047	0.4	0.100899	0.237984	0.440424
SALVADEHYPOX-PWY: adenosine nucleotides degradation II_with_PWY-5100: pyruvate fermentation to acetate and lactate II	SALVADEHYPOX-PWY: adenosine nucleotides degradation II	PWY-5100: pyruvate fermentation to acetate and lactate II	0.298722	0	1.43833e-21	0.000310881	IBD	0.442377	0.392059	0	0.429658	0.456832	0.921062
PWY-6124: inosine-5'-phosphate biosynthesis II_with_PWY-5177: glutaryl-CoA degradation	PWY-6124: inosine-5'-phosphate biosynthesis II	PWY-5177: glutaryl-CoA degradation	0.328341	0	1.48142e-21	0.000310345	-	0.660167	0.645989	0	0.00147138	0.614546	0.716824
PWY-7279: aerobic respiration II (cytochrome c) (yeast)_with_NONMEVIPP-PWY: methylerythritol phosphate pathway I	PWY-7279: aerobic respiration II (cytochrome c) (yeast)	NONMEVIPP-PWY: methylerythritol phosphate pathway I	-0.291601	0	1.48546e-21	0.000309811	-	-0.281957	-0.311587	0	0.878535	-0.0603451	0.165682
PYRIDOXSYN-PWY: pyridoxal 5'-phosphate biosynthesis I_with_PEPTIDOGLYCANSYN-PWY: peptidoglycan biosynthesis I (meso-diaminopimelate containing)	PYRIDOXSYN-PWY: pyridoxal 5'-phosphate biosynthesis I	PEPTIDOGLYCANSYN-PWY: peptidoglycan biosynthesis I (meso-diaminopimelate containing)	0.264823	0	1.49407e-21	0.000309278	-	0.647682	0.650351	0	8.40203e-05	0.71672	0.562688
PWY0-166: superpathway of pyrimidine deoxyribonucleotides de novo biosynthesis (E. coli)_with_PWY-7282: 4-amino-2-methyl-5-phosphomethylpyrimidine biosynthesis (yeast)	PWY0-166: superpathway of pyrimidine deoxyribonucleotides de novo biosynthesis (E. coli)	PWY-7282: 4-amino-2-methyl-5-phosphomethylpyrimidine biosynthesis (yeast)	0.426347	0	1.49929e-21	0.000308748	-	0.469064	0.485006	0	0.651117	0.56846	0.475742
RHAMCAT-PWY: L-rhamnose degradation I_with_PWY-6124: inosine-5'-phosphate biosynthesis II	RHAMCAT-PWY: L-rhamnose degradation I	PWY-6124: inosine-5'-phosphate biosynthesis II	0.296522	0	1.62926e-21	0.000308219	IBD	0.775892	0.771219	0	2.72182e-08	0.804798	0.772581
PWY-6124: inosine-5'-phosphate biosynthesis II_with_NONMEVIPP-PWY: methylerythritol phosphate pathway I	PWY-6124: inosine-5'-phosphate biosynthesis II	NONMEVIPP-PWY: methylerythritol phosphate pathway I	0.470302	0	1.66204e-21	0.000307692	IBD	0.714738	0.712981	0	0.00882918	0.720265	0.961247
PWY-841: superpathway of purine nucleotides de novo biosynthesis I_with_PRPP-PWY: superpathway of histidine, purine, and pyrimidine biosynthesis	PWY-841: superpathway of purine nucleotides de novo biosynthesis I	PRPP-PWY: superpathway of histidine, purine, and pyrimidine biosynthesis	0.338978	0	1.69592e-21	0.000307167	-	0.250338	0.239756	0.02	0.356461	0.529651	0.0602089
PWY-7229: superpathway of adenosine nucleotides de novo biosynthesis I_with_GALACT-GLUCUROCAT-PWY: superpathway of hexuronide and hexuronate degradation	PWY-7229: superpathway of adenosine nucleotides de novo biosynthesis I	GALACT-GLUCUROCAT-PWY: superpathway of hexuronide and hexuronate degradation	0.19634	2.23464e-05	1.70195e-21	0.000306644	-	0.467738	0.484148	0	0.0132534	0.29911	0.261535
PWY-7208: superpathway of pyrimidine nucleobases salvage_with_PWY-1269: CMP-3-deoxy-D-manno-octulosonate biosynthesis I	PWY-7208: superpathway of pyrimidine nucleobases salvage	PWY-1269: CMP-3-deoxy-D-manno-octulosonate biosynthesis I	-0.030505	0.533493	1.78859e-21	0.000306122	-	0.577436	0.578783	0	6.41863e-09	0.639956	0.629154
PWY-6126: superpathway of adenosine nucleotides de novo biosynthesis II_with_GALACT-GLUCUROCAT-PWY: superpathway of hexuronide and hexuronate degradation	PWY-6126: superpathway of adenosine nucleotides de novo biosynthesis II	GALACT-GLUCUROCAT-PWY: superpathway of hexuronide and hexuronate degradation	0.17821	0.000112196	1.79888e-21	0.000305603	-	0.441163	0.458223	0	0.0174165	0.272212	0.266135
PWY-6113: superpathway of mycolate biosynthesis_with_PWY-5101: L-isoleucine biosynthesis II	PWY-6113: superpathway of mycolate biosynthesis	PWY-5101: L-isoleucine biosynthesis II	0.128545	0.00573865	1.88501e-21	0.000305085	-	0.271197	0.185751	0.03	0.597041	0.37877	0.485373
TRNA-CHARGING-PWY: tRNA charging_with_PWY-6124: inosine-5'-phosphate biosynthesis II	TRNA-CHARGING-PWY: tRNA charging	PWY-6124: inosine-5'-phosphate biosynthesis II	0.46507	0	2.19503e-21	0.000304569	-	0.466405	0.489356	0	0.831705	0.550385	0.549891
PWY-7234: inosine-5'-phosphate biosynthesis III_with_PRPP-PWY: superpathway of histidine, purine, and pyrimidine biosynthesis	PWY-7234: inosine-5'-phosphate biosynthesis III	PRPP-PWY: superpathway of histidine, purine, and pyrimidine biosynthesis	0.250825	0	2.25569e-21	0.000304054	-	0.325501	0.329789	0.02	0.502475	0.456171	0.383464
PWYG-321: mycolate biosynthesis_with_PWY-5101: L-isoleucine biosynthesis II	PWYG-321: mycolate biosynthesis	PWY-5101: L-isoleucine biosynthesis II	0.109604	0.0190915	2.30995e-21	0.000303541	-	0.157309	0.0792969	0.13	0.828303	0.286166	0.417364
PWY-6277: superpathway of 5-aminoimidazole ribonucleotide biosynthesis_with_PRPP-PWY: superpathway of histidine, purine, and pyrimidine biosynthesis	PWY-6277: superpathway of 5-aminoimidazole ribonucleotide biosynthesis	PRPP-PWY: superpathway of histidine, purine, and pyrimidine biosynthesis	0.365851	0	2.33374e-21	0.00030303	-	0.0259607	0.0207789	0.88	0.00491153	0.203733	0.271203
SALVADEHYPOX-PWY: adenosine nucleotides degradation II_with_PWY-7199: pyrimidine deoxyribonucleosides salvage	SALVADEHYPOX-PWY: adenosine nucleotides degradation II	PWY-7199: pyrimidine deoxyribonucleosides salvage	0.397038	0	2.37443e-21	0.000302521	IBD	0.382655	0.332984	0	0.551769	0.382697	0.999775
PYRIDOXSYN-PWY: pyridoxal 5'-phosphate biosynthesis I_with_NONMEVIPP-PWY: methylerythritol phosphate pathway I	PYRIDOXSYN-PWY: pyridoxal 5'-phosphate biosynthesis I	NONMEVIPP-PWY: methylerythritol phosphate pathway I	0.343312	0	2.4048e-21	0.000302013	-	0.65384	0.653951	0	0.00143668	0.721794	0.566029
PYRIDOXSYN-PWY: pyridoxal 5'-phosphate biosynthesis I_with_ASPASN-PWY: superpathway of L-aspartate and L-asparagine biosynthesis	PYRIDOXSYN-PWY: pyridoxal 5'-phosphate biosynthesis I	ASPASN-PWY: superpathway of L-aspartate and L-asparagine biosynthesis	0.220946	8.96057e-07	2.58905e-21	0.000301508	-	0.680345	0.697019	0	3.85201e-07	0.728922	0.674871
PYRIDOXSYN-PWY: pyridoxal 5'-phosphate biosynthesis I_with_GOLPDLCAT-PWY: superpathway of glycerol degradation to 1,3-propanediol	PYRIDOXSYN-PWY: pyridoxal 5'-phosphate biosynthesis I	GOLPDLCAT-PWY: superpathway of glycerol degradation to 1,3-propanediol	0.108439	0.0204487	2.59749e-21	0.000301003	-	-0.033657	-0.0394634	0.81	0.232682	-0.159061	0.439484
PYRIDOXSYN-PWY: pyridoxal 5'-phosphate biosynthesis I_with_PWY-5188: tetrapyrrole biosynthesis I (from glutamate)	PYRIDOXSYN-PWY: pyridoxal 5'-phosphate biosynthesis I	PWY-5188: tetrapyrrole biosynthesis I (from glutamate)	0.306961	0	2.71953e-21	0.000300501	-	-0.0684424	-0.0760478	0.54	0.00181582	0.0466909	0.480028
PWY-6305: putrescine biosynthesis IV_with_PWY-6126: superpathway of adenosine nucleotides de novo biosynthesis II	PWY-6305: putrescine biosynthesis IV	PWY-6126: superpathway of adenosine nucleotides de novo biosynthesis II	0.314723	0	2.88043e-21	0.0003	IBD	0.341322	0.332808	0	0.898605	0.116154	0.153874
PYRIDOXSYN-PWY: pyridoxal 5'-phosphate biosynthesis I_with_PWY-6151: S-adenosyl-L-methionine cycle I	PYRIDOXSYN-PWY: pyridoxal 5'-phosphate biosynthesis I	PWY-6151: S-adenosyl-L-methionine cycle I	0.19169	3.28602e-05	3.03805e-21	0.000299501	-	0.55905	0.559198	0	0.000494458	0.634714	0.563168
PWY-6123: inosine-5'-phosphate biosynthesis I_with_ARGININE-SYN4-PWY: L-ornithine de novo biosynthesis	PWY-6123: inosine-5'-phosphate biosynthesis I	ARGININE-SYN4-PWY: L-ornithine de novo biosynthesis	0.297978	0	3.12255e-21	0.000299003	-	0.734835	0.731308	0	1.44698e-06	0.74684	0.912846
PWY-6122: 5-aminoimidazole ribonucleotide biosynthesis II_with_PRPP-PWY: superpathway of histidine, purine, and pyrimidine biosynthesis	PWY-6122: 5-aminoimidazole ribonucleotide biosynthesis II	PRPP-PWY: superpathway of histidine, purine, and pyrimidine biosynthesis	0.367692	0	3.25039e-21	0.000298507	-	0.0224472	0.0172321	0.78	0.00428002	0.211508	0.241569
PWY-5692: allantoin degradation to glyoxylate II_with_PWY-5177: glutaryl-CoA degradation	PWY-5692: allantoin degradation to glyoxylate II	PWY-5177: glutaryl-CoA degradation	0.134382	0.00384897	3.33913e-21	0.000298013	-	0.0192002	0.00921755	0.79	0.389988	0.126122	0.510899
THRESYN-PWY: superpathway of L-threonine biosynthesis_with_PYRIDOXSYN-PWY: pyridoxal 5'-phosphate biosynthesis I	THRESYN-PWY: superpathway of L-threonine biosynthesis	PYRIDOXSYN-PWY: pyridoxal 5'-phosphate biosynthesis I	0.136699	0.00326272	3.60427e-21	0.000297521	-	0.581733	0.574504	0	2.74084e-05	0.701049	0.339453
PWY-7184: pyrimidine deoxyribonucleotides de novo biosynthesis I_with_PRPP-PWY: superpathway of histidine, purine, and pyrimidine biosynthesis	PWY-7184: pyrimidine deoxyribonucleotides de novo biosynthesis I	PRPP-PWY: superpathway of histidine, purine, and pyrimidine biosynthesis	0.227398	0	3.70473e-21	0.00029703	-	0.0451187	0.0477219	0.67	0.116961	0.107238	0.702689
PWY-7663: gondoate biosynthesis (anaerobic)_with_GLCMANNANAUT-PWY: superpathway of N-acetylglucosamine, N-acetylmannosamine and N-acetylneuraminate degradation	PWY-7663: gondoate biosynthesis (anaerobic)	GLCMANNANAUT-PWY: superpathway of N-acetylglucosamine, N-acetylmannosamine and N-acetylneuraminate degradation	0.434497	0	3.75591e-21	0.00029654	-	0.636358	0.604637	0	0.0888402	0.677812	0.736204
PYRIDOXSYN-PWY: pyridoxal 5'-phosphate biosynthesis I_with_PWY-6703: preQ0 biosynthesis	PYRIDOXSYN-PWY: pyridoxal 5'-phosphate biosynthesis I	PWY-6703: preQ0 biosynthesis	0.429558	0	3.8139e-21	0.000296053	-	0.74062	0.743816	0	0.000318016	0.773597	0.757163
PWY-6737: starch degradation V_with_P42-PWY: incomplete reductive TCA cycle	PWY-6737: starch degradation V	P42-PWY: incomplete reductive TCA cycle	0.419895	0	3.98753e-21	0.000295567	-	0.347394	0.348304	0	0.465591	0.319038	0.853863
SALVADEHYPOX-PWY: adenosine nucleotides degradation II_with_PWY-6609: adenine and adenosine salvage III	SALVADEHYPOX-PWY: adenosine nucleotides degradation II	PWY-6609: adenine and adenosine salvage III	0.412127	0	4.29282e-21	0.000295082	-	0.0250899	-0.0299676	0.81	0.000307808	0.280483	0.110507
P42-PWY: incomplete reductive TCA cycle_with_GOLPDLCAT-PWY: superpathway of glycerol degradation to 1,3-propanediol	P42-PWY: incomplete reductive TCA cycle	GOLPDLCAT-PWY: superpathway of glycerol degradation to 1,3-propanediol	0.295805	0	4.43531e-21	0.000294599	-	-0.0262043	-0.0351592	0.75	0.00796638	0.0645233	0.578029
PWY-6113: superpathway of mycolate biosynthesis_with_PWY-5104: L-isoleucine biosynthesis IV	PWY-6113: superpathway of mycolate biosynthesis	PWY-5104: L-isoleucine biosynthesis IV	0.138954	0.00278436	4.48307e-21	0.000294118	-	0.0718286	-0.01959	0.57	0.222321	0.215712	0.372011
PWY-5505: L-glutamate and L-glutamine biosynthesis_with_ARGININE-SYN4-PWY: L-ornithine de novo biosynthesis	PWY-5505: L-glutamate and L-glutamine biosynthesis	ARGININE-SYN4-PWY: L-ornithine de novo biosynthesis	0.334055	0	4.52197e-21	0.000293638	-	-0.0348503	-0.0378195	0.75	0.00158393	0.199246	0.147495
P162-PWY: L-glutamate degradation V (via hydroxyglutarate)_with_NONMEVIPP-PWY: methylerythritol phosphate pathway I	P162-PWY: L-glutamate degradation V (via hydroxyglutarate)	NONMEVIPP-PWY: methylerythritol phosphate pathway I	0.458014	0	4.56045e-21	0.00029316	-	0.230899	0.220946	0.05	0.0512843	0.202505	0.858623
PWY-7237: myo-, chiro- and scillo-inositol degradation_with_P42-PWY: incomplete reductive TCA cycle	PWY-7237: myo-, chiro- and scillo-inositol degradation	P42-PWY: incomplete reductive TCA cycle	0.341724	0	5.11207e-21	0.000292683	-	0.163976	0.173324	0.15	0.155099	0.218424	0.733991
PWY-7286: 7-(3-amino-3-carboxypropyl)-wyosine biosynthesis_with_PWY-6859: all-trans-farnesol biosynthesis	PWY-7286: 7-(3-amino-3-carboxypropyl)-wyosine biosynthesis	PWY-6859: all-trans-farnesol biosynthesis	0.209024	4.62909e-06	5.29577e-21	0.000292208	-	0.0216161	-0.0431545	0.87	0.0607902	-0.0358241	0.724912
PWY-6507: 4-deoxy-L-threo-hex-4-enopyranuronate degradation_with_PWY-6125: superpathway of guanosine nucleotides de novo biosynthesis II	PWY-6507: 4-deoxy-L-threo-hex-4-enopyranuronate degradation	PWY-6125: superpathway of guanosine nucleotides de novo biosynthesis II	0.075875	0.109218	5.39099e-21	0.000291734	-	0.377439	0.375965	0	0.0138746	0.247454	0.40096
PWY-6353: purine nucleotides degradation II (aerobic)_with_PWY-5100: pyruvate fermentation to acetate and lactate II	PWY-6353: purine nucleotides degradation II (aerobic)	PWY-5100: pyruvate fermentation to acetate and lactate II	0.15595	0.000745632	5.42181e-21	0.000291262	IBD	0.236595	0.205107	0.02	0.680231	0.0718851	0.305637
PWYG-321: mycolate biosynthesis_with_PWY-7196: superpathway of pyrimidine ribonucleosides salvage	PWYG-321: mycolate biosynthesis	PWY-7196: superpathway of pyrimidine ribonucleosides salvage	0.0655412	0.168676	6.06273e-21	0.000290792	-	0.122991	0.0810137	0.27	0.878934	0.0505287	0.655802
PWY-6168: flavin biosynthesis III (fungi)_with_DTDPRHAMSYN-PWY: dTDP-L-rhamnose biosynthesis I	PWY-6168: flavin biosynthesis III (fungi)	DTDPRHAMSYN-PWY: dTDP-L-rhamnose biosynthesis I	0.689847	0	6.10555e-21	0.000290323	-	0.82565	0.831278	0	0.0639804	0.837193	0.898766
PWY-7282: 4-amino-2-methyl-5-phosphomethylpyrimidine biosynthesis (yeast)_with_P4-PWY: superpathway of L-lysine, L-threonine and L-methionine biosynthesis I	PWY-7282: 4-amino-2-methyl-5-phosphomethylpyrimidine biosynthesis (yeast)	P4-PWY: superpathway of L-lysine, L-threonine and L-methionine biosynthesis I	0.195678	2.42705e-05	6.13957e-21	0.000289855	-	0.0518043	0.0381984	0.63	0.202918	0.0426065	0.955033
PWY-6168: flavin biosynthesis III (fungi)_with_PWY-5686: UMP biosynthesis	PWY-6168: flavin biosynthesis III (fungi)	PWY-5686: UMP biosynthesis	0.658044	0	6.31527e-21	0.000289389	-	0.8703	0.872088	0	0.00143431	0.881928	0.88257
PWY-5104: L-isoleucine biosynthesis IV_with_P23-PWY: reductive TCA cycle I	PWY-5104: L-isoleucine biosynthesis IV	P23-PWY: reductive TCA cycle I	0.136933	0.00320982	6.65804e-21	0.000304976	IBD	0.0834274	0.0668172	0.42	0.589642	0.0811782	0.988973
UNMAPPED_with_PWY-7282: 4-amino-2-methyl-5-phosphomethylpyrimidine biosynthesis (yeast)	UNMAPPED	PWY-7282: 4-amino-2-methyl-5-phosphomethylpyrimidine biosynthesis (yeast)	0.374504	0	6.69573e-21	0.000304487	-	0.11212	0.118773	0.28	0.03337	0.298885	0.240396
UNINTEGRATED_with_PWY-7663: gondoate biosynthesis (anaerobic)	UNINTEGRATED	PWY-7663: gondoate biosynthesis (anaerobic)	0.671067	0	6.72504e-21	0.000304	-	0.856025	0.87048	0	0.00233747	0.868972	0.875499
PWY-724: superpathway of L-lysine, L-threonine and L-methionine biosynthesis II_with_PWY-6168: flavin biosynthesis III (fungi)	PWY-724: superpathway of L-lysine, L-threonine and L-methionine biosynthesis II	PWY-6168: flavin biosynthesis III (fungi)	0.653908	0	7.10601e-21	0.000303514	-	0.841351	0.834799	0	0.0122255	0.876417	0.674839
PWY-6897: thiamin salvage II_with_PWY-6859: all-trans-farnesol biosynthesis	PWY-6897: thiamin salvage II	PWY-6859: all-trans-farnesol biosynthesis	-0.393747	0	7.36878e-21	0.00030303	-	-0.570604	-0.595967	0	0.0439262	-0.563986	0.960747
PWY-7229: superpathway of adenosine nucleotides de novo biosynthesis I_with_PWY-6168: flavin biosynthesis III (fungi)	PWY-7229: superpathway of adenosine nucleotides de novo biosynthesis I	PWY-6168: flavin biosynthesis III (fungi)	0.516647	0	7.38516e-21	0.000302548	-	0.810766	0.827553	0	6.60209e-05	0.846679	0.694206
PWY-2941: L-lysine biosynthesis II_with_ARGININE-SYN4-PWY: L-ornithine de novo biosynthesis	PWY-2941: L-lysine biosynthesis II	ARGININE-SYN4-PWY: L-ornithine de novo biosynthesis	0.136527	0.00330301	7.44255e-21	0.000302067	-	0.000538641	0.0185981	1	0.33466	0.12317	0.450953
PWY0-1297: superpathway of purine deoxyribonucleosides degradation_with_PWY-6588: pyruvate fermentation to acetone	PWY0-1297: superpathway of purine deoxyribonucleosides degradation	PWY-6588: pyruvate fermentation to acetone	-0.187422	4.93807e-05	7.50344e-21	0.000301587	-	-0.041574	-0.0392898	0.68	0.242786	-0.0656415	0.882654
PWY-7219: adenosine ribonucleotides de novo biosynthesis_with_PWY-6168: flavin biosynthesis III (fungi)	PWY-7219: adenosine ribonucleotides de novo biosynthesis	PWY-6168: flavin biosynthesis III (fungi)	0.624425	0	7.55575e-21	0.000301109	-	0.852359	0.858248	0	0.000667827	0.862701	0.902012
PWY-6969: TCA cycle V (2-oxoglutarate:ferredoxin oxidoreductase)_with_PWY-3001: superpathway of L-isoleucine biosynthesis I	PWY-6969: TCA cycle V (2-oxoglutarate:ferredoxin oxidoreductase)	PWY-3001: superpathway of L-isoleucine biosynthesis I	-0.0571229	0.232369	7.62653e-21	0.000300633	-	-0.293588	-0.346481	0	0.0202032	-0.349404	0.718012
PYRIDOXSYN-PWY: pyridoxal 5'-phosphate biosynthesis I_with_PWY-7357: thiamin formation from pyrithiamine and oxythiamine (yeast)	PYRIDOXSYN-PWY: pyridoxal 5'-phosphate biosynthesis I	PWY-7357: thiamin formation from pyrithiamine and oxythiamine (yeast)	0.256289	0	7.92319e-21	0.000300158	-	0.488775	0.482447	0	0.041235	0.65581	0.209893
PWY-7282: 4-amino-2-methyl-5-phosphomethylpyrimidine biosynthesis (yeast)_with_ANAEROFRUCAT-PWY: homolactic fermentation	PWY-7282: 4-amino-2-methyl-5-phosphomethylpyrimidine biosynthesis (yeast)	ANAEROFRUCAT-PWY: homolactic fermentation	0.281646	0	8.06966e-21	0.000299685	-	0.69848	0.688067	0	1.71454e-05	0.750931	0.640874
PWY-7663: gondoate biosynthesis (anaerobic)_with_PWY-7357: thiamin formation from pyrithiamine and oxythiamine (yeast)	PWY-7663: gondoate biosynthesis (anaerobic)	PWY-7357: thiamin formation from pyrithiamine and oxythiamine (yeast)	0.580509	0	8.17161e-21	0.000299213	-	0.691853	0.674733	0	0.310956	0.729436	0.74349
PYRIDNUCSYN-PWY: NAD biosynthesis I (from aspartate)_with_ARGININE-SYN4-PWY: L-ornithine de novo biosynthesis	PYRIDNUCSYN-PWY: NAD biosynthesis I (from aspartate)	ARGININE-SYN4-PWY: L-ornithine de novo biosynthesis	0.478442	0	8.96526e-21	0.000298742	-	0.365129	0.346365	0	0.262161	0.263501	0.511498
PWY66-422: D-galactose degradation V (Leloir pathway)_with_P42-PWY: incomplete reductive TCA cycle	PWY66-422: D-galactose degradation V (Leloir pathway)	P42-PWY: incomplete reductive TCA cycle	0.313556	0	9.54592e-21	0.000313972	-	0.407245	0.407477	0	0.440343	0.275426	0.389281
PWY-6317: galactose degradation I (Leloir pathway)_with_P42-PWY: incomplete reductive TCA cycle	PWY-6317: galactose degradation I (Leloir pathway)	P42-PWY: incomplete reductive TCA cycle	0.316549	0	9.86953e-21	0.00031348	-	0.416316	0.416917	0	0.403277	0.291505	0.412775
PWY0-1297: superpathway of purine deoxyribonucleosides degradation_with_PWY-7237: myo-, chiro- and scillo-inositol degradation	PWY0-1297: superpathway of purine deoxyribonucleosides degradation	PWY-7237: myo-, chiro- and scillo-inositol degradation	-0.0405994	0.402222	9.90814e-21	0.000312989	-	0.0637547	0.0668106	0.58	0.404334	0.0163722	0.771455
PWY-6897: thiamin salvage II_with_HSERMETANA-PWY: L-methionine biosynthesis III	PWY-6897: thiamin salvage II	HSERMETANA-PWY: L-methionine biosynthesis III	0.455722	0	1.09282e-20	0.0003125	-	0.446673	0.452473	0	0.971521	0.45659	0.94573
PWY-6897: thiamin salvage II_with_PWY-6353: purine nucleotides degradation II (aerobic)	PWY-6897: thiamin salvage II	PWY-6353: purine nucleotides degradation II (aerobic)	0.266077	0	1.11067e-20	0.000327613	-	-0.0530323	-0.0562947	0.68	0.00853978	-0.251235	0.217109
THRESYN-PWY: superpathway of L-threonine biosynthesis_with_PWY-6353: purine nucleotides degradation II (aerobic)	THRESYN-PWY: superpathway of L-threonine biosynthesis	PWY-6353: purine nucleotides degradation II (aerobic)	0.231397	0	1.1119e-20	0.000327103	IBD	-0.0247043	-0.0489963	0.83	0.0234311	-0.140009	0.477895
SALVADEHYPOX-PWY: adenosine nucleotides degradation II_with_DENOVOPURINE2-PWY: superpathway of purine nucleotides de novo biosynthesis II	SALVADEHYPOX-PWY: adenosine nucleotides degradation II	DENOVOPURINE2-PWY: superpathway of purine nucleotides de novo biosynthesis II	0.238938	0	1.12271e-20	0.000326594	-	0.123105	0.0745263	0.25	0.16048	0.130181	0.965156
PWY0-845: superpathway of pyridoxal 5'-phosphate biosynthesis and salvage_with_COBALSYN-PWY: adenosylcobalamin salvage from cobinamide I	PWY0-845: superpathway of pyridoxal 5'-phosphate biosynthesis and salvage	COBALSYN-PWY: adenosylcobalamin salvage from cobinamide I	0.262114	0	1.12757e-20	0.000326087	-	0.397774	0.380325	0	0.308617	0.493963	0.509884
PWY-7197: pyrimidine deoxyribonucleotide phosphorylation_with_PRPP-PWY: superpathway of histidine, purine, and pyrimidine biosynthesis	PWY-7197: pyrimidine deoxyribonucleotide phosphorylation	PRPP-PWY: superpathway of histidine, purine, and pyrimidine biosynthesis	0.189634	4.08947e-05	1.14178e-20	0.000325581	-	0.166661	0.168861	0.17	0.817602	0.162734	0.980548
PYRIDNUCSYN-PWY: NAD biosynthesis I (from aspartate)_with_DENOVOPURINE2-PWY: superpathway of purine nucleotides de novo biosynthesis II	PYRIDNUCSYN-PWY: NAD biosynthesis I (from aspartate)	DENOVOPURINE2-PWY: superpathway of purine nucleotides de novo biosynthesis II	0.436021	0	1.16386e-20	0.000325077	-	0.280813	0.258768	0.02	0.109318	0.633006	0.0133767
PWY66-409: superpathway of purine nucleotide salvage_with_COBALSYN-PWY: adenosylcobalamin salvage from cobinamide I	PWY66-409: superpathway of purine nucleotide salvage	COBALSYN-PWY: adenosylcobalamin salvage from cobinamide I	-0.0896199	0.0570361	1.16977e-20	0.000324575	IBD	-0.215553	-0.233917	0.05	0.203235	0.0375075	0.116751
PWY-7221: guanosine ribonucleotides de novo biosynthesis_with_PWY-6969: TCA cycle V (2-oxoglutarate:ferredoxin oxidoreductase)	PWY-7221: guanosine ribonucleotides de novo biosynthesis	PWY-6969: TCA cycle V (2-oxoglutarate:ferredoxin oxidoreductase)	-0.10473	0.0253368	1.19606e-20	0.000324074	-	-0.340897	-0.347019	0	0.0397063	-0.374672	0.824683
PWY-7242: D-fructuronate degradation_with_DENOVOPURINE2-PWY: superpathway of purine nucleotides de novo biosynthesis II	PWY-7242: D-fructuronate degradation	DENOVOPURINE2-PWY: superpathway of purine nucleotides de novo biosynthesis II	0.210197	4.06374e-06	1.19782e-20	0.000323575	IBD	0.270201	0.280801	0.01	0.652112	0.482152	0.158519
PWY-6700: queuosine biosynthesis_with_ARGININE-SYN4-PWY: L-ornithine de novo biosynthesis	PWY-6700: queuosine biosynthesis	ARGININE-SYN4-PWY: L-ornithine de novo biosynthesis	0.539876	0	1.24324e-20	0.000323077	-	0.715999	0.720158	0	0.0422973	0.807447	0.386223
PWY-6703: preQ0 biosynthesis_with_PWY-1269: CMP-3-deoxy-D-manno-octulosonate biosynthesis I	PWY-6703: preQ0 biosynthesis	PWY-1269: CMP-3-deoxy-D-manno-octulosonate biosynthesis I	0.147789	0.00141775	1.29924e-20	0.000322581	-	0.710283	0.73377	0	8.24512e-11	0.816435	0.312627
PWY0-1296: purine ribonucleosides degradation_with_COBALSYN-PWY: adenosylcobalamin salvage from cobinamide I	PWY0-1296: purine ribonucleosides degradation	COBALSYN-PWY: adenosylcobalamin salvage from cobinamide I	0.467476	0	1.30879e-20	0.000322086	-	0.544912	0.548612	0	0.451598	0.575861	0.818973
PWYG-321: mycolate biosynthesis_with_PWY-5177: glutaryl-CoA degradation	PWYG-321: mycolate biosynthesis	PWY-5177: glutaryl-CoA degradation	0.0291675	0.55227	1.35764e-20	0.000321593	-	0.0149717	-0.0366669	0.96	0.623586	0.2433	0.155764
PYRIDOXSYN-PWY: pyridoxal 5'-phosphate biosynthesis I_with_PWY-5154: L-arginine biosynthesis III (via N-acetyl-L-citrulline)	PYRIDOXSYN-PWY: pyridoxal 5'-phosphate biosynthesis I	PWY-5154: L-arginine biosynthesis III (via N-acetyl-L-citrulline)	0.433318	0	1.44609e-20	0.000321101	-	-0.0754519	-0.0925748	0.45	1.60099e-05	-0.122526	0.771988
PWY-6123: inosine-5'-phosphate biosynthesis I_with_GLUCUROCAT-PWY: superpathway of &beta;-D-glucuronide and D-glucuronate degradation	PWY-6123: inosine-5'-phosphate biosynthesis I	GLUCUROCAT-PWY: superpathway of &beta;-D-glucuronide and D-glucuronate degradation	0.33179	0	1.49794e-20	0.000320611	IBD	0.682491	0.658419	0	0.000915764	0.680629	0.98757
PWY-6168: flavin biosynthesis III (fungi)_with_NONMEVIPP-PWY: methylerythritol phosphate pathway I	PWY-6168: flavin biosynthesis III (fungi)	NONMEVIPP-PWY: methylerythritol phosphate pathway I	0.650372	0	1.53927e-20	0.000320122	-	0.88276	0.888982	0	0.000194586	0.864581	0.818977
PYRIDNUCSYN-PWY: NAD biosynthesis I (from aspartate)_with_PWY-6126: superpathway of adenosine nucleotides de novo biosynthesis II	PYRIDNUCSYN-PWY: NAD biosynthesis I (from aspartate)	PWY-6126: superpathway of adenosine nucleotides de novo biosynthesis II	0.414749	0	1.55855e-20	0.000319635	-	0.426767	0.428918	0	0.989894	0.340454	0.566665
PWY0-845: superpathway of pyridoxal 5'-phosphate biosynthesis and salvage_with_PWY-6700: queuosine biosynthesis	PWY0-845: superpathway of pyridoxal 5'-phosphate biosynthesis and salvage	PWY-6700: queuosine biosynthesis	0.506856	0	1.63726e-20	0.000319149	-	0.644151	0.641901	0	0.165332	0.724471	0.499326
PWY-7357: thiamin formation from pyrithiamine and oxythiamine (yeast)_with_PWY-6168: flavin biosynthesis III (fungi)	PWY-7357: thiamin formation from pyrithiamine and oxythiamine (yeast)	PWY-6168: flavin biosynthesis III (fungi)	0.676974	0	1.668e-20	0.000318665	-	0.731435	0.720181	0	0.628198	0.73963	0.940953
PWY-621: sucrose degradation III (sucrose invertase)_with_PWY-6168: flavin biosynthesis III (fungi)	PWY-621: sucrose degradation III (sucrose invertase)	PWY-6168: flavin biosynthesis III (fungi)	0.62451	0	1.671e-20	0.000318182	-	0.65775	0.666044	0	0.687288	0.475087	0.172027
PWY-6113: superpathway of mycolate biosynthesis_with_DTDPRHAMSYN-PWY: dTDP-L-rhamnose biosynthesis I	PWY-6113: superpathway of mycolate biosynthesis	DTDPRHAMSYN-PWY: dTDP-L-rhamnose biosynthesis I	0.0290769	0.553549	1.69606e-20	0.0003177	-	0.0716232	-0.0463126	0.55	0.604898	0.189122	0.467225
PWY-6168: flavin biosynthesis III (fungi)_with_ASPASN-PWY: superpathway of L-aspartate and L-asparagine biosynthesis	PWY-6168: flavin biosynthesis III (fungi)	ASPASN-PWY: superpathway of L-aspartate and L-asparagine biosynthesis	0.503864	0	1.71195e-20	0.000317221	-	0.8216	0.851399	0	1.59938e-06	0.859522	0.667961
PWY-6168: flavin biosynthesis III (fungi)_with_PWY-5695: urate biosynthesis/inosine 5'-phosphate degradation	PWY-6168: flavin biosynthesis III (fungi)	PWY-5695: urate biosynthesis/inosine 5'-phosphate degradation	0.710771	0	1.71673e-20	0.000316742	-	0.870984	0.885172	0	0.00591321	0.91696	0.529281
PYRIDOXSYN-PWY: pyridoxal 5'-phosphate biosynthesis I_with_PWY-724: superpathway of L-lysine, L-threonine and L-methionine biosynthesis II	PYRIDOXSYN-PWY: pyridoxal 5'-phosphate biosynthesis I	PWY-724: superpathway of L-lysine, L-threonine and L-methionine biosynthesis II	0.280631	0	1.71717e-20	0.000316265	-	0.624031	0.620034	0	0.000742205	0.733672	0.359171
PWY-6385: peptidoglycan biosynthesis III (mycobacteria)_with_PWY-6168: flavin biosynthesis III (fungi)	PWY-6385: peptidoglycan biosynthesis III (mycobacteria)	PWY-6168: flavin biosynthesis III (fungi)	0.713675	0	1.75661e-20	0.000330827	-	0.902554	0.900753	0	0.00189076	0.91069	0.905999
THRESYN-PWY: superpathway of L-threonine biosynthesis_with_PWY-6969: TCA cycle V (2-oxoglutarate:ferredoxin oxidoreductase)	THRESYN-PWY: superpathway of L-threonine biosynthesis	PWY-6969: TCA cycle V (2-oxoglutarate:ferredoxin oxidoreductase)	-0.0610789	0.200674	1.77241e-20	0.00033033	-	-0.298137	-0.333623	0	0.0216145	-0.384326	0.574058
PYRIDOXSYN-PWY: pyridoxal 5'-phosphate biosynthesis I_with_PWY-5686: UMP biosynthesis	PYRIDOXSYN-PWY: pyridoxal 5'-phosphate biosynthesis I	PWY-5686: UMP biosynthesis	0.282099	0	1.85141e-20	0.000329835	-	0.655101	0.653425	0	0.000145436	0.736735	0.48564
P42-PWY: incomplete reductive TCA cycle_with_NONMEVIPP-PWY: methylerythritol phosphate pathway I	P42-PWY: incomplete reductive TCA cycle	NONMEVIPP-PWY: methylerythritol phosphate pathway I	0.448616	0	1.86538e-20	0.000329341	-	0.228764	0.227856	0.03	0.070843	0.293613	0.680609
PWY0-1297: superpathway of purine deoxyribonucleosides degradation_with_PWY-6606: guanosine nucleotides degradation II	PWY0-1297: superpathway of purine deoxyribonucleosides degradation	PWY-6606: guanosine nucleotides degradation II	0.027994	0.568867	1.88007e-20	0.000328849	-	0.185018	0.188376	0.09	0.197892	0.324341	0.376392
PWY-7229: superpathway of adenosine nucleotides de novo biosynthesis I_with_PWY-6305: putrescine biosynthesis IV	PWY-7229: superpathway of adenosine nucleotides de novo biosynthesis I	PWY-6305: putrescine biosynthesis IV	0.333497	0	2.01444e-20	0.000343284	IBD	0.361685	0.380254	0	0.750351	0.136185	0.151132
THISYNARA-PWY: superpathway of thiamin diphosphate biosynthesis III (eukaryotes)_with_P42-PWY: incomplete reductive TCA cycle	THISYNARA-PWY: superpathway of thiamin diphosphate biosynthesis III (eukaryotes)	P42-PWY: incomplete reductive TCA cycle	0.442685	0	2.03928e-20	0.000342772	-	0.203338	0.197595	0.05	0.0363901	0.308708	0.503812
PYRIDOXSYN-PWY: pyridoxal 5'-phosphate biosynthesis I_with_PWY-7208: superpathway of pyrimidine nucleobases salvage	PYRIDOXSYN-PWY: pyridoxal 5'-phosphate biosynthesis I	PWY-7208: superpathway of pyrimidine nucleobases salvage	0.148563	0.00133145	2.21827e-20	0.000342262	-	0.527952	0.524071	0	0.000507082	0.650223	0.352754
TRNA-CHARGING-PWY: tRNA charging_with_PWY-6969: TCA cycle V (2-oxoglutarate:ferredoxin oxidoreductase)	TRNA-CHARGING-PWY: tRNA charging	PWY-6969: TCA cycle V (2-oxoglutarate:ferredoxin oxidoreductase)	-0.0185428	0.709355	2.2537e-20	0.000341753	-	-0.17555	-0.175162	0.11	0.209923	-0.1458	0.853543
PWY-7221: guanosine ribonucleotides de novo biosynthesis_with_PWY-6168: flavin biosynthesis III (fungi)	PWY-7221: guanosine ribonucleotides de novo biosynthesis	PWY-6168: flavin biosynthesis III (fungi)	0.623506	0	2.46726e-20	0.000341246	-	0.864062	0.864998	0	0.000375227	0.851129	0.877606
PWY-6969: TCA cycle V (2-oxoglutarate:ferredoxin oxidoreductase)_with_PWY-5103: L-isoleucine biosynthesis III	PWY-6969: TCA cycle V (2-oxoglutarate:ferredoxin oxidoreductase)	PWY-5103: L-isoleucine biosynthesis III	-0.0496093	0.302111	2.49535e-20	0.000340741	-	-0.232692	-0.274137	0.05	0.0859625	-0.194381	0.810179
PWY-6168: flavin biosynthesis III (fungi)_with_NONOXIPENT-PWY: pentose phosphate pathway (non-oxidative branch)	PWY-6168: flavin biosynthesis III (fungi)	NONOXIPENT-PWY: pentose phosphate pathway (non-oxidative branch)	0.621806	0	2.50824e-20	0.000340237	-	0.812391	0.821118	0	0.00848687	0.747948	0.5276
PWY-6969: TCA cycle V (2-oxoglutarate:ferredoxin oxidoreductase)_with_BRANCHED-CHAIN-AA-SYN-PWY: superpathway of branched amino acid biosynthesis	PWY-6969: TCA cycle V (2-oxoglutarate:ferredoxin oxidoreductase)	BRANCHED-CHAIN-AA-SYN-PWY: superpathway of branched amino acid biosynthesis	-0.0517185	0.281222	2.56009e-20	0.000339734	-	-0.244756	-0.286907	0.01	0.0685569	-0.207619	0.815367
PWY-6507: 4-deoxy-L-threo-hex-4-enopyranuronate degradation_with_ASPASN-PWY: superpathway of L-aspartate and L-asparagine biosynthesis	PWY-6507: 4-deoxy-L-threo-hex-4-enopyranuronate degradation	ASPASN-PWY: superpathway of L-aspartate and L-asparagine biosynthesis	0.390851	0	2.66636e-20	0.000339233	-	0.525306	0.554116	0	0.12912	0.478925	0.742499
PWY-7219: adenosine ribonucleotides de novo biosynthesis_with_PWY-6969: TCA cycle V (2-oxoglutarate:ferredoxin oxidoreductase)	PWY-7219: adenosine ribonucleotides de novo biosynthesis	PWY-6969: TCA cycle V (2-oxoglutarate:ferredoxin oxidoreductase)	-0.0763708	0.106846	3.08911e-20	0.000338733	-	-0.358945	-0.36536	0	0.0138209	-0.382094	0.878688
PWY-6124: inosine-5'-phosphate biosynthesis II_with_PANTO-PWY: phosphopantothenate biosynthesis I	PWY-6124: inosine-5'-phosphate biosynthesis II	PANTO-PWY: phosphopantothenate biosynthesis I	0.4555	0	3.09005e-20	0.000338235	-	0.696581	0.69949	0	0.00961678	0.72918	0.775844
PWY0-845: superpathway of pyridoxal 5'-phosphate biosynthesis and salvage_with_PWY-6606: guanosine nucleotides degradation II	PWY0-845: superpathway of pyridoxal 5'-phosphate biosynthesis and salvage	PWY-6606: guanosine nucleotides degradation II	0.257269	0	3.23567e-20	0.000337739	-	0.01038	0.00230897	0.93	0.0386154	-0.060069	0.665878
PYRIDNUCSYN-PWY: NAD biosynthesis I (from aspartate)_with_PWY-6123: inosine-5'-phosphate biosynthesis I	PYRIDNUCSYN-PWY: NAD biosynthesis I (from aspartate)	PWY-6123: inosine-5'-phosphate biosynthesis I	0.458235	0	3.54975e-20	0.000337243	-	0.504465	0.487004	0	0.822205	0.289631	0.148927
UNINTEGRATED_with_PRPP-PWY: superpathway of histidine, purine, and pyrimidine biosynthesis	UNINTEGRATED	PRPP-PWY: superpathway of histidine, purine, and pyrimidine biosynthesis	0.387351	0	3.60601e-20	0.00033675	-	-0.174502	-0.185157	0.14	2.10809e-06	0.00982896	0.255324
PYRIDNUCSYN-PWY: NAD biosynthesis I (from aspartate)_with_PWY-7229: superpathway of adenosine nucleotides de novo biosynthesis I	PYRIDNUCSYN-PWY: NAD biosynthesis I (from aspartate)	PWY-7229: superpathway of adenosine nucleotides de novo biosynthesis I	0.441221	0	3.74783e-20	0.000336257	-	0.460211	0.463088	0	0.936323	0.374901	0.564906
PWY0-1296: purine ribonucleosides degradation_with_PWY-1269: CMP-3-deoxy-D-manno-octulosonate biosynthesis I	PWY0-1296: purine ribonucleosides degradation	PWY-1269: CMP-3-deoxy-D-manno-octulosonate biosynthesis I	-0.100844	0.0315262	3.7544e-20	0.000335766	-	0.422806	0.422422	0	4.05273e-06	0.343408	0.598293
PWY0-845: superpathway of pyridoxal 5'-phosphate biosynthesis and salvage_with_PWY-5659: GDP-mannose biosynthesis	PWY0-845: superpathway of pyridoxal 5'-phosphate biosynthesis and salvage	PWY-5659: GDP-mannose biosynthesis	0.43121	0	4.05515e-20	0.000335277	-	0.595461	0.596745	0	0.104857	0.684622	0.476576
HOMOSER-METSYN-PWY: L-methionine biosynthesis I_with_ARGININE-SYN4-PWY: L-ornithine de novo biosynthesis	HOMOSER-METSYN-PWY: L-methionine biosynthesis I	ARGININE-SYN4-PWY: L-ornithine de novo biosynthesis	0.264964	0	4.05735e-20	0.000334789	-	0.0931009	0.0933564	0.39	0.170051	-0.0430925	0.403034
PWY-6969: TCA cycle V (2-oxoglutarate:ferredoxin oxidoreductase)_with_PWY-6277: superpathway of 5-aminoimidazole ribonucleotide biosynthesis	PWY-6969: TCA cycle V (2-oxoglutarate:ferredoxin oxidoreductase)	PWY-6277: superpathway of 5-aminoimidazole ribonucleotide biosynthesis	-0.0739071	0.119049	4.34929e-20	0.000334302	-	-0.337133	-0.38003	0	0.0123736	-0.284707	0.73543
PWY0-1298: superpathway of pyrimidine deoxyribonucleosides degradation_with_PWY-6897: thiamin salvage II	PWY0-1298: superpathway of pyrimidine deoxyribonucleosides degradation	PWY-6897: thiamin salvage II	0.256347	0	4.37197e-20	0.000333817	-	-0.000491296	-0.0390733	1	0.0162802	0.052392	0.745889
PWY66-409: superpathway of purine nucleotide salvage_with_PWY-6608: guanosine nucleotides degradation III	PWY66-409: superpathway of purine nucleotide salvage	PWY-6608: guanosine nucleotides degradation III	-0.0296507	0.545544	4.38104e-20	0.000333333	IBD	0.111835	0.105354	0.35	0.309196	0.0947466	0.916208
TRNA-CHARGING-PWY: tRNA charging_with_P23-PWY: reductive TCA cycle I	TRNA-CHARGING-PWY: tRNA charging	P23-PWY: reductive TCA cycle I	-0.0523499	0.275206	4.45578e-20	0.000332851	-	-0.0469292	-0.0402552	0.71	0.901244	-0.0482065	0.993752
PYRIDOXSYN-PWY: pyridoxal 5'-phosphate biosynthesis I_with_PWY0-1298: superpathway of pyrimidine deoxyribonucleosides degradation	PYRIDOXSYN-PWY: pyridoxal 5'-phosphate biosynthesis I	PWY0-1298: superpathway of pyrimidine deoxyribonucleosides degradation	0.137885	0.00300085	4.76955e-20	0.00033237	-	0.0607141	0.0461305	0.63	0.458784	-0.036096	0.552794
PWY-6969: TCA cycle V (2-oxoglutarate:ferredoxin oxidoreductase)_with_PWY-6122: 5-aminoimidazole ribonucleotide biosynthesis II	PWY-6969: TCA cycle V (2-oxoglutarate:ferredoxin oxidoreductase)	PWY-6122: 5-aminoimidazole ribonucleotide biosynthesis II	-0.0732144	0.122652	4.96702e-20	0.00033189	-	-0.337635	-0.380553	0	0.0119925	-0.278537	0.703507
PWY-3841: folate transformations II_with_COBALSYN-PWY: adenosylcobalamin salvage from cobinamide I	PWY-3841: folate transformations II	COBALSYN-PWY: adenosylcobalamin salvage from cobinamide I	0.380601	0	5.03886e-20	0.000331412	IBD	0.408198	0.423773	0	0.729602	0.384997	0.876992
PWY-7282: 4-amino-2-methyl-5-phosphomethylpyrimidine biosynthesis (yeast)_with_P185-PWY: formaldehyde assimilation III (dihydroxyacetone cycle)	PWY-7282: 4-amino-2-methyl-5-phosphomethylpyrimidine biosynthesis (yeast)	P185-PWY: formaldehyde assimilation III (dihydroxyacetone cycle)	0.254379	0	5.14027e-20	0.000330935	-	0.151416	0.143642	0.19	0.351351	0.119195	0.84213
P42-PWY: incomplete reductive TCA cycle_with_GLYCOGENSYNTH-PWY: glycogen biosynthesis I (from ADP-D-Glucose)	P42-PWY: incomplete reductive TCA cycle	GLYCOGENSYNTH-PWY: glycogen biosynthesis I (from ADP-D-Glucose)	0.291577	0	5.1439e-20	0.00033046	-	0.515312	0.524039	0	0.026126	0.186238	0.0288233
PWY-1269: CMP-3-deoxy-D-manno-octulosonate biosynthesis I_with_PWY-1042: glycolysis IV (plant cytosol)	PWY-1269: CMP-3-deoxy-D-manno-octulosonate biosynthesis I	PWY-1042: glycolysis IV (plant cytosol)	-0.0445408	0.356097	5.60444e-20	0.000344333	-	0.730327	0.6831	0	1.86219e-14	0.696722	0.76891
PWYG-321: mycolate biosynthesis_with_HSERMETANA-PWY: L-methionine biosynthesis III	PWYG-321: mycolate biosynthesis	HSERMETANA-PWY: L-methionine biosynthesis III	-0.00127635	0.980003	5.62738e-20	0.00034384	-	0.0952765	0.045431	0.35	0.672682	0.262252	0.29694
PWY-6125: superpathway of guanosine nucleotides de novo biosynthesis II_with_GALACTUROCAT-PWY: D-galacturonate degradation I	PWY-6125: superpathway of guanosine nucleotides de novo biosynthesis II	GALACTUROCAT-PWY: D-galacturonate degradation I	0.10152	0.0303548	5.74868e-20	0.000343348	-	0.43215	0.444699	0	0.00377489	0.305693	0.403669
PWY-7282: 4-amino-2-methyl-5-phosphomethylpyrimidine biosynthesis (yeast)_with_PWY-6608: guanosine nucleotides degradation III	PWY-7282: 4-amino-2-methyl-5-phosphomethylpyrimidine biosynthesis (yeast)	PWY-6608: guanosine nucleotides degradation III	0.264936	0	6.19711e-20	0.000342857	-	-0.0331196	-0.0558159	0.74	0.00915166	0.0672745	0.538125
TRNA-CHARGING-PWY: tRNA charging_with_PWY-5692: allantoin degradation to glyoxylate II	TRNA-CHARGING-PWY: tRNA charging	PWY-5692: allantoin degradation to glyoxylate II	0.0788155	0.0956366	6.30193e-20	0.000342368	-	-0.0436985	-0.0369371	0.68	0.362581	-0.0432967	0.998035
PWY-6969: TCA cycle V (2-oxoglutarate:ferredoxin oxidoreductase)_with_DENOVOPURINE2-PWY: superpathway of purine nucleotides de novo biosynthesis II	PWY-6969: TCA cycle V (2-oxoglutarate:ferredoxin oxidoreductase)	DENOVOPURINE2-PWY: superpathway of purine nucleotides de novo biosynthesis II	-0.0811448	0.0859647	6.39923e-20	0.00034188	-	-0.0200351	-0.0567286	0.82	0.765182	0.0391653	0.716827
PWY-7003: glycerol degradation to butanol_with_PWY-6901: superpathway of glucose and xylose degradation	PWY-7003: glycerol degradation to butanol	PWY-6901: superpathway of glucose and xylose degradation	0.246716	0	6.42736e-20	0.000341394	IBD	-0.0870573	-0.0966964	0.52	0.00513301	-0.0447222	0.794963
PWY-6386: UDP-N-acetylmuramoyl-pentapeptide biosynthesis II (lysine-containing)_with_PRPP-PWY: superpathway of histidine, purine, and pyrimidine biosynthesis	PWY-6386: UDP-N-acetylmuramoyl-pentapeptide biosynthesis II (lysine-containing)	PRPP-PWY: superpathway of histidine, purine, and pyrimidine biosynthesis	0.388439	0	6.46088e-20	0.000340909	-	-0.0455454	-0.0435667	0.65	0.00036253	0.117189	0.317067
PWY-7221: guanosine ribonucleotides de novo biosynthesis_with_PRPP-PWY: superpathway of histidine, purine, and pyrimidine biosynthesis	PWY-7221: guanosine ribonucleotides de novo biosynthesis	PRPP-PWY: superpathway of histidine, purine, and pyrimidine biosynthesis	0.366465	0	6.64217e-20	0.000340426	-	-0.0701879	-0.0720054	0.53	0.000341899	0.122248	0.236286
PYRIDOXSYN-PWY: pyridoxal 5'-phosphate biosynthesis I_with_PWY-3001: superpathway of L-isoleucine biosynthesis I	PYRIDOXSYN-PWY: pyridoxal 5'-phosphate biosynthesis I	PWY-3001: superpathway of L-isoleucine biosynthesis I	0.15323	0.000915326	6.66281e-20	0.000339943	-	0.517279	0.51144	0	0.000986188	0.637861	0.364403
SER-GLYSYN-PWY: superpathway of L-serine and glycine biosynthesis I_with_ARGININE-SYN4-PWY: L-ornithine de novo biosynthesis	SER-GLYSYN-PWY: superpathway of L-serine and glycine biosynthesis I	ARGININE-SYN4-PWY: L-ornithine de novo biosynthesis	0.338286	0	7.09046e-20	0.000339463	-	0.27486	0.263729	0	0.534417	0.330167	0.722228
PWY0-845: superpathway of pyridoxal 5'-phosphate biosynthesis and salvage_with_PWY-7199: pyrimidine deoxyribonucleosides salvage	PWY0-845: superpathway of pyridoxal 5'-phosphate biosynthesis and salvage	PWY-7199: pyrimidine deoxyribonucleosides salvage	0.206636	6.89715e-06	7.26796e-20	0.000338983	-	0.36079	0.344649	0	0.241229	0.335204	0.867259
PWY-7282: 4-amino-2-methyl-5-phosphomethylpyrimidine biosynthesis (yeast)_with_P461-PWY: hexitol fermentation to lactate, formate, ethanol and acetate	PWY-7282: 4-amino-2-methyl-5-phosphomethylpyrimidine biosynthesis (yeast)	P461-PWY: hexitol fermentation to lactate, formate, ethanol and acetate	0.134353	0.00385706	7.27001e-20	0.000338505	-	-0.0684541	-0.0830777	0.55	0.0765049	-0.117201	0.764254
PWY-7663: gondoate biosynthesis (anaerobic)_with_PWY-6737: starch degradation V	PWY-7663: gondoate biosynthesis (anaerobic)	PWY-6737: starch degradation V	0.574805	0	7.31736e-20	0.000338028	-	0.704061	0.699247	0	0.162508	0.717471	0.907064
PWY-6168: flavin biosynthesis III (fungi)_with_PWY-6123: inosine-5'-phosphate biosynthesis I	PWY-6168: flavin biosynthesis III (fungi)	PWY-6123: inosine-5'-phosphate biosynthesis I	0.520116	0	7.38571e-20	0.000337553	-	0.830472	0.832295	0	3.30968e-05	0.80676	0.800372
PWY-7282: 4-amino-2-methyl-5-phosphomethylpyrimidine biosynthesis (yeast)_with_PWY-7234: inosine-5'-phosphate biosynthesis III	PWY-7282: 4-amino-2-methyl-5-phosphomethylpyrimidine biosynthesis (yeast)	PWY-7234: inosine-5'-phosphate biosynthesis III	0.166162	0.000315433	7.42404e-20	0.000337079	-	0.0624088	0.0786133	0.63	0.471029	0.332333	0.0886956
PWY-7208: superpathway of pyrimidine nucleobases salvage_with_PRPP-PWY: superpathway of histidine, purine, and pyrimidine biosynthesis	PWY-7208: superpathway of pyrimidine nucleobases salvage	PRPP-PWY: superpathway of histidine, purine, and pyrimidine biosynthesis	0.250236	0	7.69814e-20	0.000336606	-	0.00414294	-0.00459604	0.98	0.0379157	0.0480346	0.787978
PWY0-845: superpathway of pyridoxal 5'-phosphate biosynthesis and salvage_with_PWY-7400: L-arginine biosynthesis IV (archaebacteria)	PWY0-845: superpathway of pyridoxal 5'-phosphate biosynthesis and salvage	PWY-7400: L-arginine biosynthesis IV (archaebacteria)	0.139651	0.00264804	7.89079e-20	0.000336134	-	-0.0947095	-0.116826	0.47	0.0372093	-0.11145	0.91791
PYRIDOXSYN-PWY: pyridoxal 5'-phosphate biosynthesis I_with_PWY-6122: 5-aminoimidazole ribonucleotide biosynthesis II	PYRIDOXSYN-PWY: pyridoxal 5'-phosphate biosynthesis I	PWY-6122: 5-aminoimidazole ribonucleotide biosynthesis II	0.209171	4.63097e-06	7.92408e-20	0.000335664	-	0.468984	0.467941	0	0.0199059	0.567378	0.480394
PYRIDOXSYN-PWY: pyridoxal 5'-phosphate biosynthesis I_with_PWY-5347: superpathway of L-methionine biosynthesis (transsulfuration)	PYRIDOXSYN-PWY: pyridoxal 5'-phosphate biosynthesis I	PWY-5347: superpathway of L-methionine biosynthesis (transsulfuration)	0.120648	0.00964896	8.1539e-20	0.000335196	-	0.46138	0.452366	0	0.00313539	0.256704	0.176674
UNMAPPED_with_PRPP-PWY: superpathway of histidine, purine, and pyrimidine biosynthesis	UNMAPPED	PRPP-PWY: superpathway of histidine, purine, and pyrimidine biosynthesis	0.329711	0	8.26779e-20	0.000334728	-	-0.184412	-0.191239	0.17	1.48789e-05	-0.176461	0.960521
GALACT-GLUCUROCAT-PWY: superpathway of hexuronide and hexuronate degradation_with_DENOVOPURINE2-PWY: superpathway of purine nucleotides de novo biosynthesis II	GALACT-GLUCUROCAT-PWY: superpathway of hexuronide and hexuronate degradation	DENOVOPURINE2-PWY: superpathway of purine nucleotides de novo biosynthesis II	0.202972	1.08123e-05	8.31373e-20	0.000334262	-	0.303517	0.310238	0.01	0.440025	0.480551	0.236438
PYRIDOXSYN-PWY: pyridoxal 5'-phosphate biosynthesis I_with_PWY-6277: superpathway of 5-aminoimidazole ribonucleotide biosynthesis	PYRIDOXSYN-PWY: pyridoxal 5'-phosphate biosynthesis I	PWY-6277: superpathway of 5-aminoimidazole ribonucleotide biosynthesis	0.209765	4.34959e-06	8.37173e-20	0.000333797	-	0.482114	0.481218	0	0.0139304	0.552205	0.615731
PWY0-845: superpathway of pyridoxal 5'-phosphate biosynthesis and salvage_with_PWY-5154: L-arginine biosynthesis III (via N-acetyl-L-citrulline)	PWY0-845: superpathway of pyridoxal 5'-phosphate biosynthesis and salvage	PWY-5154: L-arginine biosynthesis III (via N-acetyl-L-citrulline)	0.36582	0	8.54724e-20	0.000333333	-	-0.0953186	-0.122316	0.45	6.14589e-05	-0.145508	0.756792
THISYNARA-PWY: superpathway of thiamin diphosphate biosynthesis III (eukaryotes)_with_PYRIDOXSYN-PWY: pyridoxal 5'-phosphate biosynthesis I	THISYNARA-PWY: superpathway of thiamin diphosphate biosynthesis III (eukaryotes)	PYRIDOXSYN-PWY: pyridoxal 5'-phosphate biosynthesis I	0.273528	0	8.80196e-20	0.000332871	-	0.684892	0.679937	0	2.37828e-05	0.795991	0.309774
PWY66-409: superpathway of purine nucleotide salvage_with_PWY-6305: putrescine biosynthesis IV	PWY66-409: superpathway of purine nucleotide salvage	PWY-6305: putrescine biosynthesis IV	-0.142151	0.00220265	8.8201e-20	0.00033241	IBD	-0.117781	-0.131132	0.31	0.986166	0.0370077	0.341343
PWY-6168: flavin biosynthesis III (fungi)_with_PWY-6126: superpathway of adenosine nucleotides de novo biosynthesis II	PWY-6168: flavin biosynthesis III (fungi)	PWY-6126: superpathway of adenosine nucleotides de novo biosynthesis II	0.499262	0	9.53367e-20	0.00033195	-	0.789618	0.801864	0	0.000164612	0.81864	0.764894
PWY-6353: purine nucleotides degradation II (aerobic)_with_PWY-6126: superpathway of adenosine nucleotides de novo biosynthesis II	PWY-6353: purine nucleotides degradation II (aerobic)	PWY-6126: superpathway of adenosine nucleotides de novo biosynthesis II	0.182982	7.39824e-05	9.70797e-20	0.000331492	IBD	-0.11961	-0.130222	0.35	0.0100301	-0.152816	0.837349
PWY-6609: adenine and adenosine salvage III_with_PWY-1269: CMP-3-deoxy-D-manno-octulosonate biosynthesis I	PWY-6609: adenine and adenosine salvage III	PWY-1269: CMP-3-deoxy-D-manno-octulosonate biosynthesis I	-0.118079	0.0114061	9.82469e-20	0.000331034	-	0.793314	0.799132	0	1.00101e-28	0.691454	0.350445
PWY-7663: gondoate biosynthesis (anaerobic)_with_PWY-5695: urate biosynthesis/inosine 5'-phosphate degradation	PWY-7663: gondoate biosynthesis (anaerobic)	PWY-5695: urate biosynthesis/inosine 5'-phosphate degradation	0.665734	0	9.83753e-20	0.000330579	-	0.864172	0.8819	0	0.00090366	0.873311	0.910023
PWY66-409: superpathway of purine nucleotide salvage_with_PWY-6353: purine nucleotides degradation II (aerobic)	PWY66-409: superpathway of purine nucleotide salvage	PWY-6353: purine nucleotides degradation II (aerobic)	0.274354	0	1.01607e-19	0.000330124	IBD	0.509213	0.509242	0	0.035615	0.546767	0.786503
PWY-7219: adenosine ribonucleotides de novo biosynthesis_with_PRPP-PWY: superpathway of histidine, purine, and pyrimidine biosynthesis	PWY-7219: adenosine ribonucleotides de novo biosynthesis	PRPP-PWY: superpathway of histidine, purine, and pyrimidine biosynthesis	0.379227	0	1.08307e-19	0.00032967	-	-0.0714945	-0.0727541	0.55	0.000222474	0.0962277	0.302637
PWY-7222: guanosine deoxyribonucleotides de novo biosynthesis II_with_PWY-7211: superpathway of pyrimidine deoxyribonucleotides de novo biosynthesis	PWY-7222: guanosine deoxyribonucleotides de novo biosynthesis II	PWY-7211: superpathway of pyrimidine deoxyribonucleotides de novo biosynthesis	0.295578	0	1.08484e-19	0.000329218	-	0.252144	0.266618	0.02	0.772198	0.395065	0.353602
PYRIDOXSYN-PWY: pyridoxal 5'-phosphate biosynthesis I_with_PWY-6123: inosine-5'-phosphate biosynthesis I	PYRIDOXSYN-PWY: pyridoxal 5'-phosphate biosynthesis I	PWY-6123: inosine-5'-phosphate biosynthesis I	0.0567809	0.235234	1.09336e-19	0.000328767	-	0.736571	0.734158	0	6.52906e-14	0.832059	0.344458
TCA: TCA cycle I (prokaryotic)_with_PWY-7221: guanosine ribonucleotides de novo biosynthesis	TCA: TCA cycle I (prokaryotic)	PWY-7221: guanosine ribonucleotides de novo biosynthesis	-0.0732117	0.122658	1.09868e-19	0.000328317	-	-0.3769	-0.422036	0	0.00331018	-0.387605	0.943441
URDEGR-PWY: superpathway of allantoin degradation in plants_with_DTDPRHAMSYN-PWY: dTDP-L-rhamnose biosynthesis I	URDEGR-PWY: superpathway of allantoin degradation in plants	DTDPRHAMSYN-PWY: dTDP-L-rhamnose biosynthesis I	0.0957639	0.0415244	1.10753e-19	0.000327869	-	0.0147066	0.0317811	0.88	0.729319	0.0369521	0.891601
PWY-6969: TCA cycle V (2-oxoglutarate:ferredoxin oxidoreductase)_with_PEPTIDOGLYCANSYN-PWY: peptidoglycan biosynthesis I (meso-diaminopimelate containing)	PWY-6969: TCA cycle V (2-oxoglutarate:ferredoxin oxidoreductase)	PEPTIDOGLYCANSYN-PWY: peptidoglycan biosynthesis I (meso-diaminopimelate containing)	-0.084582	0.0730446	1.12211e-19	0.000327422	-	-0.35954	-0.397257	0	0.0104136	-0.373657	0.925966
PWY-6969: TCA cycle V (2-oxoglutarate:ferredoxin oxidoreductase)_with_PWY-6387: UDP-N-acetylmuramoyl-pentapeptide biosynthesis I (meso-diaminopimelate containing)	PWY-6969: TCA cycle V (2-oxoglutarate:ferredoxin oxidoreductase)	PWY-6387: UDP-N-acetylmuramoyl-pentapeptide biosynthesis I (meso-diaminopimelate containing)	-0.0855551	0.0696855	1.16999e-19	0.000340599	-	-0.342523	-0.379768	0	0.0170827	-0.377154	0.82016
PWY-6386: UDP-N-acetylmuramoyl-pentapeptide biosynthesis II (lysine-containing)_with_P42-PWY: incomplete reductive TCA cycle	PWY-6386: UDP-N-acetylmuramoyl-pentapeptide biosynthesis II (lysine-containing)	P42-PWY: incomplete reductive TCA cycle	0.37708	0	1.18302e-19	0.000340136	-	0.213141	0.215345	0.1	0.160034	0.284076	0.653599
PWY-7229: superpathway of adenosine nucleotides de novo biosynthesis I_with_PWY-6545: pyrimidine deoxyribonucleotides de novo biosynthesis III	PWY-7229: superpathway of adenosine nucleotides de novo biosynthesis I	PWY-6545: pyrimidine deoxyribonucleotides de novo biosynthesis III	0.499666	0	1.23749e-19	0.000339674	-	0.785676	0.798138	0	0.000170189	0.730277	0.602669
PWY-7208: superpathway of pyrimidine nucleobases salvage_with_PWY-6353: purine nucleotides degradation II (aerobic)	PWY-7208: superpathway of pyrimidine nucleobases salvage	PWY-6353: purine nucleotides degradation II (aerobic)	0.225315	0	1.24386e-19	0.000339213	IBD	-0.0765672	-0.0886856	0.5	0.0102368	-0.174612	0.544561
PWY-6113: superpathway of mycolate biosynthesis_with_NONMEVIPP-PWY: methylerythritol phosphate pathway I	PWY-6113: superpathway of mycolate biosynthesis	NONMEVIPP-PWY: methylerythritol phosphate pathway I	0.00615196	0.90389	1.25029e-19	0.000338753	-	0.0415839	-0.0282288	0.72	0.846333	0.126635	0.600865
PWY-7196: superpathway of pyrimidine ribonucleosides salvage_with_PWY-6113: superpathway of mycolate biosynthesis	PWY-7196: superpathway of pyrimidine ribonucleosides salvage	PWY-6113: superpathway of mycolate biosynthesis	0.105766	0.0238983	1.28437e-19	0.000338295	-	0.226702	0.238582	0.04	0.262963	0.141791	0.596443
PWY-841: superpathway of purine nucleotides de novo biosynthesis I_with_PWY-7282: 4-amino-2-methyl-5-phosphomethylpyrimidine biosynthesis (yeast)	PWY-841: superpathway of purine nucleotides de novo biosynthesis I	PWY-7282: 4-amino-2-methyl-5-phosphomethylpyrimidine biosynthesis (yeast)	0.405754	0	1.3721e-19	0.000337838	-	0.119501	0.102596	0.32	0.00954872	0.127389	0.961175
RHAMCAT-PWY: L-rhamnose degradation I_with_ARGININE-SYN4-PWY: L-ornithine de novo biosynthesis	RHAMCAT-PWY: L-rhamnose degradation I	ARGININE-SYN4-PWY: L-ornithine de novo biosynthesis	0.418812	0	1.39754e-19	0.000337382	-	0.667149	0.663366	0	0.0106447	0.687988	0.86223
PWY-6609: adenine and adenosine salvage III_with_PWY-6353: purine nucleotides degradation II (aerobic)	PWY-6609: adenine and adenosine salvage III	PWY-6353: purine nucleotides degradation II (aerobic)	0.302123	0	1.40656e-19	0.000336927	IBD	-0.063194	-0.0763235	0.55	0.00205007	-0.146191	0.608998
PWY-7196: superpathway of pyrimidine ribonucleosides salvage_with_ARGININE-SYN4-PWY: L-ornithine de novo biosynthesis	PWY-7196: superpathway of pyrimidine ribonucleosides salvage	ARGININE-SYN4-PWY: L-ornithine de novo biosynthesis	0.504727	0	1.40843e-19	0.000336474	-	0.14988	0.151843	0.19	0.00345665	0.315517	0.295216
PWY-7222: guanosine deoxyribonucleotides de novo biosynthesis II_with_PWY-5177: glutaryl-CoA degradation	PWY-7222: guanosine deoxyribonucleotides de novo biosynthesis II	PWY-5177: glutaryl-CoA degradation	0.232067	0	1.43485e-19	0.000336022	-	0.457811	0.472086	0	0.0446174	0.3291	0.390096
TCA: TCA cycle I (prokaryotic)_with_PWY-7187: pyrimidine deoxyribonucleotides de novo biosynthesis II	TCA: TCA cycle I (prokaryotic)	PWY-7187: pyrimidine deoxyribonucleotides de novo biosynthesis II	-0.0252365	0.60859	1.54298e-19	0.00033557	-	-0.113353	-0.148303	0.28	0.375911	-0.0985688	0.927454
PWY-7199: pyrimidine deoxyribonucleosides salvage_with_NONMEVIPP-PWY: methylerythritol phosphate pathway I	PWY-7199: pyrimidine deoxyribonucleosides salvage	NONMEVIPP-PWY: methylerythritol phosphate pathway I	0.471789	0	1.56256e-19	0.000335121	-	0.479771	0.480237	0	0.995766	0.510279	0.829728
PWY-6545: pyrimidine deoxyribonucleotides de novo biosynthesis III_with_PWY-6126: superpathway of adenosine nucleotides de novo biosynthesis II	PWY-6545: pyrimidine deoxyribonucleotides de novo biosynthesis III	PWY-6126: superpathway of adenosine nucleotides de novo biosynthesis II	0.491055	0	1.56727e-19	0.000334672	-	0.759491	0.763888	0	0.00133273	0.700326	0.595736
PWY-6969: TCA cycle V (2-oxoglutarate:ferredoxin oxidoreductase)_with_PWY-6386: UDP-N-acetylmuramoyl-pentapeptide biosynthesis II (lysine-containing)	PWY-6969: TCA cycle V (2-oxoglutarate:ferredoxin oxidoreductase)	PWY-6386: UDP-N-acetylmuramoyl-pentapeptide biosynthesis II (lysine-containing)	-0.0867381	0.0657912	1.56841e-19	0.000334225	-	-0.302458	-0.336339	0	0.0485745	-0.361093	0.703345
PWY-6387: UDP-N-acetylmuramoyl-pentapeptide biosynthesis I (meso-diaminopimelate containing)_with_PRPP-PWY: superpathway of histidine, purine, and pyrimidine biosynthesis	PWY-6387: UDP-N-acetylmuramoyl-pentapeptide biosynthesis I (meso-diaminopimelate containing)	PRPP-PWY: superpathway of histidine, purine, and pyrimidine biosynthesis	0.394834	0	1.57077e-19	0.000333778	-	-0.0815095	-0.0803361	0.47	8.40457e-05	0.100987	0.261738
TRNA-CHARGING-PWY: tRNA charging_with_TCA: TCA cycle I (prokaryotic)	TRNA-CHARGING-PWY: tRNA charging	TCA: TCA cycle I (prokaryotic)	-0.01543	0.75767	1.57396e-19	0.000333333	-	-0.1941	-0.195424	0.12	0.146516	-0.163774	0.850269
PWY-7282: 4-amino-2-methyl-5-phosphomethylpyrimidine biosynthesis (yeast)_with_PWY-7196: superpathway of pyrimidine ribonucleosides salvage	PWY-7282: 4-amino-2-methyl-5-phosphomethylpyrimidine biosynthesis (yeast)	PWY-7196: superpathway of pyrimidine ribonucleosides salvage	0.382999	0	1.6218e-19	0.000332889	-	0.182151	0.192547	0.13	0.110164	0.355716	0.267852
PWY-5104: L-isoleucine biosynthesis IV_with_NAD-BIOSYNTHESIS-II: NAD salvage pathway II	PWY-5104: L-isoleucine biosynthesis IV	NAD-BIOSYNTHESIS-II: NAD salvage pathway II	-0.273538	0	1.64941e-19	0.000332447	-	-0.403465	-0.496995	0	0.044295	-0.299721	0.496711
PYRIDOXSYN-PWY: pyridoxal 5'-phosphate biosynthesis I_with_PWY-5097: L-lysine biosynthesis VI	PYRIDOXSYN-PWY: pyridoxal 5'-phosphate biosynthesis I	PWY-5097: L-lysine biosynthesis VI	0.322389	0	1.67029e-19	0.000332005	-	0.649599	0.646976	0	0.000939491	0.739115	0.445336
P42-PWY: incomplete reductive TCA cycle_with_COA-PWY-1: coenzyme A biosynthesis II (mammalian)	P42-PWY: incomplete reductive TCA cycle	COA-PWY-1: coenzyme A biosynthesis II (mammalian)	0.35553	0	1.68723e-19	0.000331565	-	0.236814	0.239688	0.04	0.357812	0.288768	0.741506
PWY-7220: adenosine deoxyribonucleotides de novo biosynthesis II_with_PWY-7211: superpathway of pyrimidine deoxyribonucleotides de novo biosynthesis	PWY-7220: adenosine deoxyribonucleotides de novo biosynthesis II	PWY-7211: superpathway of pyrimidine deoxyribonucleotides de novo biosynthesis	0.297607	0	1.69353e-19	0.000331126	-	0.255915	0.270451	0.01	0.783516	0.387195	0.394734
PWY-7282: 4-amino-2-methyl-5-phosphomethylpyrimidine biosynthesis (yeast)_with_PRPP-PWY: superpathway of histidine, purine, and pyrimidine biosynthesis	PWY-7282: 4-amino-2-methyl-5-phosphomethylpyrimidine biosynthesis (yeast)	PRPP-PWY: superpathway of histidine, purine, and pyrimidine biosynthesis	0.262408	0	1.75281e-19	0.000330688	-	-0.018882	-0.0250137	0.87	0.0193697	0.178155	0.223834
PWY-7187: pyrimidine deoxyribonucleotides de novo biosynthesis II_with_PWY-6168: flavin biosynthesis III (fungi)	PWY-7187: pyrimidine deoxyribonucleotides de novo biosynthesis II	PWY-6168: flavin biosynthesis III (fungi)	0.532816	0	1.82866e-19	0.000330251	-	0.468924	0.47019	0	0.571627	0.622567	0.259503
PWY-3781: aerobic respiration I (cytochrome c)_with_PWY-6527: stachyose degradation	PWY-3781: aerobic respiration I (cytochrome c)	PWY-6527: stachyose degradation	-0.257875	0	1.87318e-19	0.000329815	-	-0.186292	-0.223133	0.11	0.777946	-0.101757	0.600556
PWY-7220: adenosine deoxyribonucleotides de novo biosynthesis II_with_PWY-6168: flavin biosynthesis III (fungi)	PWY-7220: adenosine deoxyribonucleotides de novo biosynthesis II	PWY-6168: flavin biosynthesis III (fungi)	0.445448	0	1.87875e-19	0.000329381	-	0.732334	0.752213	0	0.000540476	0.764551	0.766038
PWY-6969: TCA cycle V (2-oxoglutarate:ferredoxin oxidoreductase)_with_PWY-6123: inosine-5'-phosphate biosynthesis I	PWY-6969: TCA cycle V (2-oxoglutarate:ferredoxin oxidoreductase)	PWY-6123: inosine-5'-phosphate biosynthesis I	-0.119702	0.0102612	1.89612e-19	0.000328947	-	-0.31375	-0.36767	0.01	0.0449862	-0.465075	0.312735
PWY-7222: guanosine deoxyribonucleotides de novo biosynthesis II_with_PWY-6168: flavin biosynthesis III (fungi)	PWY-7222: guanosine deoxyribonucleotides de novo biosynthesis II	PWY-6168: flavin biosynthesis III (fungi)	0.444579	0	1.9197e-19	0.000328515	-	0.742479	0.762478	0	0.000272253	0.755735	0.902466
PWY-6163: chorismate biosynthesis from 3-dehydroquinate_with_P42-PWY: incomplete reductive TCA cycle	PWY-6163: chorismate biosynthesis from 3-dehydroquinate	P42-PWY: incomplete reductive TCA cycle	0.4038	0	2.00417e-19	0.000328084	-	0.289541	0.281118	0	0.247181	0.255234	0.827135
VALSYN-PWY: L-valine biosynthesis_with_P42-PWY: incomplete reductive TCA cycle	VALSYN-PWY: L-valine biosynthesis	P42-PWY: incomplete reductive TCA cycle	0.405367	0	2.06579e-19	0.000327654	-	0.234197	0.229395	0.03	0.123914	0.273167	0.805092
PYRIDOXSYN-PWY: pyridoxal 5'-phosphate biosynthesis I_with_PANTOSYN-PWY: pantothenate and coenzyme A biosynthesis I	PYRIDOXSYN-PWY: pyridoxal 5'-phosphate biosynthesis I	PANTOSYN-PWY: pantothenate and coenzyme A biosynthesis I	0.355827	0	2.0992e-19	0.000327225	-	0.680501	0.682002	0	0.00060317	0.635172	0.712333
PWY-3841: folate transformations II_with_P42-PWY: incomplete reductive TCA cycle	PWY-3841: folate transformations II	P42-PWY: incomplete reductive TCA cycle	0.307965	0	2.10125e-19	0.000326797	-	0.204904	0.209566	0.05	0.418557	0.292386	0.579821
PWY-724: superpathway of L-lysine, L-threonine and L-methionine biosynthesis II_with_PWY-6969: TCA cycle V (2-oxoglutarate:ferredoxin oxidoreductase)	PWY-724: superpathway of L-lysine, L-threonine and L-methionine biosynthesis II	PWY-6969: TCA cycle V (2-oxoglutarate:ferredoxin oxidoreductase)	-0.0604512	0.205461	2.1013e-19	0.000326371	-	-0.245719	-0.263108	0.02	0.0969374	-0.36551	0.440139
PWY-6163: chorismate biosynthesis from 3-dehydroquinate_with_P162-PWY: L-glutamate degradation V (via hydroxyglutarate)	PWY-6163: chorismate biosynthesis from 3-dehydroquinate	P162-PWY: L-glutamate degradation V (via hydroxyglutarate)	0.394517	0	2.10622e-19	0.000325945	-	0.174826	0.15215	0.18	0.0360125	0.172719	0.989548
P42-PWY: incomplete reductive TCA cycle_with_ARO-PWY: chorismate biosynthesis I	P42-PWY: incomplete reductive TCA cycle	ARO-PWY: chorismate biosynthesis I	0.39657	0	2.12896e-19	0.000325521	-	0.303223	0.300038	0.01	0.438701	0.276971	0.866582
PWY-6901: superpathway of glucose and xylose degradation_with_P185-PWY: formaldehyde assimilation III (dihydroxyacetone cycle)	PWY-6901: superpathway of glucose and xylose degradation	P185-PWY: formaldehyde assimilation III (dihydroxyacetone cycle)	0.388231	0	2.16554e-19	0.000338101	-	-0.00349179	-0.0395672	0.97	0.000428294	-0.00397111	0.997658
PWY0-1298: superpathway of pyrimidine deoxyribonucleosides degradation_with_PWY-7282: 4-amino-2-methyl-5-phosphomethylpyrimidine biosynthesis (yeast)	PWY0-1298: superpathway of pyrimidine deoxyribonucleosides degradation	PWY-7282: 4-amino-2-methyl-5-phosphomethylpyrimidine biosynthesis (yeast)	0.129455	0.00540285	2.18869e-19	0.000337662	-	0.00246683	-0.0534498	0.96	0.139013	0.0463504	0.788025
TCA: TCA cycle I (prokaryotic)_with_PWY-7219: adenosine ribonucleotides de novo biosynthesis	TCA: TCA cycle I (prokaryotic)	PWY-7219: adenosine ribonucleotides de novo biosynthesis	-0.0513308	0.285019	2.25459e-19	0.000337224	-	-0.40319	-0.451689	0	0.000603137	-0.400285	0.984502
PWY-7282: 4-amino-2-methyl-5-phosphomethylpyrimidine biosynthesis (yeast)_with_PWY-6936: seleno-amino acid biosynthesis	PWY-7282: 4-amino-2-methyl-5-phosphomethylpyrimidine biosynthesis (yeast)	PWY-6936: seleno-amino acid biosynthesis	0.244208	0	2.32441e-19	0.000336788	-	-0.123917	-0.152876	0.28	0.00107712	-0.159629	0.825129
PWY-7279: aerobic respiration II (cytochrome c) (yeast)_with_PWY-6527: stachyose degradation	PWY-7279: aerobic respiration II (cytochrome c) (yeast)	PWY-6527: stachyose degradation	-0.288652	0	2.35342e-19	0.000336352	-	-0.217812	-0.257443	0.08	0.776067	-0.132303	0.594483
P42-PWY: incomplete reductive TCA cycle_with_COMPLETE-ARO-PWY: superpathway of aromatic amino acid biosynthesis	P42-PWY: incomplete reductive TCA cycle	COMPLETE-ARO-PWY: superpathway of aromatic amino acid biosynthesis	0.393515	0	2.36698e-19	0.000335917	-	0.301156	0.297472	0.02	0.442148	0.286591	0.925651
PWY-7220: adenosine deoxyribonucleotides de novo biosynthesis II_with_PWY-5177: glutaryl-CoA degradation	PWY-7220: adenosine deoxyribonucleotides de novo biosynthesis II	PWY-5177: glutaryl-CoA degradation	0.234401	0	2.45287e-19	0.000335484	-	0.443932	0.45799	0	0.0647984	0.332745	0.459169
PWY-7663: gondoate biosynthesis (anaerobic)_with_PWY-7111: pyruvate fermentation to isobutanol (engineered)	PWY-7663: gondoate biosynthesis (anaerobic)	PWY-7111: pyruvate fermentation to isobutanol (engineered)	0.607537	0	2.49822e-19	0.000335052	-	0.886896	0.890095	0	8.88673e-06	0.824952	0.462405
PWY-6606: guanosine nucleotides degradation II_with_PWY-6353: purine nucleotides degradation II (aerobic)	PWY-6606: guanosine nucleotides degradation II	PWY-6353: purine nucleotides degradation II (aerobic)	0.386685	0	2.51654e-19	0.00033462	IBD	0.286257	0.293447	0	0.428874	0.466062	0.232483
PWY0-1297: superpathway of purine deoxyribonucleosides degradation_with_NONMEVIPP-PWY: methylerythritol phosphate pathway I	PWY0-1297: superpathway of purine deoxyribonucleosides degradation	NONMEVIPP-PWY: methylerythritol phosphate pathway I	-0.0423678	0.381183	2.54152e-19	0.00033419	-	0.0273372	0.0298314	0.82	0.592714	-0.102658	0.424689
PWY-6121: 5-aminoimidazole ribonucleotide biosynthesis I_with_P42-PWY: incomplete reductive TCA cycle	PWY-6121: 5-aminoimidazole ribonucleotide biosynthesis I	P42-PWY: incomplete reductive TCA cycle	0.383564	0	2.58494e-19	0.000333761	-	0.327502	0.328969	0	0.627716	0.334589	0.963315
PRPP-PWY: superpathway of histidine, purine, and pyrimidine biosynthesis_with_PEPTIDOGLYCANSYN-PWY: peptidoglycan biosynthesis I (meso-diaminopimelate containing)	PRPP-PWY: superpathway of histidine, purine, and pyrimidine biosynthesis	PEPTIDOGLYCANSYN-PWY: peptidoglycan biosynthesis I (meso-diaminopimelate containing)	0.395969	0	2.65586e-19	0.000333333	-	-0.0760826	-0.0758696	0.51	0.000121241	0.0955863	0.291335
PWY-6124: inosine-5'-phosphate biosynthesis II_with_PWY-5659: GDP-mannose biosynthesis	PWY-6124: inosine-5'-phosphate biosynthesis II	PWY-5659: GDP-mannose biosynthesis	0.443544	0	2.69594e-19	0.000332907	IBD	0.741492	0.748287	0	0.000527411	0.785727	0.674645
PWY-7237: myo-, chiro- and scillo-inositol degradation_with_P162-PWY: L-glutamate degradation V (via hydroxyglutarate)	PWY-7237: myo-, chiro- and scillo-inositol degradation	P162-PWY: L-glutamate degradation V (via hydroxyglutarate)	0.304517	0	2.75496e-19	0.000332481	-	0.147349	0.153964	0.16	0.207261	0.0419033	0.515987
PWY-6969: TCA cycle V (2-oxoglutarate:ferredoxin oxidoreductase)_with_ILEUSYN-PWY: L-isoleucine biosynthesis I (from threonine)	PWY-6969: TCA cycle V (2-oxoglutarate:ferredoxin oxidoreductase)	ILEUSYN-PWY: L-isoleucine biosynthesis I (from threonine)	-0.0627558	0.188156	2.782e-19	0.000332056	-	-0.331893	-0.383588	0	0.00881186	-0.375192	0.776772
PWY-6124: inosine-5'-phosphate biosynthesis II_with_PWY-5188: tetrapyrrole biosynthesis I (from glutamate)	PWY-6124: inosine-5'-phosphate biosynthesis II	PWY-5188: tetrapyrrole biosynthesis I (from glutamate)	0.4242	0	2.80161e-19	0.000331633	IBD	0.121548	0.107992	0.32	0.00897246	0.160546	0.809348
PWY-6606: guanosine nucleotides degradation II_with_ARGININE-SYN4-PWY: L-ornithine de novo biosynthesis	PWY-6606: guanosine nucleotides degradation II	ARGININE-SYN4-PWY: L-ornithine de novo biosynthesis	0.330349	0	2.83599e-19	0.00033121	-	0.0335282	0.0362878	0.8	0.0167579	-0.0111928	0.784127
PWY-6124: inosine-5'-phosphate biosynthesis II_with_ARGININE-SYN4-PWY: L-ornithine de novo biosynthesis	PWY-6124: inosine-5'-phosphate biosynthesis II	ARGININE-SYN4-PWY: L-ornithine de novo biosynthesis	0.279441	0	2.83619e-19	0.000330789	-	0.702141	0.69554	0	9.11055e-06	0.726743	0.829495
PYRIDOXSYN-PWY: pyridoxal 5'-phosphate biosynthesis I_with_PWY-7237: myo-, chiro- and scillo-inositol degradation	PYRIDOXSYN-PWY: pyridoxal 5'-phosphate biosynthesis I	PWY-7237: myo-, chiro- and scillo-inositol degradation	0.232473	0	3.00399e-19	0.000343075	-	-0.00289687	-0.0119575	0.96	0.0475821	0.121788	0.443446
P42-PWY: incomplete reductive TCA cycle_with_ILEUSYN-PWY: L-isoleucine biosynthesis I (from threonine)	P42-PWY: incomplete reductive TCA cycle	ILEUSYN-PWY: L-isoleucine biosynthesis I (from threonine)	0.403795	0	3.02919e-19	0.00034264	-	0.248467	0.247172	0	0.203515	0.269807	0.892365
PWY-7282: 4-amino-2-methyl-5-phosphomethylpyrimidine biosynthesis (yeast)_with_PWY-6595: superpathway of guanosine nucleotides degradation (plants)	PWY-7282: 4-amino-2-methyl-5-phosphomethylpyrimidine biosynthesis (yeast)	PWY-6595: superpathway of guanosine nucleotides degradation (plants)	0.245168	0	3.0303e-19	0.000342205	-	0.0712955	0.0939039	0.47	0.21367	0.0340749	0.819425
PWY0-845: superpathway of pyridoxal 5'-phosphate biosynthesis and salvage_with_PWY0-162: superpathway of pyrimidine ribonucleotides de novo biosynthesis	PWY0-845: superpathway of pyridoxal 5'-phosphate biosynthesis and salvage	PWY0-162: superpathway of pyrimidine ribonucleotides de novo biosynthesis	0.43487	0	3.04812e-19	0.000341772	-	0.563658	0.565493	0	0.209709	0.547351	0.904407
PWY-7221: guanosine ribonucleotides de novo biosynthesis_with_COBALSYN-PWY: adenosylcobalamin salvage from cobinamide I	PWY-7221: guanosine ribonucleotides de novo biosynthesis	COBALSYN-PWY: adenosylcobalamin salvage from cobinamide I	0.444155	0	3.11633e-19	0.00034134	-	0.428181	0.436332	0	0.937077	0.415149	0.929862
PWY-6126: superpathway of adenosine nucleotides de novo biosynthesis II_with_GLUCUROCAT-PWY: superpathway of &beta;-D-glucuronide and D-glucuronate degradation	PWY-6126: superpathway of adenosine nucleotides de novo biosynthesis II	GLUCUROCAT-PWY: superpathway of &beta;-D-glucuronide and D-glucuronate degradation	0.217296	1.77363e-06	3.15921e-19	0.000340909	IBD	0.426101	0.442026	0	0.064593	0.282274	0.34486
PWY-6387: UDP-N-acetylmuramoyl-pentapeptide biosynthesis I (meso-diaminopimelate containing)_with_P42-PWY: incomplete reductive TCA cycle	PWY-6387: UDP-N-acetylmuramoyl-pentapeptide biosynthesis I (meso-diaminopimelate containing)	P42-PWY: incomplete reductive TCA cycle	0.375301	0	3.27461e-19	0.000340479	-	0.201645	0.204823	0.07	0.138577	0.289361	0.579119
VALSYN-PWY: L-valine biosynthesis_with_PWY-6969: TCA cycle V (2-oxoglutarate:ferredoxin oxidoreductase)	VALSYN-PWY: L-valine biosynthesis	PWY-6969: TCA cycle V (2-oxoglutarate:ferredoxin oxidoreductase)	-0.062198	0.192216	3.28003e-19	0.00034005	-	-0.324922	-0.355903	0	0.0124086	-0.376838	0.73413
VALSYN-PWY: L-valine biosynthesis_with_PWY-7663: gondoate biosynthesis (anaerobic)	VALSYN-PWY: L-valine biosynthesis	PWY-7663: gondoate biosynthesis (anaerobic)	0.606107	0	3.36205e-19	0.000339623	-	0.873388	0.872506	0	7.90961e-05	0.815887	0.510089
PWY-6123: inosine-5'-phosphate biosynthesis I_with_NONMEVIPP-PWY: methylerythritol phosphate pathway I	PWY-6123: inosine-5'-phosphate biosynthesis I	NONMEVIPP-PWY: methylerythritol phosphate pathway I	0.533323	0	3.36433e-19	0.000339196	IBD	0.770714	0.771041	0	0.00524972	0.763126	0.942275
PWY-7111: pyruvate fermentation to isobutanol (engineered)_with_PWY-6969: TCA cycle V (2-oxoglutarate:ferredoxin oxidoreductase)	PWY-7111: pyruvate fermentation to isobutanol (engineered)	PWY-6969: TCA cycle V (2-oxoglutarate:ferredoxin oxidoreductase)	-0.0630211	0.186218	3.41902e-19	0.00033877	-	-0.299218	-0.316797	0	0.0334095	-0.382299	0.588038
SALVADEHYPOX-PWY: adenosine nucleotides degradation II_with_PWY-7234: inosine-5'-phosphate biosynthesis III	SALVADEHYPOX-PWY: adenosine nucleotides degradation II	PWY-7234: inosine-5'-phosphate biosynthesis III	0.084994	0.0715745	3.68503e-19	0.000338346	IBD	-0.0445568	-0.0688642	0.75	0.208654	0.016	0.710607
PWY-5659: GDP-mannose biosynthesis_with_ARGININE-SYN4-PWY: L-ornithine de novo biosynthesis	PWY-5659: GDP-mannose biosynthesis	ARGININE-SYN4-PWY: L-ornithine de novo biosynthesis	0.469828	0	3.70851e-19	0.000337922	-	0.591276	0.542406	0	0.488595	0.715615	0.312841
TCA: TCA cycle I (prokaryotic)_with_PWY-3001: superpathway of L-isoleucine biosynthesis I	TCA: TCA cycle I (prokaryotic)	PWY-3001: superpathway of L-isoleucine biosynthesis I	-0.00535745	0.916511	3.80444e-19	0.0003375	-	-0.343376	-0.407791	0	0.000720755	-0.358283	0.922343
PYRIDOXSYN-PWY: pyridoxal 5'-phosphate biosynthesis I_with_PWY-7219: adenosine ribonucleotides de novo biosynthesis	PYRIDOXSYN-PWY: pyridoxal 5'-phosphate biosynthesis I	PWY-7219: adenosine ribonucleotides de novo biosynthesis	0.222926	3.00354e-07	3.87512e-19	0.000337079	-	0.596151	0.597516	0	0.000256747	0.696845	0.417933
PWY-6168: flavin biosynthesis III (fungi)_with_PWY-5188: tetrapyrrole biosynthesis I (from glutamate)	PWY-6168: flavin biosynthesis III (fungi)	PWY-5188: tetrapyrrole biosynthesis I (from glutamate)	0.552705	0	3.92149e-19	0.000336658	-	0.0626464	0.0610164	0.58	4.61823e-05	0.208611	0.365657
PWY-6123: inosine-5'-phosphate biosynthesis I_with_PWY-5177: glutaryl-CoA degradation	PWY-6123: inosine-5'-phosphate biosynthesis I	PWY-5177: glutaryl-CoA degradation	0.360579	0	3.97676e-19	0.000336239	-	0.636989	0.626236	0	0.00904899	0.612685	0.848801
PWY-7400: L-arginine biosynthesis IV (archaebacteria)_with_PWY-5154: L-arginine biosynthesis III (via N-acetyl-L-citrulline)	PWY-7400: L-arginine biosynthesis IV (archaebacteria)	PWY-5154: L-arginine biosynthesis III (via N-acetyl-L-citrulline)	0.474754	0	3.98051e-19	0.000335821	-	0.899664	0.900502	0	2.91284e-11	0.913681	0.838744
PYRIDOXSYN-PWY: pyridoxal 5'-phosphate biosynthesis I_with_PWY-6124: inosine-5'-phosphate biosynthesis II	PYRIDOXSYN-PWY: pyridoxal 5'-phosphate biosynthesis I	PWY-6124: inosine-5'-phosphate biosynthesis II	0.0501135	0.296938	4.245e-19	0.000335404	-	0.750106	0.748693	0	3.52918e-15	0.814445	0.526523
RHAMCAT-PWY: L-rhamnose degradation I_with_PWY-6123: inosine-5'-phosphate biosynthesis I	RHAMCAT-PWY: L-rhamnose degradation I	PWY-6123: inosine-5'-phosphate biosynthesis I	0.339199	0	4.30795e-19	0.000334988	IBD	0.823638	0.821245	0	8.38048e-10	0.821731	0.983609
PWY-7663: gondoate biosynthesis (anaerobic)_with_ILEUSYN-PWY: L-isoleucine biosynthesis I (from threonine)	PWY-7663: gondoate biosynthesis (anaerobic)	ILEUSYN-PWY: L-isoleucine biosynthesis I (from threonine)	0.604661	0	4.31371e-19	0.000334572	-	0.86323	0.865952	0	0.000118308	0.814205	0.581054
TRNA-CHARGING-PWY: tRNA charging_with_PWY-6612: superpathway of tetrahydrofolate biosynthesis	TRNA-CHARGING-PWY: tRNA charging	PWY-6612: superpathway of tetrahydrofolate biosynthesis	-0.185324	5.82988e-05	4.37827e-19	0.000334158	-	-0.26764	-0.269313	0.01	0.480391	-0.392821	0.415687
PYRIDOXSYN-PWY: pyridoxal 5'-phosphate biosynthesis I_with_PWY-6385: peptidoglycan biosynthesis III (mycobacteria)	PYRIDOXSYN-PWY: pyridoxal 5'-phosphate biosynthesis I	PWY-6385: peptidoglycan biosynthesis III (mycobacteria)	0.44005	0	4.47952e-19	0.000333745	-	0.698787	0.697371	0	0.0053406	0.743763	0.690744
PWY-7663: gondoate biosynthesis (anaerobic)_with_ASPASN-PWY: superpathway of L-aspartate and L-asparagine biosynthesis	PWY-7663: gondoate biosynthesis (anaerobic)	ASPASN-PWY: superpathway of L-aspartate and L-asparagine biosynthesis	0.475361	0	4.49344e-19	0.000333333	-	0.820201	0.831199	0	2.6965e-06	0.848906	0.749593
P42-PWY: incomplete reductive TCA cycle_with_1CMET2-PWY: N10-formyl-tetrahydrofolate biosynthesis	P42-PWY: incomplete reductive TCA cycle	1CMET2-PWY: N10-formyl-tetrahydrofolate biosynthesis	0.359027	0	4.59203e-19	0.000332922	-	0.197716	0.197454	0.03	0.192226	0.282113	0.594119
PWY-7357: thiamin formation from pyrithiamine and oxythiamine (yeast)_with_P162-PWY: L-glutamate degradation V (via hydroxyglutarate)	PWY-7357: thiamin formation from pyrithiamine and oxythiamine (yeast)	P162-PWY: L-glutamate degradation V (via hydroxyglutarate)	0.392969	0	4.63388e-19	0.000332512	-	0.115887	0.106014	0.35	0.0161556	0.108835	0.965337
PRPP-PWY: superpathway of histidine, purine, and pyrimidine biosynthesis_with_COA-PWY-1: coenzyme A biosynthesis II (mammalian)	PRPP-PWY: superpathway of histidine, purine, and pyrimidine biosynthesis	COA-PWY-1: coenzyme A biosynthesis II (mammalian)	0.399725	0	4.65401e-19	0.000332103	-	-0.080657	-0.0815367	0.49	8.78097e-05	0.0874015	0.301696
PWY4LZ-257: superpathway of fermentation (Chlamydomonas reinhardtii)_with_PWY-6588: pyruvate fermentation to acetone	PWY4LZ-257: superpathway of fermentation (Chlamydomonas reinhardtii)	PWY-6588: pyruvate fermentation to acetone	0.590057	0	4.72452e-19	0.000331695	IBD	0.266932	0.263192	0	0.00186156	0.154964	0.482306
SALVADEHYPOX-PWY: adenosine nucleotides degradation II_with_PYRIDOXSYN-PWY: pyridoxal 5'-phosphate biosynthesis I	SALVADEHYPOX-PWY: adenosine nucleotides degradation II	PYRIDOXSYN-PWY: pyridoxal 5'-phosphate biosynthesis I	0.289748	0	4.76641e-19	0.000331288	-	-0.0894806	-0.143742	0.45	0.000370454	0.00101711	0.578692
PWY-7229: superpathway of adenosine nucleotides de novo biosynthesis I_with_GLUCUROCAT-PWY: superpathway of &beta;-D-glucuronide and D-glucuronate degradation	PWY-7229: superpathway of adenosine nucleotides de novo biosynthesis I	GLUCUROCAT-PWY: superpathway of &beta;-D-glucuronide and D-glucuronate degradation	0.2375	0	4.8514e-19	0.000330882	-	0.461703	0.477121	0	0.0442844	0.338182	0.408144
PWY0-1296: purine ribonucleosides degradation_with_PRPP-PWY: superpathway of histidine, purine, and pyrimidine biosynthesis	PWY0-1296: purine ribonucleosides degradation	PRPP-PWY: superpathway of histidine, purine, and pyrimidine biosynthesis	0.34039	0	4.88528e-19	0.000342717	-	-0.0380227	-0.0471075	0.74	0.00159177	0.201074	0.138944
PWY-7229: superpathway of adenosine nucleotides de novo biosynthesis I_with_PWY-6353: purine nucleotides degradation II (aerobic)	PWY-7229: superpathway of adenosine nucleotides de novo biosynthesis I	PWY-6353: purine nucleotides degradation II (aerobic)	0.202744	1.0805e-05	4.9263e-19	0.000342298	IBD	-0.107388	-0.0998721	0.28	0.0111589	-0.16103	0.740185
TCA: TCA cycle I (prokaryotic)_with_PWY-6387: UDP-N-acetylmuramoyl-pentapeptide biosynthesis I (meso-diaminopimelate containing)	TCA: TCA cycle I (prokaryotic)	PWY-6387: UDP-N-acetylmuramoyl-pentapeptide biosynthesis I (meso-diaminopimelate containing)	-0.063181	0.185025	4.93834e-19	0.00034188	-	-0.383839	-0.42996	0	0.00201967	-0.396119	0.934912
PWY-7282: 4-amino-2-methyl-5-phosphomethylpyrimidine biosynthesis (yeast)_with_PWY-6125: superpathway of guanosine nucleotides de novo biosynthesis II	PWY-7282: 4-amino-2-methyl-5-phosphomethylpyrimidine biosynthesis (yeast)	PWY-6125: superpathway of guanosine nucleotides de novo biosynthesis II	0.383298	0	5.00348e-19	0.000341463	-	0.492205	0.516666	0	0.239327	0.534472	0.762887
PWY-6168: flavin biosynthesis III (fungi)_with_PWY-5097: L-lysine biosynthesis VI	PWY-6168: flavin biosynthesis III (fungi)	PWY-5097: L-lysine biosynthesis VI	0.671278	0	5.05767e-19	0.000341048	-	0.884755	0.886554	0	0.000786793	0.872741	0.877494
PWY-6969: TCA cycle V (2-oxoglutarate:ferredoxin oxidoreductase)_with_PWY-5686: UMP biosynthesis	PWY-6969: TCA cycle V (2-oxoglutarate:ferredoxin oxidoreductase)	PWY-5686: UMP biosynthesis	-0.0653495	0.169937	5.10094e-19	0.000340633	-	-0.279458	-0.311474	0.03	0.0546929	-0.373435	0.542128
PWY-6123: inosine-5'-phosphate biosynthesis I_with_P42-PWY: incomplete reductive TCA cycle	PWY-6123: inosine-5'-phosphate biosynthesis I	P42-PWY: incomplete reductive TCA cycle	0.277082	0	5.10363e-19	0.000340219	-	0.169363	0.164803	0.11	0.35208	0.225439	0.726017
TCA: TCA cycle I (prokaryotic)_with_PWY-6277: superpathway of 5-aminoimidazole ribonucleotide biosynthesis	TCA: TCA cycle I (prokaryotic)	PWY-6277: superpathway of 5-aminoimidazole ribonucleotide biosynthesis	-0.0418184	0.387706	5.11261e-19	0.000339806	-	-0.361011	-0.413115	0	0.00182323	-0.298345	0.684229
TCA: TCA cycle I (prokaryotic)_with_PWY-6122: 5-aminoimidazole ribonucleotide biosynthesis II	TCA: TCA cycle I (prokaryotic)	PWY-6122: 5-aminoimidazole ribonucleotide biosynthesis II	-0.0430829	0.372768	5.31246e-19	0.000339394	-	-0.367835	-0.420227	0	0.00148186	-0.296726	0.644071
PWY-7663: gondoate biosynthesis (anaerobic)_with_HISTSYN-PWY: L-histidine biosynthesis	PWY-7663: gondoate biosynthesis (anaerobic)	HISTSYN-PWY: L-histidine biosynthesis	0.56662	0	5.43179e-19	0.000338983	-	0.506112	0.505421	0	0.555211	0.577186	0.604299
TCA: TCA cycle I (prokaryotic)_with_PEPTIDOGLYCANSYN-PWY: peptidoglycan biosynthesis I (meso-diaminopimelate containing)	TCA: TCA cycle I (prokaryotic)	PEPTIDOGLYCANSYN-PWY: peptidoglycan biosynthesis I (meso-diaminopimelate containing)	-0.0612779	0.19914	5.51768e-19	0.000338573	-	-0.390774	-0.436842	0	0.00149926	-0.399188	0.955272
PRPP-PWY: superpathway of histidine, purine, and pyrimidine biosynthesis_with_BRANCHED-CHAIN-AA-SYN-PWY: superpathway of branched amino acid biosynthesis	PRPP-PWY: superpathway of histidine, purine, and pyrimidine biosynthesis	BRANCHED-CHAIN-AA-SYN-PWY: superpathway of branched amino acid biosynthesis	0.435417	0	5.53144e-19	0.000338164	-	0.11325	0.108323	0.28	0.00735752	0.264834	0.343062
PWY0-845: superpathway of pyridoxal 5'-phosphate biosynthesis and salvage_with_ARGSYN-PWY: L-arginine biosynthesis I (via L-ornithine)	PWY0-845: superpathway of pyridoxal 5'-phosphate biosynthesis and salvage	ARGSYN-PWY: L-arginine biosynthesis I (via L-ornithine)	0.112673	0.0158943	5.56812e-19	0.000337756	-	-0.120014	-0.143635	0.21	0.036871	-0.155451	0.826546
PWY-6151: S-adenosyl-L-methionine cycle I_with_COBALSYN-PWY: adenosylcobalamin salvage from cobinamide I	PWY-6151: S-adenosyl-L-methionine cycle I	COBALSYN-PWY: adenosylcobalamin salvage from cobinamide I	0.477778	0	5.58829e-19	0.000337349	-	0.438902	0.455797	0	0.836761	0.487581	0.736501
P162-PWY: L-glutamate degradation V (via hydroxyglutarate)_with_ARO-PWY: chorismate biosynthesis I	P162-PWY: L-glutamate degradation V (via hydroxyglutarate)	ARO-PWY: chorismate biosynthesis I	0.38661	0	5.62999e-19	0.000336943	-	0.194856	0.174868	0.07	0.0863682	0.170387	0.878858
PWY0-1319: CDP-diacylglycerol biosynthesis II_with_PWY-1269: CMP-3-deoxy-D-manno-octulosonate biosynthesis I	PWY0-1319: CDP-diacylglycerol biosynthesis II	PWY-1269: CMP-3-deoxy-D-manno-octulosonate biosynthesis I	-0.0171411	0.73088	5.63165e-19	0.000336538	-	0.696321	0.702995	0	2.09167e-14	0.670412	0.827932
PWY-5989: stearate biosynthesis II (bacteria and plants)_with_PWY-3841: folate transformations II	PWY-5989: stearate biosynthesis II (bacteria and plants)	PWY-3841: folate transformations II	0.221006	8.96245e-07	5.65242e-19	0.000336134	-	0.314919	0.313459	0	0.490806	0.214615	0.523587
PWY-6969: TCA cycle V (2-oxoglutarate:ferredoxin oxidoreductase)_with_PWY-6121: 5-aminoimidazole ribonucleotide biosynthesis I	PWY-6969: TCA cycle V (2-oxoglutarate:ferredoxin oxidoreductase)	PWY-6121: 5-aminoimidazole ribonucleotide biosynthesis I	-0.0794588	0.0928627	5.69883e-19	0.000335731	-	-0.35138	-0.39457	0.01	0.00942833	-0.288082	0.682303
PWY0-166: superpathway of pyrimidine deoxyribonucleotides de novo biosynthesis (E. coli)_with_ARGININE-SYN4-PWY: L-ornithine de novo biosynthesis	PWY0-166: superpathway of pyrimidine deoxyribonucleotides de novo biosynthesis (E. coli)	ARGININE-SYN4-PWY: L-ornithine de novo biosynthesis	0.378773	0	5.77028e-19	0.000335329	-	0.549844	0.552201	0	0.114233	0.611625	0.641887
PWY-6353: purine nucleotides degradation II (aerobic)_with_ARGSYNBSUB-PWY: L-arginine biosynthesis II (acetyl cycle)	PWY-6353: purine nucleotides degradation II (aerobic)	ARGSYNBSUB-PWY: L-arginine biosynthesis II (acetyl cycle)	0.257999	0	5.77438e-19	0.000334928	-	0.161456	0.132644	0.16	0.302219	0.173834	0.938709
PRPP-PWY: superpathway of histidine, purine, and pyrimidine biosynthesis_with_ASPASN-PWY: superpathway of L-aspartate and L-asparagine biosynthesis	PRPP-PWY: superpathway of histidine, purine, and pyrimidine biosynthesis	ASPASN-PWY: superpathway of L-aspartate and L-asparagine biosynthesis	0.211892	3.49956e-06	5.91811e-19	0.000334528	-	-0.107395	-0.136608	0.36	0.00459522	0.0756566	0.26024
PYRIDOXSYN-PWY: pyridoxal 5'-phosphate biosynthesis I_with_PWY-7229: superpathway of adenosine nucleotides de novo biosynthesis I	PYRIDOXSYN-PWY: pyridoxal 5'-phosphate biosynthesis I	PWY-7229: superpathway of adenosine nucleotides de novo biosynthesis I	0.176294	0.000134764	5.9677e-19	0.000334129	-	0.567313	0.572516	0	0.000153378	0.640362	0.57426
PWY-6609: adenine and adenosine salvage III_with_COBALSYN-PWY: adenosylcobalamin salvage from cobinamide I	PWY-6609: adenine and adenosine salvage III	COBALSYN-PWY: adenosylcobalamin salvage from cobinamide I	0.428675	0	6.29804e-19	0.000333731	-	0.418847	0.411199	0	0.873405	0.551272	0.352369
TRPSYN-PWY: L-tryptophan biosynthesis_with_PYRIDOXSYN-PWY: pyridoxal 5'-phosphate biosynthesis I	TRPSYN-PWY: L-tryptophan biosynthesis	PYRIDOXSYN-PWY: pyridoxal 5'-phosphate biosynthesis I	0.23857	0	6.31694e-19	0.000333333	-	0.106957	0.0233766	0.27	0.077534	0.159378	0.745931
PYRIDOXSYN-PWY: pyridoxal 5'-phosphate biosynthesis I_with_PWY-2942: L-lysine biosynthesis III	PYRIDOXSYN-PWY: pyridoxal 5'-phosphate biosynthesis I	PWY-2942: L-lysine biosynthesis III	0.330603	0	6.34597e-19	0.000332937	-	0.648985	0.648734	0	0.00114754	0.716844	0.569035
PWY-6168: flavin biosynthesis III (fungi)_with_PANTOSYN-PWY: pantothenate and coenzyme A biosynthesis I	PWY-6168: flavin biosynthesis III (fungi)	PANTOSYN-PWY: pantothenate and coenzyme A biosynthesis I	0.670604	0	6.38689e-19	0.000332542	-	0.833813	0.842787	0	0.0186964	0.767712	0.498524
PWY-3841: folate transformations II_with_CITRULBIO-PWY: L-citrulline biosynthesis	PWY-3841: folate transformations II	CITRULBIO-PWY: L-citrulline biosynthesis	0.365444	0	6.42324e-19	0.000332147	-	0.497878	0.506799	0	0.186429	0.682144	0.1595
PWY-5667: CDP-diacylglycerol biosynthesis I_with_PWY-1269: CMP-3-deoxy-D-manno-octulosonate biosynthesis I	PWY-5667: CDP-diacylglycerol biosynthesis I	PWY-1269: CMP-3-deoxy-D-manno-octulosonate biosynthesis I	-0.0170416	0.732405	6.65686e-19	0.000331754	-	0.711877	0.719187	0	1.75209e-15	0.675796	0.758911
PWY-6168: flavin biosynthesis III (fungi)_with_PWY-2942: L-lysine biosynthesis III	PWY-6168: flavin biosynthesis III (fungi)	PWY-2942: L-lysine biosynthesis III	0.665806	0	6.7734e-19	0.000343195	-	0.89102	0.894636	0	0.000248951	0.875963	0.843942
PWY66-409: superpathway of purine nucleotide salvage_with_PWY-7196: superpathway of pyrimidine ribonucleosides salvage	PWY66-409: superpathway of purine nucleotide salvage	PWY-7196: superpathway of pyrimidine ribonucleosides salvage	0.00348425	0.945622	7.03934e-19	0.00034279	IBD	0.0790055	0.0792954	0.42	0.542277	0.0432385	0.826282
PWY-6527: stachyose degradation_with_PWY-6124: inosine-5'-phosphate biosynthesis II	PWY-6527: stachyose degradation	PWY-6124: inosine-5'-phosphate biosynthesis II	0.523806	0	7.08064e-19	0.000342385	IBD	0.531487	0.512434	0	0.778738	0.624673	0.483628
TCA: TCA cycle I (prokaryotic)_with_PWY-6386: UDP-N-acetylmuramoyl-pentapeptide biosynthesis II (lysine-containing)	TCA: TCA cycle I (prokaryotic)	PWY-6386: UDP-N-acetylmuramoyl-pentapeptide biosynthesis II (lysine-containing)	-0.0650366	0.17202	7.42298e-19	0.000341981	-	-0.366899	-0.409783	0	0.0040988	-0.378228	0.940407
PWY-3781: aerobic respiration I (cytochrome c)_with_SALVADEHYPOX-PWY: adenosine nucleotides degradation II	PWY-3781: aerobic respiration I (cytochrome c)	SALVADEHYPOX-PWY: adenosine nucleotides degradation II	-0.278148	0	7.47238e-19	0.000341578	-	0.00414089	-0.032397	0.96	0.0472615	-0.106016	0.49874
PWY0-1297: superpathway of purine deoxyribonucleosides degradation_with_PWY-6897: thiamin salvage II	PWY0-1297: superpathway of purine deoxyribonucleosides degradation	PWY-6897: thiamin salvage II	-0.176721	0.000129397	7.70989e-19	0.000341176	-	0.0712011	0.074303	0.5	0.0450312	-0.173104	0.131213
PWY-7184: pyrimidine deoxyribonucleotides de novo biosynthesis I_with_PWY-6897: thiamin salvage II	PWY-7184: pyrimidine deoxyribonucleotides de novo biosynthesis I	PWY-6897: thiamin salvage II	0.539399	0	7.72217e-19	0.000340776	-	0.709754	0.715584	0	0.0807373	0.727858	0.87329
TCA: TCA cycle I (prokaryotic)_with_PWY-5686: UMP biosynthesis	TCA: TCA cycle I (prokaryotic)	PWY-5686: UMP biosynthesis	-0.0503573	0.294556	7.76717e-19	0.000340376	-	-0.346957	-0.386745	0	0.00567665	-0.385164	0.801447
PYRIDOXSYN-PWY: pyridoxal 5'-phosphate biosynthesis I_with_NONOXIPENT-PWY: pentose phosphate pathway (non-oxidative branch)	PYRIDOXSYN-PWY: pyridoxal 5'-phosphate biosynthesis I	NONOXIPENT-PWY: pentose phosphate pathway (non-oxidative branch)	0.266248	0	7.99621e-19	0.000339977	-	0.59544	0.595252	0	0.00133077	0.608748	0.9187
PWY-7199: pyrimidine deoxyribonucleosides salvage_with_PWY-6353: purine nucleotides degradation II (aerobic)	PWY-7199: pyrimidine deoxyribonucleosides salvage	PWY-6353: purine nucleotides degradation II (aerobic)	0.304306	0	8.00525e-19	0.000339578	IBD	0.146791	0.135806	0.22	0.163836	0.00598862	0.385983
PWY-6969: TCA cycle V (2-oxoglutarate:ferredoxin oxidoreductase)_with_PWY-6124: inosine-5'-phosphate biosynthesis II	PWY-6969: TCA cycle V (2-oxoglutarate:ferredoxin oxidoreductase)	PWY-6124: inosine-5'-phosphate biosynthesis II	-0.137118	0.00316862	8.51341e-19	0.000339181	-	-0.259378	-0.315439	0.03	0.167348	-0.47069	0.161823
PWY-5154: L-arginine biosynthesis III (via N-acetyl-L-citrulline)_with_ARGSYN-PWY: L-arginine biosynthesis I (via L-ornithine)	PWY-5154: L-arginine biosynthesis III (via N-acetyl-L-citrulline)	ARGSYN-PWY: L-arginine biosynthesis I (via L-ornithine)	0.474817	0	8.61268e-19	0.000338785	-	0.859842	0.851386	0	2.14303e-07	0.921321	0.406741
TCA: TCA cycle I (prokaryotic)_with_BRANCHED-CHAIN-AA-SYN-PWY: superpathway of branched amino acid biosynthesis	TCA: TCA cycle I (prokaryotic)	BRANCHED-CHAIN-AA-SYN-PWY: superpathway of branched amino acid biosynthesis	-0.00488753	0.923812	8.72655e-19	0.00033839	-	-0.270819	-0.321848	0	0.0107694	-0.212752	0.713899
PEPTIDOGLYCANSYN-PWY: peptidoglycan biosynthesis I (meso-diaminopimelate containing)_with_P42-PWY: incomplete reductive TCA cycle	PEPTIDOGLYCANSYN-PWY: peptidoglycan biosynthesis I (meso-diaminopimelate containing)	P42-PWY: incomplete reductive TCA cycle	0.378275	0	8.73991e-19	0.000337995	-	0.195355	0.19772	0.08	0.119793	0.281236	0.587793
DENOVOPURINE2-PWY: superpathway of purine nucleotides de novo biosynthesis II_with_ARGININE-SYN4-PWY: L-ornithine de novo biosynthesis	DENOVOPURINE2-PWY: superpathway of purine nucleotides de novo biosynthesis II	ARGININE-SYN4-PWY: L-ornithine de novo biosynthesis	0.357109	0	8.7625e-19	0.000337602	-	0.32037	0.316256	0	0.678675	0.31823	0.988969
PWY-6612: superpathway of tetrahydrofolate biosynthesis_with_PWY-5097: L-lysine biosynthesis VI	PWY-6612: superpathway of tetrahydrofolate biosynthesis	PWY-5097: L-lysine biosynthesis VI	-0.199311	1.606e-05	8.78449e-19	0.000337209	-	-0.357983	-0.377499	0.01	0.113092	-0.440918	0.579197
PWY-5667: CDP-diacylglycerol biosynthesis I_with_P42-PWY: incomplete reductive TCA cycle	PWY-5667: CDP-diacylglycerol biosynthesis I	P42-PWY: incomplete reductive TCA cycle	0.379032	0	8.86377e-19	0.000336818	-	0.213515	0.210925	0.05	0.130033	0.298754	0.588836
PWY-5103: L-isoleucine biosynthesis III_with_PRPP-PWY: superpathway of histidine, purine, and pyrimidine biosynthesis	PWY-5103: L-isoleucine biosynthesis III	PRPP-PWY: superpathway of histidine, purine, and pyrimidine biosynthesis	0.427535	0	9.05257e-19	0.000336427	-	0.113191	0.107203	0.28	0.00900445	0.275624	0.308899
TCA: TCA cycle I (prokaryotic)_with_PWY-5103: L-isoleucine biosynthesis III	TCA: TCA cycle I (prokaryotic)	PWY-5103: L-isoleucine biosynthesis III	-0.0130077	0.795569	9.11956e-19	0.000336037	-	-0.250309	-0.300397	0.02	0.0228145	-0.199229	0.748116
PWY-724: superpathway of L-lysine, L-threonine and L-methionine biosynthesis II_with_P42-PWY: incomplete reductive TCA cycle	PWY-724: superpathway of L-lysine, L-threonine and L-methionine biosynthesis II	P42-PWY: incomplete reductive TCA cycle	0.459482	0	9.22185e-19	0.000335648	-	0.280563	0.281034	0.01	0.117035	0.341567	0.694115
PWY0-1319: CDP-diacylglycerol biosynthesis II_with_P42-PWY: incomplete reductive TCA cycle	PWY0-1319: CDP-diacylglycerol biosynthesis II	P42-PWY: incomplete reductive TCA cycle	0.379508	0	9.36797e-19	0.00033526	-	0.210058	0.207393	0.04	0.121808	0.297355	0.580105
PWY-7663: gondoate biosynthesis (anaerobic)_with_PWY-621: sucrose degradation III (sucrose invertase)	PWY-7663: gondoate biosynthesis (anaerobic)	PWY-621: sucrose degradation III (sucrose invertase)	0.510059	0	9.62281e-19	0.00034642	-	0.644732	0.619747	0	0.263821	0.528095	0.376655
PWY-7663: gondoate biosynthesis (anaerobic)_with_PWY-724: superpathway of L-lysine, L-threonine and L-methionine biosynthesis II	PWY-7663: gondoate biosynthesis (anaerobic)	PWY-724: superpathway of L-lysine, L-threonine and L-methionine biosynthesis II	0.612244	0	9.94445e-19	0.000346021	-	0.805273	0.7935	0	0.0216319	0.824882	0.83578
PWY-7663: gondoate biosynthesis (anaerobic)_with_GLUCUROCAT-PWY: superpathway of &beta;-D-glucuronide and D-glucuronate degradation	PWY-7663: gondoate biosynthesis (anaerobic)	GLUCUROCAT-PWY: superpathway of &beta;-D-glucuronide and D-glucuronate degradation	0.402876	0	1.00948e-18	0.000357143	-	0.658739	0.624681	0	0.0246319	0.513133	0.269252
PWY0-1297: superpathway of purine deoxyribonucleosides degradation_with_PWY-7196: superpathway of pyrimidine ribonucleosides salvage	PWY0-1297: superpathway of purine deoxyribonucleosides degradation	PWY-7196: superpathway of pyrimidine ribonucleosides salvage	-0.103692	0.026887	1.02693e-18	0.000356732	IBD	0.0201912	0.0221535	0.87	0.305465	-0.11838	0.394409
TRNA-CHARGING-PWY: tRNA charging_with_PWY-6123: inosine-5'-phosphate biosynthesis I	TRNA-CHARGING-PWY: tRNA charging	PWY-6123: inosine-5'-phosphate biosynthesis I	0.516591	0	1.04832e-18	0.000356322	-	0.525944	0.549938	0	0.757069	0.603442	0.56484
PWY-5989: stearate biosynthesis II (bacteria and plants)_with_1CMET2-PWY: N10-formyl-tetrahydrofolate biosynthesis	PWY-5989: stearate biosynthesis II (bacteria and plants)	1CMET2-PWY: N10-formyl-tetrahydrofolate biosynthesis	0.2309	0	1.07501e-18	0.000355913	-	0.311094	0.30221	0	0.590791	0.227702	0.595577
PWY-5695: urate biosynthesis/inosine 5'-phosphate degradation_with_PWY-1269: CMP-3-deoxy-D-manno-octulosonate biosynthesis I	PWY-5695: urate biosynthesis/inosine 5'-phosphate degradation	PWY-1269: CMP-3-deoxy-D-manno-octulosonate biosynthesis I	0.130969	0.00487287	1.07948e-18	0.000355505	-	0.704568	0.715456	0	2.42074e-10	0.779932	0.490329
PWY-7111: pyruvate fermentation to isobutanol (engineered)_with_P42-PWY: incomplete reductive TCA cycle	PWY-7111: pyruvate fermentation to isobutanol (engineered)	P42-PWY: incomplete reductive TCA cycle	0.385129	0	1.08585e-18	0.000355097	-	0.219186	0.217771	0.06	0.14825	0.268676	0.754583
PWY-6124: inosine-5'-phosphate biosynthesis II_with_PANTOSYN-PWY: pantothenate and coenzyme A biosynthesis I	PWY-6124: inosine-5'-phosphate biosynthesis II	PANTOSYN-PWY: pantothenate and coenzyme A biosynthesis I	0.506746	0	1.12335e-18	0.000354691	IBD	0.730316	0.704978	0	0.0368919	0.746312	0.88452
THRESYN-PWY: superpathway of L-threonine biosynthesis_with_SALVADEHYPOX-PWY: adenosine nucleotides degradation II	THRESYN-PWY: superpathway of L-threonine biosynthesis	SALVADEHYPOX-PWY: adenosine nucleotides degradation II	0.39297	0	1.20159e-18	0.000365714	IBD	0.138085	0.113602	0.25	0.0223041	0.242987	0.512267
P42-PWY: incomplete reductive TCA cycle_with_NONOXIPENT-PWY: pentose phosphate pathway (non-oxidative branch)	P42-PWY: incomplete reductive TCA cycle	NONOXIPENT-PWY: pentose phosphate pathway (non-oxidative branch)	0.432308	0	1.23474e-18	0.000365297	-	0.297464	0.295732	0	0.26436	0.403541	0.48724
PWY-6897: thiamin salvage II_with_PWY-6588: pyruvate fermentation to acetone	PWY-6897: thiamin salvage II	PWY-6588: pyruvate fermentation to acetone	0.400832	0	1.2638e-18	0.00036488	-	-0.0598359	-0.0591131	0.57	0.000169972	0.19658	0.112499
PWY-3781: aerobic respiration I (cytochrome c)_with_NONMEVIPP-PWY: methylerythritol phosphate pathway I	PWY-3781: aerobic respiration I (cytochrome c)	NONMEVIPP-PWY: methylerythritol phosphate pathway I	-0.229434	0	1.28214e-18	0.000364465	-	-0.282206	-0.310298	0.03	0.490436	-0.0204006	0.101775
PWY0-781: aspartate superpathway_with_PWY-7282: 4-amino-2-methyl-5-phosphomethylpyrimidine biosynthesis (yeast)	PWY0-781: aspartate superpathway	PWY-7282: 4-amino-2-methyl-5-phosphomethylpyrimidine biosynthesis (yeast)	0.191514	3.28484e-05	1.28722e-18	0.00036405	-	0.0383593	0.0158626	0.69	0.147326	0.059797	0.895423
PWY-7237: myo-, chiro- and scillo-inositol degradation_with_PWY-1269: CMP-3-deoxy-D-manno-octulosonate biosynthesis I	PWY-7237: myo-, chiro- and scillo-inositol degradation	PWY-1269: CMP-3-deoxy-D-manno-octulosonate biosynthesis I	-0.0631402	0.185342	1.29512e-18	0.000363636	-	0.168401	0.172263	0.15	0.053715	0.119436	0.761815
PWY-7229: superpathway of adenosine nucleotides de novo biosynthesis I_with_PWY-1269: CMP-3-deoxy-D-manno-octulosonate biosynthesis I	PWY-7229: superpathway of adenosine nucleotides de novo biosynthesis I	PWY-1269: CMP-3-deoxy-D-manno-octulosonate biosynthesis I	-0.0447939	0.353269	1.30114e-18	0.000363224	-	0.651776	0.6872	0	3.66061e-14	0.706108	0.650201
COBALSYN-PWY: adenosylcobalamin salvage from cobinamide I_with_ASPASN-PWY: superpathway of L-aspartate and L-asparagine biosynthesis	COBALSYN-PWY: adenosylcobalamin salvage from cobinamide I	ASPASN-PWY: superpathway of L-aspartate and L-asparagine biosynthesis	0.363981	0	1.34984e-18	0.000362812	-	0.430664	0.382893	0	0.937939	0.499893	0.631726
THRESYN-PWY: superpathway of L-threonine biosynthesis_with_TCA: TCA cycle I (prokaryotic)	THRESYN-PWY: superpathway of L-threonine biosynthesis	TCA: TCA cycle I (prokaryotic)	-0.00141779	0.977869	1.38383e-18	0.000362401	-	-0.359298	-0.402246	0	0.000512358	-0.40188	0.777897
RHAMCAT-PWY: L-rhamnose degradation I_with_PWY66-409: superpathway of purine nucleotide salvage	RHAMCAT-PWY: L-rhamnose degradation I	PWY66-409: superpathway of purine nucleotide salvage	0.0317749	0.515912	1.40022e-18	0.000361991	IBD	-0.0682953	-0.100426	0.61	0.277508	-0.106203	0.81571
PWY-724: superpathway of L-lysine, L-threonine and L-methionine biosynthesis II_with_PRPP-PWY: superpathway of histidine, purine, and pyrimidine biosynthesis	PWY-724: superpathway of L-lysine, L-threonine and L-methionine biosynthesis II	PRPP-PWY: superpathway of histidine, purine, and pyrimidine biosynthesis	0.44714	0	1.4121e-18	0.000361582	-	0.0366229	0.028041	0.8	0.000561089	0.186662	0.353811
TRNA-CHARGING-PWY: tRNA charging_with_PWY-7003: glycerol degradation to butanol	TRNA-CHARGING-PWY: tRNA charging	PWY-7003: glycerol degradation to butanol	0.609047	0	1.43097e-18	0.000361174	-	0.144301	0.155813	0.11	0.000156728	0.0437788	0.535849
PWY-6612: superpathway of tetrahydrofolate biosynthesis_with_PWY-2942: L-lysine biosynthesis III	PWY-6612: superpathway of tetrahydrofolate biosynthesis	PWY-2942: L-lysine biosynthesis III	-0.208394	5.19811e-06	1.46061e-18	0.000360767	IBD	-0.369623	-0.382783	0	0.120387	-0.435282	0.660296
UNMAPPED_with_TCA: TCA cycle I (prokaryotic)	UNMAPPED	TCA: TCA cycle I (prokaryotic)	-0.0636656	0.181584	1.46948e-18	0.00036036	-	-0.297093	-0.299234	0	0.0426987	-0.380911	0.58498
THRESYN-PWY: superpathway of L-threonine biosynthesis_with_PWY-7663: gondoate biosynthesis (anaerobic)	THRESYN-PWY: superpathway of L-threonine biosynthesis	PWY-7663: gondoate biosynthesis (anaerobic)	0.579603	0	1.47773e-18	0.000359955	-	0.77699	0.764641	0	0.0250672	0.810902	0.732576
PWY-5686: UMP biosynthesis_with_P42-PWY: incomplete reductive TCA cycle	PWY-5686: UMP biosynthesis	P42-PWY: incomplete reductive TCA cycle	0.405872	0	1.50566e-18	0.000359551	-	0.207347	0.207442	0.04	0.0854715	0.281629	0.63874
P162-PWY: L-glutamate degradation V (via hydroxyglutarate)_with_COMPLETE-ARO-PWY: superpathway of aromatic amino acid biosynthesis	P162-PWY: L-glutamate degradation V (via hydroxyglutarate)	COMPLETE-ARO-PWY: superpathway of aromatic amino acid biosynthesis	0.37814	0	1.52087e-18	0.000359147	-	0.180446	0.158921	0.11	0.0765876	0.168571	0.94113
PWY0-1297: superpathway of purine deoxyribonucleosides degradation_with_PANTOSYN-PWY: pantothenate and coenzyme A biosynthesis I	PWY0-1297: superpathway of purine deoxyribonucleosides degradation	PANTOSYN-PWY: pantothenate and coenzyme A biosynthesis I	0.0398751	0.410912	1.52695e-18	0.000358744	-	0.219415	0.233646	0.06	0.126947	-0.09539	0.0504683
UNMAPPED_with_PWY-6612: superpathway of tetrahydrofolate biosynthesis	UNMAPPED	PWY-6612: superpathway of tetrahydrofolate biosynthesis	-0.215871	1.76757e-06	1.54701e-18	0.000358343	-	-0.242248	-0.24795	0.01	0.79176	-0.296279	0.731072
P42-PWY: incomplete reductive TCA cycle_with_ANAGLYCOLYSIS-PWY: glycolysis III (from glucose)	P42-PWY: incomplete reductive TCA cycle	ANAGLYCOLYSIS-PWY: glycolysis III (from glucose)	0.396806	0	1.55916e-18	0.000357942	-	0.162615	0.151151	0.13	0.0478229	0.302772	0.376261
PWY0-845: superpathway of pyridoxal 5'-phosphate biosynthesis and salvage_with_PWY-2941: L-lysine biosynthesis II	PWY0-845: superpathway of pyridoxal 5'-phosphate biosynthesis and salvage	PWY-2941: L-lysine biosynthesis II	0.13036	0.00507199	1.56644e-18	0.000357542	-	-0.0323872	-0.0628794	0.78	0.117745	0.0383568	0.664659
TCA: TCA cycle I (prokaryotic)_with_NONMEVIPP-PWY: methylerythritol phosphate pathway I	TCA: TCA cycle I (prokaryotic)	NONMEVIPP-PWY: methylerythritol phosphate pathway I	-0.0458234	0.341841	1.56901e-18	0.000357143	-	-0.319152	-0.372569	0.02	0.00756405	-0.399123	0.599438
PYRIDNUCSYN-PWY: NAD biosynthesis I (from aspartate)_with_PWY-6969: TCA cycle V (2-oxoglutarate:ferredoxin oxidoreductase)	PYRIDNUCSYN-PWY: NAD biosynthesis I (from aspartate)	PWY-6969: TCA cycle V (2-oxoglutarate:ferredoxin oxidoreductase)	0.0887829	0.0595121	1.62548e-18	0.000356745	-	-0.0568064	-0.0980269	0.53	0.141961	0.0918415	0.361272
PWY-7211: superpathway of pyrimidine deoxyribonucleotides de novo biosynthesis_with_PWY-7197: pyrimidine deoxyribonucleotide phosphorylation	PWY-7211: superpathway of pyrimidine deoxyribonucleotides de novo biosynthesis	PWY-7197: pyrimidine deoxyribonucleotide phosphorylation	0.281427	0	1.66602e-18	0.000356347	-	0.266141	0.275475	0.02	0.9564	0.371972	0.493413
PWY-6151: S-adenosyl-L-methionine cycle I_with_P42-PWY: incomplete reductive TCA cycle	PWY-6151: S-adenosyl-L-methionine cycle I	P42-PWY: incomplete reductive TCA cycle	0.348118	0	1.69095e-18	0.000355951	-	0.201048	0.20109	0.05	0.203671	0.245048	0.782185
UNMAPPED_with_PWY-6969: TCA cycle V (2-oxoglutarate:ferredoxin oxidoreductase)	UNMAPPED	PWY-6969: TCA cycle V (2-oxoglutarate:ferredoxin oxidoreductase)	-0.0655437	0.168668	1.69961e-18	0.000355556	-	-0.380554	-0.384636	0	0.00496189	-0.363926	0.912639
PRPP-PWY: superpathway of histidine, purine, and pyrimidine biosynthesis_with_ILEUSYN-PWY: L-isoleucine biosynthesis I (from threonine)	PRPP-PWY: superpathway of histidine, purine, and pyrimidine biosynthesis	ILEUSYN-PWY: L-isoleucine biosynthesis I (from threonine)	0.427613	0	1.73215e-18	0.00036626	-	-0.0442253	-0.0503415	0.74	9.82651e-05	0.124719	0.298746
PWY-6353: purine nucleotides degradation II (aerobic)_with_PWY-5154: L-arginine biosynthesis III (via N-acetyl-L-citrulline)	PWY-6353: purine nucleotides degradation II (aerobic)	PWY-5154: L-arginine biosynthesis III (via N-acetyl-L-citrulline)	0.162963	0.00041764	1.74332e-18	0.000365854	-	0.233967	0.208373	0.02	0.705054	0.200107	0.831761
TCA: TCA cycle I (prokaryotic)_with_PWY-724: superpathway of L-lysine, L-threonine and L-methionine biosynthesis II	TCA: TCA cycle I (prokaryotic)	PWY-724: superpathway of L-lysine, L-threonine and L-methionine biosynthesis II	-0.0338753	0.487852	1.75561e-18	0.000365449	-	-0.307886	-0.362529	0	0.00741038	-0.369853	0.686544
PWY-6168: flavin biosynthesis III (fungi)_with_PWY-5347: superpathway of L-methionine biosynthesis (transsulfuration)	PWY-6168: flavin biosynthesis III (fungi)	PWY-5347: superpathway of L-methionine biosynthesis (transsulfuration)	0.538826	0	1.80129e-18	0.000365044	-	0.281968	0.276999	0	0.0240003	0.0563108	0.158143
UNINTEGRATED_with_PWY-7196: superpathway of pyrimidine ribonucleosides salvage	UNINTEGRATED	PWY-7196: superpathway of pyrimidine ribonucleosides salvage	0.522953	0	1.82836e-18	0.000364641	-	0.203325	0.205229	0.07	0.00743221	0.218754	0.922995
PWY-6305: putrescine biosynthesis IV_with_PWY-6124: inosine-5'-phosphate biosynthesis II	PWY-6305: putrescine biosynthesis IV	PWY-6124: inosine-5'-phosphate biosynthesis II	0.33431	0	1.83159e-18	0.000364238	IBD	0.399979	0.353614	0	0.863128	0.209038	0.217283
PYRIDNUCSYN-PWY: NAD biosynthesis I (from aspartate)_with_PWY-841: superpathway of purine nucleotides de novo biosynthesis I	PYRIDNUCSYN-PWY: NAD biosynthesis I (from aspartate)	PWY-841: superpathway of purine nucleotides de novo biosynthesis I	0.428884	0	1.83248e-18	0.000363837	-	0.187585	0.162591	0.08	0.0202697	0.520337	0.0268258
PWY-5100: pyruvate fermentation to acetate and lactate II_with_PRPP-PWY: superpathway of histidine, purine, and pyrimidine biosynthesis	PWY-5100: pyruvate fermentation to acetate and lactate II	PRPP-PWY: superpathway of histidine, purine, and pyrimidine biosynthesis	0.282935	0	1.83811e-18	0.000363436	-	0.148108	0.0951245	0.19	0.124349	0.258225	0.490332
PWY-7229: superpathway of adenosine nucleotides de novo biosynthesis I_with_PWY-6969: TCA cycle V (2-oxoglutarate:ferredoxin oxidoreductase)	PWY-7229: superpathway of adenosine nucleotides de novo biosynthesis I	PWY-6969: TCA cycle V (2-oxoglutarate:ferredoxin oxidoreductase)	-0.112429	0.0161141	1.83969e-18	0.000363036	-	-0.346721	-0.341003	0	0.0392261	-0.286047	0.695157
VALSYN-PWY: L-valine biosynthesis_with_PRPP-PWY: superpathway of histidine, purine, and pyrimidine biosynthesis	VALSYN-PWY: L-valine biosynthesis	PRPP-PWY: superpathway of histidine, purine, and pyrimidine biosynthesis	0.427981	0	1.86491e-18	0.000362637	-	-0.0403664	-0.0571541	0.75	5.96965e-05	0.126496	0.304724
TCA: TCA cycle I (prokaryotic)_with_ILEUSYN-PWY: L-isoleucine biosynthesis I (from threonine)	TCA: TCA cycle I (prokaryotic)	ILEUSYN-PWY: L-isoleucine biosynthesis I (from threonine)	-0.0314974	0.519766	1.88085e-18	0.000362239	-	-0.381543	-0.445507	0	0.000414617	-0.384542	0.984136
VALSYN-PWY: L-valine biosynthesis_with_TCA: TCA cycle I (prokaryotic)	VALSYN-PWY: L-valine biosynthesis	TCA: TCA cycle I (prokaryotic)	-0.031728	0.516594	1.90914e-18	0.000361842	-	-0.393148	-0.430833	0	0.000442813	-0.392548	0.996812
PYRIDOXSYN-PWY: pyridoxal 5'-phosphate biosynthesis I_with_P461-PWY: hexitol fermentation to lactate, formate, ethanol and acetate	PYRIDOXSYN-PWY: pyridoxal 5'-phosphate biosynthesis I	P461-PWY: hexitol fermentation to lactate, formate, ethanol and acetate	0.0850937	0.0712413	1.93415e-18	0.000361446	-	-0.0092616	-0.0235932	0.97	0.381195	-0.151529	0.380883
PWY-6305: putrescine biosynthesis IV_with_DENOVOPURINE2-PWY: superpathway of purine nucleotides de novo biosynthesis II	PWY-6305: putrescine biosynthesis IV	DENOVOPURINE2-PWY: superpathway of purine nucleotides de novo biosynthesis II	0.34456	0	1.94961e-18	0.00036105	-	0.284327	0.243601	0.01	0.383986	0.478544	0.195749
THISYNARA-PWY: superpathway of thiamin diphosphate biosynthesis III (eukaryotes)_with_PWY-6168: flavin biosynthesis III (fungi)	THISYNARA-PWY: superpathway of thiamin diphosphate biosynthesis III (eukaryotes)	PWY-6168: flavin biosynthesis III (fungi)	0.667508	0	1.99667e-18	0.000360656	-	0.846389	0.831774	0	0.0259978	0.788303	0.536464
COBALSYN-PWY: adenosylcobalamin salvage from cobinamide I_with_ARGININE-SYN4-PWY: L-ornithine de novo biosynthesis	COBALSYN-PWY: adenosylcobalamin salvage from cobinamide I	ARGININE-SYN4-PWY: L-ornithine de novo biosynthesis	0.310283	0	2.0017e-18	0.000360262	-	0.272357	0.237907	0.01	0.478594	0.388256	0.451234
PWY66-422: D-galactose degradation V (Leloir pathway)_with_COBALSYN-PWY: adenosylcobalamin salvage from cobinamide I	PWY66-422: D-galactose degradation V (Leloir pathway)	COBALSYN-PWY: adenosylcobalamin salvage from cobinamide I	0.5248	0	2.03072e-18	0.000359869	-	0.652213	0.642793	0	0.216684	0.704097	0.665305
TCA: TCA cycle I (prokaryotic)_with_PWY-7111: pyruvate fermentation to isobutanol (engineered)	TCA: TCA cycle I (prokaryotic)	PWY-7111: pyruvate fermentation to isobutanol (engineered)	-0.0329691	0.499852	2.05124e-18	0.000359477	-	-0.354287	-0.408981	0	0.00166628	-0.397342	0.775958
PWY-5188: tetrapyrrole biosynthesis I (from glutamate)_with_P42-PWY: incomplete reductive TCA cycle	PWY-5188: tetrapyrrole biosynthesis I (from glutamate)	P42-PWY: incomplete reductive TCA cycle	0.378198	0	2.05764e-18	0.000359086	-	0.276674	0.279293	0	0.397831	0.304535	0.858463
PWY0-845: superpathway of pyridoxal 5'-phosphate biosynthesis and salvage_with_HEXITOLDEGSUPER-PWY: superpathway of hexitol degradation (bacteria)	PWY0-845: superpathway of pyridoxal 5'-phosphate biosynthesis and salvage	HEXITOLDEGSUPER-PWY: superpathway of hexitol degradation (bacteria)	0.184937	6.14577e-05	2.06324e-18	0.000358696	-	0.18221	0.152072	0.03	0.785983	0.033778	0.359216
PYRIDOXSYN-PWY: pyridoxal 5'-phosphate biosynthesis I_with_PWY-7221: guanosine ribonucleotides de novo biosynthesis	PYRIDOXSYN-PWY: pyridoxal 5'-phosphate biosynthesis I	PWY-7221: guanosine ribonucleotides de novo biosynthesis	0.217478	1.77447e-06	2.10816e-18	0.000358306	-	0.595805	0.593784	0	0.000250635	0.679538	0.505007
PWY66-399: gluconeogenesis III_with_PWY-5484: glycolysis II (from fructose 6-phosphate)	PWY66-399: gluconeogenesis III	PWY-5484: glycolysis II (from fructose 6-phosphate)	0.0910569	0.0530511	2.12035e-18	0.000357918	-	0.206319	0.224139	0.07	0.257822	0.31245	0.50033
PYRIDNUCSYN-PWY: NAD biosynthesis I (from aspartate)_with_PWY0-845: superpathway of pyridoxal 5'-phosphate biosynthesis and salvage	PYRIDNUCSYN-PWY: NAD biosynthesis I (from aspartate)	PWY0-845: superpathway of pyridoxal 5'-phosphate biosynthesis and salvage	0.411624	0	2.1248e-18	0.00035753	-	0.319426	0.296566	0.01	0.337466	0.172203	0.350932
PWY-7196: superpathway of pyrimidine ribonucleosides salvage_with_ASPASN-PWY: superpathway of L-aspartate and L-asparagine biosynthesis	PWY-7196: superpathway of pyrimidine ribonucleosides salvage	ASPASN-PWY: superpathway of L-aspartate and L-asparagine biosynthesis	0.303586	0	2.13876e-18	0.000357143	-	0.224332	0.243703	0.1	0.620442	0.277214	0.737893
PWY-7003: glycerol degradation to butanol_with_P42-PWY: incomplete reductive TCA cycle	PWY-7003: glycerol degradation to butanol	P42-PWY: incomplete reductive TCA cycle	0.413986	0	2.14567e-18	0.000356757	-	0.0898276	0.107375	0.38	0.0117407	0.19845	0.500813
PWY-1269: CMP-3-deoxy-D-manno-octulosonate biosynthesis I_with_ANAGLYCOLYSIS-PWY: glycolysis III (from glucose)	PWY-1269: CMP-3-deoxy-D-manno-octulosonate biosynthesis I	ANAGLYCOLYSIS-PWY: glycolysis III (from glucose)	-0.0339764	0.486505	2.16129e-18	0.000356371	-	0.713125	0.659387	0	9.23357e-13	0.733019	0.859997
P162-PWY: L-glutamate degradation V (via hydroxyglutarate)_with_ILEUSYN-PWY: L-isoleucine biosynthesis I (from threonine)	P162-PWY: L-glutamate degradation V (via hydroxyglutarate)	ILEUSYN-PWY: L-isoleucine biosynthesis I (from threonine)	0.394103	0	2.17681e-18	0.000355987	-	0.254348	0.243275	0.01	0.218314	0.128455	0.431238
PWY-3001: superpathway of L-isoleucine biosynthesis I_with_P162-PWY: L-glutamate degradation V (via hydroxyglutarate)	PWY-3001: superpathway of L-isoleucine biosynthesis I	P162-PWY: L-glutamate degradation V (via hydroxyglutarate)	0.318245	0	2.18373e-18	0.000355603	-	0.283448	0.276014	0.02	0.729625	0.198907	0.593372
PWY-7279: aerobic respiration II (cytochrome c) (yeast)_with_DTDPRHAMSYN-PWY: dTDP-L-rhamnose biosynthesis I	PWY-7279: aerobic respiration II (cytochrome c) (yeast)	DTDPRHAMSYN-PWY: dTDP-L-rhamnose biosynthesis I	-0.275993	0	2.1999e-18	0.000355221	-	-0.312983	-0.370837	0.01	0.434579	-0.139439	0.273354
GLUDEG-I-PWY: GABA shunt_with_ARGININE-SYN4-PWY: L-ornithine de novo biosynthesis	GLUDEG-I-PWY: GABA shunt	ARGININE-SYN4-PWY: L-ornithine de novo biosynthesis	0.554655	0	2.28186e-18	0.000354839	-	0.0446172	0.0764282	0.67	7.76121e-05	0.206446	0.316231
PWY-7663: gondoate biosynthesis (anaerobic)_with_PWY-6703: preQ0 biosynthesis	PWY-7663: gondoate biosynthesis (anaerobic)	PWY-6703: preQ0 biosynthesis	0.677566	0	2.38188e-18	0.000354458	-	0.854761	0.861811	0	0.00673101	0.903172	0.533643
GALACTUROCAT-PWY: D-galacturonate degradation I_with_ASPASN-PWY: superpathway of L-aspartate and L-asparagine biosynthesis	GALACTUROCAT-PWY: D-galacturonate degradation I	ASPASN-PWY: superpathway of L-aspartate and L-asparagine biosynthesis	0.418627	0	2.42755e-18	0.000354077	IBD	0.609291	0.633684	0	0.0323791	0.551377	0.663007
PWY66-399: gluconeogenesis III_with_GLYCOLYSIS: glycolysis I (from glucose 6-phosphate)	PWY66-399: gluconeogenesis III	GLYCOLYSIS: glycolysis I (from glucose 6-phosphate)	0.0654708	0.169152	2.49623e-18	0.000353698	-	0.197639	0.215155	0.11	0.205576	0.29278	0.547379
PWY-6168: flavin biosynthesis III (fungi)_with_PRPP-PWY: superpathway of histidine, purine, and pyrimidine biosynthesis	PWY-6168: flavin biosynthesis III (fungi)	PRPP-PWY: superpathway of histidine, purine, and pyrimidine biosynthesis	0.419072	0	2.53362e-18	0.000353319	-	-0.0328944	-0.0376339	0.75	0.000183242	0.118576	0.351804
PWY-6969: TCA cycle V (2-oxoglutarate:ferredoxin oxidoreductase)_with_PWY-6151: S-adenosyl-L-methionine cycle I	PWY-6969: TCA cycle V (2-oxoglutarate:ferredoxin oxidoreductase)	PWY-6151: S-adenosyl-L-methionine cycle I	-0.108479	0.0204089	2.60173e-18	0.000352941	-	-0.367069	-0.398488	0	0.017623	-0.35288	0.925792
PWY-724: superpathway of L-lysine, L-threonine and L-methionine biosynthesis II_with_P162-PWY: L-glutamate degradation V (via hydroxyglutarate)	PWY-724: superpathway of L-lysine, L-threonine and L-methionine biosynthesis II	P162-PWY: L-glutamate degradation V (via hydroxyglutarate)	0.411618	0	2.61751e-18	0.000352564	-	0.237779	0.232992	0.04	0.126644	0.180236	0.718477
PYRIDOXSYN-PWY: pyridoxal 5'-phosphate biosynthesis I_with_HEXITOLDEGSUPER-PWY: superpathway of hexitol degradation (bacteria)	PYRIDOXSYN-PWY: pyridoxal 5'-phosphate biosynthesis I	HEXITOLDEGSUPER-PWY: superpathway of hexitol degradation (bacteria)	0.15049	0.00114138	2.71048e-18	0.000352188	-	0.219581	0.203516	0.1	0.661608	0.0373519	0.258465
PWY-7282: 4-amino-2-methyl-5-phosphomethylpyrimidine biosynthesis (yeast)_with_PWY-7204: pyridoxal 5'-phosphate salvage II (plants)	PWY-7282: 4-amino-2-methyl-5-phosphomethylpyrimidine biosynthesis (yeast)	PWY-7204: pyridoxal 5'-phosphate salvage II (plants)	0.0534192	0.2652	2.72157e-18	0.000351812	-	-0.182056	-0.217806	0.16	0.0258725	-0.369676	0.229731
PWY-6969: TCA cycle V (2-oxoglutarate:ferredoxin oxidoreductase)_with_COA-PWY-1: coenzyme A biosynthesis II (mammalian)	PWY-6969: TCA cycle V (2-oxoglutarate:ferredoxin oxidoreductase)	COA-PWY-1: coenzyme A biosynthesis II (mammalian)	-0.0833943	0.0773234	2.75808e-18	0.000351438	-	-0.341248	-0.38239	0	0.0152401	-0.393455	0.730947
PWY-7196: superpathway of pyrimidine ribonucleosides salvage_with_PWY-7187: pyrimidine deoxyribonucleotides de novo biosynthesis II	PWY-7196: superpathway of pyrimidine ribonucleosides salvage	PWY-7187: pyrimidine deoxyribonucleotides de novo biosynthesis II	0.514584	0	2.75877e-18	0.000351064	-	0.295539	0.292911	0	0.0603961	0.283177	0.936965
PWY-6168: flavin biosynthesis III (fungi)_with_PWY-6124: inosine-5'-phosphate biosynthesis II	PWY-6168: flavin biosynthesis III (fungi)	PWY-6124: inosine-5'-phosphate biosynthesis II	0.505624	0	2.75924e-18	0.000350691	-	0.806632	0.809275	0	0.0001151	0.766323	0.689245
VALSYN-PWY: L-valine biosynthesis_with_P162-PWY: L-glutamate degradation V (via hydroxyglutarate)	VALSYN-PWY: L-valine biosynthesis	P162-PWY: L-glutamate degradation V (via hydroxyglutarate)	0.392947	0	2.77354e-18	0.000350318	-	0.253275	0.243677	0.01	0.191694	0.127507	0.431789
PWY-6612: superpathway of tetrahydrofolate biosynthesis_with_PWY-6277: superpathway of 5-aminoimidazole ribonucleotide biosynthesis	PWY-6612: superpathway of tetrahydrofolate biosynthesis	PWY-6277: superpathway of 5-aminoimidazole ribonucleotide biosynthesis	-0.178246	0.000111945	2.79899e-18	0.000349947	-	-0.39582	-0.417142	0	0.0328129	-0.431874	0.808333
PWY-6609: adenine and adenosine salvage III_with_PRPP-PWY: superpathway of histidine, purine, and pyrimidine biosynthesis	PWY-6609: adenine and adenosine salvage III	PRPP-PWY: superpathway of histidine, purine, and pyrimidine biosynthesis	0.342535	0	2.80762e-18	0.000349576	-	-0.0796901	-0.0892372	0.44	0.000420219	0.157561	0.143107
PWY-7111: pyruvate fermentation to isobutanol (engineered)_with_PRPP-PWY: superpathway of histidine, purine, and pyrimidine biosynthesis	PWY-7111: pyruvate fermentation to isobutanol (engineered)	PRPP-PWY: superpathway of histidine, purine, and pyrimidine biosynthesis	0.428289	0	2.85459e-18	0.000349206	-	-0.0467101	-0.0554279	0.75	6.58868e-05	0.113837	0.323697
PWY-6317: galactose degradation I (Leloir pathway)_with_COBALSYN-PWY: adenosylcobalamin salvage from cobinamide I	PWY-6317: galactose degradation I (Leloir pathway)	COBALSYN-PWY: adenosylcobalamin salvage from cobinamide I	0.526534	0	2.86671e-18	0.000348837	-	0.645824	0.634401	0	0.262829	0.707099	0.610096
PWY-6608: guanosine nucleotides degradation III_with_PWY-6124: inosine-5'-phosphate biosynthesis II	PWY-6608: guanosine nucleotides degradation III	PWY-6124: inosine-5'-phosphate biosynthesis II	0.329721	0	2.89218e-18	0.000348469	-	0.073287	0.00621743	0.51	0.00763403	0.241542	0.295024
PWY-5097: L-lysine biosynthesis VI_with_P162-PWY: L-glutamate degradation V (via hydroxyglutarate)	PWY-5097: L-lysine biosynthesis VI	P162-PWY: L-glutamate degradation V (via hydroxyglutarate)	0.433238	0	2.98032e-18	0.000348101	-	0.221674	0.219457	0.05	0.0621306	0.13564	0.591974
RHAMCAT-PWY: L-rhamnose degradation I_with_ASPASN-PWY: superpathway of L-aspartate and L-asparagine biosynthesis	RHAMCAT-PWY: L-rhamnose degradation I	ASPASN-PWY: superpathway of L-aspartate and L-asparagine biosynthesis	0.391963	0	2.98728e-18	0.000347734	-	0.849636	0.872255	0	7.4691e-12	0.88426	0.670343
PWY-6277: superpathway of 5-aminoimidazole ribonucleotide biosynthesis_with_P42-PWY: incomplete reductive TCA cycle	PWY-6277: superpathway of 5-aminoimidazole ribonucleotide biosynthesis	P42-PWY: incomplete reductive TCA cycle	0.387685	0	3.11265e-18	0.000347368	-	0.334978	0.336561	0	0.6508	0.325701	0.952003
PWY-6969: TCA cycle V (2-oxoglutarate:ferredoxin oxidoreductase)_with_NONMEVIPP-PWY: methylerythritol phosphate pathway I	PWY-6969: TCA cycle V (2-oxoglutarate:ferredoxin oxidoreductase)	NONMEVIPP-PWY: methylerythritol phosphate pathway I	-0.0462023	0.337696	3.11339e-18	0.000347003	-	-0.256154	-0.298479	0.02	0.0487759	-0.386451	0.398345
PWY490-3: nitrate reduction VI (assimilatory)_with_PWY-7196: superpathway of pyrimidine ribonucleosides salvage	PWY490-3: nitrate reduction VI (assimilatory)	PWY-7196: superpathway of pyrimidine ribonucleosides salvage	0.198148	1.79715e-05	3.13088e-18	0.000346639	-	0.0616531	0.0658539	0.62	0.214703	0.0639238	0.988884
PWY-5686: UMP biosynthesis_with_P162-PWY: L-glutamate degradation V (via hydroxyglutarate)	PWY-5686: UMP biosynthesis	P162-PWY: L-glutamate degradation V (via hydroxyglutarate)	0.421811	0	3.19931e-18	0.000346275	-	0.274874	0.276	0.02	0.196696	0.142852	0.407338
PANTO-PWY: phosphopantothenate biosynthesis I_with_P42-PWY: incomplete reductive TCA cycle	PANTO-PWY: phosphopantothenate biosynthesis I	P42-PWY: incomplete reductive TCA cycle	0.403716	0	3.21974e-18	0.000345912	-	0.233642	0.232445	0.07	0.123986	0.268467	0.8256
PWY-7282: 4-amino-2-methyl-5-phosphomethylpyrimidine biosynthesis (yeast)_with_PWY-5973: cis-vaccenate biosynthesis	PWY-7282: 4-amino-2-methyl-5-phosphomethylpyrimidine biosynthesis (yeast)	PWY-5973: cis-vaccenate biosynthesis	0.527358	0	3.25877e-18	0.00034555	-	0.746391	0.748459	0	0.0100222	0.783841	0.721608
PWYG-321: mycolate biosynthesis_with_PWY-5104: L-isoleucine biosynthesis IV	PWYG-321: mycolate biosynthesis	PWY-5104: L-isoleucine biosynthesis IV	0.0823759	0.0811072	3.34286e-18	0.000345188	-	0.0461466	-0.0397183	0.77	0.339945	0.00363983	0.794525
PWY-6125: superpathway of guanosine nucleotides de novo biosynthesis II_with_ARGININE-SYN4-PWY: L-ornithine de novo biosynthesis	PWY-6125: superpathway of guanosine nucleotides de novo biosynthesis II	ARGININE-SYN4-PWY: L-ornithine de novo biosynthesis	0.291228	0	3.41594e-18	0.000344828	-	0.608745	0.621676	0	0.0013484	0.639834	0.807423
PWY-7279: aerobic respiration II (cytochrome c) (yeast)_with_PWY-5667: CDP-diacylglycerol biosynthesis I	PWY-7279: aerobic respiration II (cytochrome c) (yeast)	PWY-5667: CDP-diacylglycerol biosynthesis I	-0.254283	0	3.45186e-18	0.000344468	-	-0.201649	-0.230277	0.1	0.828561	-0.0618109	0.386483
PWY-7228: superpathway of guanosine nucleotides de novo biosynthesis I_with_PWY-6507: 4-deoxy-L-threo-hex-4-enopyranuronate degradation	PWY-7228: superpathway of guanosine nucleotides de novo biosynthesis I	PWY-6507: 4-deoxy-L-threo-hex-4-enopyranuronate degradation	0.0563356	0.238978	3.52435e-18	0.000354536	-	0.359793	0.365304	0	0.011282	0.240096	0.441365
PWY-6168: flavin biosynthesis III (fungi)_with_BRANCHED-CHAIN-AA-SYN-PWY: superpathway of branched amino acid biosynthesis	PWY-6168: flavin biosynthesis III (fungi)	BRANCHED-CHAIN-AA-SYN-PWY: superpathway of branched amino acid biosynthesis	0.573335	0	3.61668e-18	0.000354167	-	0.635721	0.634308	0	0.546479	0.562255	0.573833
PWY-7663: gondoate biosynthesis (anaerobic)_with_PWY-6122: 5-aminoimidazole ribonucleotide biosynthesis II	PWY-7663: gondoate biosynthesis (anaerobic)	PWY-6122: 5-aminoimidazole ribonucleotide biosynthesis II	0.566675	0	3.64929e-18	0.000353798	-	0.733732	0.73557	0	0.0529436	0.701867	0.779219
PWY-6386: UDP-N-acetylmuramoyl-pentapeptide biosynthesis II (lysine-containing)_with_PWY-1269: CMP-3-deoxy-D-manno-octulosonate biosynthesis I	PWY-6386: UDP-N-acetylmuramoyl-pentapeptide biosynthesis II (lysine-containing)	PWY-1269: CMP-3-deoxy-D-manno-octulosonate biosynthesis I	-0.0805493	0.0883648	3.72167e-18	0.000363825	-	0.67863	0.704332	0	4.61215e-17	0.702709	0.838411
PWY-6612: superpathway of tetrahydrofolate biosynthesis_with_NONMEVIPP-PWY: methylerythritol phosphate pathway I	PWY-6612: superpathway of tetrahydrofolate biosynthesis	NONMEVIPP-PWY: methylerythritol phosphate pathway I	-0.188591	4.5156e-05	3.7464e-18	0.000363448	-	-0.357257	-0.379724	0	0.089292	-0.484516	0.389118
PWY-7663: gondoate biosynthesis (anaerobic)_with_PWY-6277: superpathway of 5-aminoimidazole ribonucleotide biosynthesis	PWY-7663: gondoate biosynthesis (anaerobic)	PWY-6277: superpathway of 5-aminoimidazole ribonucleotide biosynthesis	0.567029	0	3.75868e-18	0.000363071	-	0.739148	0.741088	0	0.0444571	0.700673	0.734162
PWY-5989: stearate biosynthesis II (bacteria and plants)_with_COBALSYN-PWY: adenosylcobalamin salvage from cobinamide I	PWY-5989: stearate biosynthesis II (bacteria and plants)	COBALSYN-PWY: adenosylcobalamin salvage from cobinamide I	0.322336	0	3.78704e-18	0.000362694	-	0.271689	0.228607	0	0.472451	0.342056	0.650504
PWY-6612: superpathway of tetrahydrofolate biosynthesis_with_PWY-6122: 5-aminoimidazole ribonucleotide biosynthesis II	PWY-6612: superpathway of tetrahydrofolate biosynthesis	PWY-6122: 5-aminoimidazole ribonucleotide biosynthesis II	-0.177624	0.000119936	3.7877e-18	0.000362319	-	-0.398906	-0.420289	0	0.0299793	-0.430975	0.829084
PWY-7219: adenosine ribonucleotides de novo biosynthesis_with_COBALSYN-PWY: adenosylcobalamin salvage from cobinamide I	PWY-7219: adenosine ribonucleotides de novo biosynthesis	COBALSYN-PWY: adenosylcobalamin salvage from cobinamide I	0.459087	0	3.9601e-18	0.000361944	-	0.443594	0.455155	0	0.981721	0.437607	0.967426
PYRIDOXSYN-PWY: pyridoxal 5'-phosphate biosynthesis I_with_PWY-6126: superpathway of adenosine nucleotides de novo biosynthesis II	PYRIDOXSYN-PWY: pyridoxal 5'-phosphate biosynthesis I	PWY-6126: superpathway of adenosine nucleotides de novo biosynthesis II	0.180946	8.87606e-05	4.07592e-18	0.00036157	-	0.551251	0.556606	0	0.000384726	0.610248	0.656986
PWY-6612: superpathway of tetrahydrofolate biosynthesis_with_PWY-6121: 5-aminoimidazole ribonucleotide biosynthesis I	PWY-6612: superpathway of tetrahydrofolate biosynthesis	PWY-6121: 5-aminoimidazole ribonucleotide biosynthesis I	-0.173283	0.000171981	4.16608e-18	0.000361197	-	-0.402745	-0.424001	0	0.0250517	-0.426591	0.872499
PWY-7663: gondoate biosynthesis (anaerobic)_with_DTDPRHAMSYN-PWY: dTDP-L-rhamnose biosynthesis I	PWY-7663: gondoate biosynthesis (anaerobic)	DTDPRHAMSYN-PWY: dTDP-L-rhamnose biosynthesis I	0.570537	0	4.34936e-18	0.000360825	-	0.822723	0.797943	0	0.00377803	0.802504	0.831731
PYRIDNUCSYN-PWY: NAD biosynthesis I (from aspartate)_with_PWY0-1297: superpathway of purine deoxyribonucleosides degradation	PYRIDNUCSYN-PWY: NAD biosynthesis I (from aspartate)	PWY0-1297: superpathway of purine deoxyribonucleosides degradation	-0.128495	0.0057632	4.48749e-18	0.000360453	IBD	0.094381	0.0790806	0.41	0.101424	-0.0744327	0.299492
PWY-6151: S-adenosyl-L-methionine cycle I_with_P162-PWY: L-glutamate degradation V (via hydroxyglutarate)	PWY-6151: S-adenosyl-L-methionine cycle I	P162-PWY: L-glutamate degradation V (via hydroxyglutarate)	0.336699	0	4.52977e-18	0.000360082	-	0.286179	0.288435	0.01	0.649589	0.151701	0.397555
PWY-7282: 4-amino-2-methyl-5-phosphomethylpyrimidine biosynthesis (yeast)_with_PWY-7242: D-fructuronate degradation	PWY-7282: 4-amino-2-methyl-5-phosphomethylpyrimidine biosynthesis (yeast)	PWY-7242: D-fructuronate degradation	0.289287	0	4.59156e-18	0.000359712	-	0.674427	0.657062	0	0.000154176	0.532232	0.272972
PWY-6353: purine nucleotides degradation II (aerobic)_with_DENOVOPURINE2-PWY: superpathway of purine nucleotides de novo biosynthesis II	PWY-6353: purine nucleotides degradation II (aerobic)	DENOVOPURINE2-PWY: superpathway of purine nucleotides de novo biosynthesis II	0.169046	0.000245251	4.62065e-18	0.000359343	IBD	0.108315	0.0865134	0.29	0.49001	0.26103	0.339862
PWY-7242: D-fructuronate degradation_with_PWY-6125: superpathway of guanosine nucleotides de novo biosynthesis II	PWY-7242: D-fructuronate degradation	PWY-6125: superpathway of guanosine nucleotides de novo biosynthesis II	0.0995972	0.0337461	4.80211e-18	0.000369231	IBD	0.397582	0.42014	0	0.00801404	0.291166	0.486906
PWY-7208: superpathway of pyrimidine nucleobases salvage_with_PWY-6168: flavin biosynthesis III (fungi)	PWY-7208: superpathway of pyrimidine nucleobases salvage	PWY-6168: flavin biosynthesis III (fungi)	0.566353	0	4.81191e-18	0.000379098	-	0.759619	0.753585	0	0.0289037	0.827686	0.492571
SALVADEHYPOX-PWY: adenosine nucleotides degradation II_with_PWY0-845: superpathway of pyridoxal 5'-phosphate biosynthesis and salvage	SALVADEHYPOX-PWY: adenosine nucleotides degradation II	PWY0-845: superpathway of pyridoxal 5'-phosphate biosynthesis and salvage	0.228617	0	4.93433e-18	0.00037871	-	-0.115393	-0.180068	0.28	0.000767683	-0.0304437	0.601624
PWY-6277: superpathway of 5-aminoimidazole ribonucleotide biosynthesis_with_P162-PWY: L-glutamate degradation V (via hydroxyglutarate)	PWY-6277: superpathway of 5-aminoimidazole ribonucleotide biosynthesis	P162-PWY: L-glutamate degradation V (via hydroxyglutarate)	0.381705	0	4.93706e-18	0.000378323	-	0.292622	0.291639	0.01	0.440614	0.245065	0.762306
PWY-6969: TCA cycle V (2-oxoglutarate:ferredoxin oxidoreductase)_with_PWY-5347: superpathway of L-methionine biosynthesis (transsulfuration)	PWY-6969: TCA cycle V (2-oxoglutarate:ferredoxin oxidoreductase)	PWY-5347: superpathway of L-methionine biosynthesis (transsulfuration)	-0.00887619	0.860849	4.97606e-18	0.000377937	-	0.0770344	0.0408721	0.58	0.586444	0.0161001	0.70861
PWY-6122: 5-aminoimidazole ribonucleotide biosynthesis II_with_P42-PWY: incomplete reductive TCA cycle	PWY-6122: 5-aminoimidazole ribonucleotide biosynthesis II	P42-PWY: incomplete reductive TCA cycle	0.386219	0	4.98226e-18	0.000377551	-	0.333623	0.335186	0	0.651596	0.324007	0.950279
PYRIDOXSYN-PWY: pyridoxal 5'-phosphate biosynthesis I_with_GLCMANNANAUT-PWY: superpathway of N-acetylglucosamine, N-acetylmannosamine and N-acetylneuraminate degradation	PYRIDOXSYN-PWY: pyridoxal 5'-phosphate biosynthesis I	GLCMANNANAUT-PWY: superpathway of N-acetylglucosamine, N-acetylmannosamine and N-acetylneuraminate degradation	0.239588	0	4.99359e-18	0.000377166	-	0.670688	0.658542	0	1.75053e-05	0.609053	0.623045
PWY-7211: superpathway of pyrimidine deoxyribonucleotides de novo biosynthesis_with_PWY-6125: superpathway of guanosine nucleotides de novo biosynthesis II	PWY-7211: superpathway of pyrimidine deoxyribonucleotides de novo biosynthesis	PWY-6125: superpathway of guanosine nucleotides de novo biosynthesis II	0.317419	0	5.02026e-18	0.000376782	-	0.277298	0.290331	0	0.811437	0.411666	0.379544
PWY-7279: aerobic respiration II (cytochrome c) (yeast)_with_PWY0-1319: CDP-diacylglycerol biosynthesis II	PWY-7279: aerobic respiration II (cytochrome c) (yeast)	PWY0-1319: CDP-diacylglycerol biosynthesis II	-0.253465	0	5.10082e-18	0.000376399	-	-0.19671	-0.225203	0.07	0.801503	-0.0618447	0.403832
PWY-6353: purine nucleotides degradation II (aerobic)_with_GOLPDLCAT-PWY: superpathway of glycerol degradation to 1,3-propanediol	PWY-6353: purine nucleotides degradation II (aerobic)	GOLPDLCAT-PWY: superpathway of glycerol degradation to 1,3-propanediol	0.241657	0	5.13413e-18	0.000376016	-	0.0960284	0.0790725	0.36	0.189214	-0.00923085	0.518225
PWY-6612: superpathway of tetrahydrofolate biosynthesis_with_PWY-5686: UMP biosynthesis	PWY-6612: superpathway of tetrahydrofolate biosynthesis	PWY-5686: UMP biosynthesis	-0.17995	9.731e-05	5.28772e-18	0.000385787	-	-0.363442	-0.377384	0	0.0787844	-0.459556	0.517835
PWY-6317: galactose degradation I (Leloir pathway)_with_PRPP-PWY: superpathway of histidine, purine, and pyrimidine biosynthesis	PWY-6317: galactose degradation I (Leloir pathway)	PRPP-PWY: superpathway of histidine, purine, and pyrimidine biosynthesis	0.36807	0	5.33039e-18	0.000385396	-	0.0754217	0.0568476	0.58	0.0100324	0.241592	0.301005
UNINTEGRATED_with_P42-PWY: incomplete reductive TCA cycle	UNINTEGRATED	P42-PWY: incomplete reductive TCA cycle	0.324211	0	5.36974e-18	0.000385005	-	0.14822	0.147328	0.18	0.142925	0.241589	0.559485
PWY-7282: 4-amino-2-methyl-5-phosphomethylpyrimidine biosynthesis (yeast)_with_ARGSYNBSUB-PWY: L-arginine biosynthesis II (acetyl cycle)	PWY-7282: 4-amino-2-methyl-5-phosphomethylpyrimidine biosynthesis (yeast)	ARGSYNBSUB-PWY: L-arginine biosynthesis II (acetyl cycle)	0.0437654	0.36489	5.37764e-18	0.000384615	-	-0.154577	-0.18111	0.18	0.0631276	-0.135498	0.905996
PWY-7279: aerobic respiration II (cytochrome c) (yeast)_with_PYRIDNUCSYN-PWY: NAD biosynthesis I (from aspartate)	PWY-7279: aerobic respiration II (cytochrome c) (yeast)	PYRIDNUCSYN-PWY: NAD biosynthesis I (from aspartate)	-0.273274	0	5.48358e-18	0.000384226	-	-0.145319	-0.181119	0.2	0.430115	-0.166798	0.894055
P162-PWY: L-glutamate degradation V (via hydroxyglutarate)_with_CALVIN-PWY: Calvin-Benson-Bassham cycle	P162-PWY: L-glutamate degradation V (via hydroxyglutarate)	CALVIN-PWY: Calvin-Benson-Bassham cycle	0.400082	0	5.64845e-18	0.000383838	-	0.189582	0.171873	0.1	0.0642763	0.215048	0.873472
TCA: TCA cycle I (prokaryotic)_with_PWY-6121: 5-aminoimidazole ribonucleotide biosynthesis I	TCA: TCA cycle I (prokaryotic)	PWY-6121: 5-aminoimidazole ribonucleotide biosynthesis I	-0.0496001	0.302197	5.90589e-18	0.000383451	-	-0.3835	-0.436209	0	0.00101573	-0.31217	0.641048
PWY-7282: 4-amino-2-methyl-5-phosphomethylpyrimidine biosynthesis (yeast)_with_PENTOSE-P-PWY: pentose phosphate pathway	PWY-7282: 4-amino-2-methyl-5-phosphomethylpyrimidine biosynthesis (yeast)	PENTOSE-P-PWY: pentose phosphate pathway	0.220648	8.95335e-07	5.96876e-18	0.000383065	-	-0.0540188	-0.0670063	0.68	0.0191523	-0.130206	0.639154
PWY-6353: purine nucleotides degradation II (aerobic)_with_PWY-3001: superpathway of L-isoleucine biosynthesis I	PWY-6353: purine nucleotides degradation II (aerobic)	PWY-3001: superpathway of L-isoleucine biosynthesis I	0.269786	0	5.98548e-18	0.000382679	IBD	0.0293247	0.00103515	0.79	0.0308563	-0.118358	0.36401
TCA: TCA cycle I (prokaryotic)_with_PYRIDNUCSYN-PWY: NAD biosynthesis I (from aspartate)	TCA: TCA cycle I (prokaryotic)	PYRIDNUCSYN-PWY: NAD biosynthesis I (from aspartate)	0.076097	0.10817	6.03549e-18	0.000382294	-	-0.101326	-0.159768	0.33	0.0717388	0.0844265	0.253256
PWY66-422: D-galactose degradation V (Leloir pathway)_with_PRPP-PWY: superpathway of histidine, purine, and pyrimidine biosynthesis	PWY66-422: D-galactose degradation V (Leloir pathway)	PRPP-PWY: superpathway of histidine, purine, and pyrimidine biosynthesis	0.368551	0	6.19143e-18	0.00038191	-	0.0828099	0.0651858	0.42	0.0119016	0.225426	0.375502
OANTIGEN-PWY: O-antigen building blocks biosynthesis (E. coli)_with_ARGININE-SYN4-PWY: L-ornithine de novo biosynthesis	OANTIGEN-PWY: O-antigen building blocks biosynthesis (E. coli)	ARGININE-SYN4-PWY: L-ornithine de novo biosynthesis	0.359436	0	6.19896e-18	0.000381526	-	-0.138548	-0.148788	0.26	3.42956e-05	-0.132335	0.969371
PWY-7279: aerobic respiration II (cytochrome c) (yeast)_with_SALVADEHYPOX-PWY: adenosine nucleotides degradation II	PWY-7279: aerobic respiration II (cytochrome c) (yeast)	SALVADEHYPOX-PWY: adenosine nucleotides degradation II	-0.307588	0	6.20615e-18	0.000381143	-	-0.0452707	-0.0862929	0.6	0.0689713	-0.0959436	0.755661
PWY-6126: superpathway of adenosine nucleotides de novo biosynthesis II_with_PWY-1269: CMP-3-deoxy-D-manno-octulosonate biosynthesis I	PWY-6126: superpathway of adenosine nucleotides de novo biosynthesis II	PWY-1269: CMP-3-deoxy-D-manno-octulosonate biosynthesis I	-0.0302459	0.537156	6.29724e-18	0.000380762	-	0.645486	0.681945	0	2.33881e-13	0.693902	0.689565
PEPTIDOGLYCANSYN-PWY: peptidoglycan biosynthesis I (meso-diaminopimelate containing)_with_P162-PWY: L-glutamate degradation V (via hydroxyglutarate)	PEPTIDOGLYCANSYN-PWY: peptidoglycan biosynthesis I (meso-diaminopimelate containing)	P162-PWY: L-glutamate degradation V (via hydroxyglutarate)	0.381548	0	6.47265e-18	0.00038038	-	0.271803	0.275275	0.02	0.344075	0.134601	0.389676
PWY-6387: UDP-N-acetylmuramoyl-pentapeptide biosynthesis I (meso-diaminopimelate containing)_with_PWY-1269: CMP-3-deoxy-D-manno-octulosonate biosynthesis I	PWY-6387: UDP-N-acetylmuramoyl-pentapeptide biosynthesis I (meso-diaminopimelate containing)	PWY-1269: CMP-3-deoxy-D-manno-octulosonate biosynthesis I	-0.0750451	0.11329	6.48163e-18	0.00038	-	0.703132	0.730496	0	7.26047e-19	0.703664	0.996345
PWY0-781: aspartate superpathway_with_PWY-7234: inosine-5'-phosphate biosynthesis III	PWY0-781: aspartate superpathway	PWY-7234: inosine-5'-phosphate biosynthesis III	0.402915	0	6.59698e-18	0.00037962	-	0.092937	0.0946217	0.41	0.00948609	0.320276	0.151984
PWY-6353: purine nucleotides degradation II (aerobic)_with_ARGSYN-PWY: L-arginine biosynthesis I (via L-ornithine)	PWY-6353: purine nucleotides degradation II (aerobic)	ARGSYN-PWY: L-arginine biosynthesis I (via L-ornithine)	0.357813	0	6.70357e-18	0.000379242	IBD	0.243689	0.221143	0.03	0.260908	0.218378	0.87342
PWY-6123: inosine-5'-phosphate biosynthesis I_with_PWY-5659: GDP-mannose biosynthesis	PWY-6123: inosine-5'-phosphate biosynthesis I	PWY-5659: GDP-mannose biosynthesis	0.471866	0	6.81103e-18	0.000378863	IBD	0.761914	0.773482	0	0.000359205	0.811534	0.622277
PWY-6122: 5-aminoimidazole ribonucleotide biosynthesis II_with_P162-PWY: L-glutamate degradation V (via hydroxyglutarate)	PWY-6122: 5-aminoimidazole ribonucleotide biosynthesis II	P162-PWY: L-glutamate degradation V (via hydroxyglutarate)	0.381571	0	6.83839e-18	0.000378486	-	0.293033	0.292056	0.01	0.443338	0.243664	0.75357
PWY-7208: superpathway of pyrimidine nucleobases salvage_with_PWY-6507: 4-deoxy-L-threo-hex-4-enopyranuronate degradation	PWY-7208: superpathway of pyrimidine nucleobases salvage	PWY-6507: 4-deoxy-L-threo-hex-4-enopyranuronate degradation	0.165921	0.000321349	6.91383e-18	0.000378109	-	0.455569	0.451055	0	0.0123871	0.363053	0.534113
PWY-7228: superpathway of guanosine nucleotides de novo biosynthesis I_with_GALACTUROCAT-PWY: D-galacturonate degradation I	PWY-7228: superpathway of guanosine nucleotides de novo biosynthesis I	GALACTUROCAT-PWY: D-galacturonate degradation I	0.081982	0.0826448	6.98532e-18	0.000377734	-	0.425543	0.43288	0	0.00305372	0.305971	0.430481
UNINTEGRATED_with_PWY-6969: TCA cycle V (2-oxoglutarate:ferredoxin oxidoreductase)	UNINTEGRATED	PWY-6969: TCA cycle V (2-oxoglutarate:ferredoxin oxidoreductase)	-0.0908169	0.0536847	7.15843e-18	0.000377358	-	-0.461984	-0.485936	0	0.00038798	-0.444967	0.906921
SALVADEHYPOX-PWY: adenosine nucleotides degradation II_with_PWY-6125: superpathway of guanosine nucleotides de novo biosynthesis II	SALVADEHYPOX-PWY: adenosine nucleotides degradation II	PWY-6125: superpathway of guanosine nucleotides de novo biosynthesis II	0.144311	0.00185817	7.35945e-18	0.000376984	-	-0.0695582	-0.0982571	0.54	0.0405015	0.122586	0.236996
PWY-1269: CMP-3-deoxy-D-manno-octulosonate biosynthesis I_with_COA-PWY-1: coenzyme A biosynthesis II (mammalian)	PWY-1269: CMP-3-deoxy-D-manno-octulosonate biosynthesis I	COA-PWY-1: coenzyme A biosynthesis II (mammalian)	-0.0663745	0.163172	7.43921e-18	0.000386521	-	0.680614	0.688472	0	1.16589e-15	0.673893	0.955387
PWY-6897: thiamin salvage II_with_GLUCOSE1PMETAB-PWY: glucose and glucose-1-phosphate degradation	PWY-6897: thiamin salvage II	GLUCOSE1PMETAB-PWY: glucose and glucose-1-phosphate degradation	-0.573159	0	7.43937e-18	0.000386139	-	-0.54952	-0.567973	0	0.916726	-0.607388	0.663778
PWY-7663: gondoate biosynthesis (anaerobic)_with_PWY-3001: superpathway of L-isoleucine biosynthesis I	PWY-7663: gondoate biosynthesis (anaerobic)	PWY-3001: superpathway of L-isoleucine biosynthesis I	0.579532	0	7.51137e-18	0.000385757	-	0.738552	0.722384	0	0.109463	0.770496	0.765583
PWY-7220: adenosine deoxyribonucleotides de novo biosynthesis II_with_PWY-1269: CMP-3-deoxy-D-manno-octulosonate biosynthesis I	PWY-7220: adenosine deoxyribonucleotides de novo biosynthesis II	PWY-1269: CMP-3-deoxy-D-manno-octulosonate biosynthesis I	-0.0253891	0.606388	7.67926e-18	0.000385375	-	0.602455	0.641941	0	3.88315e-11	0.673136	0.573738
PWY-1269: CMP-3-deoxy-D-manno-octulosonate biosynthesis I_with_PEPTIDOGLYCANSYN-PWY: peptidoglycan biosynthesis I (meso-diaminopimelate containing)	PWY-1269: CMP-3-deoxy-D-manno-octulosonate biosynthesis I	PEPTIDOGLYCANSYN-PWY: peptidoglycan biosynthesis I (meso-diaminopimelate containing)	-0.0699572	0.140867	7.71512e-18	0.000384995	-	0.690711	0.692129	0	5.00299e-16	0.699905	0.937565
PWY490-3: nitrate reduction VI (assimilatory)_with_PWY-5104: L-isoleucine biosynthesis IV	PWY490-3: nitrate reduction VI (assimilatory)	PWY-5104: L-isoleucine biosynthesis IV	0.235144	0	8.39234e-18	0.000394477	-	0.110669	0.12328	0.33	0.250465	-0.00123833	0.491832
PWY-3781: aerobic respiration I (cytochrome c)_with_PYRIDNUCSYN-PWY: NAD biosynthesis I (from aspartate)	PWY-3781: aerobic respiration I (cytochrome c)	PYRIDNUCSYN-PWY: NAD biosynthesis I (from aspartate)	-0.245188	0	8.41986e-18	0.000394089	-	-0.0843495	-0.115813	0.42	0.299445	-0.163256	0.626021
PWY-6125: superpathway of guanosine nucleotides de novo biosynthesis II_with_COBALSYN-PWY: adenosylcobalamin salvage from cobinamide I	PWY-6125: superpathway of guanosine nucleotides de novo biosynthesis II	COBALSYN-PWY: adenosylcobalamin salvage from cobinamide I	0.136459	0.00332184	8.49399e-18	0.000393701	-	0.300111	0.3258	0	0.151014	0.269369	0.844291
PWY0-1296: purine ribonucleosides degradation_with_PWY-7663: gondoate biosynthesis (anaerobic)	PWY0-1296: purine ribonucleosides degradation	PWY-7663: gondoate biosynthesis (anaerobic)	0.526597	0	8.52276e-18	0.000393314	-	0.638284	0.639287	0	0.249517	0.594303	0.732255
PWY-7111: pyruvate fermentation to isobutanol (engineered)_with_P162-PWY: L-glutamate degradation V (via hydroxyglutarate)	PWY-7111: pyruvate fermentation to isobutanol (engineered)	P162-PWY: L-glutamate degradation V (via hydroxyglutarate)	0.381719	0	8.57034e-18	0.000392927	-	0.279449	0.276161	0.02	0.35069	0.103325	0.269899
PWY-6386: UDP-N-acetylmuramoyl-pentapeptide biosynthesis II (lysine-containing)_with_P162-PWY: L-glutamate degradation V (via hydroxyglutarate)	PWY-6386: UDP-N-acetylmuramoyl-pentapeptide biosynthesis II (lysine-containing)	P162-PWY: L-glutamate degradation V (via hydroxyglutarate)	0.379129	0	8.59255e-18	0.000392542	-	0.251971	0.25551	0.01	0.276385	0.128494	0.440275
PYRIDOXSYN-PWY: pyridoxal 5'-phosphate biosynthesis I_with_PWY-7222: guanosine deoxyribonucleotides de novo biosynthesis II	PYRIDOXSYN-PWY: pyridoxal 5'-phosphate biosynthesis I	PWY-7222: guanosine deoxyribonucleotides de novo biosynthesis II	0.152646	0.000958312	8.60208e-18	0.000392157	-	0.504169	0.510245	0	0.00103197	0.545186	0.76789
PWY-7400: L-arginine biosynthesis IV (archaebacteria)_with_PWY-6353: purine nucleotides degradation II (aerobic)	PWY-7400: L-arginine biosynthesis IV (archaebacteria)	PWY-6353: purine nucleotides degradation II (aerobic)	0.367408	0	8.88168e-18	0.000391773	IBD	0.249136	0.225308	0.04	0.240602	0.189409	0.707623
COBALSYN-PWY: adenosylcobalamin salvage from cobinamide I_with_1CMET2-PWY: N10-formyl-tetrahydrofolate biosynthesis	COBALSYN-PWY: adenosylcobalamin salvage from cobinamide I	1CMET2-PWY: N10-formyl-tetrahydrofolate biosynthesis	0.433078	0	8.89962e-18	0.000391389	-	0.410517	0.397257	0	0.661153	0.406853	0.980387
TCA: TCA cycle I (prokaryotic)_with_PWY-5347: superpathway of L-methionine biosynthesis (transsulfuration)	TCA: TCA cycle I (prokaryotic)	PWY-5347: superpathway of L-methionine biosynthesis (transsulfuration)	0.05207	0.277851	9.03474e-18	0.000391007	-	0.0643782	0.019347	0.57	0.884706	0.0433408	0.89734
TCA: TCA cycle I (prokaryotic)_with_PWY-6151: S-adenosyl-L-methionine cycle I	TCA: TCA cycle I (prokaryotic)	PWY-6151: S-adenosyl-L-methionine cycle I	-0.0815057	0.0845089	9.23821e-18	0.000400391	-	-0.398057	-0.435917	0	0.00276608	-0.377047	0.888997
PWY-841: superpathway of purine nucleotides de novo biosynthesis I_with_PWY-6969: TCA cycle V (2-oxoglutarate:ferredoxin oxidoreductase)	PWY-841: superpathway of purine nucleotides de novo biosynthesis I	PWY-6969: TCA cycle V (2-oxoglutarate:ferredoxin oxidoreductase)	-0.0456699	0.343557	9.25507e-18	0.0004	-	0.187477	0.17775	0.06	0.0881286	0.205319	0.911275
PWY-5154: L-arginine biosynthesis III (via N-acetyl-L-citrulline)_with_ARGSYNBSUB-PWY: L-arginine biosynthesis II (acetyl cycle)	PWY-5154: L-arginine biosynthesis III (via N-acetyl-L-citrulline)	ARGSYNBSUB-PWY: L-arginine biosynthesis II (acetyl cycle)	0.407288	0	9.34595e-18	0.00039961	-	0.791153	0.788216	0	3.5135e-06	0.8909	0.256834
PWY-7196: superpathway of pyrimidine ribonucleosides salvage_with_PWY-6545: pyrimidine deoxyribonucleotides de novo biosynthesis III	PWY-7196: superpathway of pyrimidine ribonucleosides salvage	PWY-6545: pyrimidine deoxyribonucleotides de novo biosynthesis III	0.492708	0	9.46951e-18	0.000399221	-	0.365519	0.364298	0	0.275866	0.419424	0.71956
PWY-5103: L-isoleucine biosynthesis III_with_P162-PWY: L-glutamate degradation V (via hydroxyglutarate)	PWY-5103: L-isoleucine biosynthesis III	P162-PWY: L-glutamate degradation V (via hydroxyglutarate)	0.343742	0	9.52885e-18	0.000398833	-	0.255196	0.252416	0.02	0.449898	0.216986	0.809681
P162-PWY: L-glutamate degradation V (via hydroxyglutarate)_with_COA-PWY-1: coenzyme A biosynthesis II (mammalian)	P162-PWY: L-glutamate degradation V (via hydroxyglutarate)	COA-PWY-1: coenzyme A biosynthesis II (mammalian)	0.366608	0	9.61506e-18	0.000398445	-	0.227789	0.222669	0.01	0.244231	0.138199	0.576414
PWY-6353: purine nucleotides degradation II (aerobic)_with_GLUTORN-PWY: L-ornithine biosynthesis	PWY-6353: purine nucleotides degradation II (aerobic)	GLUTORN-PWY: L-ornithine biosynthesis	0.282136	0	9.68745e-18	0.000398058	-	0.209689	0.183675	0.06	0.412838	0.217785	0.959524
PWY-7279: aerobic respiration II (cytochrome c) (yeast)_with_PWY-5659: GDP-mannose biosynthesis	PWY-7279: aerobic respiration II (cytochrome c) (yeast)	PWY-5659: GDP-mannose biosynthesis	-0.285467	0	9.73885e-18	0.000397672	-	-0.228536	-0.292436	0.07	0.969258	-0.188643	0.802713
PWY-5692: allantoin degradation to glyoxylate II_with_DTDPRHAMSYN-PWY: dTDP-L-rhamnose biosynthesis I	PWY-5692: allantoin degradation to glyoxylate II	DTDPRHAMSYN-PWY: dTDP-L-rhamnose biosynthesis I	0.0787097	0.096104	9.83558e-18	0.000397287	-	-0.0367247	-0.0212179	0.82	0.525718	0.067085	0.524363
PWY-6387: UDP-N-acetylmuramoyl-pentapeptide biosynthesis I (meso-diaminopimelate containing)_with_P162-PWY: L-glutamate degradation V (via hydroxyglutarate)	PWY-6387: UDP-N-acetylmuramoyl-pentapeptide biosynthesis I (meso-diaminopimelate containing)	P162-PWY: L-glutamate degradation V (via hydroxyglutarate)	0.37816	0	9.85131e-18	0.000396902	-	0.28152	0.286038	0	0.402986	0.137738	0.366561
PWY-1269: CMP-3-deoxy-D-manno-octulosonate biosynthesis I_with_P108-PWY: pyruvate fermentation to propanoate I	PWY-1269: CMP-3-deoxy-D-manno-octulosonate biosynthesis I	P108-PWY: pyruvate fermentation to propanoate I	0.180164	9.63103e-05	9.99497e-18	0.000396518	-	0.0544651	0.00498325	0.66	0.156757	-0.0147045	0.67163
PYRIDOXSYN-PWY: pyridoxal 5'-phosphate biosynthesis I_with_PWY-7220: adenosine deoxyribonucleotides de novo biosynthesis II	PYRIDOXSYN-PWY: pyridoxal 5'-phosphate biosynthesis I	PWY-7220: adenosine deoxyribonucleotides de novo biosynthesis II	0.149303	0.00125618	1.01434e-17	0.000396135	-	0.501237	0.507274	0	0.00104042	0.555662	0.694483
PWY-7663: gondoate biosynthesis (anaerobic)_with_PWY-1042: glycolysis IV (plant cytosol)	PWY-7663: gondoate biosynthesis (anaerobic)	PWY-1042: glycolysis IV (plant cytosol)	0.567007	0	1.02013e-17	0.000395753	-	0.906131	0.887089	0	7.55377e-07	0.856535	0.519793
PWY0-1297: superpathway of purine deoxyribonucleosides degradation_with_PWY-7357: thiamin formation from pyrithiamine and oxythiamine (yeast)	PWY0-1297: superpathway of purine deoxyribonucleosides degradation	PWY-7357: thiamin formation from pyrithiamine and oxythiamine (yeast)	0.0236291	0.632385	1.02771e-17	0.000395371	-	0.0655084	0.0690087	0.48	0.764472	-0.167693	0.149931
PWY-7279: aerobic respiration II (cytochrome c) (yeast)_with_PWY-6737: starch degradation V	PWY-7279: aerobic respiration II (cytochrome c) (yeast)	PWY-6737: starch degradation V	-0.249792	0	1.03222e-17	0.00039499	-	-0.199326	-0.22145	0.05	0.809636	-0.11304	0.592326
CITRULBIO-PWY: L-citrulline biosynthesis_with_1CMET2-PWY: N10-formyl-tetrahydrofolate biosynthesis	CITRULBIO-PWY: L-citrulline biosynthesis	1CMET2-PWY: N10-formyl-tetrahydrofolate biosynthesis	0.392031	0	1.03707e-17	0.00039461	-	0.525133	0.526717	0	0.204401	0.687646	0.208345
PWY-7222: guanosine deoxyribonucleotides de novo biosynthesis II_with_PWY-1269: CMP-3-deoxy-D-manno-octulosonate biosynthesis I	PWY-7222: guanosine deoxyribonucleotides de novo biosynthesis II	PWY-1269: CMP-3-deoxy-D-manno-octulosonate biosynthesis I	-0.0199457	0.687812	1.04465e-17	0.000394231	-	0.610685	0.650457	0	2.24232e-11	0.666667	0.65573
THRESYN-PWY: superpathway of L-threonine biosynthesis_with_P162-PWY: L-glutamate degradation V (via hydroxyglutarate)	THRESYN-PWY: superpathway of L-threonine biosynthesis	P162-PWY: L-glutamate degradation V (via hydroxyglutarate)	0.287584	0	1.07722e-17	0.000393852	-	0.254323	0.241419	0.03	0.70355	0.153813	0.528985
PYRIDOXSYN-PWY: pyridoxal 5'-phosphate biosynthesis I_with_PWY-7400: L-arginine biosynthesis IV (archaebacteria)	PYRIDOXSYN-PWY: pyridoxal 5'-phosphate biosynthesis I	PWY-7400: L-arginine biosynthesis IV (archaebacteria)	0.0222051	0.653622	1.08175e-17	0.000393474	-	-0.108488	-0.123222	0.42	0.23851	-0.106513	0.990296
PWY-6123: inosine-5'-phosphate biosynthesis I_with_PANTO-PWY: phosphopantothenate biosynthesis I	PWY-6123: inosine-5'-phosphate biosynthesis I	PANTO-PWY: phosphopantothenate biosynthesis I	0.510013	0	1.08564e-17	0.000393097	-	0.749766	0.754271	0	0.00521916	0.772732	0.828277
PWY-6969: TCA cycle V (2-oxoglutarate:ferredoxin oxidoreductase)_with_ARO-PWY: chorismate biosynthesis I	PWY-6969: TCA cycle V (2-oxoglutarate:ferredoxin oxidoreductase)	ARO-PWY: chorismate biosynthesis I	-0.0629965	0.186405	1.10058e-17	0.00039272	-	-0.351641	-0.417474	0	0.00322367	-0.353693	0.989288
PWY0-845: superpathway of pyridoxal 5'-phosphate biosynthesis and salvage_with_HSERMETANA-PWY: L-methionine biosynthesis III	PWY0-845: superpathway of pyridoxal 5'-phosphate biosynthesis and salvage	HSERMETANA-PWY: L-methionine biosynthesis III	0.394433	0	1.10086e-17	0.000392344	-	0.28139	0.276601	0	0.310398	0.343816	0.687197
PWY-6168: flavin biosynthesis III (fungi)_with_COA-PWY: coenzyme A biosynthesis I	PWY-6168: flavin biosynthesis III (fungi)	COA-PWY: coenzyme A biosynthesis I	0.591641	0	1.10173e-17	0.000391969	-	0.669927	0.681731	0	0.3463	0.666871	0.979931
PWY-7663: gondoate biosynthesis (anaerobic)_with_GALACT-GLUCUROCAT-PWY: superpathway of hexuronide and hexuronate degradation	PWY-7663: gondoate biosynthesis (anaerobic)	GALACT-GLUCUROCAT-PWY: superpathway of hexuronide and hexuronate degradation	0.395335	0	1.10688e-17	0.000391595	-	0.637799	0.606879	0	0.0349498	0.471876	0.219666
PWY0-845: superpathway of pyridoxal 5'-phosphate biosynthesis and salvage_with_ANAEROFRUCAT-PWY: homolactic fermentation	PWY0-845: superpathway of pyridoxal 5'-phosphate biosynthesis and salvage	ANAEROFRUCAT-PWY: homolactic fermentation	0.267833	0	1.11038e-17	0.000391221	-	0.692486	0.676801	0	1.84949e-05	0.712142	0.865717
TCA: TCA cycle I (prokaryotic)_with_COA-PWY-1: coenzyme A biosynthesis II (mammalian)	TCA: TCA cycle I (prokaryotic)	COA-PWY-1: coenzyme A biosynthesis II (mammalian)	-0.0593037	0.21442	1.11767e-17	0.000390848	-	-0.407478	-0.459875	0	0.00060123	-0.412392	0.973684
GLUCUROCAT-PWY: superpathway of &beta;-D-glucuronide and D-glucuronate degradation_with_DENOVOPURINE2-PWY: superpathway of purine nucleotides de novo biosynthesis II	GLUCUROCAT-PWY: superpathway of &beta;-D-glucuronide and D-glucuronate degradation	DENOVOPURINE2-PWY: superpathway of purine nucleotides de novo biosynthesis II	0.238566	0	1.18265e-17	0.000390476	-	0.298184	0.31167	0	0.653805	0.495007	0.186646
PWY0-162: superpathway of pyrimidine ribonucleotides de novo biosynthesis_with_PWY-6168: flavin biosynthesis III (fungi)	PWY0-162: superpathway of pyrimidine ribonucleotides de novo biosynthesis	PWY-6168: flavin biosynthesis III (fungi)	0.634682	0	1.19328e-17	0.000390105	-	0.734713	0.741014	0	0.210271	0.710823	0.832324
PWY-6168: flavin biosynthesis III (fungi)_with_PWY-5103: L-isoleucine biosynthesis III	PWY-6168: flavin biosynthesis III (fungi)	PWY-5103: L-isoleucine biosynthesis III	0.546276	0	1.1946e-17	0.000389734	-	0.60777	0.606866	0	0.563146	0.518232	0.506426
PWY0-1297: superpathway of purine deoxyribonucleosides degradation_with_PWY-5667: CDP-diacylglycerol biosynthesis I	PWY0-1297: superpathway of purine deoxyribonucleosides degradation	PWY-5667: CDP-diacylglycerol biosynthesis I	0.0335101	0.492626	1.21397e-17	0.000389364	-	0.126471	0.129476	0.32	0.469729	-0.0792947	0.205109
PWY-3001: superpathway of L-isoleucine biosynthesis I_with_P42-PWY: incomplete reductive TCA cycle	PWY-3001: superpathway of L-isoleucine biosynthesis I	P42-PWY: incomplete reductive TCA cycle	0.389473	0	1.21437e-17	0.000388994	-	0.289453	0.289894	0.05	0.398955	0.316605	0.861481
P42-PWY: incomplete reductive TCA cycle_with_BRANCHED-CHAIN-AA-SYN-PWY: superpathway of branched amino acid biosynthesis	P42-PWY: incomplete reductive TCA cycle	BRANCHED-CHAIN-AA-SYN-PWY: superpathway of branched amino acid biosynthesis	0.401811	0	1.22114e-17	0.000388626	-	0.33211	0.332153	0	0.571915	0.310017	0.886396
PWY-7222: guanosine deoxyribonucleotides de novo biosynthesis II_with_PWY-6608: guanosine nucleotides degradation III	PWY-7222: guanosine deoxyribonucleotides de novo biosynthesis II	PWY-6608: guanosine nucleotides degradation III	0.310804	0	1.27703e-17	0.000388258	-	-0.00943339	0.0060314	0.96	0.00967094	0.236061	0.127317
PWY-6124: inosine-5'-phosphate biosynthesis II_with_PWY-5667: CDP-diacylglycerol biosynthesis I	PWY-6124: inosine-5'-phosphate biosynthesis II	PWY-5667: CDP-diacylglycerol biosynthesis I	0.523316	0	1.33055e-17	0.00038789	IBD	0.874752	0.874425	0	3.99466e-07	0.841116	0.688319
PYRIDNUCSYN-PWY: NAD biosynthesis I (from aspartate)_with_PWY-6125: superpathway of guanosine nucleotides de novo biosynthesis II	PYRIDNUCSYN-PWY: NAD biosynthesis I (from aspartate)	PWY-6125: superpathway of guanosine nucleotides de novo biosynthesis II	0.322715	0	1.33585e-17	0.000387524	-	0.405815	0.40845	0	0.534363	0.334905	0.639918
PWY-621: sucrose degradation III (sucrose invertase)_with_P42-PWY: incomplete reductive TCA cycle	PWY-621: sucrose degradation III (sucrose invertase)	P42-PWY: incomplete reductive TCA cycle	0.26172	0	1.34016e-17	0.000387158	-	0.265016	0.273376	0.01	0.975271	0.158625	0.504369
PWY-6969: TCA cycle V (2-oxoglutarate:ferredoxin oxidoreductase)_with_PWY-6163: chorismate biosynthesis from 3-dehydroquinate	PWY-6969: TCA cycle V (2-oxoglutarate:ferredoxin oxidoreductase)	PWY-6163: chorismate biosynthesis from 3-dehydroquinate	-0.0586239	0.219923	1.36034e-17	0.000386792	-	-0.367465	-0.433494	0	0.00167097	-0.382731	0.919671
PWY-6969: TCA cycle V (2-oxoglutarate:ferredoxin oxidoreductase)_with_COMPLETE-ARO-PWY: superpathway of aromatic amino acid biosynthesis	PWY-6969: TCA cycle V (2-oxoglutarate:ferredoxin oxidoreductase)	COMPLETE-ARO-PWY: superpathway of aromatic amino acid biosynthesis	-0.0686175	0.148841	1.39562e-17	0.000386428	-	-0.358863	-0.428365	0	0.00262944	-0.374742	0.916751
PWY-6121: 5-aminoimidazole ribonucleotide biosynthesis I_with_P162-PWY: L-glutamate degradation V (via hydroxyglutarate)	PWY-6121: 5-aminoimidazole ribonucleotide biosynthesis I	P162-PWY: L-glutamate degradation V (via hydroxyglutarate)	0.380012	0	1.42031e-17	0.00039548	-	0.282096	0.28107	0	0.396201	0.224763	0.716531
PWY0-162: superpathway of pyrimidine ribonucleotides de novo biosynthesis_with_PWY-7196: superpathway of pyrimidine ribonucleosides salvage	PWY0-162: superpathway of pyrimidine ribonucleotides de novo biosynthesis	PWY-7196: superpathway of pyrimidine ribonucleosides salvage	0.621177	0	1.43933e-17	0.000395108	-	0.275782	0.279188	0.02	0.00325636	0.209871	0.677179
PWY-7663: gondoate biosynthesis (anaerobic)_with_PWY-6121: 5-aminoimidazole ribonucleotide biosynthesis I	PWY-7663: gondoate biosynthesis (anaerobic)	PWY-6121: 5-aminoimidazole ribonucleotide biosynthesis I	0.577713	0	1.46629e-17	0.000394737	-	0.769819	0.772123	0	0.0184671	0.726338	0.688085
PWY-6507: 4-deoxy-L-threo-hex-4-enopyranuronate degradation_with_PWY-3841: folate transformations II	PWY-6507: 4-deoxy-L-threo-hex-4-enopyranuronate degradation	PWY-3841: folate transformations II	0.289476	0	1.46768e-17	0.000394366	-	0.443926	0.442953	0	0.195911	0.342015	0.496684
PWY-6969: TCA cycle V (2-oxoglutarate:ferredoxin oxidoreductase)_with_PWY-2942: L-lysine biosynthesis III	PWY-6969: TCA cycle V (2-oxoglutarate:ferredoxin oxidoreductase)	PWY-2942: L-lysine biosynthesis III	-0.0829171	0.0790845	1.48856e-17	0.000393996	-	-0.334947	-0.36704	0.01	0.0220197	-0.375165	0.792156
PWY-6124: inosine-5'-phosphate biosynthesis II_with_P42-PWY: incomplete reductive TCA cycle	PWY-6124: inosine-5'-phosphate biosynthesis II	P42-PWY: incomplete reductive TCA cycle	0.256744	0	1.52844e-17	0.000393627	-	0.132404	0.124407	0.28	0.276023	0.214225	0.610621
PWY0-845: superpathway of pyridoxal 5'-phosphate biosynthesis and salvage_with_PWY-5505: L-glutamate and L-glutamine biosynthesis	PWY0-845: superpathway of pyridoxal 5'-phosphate biosynthesis and salvage	PWY-5505: L-glutamate and L-glutamine biosynthesis	0.231433	0	1.58261e-17	0.000402622	-	-0.0964698	-0.105815	0.32	0.00584269	0.0634001	0.325963
PWY-6969: TCA cycle V (2-oxoglutarate:ferredoxin oxidoreductase)_with_PWY-5097: L-lysine biosynthesis VI	PWY-6969: TCA cycle V (2-oxoglutarate:ferredoxin oxidoreductase)	PWY-5097: L-lysine biosynthesis VI	-0.0674257	0.156319	1.61233e-17	0.000402245	-	-0.299655	-0.339909	0.01	0.0301693	-0.360265	0.694036
PYRIDOXSYN-PWY: pyridoxal 5'-phosphate biosynthesis I_with_PWY-4702: phytate degradation I	PYRIDOXSYN-PWY: pyridoxal 5'-phosphate biosynthesis I	PWY-4702: phytate degradation I	0.0795454	0.0925157	1.64976e-17	0.000401869	-	-0.225515	-0.242949	0.07	0.00755597	-0.300822	0.632388
PWY0-1297: superpathway of purine deoxyribonucleosides degradation_with_PWY-6527: stachyose degradation	PWY0-1297: superpathway of purine deoxyribonucleosides degradation	PWY-6527: stachyose degradation	0.019346	0.697083	1.6794e-17	0.000401494	-	0.108579	0.112798	0.3	0.486418	-0.056651	0.309802
PWYG-321: mycolate biosynthesis_with_PWY-7383: anaerobic energy metabolism (invertebrates, cytosol)	PWYG-321: mycolate biosynthesis	PWY-7383: anaerobic energy metabolism (invertebrates, cytosol)	-0.0353014	0.468988	1.76621e-17	0.000401119	-	0.105622	0.111216	0.36	0.220959	-0.0165102	0.453225
PWYG-321: mycolate biosynthesis_with_PWY-6519: 8-amino-7-oxononanoate biosynthesis I	PWYG-321: mycolate biosynthesis	PWY-6519: 8-amino-7-oxononanoate biosynthesis I	0.520269	0	1.79386e-17	0.000400746	-	0.680926	0.68363	0	0.0800818	0.614125	0.59104
TCA: TCA cycle I (prokaryotic)_with_PWY-2942: L-lysine biosynthesis III	TCA: TCA cycle I (prokaryotic)	PWY-2942: L-lysine biosynthesis III	-0.0650838	0.171681	1.80739e-17	0.000400372	-	-0.362582	-0.401325	0	0.00532959	-0.383631	0.889497
PWY-6545: pyrimidine deoxyribonucleotides de novo biosynthesis III_with_PWY-6124: inosine-5'-phosphate biosynthesis II	PWY-6545: pyrimidine deoxyribonucleotides de novo biosynthesis III	PWY-6124: inosine-5'-phosphate biosynthesis II	0.348312	0	1.80905e-17	0.0004	-	0.710785	0.713603	0	7.98487e-05	0.594384	0.345415
URDEGR-PWY: superpathway of allantoin degradation in plants_with_PWY-5104: L-isoleucine biosynthesis IV	URDEGR-PWY: superpathway of allantoin degradation in plants	PWY-5104: L-isoleucine biosynthesis IV	0.154282	0.000847597	1.86909e-17	0.000399628	-	-0.0350657	-0.0294626	0.81	0.170951	0.065226	0.538553
PWY0-162: superpathway of pyrimidine ribonucleotides de novo biosynthesis_with_PWY-7222: guanosine deoxyribonucleotides de novo biosynthesis II	PWY0-162: superpathway of pyrimidine ribonucleotides de novo biosynthesis	PWY-7222: guanosine deoxyribonucleotides de novo biosynthesis II	0.456332	0	1.87205e-17	0.000399257	-	0.518077	0.52726	0	0.517654	0.56363	0.740063
PWY-724: superpathway of L-lysine, L-threonine and L-methionine biosynthesis II_with_PWY-6612: superpathway of tetrahydrofolate biosynthesis	PWY-724: superpathway of L-lysine, L-threonine and L-methionine biosynthesis II	PWY-6612: superpathway of tetrahydrofolate biosynthesis	-0.171379	0.000204087	1.87436e-17	0.000398887	IBD	-0.319408	-0.332984	0.01	0.153473	-0.451094	0.380977
PWY0-166: superpathway of pyrimidine deoxyribonucleotides de novo biosynthesis (E. coli)_with_PWY-6969: TCA cycle V (2-oxoglutarate:ferredoxin oxidoreductase)	PWY0-166: superpathway of pyrimidine deoxyribonucleotides de novo biosynthesis (E. coli)	PWY-6969: TCA cycle V (2-oxoglutarate:ferredoxin oxidoreductase)	-0.0627883	0.187906	1.88486e-17	0.000398517	-	-0.283356	-0.276372	0.01	0.0628627	-0.194977	0.576869
P162-PWY: L-glutamate degradation V (via hydroxyglutarate)_with_BRANCHED-CHAIN-AA-SYN-PWY: superpathway of branched amino acid biosynthesis	P162-PWY: L-glutamate degradation V (via hydroxyglutarate)	BRANCHED-CHAIN-AA-SYN-PWY: superpathway of branched amino acid biosynthesis	0.351401	0	1.89624e-17	0.000398148	-	0.291366	0.278213	0	0.554548	0.209973	0.606328
PWY-6545: pyrimidine deoxyribonucleotides de novo biosynthesis III_with_ARGININE-SYN4-PWY: L-ornithine de novo biosynthesis	PWY-6545: pyrimidine deoxyribonucleotides de novo biosynthesis III	ARGININE-SYN4-PWY: L-ornithine de novo biosynthesis	0.40337	0	1.91866e-17	0.00039778	-	0.629819	0.631515	0	0.0266286	0.692536	0.60839
PWY-5667: CDP-diacylglycerol biosynthesis I_with_P162-PWY: L-glutamate degradation V (via hydroxyglutarate)	PWY-5667: CDP-diacylglycerol biosynthesis I	P162-PWY: L-glutamate degradation V (via hydroxyglutarate)	0.418782	0	1.95168e-17	0.000397412	-	0.186652	0.179947	0.13	0.0368139	0.097572	0.581184
PWY-7383: anaerobic energy metabolism (invertebrates, cytosol)_with_PWY-7228: superpathway of guanosine nucleotides de novo biosynthesis I	PWY-7383: anaerobic energy metabolism (invertebrates, cytosol)	PWY-7228: superpathway of guanosine nucleotides de novo biosynthesis I	0.292624	0	1.96008e-17	0.000397045	-	0.330036	0.369385	0	0.502756	0.342397	0.935937
PWY-6859: all-trans-farnesol biosynthesis_with_PWY-5101: L-isoleucine biosynthesis II	PWY-6859: all-trans-farnesol biosynthesis	PWY-5101: L-isoleucine biosynthesis II	-0.379961	0	1.98945e-17	0.000396679	-	-0.434213	-0.518986	0	0.190422	-0.488542	0.707535
PWY0-1297: superpathway of purine deoxyribonucleosides degradation_with_PWY-5177: glutaryl-CoA degradation	PWY0-1297: superpathway of purine deoxyribonucleosides degradation	PWY-5177: glutaryl-CoA degradation	-0.260871	0	1.98979e-17	0.000396313	IBD	-0.0109571	-0.00906273	0.94	0.0454803	-0.259984	0.120791
PWY-1042: glycolysis IV (plant cytosol)_with_P162-PWY: L-glutamate degradation V (via hydroxyglutarate)	PWY-1042: glycolysis IV (plant cytosol)	P162-PWY: L-glutamate degradation V (via hydroxyglutarate)	0.368327	0	1.99494e-17	0.000395948	-	0.285	0.276042	0	0.397284	0.124406	0.313404
TRPSYN-PWY: L-tryptophan biosynthesis_with_P42-PWY: incomplete reductive TCA cycle	TRPSYN-PWY: L-tryptophan biosynthesis	P42-PWY: incomplete reductive TCA cycle	0.391597	0	2.01099e-17	0.000395584	-	0.150969	0.0815976	0.17	0.010269	0.325843	0.268219
PWY0-845: superpathway of pyridoxal 5'-phosphate biosynthesis and salvage_with_P185-PWY: formaldehyde assimilation III (dihydroxyacetone cycle)	PWY0-845: superpathway of pyridoxal 5'-phosphate biosynthesis and salvage	P185-PWY: formaldehyde assimilation III (dihydroxyacetone cycle)	0.221611	8.97693e-07	2.0889e-17	0.000395221	-	0.0629455	0.0482005	0.62	0.157825	0.0278152	0.829468
PWY0-1319: CDP-diacylglycerol biosynthesis II_with_PWY0-1297: superpathway of purine deoxyribonucleosides degradation	PWY0-1319: CDP-diacylglycerol biosynthesis II	PWY0-1297: superpathway of purine deoxyribonucleosides degradation	0.0364584	0.45402	2.11175e-17	0.000394858	-	0.116795	0.114412	0.29	0.616249	-0.079422	0.227194
TCA: TCA cycle I (prokaryotic)_with_PWY-5097: L-lysine biosynthesis VI	TCA: TCA cycle I (prokaryotic)	PWY-5097: L-lysine biosynthesis VI	-0.0481539	0.317019	2.12829e-17	0.000394495	-	-0.345447	-0.394741	0	0.00413485	-0.370287	0.870589
PYRIDOXSYN-PWY: pyridoxal 5'-phosphate biosynthesis I_with_MET-SAM-PWY: superpathway of S-adenosyl-L-methionine biosynthesis	PYRIDOXSYN-PWY: pyridoxal 5'-phosphate biosynthesis I	MET-SAM-PWY: superpathway of S-adenosyl-L-methionine biosynthesis	0.14359	0.00196665	2.13877e-17	0.000394134	-	0.455862	0.446385	0	0.0071755	0.157469	0.0519193
PWY-7211: superpathway of pyrimidine deoxyribonucleotides de novo biosynthesis_with_PWY-6126: superpathway of adenosine nucleotides de novo biosynthesis II	PWY-7211: superpathway of pyrimidine deoxyribonucleotides de novo biosynthesis	PWY-6126: superpathway of adenosine nucleotides de novo biosynthesis II	0.360301	0	2.22746e-17	0.000393773	-	0.276771	0.2894	0.03	0.544885	0.438915	0.285805
PWY0-1297: superpathway of purine deoxyribonucleosides degradation_with_CALVIN-PWY: Calvin-Benson-Bassham cycle	PWY0-1297: superpathway of purine deoxyribonucleosides degradation	CALVIN-PWY: Calvin-Benson-Bassham cycle	0.0208418	0.674089	2.24654e-17	0.000393413	-	0.133444	0.137808	0.16	0.363325	-0.0815209	0.185334
PWYG-321: mycolate biosynthesis_with_NONMEVIPP-PWY: methylerythritol phosphate pathway I	PWYG-321: mycolate biosynthesis	NONMEVIPP-PWY: methylerythritol phosphate pathway I	-0.0578881	0.226001	2.27012e-17	0.000393053	-	-0.0202037	-0.0906929	0.86	0.825926	0.105216	0.441154
PWY0-845: superpathway of pyridoxal 5'-phosphate biosynthesis and salvage_with_P4-PWY: superpathway of L-lysine, L-threonine and L-methionine biosynthesis I	PWY0-845: superpathway of pyridoxal 5'-phosphate biosynthesis and salvage	P4-PWY: superpathway of L-lysine, L-threonine and L-methionine biosynthesis I	0.152633	0.000958488	2.29245e-17	0.000392694	-	0.0585682	0.0369037	0.55	0.34934	-0.016615	0.644921
PWY-5097: L-lysine biosynthesis VI_with_P42-PWY: incomplete reductive TCA cycle	PWY-5097: L-lysine biosynthesis VI	P42-PWY: incomplete reductive TCA cycle	0.443708	0	2.29313e-17	0.000392336	-	0.211823	0.211618	0.03	0.0421699	0.283253	0.651429
PWY-7383: anaerobic energy metabolism (invertebrates, cytosol)_with_COA-PWY: coenzyme A biosynthesis I	PWY-7383: anaerobic energy metabolism (invertebrates, cytosol)	COA-PWY: coenzyme A biosynthesis I	0.404343	0	2.29499e-17	0.000391978	-	0.220694	0.347533	0.05	0.594163	0.174126	0.771069
PWY-6151: S-adenosyl-L-methionine cycle I_with_PRPP-PWY: superpathway of histidine, purine, and pyrimidine biosynthesis	PWY-6151: S-adenosyl-L-methionine cycle I	PRPP-PWY: superpathway of histidine, purine, and pyrimidine biosynthesis	0.378962	0	2.33235e-17	0.000391621	-	-0.0198594	-0.0173664	0.89	0.00106988	0.107043	0.435729
PWY0-162: superpathway of pyrimidine ribonucleotides de novo biosynthesis_with_PWY-6125: superpathway of guanosine nucleotides de novo biosynthesis II	PWY0-162: superpathway of pyrimidine ribonucleotides de novo biosynthesis	PWY-6125: superpathway of guanosine nucleotides de novo biosynthesis II	0.512228	0	2.34107e-17	0.000391265	-	0.597465	0.607833	0	0.355615	0.592103	0.967421
PWY-7383: anaerobic energy metabolism (invertebrates, cytosol)_with_PWY-6125: superpathway of guanosine nucleotides de novo biosynthesis II	PWY-7383: anaerobic energy metabolism (invertebrates, cytosol)	PWY-6125: superpathway of guanosine nucleotides de novo biosynthesis II	0.329686	0	2.38794e-17	0.000390909	-	0.324108	0.35801	0.01	0.803214	0.330049	0.969289
PWY-6969: TCA cycle V (2-oxoglutarate:ferredoxin oxidoreductase)_with_PWY-6126: superpathway of adenosine nucleotides de novo biosynthesis II	PWY-6969: TCA cycle V (2-oxoglutarate:ferredoxin oxidoreductase)	PWY-6126: superpathway of adenosine nucleotides de novo biosynthesis II	-0.109821	0.0188531	2.39739e-17	0.000390554	-	-0.341201	-0.373832	0	0.0306107	-0.277698	0.682412
PWY-7282: 4-amino-2-methyl-5-phosphomethylpyrimidine biosynthesis (yeast)_with_GLUCOSE1PMETAB-PWY: glucose and glucose-1-phosphate degradation	PWY-7282: 4-amino-2-methyl-5-phosphomethylpyrimidine biosynthesis (yeast)	GLUCOSE1PMETAB-PWY: glucose and glucose-1-phosphate degradation	-0.450037	0	2.42184e-17	0.0003902	-	-0.375725	-0.407411	0	0.688538	-0.495938	0.412359
PWY-7221: guanosine ribonucleotides de novo biosynthesis_with_PWY-7196: superpathway of pyrimidine ribonucleosides salvage	PWY-7221: guanosine ribonucleotides de novo biosynthesis	PWY-7196: superpathway of pyrimidine ribonucleosides salvage	0.51528	0	2.44436e-17	0.000398912	-	0.24151	0.242068	0.05	0.0205834	0.270877	0.852396
PANTO-PWY: phosphopantothenate biosynthesis I_with_P162-PWY: L-glutamate degradation V (via hydroxyglutarate)	PANTO-PWY: phosphopantothenate biosynthesis I	P162-PWY: L-glutamate degradation V (via hydroxyglutarate)	0.438451	0	2.44849e-17	0.000398551	-	0.176872	0.171012	0.12	0.0208264	0.107037	0.665528
PANTOSYN-PWY: pantothenate and coenzyme A biosynthesis I_with_P42-PWY: incomplete reductive TCA cycle	PANTOSYN-PWY: pantothenate and coenzyme A biosynthesis I	P42-PWY: incomplete reductive TCA cycle	0.431263	0	2.46451e-17	0.00039819	-	0.185989	0.210429	0.06	0.0513724	0.326169	0.373261
PWY-7663: gondoate biosynthesis (anaerobic)_with_CALVIN-PWY: Calvin-Benson-Bassham cycle	PWY-7663: gondoate biosynthesis (anaerobic)	CALVIN-PWY: Calvin-Benson-Bassham cycle	0.556492	0	2.47231e-17	0.00039783	-	0.828578	0.820065	0	0.000490352	0.780444	0.619406
PWY-6123: inosine-5'-phosphate biosynthesis I_with_PWY-1269: CMP-3-deoxy-D-manno-octulosonate biosynthesis I	PWY-6123: inosine-5'-phosphate biosynthesis I	PWY-1269: CMP-3-deoxy-D-manno-octulosonate biosynthesis I	-0.15367	0.000887611	2.49023e-17	0.000397471	-	0.7201	0.714569	0	6.1726e-21	0.625971	0.434837
PWY-6969: TCA cycle V (2-oxoglutarate:ferredoxin oxidoreductase)_with_HISTSYN-PWY: L-histidine biosynthesis	PWY-6969: TCA cycle V (2-oxoglutarate:ferredoxin oxidoreductase)	HISTSYN-PWY: L-histidine biosynthesis	-0.019712	0.691376	2.49819e-17	0.000397112	-	-0.0509782	-0.0811776	0.66	0.728655	-0.260219	0.192073
PWY0-1319: CDP-diacylglycerol biosynthesis II_with_PWY-6124: inosine-5'-phosphate biosynthesis II	PWY0-1319: CDP-diacylglycerol biosynthesis II	PWY-6124: inosine-5'-phosphate biosynthesis II	0.526487	0	2.53243e-17	0.000405771	IBD	0.877723	0.879519	0	5.32193e-07	0.844956	0.692718
PWY-6969: TCA cycle V (2-oxoglutarate:ferredoxin oxidoreductase)_with_METSYN-PWY: L-homoserine and L-methionine biosynthesis	PWY-6969: TCA cycle V (2-oxoglutarate:ferredoxin oxidoreductase)	METSYN-PWY: L-homoserine and L-methionine biosynthesis	0.0117237	0.815764	2.56637e-17	0.000405405	-	0.0882144	0.0530572	0.47	0.636999	0.0231064	0.689499
THISYNARA-PWY: superpathway of thiamin diphosphate biosynthesis III (eukaryotes)_with_PWY0-1297: superpathway of purine deoxyribonucleosides degradation	THISYNARA-PWY: superpathway of thiamin diphosphate biosynthesis III (eukaryotes)	PWY0-1297: superpathway of purine deoxyribonucleosides degradation	0.0191709	0.699766	2.60854e-17	0.000405041	-	0.120706	0.116218	0.32	0.464696	-0.152263	0.09149
PYRIDOXSYN-PWY: pyridoxal 5'-phosphate biosynthesis I_with_COA-PWY: coenzyme A biosynthesis I	PYRIDOXSYN-PWY: pyridoxal 5'-phosphate biosynthesis I	COA-PWY: coenzyme A biosynthesis I	0.171156	0.000206033	2.61403e-17	0.000404676	-	0.553273	0.55593	0	0.000277633	0.543744	0.944362
PWY66-422: D-galactose degradation V (Leloir pathway)_with_PWY-6969: TCA cycle V (2-oxoglutarate:ferredoxin oxidoreductase)	PWY66-422: D-galactose degradation V (Leloir pathway)	PWY-6969: TCA cycle V (2-oxoglutarate:ferredoxin oxidoreductase)	-0.102209	0.0292075	2.6309e-17	0.000404313	-	-0.251223	-0.282609	0.02	0.135587	-0.214466	0.816933
PWY-6897: thiamin salvage II_with_OANTIGEN-PWY: O-antigen building blocks biosynthesis (E. coli)	PWY-6897: thiamin salvage II	OANTIGEN-PWY: O-antigen building blocks biosynthesis (E. coli)	0.394294	0	2.63958e-17	0.00040395	-	-0.0399223	-0.0379468	0.73	0.000414486	0.0282103	0.676331
PWY0-1319: CDP-diacylglycerol biosynthesis II_with_P162-PWY: L-glutamate degradation V (via hydroxyglutarate)	PWY0-1319: CDP-diacylglycerol biosynthesis II	P162-PWY: L-glutamate degradation V (via hydroxyglutarate)	0.416311	0	2.6709e-17	0.000403587	-	0.179982	0.173154	0.07	0.0338713	0.104057	0.638315
TCA: TCA cycle I (prokaryotic)_with_PWY-6123: inosine-5'-phosphate biosynthesis I	TCA: TCA cycle I (prokaryotic)	PWY-6123: inosine-5'-phosphate biosynthesis I	-0.067178	0.15791	2.67941e-17	0.000403226	-	-0.355973	-0.421381	0	0.00275746	-0.457646	0.494846
PWY-7279: aerobic respiration II (cytochrome c) (yeast)_with_PANTO-PWY: phosphopantothenate biosynthesis I	PWY-7279: aerobic respiration II (cytochrome c) (yeast)	PANTO-PWY: phosphopantothenate biosynthesis I	-0.247146	0	2.6988e-17	0.000402865	-	-0.264209	-0.29453	0	0.702675	-0.0565617	0.195169
PWY-5659: GDP-mannose biosynthesis_with_P42-PWY: incomplete reductive TCA cycle	PWY-5659: GDP-mannose biosynthesis	P42-PWY: incomplete reductive TCA cycle	0.403449	0	2.84761e-17	0.000402504	-	0.239057	0.19308	0.03	0.0762346	0.298241	0.706593
PYRIDOXSYN-PWY: pyridoxal 5'-phosphate biosynthesis I_with_ARGSYN-PWY: L-arginine biosynthesis I (via L-ornithine)	PYRIDOXSYN-PWY: pyridoxal 5'-phosphate biosynthesis I	ARGSYN-PWY: L-arginine biosynthesis I (via L-ornithine)	-0.00240112	0.962407	2.84957e-17	0.000402145	-	-0.135104	-0.150969	0.21	0.227043	-0.146774	0.942456
TCA: TCA cycle I (prokaryotic)_with_ARO-PWY: chorismate biosynthesis I	TCA: TCA cycle I (prokaryotic)	ARO-PWY: chorismate biosynthesis I	-0.0377629	0.437107	2.89403e-17	0.000401786	-	-0.407641	-0.48784	0	8.56883e-05	-0.378331	0.845225
PWY-7357: thiamin formation from pyrithiamine and oxythiamine (yeast)_with_PWY-6969: TCA cycle V (2-oxoglutarate:ferredoxin oxidoreductase)	PWY-7357: thiamin formation from pyrithiamine and oxythiamine (yeast)	PWY-6969: TCA cycle V (2-oxoglutarate:ferredoxin oxidoreductase)	-0.0322258	0.509896	2.90795e-17	0.000401427	-	-0.287379	-0.313629	0.01	0.0186523	-0.379833	0.547643
PWY-4984: urea cycle_with_PWY-3841: folate transformations II	PWY-4984: urea cycle	PWY-3841: folate transformations II	0.359304	0	2.97138e-17	0.00040107	-	0.472751	0.470638	0	0.304824	0.634055	0.233443
PWY-1269: CMP-3-deoxy-D-manno-octulosonate biosynthesis I_with_PANTO-PWY: phosphopantothenate biosynthesis I	PWY-1269: CMP-3-deoxy-D-manno-octulosonate biosynthesis I	PANTO-PWY: phosphopantothenate biosynthesis I	0.0567686	0.23534	3.08343e-17	0.000400712	-	0.709551	0.709714	0	1.27826e-12	0.750144	0.716021
PWY-7234: inosine-5'-phosphate biosynthesis III_with_PWY-6353: purine nucleotides degradation II (aerobic)	PWY-7234: inosine-5'-phosphate biosynthesis III	PWY-6353: purine nucleotides degradation II (aerobic)	0.00392487	0.93877	3.09445e-17	0.000400356	-	-0.102579	-0.0971601	0.47	0.413487	0.0994464	0.21368
PWY0-845: superpathway of pyridoxal 5'-phosphate biosynthesis and salvage_with_P461-PWY: hexitol fermentation to lactate, formate, ethanol and acetate	PWY0-845: superpathway of pyridoxal 5'-phosphate biosynthesis and salvage	P461-PWY: hexitol fermentation to lactate, formate, ethanol and acetate	0.106776	0.0225265	3.14814e-17	0.0004	-	-0.00889185	-0.03131	0.98	0.264826	-0.161833	0.345794
PWY-1269: CMP-3-deoxy-D-manno-octulosonate biosynthesis I_with_CALVIN-PWY: Calvin-Benson-Bassham cycle	PWY-1269: CMP-3-deoxy-D-manno-octulosonate biosynthesis I	CALVIN-PWY: Calvin-Benson-Bassham cycle	-0.0530089	0.269064	3.15853e-17	0.000399645	-	0.595369	0.563825	0	3.67549e-09	0.566467	0.827838
PWY-7228: superpathway of guanosine nucleotides de novo biosynthesis I_with_PWY-7211: superpathway of pyrimidine deoxyribonucleotides de novo biosynthesis	PWY-7228: superpathway of guanosine nucleotides de novo biosynthesis I	PWY-7211: superpathway of pyrimidine deoxyribonucleotides de novo biosynthesis	0.309106	0	3.21446e-17	0.00039929	-	0.259037	0.266371	0.03	0.676302	0.41635	0.304394
PWY-7242: D-fructuronate degradation_with_ASPASN-PWY: superpathway of L-aspartate and L-asparagine biosynthesis	PWY-7242: D-fructuronate degradation	ASPASN-PWY: superpathway of L-aspartate and L-asparagine biosynthesis	0.425828	0	3.23375e-17	0.000398936	IBD	0.587992	0.622961	0	0.052079	0.540587	0.725009
UNINTEGRATED_with_TCA: TCA cycle I (prokaryotic)	UNINTEGRATED	TCA: TCA cycle I (prokaryotic)	-0.0633078	0.184109	3.25745e-17	0.000398583	-	-0.450421	-0.477401	0	0.000209138	-0.472754	0.877465
TCA: TCA cycle I (prokaryotic)_with_COMPLETE-ARO-PWY: superpathway of aromatic amino acid biosynthesis	TCA: TCA cycle I (prokaryotic)	COMPLETE-ARO-PWY: superpathway of aromatic amino acid biosynthesis	-0.0414312	0.392292	3.26825e-17	0.00039823	-	-0.389444	-0.472631	0	0.00019228	-0.39518	0.969534
PWY-6353: purine nucleotides degradation II (aerobic)_with_ASPASN-PWY: superpathway of L-aspartate and L-asparagine biosynthesis	PWY-6353: purine nucleotides degradation II (aerobic)	ASPASN-PWY: superpathway of L-aspartate and L-asparagine biosynthesis	0.190845	3.49939e-05	3.27948e-17	0.000397878	-	-0.0742436	-0.132762	0.52	0.0090073	-0.132585	0.719335
PWY0-845: superpathway of pyridoxal 5'-phosphate biosynthesis and salvage_with_PWY-7242: D-fructuronate degradation	PWY0-845: superpathway of pyridoxal 5'-phosphate biosynthesis and salvage	PWY-7242: D-fructuronate degradation	0.324951	0	3.28845e-17	0.000397527	-	0.608315	0.586485	0	0.011272	0.451555	0.255604
PWY-6897: thiamin salvage II_with_P4-PWY: superpathway of L-lysine, L-threonine and L-methionine biosynthesis I	PWY-6897: thiamin salvage II	P4-PWY: superpathway of L-lysine, L-threonine and L-methionine biosynthesis I	0.289658	0	3.32281e-17	0.000397176	-	0.00770699	0.00395139	0.94	0.0207351	0.012164	0.978225
GLCMANNANAUT-PWY: superpathway of N-acetylglucosamine, N-acetylmannosamine and N-acetylneuraminate degradation_with_ARGININE-SYN4-PWY: L-ornithine de novo biosynthesis	GLCMANNANAUT-PWY: superpathway of N-acetylglucosamine, N-acetylmannosamine and N-acetylneuraminate degradation	ARGININE-SYN4-PWY: L-ornithine de novo biosynthesis	0.347256	0	3.32989e-17	0.000396825	-	0.487967	0.507008	0	0.160883	0.562613	0.590778
DENOVOPURINE2-PWY: superpathway of purine nucleotides de novo biosynthesis II_with_COBALSYN-PWY: adenosylcobalamin salvage from cobinamide I	DENOVOPURINE2-PWY: superpathway of purine nucleotides de novo biosynthesis II	COBALSYN-PWY: adenosylcobalamin salvage from cobinamide I	0.260973	0	3.35697e-17	0.000396476	-	0.246227	0.23686	0.02	0.730286	0.423135	0.248201
PWY-7282: 4-amino-2-methyl-5-phosphomethylpyrimidine biosynthesis (yeast)_with_PWY-5505: L-glutamate and L-glutamine biosynthesis	PWY-7282: 4-amino-2-methyl-5-phosphomethylpyrimidine biosynthesis (yeast)	PWY-5505: L-glutamate and L-glutamine biosynthesis	0.182855	7.47553e-05	3.36166e-17	0.000396127	-	-0.1278	-0.12536	0.2	0.0109905	-0.0336365	0.562477
PWY-6588: pyruvate fermentation to acetone_with_P23-PWY: reductive TCA cycle I	PWY-6588: pyruvate fermentation to acetone	P23-PWY: reductive TCA cycle I	0.0985424	0.0357479	3.38856e-17	0.000395778	-	0.189836	0.193114	0.08	0.439826	0.0598709	0.421471
PWY-6595: superpathway of guanosine nucleotides degradation (plants)_with_ARGININE-SYN4-PWY: L-ornithine de novo biosynthesis	PWY-6595: superpathway of guanosine nucleotides degradation (plants)	ARGININE-SYN4-PWY: L-ornithine de novo biosynthesis	0.266363	0	3.40828e-17	0.000395431	-	0.0731458	0.067912	0.52	0.107084	-0.00651346	0.625217
PWY-7211: superpathway of pyrimidine deoxyribonucleotides de novo biosynthesis_with_PRPP-PWY: superpathway of histidine, purine, and pyrimidine biosynthesis	PWY-7211: superpathway of pyrimidine deoxyribonucleotides de novo biosynthesis	PRPP-PWY: superpathway of histidine, purine, and pyrimidine biosynthesis	0.606606	0	3.44237e-17	0.000395083	-	0.31467	0.323594	0.02	0.0137323	0.3682	0.727161
PWY-5686: UMP biosynthesis_with_PRPP-PWY: superpathway of histidine, purine, and pyrimidine biosynthesis	PWY-5686: UMP biosynthesis	PRPP-PWY: superpathway of histidine, purine, and pyrimidine biosynthesis	0.424415	0	3.45743e-17	0.000394737	-	-0.0428876	-0.0426304	0.72	0.000113128	0.150072	0.23448
PWY-2942: L-lysine biosynthesis III_with_PWY-1269: CMP-3-deoxy-D-manno-octulosonate biosynthesis I	PWY-2942: L-lysine biosynthesis III	PWY-1269: CMP-3-deoxy-D-manno-octulosonate biosynthesis I	-0.0105967	0.833611	3.50554e-17	0.000394391	-	0.714476	0.739332	0	7.37892e-17	0.703521	0.924208
TCA-GLYOX-BYPASS: superpathway of glyoxylate bypass and TCA_with_PWY-7282: 4-amino-2-methyl-5-phosphomethylpyrimidine biosynthesis (yeast)	TCA-GLYOX-BYPASS: superpathway of glyoxylate bypass and TCA	PWY-7282: 4-amino-2-methyl-5-phosphomethylpyrimidine biosynthesis (yeast)	-0.467892	0	3.56279e-17	0.000394046	-	-0.484863	-0.542671	0	0.54477	-0.568932	0.544209
SALVADEHYPOX-PWY: adenosine nucleotides degradation II_with_PWY-7221: guanosine ribonucleotides de novo biosynthesis	SALVADEHYPOX-PWY: adenosine nucleotides degradation II	PWY-7221: guanosine ribonucleotides de novo biosynthesis	0.438577	0	3.71363e-17	0.000393701	-	0.0135726	-0.0271441	0.96	0.000140022	0.0845303	0.663328
THRESYN-PWY: superpathway of L-threonine biosynthesis_with_PWY-7196: superpathway of pyrimidine ribonucleosides salvage	THRESYN-PWY: superpathway of L-threonine biosynthesis	PWY-7196: superpathway of pyrimidine ribonucleosides salvage	0.470465	0	3.74422e-17	0.000393357	-	0.28671	0.281205	0.02	0.108403	0.322016	0.820415
PWY-7383: anaerobic energy metabolism (invertebrates, cytosol)_with_P23-PWY: reductive TCA cycle I	PWY-7383: anaerobic energy metabolism (invertebrates, cytosol)	P23-PWY: reductive TCA cycle I	-0.0202844	0.682706	3.80418e-17	0.000393013	-	0.150193	0.183981	0.25	0.099194	0.0851243	0.688079
PWY-6305: putrescine biosynthesis IV_with_PWY-6125: superpathway of guanosine nucleotides de novo biosynthesis II	PWY-6305: putrescine biosynthesis IV	PWY-6125: superpathway of guanosine nucleotides de novo biosynthesis II	0.245524	0	3.82611e-17	0.00039267	IBD	0.341464	0.334977	0	0.467596	0.104927	0.134384
PWY-5103: L-isoleucine biosynthesis III_with_P42-PWY: incomplete reductive TCA cycle	PWY-5103: L-isoleucine biosynthesis III	P42-PWY: incomplete reductive TCA cycle	0.385283	0	3.83289e-17	0.000392328	-	0.3463	0.34864	0	0.746835	0.314559	0.836813
TCA: TCA cycle I (prokaryotic)_with_PWY-6163: chorismate biosynthesis from 3-dehydroquinate	TCA: TCA cycle I (prokaryotic)	PWY-6163: chorismate biosynthesis from 3-dehydroquinate	-0.0352575	0.469561	3.90263e-17	0.000391986	-	-0.397192	-0.476532	0	0.000131944	-0.391768	0.971165
PYRIDOXSYN-PWY: pyridoxal 5'-phosphate biosynthesis I_with_PWY-7242: D-fructuronate degradation	PYRIDOXSYN-PWY: pyridoxal 5'-phosphate biosynthesis I	PWY-7242: D-fructuronate degradation	0.338805	0	4.03095e-17	0.000391645	-	0.630779	0.619328	0	0.00527987	0.458482	0.205964
PWY-6609: adenine and adenosine salvage III_with_P42-PWY: incomplete reductive TCA cycle	PWY-6609: adenine and adenosine salvage III	P42-PWY: incomplete reductive TCA cycle	0.323693	0	4.18755e-17	0.000391304	-	0.206336	0.206073	0.08	0.326852	0.262913	0.72142
PWY-7197: pyrimidine deoxyribonucleotide phosphorylation_with_PWY-6897: thiamin salvage II	PWY-7197: pyrimidine deoxyribonucleotide phosphorylation	PWY-6897: thiamin salvage II	0.471722	0	4.28906e-17	0.000390964	-	0.55533	0.560328	0	0.4616	0.662673	0.406168
PYRIDOXSYN-PWY: pyridoxal 5'-phosphate biosynthesis I_with_METSYN-PWY: L-homoserine and L-methionine biosynthesis	PYRIDOXSYN-PWY: pyridoxal 5'-phosphate biosynthesis I	METSYN-PWY: L-homoserine and L-methionine biosynthesis	0.132637	0.00433284	4.39552e-17	0.000390625	-	0.442534	0.433494	0	0.00790347	0.211122	0.130836
PWY-6124: inosine-5'-phosphate biosynthesis II_with_NONOXIPENT-PWY: pentose phosphate pathway (non-oxidative branch)	PWY-6124: inosine-5'-phosphate biosynthesis II	NONOXIPENT-PWY: pentose phosphate pathway (non-oxidative branch)	0.524124	0	4.50908e-17	0.000390286	IBD	0.774237	0.771768	0	0.00329255	0.759036	0.884723
PWY-6121: 5-aminoimidazole ribonucleotide biosynthesis I_with_PWY-1269: CMP-3-deoxy-D-manno-octulosonate biosynthesis I	PWY-6121: 5-aminoimidazole ribonucleotide biosynthesis I	PWY-1269: CMP-3-deoxy-D-manno-octulosonate biosynthesis I	-0.108977	0.0198228	4.54017e-17	0.000389948	-	0.534251	0.543389	0	9.29662e-10	0.511227	0.868624
PWY-6588: pyruvate fermentation to acetone_with_ARGININE-SYN4-PWY: L-ornithine de novo biosynthesis	PWY-6588: pyruvate fermentation to acetone	ARGININE-SYN4-PWY: L-ornithine de novo biosynthesis	0.369802	0	4.66502e-17	0.00038961	-	-0.139508	-0.158397	0.17	1.23469e-05	0.10545	0.13062
PWYG-321: mycolate biosynthesis_with_BIOTIN-BIOSYNTHESIS-PWY: biotin biosynthesis I	PWYG-321: mycolate biosynthesis	BIOTIN-BIOSYNTHESIS-PWY: biotin biosynthesis I	0.534213	0	4.79903e-17	0.000389273	-	0.701542	0.707363	0	0.0565804	0.600612	0.414438
PWY0-845: superpathway of pyridoxal 5'-phosphate biosynthesis and salvage_with_PWY-5100: pyruvate fermentation to acetate and lactate II	PWY0-845: superpathway of pyridoxal 5'-phosphate biosynthesis and salvage	PWY-5100: pyruvate fermentation to acetate and lactate II	0.242454	0	4.80591e-17	0.000388937	-	0.21804	0.196431	0.07	0.702207	0.31974	0.517308
PWY-7282: 4-amino-2-methyl-5-phosphomethylpyrimidine biosynthesis (yeast)_with_PWY-6588: pyruvate fermentation to acetone	PWY-7282: 4-amino-2-methyl-5-phosphomethylpyrimidine biosynthesis (yeast)	PWY-6588: pyruvate fermentation to acetone	0.299674	0	4.86308e-17	0.000397237	-	-0.16866	-0.174079	0.17	9.56236e-05	0.178889	0.0306795
PWY-7229: superpathway of adenosine nucleotides de novo biosynthesis I_with_PWY-7211: superpathway of pyrimidine deoxyribonucleotides de novo biosynthesis	PWY-7229: superpathway of adenosine nucleotides de novo biosynthesis I	PWY-7211: superpathway of pyrimidine deoxyribonucleotides de novo biosynthesis	0.371013	0	4.9601e-17	0.000396894	-	0.278707	0.289719	0.02	0.456852	0.460433	0.228821
PWY-7383: anaerobic energy metabolism (invertebrates, cytosol)_with_PWY-7222: guanosine deoxyribonucleotides de novo biosynthesis II	PWY-7383: anaerobic energy metabolism (invertebrates, cytosol)	PWY-7222: guanosine deoxyribonucleotides de novo biosynthesis II	0.322217	0	5.03637e-17	0.000396552	-	0.253287	0.285546	0.02	0.760943	0.314562	0.695401
PWY-6969: TCA cycle V (2-oxoglutarate:ferredoxin oxidoreductase)_with_PWY-6317: galactose degradation I (Leloir pathway)	PWY-6969: TCA cycle V (2-oxoglutarate:ferredoxin oxidoreductase)	PWY-6317: galactose degradation I (Leloir pathway)	-0.100687	0.0317928	5.1611e-17	0.000404823	-	-0.232174	-0.284437	0.04	0.164261	-0.218111	0.929565
PWY-6168: flavin biosynthesis III (fungi)_with_GOLPDLCAT-PWY: superpathway of glycerol degradation to 1,3-propanediol	PWY-6168: flavin biosynthesis III (fungi)	GOLPDLCAT-PWY: superpathway of glycerol degradation to 1,3-propanediol	0.432535	0	5.1715e-17	0.000404475	-	0.00994443	0.00977039	0.98	0.000527771	-0.197833	0.198777
PWY-6126: superpathway of adenosine nucleotides de novo biosynthesis II_with_PWY-5177: glutaryl-CoA degradation	PWY-6126: superpathway of adenosine nucleotides de novo biosynthesis II	PWY-5177: glutaryl-CoA degradation	0.310335	0	5.21237e-17	0.000404127	-	0.506168	0.518488	0	0.077798	0.413516	0.522296
PWY-6612: superpathway of tetrahydrofolate biosynthesis_with_PEPTIDOGLYCANSYN-PWY: peptidoglycan biosynthesis I (meso-diaminopimelate containing)	PWY-6612: superpathway of tetrahydrofolate biosynthesis	PEPTIDOGLYCANSYN-PWY: peptidoglycan biosynthesis I (meso-diaminopimelate containing)	-0.167164	0.000285964	5.50421e-17	0.000412371	-	-0.393054	-0.41005	0	0.0297628	-0.454608	0.677113
P108-PWY: pyruvate fermentation to propanoate I_with_DTDPRHAMSYN-PWY: dTDP-L-rhamnose biosynthesis I	P108-PWY: pyruvate fermentation to propanoate I	DTDPRHAMSYN-PWY: dTDP-L-rhamnose biosynthesis I	0.212422	3.21252e-06	5.52933e-17	0.000412017	-	-0.00770515	-0.0249423	0.93	0.0441375	-0.155681	0.361917
PWY0-845: superpathway of pyridoxal 5'-phosphate biosynthesis and salvage_with_PWY0-1298: superpathway of pyrimidine deoxyribonucleosides degradation	PWY0-845: superpathway of pyridoxal 5'-phosphate biosynthesis and salvage	PWY0-1298: superpathway of pyrimidine deoxyribonucleosides degradation	0.122129	0.0087709	5.61706e-17	0.00042024	-	-0.00303817	-0.029073	0.97	0.221316	-0.0191213	0.921537
PWY0-1296: purine ribonucleosides degradation_with_PWY-7196: superpathway of pyrimidine ribonucleosides salvage	PWY0-1296: purine ribonucleosides degradation	PWY-7196: superpathway of pyrimidine ribonucleosides salvage	0.527788	0	5.78227e-17	0.000428449	-	0.333127	0.333143	0	0.0889684	0.344079	0.943178
PWYG-321: mycolate biosynthesis_with_DTDPRHAMSYN-PWY: dTDP-L-rhamnose biosynthesis I	PWYG-321: mycolate biosynthesis	DTDPRHAMSYN-PWY: dTDP-L-rhamnose biosynthesis I	-0.0534497	0.264934	5.79038e-17	0.000428082	-	-0.137296	-0.26156	0.22	0.0934797	0.0980341	0.146651
PWY-6353: purine nucleotides degradation II (aerobic)_with_PWY-6317: galactose degradation I (Leloir pathway)	PWY-6353: purine nucleotides degradation II (aerobic)	PWY-6317: galactose degradation I (Leloir pathway)	0.328563	0	5.81508e-17	0.000427716	-	0.127054	0.101372	0.25	0.0682479	-0.00577001	0.414106
PWY-7234: inosine-5'-phosphate biosynthesis III_with_GALACTUROCAT-PWY: D-galacturonate degradation I	PWY-7234: inosine-5'-phosphate biosynthesis III	GALACTUROCAT-PWY: D-galacturonate degradation I	0.118003	0.0114581	5.90791e-17	0.00042735	-	0.0792831	0.0797717	0.46	0.754252	0.426889	0.0253084
PWY-6125: superpathway of guanosine nucleotides de novo biosynthesis II_with_GALACT-GLUCUROCAT-PWY: superpathway of hexuronide and hexuronate degradation	PWY-6125: superpathway of guanosine nucleotides de novo biosynthesis II	GALACT-GLUCUROCAT-PWY: superpathway of hexuronide and hexuronate degradation	0.107693	0.0213577	5.93068e-17	0.000426985	-	0.41845	0.436967	0	0.00581931	0.233571	0.228842
PWY-7221: guanosine ribonucleotides de novo biosynthesis_with_PWY-1269: CMP-3-deoxy-D-manno-octulosonate biosynthesis I	PWY-7221: guanosine ribonucleotides de novo biosynthesis	PWY-1269: CMP-3-deoxy-D-manno-octulosonate biosynthesis I	-0.102628	0.0285579	6.00581e-17	0.000426621	-	0.650809	0.667367	0	1.86075e-15	0.671211	0.867755
PWY-7220: adenosine deoxyribonucleotides de novo biosynthesis II_with_PWY-6608: guanosine nucleotides degradation III	PWY-7220: adenosine deoxyribonucleotides de novo biosynthesis II	PWY-6608: guanosine nucleotides degradation III	0.319454	0	6.1616e-17	0.000426257	-	-0.00736898	0.00812753	0.92	0.00823986	0.23092	0.139117
PWY-3841: folate transformations II_with_GALACTUROCAT-PWY: D-galacturonate degradation I	PWY-3841: folate transformations II	GALACTUROCAT-PWY: D-galacturonate degradation I	0.312082	0	6.26742e-17	0.000425894	IBD	0.555045	0.564178	0	0.0168749	0.404719	0.292276
PWY-6353: purine nucleotides degradation II (aerobic)_with_PWY-4981: L-proline biosynthesis II (from arginine)	PWY-6353: purine nucleotides degradation II (aerobic)	PWY-4981: L-proline biosynthesis II (from arginine)	0.124841	0.00734183	6.27008e-17	0.000425532	-	-0.0364818	-0.0412898	0.71	0.184465	0.103453	0.390059
PWY0-845: superpathway of pyridoxal 5'-phosphate biosynthesis and salvage_with_DENOVOPURINE2-PWY: superpathway of purine nucleotides de novo biosynthesis II	PWY0-845: superpathway of pyridoxal 5'-phosphate biosynthesis and salvage	DENOVOPURINE2-PWY: superpathway of purine nucleotides de novo biosynthesis II	0.35958	0	6.31165e-17	0.00042517	-	0.317674	0.305401	0	0.630424	0.292752	0.872668
PWY-7199: pyrimidine deoxyribonucleosides salvage_with_PWY-5097: L-lysine biosynthesis VI	PWY-7199: pyrimidine deoxyribonucleosides salvage	PWY-5097: L-lysine biosynthesis VI	0.503805	0	6.33196e-17	0.000424809	-	0.592995	0.590559	0	0.42976	0.499313	0.49277
PWY-7221: guanosine ribonucleotides de novo biosynthesis_with_P42-PWY: incomplete reductive TCA cycle	PWY-7221: guanosine ribonucleotides de novo biosynthesis	P42-PWY: incomplete reductive TCA cycle	0.354937	0	6.37255e-17	0.000424448	-	0.199867	0.200044	0.04	0.197321	0.298268	0.533289
PWY-7383: anaerobic energy metabolism (invertebrates, cytosol)_with_PWY-7208: superpathway of pyrimidine nucleobases salvage	PWY-7383: anaerobic energy metabolism (invertebrates, cytosol)	PWY-7208: superpathway of pyrimidine nucleobases salvage	0.352584	0	6.40177e-17	0.000424088	-	0.419611	0.481373	0	0.240298	0.348622	0.637508
PWY-7228: superpathway of guanosine nucleotides de novo biosynthesis I_with_ARGININE-SYN4-PWY: L-ornithine de novo biosynthesis	PWY-7228: superpathway of guanosine nucleotides de novo biosynthesis I	ARGININE-SYN4-PWY: L-ornithine de novo biosynthesis	0.283929	0	6.42541e-17	0.000423729	-	0.60152	0.60997	0	0.00168749	0.648791	0.710598
PWY-7357: thiamin formation from pyrithiamine and oxythiamine (yeast)_with_P42-PWY: incomplete reductive TCA cycle	PWY-7357: thiamin formation from pyrithiamine and oxythiamine (yeast)	P42-PWY: incomplete reductive TCA cycle	0.357498	0	6.43058e-17	0.00042337	-	0.336842	0.339192	0.01	0.822238	0.280031	0.714448
PWY-6545: pyrimidine deoxyribonucleotides de novo biosynthesis III_with_PWY-6123: inosine-5'-phosphate biosynthesis I	PWY-6545: pyrimidine deoxyribonucleotides de novo biosynthesis III	PWY-6123: inosine-5'-phosphate biosynthesis I	0.381664	0	6.63529e-17	0.000423012	-	0.73602	0.737751	0	7.30394e-05	0.633208	0.386542
TRNA-CHARGING-PWY: tRNA charging_with_P42-PWY: incomplete reductive TCA cycle	TRNA-CHARGING-PWY: tRNA charging	P42-PWY: incomplete reductive TCA cycle	0.512141	0	6.74239e-17	0.000422654	-	0.235629	0.248915	0.06	0.0254952	0.294042	0.710548
PYRIDOXSYN-PWY: pyridoxal 5'-phosphate biosynthesis I_with_COBALSYN-PWY: adenosylcobalamin salvage from cobinamide I	PYRIDOXSYN-PWY: pyridoxal 5'-phosphate biosynthesis I	COBALSYN-PWY: adenosylcobalamin salvage from cobinamide I	0.229836	0	7.19601e-17	0.000430743	-	0.42155	0.416175	0	0.103305	0.487363	0.650728
TRNA-CHARGING-PWY: tRNA charging_with_PRPP-PWY: superpathway of histidine, purine, and pyrimidine biosynthesis	TRNA-CHARGING-PWY: tRNA charging	PRPP-PWY: superpathway of histidine, purine, and pyrimidine biosynthesis	0.447662	0	7.19921e-17	0.00043038	-	0.285802	0.301422	0.02	0.215707	0.298842	0.933453
TCA: TCA cycle I (prokaryotic)_with_P4-PWY: superpathway of L-lysine, L-threonine and L-methionine biosynthesis I	TCA: TCA cycle I (prokaryotic)	P4-PWY: superpathway of L-lysine, L-threonine and L-methionine biosynthesis I	0.189433	4.11523e-05	7.32662e-17	0.000430017	-	0.27777	0.23054	0.01	0.657232	0.168689	0.492493
PWY-7211: superpathway of pyrimidine deoxyribonucleotides de novo biosynthesis_with_PWY-6113: superpathway of mycolate biosynthesis	PWY-7211: superpathway of pyrimidine deoxyribonucleotides de novo biosynthesis	PWY-6113: superpathway of mycolate biosynthesis	0.114558	0.0141881	7.3437e-17	0.000429655	-	0.28786	0.303307	0	0.112	0.205003	0.600264
SALVADEHYPOX-PWY: adenosine nucleotides degradation II_with_PWY-922: mevalonate pathway I	SALVADEHYPOX-PWY: adenosine nucleotides degradation II	PWY-922: mevalonate pathway I	-0.330567	0	7.37813e-17	0.000429293	-	-0.175226	-0.22677	0.12	0.40026	-0.0710426	0.519723
TCA: TCA cycle I (prokaryotic)_with_PWY-7357: thiamin formation from pyrithiamine and oxythiamine (yeast)	TCA: TCA cycle I (prokaryotic)	PWY-7357: thiamin formation from pyrithiamine and oxythiamine (yeast)	-0.0137566	0.783606	7.58836e-17	0.000428932	-	-0.345807	-0.409261	0	0.000960014	-0.380742	0.818358
TCA: TCA cycle I (prokaryotic)_with_PWY-6317: galactose degradation I (Leloir pathway)	TCA: TCA cycle I (prokaryotic)	PWY-6317: galactose degradation I (Leloir pathway)	-0.0883635	0.0607576	7.71797e-17	0.000428571	-	-0.248112	-0.311222	0.04	0.081399	-0.219892	0.858907
GLYCOGENSYNTH-PWY: glycogen biosynthesis I (from ADP-D-Glucose)_with_ARGININE-SYN4-PWY: L-ornithine de novo biosynthesis	GLYCOGENSYNTH-PWY: glycogen biosynthesis I (from ADP-D-Glucose)	ARGININE-SYN4-PWY: L-ornithine de novo biosynthesis	0.378276	0	7.74334e-17	0.000428212	-	0.0801738	0.050407	0.52	0.00619169	0.262208	0.255836
TCA: TCA cycle I (prokaryotic)_with_METSYN-PWY: L-homoserine and L-methionine biosynthesis	TCA: TCA cycle I (prokaryotic)	METSYN-PWY: L-homoserine and L-methionine biosynthesis	0.0676572	0.1548	7.92141e-17	0.000436242	-	0.07934	0.0355165	0.41	0.885875	0.0569681	0.890772
PWY-6588: pyruvate fermentation to acetone_with_PWY-6113: superpathway of mycolate biosynthesis	PWY-6588: pyruvate fermentation to acetone	PWY-6113: superpathway of mycolate biosynthesis	0.13027	0.00510065	7.9501e-17	0.000435876	-	0.0138155	-0.00908207	0.95	0.25535	-0.0368632	0.756209
PWY-7003: glycerol degradation to butanol_with_NONMEVIPP-PWY: methylerythritol phosphate pathway I	PWY-7003: glycerol degradation to butanol	NONMEVIPP-PWY: methylerythritol phosphate pathway I	0.580681	0	7.96386e-17	0.000435511	-	0.031596	0.0450809	0.85	8.98073e-06	0.0983357	0.68196
PWY-7282: 4-amino-2-methyl-5-phosphomethylpyrimidine biosynthesis (yeast)_with_GLUTORN-PWY: L-ornithine biosynthesis	PWY-7282: 4-amino-2-methyl-5-phosphomethylpyrimidine biosynthesis (yeast)	GLUTORN-PWY: L-ornithine biosynthesis	-0.00802844	0.874005	8.21567e-17	0.000443515	-	-0.230596	-0.257798	0.07	0.0365823	-0.257575	0.864711
PWY-6123: inosine-5'-phosphate biosynthesis I_with_PWY-5188: tetrapyrrole biosynthesis I (from glutamate)	PWY-6123: inosine-5'-phosphate biosynthesis I	PWY-5188: tetrapyrrole biosynthesis I (from glutamate)	0.472779	0	8.44768e-17	0.000443144	IBD	0.142633	0.132187	0.17	0.00466777	0.195814	0.740982
THRESYN-PWY: superpathway of L-threonine biosynthesis_with_P42-PWY: incomplete reductive TCA cycle	THRESYN-PWY: superpathway of L-threonine biosynthesis	P42-PWY: incomplete reductive TCA cycle	0.360932	0	8.5102e-17	0.000442774	-	0.236078	0.230472	0.05	0.276631	0.323119	0.578399
PWY-7219: adenosine ribonucleotides de novo biosynthesis_with_P42-PWY: incomplete reductive TCA cycle	PWY-7219: adenosine ribonucleotides de novo biosynthesis	P42-PWY: incomplete reductive TCA cycle	0.375237	0	8.53856e-17	0.000442404	-	0.227599	0.22931	0.06	0.219806	0.300529	0.643101
PWY-7211: superpathway of pyrimidine deoxyribonucleotides de novo biosynthesis_with_PWY-7184: pyrimidine deoxyribonucleotides de novo biosynthesis I	PWY-7211: superpathway of pyrimidine deoxyribonucleotides de novo biosynthesis	PWY-7184: pyrimidine deoxyribonucleotides de novo biosynthesis I	0.336288	0	8.54661e-17	0.000442035	-	0.297952	0.30924	0	0.813392	0.424339	0.405474
PWY-6386: UDP-N-acetylmuramoyl-pentapeptide biosynthesis II (lysine-containing)_with_COBALSYN-PWY: adenosylcobalamin salvage from cobinamide I	PWY-6386: UDP-N-acetylmuramoyl-pentapeptide biosynthesis II (lysine-containing)	COBALSYN-PWY: adenosylcobalamin salvage from cobinamide I	0.493858	0	8.62774e-17	0.000441667	-	0.3931	0.407675	0	0.448092	0.453041	0.685238
PWY-6737: starch degradation V_with_P162-PWY: L-glutamate degradation V (via hydroxyglutarate)	PWY-6737: starch degradation V	P162-PWY: L-glutamate degradation V (via hydroxyglutarate)	0.404601	0	8.7773e-17	0.000441299	-	0.234994	0.23487	0.01	0.129584	0.185915	0.75844
TCA: TCA cycle I (prokaryotic)_with_PWY66-422: D-galactose degradation V (Leloir pathway)	TCA: TCA cycle I (prokaryotic)	PWY66-422: D-galactose degradation V (Leloir pathway)	-0.0850695	0.0713163	8.87108e-17	0.000440932	-	-0.25524	-0.317233	0.01	0.0683091	-0.214829	0.798987
PWY-6969: TCA cycle V (2-oxoglutarate:ferredoxin oxidoreductase)_with_PWY-5100: pyruvate fermentation to acetate and lactate II	PWY-6969: TCA cycle V (2-oxoglutarate:ferredoxin oxidoreductase)	PWY-5100: pyruvate fermentation to acetate and lactate II	-0.0785586	0.096778	9.10044e-17	0.000440565	-	-0.250302	-0.328913	0.04	0.0463287	-0.183067	0.673024
URDEGR-PWY: superpathway of allantoin degradation in plants_with_NONMEVIPP-PWY: methylerythritol phosphate pathway I	URDEGR-PWY: superpathway of allantoin degradation in plants	NONMEVIPP-PWY: methylerythritol phosphate pathway I	0.0542777	0.257315	9.47432e-17	0.000448505	-	-0.0342965	-0.0377714	0.74	0.551547	0.144679	0.270417
PWY-6353: purine nucleotides degradation II (aerobic)_with_PWY-621: sucrose degradation III (sucrose invertase)	PWY-6353: purine nucleotides degradation II (aerobic)	PWY-621: sucrose degradation III (sucrose invertase)	0.34025	0	9.58678e-17	0.000448133	IBD	0.0409915	0.0206721	0.77	0.01033	-0.154262	0.228834
PWY-6151: S-adenosyl-L-methionine cycle I_with_PWY-1269: CMP-3-deoxy-D-manno-octulosonate biosynthesis I	PWY-6151: S-adenosyl-L-methionine cycle I	PWY-1269: CMP-3-deoxy-D-manno-octulosonate biosynthesis I	-0.119514	0.0103907	9.67917e-17	0.000447761	-	0.591931	0.615494	0	4.14764e-13	0.602908	0.933196
PWY-6121: 5-aminoimidazole ribonucleotide biosynthesis I_with_COBALSYN-PWY: adenosylcobalamin salvage from cobinamide I	PWY-6121: 5-aminoimidazole ribonucleotide biosynthesis I	COBALSYN-PWY: adenosylcobalamin salvage from cobinamide I	0.476119	0	9.86528e-17	0.00044739	-	0.492247	0.498649	0	0.830776	0.563574	0.606729
RHAMCAT-PWY: L-rhamnose degradation I_with_PWY-7220: adenosine deoxyribonucleotides de novo biosynthesis II	RHAMCAT-PWY: L-rhamnose degradation I	PWY-7220: adenosine deoxyribonucleotides de novo biosynthesis II	0.345879	0	9.91872e-17	0.00044702	-	0.721287	0.741361	0	8.97249e-06	0.714516	0.952504
PWY-6969: TCA cycle V (2-oxoglutarate:ferredoxin oxidoreductase)_with_PWY-6609: adenine and adenosine salvage III	PWY-6969: TCA cycle V (2-oxoglutarate:ferredoxin oxidoreductase)	PWY-6609: adenine and adenosine salvage III	-0.106914	0.0223479	1.00598e-16	0.00044665	-	-0.2841	-0.331363	0.02	0.0765608	-0.445512	0.2866
PWY-7111: pyruvate fermentation to isobutanol (engineered)_with_PWY-1269: CMP-3-deoxy-D-manno-octulosonate biosynthesis I	PWY-7111: pyruvate fermentation to isobutanol (engineered)	PWY-1269: CMP-3-deoxy-D-manno-octulosonate biosynthesis I	-0.0851562	0.0710285	1.00693e-16	0.000446281	-	0.636167	0.644582	0	1.6691e-13	0.665025	0.815962
PWY-6124: inosine-5'-phosphate biosynthesis II_with_PWY-1269: CMP-3-deoxy-D-manno-octulosonate biosynthesis I	PWY-6124: inosine-5'-phosphate biosynthesis II	PWY-1269: CMP-3-deoxy-D-manno-octulosonate biosynthesis I	-0.160273	0.000511035	1.00975e-16	0.000445912	-	0.706057	0.693699	0	1.7645e-19	0.574624	0.292923
PWY-7222: guanosine deoxyribonucleotides de novo biosynthesis II_with_PWY-5659: GDP-mannose biosynthesis	PWY-7222: guanosine deoxyribonucleotides de novo biosynthesis II	PWY-5659: GDP-mannose biosynthesis	0.366447	0	1.01968e-16	0.000445545	-	0.525519	0.557584	0	0.0911223	0.64874	0.349858
PWY-6163: chorismate biosynthesis from 3-dehydroquinate_with_PWY-1269: CMP-3-deoxy-D-manno-octulosonate biosynthesis I	PWY-6163: chorismate biosynthesis from 3-dehydroquinate	PWY-1269: CMP-3-deoxy-D-manno-octulosonate biosynthesis I	-0.0610119	0.201188	1.02271e-16	0.000453421	-	0.543352	0.514181	0	1.44776e-07	0.510579	0.81329
RHAMCAT-PWY: L-rhamnose degradation I_with_PWY-7222: guanosine deoxyribonucleotides de novo biosynthesis II	RHAMCAT-PWY: L-rhamnose degradation I	PWY-7222: guanosine deoxyribonucleotides de novo biosynthesis II	0.345507	0	1.03001e-16	0.000453048	-	0.730923	0.751474	0	3.84941e-06	0.712113	0.867861
PWY-6612: superpathway of tetrahydrofolate biosynthesis_with_PWY-6386: UDP-N-acetylmuramoyl-pentapeptide biosynthesis II (lysine-containing)	PWY-6612: superpathway of tetrahydrofolate biosynthesis	PWY-6386: UDP-N-acetylmuramoyl-pentapeptide biosynthesis II (lysine-containing)	-0.164326	0.000369813	1.03247e-16	0.000452675	-	-0.37923	-0.394724	0	0.0405236	-0.419016	0.79041
TRNA-CHARGING-PWY: tRNA charging_with_PWY490-3: nitrate reduction VI (assimilatory)	TRNA-CHARGING-PWY: tRNA charging	PWY490-3: nitrate reduction VI (assimilatory)	0.107777	0.0212532	1.03627e-16	0.000452303	-	-0.0355884	-0.0293978	0.8	0.252469	-0.120913	0.599868
PWY-6612: superpathway of tetrahydrofolate biosynthesis_with_PWY-6387: UDP-N-acetylmuramoyl-pentapeptide biosynthesis I (meso-diaminopimelate containing)	PWY-6612: superpathway of tetrahydrofolate biosynthesis	PWY-6387: UDP-N-acetylmuramoyl-pentapeptide biosynthesis I (meso-diaminopimelate containing)	-0.16425	0.000373534	1.06179e-16	0.000451931	-	-0.390015	-0.407118	0	0.0299898	-0.449535	0.687835
PWY-7199: pyrimidine deoxyribonucleosides salvage_with_PWY-2942: L-lysine biosynthesis III	PWY-7199: pyrimidine deoxyribonucleosides salvage	PWY-2942: L-lysine biosynthesis III	0.500969	0	1.06465e-16	0.00045156	-	0.539098	0.540596	0	0.744538	0.502301	0.791781
TCA: TCA cycle I (prokaryotic)_with_HISTSYN-PWY: L-histidine biosynthesis	TCA: TCA cycle I (prokaryotic)	HISTSYN-PWY: L-histidine biosynthesis	0.0233387	0.636633	1.06814e-16	0.000451189	-	-0.0907097	-0.129781	0.43	0.265165	-0.26194	0.284929
PWY66-422: D-galactose degradation V (Leloir pathway)_with_PWY-6353: purine nucleotides degradation II (aerobic)	PWY66-422: D-galactose degradation V (Leloir pathway)	PWY-6353: purine nucleotides degradation II (aerobic)	0.330904	0	1.09253e-16	0.00045082	-	0.105285	0.0859098	0.37	0.0420368	-0.0151634	0.459491
SALVADEHYPOX-PWY: adenosine nucleotides degradation II_with_PWY-7187: pyrimidine deoxyribonucleotides de novo biosynthesis II	SALVADEHYPOX-PWY: adenosine nucleotides degradation II	PWY-7187: pyrimidine deoxyribonucleotides de novo biosynthesis II	0.361015	0	1.11746e-16	0.00045045	IBD	0.00941648	-0.0290573	0.94	0.00141606	0.221733	0.188014
PWY-7229: superpathway of adenosine nucleotides de novo biosynthesis I_with_PWY-5177: glutaryl-CoA degradation	PWY-7229: superpathway of adenosine nucleotides de novo biosynthesis I	PWY-5177: glutaryl-CoA degradation	0.326895	0	1.13808e-16	0.000450082	-	0.540591	0.552955	0	0.0489095	0.436531	0.464391
PWY0-162: superpathway of pyrimidine ribonucleotides de novo biosynthesis_with_PWY-7383: anaerobic energy metabolism (invertebrates, cytosol)	PWY0-162: superpathway of pyrimidine ribonucleotides de novo biosynthesis	PWY-7383: anaerobic energy metabolism (invertebrates, cytosol)	0.47765	0	1.1432e-16	0.000449714	-	0.234481	0.250052	0.07	0.0545179	0.270676	0.818779
PWY-7234: inosine-5'-phosphate biosynthesis III_with_PWY-6507: 4-deoxy-L-threo-hex-4-enopyranuronate degradation	PWY-7234: inosine-5'-phosphate biosynthesis III	PWY-6507: 4-deoxy-L-threo-hex-4-enopyranuronate degradation	0.136841	0.00322974	1.14352e-16	0.000449346	-	0.0850159	0.0810121	0.35	0.648846	0.393269	0.0489501
PWY0-162: superpathway of pyrimidine ribonucleotides de novo biosynthesis_with_PWY-7220: adenosine deoxyribonucleotides de novo biosynthesis II	PWY0-162: superpathway of pyrimidine ribonucleotides de novo biosynthesis	PWY-7220: adenosine deoxyribonucleotides de novo biosynthesis II	0.466595	0	1.15232e-16	0.00044898	-	0.543725	0.553315	0	0.417965	0.567354	0.861834
PWY0-162: superpathway of pyrimidine ribonucleotides de novo biosynthesis_with_PWY-7228: superpathway of guanosine nucleotides de novo biosynthesis I	PWY0-162: superpathway of pyrimidine ribonucleotides de novo biosynthesis	PWY-7228: superpathway of guanosine nucleotides de novo biosynthesis I	0.497426	0	1.16012e-16	0.000448613	-	0.581706	0.590186	0	0.37563	0.591693	0.939799
PWY66-422: D-galactose degradation V (Leloir pathway)_with_PWY-5989: stearate biosynthesis II (bacteria and plants)	PWY66-422: D-galactose degradation V (Leloir pathway)	PWY-5989: stearate biosynthesis II (bacteria and plants)	0.217768	1.7762e-06	1.16269e-16	0.000448248	-	0.423108	0.405562	0	0.09668	0.359835	0.673521
PWY-6113: superpathway of mycolate biosynthesis_with_PWY-5097: L-lysine biosynthesis VI	PWY-6113: superpathway of mycolate biosynthesis	PWY-5097: L-lysine biosynthesis VI	-0.0355949	0.465208	1.17418e-16	0.000447883	-	0.0230472	-0.0463966	0.87	0.999398	0.103671	0.620519
PWY-3841: folate transformations II_with_PRPP-PWY: superpathway of histidine, purine, and pyrimidine biosynthesis	PWY-3841: folate transformations II	PRPP-PWY: superpathway of histidine, purine, and pyrimidine biosynthesis	0.285285	0	1.1942e-16	0.000447518	-	-0.0594371	-0.0588703	0.65	0.00519511	0.0516596	0.495629
PWYG-321: mycolate biosynthesis_with_PWY-7388: octanoyl-[acyl-carrier protein] biosynthesis (mitochondria, yeast)	PWYG-321: mycolate biosynthesis	PWY-7388: octanoyl-[acyl-carrier protein] biosynthesis (mitochondria, yeast)	0.505362	0	1.23375e-16	0.000447154	-	0.634423	0.620833	0	0.24559	0.577325	0.660092
UNMAPPED_with_FOLSYN-PWY: superpathway of tetrahydrofolate biosynthesis and salvage	UNMAPPED	FOLSYN-PWY: superpathway of tetrahydrofolate biosynthesis and salvage	-0.200483	1.32873e-05	1.25176e-16	0.000446791	IBD	-0.271416	-0.27672	0.01	0.528439	-0.340898	0.654697
PWY66-422: D-galactose degradation V (Leloir pathway)_with_PWY-7663: gondoate biosynthesis (anaerobic)	PWY66-422: D-galactose degradation V (Leloir pathway)	PWY-7663: gondoate biosynthesis (anaerobic)	0.552426	0	1.26916e-16	0.000446429	-	0.556901	0.542117	0	0.899293	0.613201	0.670565
PWY-6527: stachyose degradation_with_PWY-6123: inosine-5'-phosphate biosynthesis I	PWY-6527: stachyose degradation	PWY-6123: inosine-5'-phosphate biosynthesis I	0.566313	0	1.28733e-16	0.000446067	IBD	0.561329	0.543726	0	0.691267	0.6487	0.500957
PWY0-845: superpathway of pyridoxal 5'-phosphate biosynthesis and salvage_with_PWY-6595: superpathway of guanosine nucleotides degradation (plants)	PWY0-845: superpathway of pyridoxal 5'-phosphate biosynthesis and salvage	PWY-6595: superpathway of guanosine nucleotides degradation (plants)	0.213662	2.63597e-06	1.30563e-16	0.000445705	-	0.057713	0.0635528	0.6	0.222591	0.0817594	0.88264
PWY-6123: inosine-5'-phosphate biosynthesis I_with_PANTOSYN-PWY: pantothenate and coenzyme A biosynthesis I	PWY-6123: inosine-5'-phosphate biosynthesis I	PANTOSYN-PWY: pantothenate and coenzyme A biosynthesis I	0.547404	0	1.32154e-16	0.000453441	IBD	0.746872	0.731433	0	0.0450548	0.747276	0.997029
HSERMETANA-PWY: L-methionine biosynthesis III_with_ARGININE-SYN4-PWY: L-ornithine de novo biosynthesis	HSERMETANA-PWY: L-methionine biosynthesis III	ARGININE-SYN4-PWY: L-ornithine de novo biosynthesis	0.379195	0	1.33324e-16	0.000453074	-	0.258503	0.260513	0.01	0.329771	0.471723	0.158004
URDEGR-PWY: superpathway of allantoin degradation in plants_with_UNMAPPED	URDEGR-PWY: superpathway of allantoin degradation in plants	UNMAPPED	0.0645971	0.175033	1.33888e-16	0.000452708	-	0.485928	0.483535	0	0.000106219	0.412569	0.614786
TCA: TCA cycle I (prokaryotic)_with_PWY-6124: inosine-5'-phosphate biosynthesis II	TCA: TCA cycle I (prokaryotic)	PWY-6124: inosine-5'-phosphate biosynthesis II	-0.0867024	0.0658974	1.34045e-16	0.000452342	-	-0.308081	-0.3767	0.01	0.0170713	-0.481303	0.246188
RHAMCAT-PWY: L-rhamnose degradation I_with_PWY-1269: CMP-3-deoxy-D-manno-octulosonate biosynthesis I	RHAMCAT-PWY: L-rhamnose degradation I	PWY-1269: CMP-3-deoxy-D-manno-octulosonate biosynthesis I	0.136283	0.00336253	1.36739e-16	0.000451977	-	0.732568	0.72633	0	9.01033e-11	0.76061	0.796267
PWY0-162: superpathway of pyrimidine ribonucleotides de novo biosynthesis_with_DENOVOPURINE2-PWY: superpathway of purine nucleotides de novo biosynthesis II	PWY0-162: superpathway of pyrimidine ribonucleotides de novo biosynthesis	DENOVOPURINE2-PWY: superpathway of purine nucleotides de novo biosynthesis II	0.545595	0	1.37312e-16	0.000451613	-	0.438088	0.440877	0	0.331524	0.30226	0.369302
PWY-7282: 4-amino-2-methyl-5-phosphomethylpyrimidine biosynthesis (yeast)_with_PWY-6545: pyrimidine deoxyribonucleotides de novo biosynthesis III	PWY-7282: 4-amino-2-methyl-5-phosphomethylpyrimidine biosynthesis (yeast)	PWY-6545: pyrimidine deoxyribonucleotides de novo biosynthesis III	0.39877	0	1.39042e-16	0.000451249	-	0.622944	0.627862	0	0.0233998	0.627447	0.971816
PWY-6317: galactose degradation I (Leloir pathway)_with_PWY-5989: stearate biosynthesis II (bacteria and plants)	PWY-6317: galactose degradation I (Leloir pathway)	PWY-5989: stearate biosynthesis II (bacteria and plants)	0.216908	1.77169e-06	1.39375e-16	0.000450886	-	0.418829	0.399692	0	0.106984	0.367868	0.734184
PWY-7663: gondoate biosynthesis (anaerobic)_with_PWY-6317: galactose degradation I (Leloir pathway)	PWY-7663: gondoate biosynthesis (anaerobic)	PWY-6317: galactose degradation I (Leloir pathway)	0.549965	0	1.40153e-16	0.000450523	-	0.577594	0.563808	0	0.889602	0.63072	0.682914
PWY0-1297: superpathway of purine deoxyribonucleosides degradation_with_PWY-621: sucrose degradation III (sucrose invertase)	PWY0-1297: superpathway of purine deoxyribonucleosides degradation	PWY-621: sucrose degradation III (sucrose invertase)	0.120692	0.00962286	1.44899e-16	0.000466238	-	-0.0115995	-0.00922487	0.93	0.260707	-0.203063	0.236102
PWY-6612: superpathway of tetrahydrofolate biosynthesis_with_PWY-5667: CDP-diacylglycerol biosynthesis I	PWY-6612: superpathway of tetrahydrofolate biosynthesis	PWY-5667: CDP-diacylglycerol biosynthesis I	-0.157823	0.000635753	1.49319e-16	0.000465863	-	-0.3479	-0.371341	0	0.0587636	-0.449327	0.497595
SALVADEHYPOX-PWY: adenosine nucleotides degradation II_with_ASPASN-PWY: superpathway of L-aspartate and L-asparagine biosynthesis	SALVADEHYPOX-PWY: adenosine nucleotides degradation II	ASPASN-PWY: superpathway of L-aspartate and L-asparagine biosynthesis	0.317809	0	1.49581e-16	0.00046549	-	0.0725959	-0.0201638	0.55	0.00619978	0.28321	0.18743
PWY-7383: anaerobic energy metabolism (invertebrates, cytosol)_with_PWY-7220: adenosine deoxyribonucleotides de novo biosynthesis II	PWY-7383: anaerobic energy metabolism (invertebrates, cytosol)	PWY-7220: adenosine deoxyribonucleotides de novo biosynthesis II	0.328451	0	1.50665e-16	0.000465116	-	0.258372	0.290625	0.05	0.753005	0.312009	0.731728
SALVADEHYPOX-PWY: adenosine nucleotides degradation II_with_COA-PWY: coenzyme A biosynthesis I	SALVADEHYPOX-PWY: adenosine nucleotides degradation II	COA-PWY: coenzyme A biosynthesis I	0.423497	0	1.55723e-16	0.000464744	IBD	0.197481	0.105036	0.13	0.00948041	0.33308	0.387938
PWY-1269: CMP-3-deoxy-D-manno-octulosonate biosynthesis I_with_COMPLETE-ARO-PWY: superpathway of aromatic amino acid biosynthesis	PWY-1269: CMP-3-deoxy-D-manno-octulosonate biosynthesis I	COMPLETE-ARO-PWY: superpathway of aromatic amino acid biosynthesis	-0.0624082	0.190628	1.59037e-16	0.000464371	-	0.556112	0.514096	0	8.35332e-08	0.539149	0.901192
TCA: TCA cycle I (prokaryotic)_with_DENOVOPURINE2-PWY: superpathway of purine nucleotides de novo biosynthesis II	TCA: TCA cycle I (prokaryotic)	DENOVOPURINE2-PWY: superpathway of purine nucleotides de novo biosynthesis II	-0.0269962	0.583081	1.59863e-16	0.000464	-	-0.0403107	-0.0859832	0.77	0.696271	0.065096	0.518001
PWY-3781: aerobic respiration I (cytochrome c)_with_PANTO-PWY: phosphopantothenate biosynthesis I	PWY-3781: aerobic respiration I (cytochrome c)	PANTO-PWY: phosphopantothenate biosynthesis I	-0.206744	6.6111e-06	1.60079e-16	0.000463629	-	-0.246687	-0.274879	0.03	0.562997	-0.0177784	0.15453
P42-PWY: incomplete reductive TCA cycle_with_DTDPRHAMSYN-PWY: dTDP-L-rhamnose biosynthesis I	P42-PWY: incomplete reductive TCA cycle	DTDPRHAMSYN-PWY: dTDP-L-rhamnose biosynthesis I	0.411076	0	1.64548e-16	0.000463259	-	0.177634	0.163837	0.15	0.0451238	0.23899	0.700727
PWY66-399: gluconeogenesis III_with_HEXITOLDEGSUPER-PWY: superpathway of hexitol degradation (bacteria)	PWY66-399: gluconeogenesis III	HEXITOLDEGSUPER-PWY: superpathway of hexitol degradation (bacteria)	0.192203	3.20726e-05	1.65926e-16	0.000462889	-	0.100787	0.111232	0.3	0.521392	-0.104816	0.205599
PWY-5686: UMP biosynthesis_with_PWY-1269: CMP-3-deoxy-D-manno-octulosonate biosynthesis I	PWY-5686: UMP biosynthesis	PWY-1269: CMP-3-deoxy-D-manno-octulosonate biosynthesis I	-0.0762309	0.107538	1.66e-16	0.00046252	-	0.605767	0.625037	0	3.33287e-12	0.676536	0.571863
TCA: TCA cycle I (prokaryotic)_with_PWY0-781: aspartate superpathway	TCA: TCA cycle I (prokaryotic)	PWY0-781: aspartate superpathway	0.1526	0.00096084	1.68617e-16	0.000462151	-	0.276	0.235323	0.01	0.424661	0.162574	0.475771
PWY-621: sucrose degradation III (sucrose invertase)_with_P162-PWY: L-glutamate degradation V (via hydroxyglutarate)	PWY-621: sucrose degradation III (sucrose invertase)	P162-PWY: L-glutamate degradation V (via hydroxyglutarate)	0.262672	0	1.72123e-16	0.000461783	-	0.107165	0.111743	0.36	0.197824	0.121488	0.929642
PWY-5097: L-lysine biosynthesis VI_with_FOLSYN-PWY: superpathway of tetrahydrofolate biosynthesis and salvage	PWY-5097: L-lysine biosynthesis VI	FOLSYN-PWY: superpathway of tetrahydrofolate biosynthesis and salvage	-0.174186	0.00015722	1.74336e-16	0.000461416	IBD	-0.358052	-0.36739	0	0.0804268	-0.414691	0.706748
PWY-6507: 4-deoxy-L-threo-hex-4-enopyranuronate degradation_with_PWY-6151: S-adenosyl-L-methionine cycle I	PWY-6507: 4-deoxy-L-threo-hex-4-enopyranuronate degradation	PWY-6151: S-adenosyl-L-methionine cycle I	0.405975	0	1.74368e-16	0.000461049	-	0.486961	0.487212	0	0.466259	0.454952	0.824133
PWY0-1297: superpathway of purine deoxyribonucleosides degradation_with_PWY-6737: starch degradation V	PWY0-1297: superpathway of purine deoxyribonucleosides degradation	PWY-6737: starch degradation V	0.0288667	0.556495	1.76103e-16	0.000460683	-	0.0747281	0.0772115	0.58	0.72568	-0.108337	0.260197
P162-PWY: L-glutamate degradation V (via hydroxyglutarate)_with_OANTIGEN-PWY: O-antigen building blocks biosynthesis (E. coli)	P162-PWY: L-glutamate degradation V (via hydroxyglutarate)	OANTIGEN-PWY: O-antigen building blocks biosynthesis (E. coli)	0.274544	0	1.78155e-16	0.000460317	-	-0.0945351	-0.110249	0.48	0.00188498	-0.0329038	0.705161
PWYG-321: mycolate biosynthesis_with_FASYN-INITIAL-PWY: superpathway of fatty acid biosynthesis initiation (E. coli)	PWYG-321: mycolate biosynthesis	FASYN-INITIAL-PWY: superpathway of fatty acid biosynthesis initiation (E. coli)	0.514959	0	1.78256e-16	0.000459952	-	0.627776	0.605356	0	0.371143	0.568639	0.651108
PWY0-1319: CDP-diacylglycerol biosynthesis II_with_PWY-6612: superpathway of tetrahydrofolate biosynthesis	PWY0-1319: CDP-diacylglycerol biosynthesis II	PWY-6612: superpathway of tetrahydrofolate biosynthesis	-0.156872	0.000692779	1.78452e-16	0.000459588	-	-0.354092	-0.370895	0	0.0510512	-0.452145	0.511141
PWY-5692: allantoin degradation to glyoxylate II_with_PWY-5104: L-isoleucine biosynthesis IV	PWY-5692: allantoin degradation to glyoxylate II	PWY-5104: L-isoleucine biosynthesis IV	0.136699	0.00326264	1.83349e-16	0.000467142	-	-0.0780913	-0.0719003	0.52	0.116421	0.0539585	0.417673
URDEGR-PWY: superpathway of allantoin degradation in plants_with_BRANCHED-CHAIN-AA-SYN-PWY: superpathway of branched amino acid biosynthesis	URDEGR-PWY: superpathway of allantoin degradation in plants	BRANCHED-CHAIN-AA-SYN-PWY: superpathway of branched amino acid biosynthesis	0.0331332	0.49766	1.84714e-16	0.000466772	-	-0.0419318	-0.0432462	0.8	0.634729	0.123885	0.30783
PWY-6969: TCA cycle V (2-oxoglutarate:ferredoxin oxidoreductase)_with_PWY-6125: superpathway of guanosine nucleotides de novo biosynthesis II	PWY-6969: TCA cycle V (2-oxoglutarate:ferredoxin oxidoreductase)	PWY-6125: superpathway of guanosine nucleotides de novo biosynthesis II	-0.10624	0.0232443	1.87436e-16	0.000466403	-	-0.352847	-0.382697	0	0.0223413	-0.238547	0.462934
PWYG-321: mycolate biosynthesis_with_PWY-7211: superpathway of pyrimidine deoxyribonucleotides de novo biosynthesis	PWYG-321: mycolate biosynthesis	PWY-7211: superpathway of pyrimidine deoxyribonucleotides de novo biosynthesis	0.0764425	0.106514	1.87795e-16	0.000466035	-	0.107	0.0424837	0.31	0.806093	0.0642881	0.792872
PWY-5347: superpathway of L-methionine biosynthesis (transsulfuration)_with_P42-PWY: incomplete reductive TCA cycle	PWY-5347: superpathway of L-methionine biosynthesis (transsulfuration)	P42-PWY: incomplete reductive TCA cycle	0.394828	0	1.92349e-16	0.000465667	-	0.104527	0.110065	0.39	0.0200924	0.117579	0.935898
TCA: TCA cycle I (prokaryotic)_with_MET-SAM-PWY: superpathway of S-adenosyl-L-methionine biosynthesis	TCA: TCA cycle I (prokaryotic)	MET-SAM-PWY: superpathway of S-adenosyl-L-methionine biosynthesis	0.0781508	0.0985802	1.94657e-16	0.0004653	-	0.100476	0.0527267	0.43	0.929321	0.086344	0.930735
PYRIDOXSYN-PWY: pyridoxal 5'-phosphate biosynthesis I_with_HOMOSER-METSYN-PWY: L-methionine biosynthesis I	PYRIDOXSYN-PWY: pyridoxal 5'-phosphate biosynthesis I	HOMOSER-METSYN-PWY: L-methionine biosynthesis I	0.0721526	0.128372	1.94723e-16	0.000464933	-	0.335301	0.326104	0	0.0313688	0.0748538	0.100144
PWY-7219: adenosine ribonucleotides de novo biosynthesis_with_PWY-7196: superpathway of pyrimidine ribonucleosides salvage	PWY-7219: adenosine ribonucleotides de novo biosynthesis	PWY-7196: superpathway of pyrimidine ribonucleosides salvage	0.526506	0	1.99547e-16	0.000464567	-	0.247986	0.250517	0.06	0.0190642	0.279187	0.842968
PWY-6612: superpathway of tetrahydrofolate biosynthesis_with_PWY-6527: stachyose degradation	PWY-6612: superpathway of tetrahydrofolate biosynthesis	PWY-6527: stachyose degradation	-0.11208	0.0164422	2.01264e-16	0.000464201	IBD	-0.341749	-0.37514	0	0.0198463	-0.392706	0.737161
PWY-841: superpathway of purine nucleotides de novo biosynthesis I_with_ARGININE-SYN4-PWY: L-ornithine de novo biosynthesis	PWY-841: superpathway of purine nucleotides de novo biosynthesis I	ARGININE-SYN4-PWY: L-ornithine de novo biosynthesis	0.325535	0	2.02576e-16	0.000463836	-	0.167164	0.157014	0.27	0.141896	0.118507	0.763309
URDEGR-PWY: superpathway of allantoin degradation in plants_with_CALVIN-PWY: Calvin-Benson-Bassham cycle	URDEGR-PWY: superpathway of allantoin degradation in plants	CALVIN-PWY: Calvin-Benson-Bassham cycle	0.0479384	0.319244	2.03062e-16	0.000463472	-	-0.108288	-0.10393	0.37	0.273883	0.082061	0.241574
PWY-6969: TCA cycle V (2-oxoglutarate:ferredoxin oxidoreductase)_with_HOMOSER-METSYN-PWY: L-methionine biosynthesis I	PWY-6969: TCA cycle V (2-oxoglutarate:ferredoxin oxidoreductase)	HOMOSER-METSYN-PWY: L-methionine biosynthesis I	0.0300073	0.54058	2.04843e-16	0.000463108	-	0.0848739	0.048816	0.56	0.77445	0.0315579	0.743544
[truncated: 42,081 more rows]
