# Supplementary material for: Gut microbial co-abundance networks show specificity in inflammatory bowel disease and obesity
Source: Nat Commun. 2020 Aug 11;11:4018. doi: 10.1038/s41467-020-17840-y (PMC7419557; doi:10.1038/s41467-020-17840-y)
Supplement: Supplementary file 12 — Supplementary Data 9 [file 41467_2020_17840_MOESM12_ESM.xlsx]

## Sheet: TableS9.result_covariates_ibd_s
Supplementary Data 9: Relevance of phenotypes to IBD species co-abundance
Species co-abundance			Co-abundance in IBD		Heterogeneity and cohort specificity		UC vs CD				Inflammation vs non-inflammation				Ileum vs non-ileum				PPI vs non-PPI				Antibiotics vs non-antibiotics
name	start	end	ibd_cor	ibd_fdr	hetero_fdr_per	cohort	Cor_uc	Cor_cd	hetero_p_uc_cd	hetero_fdr_uc_cd	Cor_no_inflammation	Cor_inflammation	hetero_p_inflammation	hetero_fdr_inflammation	Cor_no_ileum	Cor_ileum	hetero_p_ileum	hetero_fdr_ileum	Cor_no_ppi	Cor_ppi	hetero_p_ppi	hetero_fdr_ppi	Cor_no_antibiotic	Cor_antibiotic	hetero_p_antibiotic	hetero_fdr_antibiotic
k__Bacteria.p__Actinobacteria.c__Actinobacteria.o__Actinomycetales.f__Actinomycetaceae.g__Actinomyces.s__Actinomyces_odontolyticus_with_k__Bacteria.p__Actinobacteria.c__Actinobacteria.o__Actinomycetales.f__Actinomycetaceae.g__Actinomyces.s__Actinomyces_graevenitzii	k__Bacteria.p__Actinobacteria.c__Actinobacteria.o__Actinomycetales.f__Actinomycetaceae.g__Actinomyces.s__Actinomyces_odontolyticus	k__Bacteria.p__Actinobacteria.c__Actinobacteria.o__Actinomycetales.f__Actinomycetaceae.g__Actinomyces.s__Actinomyces_graevenitzii	0.442892	0	0.024608	-	0.427714	0.477579	0.556389	0.843376	0.488234	0.327349	0.1004	0.999686	0.407447	0.534536	0.129938	0.60662	0.485627	0.286908	0.0425069	0.999589	0.443806	0.398062	0.661846	0.997256
k__Bacteria.p__Actinobacteria.c__Actinobacteria.o__Actinomycetales.f__Actinomycetaceae.g__Actinomyces.s__Actinomyces_viscosus_with_k__Bacteria.p__Actinobacteria.c__Actinobacteria.o__Actinomycetales.f__Actinomycetaceae.g__Actinomyces.s__Actinomyces_graevenitzii	k__Bacteria.p__Actinobacteria.c__Actinobacteria.o__Actinomycetales.f__Actinomycetaceae.g__Actinomyces.s__Actinomyces_viscosus	k__Bacteria.p__Actinobacteria.c__Actinobacteria.o__Actinomycetales.f__Actinomycetaceae.g__Actinomyces.s__Actinomyces_graevenitzii	0.544836	0	0.000227273	-	0.592023	0.526167	0.3996	0.746926	0.595617	0.404322	0.041399	0.999686	0.603654	0.518752	0.28308	0.719182	0.549102	0.491862	0.525307	0.999589	0.525159	0.573406	0.60989	0.997256
k__Bacteria.p__Actinobacteria.c__Actinobacteria.o__Actinomycetales.f__Actinomycetaceae.g__Actinomyces.s__Actinomyces_viscosus_with_k__Bacteria.p__Actinobacteria.c__Actinobacteria.o__Actinomycetales.f__Actinomycetaceae.g__Actinomyces.s__Actinomyces_odontolyticus	k__Bacteria.p__Actinobacteria.c__Actinobacteria.o__Actinomycetales.f__Actinomycetaceae.g__Actinomyces.s__Actinomyces_viscosus	k__Bacteria.p__Actinobacteria.c__Actinobacteria.o__Actinomycetales.f__Actinomycetaceae.g__Actinomyces.s__Actinomyces_odontolyticus	0.454801	0	0.0093185	-	0.496008	0.472462	0.776295	0.939185	0.501827	0.362777	0.150367	0.999686	0.465966	0.476979	0.895997	0.970909	0.457517	0.448788	0.925498	0.999589	0.460079	0.4373	0.824536	0.997256
k__Bacteria.p__Actinobacteria.c__Actinobacteria.o__Actinomycetales.f__Actinomycetaceae.g__Actinomyces.s__Actinomyces_viscosus_with_k__Bacteria.p__Actinobacteria.c__Actinobacteria.o__Actinomycetales.f__Micrococcaceae.g__Rothia.s__Rothia_mucilaginosa	k__Bacteria.p__Actinobacteria.c__Actinobacteria.o__Actinomycetales.f__Actinomycetaceae.g__Actinomyces.s__Actinomyces_viscosus	k__Bacteria.p__Actinobacteria.c__Actinobacteria.o__Actinomycetales.f__Micrococcaceae.g__Rothia.s__Rothia_mucilaginosa	0.521606	0	0.000666667	-	0.588651	0.487927	0.203554	0.577375	0.547108	0.481383	0.472663	0.999686	0.571126	0.453854	0.152659	0.620577	0.524376	0.435936	0.340676	0.999589	0.459948	0.620067	0.082826	0.997256
k__Bacteria.p__Actinobacteria.c__Actinobacteria.o__Actinomycetales.f__Actinomycetaceae.g__Actinomyces.s__Actinomyces_viscosus_with_k__Bacteria.p__Actinobacteria.c__Actinobacteria.o__Bifidobacteriales.f__Bifidobacteriaceae.g__Bifidobacterium.s__Bifidobacterium_adolescentis	k__Bacteria.p__Actinobacteria.c__Actinobacteria.o__Actinomycetales.f__Actinomycetaceae.g__Actinomyces.s__Actinomyces_viscosus	k__Bacteria.p__Actinobacteria.c__Actinobacteria.o__Bifidobacteriales.f__Bifidobacteriaceae.g__Bifidobacterium.s__Bifidobacterium_adolescentis	-0.163077	0.00106714	0.017871	-	-0.182972	-0.151982	0.740187	0.91703	-0.140867	-0.273008	0.1964	0.999686	-0.219858	-0.130877	0.343841	0.755106	-0.131777	-0.282152	0.137391	0.999589	-0.143137	-0.162887	0.861342	0.997256
k__Bacteria.p__Actinobacteria.c__Actinobacteria.o__Actinomycetales.f__Actinomycetaceae.g__Actinomyces.s__Actinomyces_viscosus_with_k__Bacteria.p__Actinobacteria.c__Actinobacteria.o__Bifidobacteriales.f__Bifidobacteriaceae.g__Bifidobacterium.s__Bifidobacterium_dentium	k__Bacteria.p__Actinobacteria.c__Actinobacteria.o__Actinomycetales.f__Actinomycetaceae.g__Actinomyces.s__Actinomyces_viscosus	k__Bacteria.p__Actinobacteria.c__Actinobacteria.o__Bifidobacteriales.f__Bifidobacteriaceae.g__Bifidobacterium.s__Bifidobacterium_dentium	0.365788	0	0.00680602	-	0.409196	0.352271	0.51512	0.819072	0.382329	0.316334	0.50719	0.999686	0.3514	0.373505	0.803896	0.946157	0.326827	0.380882	0.578398	0.999589	0.380698	0.275186	0.334333	0.997256
k__Bacteria.p__Actinobacteria.c__Actinobacteria.o__Actinomycetales.f__Actinomycetaceae.g__Actinomyces.s__Actinomyces_viscosus_with_k__Bacteria.p__Actinobacteria.c__Actinobacteria.o__Coriobacteriales.f__Coriobacteriaceae.g__Collinsella.s__Collinsella_aerofaciens	k__Bacteria.p__Actinobacteria.c__Actinobacteria.o__Actinomycetales.f__Actinomycetaceae.g__Actinomyces.s__Actinomyces_viscosus	k__Bacteria.p__Actinobacteria.c__Actinobacteria.o__Coriobacteriales.f__Coriobacteriaceae.g__Collinsella.s__Collinsella_aerofaciens	-0.281469	0	0.00128342	-	-0.416026	-0.20622	0.0183717	0.267235	-0.242155	-0.390019	0.133354	0.999686	-0.369515	-0.200953	0.064929	0.530446	-0.282384	-0.242822	0.695736	0.999589	-0.258492	-0.298697	0.713661	0.997256
k__Bacteria.p__Actinobacteria.c__Actinobacteria.o__Actinomycetales.f__Actinomycetaceae.g__Actinomyces.s__Actinomyces_viscosus_with_k__Bacteria.p__Actinobacteria.c__Actinobacteria.o__Coriobacteriales.f__Coriobacteriaceae.g__Gordonibacter.s__Gordonibacter_pamelaeae	k__Bacteria.p__Actinobacteria.c__Actinobacteria.o__Actinomycetales.f__Actinomycetaceae.g__Actinomyces.s__Actinomyces_viscosus	k__Bacteria.p__Actinobacteria.c__Actinobacteria.o__Coriobacteriales.f__Coriobacteriaceae.g__Gordonibacter.s__Gordonibacter_pamelaeae	-0.16813	0.000725389	0.00922535	-	-0.18978	-0.19031	0.995467	0.999128	-0.193268	-0.135269	0.578309	0.999686	-0.166512	-0.23109	0.490045	0.818518	-0.173522	-0.150386	0.822765	0.999589	-0.167961	-0.122379	0.688026	0.997256
k__Bacteria.p__Actinobacteria.c__Actinobacteria.o__Actinomycetales.f__Actinomycetaceae.g__Actinomyces.s__Actinomyces_viscosus_with_k__Bacteria.p__Bacteroidetes.c__Bacteroidia.o__Bacteroidales.f__Bacteroidaceae.g__Bacteroides.s__Bacteroides_caccae	k__Bacteria.p__Actinobacteria.c__Actinobacteria.o__Actinomycetales.f__Actinomycetaceae.g__Actinomyces.s__Actinomyces_viscosus	k__Bacteria.p__Bacteroidetes.c__Bacteroidia.o__Bacteroidales.f__Bacteroidaceae.g__Bacteroides.s__Bacteroides_caccae	-0.174452	0.000414406	0.0869389	500FG	-0.250898	-0.109275	0.127097	0.511584	-0.139787	-0.25016	0.282878	0.999686	-0.242868	-0.0548234	0.0457041	0.48296	-0.154322	-0.170033	0.878924	0.999589	-0.150074	-0.164134	0.901	0.997256
k__Bacteria.p__Actinobacteria.c__Actinobacteria.o__Actinomycetales.f__Actinomycetaceae.g__Actinomyces.s__Actinomyces_viscosus_with_k__Bacteria.p__Bacteroidetes.c__Bacteroidia.o__Bacteroidales.f__Bacteroidaceae.g__Bacteroides.s__Bacteroides_uniformis	k__Bacteria.p__Actinobacteria.c__Actinobacteria.o__Actinomycetales.f__Actinomycetaceae.g__Actinomyces.s__Actinomyces_viscosus	k__Bacteria.p__Bacteroidetes.c__Bacteroidia.o__Bacteroidales.f__Bacteroidaceae.g__Bacteroides.s__Bacteroides_uniformis	-0.280098	0	0.181915	-	-0.412903	-0.180826	0.00931695	0.202131	-0.234004	-0.404813	0.0815322	0.999686	-0.394881	-0.139609	0.00522652	0.245209	-0.277309	-0.238933	0.704741	0.999589	-0.268361	-0.266017	0.983057	0.997256
k__Bacteria.p__Actinobacteria.c__Actinobacteria.o__Actinomycetales.f__Actinomycetaceae.g__Actinomyces.s__Actinomyces_viscosus_with_k__Bacteria.p__Bacteroidetes.c__Bacteroidia.o__Bacteroidales.f__Bacteroidaceae.g__Bacteroides.s__Bacteroides_vulgatus	k__Bacteria.p__Actinobacteria.c__Actinobacteria.o__Actinomycetales.f__Actinomycetaceae.g__Actinomyces.s__Actinomyces_viscosus	k__Bacteria.p__Bacteroidetes.c__Bacteroidia.o__Bacteroidales.f__Bacteroidaceae.g__Bacteroides.s__Bacteroides_vulgatus	-0.234786	0	0.0470615	-	-0.317889	-0.165544	0.0956113	0.472376	-0.212545	-0.270055	0.572921	0.999686	-0.259508	-0.172231	0.349237	0.755106	-0.25792	-0.117911	0.174571	0.999589	-0.23697	-0.186606	0.653726	0.997256
k__Bacteria.p__Actinobacteria.c__Actinobacteria.o__Actinomycetales.f__Actinomycetaceae.g__Actinomyces.s__Actinomyces_viscosus_with_k__Bacteria.p__Bacteroidetes.c__Bacteroidia.o__Bacteroidales.f__Bacteroidales_noname.g__Bacteroidales_noname.s__Bacteroidales_bacterium_ph8	k__Bacteria.p__Actinobacteria.c__Actinobacteria.o__Actinomycetales.f__Actinomycetaceae.g__Actinomyces.s__Actinomyces_viscosus	k__Bacteria.p__Bacteroidetes.c__Bacteroidia.o__Bacteroidales.f__Bacteroidales_noname.g__Bacteroidales_noname.s__Bacteroidales_bacterium_ph8	-0.235	0	0.329321	-	-0.263987	-0.201105	0.494616	0.802128	-0.218775	-0.283486	0.524459	0.999686	-0.256783	-0.151958	0.261923	0.709547	-0.193287	-0.320896	0.201929	0.999589	-0.182295	-0.372167	0.0775673	0.997256
k__Bacteria.p__Actinobacteria.c__Actinobacteria.o__Actinomycetales.f__Actinomycetaceae.g__Actinomyces.s__Actinomyces_viscosus_with_k__Bacteria.p__Bacteroidetes.c__Bacteroidia.o__Bacteroidales.f__Porphyromonadaceae.g__Barnesiella.s__Barnesiella_intestinihominis	k__Bacteria.p__Actinobacteria.c__Actinobacteria.o__Actinomycetales.f__Actinomycetaceae.g__Actinomyces.s__Actinomyces_viscosus	k__Bacteria.p__Bacteroidetes.c__Bacteroidia.o__Bacteroidales.f__Porphyromonadaceae.g__Barnesiella.s__Barnesiella_intestinihominis	-0.244174	0	0.302461	-	-0.305185	-0.184282	0.186465	0.561412	-0.204069	-0.379986	0.0757978	0.999686	-0.282973	-0.154908	0.168888	0.636752	-0.215586	-0.259855	0.662083	0.999589	-0.178057	-0.387279	0.0506134	0.997256
k__Bacteria.p__Actinobacteria.c__Actinobacteria.o__Actinomycetales.f__Actinomycetaceae.g__Actinomyces.s__Actinomyces_viscosus_with_k__Bacteria.p__Bacteroidetes.c__Bacteroidia.o__Bacteroidales.f__Porphyromonadaceae.g__Parabacteroides.s__Parabacteroides_merdae	k__Bacteria.p__Actinobacteria.c__Actinobacteria.o__Actinomycetales.f__Actinomycetaceae.g__Actinomyces.s__Actinomyces_viscosus	k__Bacteria.p__Bacteroidetes.c__Bacteroidia.o__Bacteroidales.f__Porphyromonadaceae.g__Parabacteroides.s__Parabacteroides_merdae	-0.192192	6.39907e-05	0.496846	-	-0.249696	-0.133509	0.210219	0.583176	-0.186575	-0.227917	0.688167	0.999686	-0.22461	-0.151793	0.437577	0.801608	-0.168249	-0.208145	0.697118	0.999589	-0.159569	-0.255525	0.38815	0.997256
k__Bacteria.p__Actinobacteria.c__Actinobacteria.o__Actinomycetales.f__Actinomycetaceae.g__Actinomyces.s__Actinomyces_viscosus_with_k__Bacteria.p__Bacteroidetes.c__Bacteroidia.o__Bacteroidales.f__Rikenellaceae.g__Alistipes.s__Alistipes_finegoldii	k__Bacteria.p__Actinobacteria.c__Actinobacteria.o__Actinomycetales.f__Actinomycetaceae.g__Actinomyces.s__Actinomyces_viscosus	k__Bacteria.p__Bacteroidetes.c__Bacteroidia.o__Bacteroidales.f__Rikenellaceae.g__Alistipes.s__Alistipes_finegoldii	-0.168052	0.000729412	0.943574	-	-0.221452	-0.164077	0.536989	0.833847	-0.150373	-0.231088	0.433754	0.999686	-0.15652	-0.176599	0.831209	0.955087	-0.14989	-0.209517	0.560992	0.999589	-0.147427	-0.243853	0.387194	0.997256
k__Bacteria.p__Actinobacteria.c__Actinobacteria.o__Actinomycetales.f__Actinomycetaceae.g__Actinomyces.s__Actinomyces_viscosus_with_k__Bacteria.p__Bacteroidetes.c__Bacteroidia.o__Bacteroidales.f__Rikenellaceae.g__Alistipes.s__Alistipes_onderdonkii	k__Bacteria.p__Actinobacteria.c__Actinobacteria.o__Actinomycetales.f__Actinomycetaceae.g__Actinomyces.s__Actinomyces_viscosus	k__Bacteria.p__Bacteroidetes.c__Bacteroidia.o__Bacteroidales.f__Rikenellaceae.g__Alistipes.s__Alistipes_onderdonkii	-0.257325	0	0.100833	-	-0.30683	-0.228392	0.389348	0.735053	-0.258441	-0.292013	0.740112	0.999686	-0.257445	-0.246459	0.90542	0.973079	-0.298567	-0.201651	0.340872	0.999589	-0.256249	-0.316115	0.583072	0.997256
k__Bacteria.p__Actinobacteria.c__Actinobacteria.o__Actinomycetales.f__Actinomycetaceae.g__Actinomyces.s__Actinomyces_viscosus_with_k__Bacteria.p__Bacteroidetes.c__Bacteroidia.o__Bacteroidales.f__Rikenellaceae.g__Alistipes.s__Alistipes_putredinis	k__Bacteria.p__Actinobacteria.c__Actinobacteria.o__Actinomycetales.f__Actinomycetaceae.g__Actinomyces.s__Actinomyces_viscosus	k__Bacteria.p__Bacteroidetes.c__Bacteroidia.o__Bacteroidales.f__Rikenellaceae.g__Alistipes.s__Alistipes_putredinis	-0.241897	0	0.22006	-	-0.337133	-0.178598	0.0813365	0.448172	-0.24126	-0.225338	0.87685	0.999686	-0.299491	-0.182842	0.207858	0.675744	-0.226057	-0.228075	0.984195	0.999589	-0.1886	-0.390961	0.0582295	0.997256
k__Bacteria.p__Actinobacteria.c__Actinobacteria.o__Actinomycetales.f__Actinomycetaceae.g__Actinomyces.s__Actinomyces_viscosus_with_k__Bacteria.p__Bacteroidetes.c__Bacteroidia.o__Bacteroidales.f__Rikenellaceae.g__Alistipes.s__Alistipes_shahii	k__Bacteria.p__Actinobacteria.c__Actinobacteria.o__Actinomycetales.f__Actinomycetaceae.g__Actinomyces.s__Actinomyces_viscosus	k__Bacteria.p__Bacteroidetes.c__Bacteroidia.o__Bacteroidales.f__Rikenellaceae.g__Alistipes.s__Alistipes_shahii	-0.203225	1.27307e-05	0.746616	-	-0.230434	-0.200789	0.748739	0.919756	-0.184338	-0.280395	0.345986	0.999686	-0.231687	-0.179175	0.574357	0.853446	-0.166826	-0.253008	0.39674	0.999589	-0.145041	-0.380167	0.0286219	0.997256
k__Bacteria.p__Actinobacteria.c__Actinobacteria.o__Actinomycetales.f__Actinomycetaceae.g__Actinomyces.s__Actinomyces_viscosus_with_k__Bacteria.p__Firmicutes.c__Bacilli.o__Lactobacillales.f__Streptococcaceae.g__Streptococcus.s__Streptococcus_anginosus	k__Bacteria.p__Actinobacteria.c__Actinobacteria.o__Actinomycetales.f__Actinomycetaceae.g__Actinomyces.s__Actinomyces_viscosus	k__Bacteria.p__Firmicutes.c__Bacilli.o__Lactobacillales.f__Streptococcaceae.g__Streptococcus.s__Streptococcus_anginosus	0.399136	0	0.00352403	-	0.396244	0.44045	0.608532	0.859733	0.398642	0.457849	0.531336	0.999686	0.351398	0.476222	0.149746	0.620577	0.399892	0.368628	0.746877	0.999589	0.356366	0.518444	0.104346	0.997256
k__Bacteria.p__Actinobacteria.c__Actinobacteria.o__Actinomycetales.f__Actinomycetaceae.g__Actinomyces.s__Actinomyces_viscosus_with_k__Bacteria.p__Firmicutes.c__Bacilli.o__Lactobacillales.f__Streptococcaceae.g__Streptococcus.s__Streptococcus_australis	k__Bacteria.p__Actinobacteria.c__Actinobacteria.o__Actinomycetales.f__Actinomycetaceae.g__Actinomyces.s__Actinomyces_viscosus	k__Bacteria.p__Firmicutes.c__Bacilli.o__Lactobacillales.f__Streptococcaceae.g__Streptococcus.s__Streptococcus_australis	0.216279	0	0.0926589	-	0.334276	0.122711	0.0205583	0.278756	0.255118	0.114487	0.177079	0.999686	0.317766	0.0497803	0.00401374	0.238957	0.210508	0.160432	0.626755	0.999589	0.213341	0.19841	0.894122	0.997256
k__Bacteria.p__Actinobacteria.c__Actinobacteria.o__Actinomycetales.f__Actinomycetaceae.g__Actinomyces.s__Actinomyces_viscosus_with_k__Bacteria.p__Firmicutes.c__Bacilli.o__Lactobacillales.f__Streptococcaceae.g__Streptococcus.s__Streptococcus_gordonii	k__Bacteria.p__Actinobacteria.c__Actinobacteria.o__Actinomycetales.f__Actinomycetaceae.g__Actinomyces.s__Actinomyces_viscosus	k__Bacteria.p__Firmicutes.c__Bacilli.o__Lactobacillales.f__Streptococcaceae.g__Streptococcus.s__Streptococcus_gordonii	0.499627	0	0.0044375	-	0.57435	0.474311	0.211553	0.584856	0.535266	0.432174	0.271477	0.999686	0.534723	0.455064	0.337356	0.751764	0.582545	0.331386	0.00838519	0.999589	0.524443	0.35998	0.117531	0.997256
k__Bacteria.p__Actinobacteria.c__Actinobacteria.o__Actinomycetales.f__Actinomycetaceae.g__Actinomyces.s__Actinomyces_viscosus_with_k__Bacteria.p__Firmicutes.c__Bacilli.o__Lactobacillales.f__Streptococcaceae.g__Streptococcus.s__Streptococcus_mutans	k__Bacteria.p__Actinobacteria.c__Actinobacteria.o__Actinomycetales.f__Actinomycetaceae.g__Actinomyces.s__Actinomyces_viscosus	k__Bacteria.p__Firmicutes.c__Bacilli.o__Lactobacillales.f__Streptococcaceae.g__Streptococcus.s__Streptococcus_mutans	0.514784	0	0.00181452	-	0.561049	0.508265	0.508431	0.812981	0.521934	0.550668	0.745678	0.999686	0.558381	0.511085	0.558149	0.851597	0.553712	0.412283	0.129147	0.999589	0.504104	0.492495	0.907141	0.997256
k__Bacteria.p__Actinobacteria.c__Actinobacteria.o__Actinomycetales.f__Actinomycetaceae.g__Actinomyces.s__Actinomyces_viscosus_with_k__Bacteria.p__Firmicutes.c__Bacilli.o__Lactobacillales.f__Streptococcaceae.g__Streptococcus.s__Streptococcus_parasanguinis	k__Bacteria.p__Actinobacteria.c__Actinobacteria.o__Actinomycetales.f__Actinomycetaceae.g__Actinomyces.s__Actinomyces_viscosus	k__Bacteria.p__Firmicutes.c__Bacilli.o__Lactobacillales.f__Streptococcaceae.g__Streptococcus.s__Streptococcus_parasanguinis	0.419562	0	0.00601724	-	0.463725	0.396688	0.431828	0.769157	0.393603	0.50228	0.241198	0.999686	0.415229	0.446119	0.720038	0.914086	0.397102	0.443363	0.623867	0.999589	0.376553	0.466754	0.377721	0.997256
k__Bacteria.p__Actinobacteria.c__Actinobacteria.o__Actinomycetales.f__Actinomycetaceae.g__Actinomyces.s__Actinomyces_viscosus_with_k__Bacteria.p__Firmicutes.c__Bacilli.o__Lactobacillales.f__Streptococcaceae.g__Streptococcus.s__Streptococcus_salivarius	k__Bacteria.p__Actinobacteria.c__Actinobacteria.o__Actinomycetales.f__Actinomycetaceae.g__Actinomyces.s__Actinomyces_viscosus	k__Bacteria.p__Firmicutes.c__Bacilli.o__Lactobacillales.f__Streptococcaceae.g__Streptococcus.s__Streptococcus_salivarius	0.425998	0	0.00320513	-	0.49377	0.382908	0.190087	0.563874	0.425375	0.416745	0.928259	0.999686	0.482535	0.387205	0.267719	0.713869	0.42342	0.35532	0.482541	0.999589	0.402942	0.398175	0.963792	0.997256
k__Bacteria.p__Actinobacteria.c__Actinobacteria.o__Actinomycetales.f__Actinomycetaceae.g__Actinomyces.s__Actinomyces_viscosus_with_k__Bacteria.p__Firmicutes.c__Bacilli.o__Lactobacillales.f__Streptococcaceae.g__Streptococcus.s__Streptococcus_sanguinis	k__Bacteria.p__Actinobacteria.c__Actinobacteria.o__Actinomycetales.f__Actinomycetaceae.g__Actinomyces.s__Actinomyces_viscosus	k__Bacteria.p__Firmicutes.c__Bacilli.o__Lactobacillales.f__Streptococcaceae.g__Streptococcus.s__Streptococcus_sanguinis	0.549214	0	0.00231454	-	0.626027	0.516267	0.154016	0.533105	0.549154	0.560049	0.901065	0.999686	0.590742	0.505679	0.287169	0.723028	0.578859	0.446462	0.147798	0.999589	0.491791	0.629502	0.131086	0.997256
k__Bacteria.p__Actinobacteria.c__Actinobacteria.o__Actinomycetales.f__Actinomycetaceae.g__Actinomyces.s__Actinomyces_viscosus_with_k__Bacteria.p__Firmicutes.c__Bacilli.o__Lactobacillales.f__Streptococcaceae.g__Streptococcus.s__Streptococcus_thermophilus	k__Bacteria.p__Actinobacteria.c__Actinobacteria.o__Actinomycetales.f__Actinomycetaceae.g__Actinomyces.s__Actinomyces_viscosus	k__Bacteria.p__Firmicutes.c__Bacilli.o__Lactobacillales.f__Streptococcaceae.g__Streptococcus.s__Streptococcus_thermophilus	0.153909	0.00203734	0.282382	-	0.129056	0.184852	0.551611	0.840306	0.182022	0.0973854	0.419097	0.999686	0.177321	0.15215	0.789392	0.938857	0.143815	0.172802	0.778675	0.999589	0.106261	0.254482	0.183276	0.997256
k__Bacteria.p__Actinobacteria.c__Actinobacteria.o__Actinomycetales.f__Actinomycetaceae.g__Actinomyces.s__Actinomyces_viscosus_with_k__Bacteria.p__Firmicutes.c__Bacilli.o__Lactobacillales.f__Streptococcaceae.g__Streptococcus.s__Streptococcus_vestibularis	k__Bacteria.p__Actinobacteria.c__Actinobacteria.o__Actinomycetales.f__Actinomycetaceae.g__Actinomyces.s__Actinomyces_viscosus	k__Bacteria.p__Firmicutes.c__Bacilli.o__Lactobacillales.f__Streptococcaceae.g__Streptococcus.s__Streptococcus_vestibularis	0.364678	0	0.00913169	-	0.411092	0.340763	0.421945	0.765401	0.34626	0.455018	0.253586	0.999686	0.38373	0.332352	0.564699	0.851597	0.374312	0.278315	0.334907	0.999589	0.35518	0.312371	0.69306	0.997256
k__Bacteria.p__Actinobacteria.c__Actinobacteria.o__Actinomycetales.f__Actinomycetaceae.g__Actinomyces.s__Actinomyces_viscosus_with_k__Bacteria.p__Firmicutes.c__Clostridia.o__Clostridiales.f__Clostridiaceae.g__Clostridium.s__Clostridium_bolteae	k__Bacteria.p__Actinobacteria.c__Actinobacteria.o__Actinomycetales.f__Actinomycetaceae.g__Actinomyces.s__Actinomyces_viscosus	k__Bacteria.p__Firmicutes.c__Clostridia.o__Clostridiales.f__Clostridiaceae.g__Clostridium.s__Clostridium_bolteae	0.103702	0.0441994	0.566179	-	0.0965297	0.111785	0.871551	0.96959	0.0859195	0.151891	0.528004	0.999686	0.142529	0.0392379	0.27712	0.717882	0.0393945	0.240369	0.0494907	0.999589	0.0787425	0.175597	0.391515	0.997256
k__Bacteria.p__Actinobacteria.c__Actinobacteria.o__Actinomycetales.f__Actinomycetaceae.g__Actinomyces.s__Actinomyces_viscosus_with_k__Bacteria.p__Firmicutes.c__Clostridia.o__Clostridiales.f__Clostridiaceae.g__Clostridium.s__Clostridium_citroniae	k__Bacteria.p__Actinobacteria.c__Actinobacteria.o__Actinomycetales.f__Actinomycetaceae.g__Actinomyces.s__Actinomyces_viscosus	k__Bacteria.p__Firmicutes.c__Clostridia.o__Clostridiales.f__Clostridiaceae.g__Clostridium.s__Clostridium_citroniae	0.12833	0.0105344	0.236595	-	0.183398	0.112865	0.451371	0.7796	0.0885359	0.275448	0.0679318	0.999686	0.215588	0.0535969	0.0861723	0.561291	0.105803	0.135595	0.773924	0.999589	0.0942182	0.225183	0.242577	0.997256
k__Bacteria.p__Actinobacteria.c__Actinobacteria.o__Actinomycetales.f__Actinomycetaceae.g__Actinomyces.s__Actinomyces_viscosus_with_k__Bacteria.p__Firmicutes.c__Clostridia.o__Clostridiales.f__Clostridiaceae.g__Clostridium.s__Clostridium_leptum	k__Bacteria.p__Actinobacteria.c__Actinobacteria.o__Actinomycetales.f__Actinomycetaceae.g__Actinomyces.s__Actinomyces_viscosus	k__Bacteria.p__Firmicutes.c__Clostridia.o__Clostridiales.f__Clostridiaceae.g__Clostridium.s__Clostridium_leptum	-0.181513	0.00022234	0.00594128	-	-0.232225	-0.183882	0.60186	0.856583	-0.216899	-0.147473	0.504724	0.999686	-0.210087	-0.17199	0.684572	0.902328	-0.196577	-0.132756	0.536956	0.999589	-0.167279	-0.23381	0.5513	0.997256
k__Bacteria.p__Actinobacteria.c__Actinobacteria.o__Actinomycetales.f__Actinomycetaceae.g__Actinomyces.s__Actinomyces_viscosus_with_k__Bacteria.p__Firmicutes.c__Clostridia.o__Clostridiales.f__Eubacteriaceae.g__Eubacterium.s__Eubacterium_eligens	k__Bacteria.p__Actinobacteria.c__Actinobacteria.o__Actinomycetales.f__Actinomycetaceae.g__Actinomyces.s__Actinomyces_viscosus	k__Bacteria.p__Firmicutes.c__Clostridia.o__Clostridiales.f__Eubacteriaceae.g__Eubacterium.s__Eubacterium_eligens	-0.215529	0	0.63969	-	-0.294666	-0.165613	0.159919	0.539678	-0.216823	-0.216618	0.998412	0.999686	-0.269552	-0.102214	0.0738213	0.550467	-0.243387	-0.172233	0.488029	0.999589	-0.220827	-0.215387	0.961203	0.997256
k__Bacteria.p__Actinobacteria.c__Actinobacteria.o__Actinomycetales.f__Actinomycetaceae.g__Actinomyces.s__Actinomyces_viscosus_with_k__Bacteria.p__Firmicutes.c__Clostridia.o__Clostridiales.f__Eubacteriaceae.g__Eubacterium.s__Eubacterium_hallii	k__Bacteria.p__Actinobacteria.c__Actinobacteria.o__Actinomycetales.f__Actinomycetaceae.g__Actinomyces.s__Actinomyces_viscosus	k__Bacteria.p__Firmicutes.c__Clostridia.o__Clostridiales.f__Eubacteriaceae.g__Eubacterium.s__Eubacterium_hallii	-0.364332	0	0.0002	IBD	-0.480593	-0.291689	0.028644	0.311514	-0.361203	-0.407855	0.630166	0.999686	-0.464819	-0.263046	0.0228154	0.398381	-0.357138	-0.346949	0.917176	0.999589	-0.393494	-0.199237	0.0798252	0.997256
k__Bacteria.p__Actinobacteria.c__Actinobacteria.o__Actinomycetales.f__Actinomycetaceae.g__Actinomyces.s__Actinomyces_viscosus_with_k__Bacteria.p__Firmicutes.c__Clostridia.o__Clostridiales.f__Eubacteriaceae.g__Eubacterium.s__Eubacterium_ramulus	k__Bacteria.p__Actinobacteria.c__Actinobacteria.o__Actinomycetales.f__Actinomycetaceae.g__Actinomyces.s__Actinomyces_viscosus	k__Bacteria.p__Firmicutes.c__Clostridia.o__Clostridiales.f__Eubacteriaceae.g__Eubacterium.s__Eubacterium_ramulus	-0.297936	0	0.00290576	IBD	-0.335652	-0.295103	0.651851	0.878722	-0.273568	-0.404297	0.181311	0.999686	-0.363128	-0.252087	0.22152	0.684892	-0.261541	-0.330469	0.487606	0.999589	-0.289606	-0.255576	0.758122	0.997256
k__Bacteria.p__Actinobacteria.c__Actinobacteria.o__Actinomycetales.f__Actinomycetaceae.g__Actinomyces.s__Actinomyces_viscosus_with_k__Bacteria.p__Firmicutes.c__Clostridia.o__Clostridiales.f__Eubacteriaceae.g__Eubacterium.s__Eubacterium_rectale	k__Bacteria.p__Actinobacteria.c__Actinobacteria.o__Actinomycetales.f__Actinomycetaceae.g__Actinomyces.s__Actinomyces_viscosus	k__Bacteria.p__Firmicutes.c__Clostridia.o__Clostridiales.f__Eubacteriaceae.g__Eubacterium.s__Eubacterium_rectale	-0.36987	0	0.000192308	-	-0.418798	-0.347172	0.411899	0.759546	-0.396958	-0.325756	0.472433	0.999686	-0.420745	-0.322363	0.267156	0.713869	-0.359631	-0.401593	0.662889	0.999589	-0.375135	-0.307149	0.530699	0.997256
k__Bacteria.p__Actinobacteria.c__Actinobacteria.o__Actinomycetales.f__Actinomycetaceae.g__Actinomyces.s__Actinomyces_viscosus_with_k__Bacteria.p__Firmicutes.c__Clostridia.o__Clostridiales.f__Eubacteriaceae.g__Eubacterium.s__Eubacterium_siraeum	k__Bacteria.p__Actinobacteria.c__Actinobacteria.o__Actinomycetales.f__Actinomycetaceae.g__Actinomyces.s__Actinomyces_viscosus	k__Bacteria.p__Firmicutes.c__Clostridia.o__Clostridiales.f__Eubacteriaceae.g__Eubacterium.s__Eubacterium_siraeum	-0.150163	0.00258014	0.784773	-	-0.169421	-0.132501	0.693565	0.901282	-0.144114	-0.184177	0.699883	0.999686	-0.164632	-0.060909	0.274049	0.717348	-0.112108	-0.184867	0.480297	0.999589	-0.136518	-0.184071	0.673197	0.997256
k__Bacteria.p__Actinobacteria.c__Actinobacteria.o__Actinomycetales.f__Actinomycetaceae.g__Actinomyces.s__Actinomyces_viscosus_with_k__Bacteria.p__Firmicutes.c__Clostridia.o__Clostridiales.f__Eubacteriaceae.g__Eubacterium.s__Eubacterium_ventriosum	k__Bacteria.p__Actinobacteria.c__Actinobacteria.o__Actinomycetales.f__Actinomycetaceae.g__Actinomyces.s__Actinomyces_viscosus	k__Bacteria.p__Firmicutes.c__Clostridia.o__Clostridiales.f__Eubacteriaceae.g__Eubacterium.s__Eubacterium_ventriosum	-0.2315	0	0.0609257	-	-0.304125	-0.190683	0.214984	0.589992	-0.248466	-0.20852	0.698142	0.999686	-0.276039	-0.202392	0.427128	0.793089	-0.204843	-0.200832	0.968764	0.999589	-0.219798	-0.252913	0.76543	0.997256
k__Bacteria.p__Actinobacteria.c__Actinobacteria.o__Actinomycetales.f__Actinomycetaceae.g__Actinomyces.s__Actinomyces_viscosus_with_k__Bacteria.p__Firmicutes.c__Clostridia.o__Clostridiales.f__Lachnospiraceae.g__Anaerostipes.s__Anaerostipes_hadrus	k__Bacteria.p__Actinobacteria.c__Actinobacteria.o__Actinomycetales.f__Actinomycetaceae.g__Actinomyces.s__Actinomyces_viscosus	k__Bacteria.p__Firmicutes.c__Clostridia.o__Clostridiales.f__Lachnospiraceae.g__Anaerostipes.s__Anaerostipes_hadrus	-0.282148	0	0.00352668	-	-0.4024	-0.23836	0.0653567	0.409235	-0.294282	-0.287421	0.94587	0.999686	-0.406058	-0.206299	0.0274431	0.401324	-0.266734	-0.29389	0.786342	0.999589	-0.27942	-0.243337	0.744832	0.997256
k__Bacteria.p__Actinobacteria.c__Actinobacteria.o__Actinomycetales.f__Actinomycetaceae.g__Actinomyces.s__Actinomyces_viscosus_with_k__Bacteria.p__Firmicutes.c__Clostridia.o__Clostridiales.f__Lachnospiraceae.g__Blautia.s__Ruminococcus_gnavus	k__Bacteria.p__Actinobacteria.c__Actinobacteria.o__Actinomycetales.f__Actinomycetaceae.g__Actinomyces.s__Actinomyces_viscosus	k__Bacteria.p__Firmicutes.c__Clostridia.o__Clostridiales.f__Lachnospiraceae.g__Blautia.s__Ruminococcus_gnavus	0.184096	0.000146819	0.248124	-	0.142019	0.192013	0.593128	0.856583	0.164554	0.241913	0.451936	0.999686	0.193396	0.103448	0.340753	0.752006	0.165366	0.221624	0.582327	0.999589	0.188286	0.16794	0.856884	0.997256
k__Bacteria.p__Actinobacteria.c__Actinobacteria.o__Actinomycetales.f__Actinomycetaceae.g__Actinomyces.s__Actinomyces_viscosus_with_k__Bacteria.p__Firmicutes.c__Clostridia.o__Clostridiales.f__Lachnospiraceae.g__Blautia.s__Ruminococcus_obeum	k__Bacteria.p__Actinobacteria.c__Actinobacteria.o__Actinomycetales.f__Actinomycetaceae.g__Actinomyces.s__Actinomyces_viscosus	k__Bacteria.p__Firmicutes.c__Clostridia.o__Clostridiales.f__Lachnospiraceae.g__Blautia.s__Ruminococcus_obeum	-0.459102	0	0	-	-0.621241	-0.335209	0.000397921	0.0585613	-0.492592	-0.399041	0.327816	0.999686	-0.585515	-0.313135	0.00129123	0.160803	-0.479224	-0.372042	0.262812	0.999589	-0.473255	-0.314582	0.138887	0.997256
k__Bacteria.p__Actinobacteria.c__Actinobacteria.o__Actinomycetales.f__Actinomycetaceae.g__Actinomyces.s__Actinomyces_viscosus_with_k__Bacteria.p__Firmicutes.c__Clostridia.o__Clostridiales.f__Lachnospiraceae.g__Blautia.s__Ruminococcus_torques	k__Bacteria.p__Actinobacteria.c__Actinobacteria.o__Actinomycetales.f__Actinomycetaceae.g__Actinomyces.s__Actinomyces_viscosus	k__Bacteria.p__Firmicutes.c__Clostridia.o__Clostridiales.f__Lachnospiraceae.g__Blautia.s__Ruminococcus_torques	-0.231979	0	0.00028169	-	-0.462275	-0.0750951	1.21732e-05	0.00623267	-0.253643	-0.15966	0.364754	0.999686	-0.352714	-0.137038	0.0192896	0.37929	-0.247411	-0.181113	0.517586	0.999589	-0.235127	-0.108111	0.262521	0.997256
k__Bacteria.p__Actinobacteria.c__Actinobacteria.o__Actinomycetales.f__Actinomycetaceae.g__Actinomyces.s__Actinomyces_viscosus_with_k__Bacteria.p__Firmicutes.c__Clostridia.o__Clostridiales.f__Lachnospiraceae.g__Coprococcus.s__Coprococcus_catus	k__Bacteria.p__Actinobacteria.c__Actinobacteria.o__Actinomycetales.f__Actinomycetaceae.g__Actinomyces.s__Actinomyces_viscosus	k__Bacteria.p__Firmicutes.c__Clostridia.o__Clostridiales.f__Lachnospiraceae.g__Coprococcus.s__Coprococcus_catus	-0.3103	0	0.0057326	IBD	-0.325533	-0.327862	0.979277	0.999111	-0.280619	-0.454675	0.069426	0.999686	-0.329109	-0.30556	0.794956	0.942995	-0.28744	-0.303094	0.875362	0.999589	-0.287358	-0.393111	0.319305	0.997256
k__Bacteria.p__Actinobacteria.c__Actinobacteria.o__Actinomycetales.f__Actinomycetaceae.g__Actinomyces.s__Actinomyces_viscosus_with_k__Bacteria.p__Firmicutes.c__Clostridia.o__Clostridiales.f__Lachnospiraceae.g__Coprococcus.s__Coprococcus_comes	k__Bacteria.p__Actinobacteria.c__Actinobacteria.o__Actinomycetales.f__Actinomycetaceae.g__Actinomyces.s__Actinomyces_viscosus	k__Bacteria.p__Firmicutes.c__Clostridia.o__Clostridiales.f__Lachnospiraceae.g__Coprococcus.s__Coprococcus_comes	-0.303126	0	0.00114458	IBD	-0.403536	-0.240503	0.0668785	0.415264	-0.279249	-0.368953	0.3645	0.999686	-0.348168	-0.248048	0.27197	0.716135	-0.297773	-0.368135	0.472456	0.999589	-0.281706	-0.320104	0.724095	0.997256
k__Bacteria.p__Actinobacteria.c__Actinobacteria.o__Actinomycetales.f__Actinomycetaceae.g__Actinomyces.s__Actinomyces_viscosus_with_k__Bacteria.p__Firmicutes.c__Clostridia.o__Clostridiales.f__Lachnospiraceae.g__Dorea.s__Dorea_formicigenerans	k__Bacteria.p__Actinobacteria.c__Actinobacteria.o__Actinomycetales.f__Actinomycetaceae.g__Actinomyces.s__Actinomyces_viscosus	k__Bacteria.p__Firmicutes.c__Clostridia.o__Clostridiales.f__Lachnospiraceae.g__Dorea.s__Dorea_formicigenerans	-0.37662	0	0.000217391	-	-0.473682	-0.332422	0.10043	0.477638	-0.389801	-0.431708	0.661494	0.999686	-0.487684	-0.28515	0.0210186	0.38991	-0.35162	-0.400995	0.608387	0.999589	-0.350125	-0.393865	0.678935	0.997256
k__Bacteria.p__Actinobacteria.c__Actinobacteria.o__Actinomycetales.f__Actinomycetaceae.g__Actinomyces.s__Actinomyces_viscosus_with_k__Bacteria.p__Firmicutes.c__Clostridia.o__Clostridiales.f__Lachnospiraceae.g__Dorea.s__Dorea_longicatena	k__Bacteria.p__Actinobacteria.c__Actinobacteria.o__Actinomycetales.f__Actinomycetaceae.g__Actinomyces.s__Actinomyces_viscosus	k__Bacteria.p__Firmicutes.c__Clostridia.o__Clostridiales.f__Lachnospiraceae.g__Dorea.s__Dorea_longicatena	-0.333702	0	0.000677966	-	-0.437303	-0.264268	0.048907	0.358403	-0.308036	-0.416962	0.261792	0.999686	-0.431337	-0.235002	0.0286829	0.407935	-0.268168	-0.449125	0.0579	0.999589	-0.311245	-0.290833	0.852034	0.997256
k__Bacteria.p__Actinobacteria.c__Actinobacteria.o__Actinomycetales.f__Actinomycetaceae.g__Actinomyces.s__Actinomyces_viscosus_with_k__Bacteria.p__Firmicutes.c__Clostridia.o__Clostridiales.f__Lachnospiraceae.g__Lachnospiraceae_noname.s__Lachnospiraceae_bacterium_2_1_58FAA	k__Bacteria.p__Actinobacteria.c__Actinobacteria.o__Actinomycetales.f__Actinomycetaceae.g__Actinomyces.s__Actinomyces_viscosus	k__Bacteria.p__Firmicutes.c__Clostridia.o__Clostridiales.f__Lachnospiraceae.g__Lachnospiraceae_noname.s__Lachnospiraceae_bacterium_2_1_58FAA	0.177348	0.000349721	0.341923	-	0.226481	0.120255	0.253944	0.628721	0.191142	0.139723	0.622023	0.999686	0.251509	0.0705657	0.05414	0.50125	0.195382	0.191452	0.969453	0.999589	0.19686	0.078756	0.299371	0.997256
k__Bacteria.p__Actinobacteria.c__Actinobacteria.o__Actinomycetales.f__Actinomycetaceae.g__Actinomyces.s__Actinomyces_viscosus_with_k__Bacteria.p__Firmicutes.c__Clostridia.o__Clostridiales.f__Lachnospiraceae.g__Lachnospiraceae_noname.s__Lachnospiraceae_bacterium_5_1_63FAA	k__Bacteria.p__Actinobacteria.c__Actinobacteria.o__Actinomycetales.f__Actinomycetaceae.g__Actinomyces.s__Actinomyces_viscosus	k__Bacteria.p__Firmicutes.c__Clostridia.o__Clostridiales.f__Lachnospiraceae.g__Lachnospiraceae_noname.s__Lachnospiraceae_bacterium_5_1_63FAA	-0.291805	0	0.00216981	-	-0.448696	-0.231741	0.0135684	0.230033	-0.315651	-0.26258	0.600866	0.999686	-0.448449	-0.185655	0.00347367	0.216892	-0.273125	-0.233478	0.695829	0.999589	-0.277576	-0.232213	0.683128	0.997256
k__Bacteria.p__Actinobacteria.c__Actinobacteria.o__Actinomycetales.f__Actinomycetaceae.g__Actinomyces.s__Actinomyces_viscosus_with_k__Bacteria.p__Firmicutes.c__Clostridia.o__Clostridiales.f__Lachnospiraceae.g__Lachnospiraceae_noname.s__Lachnospiraceae_bacterium_7_1_58FAA	k__Bacteria.p__Actinobacteria.c__Actinobacteria.o__Actinomycetales.f__Actinomycetaceae.g__Actinomyces.s__Actinomyces_viscosus	k__Bacteria.p__Firmicutes.c__Clostridia.o__Clostridiales.f__Lachnospiraceae.g__Lachnospiraceae_noname.s__Lachnospiraceae_bacterium_7_1_58FAA	-0.235947	0	0.0714862	-	-0.256604	-0.209097	0.606042	0.858359	-0.273989	-0.147736	0.223427	0.999686	-0.265998	-0.163716	0.272609	0.716507	-0.251405	-0.1209	0.205771	0.999589	-0.237374	-0.232551	0.965455	0.997256
k__Bacteria.p__Actinobacteria.c__Actinobacteria.o__Actinomycetales.f__Actinomycetaceae.g__Actinomyces.s__Actinomyces_viscosus_with_k__Bacteria.p__Firmicutes.c__Clostridia.o__Clostridiales.f__Lachnospiraceae.g__Roseburia.s__Roseburia_hominis	k__Bacteria.p__Actinobacteria.c__Actinobacteria.o__Actinomycetales.f__Actinomycetaceae.g__Actinomyces.s__Actinomyces_viscosus	k__Bacteria.p__Firmicutes.c__Clostridia.o__Clostridiales.f__Lachnospiraceae.g__Roseburia.s__Roseburia_hominis	-0.298593	0	0.017633	-	-0.32838	-0.279849	0.590523	0.856583	-0.319001	-0.285012	0.736234	0.999686	-0.323661	-0.262248	0.501374	0.826476	-0.258104	-0.342581	0.393476	0.999589	-0.282899	-0.349499	0.536751	0.997256
k__Bacteria.p__Actinobacteria.c__Actinobacteria.o__Actinomycetales.f__Actinomycetaceae.g__Actinomyces.s__Actinomyces_viscosus_with_k__Bacteria.p__Firmicutes.c__Clostridia.o__Clostridiales.f__Lachnospiraceae.g__Roseburia.s__Roseburia_inulinivorans	k__Bacteria.p__Actinobacteria.c__Actinobacteria.o__Actinomycetales.f__Actinomycetaceae.g__Actinomyces.s__Actinomyces_viscosus	k__Bacteria.p__Firmicutes.c__Clostridia.o__Clostridiales.f__Lachnospiraceae.g__Roseburia.s__Roseburia_inulinivorans	-0.320939	0	0.00464646	-	-0.39464	-0.295939	0.265115	0.638643	-0.320694	-0.358336	0.703508	0.999686	-0.391482	-0.225842	0.0676486	0.531228	-0.294754	-0.304034	0.925851	0.999589	-0.312479	-0.27172	0.710838	0.997256
k__Bacteria.p__Actinobacteria.c__Actinobacteria.o__Actinomycetales.f__Actinomycetaceae.g__Actinomyces.s__Actinomyces_viscosus_with_k__Bacteria.p__Firmicutes.c__Clostridia.o__Clostridiales.f__Ruminococcaceae.g__Faecalibacterium.s__Faecalibacterium_prausnitzii	k__Bacteria.p__Actinobacteria.c__Actinobacteria.o__Actinomycetales.f__Actinomycetaceae.g__Actinomyces.s__Actinomyces_viscosus	k__Bacteria.p__Firmicutes.c__Clostridia.o__Clostridiales.f__Ruminococcaceae.g__Faecalibacterium.s__Faecalibacterium_prausnitzii	-0.406052	0	0.000229885	-	-0.528799	-0.350057	0.033331	0.326924	-0.419185	-0.406107	0.891988	0.999686	-0.505374	-0.311529	0.0256999	0.398381	-0.376137	-0.387195	0.90882	0.999589	-0.386934	-0.327288	0.579739	0.997256
k__Bacteria.p__Actinobacteria.c__Actinobacteria.o__Actinomycetales.f__Actinomycetaceae.g__Actinomyces.s__Actinomyces_viscosus_with_k__Bacteria.p__Firmicutes.c__Clostridia.o__Clostridiales.f__Ruminococcaceae.g__Ruminococcus.s__Ruminococcus_sp_5_1_39BFAA	k__Bacteria.p__Actinobacteria.c__Actinobacteria.o__Actinomycetales.f__Actinomycetaceae.g__Actinomyces.s__Actinomyces_viscosus	k__Bacteria.p__Firmicutes.c__Clostridia.o__Clostridiales.f__Ruminococcaceae.g__Ruminococcus.s__Ruminococcus_sp_5_1_39BFAA	-0.274218	0	0.00148936	-	-0.299756	-0.277513	0.806378	0.946836	-0.316746	-0.209013	0.293115	0.999686	-0.315311	-0.252073	0.489997	0.818518	-0.241044	-0.35546	0.246613	0.999589	-0.29882	-0.134822	0.145511	0.997256
k__Bacteria.p__Actinobacteria.c__Actinobacteria.o__Actinomycetales.f__Actinomycetaceae.g__Actinomyces.s__Actinomyces_viscosus_with_k__Bacteria.p__Firmicutes.c__Erysipelotrichia.o__Erysipelotrichales.f__Erysipelotrichaceae.g__Erysipelotrichaceae_noname.s__Erysipelotrichaceae_bacterium_2_2_44A	k__Bacteria.p__Actinobacteria.c__Actinobacteria.o__Actinomycetales.f__Actinomycetaceae.g__Actinomyces.s__Actinomyces_viscosus	k__Bacteria.p__Firmicutes.c__Erysipelotrichia.o__Erysipelotrichales.f__Erysipelotrichaceae.g__Erysipelotrichaceae_noname.s__Erysipelotrichaceae_bacterium_2_2_44A	0.110721	0.0299277	0.866431	-	0.13984	0.0645771	0.424408	0.76567	0.0914526	0.144612	0.611356	0.999686	0.124603	0.0639733	0.523718	0.842096	0.117544	0.090036	0.791558	0.999589	0.118559	0.0768864	0.714935	0.997256
k__Bacteria.p__Actinobacteria.c__Actinobacteria.o__Actinomycetales.f__Actinomycetaceae.g__Actinomyces.s__Actinomyces_viscosus_with_k__Bacteria.p__Firmicutes.c__Erysipelotrichia.o__Erysipelotrichales.f__Erysipelotrichaceae.g__Erysipelotrichaceae_noname.s__Erysipelotrichaceae_bacterium_6_1_45	k__Bacteria.p__Actinobacteria.c__Actinobacteria.o__Actinomycetales.f__Actinomycetaceae.g__Actinomyces.s__Actinomyces_viscosus	k__Bacteria.p__Firmicutes.c__Erysipelotrichia.o__Erysipelotrichales.f__Erysipelotrichaceae.g__Erysipelotrichaceae_noname.s__Erysipelotrichaceae_bacterium_6_1_45	0.10681	0.0375061	0.584812	-	0.0763522	0.122307	0.626397	0.867737	0.0758356	0.131185	0.597394	0.999686	0.0653731	0.123641	0.539925	0.847123	0.0578742	0.225913	0.101302	0.999589	0.0923268	0.0546843	0.741895	0.997256
k__Bacteria.p__Actinobacteria.c__Actinobacteria.o__Actinomycetales.f__Actinomycetaceae.g__Actinomyces.s__Actinomyces_viscosus_with_k__Bacteria.p__Firmicutes.c__Erysipelotrichia.o__Erysipelotrichales.f__Erysipelotrichaceae.g__Turicibacter.s__Turicibacter_sanguinis	k__Bacteria.p__Actinobacteria.c__Actinobacteria.o__Actinomycetales.f__Actinomycetaceae.g__Actinomyces.s__Actinomyces_viscosus	k__Bacteria.p__Firmicutes.c__Erysipelotrichia.o__Erysipelotrichales.f__Erysipelotrichaceae.g__Turicibacter.s__Turicibacter_sanguinis	0.217168	0	0.0554598	-	0.260319	0.182992	0.401973	0.7484	0.239769	0.127322	0.280338	0.999686	0.292411	0.145711	0.114808	0.579774	0.227168	0.222002	0.959584	0.999589	0.197929	0.267987	0.526907	0.997256
k__Bacteria.p__Actinobacteria.c__Actinobacteria.o__Actinomycetales.f__Actinomycetaceae.g__Actinomyces.s__Actinomyces_viscosus_with_k__Bacteria.p__Firmicutes.c__Negativicutes.o__Selenomonadales.f__Veillonellaceae.g__Dialister.s__Dialister_invisus	k__Bacteria.p__Actinobacteria.c__Actinobacteria.o__Actinomycetales.f__Actinomycetaceae.g__Actinomyces.s__Actinomyces_viscosus	k__Bacteria.p__Firmicutes.c__Negativicutes.o__Selenomonadales.f__Veillonellaceae.g__Dialister.s__Dialister_invisus	-0.10472	0.0418927	0.235212	IBD	-0.125498	-0.123973	0.987074	0.999111	-0.130163	-0.0444081	0.415254	0.999686	-0.130758	-0.128353	0.979751	0.9976	-0.135646	0.0298305	0.112608	0.999589	-0.0659029	-0.152263	0.446367	0.997256
k__Bacteria.p__Actinobacteria.c__Actinobacteria.o__Actinomycetales.f__Actinomycetaceae.g__Actinomyces.s__Actinomyces_viscosus_with_k__Bacteria.p__Firmicutes.c__Negativicutes.o__Selenomonadales.f__Veillonellaceae.g__Veillonella.s__Veillonella_parvula	k__Bacteria.p__Actinobacteria.c__Actinobacteria.o__Actinomycetales.f__Actinomycetaceae.g__Actinomyces.s__Actinomyces_viscosus	k__Bacteria.p__Firmicutes.c__Negativicutes.o__Selenomonadales.f__Veillonellaceae.g__Veillonella.s__Veillonella_parvula	0.415366	0	0.00150215	-	0.484695	0.363852	0.156054	0.535834	0.421636	0.455357	0.720972	0.999686	0.452588	0.364413	0.311865	0.737261	0.41353	0.359798	0.579492	0.999589	0.419167	0.315347	0.335385	0.997256
k__Bacteria.p__Actinobacteria.c__Actinobacteria.o__Actinomycetales.f__Actinomycetaceae.g__Actinomyces.s__Actinomyces_viscosus_with_k__Bacteria.p__Proteobacteria.c__Betaproteobacteria.o__Burkholderiales.f__Oxalobacteraceae.g__Oxalobacter.s__Oxalobacter_formigenes	k__Bacteria.p__Actinobacteria.c__Actinobacteria.o__Actinomycetales.f__Actinomycetaceae.g__Actinomyces.s__Actinomyces_viscosus	k__Bacteria.p__Proteobacteria.c__Betaproteobacteria.o__Burkholderiales.f__Oxalobacteraceae.g__Oxalobacter.s__Oxalobacter_formigenes	0.224718	0	0.00177305	-	0.26569	0.187924	0.3987	0.746651	0.201355	0.294349	0.359602	0.999686	0.305191	0.142962	0.0806621	0.561244	0.240792	0.197822	0.674319	0.999589	0.193405	0.279902	0.433477	0.997256
k__Bacteria.p__Actinobacteria.c__Actinobacteria.o__Actinomycetales.f__Actinomycetaceae.g__Actinomyces.s__Actinomyces_viscosus_with_k__Bacteria.p__Proteobacteria.c__Deltaproteobacteria.o__Desulfovibrionales.f__Desulfovibrionaceae.g__Desulfovibrio.s__Desulfovibrio_desulfuricans	k__Bacteria.p__Actinobacteria.c__Actinobacteria.o__Actinomycetales.f__Actinomycetaceae.g__Actinomyces.s__Actinomyces_viscosus	k__Bacteria.p__Proteobacteria.c__Deltaproteobacteria.o__Desulfovibrionales.f__Desulfovibrionaceae.g__Desulfovibrio.s__Desulfovibrio_desulfuricans	0.188485	9.5452e-05	0.00480315	-	0.290453	0.15369	0.137038	0.518238	0.151961	0.292927	0.166042	0.999686	0.254404	0.123885	0.163475	0.628372	0.223935	0.147478	0.45811	0.999589	0.176041	0.192793	0.881578	0.997256
k__Bacteria.p__Actinobacteria.c__Actinobacteria.o__Actinomycetales.f__Actinomycetaceae.g__Actinomyces.s__Actinomyces_viscosus_with_k__Bacteria.p__Proteobacteria.c__Gammaproteobacteria.o__Enterobacteriales.f__Enterobacteriaceae.g__Escherichia.s__Escherichia_coli	k__Bacteria.p__Actinobacteria.c__Actinobacteria.o__Actinomycetales.f__Actinomycetaceae.g__Actinomyces.s__Actinomyces_viscosus	k__Bacteria.p__Proteobacteria.c__Gammaproteobacteria.o__Enterobacteriales.f__Enterobacteriaceae.g__Escherichia.s__Escherichia_coli	0.356371	0	0.001875	-	0.469388	0.314245	0.0724307	0.42927	0.363443	0.383221	0.839593	0.999686	0.451667	0.299933	0.0859778	0.561291	0.350663	0.329454	0.829581	0.999589	0.300726	0.458537	0.126564	0.997256
k__Bacteria.p__Actinobacteria.c__Actinobacteria.o__Actinomycetales.f__Actinomycetaceae.g__Actinomyces.s__Actinomyces_viscosus_with_k__Bacteria.p__Proteobacteria.c__Gammaproteobacteria.o__Pasteurellales.f__Pasteurellaceae.g__Haemophilus.s__Haemophilus_parainfluenzae	k__Bacteria.p__Actinobacteria.c__Actinobacteria.o__Actinomycetales.f__Actinomycetaceae.g__Actinomyces.s__Actinomyces_viscosus	k__Bacteria.p__Proteobacteria.c__Gammaproteobacteria.o__Pasteurellales.f__Pasteurellaceae.g__Haemophilus.s__Haemophilus_parainfluenzae	0.283975	0	0.00362187	-	0.378479	0.212011	0.0638243	0.405435	0.301002	0.232188	0.500677	0.999686	0.333431	0.21325	0.190465	0.654484	0.268516	0.240557	0.782574	0.999589	0.283358	0.23117	0.638586	0.997256
k__Bacteria.p__Actinobacteria.c__Actinobacteria.o__Actinomycetales.f__Micrococcaceae.g__Rothia.s__Rothia_dentocariosa_with_k__Bacteria.p__Actinobacteria.c__Actinobacteria.o__Actinomycetales.f__Actinomycetaceae.g__Actinomyces.s__Actinomyces_graevenitzii	k__Bacteria.p__Actinobacteria.c__Actinobacteria.o__Actinomycetales.f__Micrococcaceae.g__Rothia.s__Rothia_dentocariosa	k__Bacteria.p__Actinobacteria.c__Actinobacteria.o__Actinomycetales.f__Actinomycetaceae.g__Actinomyces.s__Actinomyces_graevenitzii	0.50968	0	0.000227273	-	0.569515	0.479588	0.261842	0.637092	0.568216	0.326303	0.0124208	0.999686	0.559059	0.467289	0.263081	0.71043	0.541415	0.398723	0.128529	0.999589	0.47788	0.563367	0.372381	0.997256
k__Bacteria.p__Actinobacteria.c__Actinobacteria.o__Actinomycetales.f__Micrococcaceae.g__Rothia.s__Rothia_dentocariosa_with_k__Bacteria.p__Actinobacteria.c__Actinobacteria.o__Actinomycetales.f__Actinomycetaceae.g__Actinomyces.s__Actinomyces_odontolyticus	k__Bacteria.p__Actinobacteria.c__Actinobacteria.o__Actinomycetales.f__Micrococcaceae.g__Rothia.s__Rothia_dentocariosa	k__Bacteria.p__Actinobacteria.c__Actinobacteria.o__Actinomycetales.f__Actinomycetaceae.g__Actinomyces.s__Actinomyces_odontolyticus	0.421848	0	0.00246459	-	0.38116	0.467084	0.318659	0.680545	0.443409	0.391033	0.587443	0.999686	0.386428	0.46089	0.388782	0.778026	0.412877	0.413599	0.993948	0.999589	0.421693	0.410857	0.917259	0.997256
k__Bacteria.p__Actinobacteria.c__Actinobacteria.o__Actinomycetales.f__Micrococcaceae.g__Rothia.s__Rothia_dentocariosa_with_k__Bacteria.p__Actinobacteria.c__Actinobacteria.o__Actinomycetales.f__Actinomycetaceae.g__Actinomyces.s__Actinomyces_viscosus	k__Bacteria.p__Actinobacteria.c__Actinobacteria.o__Actinomycetales.f__Micrococcaceae.g__Rothia.s__Rothia_dentocariosa	k__Bacteria.p__Actinobacteria.c__Actinobacteria.o__Actinomycetales.f__Actinomycetaceae.g__Actinomyces.s__Actinomyces_viscosus	0.609044	0	0.00021978	-	0.660557	0.58227	0.287894	0.658242	0.626294	0.575984	0.555446	0.999686	0.630291	0.588968	0.58553	0.858545	0.609414	0.59311	0.845863	0.999589	0.56306	0.692737	0.127613	0.997256
k__Bacteria.p__Actinobacteria.c__Actinobacteria.o__Actinomycetales.f__Micrococcaceae.g__Rothia.s__Rothia_dentocariosa_with_k__Bacteria.p__Actinobacteria.c__Actinobacteria.o__Actinomycetales.f__Micrococcaceae.g__Rothia.s__Rothia_mucilaginosa	k__Bacteria.p__Actinobacteria.c__Actinobacteria.o__Actinomycetales.f__Micrococcaceae.g__Rothia.s__Rothia_dentocariosa	k__Bacteria.p__Actinobacteria.c__Actinobacteria.o__Actinomycetales.f__Micrococcaceae.g__Rothia.s__Rothia_mucilaginosa	0.632456	0	0	-	0.653677	0.625405	0.697355	0.904125	0.639268	0.617104	0.78846	0.999686	0.657195	0.595874	0.410519	0.78494	0.628157	0.501401	0.150612	0.999589	0.585655	0.703608	0.159108	0.997256
k__Bacteria.p__Actinobacteria.c__Actinobacteria.o__Actinomycetales.f__Micrococcaceae.g__Rothia.s__Rothia_dentocariosa_with_k__Bacteria.p__Actinobacteria.c__Actinobacteria.o__Bifidobacteriales.f__Bifidobacteriaceae.g__Bifidobacterium.s__Bifidobacterium_adolescentis	k__Bacteria.p__Actinobacteria.c__Actinobacteria.o__Actinomycetales.f__Micrococcaceae.g__Rothia.s__Rothia_dentocariosa	k__Bacteria.p__Actinobacteria.c__Actinobacteria.o__Bifidobacteriales.f__Bifidobacteriaceae.g__Bifidobacterium.s__Bifidobacterium_adolescentis	-0.136002	0.00659154	0.325028	-	-0.136741	-0.13905	0.980398	0.999111	-0.116592	-0.169136	0.614202	0.999686	-0.14729	-0.155309	0.932332	0.980762	-0.131934	-0.173959	0.683756	0.999589	-0.126906	-0.147097	0.858618	0.997256
k__Bacteria.p__Actinobacteria.c__Actinobacteria.o__Actinomycetales.f__Micrococcaceae.g__Rothia.s__Rothia_dentocariosa_with_k__Bacteria.p__Actinobacteria.c__Actinobacteria.o__Bifidobacteriales.f__Bifidobacteriaceae.g__Bifidobacterium.s__Bifidobacterium_dentium	k__Bacteria.p__Actinobacteria.c__Actinobacteria.o__Actinomycetales.f__Micrococcaceae.g__Rothia.s__Rothia_dentocariosa	k__Bacteria.p__Actinobacteria.c__Actinobacteria.o__Bifidobacteriales.f__Bifidobacteriaceae.g__Bifidobacterium.s__Bifidobacterium_dentium	0.393092	0	0.00736672	-	0.463567	0.355921	0.210362	0.583176	0.423429	0.301404	0.219781	0.999686	0.395358	0.379018	0.852859	0.960227	0.310398	0.408348	0.310201	0.999589	0.439502	0.235525	0.0629537	0.997256
k__Bacteria.p__Actinobacteria.c__Actinobacteria.o__Actinomycetales.f__Micrococcaceae.g__Rothia.s__Rothia_dentocariosa_with_k__Bacteria.p__Actinobacteria.c__Actinobacteria.o__Coriobacteriales.f__Coriobacteriaceae.g__Collinsella.s__Collinsella_aerofaciens	k__Bacteria.p__Actinobacteria.c__Actinobacteria.o__Actinomycetales.f__Micrococcaceae.g__Rothia.s__Rothia_dentocariosa	k__Bacteria.p__Actinobacteria.c__Actinobacteria.o__Coriobacteriales.f__Coriobacteriaceae.g__Collinsella.s__Collinsella_aerofaciens	-0.241102	0	0.00941015	-	-0.288893	-0.238448	0.580766	0.855444	-0.226187	-0.322801	0.337031	0.999686	-0.292038	-0.225405	0.470216	0.8139	-0.281092	-0.236245	0.657964	0.999589	-0.216151	-0.261362	0.683243	0.997256
k__Bacteria.p__Actinobacteria.c__Actinobacteria.o__Actinomycetales.f__Micrococcaceae.g__Rothia.s__Rothia_dentocariosa_with_k__Bacteria.p__Bacteroidetes.c__Bacteroidia.o__Bacteroidales.f__Bacteroidaceae.g__Bacteroides.s__Bacteroides_caccae	k__Bacteria.p__Actinobacteria.c__Actinobacteria.o__Actinomycetales.f__Micrococcaceae.g__Rothia.s__Rothia_dentocariosa	k__Bacteria.p__Bacteroidetes.c__Bacteroidia.o__Bacteroidales.f__Bacteroidaceae.g__Bacteroides.s__Bacteroides_caccae	-0.182193	0.000186667	0.30808	-	-0.235567	-0.137476	0.291055	0.659289	-0.166723	-0.229446	0.542844	0.999686	-0.245546	-0.0829379	0.0835957	0.561291	-0.15926	-0.17988	0.841299	0.999589	-0.165922	-0.176923	0.922286	0.997256
k__Bacteria.p__Actinobacteria.c__Actinobacteria.o__Actinomycetales.f__Micrococcaceae.g__Rothia.s__Rothia_dentocariosa_with_k__Bacteria.p__Bacteroidetes.c__Bacteroidia.o__Bacteroidales.f__Bacteroidaceae.g__Bacteroides.s__Bacteroides_uniformis	k__Bacteria.p__Actinobacteria.c__Actinobacteria.o__Actinomycetales.f__Micrococcaceae.g__Rothia.s__Rothia_dentocariosa	k__Bacteria.p__Bacteroidetes.c__Bacteroidia.o__Bacteroidales.f__Bacteroidaceae.g__Bacteroides.s__Bacteroides_uniformis	-0.27582	0	0.032021	-	-0.367946	-0.18529	0.0430182	0.351794	-0.268579	-0.27722	0.932151	0.999686	-0.35751	-0.178287	0.0507907	0.495311	-0.271943	-0.300216	0.777369	0.999589	-0.275529	-0.211192	0.56422	0.997256
k__Bacteria.p__Actinobacteria.c__Actinobacteria.o__Actinomycetales.f__Micrococcaceae.g__Rothia.s__Rothia_dentocariosa_with_k__Bacteria.p__Bacteroidetes.c__Bacteroidia.o__Bacteroidales.f__Bacteroidaceae.g__Bacteroides.s__Bacteroides_vulgatus	k__Bacteria.p__Actinobacteria.c__Actinobacteria.o__Actinomycetales.f__Micrococcaceae.g__Rothia.s__Rothia_dentocariosa	k__Bacteria.p__Bacteroidetes.c__Bacteroidia.o__Bacteroidales.f__Bacteroidaceae.g__Bacteroides.s__Bacteroides_vulgatus	-0.241434	0	0.0398781	-	-0.372698	-0.138007	0.00948353	0.202315	-0.28432	-0.123343	0.121273	0.999686	-0.309472	-0.174638	0.145146	0.620577	-0.259316	-0.134614	0.225785	0.999589	-0.267909	-0.110912	0.165263	0.997256
k__Bacteria.p__Actinobacteria.c__Actinobacteria.o__Actinomycetales.f__Micrococcaceae.g__Rothia.s__Rothia_dentocariosa_with_k__Bacteria.p__Bacteroidetes.c__Bacteroidia.o__Bacteroidales.f__Bacteroidales_noname.g__Bacteroidales_noname.s__Bacteroidales_bacterium_ph8	k__Bacteria.p__Actinobacteria.c__Actinobacteria.o__Actinomycetales.f__Micrococcaceae.g__Rothia.s__Rothia_dentocariosa	k__Bacteria.p__Bacteroidetes.c__Bacteroidia.o__Bacteroidales.f__Bacteroidales_noname.g__Bacteroidales_noname.s__Bacteroidales_bacterium_ph8	-0.250869	0	0.412508	-	-0.257056	-0.250823	0.945826	0.993563	-0.261543	-0.196403	0.527547	0.999686	-0.242505	-0.234734	0.933256	0.980762	-0.225693	-0.355443	0.189354	0.999589	-0.235201	-0.286344	0.642125	0.997256
k__Bacteria.p__Actinobacteria.c__Actinobacteria.o__Actinomycetales.f__Micrococcaceae.g__Rothia.s__Rothia_dentocariosa_with_k__Bacteria.p__Bacteroidetes.c__Bacteroidia.o__Bacteroidales.f__Porphyromonadaceae.g__Barnesiella.s__Barnesiella_intestinihominis	k__Bacteria.p__Actinobacteria.c__Actinobacteria.o__Actinomycetales.f__Micrococcaceae.g__Rothia.s__Rothia_dentocariosa	k__Bacteria.p__Bacteroidetes.c__Bacteroidia.o__Bacteroidales.f__Porphyromonadaceae.g__Barnesiella.s__Barnesiella_intestinihominis	-0.286036	0	0.0545926	-	-0.359687	-0.236064	0.169622	0.546773	-0.269692	-0.360891	0.358125	0.999686	-0.326245	-0.2481	0.393045	0.781413	-0.31156	-0.261451	0.618199	0.999589	-0.260995	-0.341032	0.45965	0.997256
k__Bacteria.p__Actinobacteria.c__Actinobacteria.o__Actinomycetales.f__Micrococcaceae.g__Rothia.s__Rothia_dentocariosa_with_k__Bacteria.p__Bacteroidetes.c__Bacteroidia.o__Bacteroidales.f__Porphyromonadaceae.g__Parabacteroides.s__Parabacteroides_merdae	k__Bacteria.p__Actinobacteria.c__Actinobacteria.o__Actinomycetales.f__Micrococcaceae.g__Rothia.s__Rothia_dentocariosa	k__Bacteria.p__Bacteroidetes.c__Bacteroidia.o__Bacteroidales.f__Porphyromonadaceae.g__Parabacteroides.s__Parabacteroides_merdae	-0.195365	3.58852e-05	0.34717	-	-0.237689	-0.182268	0.549488	0.838814	-0.209498	-0.162407	0.650467	0.999686	-0.233707	-0.194281	0.672706	0.898822	-0.209563	-0.209099	0.996376	0.999589	-0.179012	-0.230135	0.647177	0.997256
k__Bacteria.p__Actinobacteria.c__Actinobacteria.o__Actinomycetales.f__Micrococcaceae.g__Rothia.s__Rothia_dentocariosa_with_k__Bacteria.p__Bacteroidetes.c__Bacteroidia.o__Bacteroidales.f__Rikenellaceae.g__Alistipes.s__Alistipes_finegoldii	k__Bacteria.p__Actinobacteria.c__Actinobacteria.o__Actinomycetales.f__Micrococcaceae.g__Rothia.s__Rothia_dentocariosa	k__Bacteria.p__Bacteroidetes.c__Bacteroidia.o__Bacteroidales.f__Rikenellaceae.g__Alistipes.s__Alistipes_finegoldii	-0.21223	6.92521e-06	0.244819	-	-0.248293	-0.19824	0.587723	0.856583	-0.200956	-0.244151	0.673817	0.999686	-0.217318	-0.20549	0.899216	0.972077	-0.171251	-0.271934	0.320165	0.999589	-0.237249	-0.093725	0.205978	0.997256
k__Bacteria.p__Actinobacteria.c__Actinobacteria.o__Actinomycetales.f__Micrococcaceae.g__Rothia.s__Rothia_dentocariosa_with_k__Bacteria.p__Bacteroidetes.c__Bacteroidia.o__Bacteroidales.f__Rikenellaceae.g__Alistipes.s__Alistipes_onderdonkii	k__Bacteria.p__Actinobacteria.c__Actinobacteria.o__Actinomycetales.f__Micrococcaceae.g__Rothia.s__Rothia_dentocariosa	k__Bacteria.p__Bacteroidetes.c__Bacteroidia.o__Bacteroidales.f__Rikenellaceae.g__Alistipes.s__Alistipes_onderdonkii	-0.257332	0	0.0298118	-	-0.25984	-0.25625	0.968751	0.996824	-0.259454	-0.24518	0.888968	0.999686	-0.209128	-0.287773	0.394847	0.782246	-0.266776	-0.260221	0.948222	0.999589	-0.265917	-0.226313	0.722046	0.997256
k__Bacteria.p__Actinobacteria.c__Actinobacteria.o__Actinomycetales.f__Micrococcaceae.g__Rothia.s__Rothia_dentocariosa_with_k__Bacteria.p__Bacteroidetes.c__Bacteroidia.o__Bacteroidales.f__Rikenellaceae.g__Alistipes.s__Alistipes_putredinis	k__Bacteria.p__Actinobacteria.c__Actinobacteria.o__Actinomycetales.f__Micrococcaceae.g__Rothia.s__Rothia_dentocariosa	k__Bacteria.p__Bacteroidetes.c__Bacteroidia.o__Bacteroidales.f__Rikenellaceae.g__Alistipes.s__Alistipes_putredinis	-0.266986	0	0.263468	-	-0.353904	-0.221679	0.142968	0.520139	-0.272777	-0.234932	0.711559	0.999686	-0.298648	-0.229584	0.453483	0.805742	-0.26717	-0.289996	0.819931	0.999589	-0.245134	-0.320306	0.49042	0.997256
k__Bacteria.p__Actinobacteria.c__Actinobacteria.o__Actinomycetales.f__Micrococcaceae.g__Rothia.s__Rothia_dentocariosa_with_k__Bacteria.p__Bacteroidetes.c__Bacteroidia.o__Bacteroidales.f__Rikenellaceae.g__Alistipes.s__Alistipes_senegalensis	k__Bacteria.p__Actinobacteria.c__Actinobacteria.o__Actinomycetales.f__Micrococcaceae.g__Rothia.s__Rothia_dentocariosa	k__Bacteria.p__Bacteroidetes.c__Bacteroidia.o__Bacteroidales.f__Rikenellaceae.g__Alistipes.s__Alistipes_senegalensis	-0.102955	0.0459501	0.502763	-	-0.115525	-0.0872857	0.76466	0.93127	-0.137376	0.0235566	0.126409	0.999686	-0.120881	-0.0564729	0.498375	0.823123	-0.0629013	-0.206348	0.163204	0.999589	-0.128685	-0.0594365	0.544188	0.997256
k__Bacteria.p__Actinobacteria.c__Actinobacteria.o__Actinomycetales.f__Micrococcaceae.g__Rothia.s__Rothia_dentocariosa_with_k__Bacteria.p__Bacteroidetes.c__Bacteroidia.o__Bacteroidales.f__Rikenellaceae.g__Alistipes.s__Alistipes_shahii	k__Bacteria.p__Actinobacteria.c__Actinobacteria.o__Actinomycetales.f__Micrococcaceae.g__Rothia.s__Rothia_dentocariosa	k__Bacteria.p__Bacteroidetes.c__Bacteroidia.o__Bacteroidales.f__Rikenellaceae.g__Alistipes.s__Alistipes_shahii	-0.224825	0	0.916975	-	-0.244451	-0.229837	0.873941	0.96959	-0.258096	-0.139707	0.254545	0.999686	-0.248376	-0.223244	0.786647	0.938405	-0.203728	-0.294036	0.369379	0.999589	-0.201912	-0.243871	0.706155	0.997256
k__Bacteria.p__Actinobacteria.c__Actinobacteria.o__Actinomycetales.f__Micrococcaceae.g__Rothia.s__Rothia_dentocariosa_with_k__Bacteria.p__Firmicutes.c__Bacilli.o__Lactobacillales.f__Streptococcaceae.g__Streptococcus.s__Streptococcus_anginosus	k__Bacteria.p__Actinobacteria.c__Actinobacteria.o__Actinomycetales.f__Micrococcaceae.g__Rothia.s__Rothia_dentocariosa	k__Bacteria.p__Firmicutes.c__Bacilli.o__Lactobacillales.f__Streptococcaceae.g__Streptococcus.s__Streptococcus_anginosus	0.473271	0	0.00236311	-	0.479683	0.497373	0.830916	0.955162	0.508427	0.396129	0.239532	0.999686	0.469788	0.487203	0.835505	0.955087	0.404024	0.38549	0.847359	0.999589	0.457345	0.491062	0.736455	0.997256
k__Bacteria.p__Actinobacteria.c__Actinobacteria.o__Actinomycetales.f__Micrococcaceae.g__Rothia.s__Rothia_dentocariosa_with_k__Bacteria.p__Firmicutes.c__Bacilli.o__Lactobacillales.f__Streptococcaceae.g__Streptococcus.s__Streptococcus_australis	k__Bacteria.p__Actinobacteria.c__Actinobacteria.o__Actinomycetales.f__Micrococcaceae.g__Rothia.s__Rothia_dentocariosa	k__Bacteria.p__Firmicutes.c__Bacilli.o__Lactobacillales.f__Streptococcaceae.g__Streptococcus.s__Streptococcus_australis	0.231249	0	0.0603446	-	0.322013	0.174208	0.105392	0.484253	0.270078	0.101609	0.105906	0.999686	0.289175	0.148535	0.130679	0.606732	0.274004	0.092879	0.0792797	0.999589	0.232368	0.219427	0.907742	0.997256
k__Bacteria.p__Actinobacteria.c__Actinobacteria.o__Actinomycetales.f__Micrococcaceae.g__Rothia.s__Rothia_dentocariosa_with_k__Bacteria.p__Firmicutes.c__Bacilli.o__Lactobacillales.f__Streptococcaceae.g__Streptococcus.s__Streptococcus_gordonii	k__Bacteria.p__Actinobacteria.c__Actinobacteria.o__Actinomycetales.f__Micrococcaceae.g__Rothia.s__Rothia_dentocariosa	k__Bacteria.p__Firmicutes.c__Bacilli.o__Lactobacillales.f__Streptococcaceae.g__Streptococcus.s__Streptococcus_gordonii	0.578576	0	0.000948905	-	0.684568	0.501306	0.0141019	0.233439	0.643762	0.3985	0.00844994	0.999686	0.652015	0.474061	0.0238438	0.398381	0.554627	0.491459	0.482929	0.999589	0.597337	0.502648	0.332147	0.997256
k__Bacteria.p__Actinobacteria.c__Actinobacteria.o__Actinomycetales.f__Micrococcaceae.g__Rothia.s__Rothia_dentocariosa_with_k__Bacteria.p__Firmicutes.c__Bacilli.o__Lactobacillales.f__Streptococcaceae.g__Streptococcus.s__Streptococcus_mutans	k__Bacteria.p__Actinobacteria.c__Actinobacteria.o__Actinomycetales.f__Micrococcaceae.g__Rothia.s__Rothia_dentocariosa	k__Bacteria.p__Firmicutes.c__Bacilli.o__Lactobacillales.f__Streptococcaceae.g__Streptococcus.s__Streptococcus_mutans	0.538947	0	0.000208333	-	0.612813	0.530555	0.286714	0.657694	0.574494	0.455913	0.198168	0.999686	0.590547	0.52398	0.401594	0.78494	0.471224	0.51594	0.620444	0.999589	0.521294	0.518749	0.97926	0.997256
k__Bacteria.p__Actinobacteria.c__Actinobacteria.o__Actinomycetales.f__Micrococcaceae.g__Rothia.s__Rothia_dentocariosa_with_k__Bacteria.p__Firmicutes.c__Bacilli.o__Lactobacillales.f__Streptococcaceae.g__Streptococcus.s__Streptococcus_parasanguinis	k__Bacteria.p__Actinobacteria.c__Actinobacteria.o__Actinomycetales.f__Micrococcaceae.g__Rothia.s__Rothia_dentocariosa	k__Bacteria.p__Firmicutes.c__Bacilli.o__Lactobacillales.f__Streptococcaceae.g__Streptococcus.s__Streptococcus_parasanguinis	0.495866	0	0.000550459	-	0.550372	0.47297	0.339286	0.69653	0.491631	0.488753	0.975061	0.999686	0.489712	0.499777	0.903499	0.973066	0.41873	0.537232	0.188126	0.999589	0.475819	0.514117	0.698096	0.997256
k__Bacteria.p__Actinobacteria.c__Actinobacteria.o__Actinomycetales.f__Micrococcaceae.g__Rothia.s__Rothia_dentocariosa_with_k__Bacteria.p__Firmicutes.c__Bacilli.o__Lactobacillales.f__Streptococcaceae.g__Streptococcus.s__Streptococcus_salivarius	k__Bacteria.p__Actinobacteria.c__Actinobacteria.o__Actinomycetales.f__Micrococcaceae.g__Rothia.s__Rothia_dentocariosa	k__Bacteria.p__Firmicutes.c__Bacilli.o__Lactobacillales.f__Streptococcaceae.g__Streptococcus.s__Streptococcus_salivarius	0.49124	0	0.000206186	-	0.564496	0.466849	0.225753	0.600614	0.527334	0.391899	0.155466	0.999686	0.569083	0.438414	0.113038	0.577496	0.447484	0.457142	0.917418	0.999589	0.495333	0.437831	0.574021	0.997256
k__Bacteria.p__Actinobacteria.c__Actinobacteria.o__Actinomycetales.f__Micrococcaceae.g__Rothia.s__Rothia_dentocariosa_with_k__Bacteria.p__Firmicutes.c__Bacilli.o__Lactobacillales.f__Streptococcaceae.g__Streptococcus.s__Streptococcus_sanguinis	k__Bacteria.p__Actinobacteria.c__Actinobacteria.o__Actinomycetales.f__Micrococcaceae.g__Rothia.s__Rothia_dentocariosa	k__Bacteria.p__Firmicutes.c__Bacilli.o__Lactobacillales.f__Streptococcaceae.g__Streptococcus.s__Streptococcus_sanguinis	0.56951	0	0.000327869	-	0.620696	0.555343	0.391291	0.73705	0.572362	0.57349	0.989595	0.999686	0.625348	0.524158	0.195579	0.661432	0.55399	0.510483	0.625683	0.999589	0.548714	0.590589	0.652824	0.997256
k__Bacteria.p__Actinobacteria.c__Actinobacteria.o__Actinomycetales.f__Micrococcaceae.g__Rothia.s__Rothia_dentocariosa_with_k__Bacteria.p__Firmicutes.c__Bacilli.o__Lactobacillales.f__Streptococcaceae.g__Streptococcus.s__Streptococcus_vestibularis	k__Bacteria.p__Actinobacteria.c__Actinobacteria.o__Actinomycetales.f__Micrococcaceae.g__Rothia.s__Rothia_dentocariosa	k__Bacteria.p__Firmicutes.c__Bacilli.o__Lactobacillales.f__Streptococcaceae.g__Streptococcus.s__Streptococcus_vestibularis	0.471433	0	0.00144796	-	0.544688	0.436719	0.187635	0.561412	0.449007	0.535403	0.339511	0.999686	0.516323	0.417708	0.242979	0.704607	0.406175	0.393442	0.894482	0.999589	0.457216	0.410306	0.651759	0.997256
k__Bacteria.p__Actinobacteria.c__Actinobacteria.o__Actinomycetales.f__Micrococcaceae.g__Rothia.s__Rothia_dentocariosa_with_k__Bacteria.p__Firmicutes.c__Clostridia.o__Clostridiales.f__Clostridiaceae.g__Clostridium.s__Clostridium_citroniae	k__Bacteria.p__Actinobacteria.c__Actinobacteria.o__Actinomycetales.f__Micrococcaceae.g__Rothia.s__Rothia_dentocariosa	k__Bacteria.p__Firmicutes.c__Clostridia.o__Clostridiales.f__Clostridiaceae.g__Clostridium.s__Clostridium_citroniae	0.113577	0.0254672	0.59612	-	0.229453	0.0788484	0.106245	0.484253	0.0913222	0.222669	0.204239	0.999686	0.203046	0.0482035	0.101449	0.561291	0.101186	0.115443	0.890883	0.999589	0.0915805	0.142255	0.655256	0.997256
k__Bacteria.p__Actinobacteria.c__Actinobacteria.o__Actinomycetales.f__Micrococcaceae.g__Rothia.s__Rothia_dentocariosa_with_k__Bacteria.p__Firmicutes.c__Clostridia.o__Clostridiales.f__Clostridiaceae.g__Clostridium.s__Clostridium_leptum	k__Bacteria.p__Actinobacteria.c__Actinobacteria.o__Actinomycetales.f__Micrococcaceae.g__Rothia.s__Rothia_dentocariosa	k__Bacteria.p__Firmicutes.c__Clostridia.o__Clostridiales.f__Clostridiaceae.g__Clostridium.s__Clostridium_leptum	-0.238729	0	0.00930652	-	-0.297062	-0.212665	0.355993	0.706748	-0.303122	-0.139567	0.114312	0.999686	-0.267134	-0.221586	0.622978	0.882581	-0.301698	-0.123036	0.0820228	0.999589	-0.234841	-0.255135	0.854742	0.997256
k__Bacteria.p__Actinobacteria.c__Actinobacteria.o__Actinomycetales.f__Micrococcaceae.g__Rothia.s__Rothia_dentocariosa_with_k__Bacteria.p__Firmicutes.c__Clostridia.o__Clostridiales.f__Eubacteriaceae.g__Eubacterium.s__Eubacterium_eligens	k__Bacteria.p__Actinobacteria.c__Actinobacteria.o__Actinomycetales.f__Micrococcaceae.g__Rothia.s__Rothia_dentocariosa	k__Bacteria.p__Firmicutes.c__Clostridia.o__Clostridiales.f__Eubacteriaceae.g__Eubacterium.s__Eubacterium_eligens	-0.180979	0.000232068	0.538912	-	-0.223418	-0.155398	0.464357	0.786043	-0.191456	-0.156953	0.740292	0.999686	-0.198697	-0.162857	0.702899	0.911063	-0.191117	-0.233491	0.677674	0.999589	-0.162235	-0.227267	0.560871	0.997256
k__Bacteria.p__Actinobacteria.c__Actinobacteria.o__Actinomycetales.f__Micrococcaceae.g__Rothia.s__Rothia_dentocariosa_with_k__Bacteria.p__Firmicutes.c__Clostridia.o__Clostridiales.f__Eubacteriaceae.g__Eubacterium.s__Eubacterium_hallii	k__Bacteria.p__Actinobacteria.c__Actinobacteria.o__Actinomycetales.f__Micrococcaceae.g__Rothia.s__Rothia_dentocariosa	k__Bacteria.p__Firmicutes.c__Clostridia.o__Clostridiales.f__Eubacteriaceae.g__Eubacterium.s__Eubacterium_hallii	-0.328148	0	0.00158996	-	-0.43425	-0.276114	0.0717203	0.428981	-0.345658	-0.30597	0.691878	0.999686	-0.417832	-0.279549	0.121956	0.593549	-0.330962	-0.2926	0.700302	0.999589	-0.307036	-0.270148	0.737413	0.997256
k__Bacteria.p__Actinobacteria.c__Actinobacteria.o__Actinomycetales.f__Micrococcaceae.g__Rothia.s__Rothia_dentocariosa_with_k__Bacteria.p__Firmicutes.c__Clostridia.o__Clostridiales.f__Eubacteriaceae.g__Eubacterium.s__Eubacterium_ramulus	k__Bacteria.p__Actinobacteria.c__Actinobacteria.o__Actinomycetales.f__Micrococcaceae.g__Rothia.s__Rothia_dentocariosa	k__Bacteria.p__Firmicutes.c__Clostridia.o__Clostridiales.f__Eubacteriaceae.g__Eubacterium.s__Eubacterium_ramulus	-0.240435	0	0.0171554	-	-0.314298	-0.2034	0.224002	0.598585	-0.200911	-0.327331	0.209142	0.999686	-0.303261	-0.20058	0.266387	0.713869	-0.186536	-0.333161	0.141439	0.999589	-0.230185	-0.240417	0.926702	0.997256
k__Bacteria.p__Actinobacteria.c__Actinobacteria.o__Actinomycetales.f__Micrococcaceae.g__Rothia.s__Rothia_dentocariosa_with_k__Bacteria.p__Firmicutes.c__Clostridia.o__Clostridiales.f__Eubacteriaceae.g__Eubacterium.s__Eubacterium_rectale	k__Bacteria.p__Actinobacteria.c__Actinobacteria.o__Actinomycetales.f__Micrococcaceae.g__Rothia.s__Rothia_dentocariosa	k__Bacteria.p__Firmicutes.c__Clostridia.o__Clostridiales.f__Eubacteriaceae.g__Eubacterium.s__Eubacterium_rectale	-0.387249	0	0.0003125	-	-0.397079	-0.392925	0.961971	0.996619	-0.396133	-0.347072	0.618402	0.999686	-0.415957	-0.386147	0.733461	0.919521	-0.376748	-0.356643	0.836611	0.999589	-0.338288	-0.438142	0.336625	0.997256
k__Bacteria.p__Actinobacteria.c__Actinobacteria.o__Actinomycetales.f__Micrococcaceae.g__Rothia.s__Rothia_dentocariosa_with_k__Bacteria.p__Firmicutes.c__Clostridia.o__Clostridiales.f__Eubacteriaceae.g__Eubacterium.s__Eubacterium_siraeum	k__Bacteria.p__Actinobacteria.c__Actinobacteria.o__Actinomycetales.f__Micrococcaceae.g__Rothia.s__Rothia_dentocariosa	k__Bacteria.p__Firmicutes.c__Clostridia.o__Clostridiales.f__Eubacteriaceae.g__Eubacterium.s__Eubacterium_siraeum	-0.155275	0.00186552	0.869907	-	-0.219096	-0.110587	0.244582	0.619795	-0.146456	-0.195236	0.638236	0.999686	-0.199761	-0.0989762	0.285589	0.721726	-0.138043	-0.187272	0.632551	0.999589	-0.162335	-0.112737	0.662522	0.997256
k__Bacteria.p__Actinobacteria.c__Actinobacteria.o__Actinomycetales.f__Micrococcaceae.g__Rothia.s__Rothia_dentocariosa_with_k__Bacteria.p__Firmicutes.c__Clostridia.o__Clostridiales.f__Eubacteriaceae.g__Eubacterium.s__Eubacterium_ventriosum	k__Bacteria.p__Actinobacteria.c__Actinobacteria.o__Actinomycetales.f__Micrococcaceae.g__Rothia.s__Rothia_dentocariosa	k__Bacteria.p__Firmicutes.c__Clostridia.o__Clostridiales.f__Eubacteriaceae.g__Eubacterium.s__Eubacterium_ventriosum	-0.170143	0.000566667	0.352299	-	-0.254791	-0.133031	0.188819	0.561412	-0.165093	-0.209625	0.66681	0.999686	-0.220134	-0.167266	0.572694	0.853446	-0.148995	-0.129716	0.852416	0.999589	-0.153516	-0.244011	0.416955	0.997256
k__Bacteria.p__Actinobacteria.c__Actinobacteria.o__Actinomycetales.f__Micrococcaceae.g__Rothia.s__Rothia_dentocariosa_with_k__Bacteria.p__Firmicutes.c__Clostridia.o__Clostridiales.f__Lachnospiraceae.g__Anaerostipes.s__Anaerostipes_hadrus	k__Bacteria.p__Actinobacteria.c__Actinobacteria.o__Actinomycetales.f__Micrococcaceae.g__Rothia.s__Rothia_dentocariosa	k__Bacteria.p__Firmicutes.c__Clostridia.o__Clostridiales.f__Lachnospiraceae.g__Anaerostipes.s__Anaerostipes_hadrus	-0.289709	0	0.00466801	-	-0.408096	-0.225555	0.040264	0.338669	-0.308396	-0.234601	0.469728	0.999686	-0.379738	-0.226084	0.0908184	0.561291	-0.227989	-0.306521	0.432983	0.999589	-0.266666	-0.288913	0.83943	0.997256
k__Bacteria.p__Actinobacteria.c__Actinobacteria.o__Actinomycetales.f__Micrococcaceae.g__Rothia.s__Rothia_dentocariosa_with_k__Bacteria.p__Firmicutes.c__Clostridia.o__Clostridiales.f__Lachnospiraceae.g__Blautia.s__Ruminococcus_gnavus	k__Bacteria.p__Actinobacteria.c__Actinobacteria.o__Actinomycetales.f__Micrococcaceae.g__Rothia.s__Rothia_dentocariosa	k__Bacteria.p__Firmicutes.c__Clostridia.o__Clostridiales.f__Lachnospiraceae.g__Blautia.s__Ruminococcus_gnavus	0.161919	0.00118681	0.431862	-	0.168286	0.153192	0.87188	0.96959	0.16539	0.12503	0.699552	0.999686	0.181649	0.115063	0.480842	0.817367	0.130472	0.277325	0.147289	0.999589	0.158678	0.115845	0.706198	0.997256
k__Bacteria.p__Actinobacteria.c__Actinobacteria.o__Actinomycetales.f__Micrococcaceae.g__Rothia.s__Rothia_dentocariosa_with_k__Bacteria.p__Firmicutes.c__Clostridia.o__Clostridiales.f__Lachnospiraceae.g__Blautia.s__Ruminococcus_obeum	k__Bacteria.p__Actinobacteria.c__Actinobacteria.o__Actinomycetales.f__Micrococcaceae.g__Rothia.s__Rothia_dentocariosa	k__Bacteria.p__Firmicutes.c__Clostridia.o__Clostridiales.f__Lachnospiraceae.g__Blautia.s__Ruminococcus_obeum	-0.476602	0	0	-	-0.601134	-0.367146	0.00390005	0.148515	-0.499621	-0.41531	0.374413	0.999686	-0.572333	-0.373459	0.0177292	0.374364	-0.474912	-0.436198	0.679062	0.999589	-0.447823	-0.441472	0.950682	0.997256
k__Bacteria.p__Actinobacteria.c__Actinobacteria.o__Actinomycetales.f__Micrococcaceae.g__Rothia.s__Rothia_dentocariosa_with_k__Bacteria.p__Firmicutes.c__Clostridia.o__Clostridiales.f__Lachnospiraceae.g__Blautia.s__Ruminococcus_torques	k__Bacteria.p__Actinobacteria.c__Actinobacteria.o__Actinomycetales.f__Micrococcaceae.g__Rothia.s__Rothia_dentocariosa	k__Bacteria.p__Firmicutes.c__Clostridia.o__Clostridiales.f__Lachnospiraceae.g__Blautia.s__Ruminococcus_torques	-0.261682	0	0.000217391	-	-0.463245	-0.125725	0.000131503	0.0224431	-0.266049	-0.230545	0.729006	0.999686	-0.363808	-0.184329	0.0500466	0.492767	-0.277945	-0.185644	0.366298	0.999589	-0.249242	-0.177072	0.520695	0.997256
k__Bacteria.p__Actinobacteria.c__Actinobacteria.o__Actinomycetales.f__Micrococcaceae.g__Rothia.s__Rothia_dentocariosa_with_k__Bacteria.p__Firmicutes.c__Clostridia.o__Clostridiales.f__Lachnospiraceae.g__Coprococcus.s__Coprococcus_catus	k__Bacteria.p__Actinobacteria.c__Actinobacteria.o__Actinomycetales.f__Micrococcaceae.g__Rothia.s__Rothia_dentocariosa	k__Bacteria.p__Firmicutes.c__Clostridia.o__Clostridiales.f__Lachnospiraceae.g__Coprococcus.s__Coprococcus_catus	-0.29035	0	0.0101046	-	-0.291522	-0.317847	0.770922	0.936272	-0.27236	-0.341196	0.490393	0.999686	-0.28475	-0.332998	0.595212	0.86331	-0.302047	-0.259389	0.671733	0.999589	-0.268527	-0.339822	0.510082	0.997256
k__Bacteria.p__Actinobacteria.c__Actinobacteria.o__Actinomycetales.f__Micrococcaceae.g__Rothia.s__Rothia_dentocariosa_with_k__Bacteria.p__Firmicutes.c__Clostridia.o__Clostridiales.f__Lachnospiraceae.g__Coprococcus.s__Coprococcus_comes	k__Bacteria.p__Actinobacteria.c__Actinobacteria.o__Actinomycetales.f__Micrococcaceae.g__Rothia.s__Rothia_dentocariosa	k__Bacteria.p__Firmicutes.c__Clostridia.o__Clostridiales.f__Lachnospiraceae.g__Coprococcus.s__Coprococcus_comes	-0.31798	0	0.0026257	-	-0.398284	-0.272955	0.157914	0.535834	-0.285307	-0.420847	0.162823	0.999686	-0.328583	-0.348449	0.825074	0.955087	-0.291682	-0.426888	0.159194	0.999589	-0.274493	-0.381395	0.316519	0.997256
k__Bacteria.p__Actinobacteria.c__Actinobacteria.o__Actinomycetales.f__Micrococcaceae.g__Rothia.s__Rothia_dentocariosa_with_k__Bacteria.p__Firmicutes.c__Clostridia.o__Clostridiales.f__Lachnospiraceae.g__Dorea.s__Dorea_formicigenerans	k__Bacteria.p__Actinobacteria.c__Actinobacteria.o__Actinomycetales.f__Micrococcaceae.g__Rothia.s__Rothia_dentocariosa	k__Bacteria.p__Firmicutes.c__Clostridia.o__Clostridiales.f__Lachnospiraceae.g__Dorea.s__Dorea_formicigenerans	-0.365785	0	0.000672269	-	-0.45367	-0.319307	0.121392	0.504179	-0.365267	-0.377781	0.898258	0.999686	-0.430052	-0.321537	0.220039	0.681135	-0.345367	-0.358146	0.896021	0.999589	-0.309793	-0.417711	0.304195	0.997256
k__Bacteria.p__Actinobacteria.c__Actinobacteria.o__Actinomycetales.f__Micrococcaceae.g__Rothia.s__Rothia_dentocariosa_with_k__Bacteria.p__Firmicutes.c__Clostridia.o__Clostridiales.f__Lachnospiraceae.g__Dorea.s__Dorea_longicatena	k__Bacteria.p__Actinobacteria.c__Actinobacteria.o__Actinomycetales.f__Micrococcaceae.g__Rothia.s__Rothia_dentocariosa	k__Bacteria.p__Firmicutes.c__Clostridia.o__Clostridiales.f__Lachnospiraceae.g__Dorea.s__Dorea_longicatena	-0.31417	0	0.00174242	-	-0.418003	-0.271685	0.0974345	0.476226	-0.32667	-0.250535	0.453652	0.999686	-0.381442	-0.291813	0.318944	0.739211	-0.281213	-0.338097	0.565338	0.999589	-0.282815	-0.2785	0.968705	0.997256
k__Bacteria.p__Actinobacteria.c__Actinobacteria.o__Actinomycetales.f__Micrococcaceae.g__Rothia.s__Rothia_dentocariosa_with_k__Bacteria.p__Firmicutes.c__Clostridia.o__Clostridiales.f__Lachnospiraceae.g__Lachnospiraceae_noname.s__Lachnospiraceae_bacterium_2_1_58FAA	k__Bacteria.p__Actinobacteria.c__Actinobacteria.o__Actinomycetales.f__Micrococcaceae.g__Rothia.s__Rothia_dentocariosa	k__Bacteria.p__Firmicutes.c__Clostridia.o__Clostridiales.f__Lachnospiraceae.g__Lachnospiraceae_noname.s__Lachnospiraceae_bacterium_2_1_58FAA	0.160294	0.00131226	0.250763	-	0.0938705	0.172371	0.403804	0.750718	0.168564	0.14915	0.852333	0.999686	0.172744	0.128289	0.637862	0.889062	0.168584	0.175878	0.943541	0.999589	0.175916	0.0457727	0.25396	0.997256
k__Bacteria.p__Actinobacteria.c__Actinobacteria.o__Actinomycetales.f__Micrococcaceae.g__Rothia.s__Rothia_dentocariosa_with_k__Bacteria.p__Firmicutes.c__Clostridia.o__Clostridiales.f__Lachnospiraceae.g__Lachnospiraceae_noname.s__Lachnospiraceae_bacterium_5_1_63FAA	k__Bacteria.p__Actinobacteria.c__Actinobacteria.o__Actinomycetales.f__Micrococcaceae.g__Rothia.s__Rothia_dentocariosa	k__Bacteria.p__Firmicutes.c__Clostridia.o__Clostridiales.f__Lachnospiraceae.g__Lachnospiraceae_noname.s__Lachnospiraceae_bacterium_5_1_63FAA	-0.335262	0	0.000985915	-	-0.505048	-0.246931	0.00271416	0.128671	-0.355233	-0.253487	0.315083	0.999686	-0.461976	-0.236786	0.0114442	0.330235	-0.267787	-0.340287	0.463908	0.999589	-0.302467	-0.310159	0.943711	0.997256
k__Bacteria.p__Actinobacteria.c__Actinobacteria.o__Actinomycetales.f__Micrococcaceae.g__Rothia.s__Rothia_dentocariosa_with_k__Bacteria.p__Firmicutes.c__Clostridia.o__Clostridiales.f__Lachnospiraceae.g__Lachnospiraceae_noname.s__Lachnospiraceae_bacterium_7_1_58FAA	k__Bacteria.p__Actinobacteria.c__Actinobacteria.o__Actinomycetales.f__Micrococcaceae.g__Rothia.s__Rothia_dentocariosa	k__Bacteria.p__Firmicutes.c__Clostridia.o__Clostridiales.f__Lachnospiraceae.g__Lachnospiraceae_noname.s__Lachnospiraceae_bacterium_7_1_58FAA	-0.26317	0	0.0671905	-	-0.356839	-0.200913	0.0844934	0.454588	-0.333912	-0.0687659	0.0107224	0.999686	-0.359773	-0.164118	0.033146	0.432928	-0.270839	-0.165479	0.304	0.999589	-0.266856	-0.218907	0.667114	0.997256
k__Bacteria.p__Actinobacteria.c__Actinobacteria.o__Actinomycetales.f__Micrococcaceae.g__Rothia.s__Rothia_dentocariosa_with_k__Bacteria.p__Firmicutes.c__Clostridia.o__Clostridiales.f__Lachnospiraceae.g__Roseburia.s__Roseburia_hominis	k__Bacteria.p__Actinobacteria.c__Actinobacteria.o__Actinomycetales.f__Micrococcaceae.g__Rothia.s__Rothia_dentocariosa	k__Bacteria.p__Firmicutes.c__Clostridia.o__Clostridiales.f__Lachnospiraceae.g__Roseburia.s__Roseburia_hominis	-0.294173	0	0.0320299	-	-0.347282	-0.280676	0.45828	0.782528	-0.324699	-0.256827	0.503641	0.999686	-0.302705	-0.319403	0.854077	0.960227	-0.301265	-0.279633	0.829134	0.999589	-0.266511	-0.388333	0.252749	0.997256
k__Bacteria.p__Actinobacteria.c__Actinobacteria.o__Actinomycetales.f__Micrococcaceae.g__Rothia.s__Rothia_dentocariosa_with_k__Bacteria.p__Firmicutes.c__Clostridia.o__Clostridiales.f__Lachnospiraceae.g__Roseburia.s__Roseburia_inulinivorans	k__Bacteria.p__Actinobacteria.c__Actinobacteria.o__Actinomycetales.f__Micrococcaceae.g__Rothia.s__Rothia_dentocariosa	k__Bacteria.p__Firmicutes.c__Clostridia.o__Clostridiales.f__Lachnospiraceae.g__Roseburia.s__Roseburia_inulinivorans	-0.355632	0	0.00140909	-	-0.428654	-0.341339	0.31621	0.680545	-0.355261	-0.360177	0.960213	0.999686	-0.420483	-0.32684	0.290484	0.724178	-0.308799	-0.384537	0.436441	0.999589	-0.301558	-0.433839	0.205151	0.997256
k__Bacteria.p__Actinobacteria.c__Actinobacteria.o__Actinomycetales.f__Micrococcaceae.g__Rothia.s__Rothia_dentocariosa_with_k__Bacteria.p__Firmicutes.c__Clostridia.o__Clostridiales.f__Ruminococcaceae.g__Faecalibacterium.s__Faecalibacterium_prausnitzii	k__Bacteria.p__Actinobacteria.c__Actinobacteria.o__Actinomycetales.f__Micrococcaceae.g__Rothia.s__Rothia_dentocariosa	k__Bacteria.p__Firmicutes.c__Clostridia.o__Clostridiales.f__Ruminococcaceae.g__Faecalibacterium.s__Faecalibacterium_prausnitzii	-0.414997	0	0.00030303	-	-0.560622	-0.359132	0.0148822	0.239288	-0.423717	-0.405181	0.847344	0.999686	-0.500333	-0.368704	0.125677	0.601368	-0.418144	-0.396801	0.823588	0.999589	-0.375418	-0.430542	0.595822	0.997256
k__Bacteria.p__Actinobacteria.c__Actinobacteria.o__Actinomycetales.f__Micrococcaceae.g__Rothia.s__Rothia_dentocariosa_with_k__Bacteria.p__Firmicutes.c__Clostridia.o__Clostridiales.f__Ruminococcaceae.g__Ruminococcus.s__Ruminococcus_sp_5_1_39BFAA	k__Bacteria.p__Actinobacteria.c__Actinobacteria.o__Actinomycetales.f__Micrococcaceae.g__Rothia.s__Rothia_dentocariosa	k__Bacteria.p__Firmicutes.c__Clostridia.o__Clostridiales.f__Ruminococcaceae.g__Ruminococcus.s__Ruminococcus_sp_5_1_39BFAA	-0.245299	0	0.00537453	-	-0.281466	-0.243037	0.674232	0.890714	-0.248086	-0.233654	0.888077	0.999686	-0.246674	-0.255269	0.925946	0.979604	-0.26629	-0.215522	0.617926	0.999589	-0.222974	-0.221841	0.991905	0.997751
k__Bacteria.p__Actinobacteria.c__Actinobacteria.o__Actinomycetales.f__Micrococcaceae.g__Rothia.s__Rothia_dentocariosa_with_k__Bacteria.p__Firmicutes.c__Erysipelotrichia.o__Erysipelotrichales.f__Erysipelotrichaceae.g__Catenibacterium.s__Catenibacterium_mitsuokai	k__Bacteria.p__Actinobacteria.c__Actinobacteria.o__Actinomycetales.f__Micrococcaceae.g__Rothia.s__Rothia_dentocariosa	k__Bacteria.p__Firmicutes.c__Erysipelotrichia.o__Erysipelotrichales.f__Erysipelotrichaceae.g__Catenibacterium.s__Catenibacterium_mitsuokai	0.170637	0.000539637	0.38833	-	0.258762	0.0944811	0.0765923	0.44261	0.14496	0.264163	0.244685	0.999686	0.239913	0.0603116	0.0563839	0.506466	0.162473	0.165203	0.978882	0.999589	0.148531	0.236643	0.430093	0.997256
k__Bacteria.p__Actinobacteria.c__Actinobacteria.o__Actinomycetales.f__Micrococcaceae.g__Rothia.s__Rothia_dentocariosa_with_k__Bacteria.p__Firmicutes.c__Erysipelotrichia.o__Erysipelotrichales.f__Erysipelotrichaceae.g__Erysipelotrichaceae_noname.s__Clostridium_innocuum	k__Bacteria.p__Actinobacteria.c__Actinobacteria.o__Actinomycetales.f__Micrococcaceae.g__Rothia.s__Rothia_dentocariosa	k__Bacteria.p__Firmicutes.c__Erysipelotrichia.o__Erysipelotrichales.f__Erysipelotrichaceae.g__Erysipelotrichaceae_noname.s__Clostridium_innocuum	0.115115	0.0232418	0.552315	-	0.0717093	0.161588	0.340041	0.696941	0.12365	0.106039	0.866694	0.999686	0.127388	0.138085	0.910057	0.973691	0.0873219	0.193783	0.301421	0.999589	0.0721833	0.228798	0.16215	0.997256
k__Bacteria.p__Actinobacteria.c__Actinobacteria.o__Actinomycetales.f__Micrococcaceae.g__Rothia.s__Rothia_dentocariosa_with_k__Bacteria.p__Firmicutes.c__Negativicutes.o__Selenomonadales.f__Veillonellaceae.g__Dialister.s__Dialister_invisus	k__Bacteria.p__Actinobacteria.c__Actinobacteria.o__Actinomycetales.f__Micrococcaceae.g__Rothia.s__Rothia_dentocariosa	k__Bacteria.p__Firmicutes.c__Negativicutes.o__Selenomonadales.f__Veillonellaceae.g__Dialister.s__Dialister_invisus	-0.135441	0.00684374	0.0771419	-	-0.139582	-0.15852	0.840022	0.959597	-0.166288	-0.0510967	0.273059	0.999686	-0.156661	-0.138939	0.851234	0.960227	-0.156613	0.0612722	0.0363499	0.999589	-0.103171	-0.208992	0.346388	0.997256
k__Bacteria.p__Actinobacteria.c__Actinobacteria.o__Actinomycetales.f__Micrococcaceae.g__Rothia.s__Rothia_dentocariosa_with_k__Bacteria.p__Firmicutes.c__Negativicutes.o__Selenomonadales.f__Veillonellaceae.g__Veillonella.s__Veillonella_parvula	k__Bacteria.p__Actinobacteria.c__Actinobacteria.o__Actinomycetales.f__Micrococcaceae.g__Rothia.s__Rothia_dentocariosa	k__Bacteria.p__Firmicutes.c__Negativicutes.o__Selenomonadales.f__Veillonellaceae.g__Veillonella.s__Veillonella_parvula	0.426751	0	0.00144186	-	0.545466	0.353726	0.0214457	0.278756	0.472516	0.321813	0.12522	0.999686	0.485619	0.354522	0.130092	0.60662	0.428829	0.325485	0.290412	0.999589	0.450423	0.27106	0.0989606	0.997256
k__Bacteria.p__Actinobacteria.c__Actinobacteria.o__Actinomycetales.f__Micrococcaceae.g__Rothia.s__Rothia_dentocariosa_with_k__Bacteria.p__Proteobacteria.c__Betaproteobacteria.o__Burkholderiales.f__Oxalobacteraceae.g__Oxalobacter.s__Oxalobacter_formigenes	k__Bacteria.p__Actinobacteria.c__Actinobacteria.o__Actinomycetales.f__Micrococcaceae.g__Rothia.s__Rothia_dentocariosa	k__Bacteria.p__Proteobacteria.c__Betaproteobacteria.o__Burkholderiales.f__Oxalobacteraceae.g__Oxalobacter.s__Oxalobacter_formigenes	0.269907	0	0.0010828	-	0.309978	0.261867	0.595959	0.856583	0.24762	0.327406	0.426663	0.999686	0.277946	0.270819	0.938174	0.981326	0.297104	0.296171	0.992543	0.999589	0.232722	0.33085	0.366841	0.997256
k__Bacteria.p__Actinobacteria.c__Actinobacteria.o__Actinomycetales.f__Micrococcaceae.g__Rothia.s__Rothia_dentocariosa_with_k__Bacteria.p__Proteobacteria.c__Deltaproteobacteria.o__Desulfovibrionales.f__Desulfovibrionaceae.g__Desulfovibrio.s__Desulfovibrio_desulfuricans	k__Bacteria.p__Actinobacteria.c__Actinobacteria.o__Actinomycetales.f__Micrococcaceae.g__Rothia.s__Rothia_dentocariosa	k__Bacteria.p__Proteobacteria.c__Deltaproteobacteria.o__Desulfovibrionales.f__Desulfovibrionaceae.g__Desulfovibrio.s__Desulfovibrio_desulfuricans	0.203629	1.27877e-05	0.00352804	-	0.35589	0.146038	0.0208053	0.278756	0.191775	0.209919	0.860583	0.999686	0.231016	0.195768	0.705718	0.911063	0.280716	0.109269	0.0961051	0.999589	0.173882	0.166262	0.946194	0.997256
k__Bacteria.p__Actinobacteria.c__Actinobacteria.o__Actinomycetales.f__Micrococcaceae.g__Rothia.s__Rothia_dentocariosa_with_k__Bacteria.p__Proteobacteria.c__Deltaproteobacteria.o__Desulfovibrionales.f__Desulfovibrionaceae.g__Desulfovibrio.s__Desulfovibrio_piger	k__Bacteria.p__Actinobacteria.c__Actinobacteria.o__Actinomycetales.f__Micrococcaceae.g__Rothia.s__Rothia_dentocariosa	k__Bacteria.p__Proteobacteria.c__Deltaproteobacteria.o__Desulfovibrionales.f__Desulfovibrionaceae.g__Desulfovibrio.s__Desulfovibrio_piger	0.117878	0.0197174	0.0222178	-	0.163893	0.116777	0.615562	0.861674	0.0839861	0.258587	0.0893316	0.999686	0.133953	0.143814	0.916991	0.97447	0.135012	0.0652734	0.503195	0.999589	0.110552	0.216881	0.343322	0.997256
k__Bacteria.p__Actinobacteria.c__Actinobacteria.o__Actinomycetales.f__Micrococcaceae.g__Rothia.s__Rothia_dentocariosa_with_k__Bacteria.p__Proteobacteria.c__Gammaproteobacteria.o__Enterobacteriales.f__Enterobacteriaceae.g__Escherichia.s__Escherichia_coli	k__Bacteria.p__Actinobacteria.c__Actinobacteria.o__Actinomycetales.f__Micrococcaceae.g__Rothia.s__Rothia_dentocariosa	k__Bacteria.p__Proteobacteria.c__Gammaproteobacteria.o__Enterobacteriales.f__Enterobacteriaceae.g__Escherichia.s__Escherichia_coli	0.352836	0	0.00116959	-	0.483101	0.297932	0.0316428	0.321529	0.357441	0.324489	0.740608	0.999686	0.426249	0.323238	0.244605	0.705168	0.360323	0.320736	0.688259	0.999589	0.296252	0.431886	0.194432	0.997256
k__Bacteria.p__Actinobacteria.c__Actinobacteria.o__Actinomycetales.f__Micrococcaceae.g__Rothia.s__Rothia_dentocariosa_with_k__Bacteria.p__Proteobacteria.c__Gammaproteobacteria.o__Pasteurellales.f__Pasteurellaceae.g__Haemophilus.s__Haemophilus_parainfluenzae	k__Bacteria.p__Actinobacteria.c__Actinobacteria.o__Actinomycetales.f__Micrococcaceae.g__Rothia.s__Rothia_dentocariosa	k__Bacteria.p__Proteobacteria.c__Gammaproteobacteria.o__Pasteurellales.f__Pasteurellaceae.g__Haemophilus.s__Haemophilus_parainfluenzae	0.358831	0	0.00214953	-	0.473351	0.298258	0.0428408	0.351515	0.391893	0.272213	0.233698	0.999686	0.430338	0.316454	0.198468	0.665669	0.337288	0.269939	0.501137	0.999589	0.3512	0.33457	0.877392	0.997256
k__Bacteria.p__Actinobacteria.c__Actinobacteria.o__Actinomycetales.f__Micrococcaceae.g__Rothia.s__Rothia_mucilaginosa_with_k__Bacteria.p__Actinobacteria.c__Actinobacteria.o__Actinomycetales.f__Actinomycetaceae.g__Actinomyces.s__Actinomyces_graevenitzii	k__Bacteria.p__Actinobacteria.c__Actinobacteria.o__Actinomycetales.f__Micrococcaceae.g__Rothia.s__Rothia_mucilaginosa	k__Bacteria.p__Actinobacteria.c__Actinobacteria.o__Actinomycetales.f__Actinomycetaceae.g__Actinomyces.s__Actinomyces_graevenitzii	0.567536	0	0.000232558	-	0.676334	0.511193	0.027293	0.30672	0.587783	0.523491	0.469297	0.999686	0.638064	0.505951	0.0915781	0.561291	0.566223	0.53151	0.693132	0.999589	0.53764	0.641	0.249112	0.997256
k__Bacteria.p__Actinobacteria.c__Actinobacteria.o__Actinomycetales.f__Micrococcaceae.g__Rothia.s__Rothia_mucilaginosa_with_k__Bacteria.p__Actinobacteria.c__Actinobacteria.o__Actinomycetales.f__Actinomycetaceae.g__Actinomyces.s__Actinomyces_odontolyticus	k__Bacteria.p__Actinobacteria.c__Actinobacteria.o__Actinomycetales.f__Micrococcaceae.g__Rothia.s__Rothia_mucilaginosa	k__Bacteria.p__Actinobacteria.c__Actinobacteria.o__Actinomycetales.f__Actinomycetaceae.g__Actinomyces.s__Actinomyces_odontolyticus	0.458527	0	0.0121208	-	0.430186	0.483217	0.530711	0.829412	0.482678	0.400822	0.392266	0.999686	0.43401	0.503299	0.410896	0.78494	0.478242	0.337152	0.144835	0.999589	0.45381	0.437768	0.87598	0.997256
k__Bacteria.p__Actinobacteria.c__Actinobacteria.o__Bifidobacteriales.f__Bifidobacteriaceae.g__Bifidobacterium.s__Bifidobacterium_adolescentis_with_k__Bacteria.p__Actinobacteria.c__Actinobacteria.o__Actinomycetales.f__Actinomycetaceae.g__Actinomyces.s__Actinomyces_graevenitzii	k__Bacteria.p__Actinobacteria.c__Actinobacteria.o__Bifidobacteriales.f__Bifidobacteriaceae.g__Bifidobacterium.s__Bifidobacterium_adolescentis	k__Bacteria.p__Actinobacteria.c__Actinobacteria.o__Actinomycetales.f__Actinomycetaceae.g__Actinomyces.s__Actinomyces_graevenitzii	-0.191594	6.93642e-05	0.00723577	-	-0.174028	-0.195874	0.814772	0.950633	-0.140818	-0.308568	0.0981692	0.999686	-0.196451	-0.201497	0.957027	0.987444	-0.172548	-0.265957	0.356955	0.999589	-0.183623	-0.236585	0.6349	0.997256
k__Bacteria.p__Actinobacteria.c__Actinobacteria.o__Bifidobacteriales.f__Bifidobacteriaceae.g__Bifidobacterium.s__Bifidobacterium_adolescentis_with_k__Bacteria.p__Actinobacteria.c__Actinobacteria.o__Actinomycetales.f__Micrococcaceae.g__Rothia.s__Rothia_mucilaginosa	k__Bacteria.p__Actinobacteria.c__Actinobacteria.o__Bifidobacteriales.f__Bifidobacteriaceae.g__Bifidobacterium.s__Bifidobacterium_adolescentis	k__Bacteria.p__Actinobacteria.c__Actinobacteria.o__Actinomycetales.f__Micrococcaceae.g__Rothia.s__Rothia_mucilaginosa	-0.128196	0.0106382	0.25085	-	-0.161172	-0.117653	0.642861	0.876423	-0.0634361	-0.232232	0.102379	0.999686	-0.179437	-0.11022	0.463894	0.811736	-0.126488	-0.169372	0.677893	0.999589	-0.120229	-0.1366	0.885317	0.997256
k__Bacteria.p__Actinobacteria.c__Actinobacteria.o__Bifidobacteriales.f__Bifidobacteriaceae.g__Bifidobacterium.s__Bifidobacterium_bifidum_with_k__Bacteria.p__Actinobacteria.c__Actinobacteria.o__Bifidobacteriales.f__Bifidobacteriaceae.g__Bifidobacterium.s__Bifidobacterium_adolescentis	k__Bacteria.p__Actinobacteria.c__Actinobacteria.o__Bifidobacteriales.f__Bifidobacteriaceae.g__Bifidobacterium.s__Bifidobacterium_bifidum	k__Bacteria.p__Actinobacteria.c__Actinobacteria.o__Bifidobacteriales.f__Bifidobacteriaceae.g__Bifidobacterium.s__Bifidobacterium_adolescentis	0.325088	0	0.153815	-	0.297619	0.329955	0.719812	0.910434	0.283356	0.385351	0.299768	0.999686	0.305152	0.330122	0.782784	0.937752	0.291699	0.420775	0.179945	0.999589	0.311921	0.263527	0.660429	0.997256
k__Bacteria.p__Actinobacteria.c__Actinobacteria.o__Bifidobacteriales.f__Bifidobacteriaceae.g__Bifidobacterium.s__Bifidobacterium_dentium_with_k__Bacteria.p__Actinobacteria.c__Actinobacteria.o__Actinomycetales.f__Actinomycetaceae.g__Actinomyces.s__Actinomyces_graevenitzii	k__Bacteria.p__Actinobacteria.c__Actinobacteria.o__Bifidobacteriales.f__Bifidobacteriaceae.g__Bifidobacterium.s__Bifidobacterium_dentium	k__Bacteria.p__Actinobacteria.c__Actinobacteria.o__Actinomycetales.f__Actinomycetaceae.g__Actinomyces.s__Actinomyces_graevenitzii	0.256221	0	0.0133133	-	0.328869	0.230118	0.276229	0.648347	0.296329	0.122945	0.0948613	0.999686	0.290953	0.251681	0.669356	0.898822	0.236231	0.240852	0.963701	0.999589	0.24232	0.288006	0.677799	0.997256
k__Bacteria.p__Actinobacteria.c__Actinobacteria.o__Bifidobacteriales.f__Bifidobacteriaceae.g__Bifidobacterium.s__Bifidobacterium_dentium_with_k__Bacteria.p__Actinobacteria.c__Actinobacteria.o__Actinomycetales.f__Actinomycetaceae.g__Actinomyces.s__Actinomyces_odontolyticus	k__Bacteria.p__Actinobacteria.c__Actinobacteria.o__Bifidobacteriales.f__Bifidobacteriaceae.g__Bifidobacterium.s__Bifidobacterium_dentium	k__Bacteria.p__Actinobacteria.c__Actinobacteria.o__Actinomycetales.f__Actinomycetaceae.g__Actinomyces.s__Actinomyces_odontolyticus	0.249063	0	0.00913043	-	0.31047	0.202138	0.23532	0.611832	0.248655	0.22244	0.798629	0.999686	0.283635	0.21388	0.450873	0.805742	0.234557	0.23468	0.999035	0.999589	0.252436	0.201228	0.647279	0.997256
k__Bacteria.p__Actinobacteria.c__Actinobacteria.o__Bifidobacteriales.f__Bifidobacteriaceae.g__Bifidobacterium.s__Bifidobacterium_dentium_with_k__Bacteria.p__Actinobacteria.c__Actinobacteria.o__Actinomycetales.f__Micrococcaceae.g__Rothia.s__Rothia_mucilaginosa	k__Bacteria.p__Actinobacteria.c__Actinobacteria.o__Bifidobacteriales.f__Bifidobacteriaceae.g__Bifidobacterium.s__Bifidobacterium_dentium	k__Bacteria.p__Actinobacteria.c__Actinobacteria.o__Actinomycetales.f__Micrococcaceae.g__Rothia.s__Rothia_mucilaginosa	0.375908	0	0.00149254	-	0.432629	0.304141	0.14205	0.520139	0.388824	0.310662	0.432545	0.999686	0.3775	0.31151	0.461883	0.809928	0.281562	0.375942	0.334672	0.999589	0.389968	0.257137	0.225813	0.997256
k__Bacteria.p__Actinobacteria.c__Actinobacteria.o__Bifidobacteriales.f__Bifidobacteriaceae.g__Bifidobacterium.s__Bifidobacterium_dentium_with_k__Bacteria.p__Actinobacteria.c__Actinobacteria.o__Coriobacteriales.f__Coriobacteriaceae.g__Adlercreutzia.s__Adlercreutzia_equolifaciens	k__Bacteria.p__Actinobacteria.c__Actinobacteria.o__Bifidobacteriales.f__Bifidobacteriaceae.g__Bifidobacterium.s__Bifidobacterium_dentium	k__Bacteria.p__Actinobacteria.c__Actinobacteria.o__Coriobacteriales.f__Coriobacteriaceae.g__Adlercreutzia.s__Adlercreutzia_equolifaciens	-0.166973	0.00079646	0.761943	-	-0.15914	-0.165964	0.941878	0.993084	-0.223551	0.00632116	0.0284397	0.999686	-0.171361	-0.136056	0.708423	0.911927	-0.15252	-0.124825	0.789335	0.999589	-0.155873	-0.17836	0.841954	0.997256
k__Bacteria.p__Actinobacteria.c__Actinobacteria.o__Bifidobacteriales.f__Bifidobacteriaceae.g__Bifidobacterium.s__Bifidobacterium_dentium_with_k__Bacteria.p__Actinobacteria.c__Actinobacteria.o__Coriobacteriales.f__Coriobacteriaceae.g__Collinsella.s__Collinsella_aerofaciens	k__Bacteria.p__Actinobacteria.c__Actinobacteria.o__Bifidobacteriales.f__Bifidobacteriaceae.g__Bifidobacterium.s__Bifidobacterium_dentium	k__Bacteria.p__Actinobacteria.c__Actinobacteria.o__Coriobacteriales.f__Coriobacteriaceae.g__Collinsella.s__Collinsella_aerofaciens	-0.121139	0.0162379	0.367866	-	-0.225858	-0.0816741	0.122152	0.504179	-0.105614	-0.18262	0.459374	0.999686	-0.203194	-0.0515424	0.108651	0.566906	-0.143799	-0.0957737	0.644067	0.999589	-0.0771823	-0.234173	0.160674	0.997256
k__Bacteria.p__Actinobacteria.c__Actinobacteria.o__Bifidobacteriales.f__Bifidobacteriaceae.g__Bifidobacterium.s__Bifidobacterium_dentium_with_k__Bacteria.p__Bacteroidetes.c__Bacteroidia.o__Bacteroidales.f__Bacteroidaceae.g__Bacteroides.s__Bacteroides_uniformis	k__Bacteria.p__Actinobacteria.c__Actinobacteria.o__Bifidobacteriales.f__Bifidobacteriaceae.g__Bifidobacterium.s__Bifidobacterium_dentium	k__Bacteria.p__Bacteroidetes.c__Bacteroidia.o__Bacteroidales.f__Bacteroidaceae.g__Bacteroides.s__Bacteroides_uniformis	-0.174587	0.000410079	0.181082	-	-0.277592	-0.0998195	0.0545169	0.380382	-0.146205	-0.267945	0.23439	0.999686	-0.231739	-0.113858	0.209735	0.675744	-0.187869	-0.166231	0.833648	0.999589	-0.129525	-0.284367	0.161334	0.997256
k__Bacteria.p__Actinobacteria.c__Actinobacteria.o__Bifidobacteriales.f__Bifidobacteriaceae.g__Bifidobacterium.s__Bifidobacterium_dentium_with_k__Bacteria.p__Bacteroidetes.c__Bacteroidia.o__Bacteroidales.f__Bacteroidaceae.g__Bacteroides.s__Bacteroides_vulgatus	k__Bacteria.p__Actinobacteria.c__Actinobacteria.o__Bifidobacteriales.f__Bifidobacteriaceae.g__Bifidobacterium.s__Bifidobacterium_dentium	k__Bacteria.p__Bacteroidetes.c__Bacteroidia.o__Bacteroidales.f__Bacteroidaceae.g__Bacteroides.s__Bacteroides_vulgatus	-0.184754	0.0001473	0.0547046	-	-0.218616	-0.149637	0.458551	0.782528	-0.222415	-0.0704031	0.146604	0.999686	-0.1486	-0.228991	0.390993	0.780157	-0.13318	-0.228742	0.350229	0.999589	-0.186532	-0.107667	0.487533	0.997256
k__Bacteria.p__Actinobacteria.c__Actinobacteria.o__Bifidobacteriales.f__Bifidobacteriaceae.g__Bifidobacterium.s__Bifidobacterium_dentium_with_k__Bacteria.p__Bacteroidetes.c__Bacteroidia.o__Bacteroidales.f__Bacteroidales_noname.g__Bacteroidales_noname.s__Bacteroidales_bacterium_ph8	k__Bacteria.p__Actinobacteria.c__Actinobacteria.o__Bifidobacteriales.f__Bifidobacteriaceae.g__Bifidobacterium.s__Bifidobacterium_dentium	k__Bacteria.p__Bacteroidetes.c__Bacteroidia.o__Bacteroidales.f__Bacteroidales_noname.g__Bacteroidales_noname.s__Bacteroidales_bacterium_ph8	-0.156495	0.00168535	0.21097	-	-0.215394	-0.125561	0.335255	0.694379	-0.18235	-0.0776577	0.318209	0.999686	-0.159912	-0.107168	0.577438	0.853487	-0.168583	-0.159506	0.929914	0.999589	-0.133445	-0.26176	0.248234	0.997256
k__Bacteria.p__Actinobacteria.c__Actinobacteria.o__Bifidobacteriales.f__Bifidobacteriaceae.g__Bifidobacterium.s__Bifidobacterium_dentium_with_k__Bacteria.p__Bacteroidetes.c__Bacteroidia.o__Bacteroidales.f__Porphyromonadaceae.g__Barnesiella.s__Barnesiella_intestinihominis	k__Bacteria.p__Actinobacteria.c__Actinobacteria.o__Bifidobacteriales.f__Bifidobacteriaceae.g__Bifidobacterium.s__Bifidobacterium_dentium	k__Bacteria.p__Bacteroidetes.c__Bacteroidia.o__Bacteroidales.f__Porphyromonadaceae.g__Barnesiella.s__Barnesiella_intestinihominis	-0.158482	0.00145701	0.175896	-	-0.197094	-0.138638	0.531304	0.829412	-0.168292	-0.165653	0.979772	0.999686	-0.139417	-0.154469	0.87345	0.965866	-0.17238	-0.148567	0.817718	0.999589	-0.145847	-0.24394	0.379053	0.997256
k__Bacteria.p__Actinobacteria.c__Actinobacteria.o__Bifidobacteriales.f__Bifidobacteriaceae.g__Bifidobacterium.s__Bifidobacterium_dentium_with_k__Bacteria.p__Bacteroidetes.c__Bacteroidia.o__Bacteroidales.f__Rikenellaceae.g__Alistipes.s__Alistipes_finegoldii	k__Bacteria.p__Actinobacteria.c__Actinobacteria.o__Bifidobacteriales.f__Bifidobacteriaceae.g__Bifidobacterium.s__Bifidobacterium_dentium	k__Bacteria.p__Bacteroidetes.c__Bacteroidia.o__Bacteroidales.f__Rikenellaceae.g__Alistipes.s__Alistipes_finegoldii	-0.178448	0.000337596	0.4012	-	-0.159138	-0.207938	0.600924	0.856583	-0.183864	-0.157927	0.803277	0.999686	-0.169985	-0.157046	0.890822	0.969323	-0.132788	-0.251712	0.243024	0.999589	-0.197007	-0.133908	0.577445	0.997256
k__Bacteria.p__Actinobacteria.c__Actinobacteria.o__Bifidobacteriales.f__Bifidobacteriaceae.g__Bifidobacterium.s__Bifidobacterium_dentium_with_k__Bacteria.p__Bacteroidetes.c__Bacteroidia.o__Bacteroidales.f__Rikenellaceae.g__Alistipes.s__Alistipes_onderdonkii	k__Bacteria.p__Actinobacteria.c__Actinobacteria.o__Bifidobacteriales.f__Bifidobacteriaceae.g__Bifidobacterium.s__Bifidobacterium_dentium	k__Bacteria.p__Bacteroidetes.c__Bacteroidia.o__Bacteroidales.f__Rikenellaceae.g__Alistipes.s__Alistipes_onderdonkii	-0.183924	0.000151926	0.133897	-	-0.184638	-0.209857	0.786324	0.942301	-0.198346	-0.142557	0.59249	0.999686	-0.168041	-0.194236	0.780366	0.936645	-0.1917	-0.194323	0.979603	0.999589	-0.181147	-0.21151	0.786461	0.997256
k__Bacteria.p__Actinobacteria.c__Actinobacteria.o__Bifidobacteriales.f__Bifidobacteriaceae.g__Bifidobacterium.s__Bifidobacterium_dentium_with_k__Bacteria.p__Bacteroidetes.c__Bacteroidia.o__Bacteroidales.f__Rikenellaceae.g__Alistipes.s__Alistipes_putredinis	k__Bacteria.p__Actinobacteria.c__Actinobacteria.o__Bifidobacteriales.f__Bifidobacteriaceae.g__Bifidobacterium.s__Bifidobacterium_dentium	k__Bacteria.p__Bacteroidetes.c__Bacteroidia.o__Bacteroidales.f__Rikenellaceae.g__Alistipes.s__Alistipes_putredinis	-0.21407	7.02741e-06	0.222695	-	-0.327566	-0.195108	0.145594	0.522506	-0.265113	-0.101316	0.116074	0.999686	-0.297264	-0.193101	0.260377	0.707607	-0.191608	-0.309682	0.239091	0.999589	-0.224556	-0.213524	0.921412	0.997256
k__Bacteria.p__Actinobacteria.c__Actinobacteria.o__Bifidobacteriales.f__Bifidobacteriaceae.g__Bifidobacterium.s__Bifidobacterium_dentium_with_k__Bacteria.p__Bacteroidetes.c__Bacteroidia.o__Bacteroidales.f__Rikenellaceae.g__Alistipes.s__Alistipes_shahii	k__Bacteria.p__Actinobacteria.c__Actinobacteria.o__Bifidobacteriales.f__Bifidobacteriaceae.g__Bifidobacterium.s__Bifidobacterium_dentium	k__Bacteria.p__Bacteroidetes.c__Bacteroidia.o__Bacteroidales.f__Rikenellaceae.g__Alistipes.s__Alistipes_shahii	-0.181781	0.000206897	0.774384	-	-0.259164	-0.138685	0.193055	0.566357	-0.174897	-0.154422	0.844227	0.999686	-0.258884	-0.100661	0.0914442	0.561291	-0.175745	-0.158473	0.867063	0.999589	-0.163223	-0.213159	0.656035	0.997256
k__Bacteria.p__Actinobacteria.c__Actinobacteria.o__Bifidobacteriales.f__Bifidobacteriaceae.g__Bifidobacterium.s__Bifidobacterium_dentium_with_k__Bacteria.p__Firmicutes.c__Bacilli.o__Lactobacillales.f__Streptococcaceae.g__Streptococcus.s__Streptococcus_anginosus	k__Bacteria.p__Actinobacteria.c__Actinobacteria.o__Bifidobacteriales.f__Bifidobacteriaceae.g__Bifidobacterium.s__Bifidobacterium_dentium	k__Bacteria.p__Firmicutes.c__Bacilli.o__Lactobacillales.f__Streptococcaceae.g__Streptococcus.s__Streptococcus_anginosus	0.406199	0	0.00577739	-	0.446555	0.387399	0.491158	0.802128	0.445147	0.278118	0.094038	0.999686	0.444395	0.338144	0.226615	0.69394	0.308537	0.394533	0.37532	0.999589	0.418842	0.300848	0.275538	0.997256
k__Bacteria.p__Actinobacteria.c__Actinobacteria.o__Bifidobacteriales.f__Bifidobacteriaceae.g__Bifidobacterium.s__Bifidobacterium_dentium_with_k__Bacteria.p__Firmicutes.c__Bacilli.o__Lactobacillales.f__Streptococcaceae.g__Streptococcus.s__Streptococcus_australis	k__Bacteria.p__Actinobacteria.c__Actinobacteria.o__Bifidobacteriales.f__Bifidobacteriaceae.g__Bifidobacterium.s__Bifidobacterium_dentium	k__Bacteria.p__Firmicutes.c__Bacilli.o__Lactobacillales.f__Streptococcaceae.g__Streptococcus.s__Streptococcus_australis	0.144123	0.00368831	0.152662	-	0.143216	0.14604	0.976004	0.998808	0.205469	-0.0715902	0.00820438	0.999686	0.162657	0.0969738	0.487948	0.818235	0.149483	0.111733	0.716083	0.999589	0.103453	0.251053	0.185468	0.997256
k__Bacteria.p__Actinobacteria.c__Actinobacteria.o__Bifidobacteriales.f__Bifidobacteriaceae.g__Bifidobacterium.s__Bifidobacterium_dentium_with_k__Bacteria.p__Firmicutes.c__Bacilli.o__Lactobacillales.f__Streptococcaceae.g__Streptococcus.s__Streptococcus_mutans	k__Bacteria.p__Actinobacteria.c__Actinobacteria.o__Bifidobacteriales.f__Bifidobacteriaceae.g__Bifidobacterium.s__Bifidobacterium_dentium	k__Bacteria.p__Firmicutes.c__Bacilli.o__Lactobacillales.f__Streptococcaceae.g__Streptococcus.s__Streptococcus_mutans	0.399867	0	0.0140071	-	0.466714	0.365688	0.238463	0.614607	0.44301	0.282648	0.10763	0.999686	0.42183	0.394307	0.752393	0.928254	0.249005	0.493911	0.00900669	0.999589	0.421422	0.281931	0.199484	0.997256
k__Bacteria.p__Actinobacteria.c__Actinobacteria.o__Bifidobacteriales.f__Bifidobacteriaceae.g__Bifidobacterium.s__Bifidobacterium_dentium_with_k__Bacteria.p__Firmicutes.c__Bacilli.o__Lactobacillales.f__Streptococcaceae.g__Streptococcus.s__Streptococcus_parasanguinis	k__Bacteria.p__Actinobacteria.c__Actinobacteria.o__Bifidobacteriales.f__Bifidobacteriaceae.g__Bifidobacterium.s__Bifidobacterium_dentium	k__Bacteria.p__Firmicutes.c__Bacilli.o__Lactobacillales.f__Streptococcaceae.g__Streptococcus.s__Streptococcus_parasanguinis	0.347238	0	0.0035	-	0.417882	0.325946	0.294005	0.659289	0.354686	0.320241	0.72968	0.999686	0.399884	0.314196	0.336849	0.751764	0.265321	0.433138	0.0805612	0.999589	0.350125	0.313769	0.737463	0.997256
k__Bacteria.p__Actinobacteria.c__Actinobacteria.o__Bifidobacteriales.f__Bifidobacteriaceae.g__Bifidobacterium.s__Bifidobacterium_dentium_with_k__Bacteria.p__Firmicutes.c__Bacilli.o__Lactobacillales.f__Streptococcaceae.g__Streptococcus.s__Streptococcus_salivarius	k__Bacteria.p__Actinobacteria.c__Actinobacteria.o__Bifidobacteriales.f__Bifidobacteriaceae.g__Bifidobacterium.s__Bifidobacterium_dentium	k__Bacteria.p__Firmicutes.c__Bacilli.o__Lactobacillales.f__Streptococcaceae.g__Streptococcus.s__Streptococcus_salivarius	0.315942	0	0.00488462	-	0.378987	0.314075	0.464325	0.786043	0.324103	0.286293	0.707665	0.999686	0.36521	0.302766	0.488059	0.818235	0.203029	0.444078	0.0121035	0.999589	0.329078	0.256567	0.510534	0.997256
k__Bacteria.p__Actinobacteria.c__Actinobacteria.o__Bifidobacteriales.f__Bifidobacteriaceae.g__Bifidobacterium.s__Bifidobacterium_dentium_with_k__Bacteria.p__Firmicutes.c__Bacilli.o__Lactobacillales.f__Streptococcaceae.g__Streptococcus.s__Streptococcus_sanguinis	k__Bacteria.p__Actinobacteria.c__Actinobacteria.o__Bifidobacteriales.f__Bifidobacteriaceae.g__Bifidobacterium.s__Bifidobacterium_dentium	k__Bacteria.p__Firmicutes.c__Bacilli.o__Lactobacillales.f__Streptococcaceae.g__Streptococcus.s__Streptococcus_sanguinis	0.353726	0	0.00331671	-	0.453936	0.277053	0.0426661	0.351207	0.367243	0.33426	0.739446	0.999686	0.417985	0.283059	0.131041	0.606732	0.245657	0.451108	0.031482	0.999589	0.347006	0.339224	0.94238	0.997256
k__Bacteria.p__Actinobacteria.c__Actinobacteria.o__Bifidobacteriales.f__Bifidobacteriaceae.g__Bifidobacterium.s__Bifidobacterium_dentium_with_k__Bacteria.p__Firmicutes.c__Bacilli.o__Lactobacillales.f__Streptococcaceae.g__Streptococcus.s__Streptococcus_vestibularis	k__Bacteria.p__Actinobacteria.c__Actinobacteria.o__Bifidobacteriales.f__Bifidobacteriaceae.g__Bifidobacterium.s__Bifidobacterium_dentium	k__Bacteria.p__Firmicutes.c__Bacilli.o__Lactobacillales.f__Streptococcaceae.g__Streptococcus.s__Streptococcus_vestibularis	0.345701	0	0.00395197	-	0.365394	0.317244	0.588378	0.856583	0.368679	0.243	0.215017	0.999686	0.323887	0.31945	0.960881	0.988793	0.232706	0.34174	0.271712	0.999589	0.34811	0.267202	0.461117	0.997256
k__Bacteria.p__Actinobacteria.c__Actinobacteria.o__Bifidobacteriales.f__Bifidobacteriaceae.g__Bifidobacterium.s__Bifidobacterium_dentium_with_k__Bacteria.p__Firmicutes.c__Clostridia.o__Clostridiales.f__Clostridiaceae.g__Clostridium.s__Clostridium_leptum	k__Bacteria.p__Actinobacteria.c__Actinobacteria.o__Bifidobacteriales.f__Bifidobacteriaceae.g__Bifidobacterium.s__Bifidobacterium_dentium	k__Bacteria.p__Firmicutes.c__Clostridia.o__Clostridiales.f__Clostridiaceae.g__Clostridium.s__Clostridium_leptum	-0.216351	0	0.0112688	-	-0.240226	-0.225811	0.875774	0.96959	-0.240772	-0.194657	0.655224	0.999686	-0.213093	-0.235641	0.808618	0.947542	-0.197312	-0.206282	0.930185	0.999589	-0.220684	-0.207997	0.90978	0.997256
k__Bacteria.p__Actinobacteria.c__Actinobacteria.o__Bifidobacteriales.f__Bifidobacteriaceae.g__Bifidobacterium.s__Bifidobacterium_dentium_with_k__Bacteria.p__Firmicutes.c__Clostridia.o__Clostridiales.f__Eubacteriaceae.g__Eubacterium.s__Eubacterium_eligens	k__Bacteria.p__Actinobacteria.c__Actinobacteria.o__Bifidobacteriales.f__Bifidobacteriaceae.g__Bifidobacterium.s__Bifidobacterium_dentium	k__Bacteria.p__Firmicutes.c__Clostridia.o__Clostridiales.f__Eubacteriaceae.g__Eubacterium.s__Eubacterium_eligens	-0.102208	0.0478765	0.158702	-	-0.258627	-0.0534599	0.0271998	0.30672	-0.143119	-0.0201893	0.242943	0.999686	-0.177883	-0.0493376	0.174916	0.639619	-0.206152	0.0114961	0.0363604	0.999589	-0.0992623	-0.154262	0.627424	0.997256
k__Bacteria.p__Actinobacteria.c__Actinobacteria.o__Bifidobacteriales.f__Bifidobacteriaceae.g__Bifidobacterium.s__Bifidobacterium_dentium_with_k__Bacteria.p__Firmicutes.c__Clostridia.o__Clostridiales.f__Eubacteriaceae.g__Eubacterium.s__Eubacterium_hallii	k__Bacteria.p__Actinobacteria.c__Actinobacteria.o__Bifidobacteriales.f__Bifidobacteriaceae.g__Bifidobacterium.s__Bifidobacterium_dentium	k__Bacteria.p__Firmicutes.c__Clostridia.o__Clostridiales.f__Eubacteriaceae.g__Eubacterium.s__Eubacterium_hallii	-0.309401	0	0.0322609	-	-0.38679	-0.258036	0.148839	0.525359	-0.323498	-0.317112	0.949113	0.999686	-0.366038	-0.265677	0.267949	0.713869	-0.311114	-0.296325	0.882152	0.999589	-0.253484	-0.470851	0.0348951	0.997256
k__Bacteria.p__Actinobacteria.c__Actinobacteria.o__Bifidobacteriales.f__Bifidobacteriaceae.g__Bifidobacterium.s__Bifidobacterium_dentium_with_k__Bacteria.p__Firmicutes.c__Clostridia.o__Clostridiales.f__Eubacteriaceae.g__Eubacterium.s__Eubacterium_ramulus	k__Bacteria.p__Actinobacteria.c__Actinobacteria.o__Bifidobacteriales.f__Bifidobacteriaceae.g__Bifidobacterium.s__Bifidobacterium_dentium	k__Bacteria.p__Firmicutes.c__Clostridia.o__Clostridiales.f__Eubacteriaceae.g__Eubacterium.s__Eubacterium_ramulus	-0.223758	0	0.05	-	-0.284079	-0.173269	0.228195	0.601626	-0.205388	-0.230988	0.803442	0.999686	-0.295349	-0.138998	0.0928554	0.561291	-0.217977	-0.226427	0.933923	0.999589	-0.209379	-0.235256	0.816395	0.997256
k__Bacteria.p__Actinobacteria.c__Actinobacteria.o__Bifidobacteriales.f__Bifidobacteriaceae.g__Bifidobacterium.s__Bifidobacterium_dentium_with_k__Bacteria.p__Firmicutes.c__Clostridia.o__Clostridiales.f__Eubacteriaceae.g__Eubacterium.s__Eubacterium_rectale	k__Bacteria.p__Actinobacteria.c__Actinobacteria.o__Bifidobacteriales.f__Bifidobacteriaceae.g__Bifidobacterium.s__Bifidobacterium_dentium	k__Bacteria.p__Firmicutes.c__Clostridia.o__Clostridiales.f__Eubacteriaceae.g__Eubacterium.s__Eubacterium_rectale	-0.275388	0	0.005625	-	-0.313029	-0.26397	0.58841	0.856583	-0.329904	-0.125755	0.0485547	0.999686	-0.328417	-0.232027	0.292973	0.725237	-0.255946	-0.289627	0.73719	0.999589	-0.242582	-0.349071	0.324503	0.997256
k__Bacteria.p__Actinobacteria.c__Actinobacteria.o__Bifidobacteriales.f__Bifidobacteriaceae.g__Bifidobacterium.s__Bifidobacterium_dentium_with_k__Bacteria.p__Firmicutes.c__Clostridia.o__Clostridiales.f__Eubacteriaceae.g__Eubacterium.s__Eubacterium_ventriosum	k__Bacteria.p__Actinobacteria.c__Actinobacteria.o__Bifidobacteriales.f__Bifidobacteriaceae.g__Bifidobacterium.s__Bifidobacterium_dentium	k__Bacteria.p__Firmicutes.c__Clostridia.o__Clostridiales.f__Eubacteriaceae.g__Eubacterium.s__Eubacterium_ventriosum	-0.153249	0.00214803	0.270978	-	-0.244572	-0.115446	0.164506	0.54259	-0.171992	-0.0923569	0.447482	0.999686	-0.216968	-0.121243	0.308979	0.737261	-0.132364	-0.0944564	0.715483	0.999589	-0.128399	-0.171055	0.70578	0.997256
k__Bacteria.p__Actinobacteria.c__Actinobacteria.o__Bifidobacteriales.f__Bifidobacteriaceae.g__Bifidobacterium.s__Bifidobacterium_dentium_with_k__Bacteria.p__Firmicutes.c__Clostridia.o__Clostridiales.f__Lachnospiraceae.g__Anaerostipes.s__Anaerostipes_hadrus	k__Bacteria.p__Actinobacteria.c__Actinobacteria.o__Bifidobacteriales.f__Bifidobacteriaceae.g__Bifidobacterium.s__Bifidobacterium_dentium	k__Bacteria.p__Firmicutes.c__Clostridia.o__Clostridiales.f__Lachnospiraceae.g__Anaerostipes.s__Anaerostipes_hadrus	-0.228432	0	0.149593	-	-0.220168	-0.285951	0.47395	0.794572	-0.244062	-0.223657	0.842604	0.999686	-0.231617	-0.261423	0.747462	0.925739	-0.15877	-0.279721	0.231866	0.999589	-0.223052	-0.251828	0.795442	0.997256
k__Bacteria.p__Actinobacteria.c__Actinobacteria.o__Bifidobacteriales.f__Bifidobacteriaceae.g__Bifidobacterium.s__Bifidobacterium_dentium_with_k__Bacteria.p__Firmicutes.c__Clostridia.o__Clostridiales.f__Lachnospiraceae.g__Blautia.s__Ruminococcus_gnavus	k__Bacteria.p__Actinobacteria.c__Actinobacteria.o__Bifidobacteriales.f__Bifidobacteriaceae.g__Bifidobacterium.s__Bifidobacterium_dentium	k__Bacteria.p__Firmicutes.c__Clostridia.o__Clostridiales.f__Lachnospiraceae.g__Blautia.s__Ruminococcus_gnavus	0.140201	0.00489906	0.14706	-	0.315299	0.0774544	0.00964322	0.20235	0.146412	0.106264	0.701735	0.999686	0.231748	0.10244	0.169138	0.636755	0.196308	0.0875782	0.29467	0.999589	0.118236	0.18075	0.579637	0.997256
k__Bacteria.p__Actinobacteria.c__Actinobacteria.o__Bifidobacteriales.f__Bifidobacteriaceae.g__Bifidobacterium.s__Bifidobacterium_dentium_with_k__Bacteria.p__Firmicutes.c__Clostridia.o__Clostridiales.f__Lachnospiraceae.g__Blautia.s__Ruminococcus_obeum	k__Bacteria.p__Actinobacteria.c__Actinobacteria.o__Bifidobacteriales.f__Bifidobacteriaceae.g__Bifidobacterium.s__Bifidobacterium_dentium	k__Bacteria.p__Firmicutes.c__Clostridia.o__Clostridiales.f__Lachnospiraceae.g__Blautia.s__Ruminococcus_obeum	-0.360277	0	0.00199324	-	-0.401151	-0.34798	0.544422	0.836948	-0.357341	-0.38512	0.776172	0.999686	-0.374057	-0.367605	0.94203	0.98192	-0.40408	-0.262147	0.154034	0.999589	-0.344219	-0.370973	0.801814	0.997256
k__Bacteria.p__Actinobacteria.c__Actinobacteria.o__Bifidobacteriales.f__Bifidobacteriaceae.g__Bifidobacterium.s__Bifidobacterium_dentium_with_k__Bacteria.p__Firmicutes.c__Clostridia.o__Clostridiales.f__Lachnospiraceae.g__Blautia.s__Ruminococcus_torques	k__Bacteria.p__Actinobacteria.c__Actinobacteria.o__Bifidobacteriales.f__Bifidobacteriaceae.g__Bifidobacterium.s__Bifidobacterium_dentium	k__Bacteria.p__Firmicutes.c__Clostridia.o__Clostridiales.f__Lachnospiraceae.g__Blautia.s__Ruminococcus_torques	-0.176667	0.00036272	0.00208469	-	-0.21059	-0.128167	0.376883	0.725429	-0.218268	-0.0637877	0.140385	0.999686	-0.226635	-0.101925	0.185077	0.64914	-0.121677	-0.254134	0.193451	0.999589	-0.193336	-0.0567448	0.230677	0.997256
k__Bacteria.p__Actinobacteria.c__Actinobacteria.o__Bifidobacteriales.f__Bifidobacteriaceae.g__Bifidobacterium.s__Bifidobacterium_dentium_with_k__Bacteria.p__Firmicutes.c__Clostridia.o__Clostridiales.f__Lachnospiraceae.g__Coprococcus.s__Coprococcus_catus	k__Bacteria.p__Actinobacteria.c__Actinobacteria.o__Bifidobacteriales.f__Bifidobacteriaceae.g__Bifidobacterium.s__Bifidobacterium_dentium	k__Bacteria.p__Firmicutes.c__Clostridia.o__Clostridiales.f__Lachnospiraceae.g__Coprococcus.s__Coprococcus_catus	-0.237896	0	0.0357143	-	-0.343249	-0.209283	0.139208	0.520139	-0.248416	-0.197374	0.62083	0.999686	-0.294269	-0.228351	0.474685	0.814472	-0.260665	-0.150675	0.284462	0.999589	-0.214958	-0.303703	0.418378	0.997256
k__Bacteria.p__Actinobacteria.c__Actinobacteria.o__Bifidobacteriales.f__Bifidobacteriaceae.g__Bifidobacterium.s__Bifidobacterium_dentium_with_k__Bacteria.p__Firmicutes.c__Clostridia.o__Clostridiales.f__Lachnospiraceae.g__Coprococcus.s__Coprococcus_comes	k__Bacteria.p__Actinobacteria.c__Actinobacteria.o__Bifidobacteriales.f__Bifidobacteriaceae.g__Bifidobacterium.s__Bifidobacterium_dentium	k__Bacteria.p__Firmicutes.c__Clostridia.o__Clostridiales.f__Lachnospiraceae.g__Coprococcus.s__Coprococcus_comes	-0.227593	0	0.0207747	-	-0.391725	-0.146231	0.0063729	0.173035	-0.216456	-0.267213	0.618934	0.999686	-0.302967	-0.175117	0.167555	0.634702	-0.28152	-0.1142	0.104214	0.999589	-0.221798	-0.217114	0.966575	0.997256
k__Bacteria.p__Actinobacteria.c__Actinobacteria.o__Bifidobacteriales.f__Bifidobacteriaceae.g__Bifidobacterium.s__Bifidobacterium_dentium_with_k__Bacteria.p__Firmicutes.c__Clostridia.o__Clostridiales.f__Lachnospiraceae.g__Dorea.s__Dorea_formicigenerans	k__Bacteria.p__Actinobacteria.c__Actinobacteria.o__Bifidobacteriales.f__Bifidobacteriaceae.g__Bifidobacterium.s__Bifidobacterium_dentium	k__Bacteria.p__Firmicutes.c__Clostridia.o__Clostridiales.f__Lachnospiraceae.g__Dorea.s__Dorea_formicigenerans	-0.264245	0	0.0209625	-	-0.37469	-0.21712	0.0795083	0.448172	-0.285969	-0.240004	0.652729	0.999686	-0.36856	-0.180746	0.0402025	0.47359	-0.297819	-0.184241	0.265616	0.999589	-0.229427	-0.368261	0.196479	0.997256
k__Bacteria.p__Actinobacteria.c__Actinobacteria.o__Bifidobacteriales.f__Bifidobacteriaceae.g__Bifidobacterium.s__Bifidobacterium_dentium_with_k__Bacteria.p__Firmicutes.c__Clostridia.o__Clostridiales.f__Lachnospiraceae.g__Dorea.s__Dorea_longicatena	k__Bacteria.p__Actinobacteria.c__Actinobacteria.o__Bifidobacteriales.f__Bifidobacteriaceae.g__Bifidobacterium.s__Bifidobacterium_dentium	k__Bacteria.p__Firmicutes.c__Clostridia.o__Clostridiales.f__Lachnospiraceae.g__Dorea.s__Dorea_longicatena	-0.280013	0	0.00911977	IBD	-0.408348	-0.170158	0.00774301	0.181854	-0.311332	-0.203055	0.291371	0.999686	-0.381692	-0.176261	0.0245204	0.398381	-0.27658	-0.273388	0.97468	0.999589	-0.252278	-0.340563	0.415007	0.997256
k__Bacteria.p__Actinobacteria.c__Actinobacteria.o__Bifidobacteriales.f__Bifidobacteriaceae.g__Bifidobacterium.s__Bifidobacterium_dentium_with_k__Bacteria.p__Firmicutes.c__Clostridia.o__Clostridiales.f__Lachnospiraceae.g__Lachnospiraceae_noname.s__Lachnospiraceae_bacterium_2_1_58FAA	k__Bacteria.p__Actinobacteria.c__Actinobacteria.o__Bifidobacteriales.f__Bifidobacteriaceae.g__Bifidobacterium.s__Bifidobacterium_dentium	k__Bacteria.p__Firmicutes.c__Clostridia.o__Clostridiales.f__Lachnospiraceae.g__Lachnospiraceae_noname.s__Lachnospiraceae_bacterium_2_1_58FAA	0.129782	0.00961424	0.331544	-	0.261515	0.0547803	0.0259731	0.30672	0.125905	0.115296	0.919385	0.999686	0.199391	0.0833422	0.219222	0.679628	0.178109	0.0446594	0.19974	0.999589	0.133941	0.0854587	0.670603	0.997256
k__Bacteria.p__Actinobacteria.c__Actinobacteria.o__Bifidobacteriales.f__Bifidobacteriaceae.g__Bifidobacterium.s__Bifidobacterium_dentium_with_k__Bacteria.p__Firmicutes.c__Clostridia.o__Clostridiales.f__Lachnospiraceae.g__Lachnospiraceae_noname.s__Lachnospiraceae_bacterium_5_1_63FAA	k__Bacteria.p__Actinobacteria.c__Actinobacteria.o__Bifidobacteriales.f__Bifidobacteriaceae.g__Bifidobacterium.s__Bifidobacterium_dentium	k__Bacteria.p__Firmicutes.c__Clostridia.o__Clostridiales.f__Lachnospiraceae.g__Lachnospiraceae_noname.s__Lachnospiraceae_bacterium_5_1_63FAA	-0.312585	0	0.00672269	-	-0.394385	-0.276419	0.184064	0.55943	-0.3215	-0.280473	0.684563	0.999686	-0.346147	-0.283992	0.493034	0.820466	-0.249076	-0.328145	0.426608	0.999589	-0.292767	-0.35775	0.545364	0.997256
k__Bacteria.p__Actinobacteria.c__Actinobacteria.o__Bifidobacteriales.f__Bifidobacteriaceae.g__Bifidobacterium.s__Bifidobacterium_dentium_with_k__Bacteria.p__Firmicutes.c__Clostridia.o__Clostridiales.f__Lachnospiraceae.g__Lachnospiraceae_noname.s__Lachnospiraceae_bacterium_7_1_58FAA	k__Bacteria.p__Actinobacteria.c__Actinobacteria.o__Bifidobacteriales.f__Bifidobacteriaceae.g__Bifidobacterium.s__Bifidobacterium_dentium	k__Bacteria.p__Firmicutes.c__Clostridia.o__Clostridiales.f__Lachnospiraceae.g__Lachnospiraceae_noname.s__Lachnospiraceae_bacterium_7_1_58FAA	-0.239854	0	0.0352663	-	-0.271211	-0.267749	0.969763	0.996824	-0.247663	-0.261353	0.893216	0.999686	-0.20663	-0.290583	0.363639	0.764709	-0.210251	-0.274214	0.526611	0.999589	-0.27545	-0.109799	0.143049	0.997256
k__Bacteria.p__Actinobacteria.c__Actinobacteria.o__Bifidobacteriales.f__Bifidobacteriaceae.g__Bifidobacterium.s__Bifidobacterium_dentium_with_k__Bacteria.p__Firmicutes.c__Clostridia.o__Clostridiales.f__Lachnospiraceae.g__Roseburia.s__Roseburia_hominis	k__Bacteria.p__Actinobacteria.c__Actinobacteria.o__Bifidobacteriales.f__Bifidobacteriaceae.g__Bifidobacterium.s__Bifidobacterium_dentium	k__Bacteria.p__Firmicutes.c__Clostridia.o__Clostridiales.f__Lachnospiraceae.g__Roseburia.s__Roseburia_hominis	-0.24148	0	0.0353917	-	-0.308792	-0.236435	0.426604	0.767594	-0.269354	-0.174705	0.359914	0.999686	-0.254634	-0.274228	0.831573	0.955087	-0.260529	-0.251264	0.927027	0.999589	-0.2499	-0.207863	0.706933	0.997256
k__Bacteria.p__Actinobacteria.c__Actinobacteria.o__Bifidobacteriales.f__Bifidobacteriaceae.g__Bifidobacterium.s__Bifidobacterium_dentium_with_k__Bacteria.p__Firmicutes.c__Clostridia.o__Clostridiales.f__Lachnospiraceae.g__Roseburia.s__Roseburia_inulinivorans	k__Bacteria.p__Actinobacteria.c__Actinobacteria.o__Bifidobacteriales.f__Bifidobacteriaceae.g__Bifidobacterium.s__Bifidobacterium_dentium	k__Bacteria.p__Firmicutes.c__Clostridia.o__Clostridiales.f__Lachnospiraceae.g__Roseburia.s__Roseburia_inulinivorans	-0.240198	0	0.00796875	-	-0.257956	-0.263127	0.954979	0.994564	-0.236436	-0.243995	0.941166	0.999686	-0.208114	-0.260083	0.575599	0.853487	-0.246629	-0.194733	0.611817	0.999589	-0.243725	-0.225691	0.871485	0.997256
k__Bacteria.p__Actinobacteria.c__Actinobacteria.o__Bifidobacteriales.f__Bifidobacteriaceae.g__Bifidobacterium.s__Bifidobacterium_dentium_with_k__Bacteria.p__Firmicutes.c__Clostridia.o__Clostridiales.f__Peptostreptococcaceae.g__Peptostreptococcaceae_noname.s__Clostridium_bartlettii	k__Bacteria.p__Actinobacteria.c__Actinobacteria.o__Bifidobacteriales.f__Bifidobacteriaceae.g__Bifidobacterium.s__Bifidobacterium_dentium	k__Bacteria.p__Firmicutes.c__Clostridia.o__Clostridiales.f__Peptostreptococcaceae.g__Peptostreptococcaceae_noname.s__Clostridium_bartlettii	0.114166	0.0245999	0.51992	-	0.166974	0.0244393	0.129654	0.513605	0.077656	0.213517	0.189939	0.999686	0.158848	0.0226788	0.151552	0.620577	0.112942	0.150071	0.719883	0.999589	0.0978197	0.239808	0.203855	0.997256
k__Bacteria.p__Actinobacteria.c__Actinobacteria.o__Bifidobacteriales.f__Bifidobacteriaceae.g__Bifidobacterium.s__Bifidobacterium_dentium_with_k__Bacteria.p__Firmicutes.c__Clostridia.o__Clostridiales.f__Ruminococcaceae.g__Faecalibacterium.s__Faecalibacterium_prausnitzii	k__Bacteria.p__Actinobacteria.c__Actinobacteria.o__Bifidobacteriales.f__Bifidobacteriaceae.g__Bifidobacterium.s__Bifidobacterium_dentium	k__Bacteria.p__Firmicutes.c__Clostridia.o__Clostridiales.f__Ruminococcaceae.g__Faecalibacterium.s__Faecalibacterium_prausnitzii	-0.216358	0	0.0661365	-	-0.270047	-0.254317	0.8635	0.968452	-0.234304	-0.158196	0.463593	0.999686	-0.233858	-0.265031	0.736098	0.920809	-0.210777	-0.162259	0.637436	0.999589	-0.2088	-0.190428	0.870107	0.997256
k__Bacteria.p__Actinobacteria.c__Actinobacteria.o__Bifidobacteriales.f__Bifidobacteriaceae.g__Bifidobacterium.s__Bifidobacterium_dentium_with_k__Bacteria.p__Firmicutes.c__Clostridia.o__Clostridiales.f__Ruminococcaceae.g__Ruminococcus.s__Ruminococcus_sp_5_1_39BFAA	k__Bacteria.p__Actinobacteria.c__Actinobacteria.o__Bifidobacteriales.f__Bifidobacteriaceae.g__Bifidobacterium.s__Bifidobacterium_dentium	k__Bacteria.p__Firmicutes.c__Clostridia.o__Clostridiales.f__Ruminococcaceae.g__Ruminococcus.s__Ruminococcus_sp_5_1_39BFAA	-0.267635	0	0.0481756	-	-0.242168	-0.287362	0.621572	0.864795	-0.261972	-0.297457	0.725474	0.999686	-0.253981	-0.269424	0.866987	0.965834	-0.280694	-0.268989	0.907406	0.999589	-0.229402	-0.36303	0.214585	0.997256
k__Bacteria.p__Actinobacteria.c__Actinobacteria.o__Bifidobacteriales.f__Bifidobacteriaceae.g__Bifidobacterium.s__Bifidobacterium_dentium_with_k__Bacteria.p__Firmicutes.c__Erysipelotrichia.o__Erysipelotrichales.f__Erysipelotrichaceae.g__Turicibacter.s__Turicibacter_sanguinis	k__Bacteria.p__Actinobacteria.c__Actinobacteria.o__Bifidobacteriales.f__Bifidobacteriaceae.g__Bifidobacterium.s__Bifidobacterium_dentium	k__Bacteria.p__Firmicutes.c__Erysipelotrichia.o__Erysipelotrichales.f__Erysipelotrichaceae.g__Turicibacter.s__Turicibacter_sanguinis	0.186995	0.000122222	0.244704	-	0.176075	0.193118	0.854982	0.964633	0.168827	0.234174	0.5257	0.999686	0.210645	0.149996	0.518602	0.841331	0.226713	0.193123	0.742939	0.999589	0.142948	0.362289	0.0424246	0.997256
k__Bacteria.p__Actinobacteria.c__Actinobacteria.o__Bifidobacteriales.f__Bifidobacteriaceae.g__Bifidobacterium.s__Bifidobacterium_dentium_with_k__Bacteria.p__Firmicutes.c__Negativicutes.o__Selenomonadales.f__Veillonellaceae.g__Veillonella.s__Veillonella_parvula	k__Bacteria.p__Actinobacteria.c__Actinobacteria.o__Bifidobacteriales.f__Bifidobacteriaceae.g__Bifidobacterium.s__Bifidobacterium_dentium	k__Bacteria.p__Firmicutes.c__Negativicutes.o__Selenomonadales.f__Veillonellaceae.g__Veillonella.s__Veillonella_parvula	0.389596	0	0.0112782	-	0.45187	0.359256	0.282764	0.653907	0.395711	0.407459	0.903141	0.999686	0.431876	0.346191	0.330199	0.749387	0.341579	0.405847	0.504556	0.999589	0.398086	0.314303	0.437934	0.997256
k__Bacteria.p__Actinobacteria.c__Actinobacteria.o__Bifidobacteriales.f__Bifidobacteriaceae.g__Bifidobacterium.s__Bifidobacterium_dentium_with_k__Bacteria.p__Proteobacteria.c__Betaproteobacteria.o__Burkholderiales.f__Oxalobacteraceae.g__Oxalobacter.s__Oxalobacter_formigenes	k__Bacteria.p__Actinobacteria.c__Actinobacteria.o__Bifidobacteriales.f__Bifidobacteriaceae.g__Bifidobacterium.s__Bifidobacterium_dentium	k__Bacteria.p__Proteobacteria.c__Betaproteobacteria.o__Burkholderiales.f__Oxalobacteraceae.g__Oxalobacter.s__Oxalobacter_formigenes	0.120505	0.0168294	0.0267718	-	0.117016	0.209819	0.321515	0.682994	0.1036	0.19508	0.378578	0.999686	0.115796	0.193406	0.410492	0.78494	0.171953	0.133218	0.708191	0.999589	0.102498	0.235088	0.235803	0.997256
k__Bacteria.p__Actinobacteria.c__Actinobacteria.o__Bifidobacteriales.f__Bifidobacteriaceae.g__Bifidobacterium.s__Bifidobacterium_dentium_with_k__Bacteria.p__Proteobacteria.c__Gammaproteobacteria.o__Enterobacteriales.f__Enterobacteriaceae.g__Escherichia.s__Escherichia_coli	k__Bacteria.p__Actinobacteria.c__Actinobacteria.o__Bifidobacteriales.f__Bifidobacteriaceae.g__Bifidobacterium.s__Bifidobacterium_dentium	k__Bacteria.p__Proteobacteria.c__Gammaproteobacteria.o__Enterobacteriales.f__Enterobacteriaceae.g__Escherichia.s__Escherichia_coli	0.234594	0	0.0927245	-	0.302731	0.2555	0.603484	0.857812	0.233299	0.242048	0.931964	0.999686	0.241074	0.299438	0.525434	0.842096	0.254933	0.194	0.551093	0.999589	0.218065	0.241522	0.833027	0.997256
k__Bacteria.p__Actinobacteria.c__Actinobacteria.o__Bifidobacteriales.f__Bifidobacteriaceae.g__Bifidobacterium.s__Bifidobacterium_dentium_with_k__Bacteria.p__Proteobacteria.c__Gammaproteobacteria.o__Pasteurellales.f__Pasteurellaceae.g__Haemophilus.s__Haemophilus_parainfluenzae	k__Bacteria.p__Actinobacteria.c__Actinobacteria.o__Bifidobacteriales.f__Bifidobacteriaceae.g__Bifidobacterium.s__Bifidobacterium_dentium	k__Bacteria.p__Proteobacteria.c__Gammaproteobacteria.o__Pasteurellales.f__Pasteurellaceae.g__Haemophilus.s__Haemophilus_parainfluenzae	0.283875	0	0.0364721	-	0.302623	0.268381	0.706087	0.90616	0.277454	0.323291	0.647571	0.999686	0.282278	0.257737	0.789671	0.938857	0.234735	0.315803	0.416973	0.999589	0.265176	0.334537	0.522372	0.997256
k__Bacteria.p__Actinobacteria.c__Actinobacteria.o__Bifidobacteriales.f__Bifidobacteriaceae.g__Bifidobacterium.s__Bifidobacterium_longum_with_k__Bacteria.p__Actinobacteria.c__Actinobacteria.o__Bifidobacteriales.f__Bifidobacteriaceae.g__Bifidobacterium.s__Bifidobacterium_adolescentis	k__Bacteria.p__Actinobacteria.c__Actinobacteria.o__Bifidobacteriales.f__Bifidobacteriaceae.g__Bifidobacterium.s__Bifidobacterium_longum	k__Bacteria.p__Actinobacteria.c__Actinobacteria.o__Bifidobacteriales.f__Bifidobacteriaceae.g__Bifidobacterium.s__Bifidobacterium_adolescentis	0.383508	0	0.817262	-	0.445353	0.325389	0.167399	0.544586	0.420425	0.260638	0.111635	0.999686	0.423862	0.298361	0.158485	0.624186	0.362662	0.428124	0.492136	0.999589	0.378044	0.354404	0.824955	0.997256
k__Bacteria.p__Actinobacteria.c__Actinobacteria.o__Bifidobacteriales.f__Bifidobacteriaceae.g__Bifidobacterium.s__Bifidobacterium_longum_with_k__Bacteria.p__Actinobacteria.c__Actinobacteria.o__Bifidobacteriales.f__Bifidobacteriaceae.g__Bifidobacterium.s__Bifidobacterium_bifidum	k__Bacteria.p__Actinobacteria.c__Actinobacteria.o__Bifidobacteriales.f__Bifidobacteriaceae.g__Bifidobacterium.s__Bifidobacterium_longum	k__Bacteria.p__Actinobacteria.c__Actinobacteria.o__Bifidobacteriales.f__Bifidobacteriaceae.g__Bifidobacterium.s__Bifidobacterium_bifidum	0.24606	0	0.765248	-	0.148153	0.288773	0.128887	0.513144	0.240365	0.244295	0.969384	0.999686	0.162175	0.316463	0.094946	0.561291	0.196034	0.435886	0.012855	0.999589	0.231327	0.264363	0.76527	0.997256
k__Bacteria.p__Actinobacteria.c__Actinobacteria.o__Coriobacteriales.f__Coriobacteriaceae.g__Adlercreutzia.s__Adlercreutzia_equolifaciens_with_k__Bacteria.p__Actinobacteria.c__Actinobacteria.o__Actinomycetales.f__Micrococcaceae.g__Rothia.s__Rothia_mucilaginosa	k__Bacteria.p__Actinobacteria.c__Actinobacteria.o__Coriobacteriales.f__Coriobacteriaceae.g__Adlercreutzia.s__Adlercreutzia_equolifaciens	k__Bacteria.p__Actinobacteria.c__Actinobacteria.o__Actinomycetales.f__Micrococcaceae.g__Rothia.s__Rothia_mucilaginosa	-0.230727	0	0.00351598	-	-0.253695	-0.228343	0.78286	0.941344	-0.233328	-0.207714	0.803815	0.999686	-0.259195	-0.225866	0.719173	0.914086	-0.193397	-0.265543	0.476348	0.999589	-0.246506	-0.0962541	0.185223	0.997256
k__Bacteria.p__Actinobacteria.c__Actinobacteria.o__Coriobacteriales.f__Coriobacteriaceae.g__Collinsella.s__Collinsella_aerofaciens_with_k__Bacteria.p__Actinobacteria.c__Actinobacteria.o__Actinomycetales.f__Actinomycetaceae.g__Actinomyces.s__Actinomyces_graevenitzii	k__Bacteria.p__Actinobacteria.c__Actinobacteria.o__Coriobacteriales.f__Coriobacteriaceae.g__Collinsella.s__Collinsella_aerofaciens	k__Bacteria.p__Actinobacteria.c__Actinobacteria.o__Actinomycetales.f__Actinomycetaceae.g__Actinomyces.s__Actinomyces_graevenitzii	-0.247785	0	0.00478088	-	-0.299659	-0.237019	0.492044	0.802128	-0.243719	-0.267625	0.814473	0.999686	-0.279294	-0.22483	0.555791	0.851597	-0.240609	-0.24468	0.967984	0.999589	-0.216779	-0.290966	0.500114	0.997256
k__Bacteria.p__Actinobacteria.c__Actinobacteria.o__Coriobacteriales.f__Coriobacteriaceae.g__Collinsella.s__Collinsella_aerofaciens_with_k__Bacteria.p__Actinobacteria.c__Actinobacteria.o__Actinomycetales.f__Actinomycetaceae.g__Actinomyces.s__Actinomyces_odontolyticus	k__Bacteria.p__Actinobacteria.c__Actinobacteria.o__Coriobacteriales.f__Coriobacteriaceae.g__Collinsella.s__Collinsella_aerofaciens	k__Bacteria.p__Actinobacteria.c__Actinobacteria.o__Actinomycetales.f__Actinomycetaceae.g__Actinomyces.s__Actinomyces_odontolyticus	-0.211558	6.8918e-06	0.0108619	-	-0.319504	-0.165451	0.091847	0.464855	-0.199049	-0.254916	0.585403	0.999686	-0.256226	-0.171371	0.363022	0.764709	-0.225876	-0.180053	0.655206	0.999589	-0.221674	-0.155209	0.5559	0.997256
k__Bacteria.p__Actinobacteria.c__Actinobacteria.o__Coriobacteriales.f__Coriobacteriaceae.g__Collinsella.s__Collinsella_aerofaciens_with_k__Bacteria.p__Actinobacteria.c__Actinobacteria.o__Actinomycetales.f__Micrococcaceae.g__Rothia.s__Rothia_mucilaginosa	k__Bacteria.p__Actinobacteria.c__Actinobacteria.o__Coriobacteriales.f__Coriobacteriaceae.g__Collinsella.s__Collinsella_aerofaciens	k__Bacteria.p__Actinobacteria.c__Actinobacteria.o__Actinomycetales.f__Micrococcaceae.g__Rothia.s__Rothia_mucilaginosa	-0.239056	0	0.00792453	IBD	-0.323223	-0.227155	0.290214	0.658566	-0.227492	-0.305309	0.4414	0.999686	-0.297021	-0.226047	0.441412	0.80274	-0.259184	-0.24877	0.918052	0.999589	-0.216486	-0.237417	0.85091	0.997256
k__Bacteria.p__Actinobacteria.c__Actinobacteria.o__Coriobacteriales.f__Coriobacteriaceae.g__Collinsella.s__Collinsella_aerofaciens_with_k__Bacteria.p__Actinobacteria.c__Actinobacteria.o__Bifidobacteriales.f__Bifidobacteriaceae.g__Bifidobacterium.s__Bifidobacterium_adolescentis	k__Bacteria.p__Actinobacteria.c__Actinobacteria.o__Coriobacteriales.f__Coriobacteriaceae.g__Collinsella.s__Collinsella_aerofaciens	k__Bacteria.p__Actinobacteria.c__Actinobacteria.o__Bifidobacteriales.f__Bifidobacteriaceae.g__Bifidobacterium.s__Bifidobacterium_adolescentis	0.367394	0	0.126996	-	0.375914	0.354843	0.811214	0.949136	0.426418	0.230053	0.0518598	0.999686	0.458965	0.333057	0.150814	0.620577	0.381528	0.382952	0.988242	0.999589	0.354412	0.365257	0.919055	0.997256
k__Bacteria.p__Actinobacteria.c__Actinobacteria.o__Coriobacteriales.f__Coriobacteriaceae.g__Collinsella.s__Collinsella_aerofaciens_with_k__Bacteria.p__Actinobacteria.c__Actinobacteria.o__Bifidobacteriales.f__Bifidobacteriaceae.g__Bifidobacterium.s__Bifidobacterium_bifidum	k__Bacteria.p__Actinobacteria.c__Actinobacteria.o__Coriobacteriales.f__Coriobacteriaceae.g__Collinsella.s__Collinsella_aerofaciens	k__Bacteria.p__Actinobacteria.c__Actinobacteria.o__Bifidobacteriales.f__Bifidobacteriaceae.g__Bifidobacterium.s__Bifidobacterium_bifidum	0.183521	0.000167658	0.0800642	-	0.195578	0.140576	0.555873	0.843376	0.153987	0.265628	0.275594	0.999686	0.174154	0.154351	0.833579	0.955087	0.206488	0.0947328	0.280941	0.999589	0.156642	0.138574	0.873365	0.997256
k__Bacteria.p__Actinobacteria.c__Actinobacteria.o__Coriobacteriales.f__Coriobacteriaceae.g__Collinsella.s__Collinsella_aerofaciens_with_k__Bacteria.p__Actinobacteria.c__Actinobacteria.o__Bifidobacteriales.f__Bifidobacteriaceae.g__Bifidobacterium.s__Bifidobacterium_longum	k__Bacteria.p__Actinobacteria.c__Actinobacteria.o__Coriobacteriales.f__Coriobacteriaceae.g__Collinsella.s__Collinsella_aerofaciens	k__Bacteria.p__Actinobacteria.c__Actinobacteria.o__Bifidobacteriales.f__Bifidobacteriaceae.g__Bifidobacterium.s__Bifidobacterium_longum	0.29723	0	0.0583747	-	0.358569	0.243648	0.201443	0.575553	0.268406	0.371953	0.295152	0.999686	0.313059	0.285664	0.763816	0.933152	0.351752	0.170693	0.0750877	0.999589	0.275023	0.318586	0.689057	0.997256
k__Bacteria.p__Actinobacteria.c__Actinobacteria.o__Coriobacteriales.f__Coriobacteriaceae.g__Eggerthella.s__Eggerthella_lenta_with_k__Bacteria.p__Actinobacteria.c__Actinobacteria.o__Bifidobacteriales.f__Bifidobacteriaceae.g__Bifidobacterium.s__Bifidobacterium_adolescentis	k__Bacteria.p__Actinobacteria.c__Actinobacteria.o__Coriobacteriales.f__Coriobacteriaceae.g__Eggerthella.s__Eggerthella_lenta	k__Bacteria.p__Actinobacteria.c__Actinobacteria.o__Bifidobacteriales.f__Bifidobacteriaceae.g__Bifidobacterium.s__Bifidobacterium_adolescentis	-0.115652	0.0225109	0.670534	-	-0.159328	-0.0791147	0.393545	0.740247	-0.107039	-0.162541	0.594815	0.999686	-0.175558	-0.0363672	0.14205	0.617506	-0.098646	-0.214309	0.2599	0.999589	-0.13096	-0.14562	0.897098	0.997256
k__Bacteria.p__Actinobacteria.c__Actinobacteria.o__Coriobacteriales.f__Coriobacteriaceae.g__Eggerthella.s__Eggerthella_lenta_with_k__Bacteria.p__Actinobacteria.c__Actinobacteria.o__Coriobacteriales.f__Coriobacteriaceae.g__Collinsella.s__Collinsella_aerofaciens	k__Bacteria.p__Actinobacteria.c__Actinobacteria.o__Coriobacteriales.f__Coriobacteriaceae.g__Eggerthella.s__Eggerthella_lenta	k__Bacteria.p__Actinobacteria.c__Actinobacteria.o__Coriobacteriales.f__Coriobacteriaceae.g__Collinsella.s__Collinsella_aerofaciens	-0.170543	0.000539379	0.0519794	-	-0.110736	-0.190267	0.396533	0.743422	-0.167738	-0.171702	0.969595	0.999686	-0.188576	-0.133205	0.55701	0.851597	-0.155296	-0.20673	0.616115	0.999589	-0.186407	-0.184468	0.986255	0.997256
k__Bacteria.p__Actinobacteria.c__Actinobacteria.o__Coriobacteriales.f__Coriobacteriaceae.g__Gordonibacter.s__Gordonibacter_pamelaeae_with_k__Archaea.p__Euryarchaeota.c__Methanobacteria.o__Methanobacteriales.f__Methanobacteriaceae.g__Methanobrevibacter.s__Methanobrevibacter_smithii	k__Bacteria.p__Actinobacteria.c__Actinobacteria.o__Coriobacteriales.f__Coriobacteriaceae.g__Gordonibacter.s__Gordonibacter_pamelaeae	k__Archaea.p__Euryarchaeota.c__Methanobacteria.o__Methanobacteriales.f__Methanobacteriaceae.g__Methanobrevibacter.s__Methanobrevibacter_smithii	-0.10385	0.0438188	0.113254	-	-0.0604438	-0.148352	0.351357	0.706098	-0.120981	-0.0516811	0.510315	0.999686	-0.0932706	-0.0799406	0.888627	0.969048	-0.0870956	-0.158386	0.490984	0.999589	-0.0904337	-0.0951655	0.966897	0.997256
k__Bacteria.p__Actinobacteria.c__Actinobacteria.o__Coriobacteriales.f__Coriobacteriaceae.g__Gordonibacter.s__Gordonibacter_pamelaeae_with_k__Bacteria.p__Actinobacteria.c__Actinobacteria.o__Actinomycetales.f__Actinomycetaceae.g__Actinomyces.s__Actinomyces_graevenitzii	k__Bacteria.p__Actinobacteria.c__Actinobacteria.o__Coriobacteriales.f__Coriobacteriaceae.g__Gordonibacter.s__Gordonibacter_pamelaeae	k__Bacteria.p__Actinobacteria.c__Actinobacteria.o__Actinomycetales.f__Actinomycetaceae.g__Actinomyces.s__Actinomyces_graevenitzii	-0.15126	0.00243393	0.0071757	-	-0.209004	-0.0946633	0.22107	0.598051	-0.182656	-0.0306967	0.148177	0.999686	-0.14456	-0.149834	0.955498	0.987444	-0.160484	-0.128236	0.755577	0.999589	-0.129292	-0.174417	0.689463	0.997256
k__Bacteria.p__Actinobacteria.c__Actinobacteria.o__Coriobacteriales.f__Coriobacteriaceae.g__Gordonibacter.s__Gordonibacter_pamelaeae_with_k__Bacteria.p__Actinobacteria.c__Actinobacteria.o__Actinomycetales.f__Actinomycetaceae.g__Actinomyces.s__Actinomyces_odontolyticus	k__Bacteria.p__Actinobacteria.c__Actinobacteria.o__Coriobacteriales.f__Coriobacteriaceae.g__Gordonibacter.s__Gordonibacter_pamelaeae	k__Bacteria.p__Actinobacteria.c__Actinobacteria.o__Actinomycetales.f__Actinomycetaceae.g__Actinomyces.s__Actinomyces_odontolyticus	-0.151418	0.00241897	0.0121059	-	-0.17696	-0.156665	0.82814	0.953254	-0.189322	-0.0428554	0.163126	0.999686	-0.141659	-0.198672	0.544558	0.848005	-0.172103	-0.104597	0.515279	0.999589	-0.177529	0.0271925	0.0728722	0.997256
k__Bacteria.p__Actinobacteria.c__Actinobacteria.o__Coriobacteriales.f__Coriobacteriaceae.g__Gordonibacter.s__Gordonibacter_pamelaeae_with_k__Bacteria.p__Actinobacteria.c__Actinobacteria.o__Coriobacteriales.f__Coriobacteriaceae.g__Adlercreutzia.s__Adlercreutzia_equolifaciens	k__Bacteria.p__Actinobacteria.c__Actinobacteria.o__Coriobacteriales.f__Coriobacteriaceae.g__Gordonibacter.s__Gordonibacter_pamelaeae	k__Bacteria.p__Actinobacteria.c__Actinobacteria.o__Coriobacteriales.f__Coriobacteriaceae.g__Adlercreutzia.s__Adlercreutzia_equolifaciens	0.210918	6.8306e-06	0.0478467	-	0.219246	0.173504	0.622452	0.865549	0.192159	0.291062	0.3305	0.999686	0.217526	0.185861	0.735081	0.920649	0.224616	0.123122	0.325846	0.999589	0.213683	0.181046	0.771715	0.997256
k__Bacteria.p__Actinobacteria.c__Actinobacteria.o__Coriobacteriales.f__Coriobacteriaceae.g__Gordonibacter.s__Gordonibacter_pamelaeae_with_k__Bacteria.p__Actinobacteria.c__Actinobacteria.o__Coriobacteriales.f__Coriobacteriaceae.g__Eggerthella.s__Eggerthella_lenta	k__Bacteria.p__Actinobacteria.c__Actinobacteria.o__Coriobacteriales.f__Coriobacteriaceae.g__Gordonibacter.s__Gordonibacter_pamelaeae	k__Bacteria.p__Actinobacteria.c__Actinobacteria.o__Coriobacteriales.f__Coriobacteriaceae.g__Eggerthella.s__Eggerthella_lenta	0.252704	0	0.624333	-	0.306182	0.244873	0.500385	0.806665	0.291495	0.190489	0.326686	0.999686	0.329513	0.20879	0.189005	0.654073	0.212374	0.342516	0.190037	0.999589	0.29237	0.128925	0.147293	0.997256
k__Bacteria.p__Bacteroidetes.c__Bacteroidia.o__Bacteroidales.f__Bacteroidaceae.g__Bacteroides.s__Bacteroides_caccae_with_k__Bacteria.p__Actinobacteria.c__Actinobacteria.o__Actinomycetales.f__Actinomycetaceae.g__Actinomyces.s__Actinomyces_graevenitzii	k__Bacteria.p__Bacteroidetes.c__Bacteroidia.o__Bacteroidales.f__Bacteroidaceae.g__Bacteroides.s__Bacteroides_caccae	k__Bacteria.p__Actinobacteria.c__Actinobacteria.o__Actinomycetales.f__Actinomycetaceae.g__Actinomyces.s__Actinomyces_graevenitzii	-0.133881	0.00752905	0.423772	-	-0.204645	-0.0792727	0.180161	0.553915	-0.116036	-0.17146	0.594825	0.999686	-0.207423	-0.0447657	0.0852252	0.561291	-0.0940012	-0.165403	0.489865	0.999589	-0.101571	-0.224	0.27469	0.997256
k__Bacteria.p__Bacteroidetes.c__Bacteroidia.o__Bacteroidales.f__Bacteroidaceae.g__Bacteroides.s__Bacteroides_caccae_with_k__Bacteria.p__Actinobacteria.c__Actinobacteria.o__Actinomycetales.f__Actinomycetaceae.g__Actinomyces.s__Actinomyces_odontolyticus	k__Bacteria.p__Bacteroidetes.c__Bacteroidia.o__Bacteroidales.f__Bacteroidaceae.g__Bacteroides.s__Bacteroides_caccae	k__Bacteria.p__Actinobacteria.c__Actinobacteria.o__Actinomycetales.f__Actinomycetaceae.g__Actinomyces.s__Actinomyces_odontolyticus	-0.130697	0.00917361	0.425884	-	-0.206446	-0.0741095	0.157128	0.535834	-0.137595	-0.150746	0.899758	0.999686	-0.184768	-0.0772468	0.255765	0.706256	-0.122637	-0.0874231	0.735117	0.999589	-0.134665	-0.0917931	0.706706	0.997256
k__Bacteria.p__Bacteroidetes.c__Bacteroidia.o__Bacteroidales.f__Bacteroidaceae.g__Bacteroides.s__Bacteroides_caccae_with_k__Bacteria.p__Actinobacteria.c__Actinobacteria.o__Actinomycetales.f__Micrococcaceae.g__Rothia.s__Rothia_mucilaginosa	k__Bacteria.p__Bacteroidetes.c__Bacteroidia.o__Bacteroidales.f__Bacteroidaceae.g__Bacteroides.s__Bacteroides_caccae	k__Bacteria.p__Actinobacteria.c__Actinobacteria.o__Actinomycetales.f__Micrococcaceae.g__Rothia.s__Rothia_mucilaginosa	-0.183208	0.000172507	0.128363	-	-0.250336	-0.146026	0.260238	0.635695	-0.187681	-0.188621	0.992766	0.999686	-0.253783	-0.093566	0.0877557	0.561291	-0.146113	-0.261707	0.255274	0.999589	-0.168087	-0.202517	0.759165	0.997256
k__Bacteria.p__Bacteroidetes.c__Bacteroidia.o__Bacteroidales.f__Bacteroidaceae.g__Bacteroides.s__Bacteroides_caccae_with_k__Bacteria.p__Actinobacteria.c__Actinobacteria.o__Bifidobacteriales.f__Bifidobacteriaceae.g__Bifidobacterium.s__Bifidobacterium_adolescentis	k__Bacteria.p__Bacteroidetes.c__Bacteroidia.o__Bacteroidales.f__Bacteroidaceae.g__Bacteroides.s__Bacteroides_caccae	k__Bacteria.p__Actinobacteria.c__Actinobacteria.o__Bifidobacteriales.f__Bifidobacteriaceae.g__Bifidobacterium.s__Bifidobacterium_adolescentis	0.138986	0.00542083	0.851445	-	0.280877	0.0516457	0.0132559	0.229898	0.138792	0.11834	0.845197	0.999686	0.265722	-0.021921	0.00219034	0.180436	0.150888	0.141384	0.92683	0.999589	0.116783	0.150048	0.769132	0.997256
k__Bacteria.p__Bacteroidetes.c__Bacteroidia.o__Bacteroidales.f__Bacteroidaceae.g__Bacteroides.s__Bacteroides_caccae_with_k__Bacteria.p__Actinobacteria.c__Actinobacteria.o__Bifidobacteriales.f__Bifidobacteriaceae.g__Bifidobacterium.s__Bifidobacterium_longum	k__Bacteria.p__Bacteroidetes.c__Bacteroidia.o__Bacteroidales.f__Bacteroidaceae.g__Bacteroides.s__Bacteroides_caccae	k__Bacteria.p__Actinobacteria.c__Actinobacteria.o__Bifidobacteriales.f__Bifidobacteriaceae.g__Bifidobacterium.s__Bifidobacterium_longum	0.105068	0.041153	0.990869	-	0.146894	0.097536	0.599757	0.856583	0.0836493	0.162509	0.450088	0.999686	0.124286	0.0929485	0.741432	0.924533	0.133016	0.0456865	0.402255	0.999589	0.0819382	0.13476	0.641993	0.997256
k__Bacteria.p__Bacteroidetes.c__Bacteroidia.o__Bacteroidales.f__Bacteroidaceae.g__Bacteroides.s__Bacteroides_caccae_with_k__Bacteria.p__Actinobacteria.c__Actinobacteria.o__Coriobacteriales.f__Coriobacteriaceae.g__Collinsella.s__Collinsella_aerofaciens	k__Bacteria.p__Bacteroidetes.c__Bacteroidia.o__Bacteroidales.f__Bacteroidaceae.g__Bacteroides.s__Bacteroides_caccae	k__Bacteria.p__Actinobacteria.c__Actinobacteria.o__Coriobacteriales.f__Coriobacteriaceae.g__Collinsella.s__Collinsella_aerofaciens	0.170914	0.000536398	0.863574	-	0.25812	0.125813	0.153262	0.533105	0.159304	0.202381	0.677503	0.999686	0.320491	0.0431066	0.0028939	0.200432	0.204397	0.122748	0.429845	0.999589	0.1619	0.157991	0.972424	0.997256
k__Bacteria.p__Bacteroidetes.c__Bacteroidia.o__Bacteroidales.f__Bacteroidaceae.g__Bacteroides.s__Bacteroides_fragilis_with_k__Bacteria.p__Bacteroidetes.c__Bacteroidia.o__Bacteroidales.f__Bacteroidaceae.g__Bacteroides.s__Bacteroides_caccae	k__Bacteria.p__Bacteroidetes.c__Bacteroidia.o__Bacteroidales.f__Bacteroidaceae.g__Bacteroides.s__Bacteroides_fragilis	k__Bacteria.p__Bacteroidetes.c__Bacteroidia.o__Bacteroidales.f__Bacteroidaceae.g__Bacteroides.s__Bacteroides_caccae	-0.106881	0.0373314	0.855234	-	-0.0947676	-0.154004	0.529202	0.829412	-0.107734	-0.172365	0.535159	0.999686	-0.16191	-0.121144	0.666431	0.898822	-0.0998595	-0.145584	0.659036	0.999589	-0.111203	-0.150484	0.728916	0.997256
k__Bacteria.p__Bacteroidetes.c__Bacteroidia.o__Bacteroidales.f__Bacteroidaceae.g__Bacteroides.s__Bacteroides_massiliensis_with_k__Bacteria.p__Actinobacteria.c__Actinobacteria.o__Coriobacteriales.f__Coriobacteriaceae.g__Gordonibacter.s__Gordonibacter_pamelaeae	k__Bacteria.p__Bacteroidetes.c__Bacteroidia.o__Bacteroidales.f__Bacteroidaceae.g__Bacteroides.s__Bacteroides_massiliensis	k__Bacteria.p__Actinobacteria.c__Actinobacteria.o__Coriobacteriales.f__Coriobacteriaceae.g__Gordonibacter.s__Gordonibacter_pamelaeae	-0.120637	0.0167261	0.392027	-	-0.133873	-0.145042	0.90536	0.984233	-0.124854	-0.176891	0.617173	0.999686	-0.115153	-0.170291	0.559631	0.851597	-0.1377	-0.095393	0.684079	0.999589	-0.108313	-0.229938	0.277238	0.997256
k__Bacteria.p__Bacteroidetes.c__Bacteroidia.o__Bacteroidales.f__Bacteroidaceae.g__Bacteroides.s__Bacteroides_massiliensis_with_k__Bacteria.p__Bacteroidetes.c__Bacteroidia.o__Bacteroidales.f__Bacteroidaceae.g__Bacteroides.s__Bacteroides_caccae	k__Bacteria.p__Bacteroidetes.c__Bacteroidia.o__Bacteroidales.f__Bacteroidaceae.g__Bacteroides.s__Bacteroides_massiliensis	k__Bacteria.p__Bacteroidetes.c__Bacteroidia.o__Bacteroidales.f__Bacteroidaceae.g__Bacteroides.s__Bacteroides_caccae	0.106943	0.0372077	0.384528	-	0.0608989	0.165309	0.267803	0.640101	0.130313	0.0912159	0.709651	0.999686	0.117578	0.13262	0.873916	0.965866	0.0833527	0.20354	0.242708	0.999589	0.116588	0.0188163	0.392577	0.997256
k__Bacteria.p__Bacteroidetes.c__Bacteroidia.o__Bacteroidales.f__Bacteroidaceae.g__Bacteroides.s__Bacteroides_massiliensis_with_k__Bacteria.p__Bacteroidetes.c__Bacteroidia.o__Bacteroidales.f__Bacteroidaceae.g__Bacteroides.s__Bacteroides_fragilis	k__Bacteria.p__Bacteroidetes.c__Bacteroidia.o__Bacteroidales.f__Bacteroidaceae.g__Bacteroides.s__Bacteroides_massiliensis	k__Bacteria.p__Bacteroidetes.c__Bacteroidia.o__Bacteroidales.f__Bacteroidaceae.g__Bacteroides.s__Bacteroides_fragilis	-0.260442	0	0.0646909	-	-0.257711	-0.243155	0.874006	0.96959	-0.305022	-0.139249	0.109443	0.999686	-0.268652	-0.246172	0.807637	0.947115	-0.248433	-0.290687	0.673847	0.999589	-0.308891	-0.103694	0.0692514	0.997256
k__Bacteria.p__Bacteroidetes.c__Bacteroidia.o__Bacteroidales.f__Bacteroidaceae.g__Bacteroides.s__Bacteroides_uniformis_with_k__Bacteria.p__Actinobacteria.c__Actinobacteria.o__Actinomycetales.f__Actinomycetaceae.g__Actinomyces.s__Actinomyces_graevenitzii	k__Bacteria.p__Bacteroidetes.c__Bacteroidia.o__Bacteroidales.f__Bacteroidaceae.g__Bacteroides.s__Bacteroides_uniformis	k__Bacteria.p__Actinobacteria.c__Actinobacteria.o__Actinomycetales.f__Actinomycetaceae.g__Actinomyces.s__Actinomyces_graevenitzii	-0.311009	0	0.0101043	-	-0.391276	-0.256664	0.130824	0.513605	-0.286985	-0.347202	0.545132	0.999686	-0.405426	-0.201138	0.0242293	0.398381	-0.273141	-0.349914	0.436533	0.999589	-0.274161	-0.390953	0.272189	0.997256
k__Bacteria.p__Bacteroidetes.c__Bacteroidia.o__Bacteroidales.f__Bacteroidaceae.g__Bacteroides.s__Bacteroides_uniformis_with_k__Bacteria.p__Actinobacteria.c__Actinobacteria.o__Actinomycetales.f__Actinomycetaceae.g__Actinomyces.s__Actinomyces_odontolyticus	k__Bacteria.p__Bacteroidetes.c__Bacteroidia.o__Bacteroidales.f__Bacteroidaceae.g__Bacteroides.s__Bacteroides_uniformis	k__Bacteria.p__Actinobacteria.c__Actinobacteria.o__Actinomycetales.f__Actinomycetaceae.g__Actinomyces.s__Actinomyces_odontolyticus	-0.228239	0	0.13534	-	-0.26728	-0.195994	0.438728	0.774031	-0.250367	-0.161986	0.393998	0.999686	-0.278019	-0.184616	0.314651	0.737261	-0.23709	-0.150052	0.39778	0.999589	-0.232938	-0.175945	0.612356	0.997256
k__Bacteria.p__Bacteroidetes.c__Bacteroidia.o__Bacteroidales.f__Bacteroidaceae.g__Bacteroides.s__Bacteroides_uniformis_with_k__Bacteria.p__Actinobacteria.c__Actinobacteria.o__Actinomycetales.f__Micrococcaceae.g__Rothia.s__Rothia_mucilaginosa	k__Bacteria.p__Bacteroidetes.c__Bacteroidia.o__Bacteroidales.f__Bacteroidaceae.g__Bacteroides.s__Bacteroides_uniformis	k__Bacteria.p__Actinobacteria.c__Actinobacteria.o__Actinomycetales.f__Micrococcaceae.g__Rothia.s__Rothia_mucilaginosa	-0.315242	0	0.00587826	-	-0.435114	-0.237037	0.0247236	0.297593	-0.307924	-0.325154	0.863166	0.999686	-0.410519	-0.22094	0.035849	0.454323	-0.302398	-0.393004	0.350795	0.999589	-0.281463	-0.37097	0.403154	0.997256
k__Bacteria.p__Bacteroidetes.c__Bacteroidia.o__Bacteroidales.f__Bacteroidaceae.g__Bacteroides.s__Bacteroides_uniformis_with_k__Bacteria.p__Actinobacteria.c__Actinobacteria.o__Bifidobacteriales.f__Bifidobacteriaceae.g__Bifidobacterium.s__Bifidobacterium_adolescentis	k__Bacteria.p__Bacteroidetes.c__Bacteroidia.o__Bacteroidales.f__Bacteroidaceae.g__Bacteroides.s__Bacteroides_uniformis	k__Bacteria.p__Actinobacteria.c__Actinobacteria.o__Bifidobacteriales.f__Bifidobacteriaceae.g__Bifidobacterium.s__Bifidobacterium_adolescentis	0.182852	0.000171766	0.0061512	-	0.209926	0.158895	0.583637	0.856583	0.139894	0.311428	0.0905922	0.999686	0.216515	0.126321	0.337629	0.751764	0.170017	0.296417	0.209534	0.999589	0.167702	0.254973	0.432457	0.997256
k__Bacteria.p__Bacteroidetes.c__Bacteroidia.o__Bacteroidales.f__Bacteroidaceae.g__Bacteroides.s__Bacteroides_uniformis_with_k__Bacteria.p__Actinobacteria.c__Actinobacteria.o__Coriobacteriales.f__Coriobacteriaceae.g__Collinsella.s__Collinsella_aerofaciens	k__Bacteria.p__Bacteroidetes.c__Bacteroidia.o__Bacteroidales.f__Bacteroidaceae.g__Bacteroides.s__Bacteroides_uniformis	k__Bacteria.p__Actinobacteria.c__Actinobacteria.o__Coriobacteriales.f__Coriobacteriaceae.g__Collinsella.s__Collinsella_aerofaciens	0.302694	0	0.0020068	-	0.409731	0.240412	0.056601	0.38333	0.321053	0.241569	0.435087	0.999686	0.361353	0.222187	0.127162	0.602048	0.289828	0.361047	0.468352	0.999589	0.284335	0.330249	0.672005	0.997256
k__Bacteria.p__Bacteroidetes.c__Bacteroidia.o__Bacteroidales.f__Bacteroidaceae.g__Bacteroides.s__Bacteroides_uniformis_with_k__Bacteria.p__Bacteroidetes.c__Bacteroidia.o__Bacteroidales.f__Bacteroidaceae.g__Bacteroides.s__Bacteroides_caccae	k__Bacteria.p__Bacteroidetes.c__Bacteroidia.o__Bacteroidales.f__Bacteroidaceae.g__Bacteroides.s__Bacteroides_uniformis	k__Bacteria.p__Bacteroidetes.c__Bacteroidia.o__Bacteroidales.f__Bacteroidaceae.g__Bacteroides.s__Bacteroides_caccae	0.236104	0	0.0961492	-	0.27816	0.185624	0.31432	0.679038	0.221371	0.273261	0.610558	0.999686	0.295265	0.146173	0.108849	0.566906	0.233068	0.192887	0.694717	0.999589	0.219368	0.255141	0.747103	0.997256
k__Bacteria.p__Bacteroidetes.c__Bacteroidia.o__Bacteroidales.f__Bacteroidaceae.g__Bacteroides.s__Bacteroides_vulgatus_with_k__Bacteria.p__Actinobacteria.c__Actinobacteria.o__Actinomycetales.f__Actinomycetaceae.g__Actinomyces.s__Actinomyces_graevenitzii	k__Bacteria.p__Bacteroidetes.c__Bacteroidia.o__Bacteroidales.f__Bacteroidaceae.g__Bacteroides.s__Bacteroides_vulgatus	k__Bacteria.p__Actinobacteria.c__Actinobacteria.o__Actinomycetales.f__Actinomycetaceae.g__Actinomyces.s__Actinomyces_graevenitzii	-0.22195	0	0.0559198	-	-0.306694	-0.180405	0.167605	0.544586	-0.243405	-0.138413	0.312803	0.999686	-0.291411	-0.185799	0.254588	0.706256	-0.224532	-0.129054	0.355074	0.999589	-0.221956	-0.216993	0.96459	0.997256
k__Bacteria.p__Bacteroidetes.c__Bacteroidia.o__Bacteroidales.f__Bacteroidaceae.g__Bacteroides.s__Bacteroides_vulgatus_with_k__Bacteria.p__Actinobacteria.c__Actinobacteria.o__Actinomycetales.f__Micrococcaceae.g__Rothia.s__Rothia_mucilaginosa	k__Bacteria.p__Bacteroidetes.c__Bacteroidia.o__Bacteroidales.f__Bacteroidaceae.g__Bacteroides.s__Bacteroides_vulgatus	k__Bacteria.p__Actinobacteria.c__Actinobacteria.o__Actinomycetales.f__Micrococcaceae.g__Rothia.s__Rothia_mucilaginosa	-0.210935	6.83527e-06	0.0959384	-	-0.302304	-0.152959	0.103684	0.481932	-0.248665	-0.0922104	0.134027	0.999686	-0.234356	-0.194157	0.666647	0.898822	-0.238325	-0.097872	0.174476	0.999589	-0.23943	-0.070556	0.137299	0.997256
k__Bacteria.p__Bacteroidetes.c__Bacteroidia.o__Bacteroidales.f__Bacteroidaceae.g__Bacteroides.s__Bacteroides_vulgatus_with_k__Bacteria.p__Actinobacteria.c__Actinobacteria.o__Bifidobacteriales.f__Bifidobacteriaceae.g__Bifidobacterium.s__Bifidobacterium_adolescentis	k__Bacteria.p__Bacteroidetes.c__Bacteroidia.o__Bacteroidales.f__Bacteroidaceae.g__Bacteroides.s__Bacteroides_vulgatus	k__Bacteria.p__Actinobacteria.c__Actinobacteria.o__Bifidobacteriales.f__Bifidobacteriaceae.g__Bifidobacterium.s__Bifidobacterium_adolescentis	0.144554	0.00359911	0.781173	-	0.118168	0.178527	0.520094	0.822894	0.156447	0.113806	0.68388	0.999686	0.165995	0.168813	0.976128	0.997042	0.123536	0.189228	0.523541	0.999589	0.124167	0.199436	0.503498	0.997256
k__Bacteria.p__Bacteroidetes.c__Bacteroidia.o__Bacteroidales.f__Bacteroidaceae.g__Bacteroides.s__Bacteroides_vulgatus_with_k__Bacteria.p__Actinobacteria.c__Actinobacteria.o__Bifidobacteriales.f__Bifidobacteriaceae.g__Bifidobacterium.s__Bifidobacterium_longum	k__Bacteria.p__Bacteroidetes.c__Bacteroidia.o__Bacteroidales.f__Bacteroidaceae.g__Bacteroides.s__Bacteroides_vulgatus	k__Bacteria.p__Actinobacteria.c__Actinobacteria.o__Bifidobacteriales.f__Bifidobacteriaceae.g__Bifidobacterium.s__Bifidobacterium_longum	0.152024	0.002334	0.373198	-	0.207362	0.137217	0.451998	0.7796	0.0885942	0.299229	0.0385916	0.999686	0.202637	0.11695	0.363308	0.764709	0.176705	0.0478224	0.215546	0.999589	0.150097	0.0896336	0.595534	0.997256
k__Bacteria.p__Bacteroidetes.c__Bacteroidia.o__Bacteroidales.f__Bacteroidaceae.g__Bacteroides.s__Bacteroides_vulgatus_with_k__Bacteria.p__Actinobacteria.c__Actinobacteria.o__Coriobacteriales.f__Coriobacteriaceae.g__Collinsella.s__Collinsella_aerofaciens	k__Bacteria.p__Bacteroidetes.c__Bacteroidia.o__Bacteroidales.f__Bacteroidaceae.g__Bacteroides.s__Bacteroides_vulgatus	k__Bacteria.p__Actinobacteria.c__Actinobacteria.o__Coriobacteriales.f__Coriobacteriaceae.g__Collinsella.s__Collinsella_aerofaciens	0.309278	0	0.0207426	-	0.352509	0.261112	0.309372	0.672332	0.262294	0.405026	0.144683	0.999686	0.306401	0.27951	0.768503	0.933655	0.293549	0.389399	0.324585	0.999589	0.280591	0.395201	0.2803	0.997256
k__Bacteria.p__Bacteroidetes.c__Bacteroidia.o__Bacteroidales.f__Bacteroidaceae.g__Bacteroides.s__Bacteroides_vulgatus_with_k__Bacteria.p__Bacteroidetes.c__Bacteroidia.o__Bacteroidales.f__Bacteroidaceae.g__Bacteroides.s__Bacteroides_caccae	k__Bacteria.p__Bacteroidetes.c__Bacteroidia.o__Bacteroidales.f__Bacteroidaceae.g__Bacteroides.s__Bacteroides_vulgatus	k__Bacteria.p__Bacteroidetes.c__Bacteroidia.o__Bacteroidales.f__Bacteroidaceae.g__Bacteroides.s__Bacteroides_caccae	0.1665	0.000839907	0.00230994	-	0.173243	0.147557	0.783716	0.941892	0.156895	0.182268	0.807083	0.999686	0.142714	0.150191	0.936941	0.981326	0.170032	0.137914	0.756199	0.999589	0.17187	0.103534	0.547825	0.997256
k__Bacteria.p__Bacteroidetes.c__Bacteroidia.o__Bacteroidales.f__Bacteroidaceae.g__Bacteroides.s__Bacteroides_vulgatus_with_k__Bacteria.p__Bacteroidetes.c__Bacteroidia.o__Bacteroidales.f__Bacteroidaceae.g__Bacteroides.s__Bacteroides_uniformis	k__Bacteria.p__Bacteroidetes.c__Bacteroidia.o__Bacteroidales.f__Bacteroidaceae.g__Bacteroides.s__Bacteroides_vulgatus	k__Bacteria.p__Bacteroidetes.c__Bacteroidia.o__Bacteroidales.f__Bacteroidaceae.g__Bacteroides.s__Bacteroides_uniformis	0.324782	0	0.00353488	-	0.386886	0.277815	0.220211	0.597182	0.348609	0.228357	0.237697	0.999686	0.354587	0.288857	0.467443	0.8139	0.328444	0.300639	0.779889	0.999589	0.241044	0.496547	0.0121106	0.960738
k__Bacteria.p__Bacteroidetes.c__Bacteroidia.o__Bacteroidales.f__Bacteroidales_noname.g__Bacteroidales_noname.s__Bacteroidales_bacterium_ph8_with_k__Archaea.p__Euryarchaeota.c__Methanobacteria.o__Methanobacteriales.f__Methanobacteriaceae.g__Methanobrevibacter.s__Methanobrevibacter_smithii	k__Bacteria.p__Bacteroidetes.c__Bacteroidia.o__Bacteroidales.f__Bacteroidales_noname.g__Bacteroidales_noname.s__Bacteroidales_bacterium_ph8	k__Archaea.p__Euryarchaeota.c__Methanobacteria.o__Methanobacteriales.f__Methanobacteriaceae.g__Methanobrevibacter.s__Methanobrevibacter_smithii	0.199337	1.853e-05	0.291814	-	0.327026	0.0122613	0.000605116	0.0735839	0.226041	0.0856507	0.17955	0.999686	0.266623	0.0157599	0.0075488	0.279183	0.281875	0.00970919	0.00853809	0.999589	0.230508	0.0615808	0.137529	0.997256
k__Bacteria.p__Bacteroidetes.c__Bacteroidia.o__Bacteroidales.f__Bacteroidales_noname.g__Bacteroidales_noname.s__Bacteroidales_bacterium_ph8_with_k__Bacteria.p__Actinobacteria.c__Actinobacteria.o__Actinomycetales.f__Actinomycetaceae.g__Actinomyces.s__Actinomyces_graevenitzii	k__Bacteria.p__Bacteroidetes.c__Bacteroidia.o__Bacteroidales.f__Bacteroidales_noname.g__Bacteroidales_noname.s__Bacteroidales_bacterium_ph8	k__Bacteria.p__Actinobacteria.c__Actinobacteria.o__Actinomycetales.f__Actinomycetaceae.g__Actinomyces.s__Actinomyces_graevenitzii	-0.228615	0	0.189697	-	-0.320644	-0.177035	0.115678	0.500228	-0.257527	-0.129659	0.21897	0.999686	-0.256531	-0.152677	0.266353	0.713869	-0.191291	-0.335234	0.14853	0.999589	-0.206689	-0.291431	0.441304	0.997256
k__Bacteria.p__Bacteroidetes.c__Bacteroidia.o__Bacteroidales.f__Bacteroidales_noname.g__Bacteroidales_noname.s__Bacteroidales_bacterium_ph8_with_k__Bacteria.p__Actinobacteria.c__Actinobacteria.o__Actinomycetales.f__Actinomycetaceae.g__Actinomyces.s__Actinomyces_odontolyticus	k__Bacteria.p__Bacteroidetes.c__Bacteroidia.o__Bacteroidales.f__Bacteroidales_noname.g__Bacteroidales_noname.s__Bacteroidales_bacterium_ph8	k__Bacteria.p__Actinobacteria.c__Actinobacteria.o__Actinomycetales.f__Actinomycetaceae.g__Actinomyces.s__Actinomyces_odontolyticus	-0.184864	0.00014746	0.203542	-	-0.165172	-0.21555	0.588728	0.856583	-0.236855	-0.0127443	0.0325188	0.999686	-0.139773	-0.240188	0.283569	0.719264	-0.207395	-0.151261	0.586133	0.999589	-0.184968	-0.151758	0.768986	0.997256
k__Bacteria.p__Bacteroidetes.c__Bacteroidia.o__Bacteroidales.f__Bacteroidales_noname.g__Bacteroidales_noname.s__Bacteroidales_bacterium_ph8_with_k__Bacteria.p__Actinobacteria.c__Actinobacteria.o__Actinomycetales.f__Micrococcaceae.g__Rothia.s__Rothia_mucilaginosa	k__Bacteria.p__Bacteroidetes.c__Bacteroidia.o__Bacteroidales.f__Bacteroidales_noname.g__Bacteroidales_noname.s__Bacteroidales_bacterium_ph8	k__Bacteria.p__Actinobacteria.c__Actinobacteria.o__Actinomycetales.f__Micrococcaceae.g__Rothia.s__Rothia_mucilaginosa	-0.265719	0	0.204929	-	-0.356335	-0.255371	0.261355	0.637092	-0.277483	-0.25387	0.816809	0.999686	-0.329983	-0.232012	0.285001	0.720952	-0.287996	-0.321008	0.739656	0.999589	-0.261409	-0.3154	0.62054	0.997256
k__Bacteria.p__Bacteroidetes.c__Bacteroidia.o__Bacteroidales.f__Bacteroidales_noname.g__Bacteroidales_noname.s__Bacteroidales_bacterium_ph8_with_k__Bacteria.p__Actinobacteria.c__Actinobacteria.o__Bifidobacteriales.f__Bifidobacteriaceae.g__Bifidobacterium.s__Bifidobacterium_adolescentis	k__Bacteria.p__Bacteroidetes.c__Bacteroidia.o__Bacteroidales.f__Bacteroidales_noname.g__Bacteroidales_noname.s__Bacteroidales_bacterium_ph8	k__Bacteria.p__Actinobacteria.c__Actinobacteria.o__Bifidobacteriales.f__Bifidobacteriaceae.g__Bifidobacterium.s__Bifidobacterium_adolescentis	0.161571	0.00121491	0.0758525	-	0.179014	0.111723	0.472679	0.793367	0.119203	0.252682	0.194136	0.999686	0.232445	0.0468902	0.0489718	0.485922	0.115191	0.326443	0.0350092	0.999589	0.124303	0.365708	0.0254348	0.997256
k__Bacteria.p__Bacteroidetes.c__Bacteroidia.o__Bacteroidales.f__Bacteroidales_noname.g__Bacteroidales_noname.s__Bacteroidales_bacterium_ph8_with_k__Bacteria.p__Actinobacteria.c__Actinobacteria.o__Coriobacteriales.f__Coriobacteriaceae.g__Adlercreutzia.s__Adlercreutzia_equolifaciens	k__Bacteria.p__Bacteroidetes.c__Bacteroidia.o__Bacteroidales.f__Bacteroidales_noname.g__Bacteroidales_noname.s__Bacteroidales_bacterium_ph8	k__Bacteria.p__Actinobacteria.c__Actinobacteria.o__Coriobacteriales.f__Coriobacteriaceae.g__Adlercreutzia.s__Adlercreutzia_equolifaciens	0.31099	0	0.00343066	-	0.210097	0.39403	0.0421659	0.349336	0.276634	0.46476	0.0488249	0.999686	0.249368	0.390119	0.118577	0.587005	0.314828	0.40092	0.373462	0.999589	0.297911	0.350332	0.626386	0.997256
k__Bacteria.p__Bacteroidetes.c__Bacteroidia.o__Bacteroidales.f__Bacteroidales_noname.g__Bacteroidales_noname.s__Bacteroidales_bacterium_ph8_with_k__Bacteria.p__Actinobacteria.c__Actinobacteria.o__Coriobacteriales.f__Coriobacteriaceae.g__Collinsella.s__Collinsella_aerofaciens	k__Bacteria.p__Bacteroidetes.c__Bacteroidia.o__Bacteroidales.f__Bacteroidales_noname.g__Bacteroidales_noname.s__Bacteroidales_bacterium_ph8	k__Bacteria.p__Actinobacteria.c__Actinobacteria.o__Coriobacteriales.f__Coriobacteriaceae.g__Collinsella.s__Collinsella_aerofaciens	0.208218	1.32626e-05	0.0400486	-	0.255921	0.175457	0.383762	0.731733	0.243887	0.140491	0.320088	0.999686	0.24107	0.120844	0.200116	0.665669	0.186748	0.228231	0.684427	0.999589	0.178372	0.32296	0.185701	0.997256
k__Bacteria.p__Bacteroidetes.c__Bacteroidia.o__Bacteroidales.f__Bacteroidales_noname.g__Bacteroidales_noname.s__Bacteroidales_bacterium_ph8_with_k__Bacteria.p__Actinobacteria.c__Actinobacteria.o__Coriobacteriales.f__Coriobacteriaceae.g__Eggerthella.s__Eggerthella_lenta	k__Bacteria.p__Bacteroidetes.c__Bacteroidia.o__Bacteroidales.f__Bacteroidales_noname.g__Bacteroidales_noname.s__Bacteroidales_bacterium_ph8	k__Bacteria.p__Actinobacteria.c__Actinobacteria.o__Coriobacteriales.f__Coriobacteriaceae.g__Eggerthella.s__Eggerthella_lenta	-0.107164	0.0367622	0.389404	-	-0.0190038	-0.111595	0.327715	0.687833	-0.0970886	-0.156585	0.568965	0.999686	-0.114938	-0.0137246	0.287894	0.723028	-0.146516	-0.0304723	0.265673	0.999589	-0.127185	-0.000208531	0.266802	0.997256
k__Bacteria.p__Bacteroidetes.c__Bacteroidia.o__Bacteroidales.f__Bacteroidales_noname.g__Bacteroidales_noname.s__Bacteroidales_bacterium_ph8_with_k__Bacteria.p__Bacteroidetes.c__Bacteroidia.o__Bacteroidales.f__Bacteroidaceae.g__Bacteroides.s__Bacteroides_caccae	k__Bacteria.p__Bacteroidetes.c__Bacteroidia.o__Bacteroidales.f__Bacteroidales_noname.g__Bacteroidales_noname.s__Bacteroidales_bacterium_ph8	k__Bacteria.p__Bacteroidetes.c__Bacteroidia.o__Bacteroidales.f__Bacteroidaceae.g__Bacteroides.s__Bacteroides_caccae	0.168537	0.000698772	0.485413	-	0.121832	0.175575	0.566827	0.845616	0.137957	0.245211	0.297205	0.999686	0.131726	0.146527	0.875683	0.965866	0.148733	0.212561	0.533552	0.999589	0.205473	0.0318299	0.127727	0.997256
k__Bacteria.p__Bacteroidetes.c__Bacteroidia.o__Bacteroidales.f__Bacteroidales_noname.g__Bacteroidales_noname.s__Bacteroidales_bacterium_ph8_with_k__Bacteria.p__Bacteroidetes.c__Bacteroidia.o__Bacteroidales.f__Bacteroidaceae.g__Bacteroides.s__Bacteroides_uniformis	k__Bacteria.p__Bacteroidetes.c__Bacteroidia.o__Bacteroidales.f__Bacteroidales_noname.g__Bacteroidales_noname.s__Bacteroidales_bacterium_ph8	k__Bacteria.p__Bacteroidetes.c__Bacteroidia.o__Bacteroidales.f__Bacteroidaceae.g__Bacteroides.s__Bacteroides_uniformis	0.265268	0	0.0641707	-	0.400903	0.154185	0.00596601	0.1697	0.265253	0.230886	0.737358	0.999686	0.287066	0.149614	0.139719	0.617492	0.251444	0.2934	0.675755	0.999589	0.243653	0.285329	0.704855	0.997256
k__Bacteria.p__Bacteroidetes.c__Bacteroidia.o__Bacteroidales.f__Bacteroidales_noname.g__Bacteroidales_noname.s__Bacteroidales_bacterium_ph8_with_k__Bacteria.p__Bacteroidetes.c__Bacteroidia.o__Bacteroidales.f__Bacteroidaceae.g__Bacteroides.s__Bacteroides_vulgatus	k__Bacteria.p__Bacteroidetes.c__Bacteroidia.o__Bacteroidales.f__Bacteroidales_noname.g__Bacteroidales_noname.s__Bacteroidales_bacterium_ph8	k__Bacteria.p__Bacteroidetes.c__Bacteroidia.o__Bacteroidales.f__Bacteroidaceae.g__Bacteroides.s__Bacteroides_vulgatus	0.10414	0.0431957	0.122252	-	0.233633	0.0192672	0.0215779	0.278756	0.137994	-0.00159501	0.185018	0.999686	0.184407	-0.0148032	0.0355277	0.452492	0.0791769	0.176929	0.343926	0.999589	0.100078	0.101946	0.98692	0.997256
k__Bacteria.p__Bacteroidetes.c__Bacteroidia.o__Bacteroidales.f__Porphyromonadaceae.g__Barnesiella.s__Barnesiella_intestinihominis_with_k__Archaea.p__Euryarchaeota.c__Methanobacteria.o__Methanobacteriales.f__Methanobacteriaceae.g__Methanobrevibacter.s__Methanobrevibacter_smithii	k__Bacteria.p__Bacteroidetes.c__Bacteroidia.o__Bacteroidales.f__Porphyromonadaceae.g__Barnesiella.s__Barnesiella_intestinihominis	k__Archaea.p__Euryarchaeota.c__Methanobacteria.o__Methanobacteriales.f__Methanobacteriaceae.g__Methanobrevibacter.s__Methanobrevibacter_smithii	0.113597	0.0254504	0.483121	-	0.154979	0.0255339	0.169222	0.54641	0.090615	0.144631	0.605631	0.999686	0.126952	-0.0135169	0.139953	0.617492	0.100408	0.169846	0.501565	0.999589	0.129397	0.133427	0.971677	0.997256
k__Bacteria.p__Bacteroidetes.c__Bacteroidia.o__Bacteroidales.f__Porphyromonadaceae.g__Barnesiella.s__Barnesiella_intestinihominis_with_k__Bacteria.p__Actinobacteria.c__Actinobacteria.o__Actinomycetales.f__Actinomycetaceae.g__Actinomyces.s__Actinomyces_graevenitzii	k__Bacteria.p__Bacteroidetes.c__Bacteroidia.o__Bacteroidales.f__Porphyromonadaceae.g__Barnesiella.s__Barnesiella_intestinihominis	k__Bacteria.p__Actinobacteria.c__Actinobacteria.o__Actinomycetales.f__Actinomycetaceae.g__Actinomyces.s__Actinomyces_graevenitzii	-0.303914	0	0.0276347	-	-0.358269	-0.27859	0.373839	0.722655	-0.306358	-0.302121	0.966408	0.999686	-0.328083	-0.263454	0.478828	0.817309	-0.289019	-0.321855	0.740922	0.999589	-0.258006	-0.4243	0.113651	0.997256
k__Bacteria.p__Bacteroidetes.c__Bacteroidia.o__Bacteroidales.f__Porphyromonadaceae.g__Barnesiella.s__Barnesiella_intestinihominis_with_k__Bacteria.p__Actinobacteria.c__Actinobacteria.o__Actinomycetales.f__Actinomycetaceae.g__Actinomyces.s__Actinomyces_odontolyticus	k__Bacteria.p__Bacteroidetes.c__Bacteroidia.o__Bacteroidales.f__Porphyromonadaceae.g__Barnesiella.s__Barnesiella_intestinihominis	k__Bacteria.p__Actinobacteria.c__Actinobacteria.o__Actinomycetales.f__Actinomycetaceae.g__Actinomyces.s__Actinomyces_odontolyticus	-0.221193	0	0.0719667	-	-0.221403	-0.235132	0.881854	0.973344	-0.22879	-0.169949	0.570492	0.999686	-0.189265	-0.24977	0.515942	0.838611	-0.256321	-0.105248	0.143408	0.999589	-0.230765	-0.133045	0.3876	0.997256
k__Bacteria.p__Bacteroidetes.c__Bacteroidia.o__Bacteroidales.f__Porphyromonadaceae.g__Barnesiella.s__Barnesiella_intestinihominis_with_k__Bacteria.p__Actinobacteria.c__Actinobacteria.o__Actinomycetales.f__Micrococcaceae.g__Rothia.s__Rothia_mucilaginosa	k__Bacteria.p__Bacteroidetes.c__Bacteroidia.o__Bacteroidales.f__Porphyromonadaceae.g__Barnesiella.s__Barnesiella_intestinihominis	k__Bacteria.p__Actinobacteria.c__Actinobacteria.o__Actinomycetales.f__Micrococcaceae.g__Rothia.s__Rothia_mucilaginosa	-0.296248	0	0.0561516	-	-0.368491	-0.266839	0.256081	0.632787	-0.293485	-0.334268	0.682917	0.999686	-0.322841	-0.275153	0.600959	0.865305	-0.314068	-0.258399	0.579934	0.999589	-0.27805	-0.340539	0.563394	0.997256
k__Bacteria.p__Bacteroidetes.c__Bacteroidia.o__Bacteroidales.f__Porphyromonadaceae.g__Barnesiella.s__Barnesiella_intestinihominis_with_k__Bacteria.p__Actinobacteria.c__Actinobacteria.o__Bifidobacteriales.f__Bifidobacteriaceae.g__Bifidobacterium.s__Bifidobacterium_adolescentis	k__Bacteria.p__Bacteroidetes.c__Bacteroidia.o__Bacteroidales.f__Porphyromonadaceae.g__Barnesiella.s__Barnesiella_intestinihominis	k__Bacteria.p__Actinobacteria.c__Actinobacteria.o__Bifidobacteriales.f__Bifidobacteriaceae.g__Bifidobacterium.s__Bifidobacterium_adolescentis	0.215119	0	0.0180258	-	0.162199	0.212915	0.586435	0.856583	0.195709	0.251664	0.585126	0.999686	0.217454	0.187732	0.750737	0.927551	0.186773	0.289133	0.309952	0.999589	0.21165	0.19921	0.911701	0.997256
k__Bacteria.p__Bacteroidetes.c__Bacteroidia.o__Bacteroidales.f__Porphyromonadaceae.g__Barnesiella.s__Barnesiella_intestinihominis_with_k__Bacteria.p__Actinobacteria.c__Actinobacteria.o__Bifidobacteriales.f__Bifidobacteriaceae.g__Bifidobacterium.s__Bifidobacterium_bifidum	k__Bacteria.p__Bacteroidetes.c__Bacteroidia.o__Bacteroidales.f__Porphyromonadaceae.g__Barnesiella.s__Barnesiella_intestinihominis	k__Bacteria.p__Actinobacteria.c__Actinobacteria.o__Bifidobacteriales.f__Bifidobacteriaceae.g__Bifidobacterium.s__Bifidobacterium_bifidum	0.112546	0.0270218	0.151087	-	0.146266	0.0473697	0.293813	0.659289	0.0602769	0.177534	0.260693	0.999686	0.0863583	0.0881602	0.984896	0.998376	0.108249	0.0973967	0.916936	0.999589	0.071843	0.172478	0.37356	0.997256
k__Bacteria.p__Bacteroidetes.c__Bacteroidia.o__Bacteroidales.f__Porphyromonadaceae.g__Barnesiella.s__Barnesiella_intestinihominis_with_k__Bacteria.p__Actinobacteria.c__Actinobacteria.o__Coriobacteriales.f__Coriobacteriaceae.g__Collinsella.s__Collinsella_aerofaciens	k__Bacteria.p__Bacteroidetes.c__Bacteroidia.o__Bacteroidales.f__Porphyromonadaceae.g__Barnesiella.s__Barnesiella_intestinihominis	k__Bacteria.p__Actinobacteria.c__Actinobacteria.o__Coriobacteriales.f__Coriobacteriaceae.g__Collinsella.s__Collinsella_aerofaciens	0.301739	0	0.00633106	-	0.357485	0.244839	0.210568	0.583176	0.297727	0.333039	0.723573	0.999686	0.353601	0.231664	0.18147	0.643043	0.291856	0.350572	0.55111	0.999589	0.239154	0.483548	0.0171171	0.988473
k__Bacteria.p__Bacteroidetes.c__Bacteroidia.o__Bacteroidales.f__Porphyromonadaceae.g__Barnesiella.s__Barnesiella_intestinihominis_with_k__Bacteria.p__Actinobacteria.c__Actinobacteria.o__Coriobacteriales.f__Coriobacteriaceae.g__Eggerthella.s__Eggerthella_lenta	k__Bacteria.p__Bacteroidetes.c__Bacteroidia.o__Bacteroidales.f__Porphyromonadaceae.g__Barnesiella.s__Barnesiella_intestinihominis	k__Bacteria.p__Actinobacteria.c__Actinobacteria.o__Coriobacteriales.f__Coriobacteriaceae.g__Eggerthella.s__Eggerthella_lenta	-0.192098	6.39163e-05	0.741665	-	-0.141255	-0.188242	0.615678	0.861674	-0.189849	-0.200532	0.917771	0.999686	-0.191597	-0.14455	0.617378	0.877562	-0.226212	-0.17107	0.591457	0.999589	-0.208158	-0.14979	0.605476	0.997256
k__Bacteria.p__Bacteroidetes.c__Bacteroidia.o__Bacteroidales.f__Porphyromonadaceae.g__Barnesiella.s__Barnesiella_intestinihominis_with_k__Bacteria.p__Bacteroidetes.c__Bacteroidia.o__Bacteroidales.f__Bacteroidaceae.g__Bacteroides.s__Bacteroides_caccae	k__Bacteria.p__Bacteroidetes.c__Bacteroidia.o__Bacteroidales.f__Porphyromonadaceae.g__Barnesiella.s__Barnesiella_intestinihominis	k__Bacteria.p__Bacteroidetes.c__Bacteroidia.o__Bacteroidales.f__Bacteroidaceae.g__Bacteroides.s__Bacteroides_caccae	0.24855	0	0.479053	-	0.266297	0.212583	0.559066	0.843376	0.22406	0.295031	0.483816	0.999686	0.325171	0.140635	0.0462555	0.48296	0.251201	0.199562	0.61321	0.999589	0.258572	0.183858	0.505461	0.997256
k__Bacteria.p__Bacteroidetes.c__Bacteroidia.o__Bacteroidales.f__Porphyromonadaceae.g__Barnesiella.s__Barnesiella_intestinihominis_with_k__Bacteria.p__Bacteroidetes.c__Bacteroidia.o__Bacteroidales.f__Bacteroidaceae.g__Bacteroides.s__Bacteroides_uniformis	k__Bacteria.p__Bacteroidetes.c__Bacteroidia.o__Bacteroidales.f__Porphyromonadaceae.g__Barnesiella.s__Barnesiella_intestinihominis	k__Bacteria.p__Bacteroidetes.c__Bacteroidia.o__Bacteroidales.f__Bacteroidaceae.g__Bacteroides.s__Bacteroides_uniformis	0.312115	0	0.00917647	-	0.445967	0.215431	0.00888898	0.200688	0.273951	0.427359	0.113637	0.999686	0.369058	0.221536	0.105396	0.566835	0.28863	0.36658	0.42664	0.999589	0.299763	0.322015	0.837641	0.997256
k__Bacteria.p__Bacteroidetes.c__Bacteroidia.o__Bacteroidales.f__Porphyromonadaceae.g__Barnesiella.s__Barnesiella_intestinihominis_with_k__Bacteria.p__Bacteroidetes.c__Bacteroidia.o__Bacteroidales.f__Bacteroidaceae.g__Bacteroides.s__Bacteroides_vulgatus	k__Bacteria.p__Bacteroidetes.c__Bacteroidia.o__Bacteroidales.f__Porphyromonadaceae.g__Barnesiella.s__Barnesiella_intestinihominis	k__Bacteria.p__Bacteroidetes.c__Bacteroidia.o__Bacteroidales.f__Bacteroidaceae.g__Bacteroides.s__Bacteroides_vulgatus	0.1998	1.85759e-05	0.0069637	-	0.295322	0.124588	0.0636419	0.405435	0.213117	0.162474	0.625983	0.999686	0.279803	0.105743	0.0625284	0.523059	0.168789	0.314158	0.147245	0.999589	0.187848	0.197832	0.929166	0.997256
k__Bacteria.p__Bacteroidetes.c__Bacteroidia.o__Bacteroidales.f__Porphyromonadaceae.g__Barnesiella.s__Barnesiella_intestinihominis_with_k__Bacteria.p__Bacteroidetes.c__Bacteroidia.o__Bacteroidales.f__Bacteroidales_noname.g__Bacteroidales_noname.s__Bacteroidales_bacterium_ph8	k__Bacteria.p__Bacteroidetes.c__Bacteroidia.o__Bacteroidales.f__Porphyromonadaceae.g__Barnesiella.s__Barnesiella_intestinihominis	k__Bacteria.p__Bacteroidetes.c__Bacteroidia.o__Bacteroidales.f__Bacteroidales_noname.g__Bacteroidales_noname.s__Bacteroidales_bacterium_ph8	0.417221	0	0.124376	IBD	0.413381	0.366478	0.590397	0.856583	0.452931	0.303499	0.13131	0.999686	0.394546	0.311914	0.355134	0.761027	0.435657	0.33944	0.32263	0.999589	0.380912	0.511483	0.191369	0.997256
k__Bacteria.p__Bacteroidetes.c__Bacteroidia.o__Bacteroidales.f__Porphyromonadaceae.g__Parabacteroides.s__Parabacteroides_merdae_with_k__Bacteria.p__Actinobacteria.c__Actinobacteria.o__Actinomycetales.f__Actinomycetaceae.g__Actinomyces.s__Actinomyces_graevenitzii	k__Bacteria.p__Bacteroidetes.c__Bacteroidia.o__Bacteroidales.f__Porphyromonadaceae.g__Parabacteroides.s__Parabacteroides_merdae	k__Bacteria.p__Actinobacteria.c__Actinobacteria.o__Actinomycetales.f__Actinomycetaceae.g__Actinomyces.s__Actinomyces_graevenitzii	-0.178715	0.000328205	0.18206	-	-0.202318	-0.166904	0.703808	0.906107	-0.208773	-0.0892647	0.253572	0.999686	-0.219982	-0.144753	0.423048	0.791829	-0.174861	-0.187794	0.89987	0.999589	-0.147301	-0.264195	0.292394	0.997256
k__Bacteria.p__Bacteroidetes.c__Bacteroidia.o__Bacteroidales.f__Porphyromonadaceae.g__Parabacteroides.s__Parabacteroides_merdae_with_k__Bacteria.p__Actinobacteria.c__Actinobacteria.o__Actinomycetales.f__Actinomycetaceae.g__Actinomyces.s__Actinomyces_odontolyticus	k__Bacteria.p__Bacteroidetes.c__Bacteroidia.o__Bacteroidales.f__Porphyromonadaceae.g__Parabacteroides.s__Parabacteroides_merdae	k__Bacteria.p__Actinobacteria.c__Actinobacteria.o__Actinomycetales.f__Actinomycetaceae.g__Actinomyces.s__Actinomyces_odontolyticus	-0.165198	0.000933091	0.332627	-	-0.223509	-0.138218	0.359402	0.709929	-0.183465	-0.14279	0.696563	0.999686	-0.202148	-0.143734	0.534682	0.846252	-0.16051	-0.194871	0.738066	0.999589	-0.148515	-0.231279	0.459083	0.997256
k__Bacteria.p__Bacteroidetes.c__Bacteroidia.o__Bacteroidales.f__Porphyromonadaceae.g__Parabacteroides.s__Parabacteroides_merdae_with_k__Bacteria.p__Actinobacteria.c__Actinobacteria.o__Actinomycetales.f__Micrococcaceae.g__Rothia.s__Rothia_mucilaginosa	k__Bacteria.p__Bacteroidetes.c__Bacteroidia.o__Bacteroidales.f__Porphyromonadaceae.g__Parabacteroides.s__Parabacteroides_merdae	k__Bacteria.p__Actinobacteria.c__Actinobacteria.o__Actinomycetales.f__Micrococcaceae.g__Rothia.s__Rothia_mucilaginosa	-0.195058	3.57569e-05	0.220863	-	-0.204815	-0.179622	0.786548	0.942301	-0.191602	-0.1679	0.819638	0.999686	-0.186818	-0.190788	0.966251	0.992219	-0.178672	-0.268564	0.374941	0.999589	-0.148238	-0.372386	0.0374223	0.997256
k__Bacteria.p__Bacteroidetes.c__Bacteroidia.o__Bacteroidales.f__Porphyromonadaceae.g__Parabacteroides.s__Parabacteroides_merdae_with_k__Bacteria.p__Actinobacteria.c__Actinobacteria.o__Bifidobacteriales.f__Bifidobacteriaceae.g__Bifidobacterium.s__Bifidobacterium_adolescentis	k__Bacteria.p__Bacteroidetes.c__Bacteroidia.o__Bacteroidales.f__Porphyromonadaceae.g__Parabacteroides.s__Parabacteroides_merdae	k__Bacteria.p__Actinobacteria.c__Actinobacteria.o__Bifidobacteriales.f__Bifidobacteriaceae.g__Bifidobacterium.s__Bifidobacterium_adolescentis	0.189549	8.49377e-05	0.225759	-	0.267978	0.10951	0.0869245	0.458479	0.211695	0.0358687	0.0937946	0.999686	0.250489	0.116164	0.151948	0.620577	0.14468	0.355645	0.0336029	0.999589	0.162159	0.287125	0.25752	0.997256
k__Bacteria.p__Bacteroidetes.c__Bacteroidia.o__Bacteroidales.f__Porphyromonadaceae.g__Parabacteroides.s__Parabacteroides_merdae_with_k__Bacteria.p__Bacteroidetes.c__Bacteroidia.o__Bacteroidales.f__Bacteroidaceae.g__Bacteroides.s__Bacteroides_caccae	k__Bacteria.p__Bacteroidetes.c__Bacteroidia.o__Bacteroidales.f__Porphyromonadaceae.g__Parabacteroides.s__Parabacteroides_merdae	k__Bacteria.p__Bacteroidetes.c__Bacteroidia.o__Bacteroidales.f__Bacteroidaceae.g__Bacteroides.s__Bacteroides_caccae	0.251046	0	0.578275	-	0.269826	0.236783	0.718508	0.910434	0.259934	0.223499	0.722649	0.999686	0.289287	0.178668	0.233241	0.699108	0.270282	0.218502	0.610653	0.999589	0.268656	0.0960565	0.127604	0.997256
k__Bacteria.p__Bacteroidetes.c__Bacteroidia.o__Bacteroidales.f__Porphyromonadaceae.g__Parabacteroides.s__Parabacteroides_merdae_with_k__Bacteria.p__Bacteroidetes.c__Bacteroidia.o__Bacteroidales.f__Bacteroidaceae.g__Bacteroides.s__Bacteroides_fragilis	k__Bacteria.p__Bacteroidetes.c__Bacteroidia.o__Bacteroidales.f__Porphyromonadaceae.g__Parabacteroides.s__Parabacteroides_merdae	k__Bacteria.p__Bacteroidetes.c__Bacteroidia.o__Bacteroidales.f__Bacteroidaceae.g__Bacteroides.s__Bacteroides_fragilis	-0.107817	0.0354424	0.160301	500FG	-0.0167213	-0.151178	0.154375	0.533105	-0.0930474	-0.138125	0.666759	0.999686	-0.139534	-0.0686358	0.455398	0.805742	-0.125295	-0.0153806	0.292238	0.999589	-0.158348	0.104797	0.0206896	0.997256
k__Bacteria.p__Bacteroidetes.c__Bacteroidia.o__Bacteroidales.f__Porphyromonadaceae.g__Parabacteroides.s__Parabacteroides_merdae_with_k__Bacteria.p__Bacteroidetes.c__Bacteroidia.o__Bacteroidales.f__Bacteroidaceae.g__Bacteroides.s__Bacteroides_massiliensis	k__Bacteria.p__Bacteroidetes.c__Bacteroidia.o__Bacteroidales.f__Porphyromonadaceae.g__Parabacteroides.s__Parabacteroides_merdae	k__Bacteria.p__Bacteroidetes.c__Bacteroidia.o__Bacteroidales.f__Bacteroidaceae.g__Bacteroides.s__Bacteroides_massiliensis	0.170508	0.000539122	0.601234	-	0.107572	0.218401	0.236393	0.611832	0.21773	0.0211092	0.0609444	0.999686	0.170219	0.182089	0.899554	0.972077	0.164546	0.174173	0.925555	0.999589	0.157105	0.201209	0.694696	0.997256
k__Bacteria.p__Bacteroidetes.c__Bacteroidia.o__Bacteroidales.f__Porphyromonadaceae.g__Parabacteroides.s__Parabacteroides_merdae_with_k__Bacteria.p__Bacteroidetes.c__Bacteroidia.o__Bacteroidales.f__Bacteroidaceae.g__Bacteroides.s__Bacteroides_uniformis	k__Bacteria.p__Bacteroidetes.c__Bacteroidia.o__Bacteroidales.f__Porphyromonadaceae.g__Parabacteroides.s__Parabacteroides_merdae	k__Bacteria.p__Bacteroidetes.c__Bacteroidia.o__Bacteroidales.f__Bacteroidaceae.g__Bacteroides.s__Bacteroides_uniformis	0.268048	0	0.0256777	-	0.356911	0.201677	0.0858565	0.456001	0.276901	0.217564	0.563199	0.999686	0.316522	0.210648	0.250259	0.706256	0.280336	0.266177	0.888185	0.999589	0.255294	0.27434	0.862845	0.997256
k__Bacteria.p__Bacteroidetes.c__Bacteroidia.o__Bacteroidales.f__Porphyromonadaceae.g__Parabacteroides.s__Parabacteroides_merdae_with_k__Bacteria.p__Bacteroidetes.c__Bacteroidia.o__Bacteroidales.f__Bacteroidaceae.g__Bacteroides.s__Bacteroides_vulgatus	k__Bacteria.p__Bacteroidetes.c__Bacteroidia.o__Bacteroidales.f__Porphyromonadaceae.g__Parabacteroides.s__Parabacteroides_merdae	k__Bacteria.p__Bacteroidetes.c__Bacteroidia.o__Bacteroidales.f__Bacteroidaceae.g__Bacteroides.s__Bacteroides_vulgatus	0.184036	0.000146659	0.006633	-	0.261389	0.113823	0.111233	0.493781	0.168352	0.226498	0.572853	0.999686	0.223542	0.158764	0.489624	0.818518	0.187549	0.217846	0.766984	0.999589	0.186194	0.15548	0.785802	0.997256
k__Bacteria.p__Bacteroidetes.c__Bacteroidia.o__Bacteroidales.f__Porphyromonadaceae.g__Parabacteroides.s__Parabacteroides_merdae_with_k__Bacteria.p__Bacteroidetes.c__Bacteroidia.o__Bacteroidales.f__Bacteroidales_noname.g__Bacteroidales_noname.s__Bacteroidales_bacterium_ph8	k__Bacteria.p__Bacteroidetes.c__Bacteroidia.o__Bacteroidales.f__Porphyromonadaceae.g__Parabacteroides.s__Parabacteroides_merdae	k__Bacteria.p__Bacteroidetes.c__Bacteroidia.o__Bacteroidales.f__Bacteroidales_noname.g__Bacteroidales_noname.s__Bacteroidales_bacterium_ph8	0.208037	1.32275e-05	0.167042	-	0.302592	0.151398	0.0994931	0.47737	0.24179	0.100912	0.177166	0.999686	0.278502	0.134542	0.122813	0.594955	0.185872	0.275806	0.373799	0.999589	0.19242	0.284396	0.404419	0.997256
k__Bacteria.p__Bacteroidetes.c__Bacteroidia.o__Bacteroidales.f__Porphyromonadaceae.g__Parabacteroides.s__Parabacteroides_merdae_with_k__Bacteria.p__Bacteroidetes.c__Bacteroidia.o__Bacteroidales.f__Porphyromonadaceae.g__Barnesiella.s__Barnesiella_intestinihominis	k__Bacteria.p__Bacteroidetes.c__Bacteroidia.o__Bacteroidales.f__Porphyromonadaceae.g__Parabacteroides.s__Parabacteroides_merdae	k__Bacteria.p__Bacteroidetes.c__Bacteroidia.o__Bacteroidales.f__Porphyromonadaceae.g__Barnesiella.s__Barnesiella_intestinihominis	0.232101	0	0.293054	-	0.334872	0.128602	0.0238803	0.289732	0.221769	0.232081	0.920052	0.999686	0.315442	0.117755	0.0333183	0.432969	0.25385	0.15704	0.346015	0.999589	0.213153	0.270049	0.606938	0.997256
k__Bacteria.p__Bacteroidetes.c__Bacteroidia.o__Bacteroidales.f__Prevotellaceae.g__Paraprevotella.s__Paraprevotella_clara_with_k__Archaea.p__Euryarchaeota.c__Methanobacteria.o__Methanobacteriales.f__Methanobacteriaceae.g__Methanobrevibacter.s__Methanobrevibacter_smithii	k__Bacteria.p__Bacteroidetes.c__Bacteroidia.o__Bacteroidales.f__Prevotellaceae.g__Paraprevotella.s__Paraprevotella_clara	k__Archaea.p__Euryarchaeota.c__Methanobacteria.o__Methanobacteriales.f__Methanobacteriaceae.g__Methanobrevibacter.s__Methanobrevibacter_smithii	0.107282	0.0365195	0.820214	-	0.0588332	0.108564	0.598825	0.856583	0.155035	-0.112292	0.0107045	0.999686	0.068169	0.0339132	0.719565	0.914086	0.0969507	0.125738	0.781617	0.999589	0.0999923	0.113063	0.908581	0.997256
k__Bacteria.p__Bacteroidetes.c__Bacteroidia.o__Bacteroidales.f__Prevotellaceae.g__Paraprevotella.s__Paraprevotella_clara_with_k__Bacteria.p__Actinobacteria.c__Actinobacteria.o__Coriobacteriales.f__Coriobacteriaceae.g__Adlercreutzia.s__Adlercreutzia_equolifaciens	k__Bacteria.p__Bacteroidetes.c__Bacteroidia.o__Bacteroidales.f__Prevotellaceae.g__Paraprevotella.s__Paraprevotella_clara	k__Bacteria.p__Actinobacteria.c__Actinobacteria.o__Coriobacteriales.f__Coriobacteriaceae.g__Adlercreutzia.s__Adlercreutzia_equolifaciens	-0.139348	0.00523792	0.471087	-	-0.0522087	-0.186467	0.153671	0.533105	-0.189697	0.0812477	0.00974785	0.999686	-0.0842007	-0.1777	0.322927	0.741175	-0.178167	-0.0530558	0.229153	0.999589	-0.143823	-0.124677	0.866133	0.997256
k__Bacteria.p__Bacteroidetes.c__Bacteroidia.o__Bacteroidales.f__Prevotellaceae.g__Paraprevotella.s__Paraprevotella_clara_with_k__Bacteria.p__Actinobacteria.c__Actinobacteria.o__Coriobacteriales.f__Coriobacteriaceae.g__Collinsella.s__Collinsella_aerofaciens	k__Bacteria.p__Bacteroidetes.c__Bacteroidia.o__Bacteroidales.f__Prevotellaceae.g__Paraprevotella.s__Paraprevotella_clara	k__Bacteria.p__Actinobacteria.c__Actinobacteria.o__Coriobacteriales.f__Coriobacteriaceae.g__Collinsella.s__Collinsella_aerofaciens	0.118445	0.0190651	0.166834	300OB	0.150789	0.069151	0.385725	0.733245	0.121951	0.0835734	0.714964	0.999686	0.154664	0.0638932	0.338796	0.751764	0.138271	0.0252419	0.278491	0.999589	0.111066	0.115545	0.968594	0.997256
k__Bacteria.p__Bacteroidetes.c__Bacteroidia.o__Bacteroidales.f__Prevotellaceae.g__Paraprevotella.s__Paraprevotella_clara_with_k__Bacteria.p__Actinobacteria.c__Actinobacteria.o__Coriobacteriales.f__Coriobacteriaceae.g__Eggerthella.s__Eggerthella_lenta	k__Bacteria.p__Bacteroidetes.c__Bacteroidia.o__Bacteroidales.f__Prevotellaceae.g__Paraprevotella.s__Paraprevotella_clara	k__Bacteria.p__Actinobacteria.c__Actinobacteria.o__Coriobacteriales.f__Coriobacteriaceae.g__Eggerthella.s__Eggerthella_lenta	-0.154253	0.00198861	0.336732	-	-0.129545	-0.147194	0.851003	0.963116	-0.136931	-0.176581	0.703195	0.999686	-0.152999	-0.141439	0.902645	0.973066	-0.117359	-0.258425	0.165764	0.999589	-0.168129	-0.038945	0.257715	0.997256
k__Bacteria.p__Bacteroidetes.c__Bacteroidia.o__Bacteroidales.f__Prevotellaceae.g__Paraprevotella.s__Paraprevotella_clara_with_k__Bacteria.p__Actinobacteria.c__Actinobacteria.o__Coriobacteriales.f__Coriobacteriaceae.g__Gordonibacter.s__Gordonibacter_pamelaeae	k__Bacteria.p__Bacteroidetes.c__Bacteroidia.o__Bacteroidales.f__Prevotellaceae.g__Paraprevotella.s__Paraprevotella_clara	k__Bacteria.p__Actinobacteria.c__Actinobacteria.o__Coriobacteriales.f__Coriobacteriaceae.g__Gordonibacter.s__Gordonibacter_pamelaeae	-0.243056	0	0.665271	-	-0.211142	-0.252651	0.653033	0.878722	-0.254066	-0.170983	0.422311	0.999686	-0.217785	-0.261274	0.63903	0.889062	-0.276133	-0.137517	0.177498	0.999589	-0.23215	-0.25363	0.846425	0.997256
k__Bacteria.p__Bacteroidetes.c__Bacteroidia.o__Bacteroidales.f__Prevotellaceae.g__Paraprevotella.s__Paraprevotella_clara_with_k__Bacteria.p__Bacteroidetes.c__Bacteroidia.o__Bacteroidales.f__Bacteroidaceae.g__Bacteroides.s__Bacteroides_caccae	k__Bacteria.p__Bacteroidetes.c__Bacteroidia.o__Bacteroidales.f__Prevotellaceae.g__Paraprevotella.s__Paraprevotella_clara	k__Bacteria.p__Bacteroidetes.c__Bacteroidia.o__Bacteroidales.f__Bacteroidaceae.g__Bacteroides.s__Bacteroides_caccae	0.182813	0.000171674	0.26941	-	0.130071	0.191644	0.510929	0.815449	0.180005	0.185175	0.960263	0.999686	0.166827	0.187917	0.822507	0.954452	0.15205	0.251038	0.330869	0.999589	0.153767	0.280813	0.250551	0.997256
k__Bacteria.p__Bacteroidetes.c__Bacteroidia.o__Bacteroidales.f__Prevotellaceae.g__Paraprevotella.s__Paraprevotella_clara_with_k__Bacteria.p__Bacteroidetes.c__Bacteroidia.o__Bacteroidales.f__Bacteroidaceae.g__Bacteroides.s__Bacteroides_massiliensis	k__Bacteria.p__Bacteroidetes.c__Bacteroidia.o__Bacteroidales.f__Prevotellaceae.g__Paraprevotella.s__Paraprevotella_clara	k__Bacteria.p__Bacteroidetes.c__Bacteroidia.o__Bacteroidales.f__Bacteroidaceae.g__Bacteroides.s__Bacteroides_massiliensis	0.167881	0.000737782	0.517146	-	0.189716	0.17011	0.83351	0.955997	0.169223	0.222661	0.60455	0.999686	0.212215	0.166397	0.625259	0.88288	0.149604	0.242967	0.359878	0.999589	0.15202	0.191771	0.723976	0.997256
k__Bacteria.p__Bacteroidetes.c__Bacteroidia.o__Bacteroidales.f__Prevotellaceae.g__Paraprevotella.s__Paraprevotella_clara_with_k__Bacteria.p__Bacteroidetes.c__Bacteroidia.o__Bacteroidales.f__Bacteroidaceae.g__Bacteroides.s__Bacteroides_vulgatus	k__Bacteria.p__Bacteroidetes.c__Bacteroidia.o__Bacteroidales.f__Prevotellaceae.g__Paraprevotella.s__Paraprevotella_clara	k__Bacteria.p__Bacteroidetes.c__Bacteroidia.o__Bacteroidales.f__Bacteroidaceae.g__Bacteroides.s__Bacteroides_vulgatus	0.101896	0.048701	0.185131	-	0.0663699	0.0691201	0.976817	0.999061	0.0793561	0.109658	0.772895	0.999686	0.0636249	0.103149	0.677973	0.899414	0.0752748	0.122964	0.646309	0.999589	0.0981239	0.089679	0.940974	0.997256
k__Bacteria.p__Bacteroidetes.c__Bacteroidia.o__Bacteroidales.f__Prevotellaceae.g__Paraprevotella.s__Paraprevotella_clara_with_k__Bacteria.p__Bacteroidetes.c__Bacteroidia.o__Bacteroidales.f__Porphyromonadaceae.g__Parabacteroides.s__Parabacteroides_merdae	k__Bacteria.p__Bacteroidetes.c__Bacteroidia.o__Bacteroidales.f__Prevotellaceae.g__Paraprevotella.s__Paraprevotella_clara	k__Bacteria.p__Bacteroidetes.c__Bacteroidia.o__Bacteroidales.f__Porphyromonadaceae.g__Parabacteroides.s__Parabacteroides_merdae	0.267192	0	0.574951	-	0.256342	0.271133	0.871617	0.96959	0.240978	0.296235	0.585151	0.999686	0.295636	0.212492	0.368054	0.768046	0.290666	0.231075	0.556413	0.999589	0.283806	0.164361	0.287742	0.997256
k__Bacteria.p__Bacteroidetes.c__Bacteroidia.o__Bacteroidales.f__Prevotellaceae.g__Paraprevotella.s__Paraprevotella_xylaniphila_with_k__Bacteria.p__Actinobacteria.c__Actinobacteria.o__Actinomycetales.f__Actinomycetaceae.g__Actinomyces.s__Actinomyces_graevenitzii	k__Bacteria.p__Bacteroidetes.c__Bacteroidia.o__Bacteroidales.f__Prevotellaceae.g__Paraprevotella.s__Paraprevotella_xylaniphila	k__Bacteria.p__Actinobacteria.c__Actinobacteria.o__Actinomycetales.f__Actinomycetaceae.g__Actinomyces.s__Actinomyces_graevenitzii	0.104765	0.0417905	0.0499399	-	0.126943	0.0978382	0.757379	0.926369	0.106237	0.109869	0.972391	0.999686	0.0832141	0.134748	0.587228	0.858545	0.143589	0.0808561	0.54656	0.999589	0.110256	0.122176	0.916505	0.997256
k__Bacteria.p__Bacteroidetes.c__Bacteroidia.o__Bacteroidales.f__Prevotellaceae.g__Paraprevotella.s__Paraprevotella_xylaniphila_with_k__Bacteria.p__Actinobacteria.c__Actinobacteria.o__Actinomycetales.f__Micrococcaceae.g__Rothia.s__Rothia_mucilaginosa	k__Bacteria.p__Bacteroidetes.c__Bacteroidia.o__Bacteroidales.f__Prevotellaceae.g__Paraprevotella.s__Paraprevotella_xylaniphila	k__Bacteria.p__Actinobacteria.c__Actinobacteria.o__Actinomycetales.f__Micrococcaceae.g__Rothia.s__Rothia_mucilaginosa	0.105711	0.0396774	0.0989405	-	0.174378	0.0888695	0.362178	0.711856	0.113071	0.151708	0.711512	0.999686	0.168464	0.0701476	0.29954	0.734033	0.159971	0.101331	0.572251	0.999589	0.114087	0.0628074	0.653411	0.997256
k__Bacteria.p__Bacteroidetes.c__Bacteroidia.o__Bacteroidales.f__Prevotellaceae.g__Paraprevotella.s__Paraprevotella_xylaniphila_with_k__Bacteria.p__Actinobacteria.c__Actinobacteria.o__Coriobacteriales.f__Coriobacteriaceae.g__Adlercreutzia.s__Adlercreutzia_equolifaciens	k__Bacteria.p__Bacteroidetes.c__Bacteroidia.o__Bacteroidales.f__Prevotellaceae.g__Paraprevotella.s__Paraprevotella_xylaniphila	k__Bacteria.p__Actinobacteria.c__Actinobacteria.o__Coriobacteriales.f__Coriobacteriaceae.g__Adlercreutzia.s__Adlercreutzia_equolifaciens	-0.165446	0.000919067	0.223387	-	-0.0607344	-0.229112	0.0724393	0.42927	-0.172835	-0.0836151	0.395	0.999686	-0.122321	-0.208737	0.358469	0.761746	-0.184245	-0.133488	0.623599	0.999589	-0.164671	-0.0353722	0.257396	0.997256
k__Bacteria.p__Bacteroidetes.c__Bacteroidia.o__Bacteroidales.f__Prevotellaceae.g__Paraprevotella.s__Paraprevotella_xylaniphila_with_k__Bacteria.p__Actinobacteria.c__Actinobacteria.o__Coriobacteriales.f__Coriobacteriaceae.g__Gordonibacter.s__Gordonibacter_pamelaeae	k__Bacteria.p__Bacteroidetes.c__Bacteroidia.o__Bacteroidales.f__Prevotellaceae.g__Paraprevotella.s__Paraprevotella_xylaniphila	k__Bacteria.p__Actinobacteria.c__Actinobacteria.o__Coriobacteriales.f__Coriobacteriaceae.g__Gordonibacter.s__Gordonibacter_pamelaeae	-0.235716	0	0.248615	-	-0.229785	-0.231228	0.987526	0.999111	-0.222444	-0.252987	0.765325	0.999686	-0.253119	-0.210596	0.647289	0.890117	-0.25835	-0.161526	0.345527	0.999589	-0.262694	-0.120082	0.207239	0.997256
k__Bacteria.p__Bacteroidetes.c__Bacteroidia.o__Bacteroidales.f__Prevotellaceae.g__Paraprevotella.s__Paraprevotella_xylaniphila_with_k__Bacteria.p__Bacteroidetes.c__Bacteroidia.o__Bacteroidales.f__Porphyromonadaceae.g__Parabacteroides.s__Parabacteroides_merdae	k__Bacteria.p__Bacteroidetes.c__Bacteroidia.o__Bacteroidales.f__Prevotellaceae.g__Paraprevotella.s__Paraprevotella_xylaniphila	k__Bacteria.p__Bacteroidetes.c__Bacteroidia.o__Bacteroidales.f__Porphyromonadaceae.g__Parabacteroides.s__Parabacteroides_merdae	0.125384	0.0126259	0.508934	-	0.00820029	0.15063	0.131411	0.513605	0.110033	0.112977	0.977614	0.999686	0.100798	0.0878867	0.892027	0.969676	0.17036	0.0114295	0.127128	0.999589	0.145174	0.0309627	0.31746	0.997256
k__Bacteria.p__Bacteroidetes.c__Bacteroidia.o__Bacteroidales.f__Prevotellaceae.g__Paraprevotella.s__Paraprevotella_xylaniphila_with_k__Bacteria.p__Bacteroidetes.c__Bacteroidia.o__Bacteroidales.f__Prevotellaceae.g__Paraprevotella.s__Paraprevotella_clara	k__Bacteria.p__Bacteroidetes.c__Bacteroidia.o__Bacteroidales.f__Prevotellaceae.g__Paraprevotella.s__Paraprevotella_xylaniphila	k__Bacteria.p__Bacteroidetes.c__Bacteroidia.o__Bacteroidales.f__Prevotellaceae.g__Paraprevotella.s__Paraprevotella_clara	0.634991	0	0.0010625	-	0.523965	0.708965	0.0142252	0.233439	0.664756	0.46964	0.0299478	0.999686	0.590361	0.657197	0.369643	0.768046	0.68022	0.467462	0.01631	0.999589	0.64195	0.640825	0.989783	0.997256
k__Bacteria.p__Bacteroidetes.c__Bacteroidia.o__Bacteroidales.f__Prevotellaceae.g__Paraprevotella.s__Paraprevotella_xylaniphila_with_k__Bacteria.p__Bacteroidetes.c__Bacteroidia.o__Bacteroidales.f__Prevotellaceae.g__Prevotella.s__Prevotella_copri	k__Bacteria.p__Bacteroidetes.c__Bacteroidia.o__Bacteroidales.f__Prevotellaceae.g__Paraprevotella.s__Paraprevotella_xylaniphila	k__Bacteria.p__Bacteroidetes.c__Bacteroidia.o__Bacteroidales.f__Prevotellaceae.g__Prevotella.s__Prevotella_copri	0.11692	0.0208585	0.0337468	-	0.0717005	0.145713	0.432526	0.769157	0.101693	0.0975426	0.968485	0.999686	0.0609146	0.143201	0.386129	0.777691	0.0970614	0.232081	0.187128	0.999589	0.112977	0.209559	0.389963	0.997256
k__Bacteria.p__Bacteroidetes.c__Bacteroidia.o__Bacteroidales.f__Prevotellaceae.g__Paraprevotella.s__Paraprevotella_xylaniphila_with_k__Bacteria.p__Bacteroidetes.c__Bacteroidia.o__Bacteroidales.f__Rikenellaceae.g__Alistipes.s__Alistipes_onderdonkii	k__Bacteria.p__Bacteroidetes.c__Bacteroidia.o__Bacteroidales.f__Prevotellaceae.g__Paraprevotella.s__Paraprevotella_xylaniphila	k__Bacteria.p__Bacteroidetes.c__Bacteroidia.o__Bacteroidales.f__Rikenellaceae.g__Alistipes.s__Alistipes_onderdonkii	-0.143574	0.0038257	0.223546	-	-0.128055	-0.204318	0.415102	0.761764	-0.151408	-0.145444	0.954449	0.999686	-0.0948496	-0.23813	0.127085	0.602048	-0.167408	-0.110224	0.581437	0.999589	-0.173371	0.00195832	0.124677	0.997256
k__Bacteria.p__Bacteroidetes.c__Bacteroidia.o__Bacteroidales.f__Prevotellaceae.g__Paraprevotella.s__Paraprevotella_xylaniphila_with_k__Bacteria.p__Bacteroidetes.c__Bacteroidia.o__Bacteroidales.f__Rikenellaceae.g__Alistipes.s__Alistipes_senegalensis	k__Bacteria.p__Bacteroidetes.c__Bacteroidia.o__Bacteroidales.f__Prevotellaceae.g__Paraprevotella.s__Paraprevotella_xylaniphila	k__Bacteria.p__Bacteroidetes.c__Bacteroidia.o__Bacteroidales.f__Rikenellaceae.g__Alistipes.s__Alistipes_senegalensis	0.120073	0.0172883	0.535747	-	0.143586	0.0942854	0.600333	0.856583	0.113104	0.122774	0.926478	0.999686	0.21777	0.00877685	0.0269198	0.400605	0.115885	0.0726107	0.677914	0.999589	0.106444	0.214423	0.336141	0.997256
k__Bacteria.p__Bacteroidetes.c__Bacteroidia.o__Bacteroidales.f__Prevotellaceae.g__Paraprevotella.s__Paraprevotella_xylaniphila_with_k__Bacteria.p__Firmicutes.c__Clostridia.o__Clostridiales.f__Clostridiaceae.g__Clostridium.s__Clostridium_leptum	k__Bacteria.p__Bacteroidetes.c__Bacteroidia.o__Bacteroidales.f__Prevotellaceae.g__Paraprevotella.s__Paraprevotella_xylaniphila	k__Bacteria.p__Firmicutes.c__Clostridia.o__Clostridiales.f__Clostridiaceae.g__Clostridium.s__Clostridium_leptum	-0.152948	0.00219904	0.21352	-	-0.0655261	-0.20253	0.14472	0.522506	-0.1554	-0.197228	0.686633	0.999686	-0.0559489	-0.245072	0.0441421	0.48296	-0.178401	-0.171975	0.95025	0.999589	-0.173156	-0.0479855	0.272563	0.997256
k__Bacteria.p__Bacteroidetes.c__Bacteroidia.o__Bacteroidales.f__Prevotellaceae.g__Paraprevotella.s__Paraprevotella_xylaniphila_with_k__Bacteria.p__Firmicutes.c__Clostridia.o__Clostridiales.f__Eubacteriaceae.g__Eubacterium.s__Eubacterium_eligens	k__Bacteria.p__Bacteroidetes.c__Bacteroidia.o__Bacteroidales.f__Prevotellaceae.g__Paraprevotella.s__Paraprevotella_xylaniphila	k__Bacteria.p__Firmicutes.c__Clostridia.o__Clostridiales.f__Eubacteriaceae.g__Eubacterium.s__Eubacterium_eligens	-0.104131	0.0432054	0.0200103	-	-0.085599	-0.0784902	0.940053	0.99297	-0.0647172	-0.127318	0.550508	0.999686	-0.105654	-0.065889	0.676102	0.898822	-0.0996638	-0.112835	0.89918	0.999589	-0.0819522	-0.17542	0.408273	0.997256
k__Bacteria.p__Bacteroidetes.c__Bacteroidia.o__Bacteroidales.f__Prevotellaceae.g__Paraprevotella.s__Paraprevotella_xylaniphila_with_k__Bacteria.p__Firmicutes.c__Clostridia.o__Clostridiales.f__Eubacteriaceae.g__Eubacterium.s__Eubacterium_hallii	k__Bacteria.p__Bacteroidetes.c__Bacteroidia.o__Bacteroidales.f__Prevotellaceae.g__Paraprevotella.s__Paraprevotella_xylaniphila	k__Bacteria.p__Firmicutes.c__Clostridia.o__Clostridiales.f__Eubacteriaceae.g__Eubacterium.s__Eubacterium_hallii	-0.131592	0.00874119	0.499281	-	-0.121015	-0.164392	0.644175	0.876423	-0.128086	-0.161967	0.745293	0.999686	-0.100155	-0.190382	0.339206	0.751764	-0.136395	-0.144235	0.939631	0.999589	-0.0931483	-0.267768	0.115962	0.997256
k__Bacteria.p__Bacteroidetes.c__Bacteroidia.o__Bacteroidales.f__Prevotellaceae.g__Paraprevotella.s__Paraprevotella_xylaniphila_with_k__Bacteria.p__Firmicutes.c__Clostridia.o__Clostridiales.f__Eubacteriaceae.g__Eubacterium.s__Eubacterium_rectale	k__Bacteria.p__Bacteroidetes.c__Bacteroidia.o__Bacteroidales.f__Prevotellaceae.g__Paraprevotella.s__Paraprevotella_xylaniphila	k__Bacteria.p__Firmicutes.c__Clostridia.o__Clostridiales.f__Eubacteriaceae.g__Eubacterium.s__Eubacterium_rectale	-0.136856	0.00622463	0.0843405	-	-0.0879562	-0.186566	0.293966	0.659289	-0.133493	-0.133561	0.999481	0.999686	-0.0692082	-0.215771	0.12	0.588508	-0.17991	-0.0669325	0.277178	0.999589	-0.0976011	-0.244326	0.188765	0.997256
k__Bacteria.p__Bacteroidetes.c__Bacteroidia.o__Bacteroidales.f__Prevotellaceae.g__Paraprevotella.s__Paraprevotella_xylaniphila_with_k__Bacteria.p__Firmicutes.c__Clostridia.o__Clostridiales.f__Lachnospiraceae.g__Blautia.s__Ruminococcus_obeum	k__Bacteria.p__Bacteroidetes.c__Bacteroidia.o__Bacteroidales.f__Prevotellaceae.g__Paraprevotella.s__Paraprevotella_xylaniphila	k__Bacteria.p__Firmicutes.c__Clostridia.o__Clostridiales.f__Lachnospiraceae.g__Blautia.s__Ruminococcus_obeum	-0.18213	0.000186368	0.0437138	-	-0.201897	-0.203939	0.98246	0.999111	-0.173542	-0.237738	0.532659	0.999686	-0.177208	-0.226355	0.599249	0.864737	-0.197188	-0.193062	0.967918	0.999589	-0.181552	-0.183079	0.989182	0.997256
k__Bacteria.p__Bacteroidetes.c__Bacteroidia.o__Bacteroidales.f__Prevotellaceae.g__Paraprevotella.s__Paraprevotella_xylaniphila_with_k__Bacteria.p__Firmicutes.c__Clostridia.o__Clostridiales.f__Lachnospiraceae.g__Coprococcus.s__Coprococcus_comes	k__Bacteria.p__Bacteroidetes.c__Bacteroidia.o__Bacteroidales.f__Prevotellaceae.g__Paraprevotella.s__Paraprevotella_xylaniphila	k__Bacteria.p__Firmicutes.c__Clostridia.o__Clostridiales.f__Lachnospiraceae.g__Coprococcus.s__Coprococcus_comes	-0.105299	0.0407057	0.032103	-	-0.065181	-0.13154	0.482085	0.797505	-0.115089	-0.0522528	0.550605	0.999686	-0.0728618	-0.12361	0.59337	0.862593	-0.101117	-0.125431	0.81486	0.999589	-0.0732576	-0.146252	0.520073	0.997256
k__Bacteria.p__Bacteroidetes.c__Bacteroidia.o__Bacteroidales.f__Prevotellaceae.g__Paraprevotella.s__Paraprevotella_xylaniphila_with_k__Bacteria.p__Firmicutes.c__Clostridia.o__Clostridiales.f__Lachnospiraceae.g__Dorea.s__Dorea_formicigenerans	k__Bacteria.p__Bacteroidetes.c__Bacteroidia.o__Bacteroidales.f__Prevotellaceae.g__Paraprevotella.s__Paraprevotella_xylaniphila	k__Bacteria.p__Firmicutes.c__Clostridia.o__Clostridiales.f__Lachnospiraceae.g__Dorea.s__Dorea_formicigenerans	-0.171242	0.000533141	0.0347966	-	-0.197083	-0.188803	0.929095	0.990622	-0.171756	-0.171004	0.99423	0.999686	-0.136744	-0.248964	0.230316	0.697031	-0.200312	-0.125542	0.469698	0.999589	-0.144827	-0.247537	0.356682	0.997256
k__Bacteria.p__Bacteroidetes.c__Bacteroidia.o__Bacteroidales.f__Prevotellaceae.g__Paraprevotella.s__Paraprevotella_xylaniphila_with_k__Bacteria.p__Firmicutes.c__Clostridia.o__Clostridiales.f__Lachnospiraceae.g__Lachnospiraceae_noname.s__Lachnospiraceae_bacterium_5_1_63FAA	k__Bacteria.p__Bacteroidetes.c__Bacteroidia.o__Bacteroidales.f__Prevotellaceae.g__Paraprevotella.s__Paraprevotella_xylaniphila	k__Bacteria.p__Firmicutes.c__Clostridia.o__Clostridiales.f__Lachnospiraceae.g__Lachnospiraceae_noname.s__Lachnospiraceae_bacterium_5_1_63FAA	-0.114	0.0248425	0.412382	-	-0.116825	-0.114654	0.981622	0.999111	-0.0994716	-0.173525	0.477384	0.999686	-0.105526	-0.111837	0.947017	0.985113	-0.112311	-0.193739	0.428983	0.999589	-0.0954689	-0.194896	0.377508	0.997256
k__Bacteria.p__Bacteroidetes.c__Bacteroidia.o__Bacteroidales.f__Prevotellaceae.g__Paraprevotella.s__Paraprevotella_xylaniphila_with_k__Bacteria.p__Firmicutes.c__Clostridia.o__Clostridiales.f__Lachnospiraceae.g__Lachnospiraceae_noname.s__Lachnospiraceae_bacterium_7_1_58FAA	k__Bacteria.p__Bacteroidetes.c__Bacteroidia.o__Bacteroidales.f__Prevotellaceae.g__Paraprevotella.s__Paraprevotella_xylaniphila	k__Bacteria.p__Firmicutes.c__Clostridia.o__Clostridiales.f__Lachnospiraceae.g__Lachnospiraceae_noname.s__Lachnospiraceae_bacterium_7_1_58FAA	-0.139074	0.00539093	0.0490819	-	-0.17745	-0.156223	0.820373	0.95122	-0.151947	-0.104107	0.648124	0.999686	-0.119802	-0.178294	0.535583	0.846252	-0.153379	-0.122605	0.766599	0.999589	-0.158355	-0.0854142	0.521949	0.997256
k__Bacteria.p__Bacteroidetes.c__Bacteroidia.o__Bacteroidales.f__Prevotellaceae.g__Paraprevotella.s__Paraprevotella_xylaniphila_with_k__Bacteria.p__Firmicutes.c__Clostridia.o__Clostridiales.f__Lachnospiraceae.g__Roseburia.s__Roseburia_hominis	k__Bacteria.p__Bacteroidetes.c__Bacteroidia.o__Bacteroidales.f__Prevotellaceae.g__Paraprevotella.s__Paraprevotella_xylaniphila	k__Bacteria.p__Firmicutes.c__Clostridia.o__Clostridiales.f__Lachnospiraceae.g__Roseburia.s__Roseburia_hominis	-0.212098	6.91563e-06	0.0152704	-	-0.234263	-0.219378	0.871943	0.96959	-0.192848	-0.186374	0.95021	0.999686	-0.194842	-0.232551	0.686101	0.902328	-0.225955	-0.192441	0.743536	0.999589	-0.197828	-0.241516	0.694833	0.997256
k__Bacteria.p__Bacteroidetes.c__Bacteroidia.o__Bacteroidales.f__Prevotellaceae.g__Paraprevotella.s__Paraprevotella_xylaniphila_with_k__Bacteria.p__Firmicutes.c__Clostridia.o__Clostridiales.f__Lachnospiraceae.g__Roseburia.s__Roseburia_inulinivorans	k__Bacteria.p__Bacteroidetes.c__Bacteroidia.o__Bacteroidales.f__Prevotellaceae.g__Paraprevotella.s__Paraprevotella_xylaniphila	k__Bacteria.p__Firmicutes.c__Clostridia.o__Clostridiales.f__Lachnospiraceae.g__Roseburia.s__Roseburia_inulinivorans	-0.136535	0.00636237	0.0363096	-	-0.161534	-0.109334	0.5782	0.853628	-0.114599	-0.191494	0.459326	0.999686	-0.124241	-0.140927	0.860125	0.963219	-0.157445	-0.103108	0.600757	0.999589	-0.135957	-0.124667	0.920835	0.997256
k__Bacteria.p__Bacteroidetes.c__Bacteroidia.o__Bacteroidales.f__Prevotellaceae.g__Paraprevotella.s__Paraprevotella_xylaniphila_with_k__Bacteria.p__Firmicutes.c__Clostridia.o__Clostridiales.f__Ruminococcaceae.g__Faecalibacterium.s__Faecalibacterium_prausnitzii	k__Bacteria.p__Bacteroidetes.c__Bacteroidia.o__Bacteroidales.f__Prevotellaceae.g__Paraprevotella.s__Paraprevotella_xylaniphila	k__Bacteria.p__Firmicutes.c__Clostridia.o__Clostridiales.f__Ruminococcaceae.g__Faecalibacterium.s__Faecalibacterium_prausnitzii	-0.180267	0.000246073	0.0132852	-	-0.18542	-0.181842	0.969382	0.996824	-0.179736	-0.16486	0.886307	0.999686	-0.150218	-0.261574	0.232647	0.698214	-0.204154	-0.153281	0.621695	0.999589	-0.168959	-0.160336	0.939177	0.997256
k__Bacteria.p__Bacteroidetes.c__Bacteroidia.o__Bacteroidales.f__Prevotellaceae.g__Paraprevotella.s__Paraprevotella_xylaniphila_with_k__Bacteria.p__Firmicutes.c__Clostridia.o__Clostridiales.f__Ruminococcaceae.g__Ruminococcus.s__Ruminococcus_sp_5_1_39BFAA	k__Bacteria.p__Bacteroidetes.c__Bacteroidia.o__Bacteroidales.f__Prevotellaceae.g__Paraprevotella.s__Paraprevotella_xylaniphila	k__Bacteria.p__Firmicutes.c__Clostridia.o__Clostridiales.f__Ruminococcaceae.g__Ruminococcus.s__Ruminococcus_sp_5_1_39BFAA	-0.106669	0.037826	0.18566	-	-0.0521657	-0.183526	0.162843	0.540633	-0.115135	-0.0845972	0.771396	0.999686	-0.0426363	-0.229942	0.0467117	0.48296	-0.13353	-0.0442107	0.391631	0.999589	-0.0795304	-0.152911	0.51749	0.997256
k__Bacteria.p__Bacteroidetes.c__Bacteroidia.o__Bacteroidales.f__Prevotellaceae.g__Paraprevotella.s__Paraprevotella_xylaniphila_with_k__Bacteria.p__Firmicutes.c__Erysipelotrichia.o__Erysipelotrichales.f__Erysipelotrichaceae.g__Erysipelotrichaceae_noname.s__Erysipelotrichaceae_bacterium_21_3	k__Bacteria.p__Bacteroidetes.c__Bacteroidia.o__Bacteroidales.f__Prevotellaceae.g__Paraprevotella.s__Paraprevotella_xylaniphila	k__Bacteria.p__Firmicutes.c__Erysipelotrichia.o__Erysipelotrichales.f__Erysipelotrichaceae.g__Erysipelotrichaceae_noname.s__Erysipelotrichaceae_bacterium_21_3	-0.102067	0.0482219	0.126518	-	-0.0432238	-0.11271	0.462423	0.785536	-0.0880858	-0.123162	0.737987	0.999686	-0.0674599	-0.138393	0.455085	0.805742	-0.11245	-0.0914907	0.840419	0.999589	-0.088563	-0.109757	0.852367	0.997256
k__Bacteria.p__Bacteroidetes.c__Bacteroidia.o__Bacteroidales.f__Prevotellaceae.g__Paraprevotella.s__Paraprevotella_xylaniphila_with_k__Bacteria.p__Firmicutes.c__Negativicutes.o__Selenomonadales.f__Acidaminococcaceae.g__Phascolarctobacterium.s__Phascolarctobacterium_succinatutens	k__Bacteria.p__Bacteroidetes.c__Bacteroidia.o__Bacteroidales.f__Prevotellaceae.g__Paraprevotella.s__Paraprevotella_xylaniphila	k__Bacteria.p__Firmicutes.c__Negativicutes.o__Selenomonadales.f__Acidaminococcaceae.g__Phascolarctobacterium.s__Phascolarctobacterium_succinatutens	0.158937	0.00143526	0.667041	-	0.00630125	0.235112	0.0146959	0.238283	0.140362	0.243816	0.314736	0.999686	0.0645597	0.201208	0.147888	0.620577	0.236702	-0.0738588	0.00272046	0.811716	0.158597	0.272637	0.303221	0.997256
k__Bacteria.p__Bacteroidetes.c__Bacteroidia.o__Bacteroidales.f__Prevotellaceae.g__Paraprevotella.s__Paraprevotella_xylaniphila_with_k__Bacteria.p__Firmicutes.c__Negativicutes.o__Selenomonadales.f__Veillonellaceae.g__Dialister.s__Dialister_invisus	k__Bacteria.p__Bacteroidetes.c__Bacteroidia.o__Bacteroidales.f__Prevotellaceae.g__Paraprevotella.s__Paraprevotella_xylaniphila	k__Bacteria.p__Firmicutes.c__Negativicutes.o__Selenomonadales.f__Veillonellaceae.g__Dialister.s__Dialister_invisus	-0.17758	0.000350076	0.157152	-	-0.146389	-0.204559	0.533564	0.831865	-0.210226	-0.0833199	0.225509	0.999686	-0.153443	-0.24269	0.339912	0.751764	-0.280953	0.0164141	0.004059	0.86592	-0.198352	-0.169944	0.801061	0.997256
k__Bacteria.p__Bacteroidetes.c__Bacteroidia.o__Bacteroidales.f__Prevotellaceae.g__Paraprevotella.s__Paraprevotella_xylaniphila_with_k__Bacteria.p__Firmicutes.c__Negativicutes.o__Selenomonadales.f__Veillonellaceae.g__Veillonella.s__Veillonella_parvula	k__Bacteria.p__Bacteroidetes.c__Bacteroidia.o__Bacteroidales.f__Prevotellaceae.g__Paraprevotella.s__Paraprevotella_xylaniphila	k__Bacteria.p__Firmicutes.c__Negativicutes.o__Selenomonadales.f__Veillonellaceae.g__Veillonella.s__Veillonella_parvula	0.165467	0.000919488	0.032526	-	0.206458	0.167439	0.675126	0.890888	0.157621	0.211266	0.604034	0.999686	0.172569	0.199774	0.771917	0.933656	0.174134	0.146105	0.786207	0.999589	0.148909	0.145553	0.976368	0.997256
k__Bacteria.p__Bacteroidetes.c__Bacteroidia.o__Bacteroidales.f__Prevotellaceae.g__Paraprevotella.s__Paraprevotella_xylaniphila_with_k__Bacteria.p__Proteobacteria.c__Deltaproteobacteria.o__Desulfovibrionales.f__Desulfovibrionaceae.g__Desulfovibrio.s__Desulfovibrio_piger	k__Bacteria.p__Bacteroidetes.c__Bacteroidia.o__Bacteroidales.f__Prevotellaceae.g__Paraprevotella.s__Paraprevotella_xylaniphila	k__Bacteria.p__Proteobacteria.c__Deltaproteobacteria.o__Desulfovibrionales.f__Desulfovibrionaceae.g__Desulfovibrio.s__Desulfovibrio_piger	0.223435	0	0.672148	-	0.161372	0.263863	0.269187	0.641042	0.230129	0.193159	0.720593	0.999686	0.232706	0.225091	0.93474	0.981221	0.268367	0.0583942	0.0424034	0.999589	0.197933	0.337524	0.199091	0.997256
k__Bacteria.p__Bacteroidetes.c__Bacteroidia.o__Bacteroidales.f__Prevotellaceae.g__Paraprevotella.s__Paraprevotella_xylaniphila_with_k__Bacteria.p__Proteobacteria.c__Gammaproteobacteria.o__Enterobacteriales.f__Enterobacteriaceae.g__Escherichia.s__Escherichia_coli	k__Bacteria.p__Bacteroidetes.c__Bacteroidia.o__Bacteroidales.f__Prevotellaceae.g__Paraprevotella.s__Paraprevotella_xylaniphila	k__Bacteria.p__Proteobacteria.c__Gammaproteobacteria.o__Enterobacteriales.f__Enterobacteriaceae.g__Escherichia.s__Escherichia_coli	0.138686	0.00555002	0.0231707	-	0.182758	0.160883	0.814825	0.950633	0.144443	0.144907	0.996457	0.999686	0.111886	0.216032	0.268317	0.713869	0.166526	0.0918039	0.471936	0.999589	0.143927	0.160731	0.881884	0.997256
k__Bacteria.p__Bacteroidetes.c__Bacteroidia.o__Bacteroidales.f__Prevotellaceae.g__Paraprevotella.s__Paraprevotella_xylaniphila_with_k__Bacteria.p__Proteobacteria.c__Gammaproteobacteria.o__Pasteurellales.f__Pasteurellaceae.g__Haemophilus.s__Haemophilus_parainfluenzae	k__Bacteria.p__Bacteroidetes.c__Bacteroidia.o__Bacteroidales.f__Prevotellaceae.g__Paraprevotella.s__Paraprevotella_xylaniphila	k__Bacteria.p__Proteobacteria.c__Gammaproteobacteria.o__Pasteurellales.f__Pasteurellaceae.g__Haemophilus.s__Haemophilus_parainfluenzae	0.111462	0.0286654	0.396551	-	0.195672	0.0663527	0.167464	0.544586	0.138245	0.0268007	0.289821	0.999686	0.155794	0.0653275	0.340349	0.751764	0.109385	0.139984	0.767858	0.999589	0.0875084	0.136223	0.668009	0.997256
k__Bacteria.p__Bacteroidetes.c__Bacteroidia.o__Bacteroidales.f__Prevotellaceae.g__Prevotella.s__Prevotella_copri_with_k__Bacteria.p__Actinobacteria.c__Actinobacteria.o__Coriobacteriales.f__Coriobacteriaceae.g__Adlercreutzia.s__Adlercreutzia_equolifaciens	k__Bacteria.p__Bacteroidetes.c__Bacteroidia.o__Bacteroidales.f__Prevotellaceae.g__Prevotella.s__Prevotella_copri	k__Bacteria.p__Actinobacteria.c__Actinobacteria.o__Coriobacteriales.f__Coriobacteriaceae.g__Adlercreutzia.s__Adlercreutzia_equolifaciens	-0.12135	0.0160304	0.285778	-	-0.152751	-0.0381818	0.223728	0.598477	-0.128158	-0.0195484	0.302486	0.999686	-0.104967	-0.0781903	0.778364	0.935962	-0.0758713	-0.253271	0.0820005	0.999589	-0.136665	-0.0999759	0.747269	0.997256
k__Bacteria.p__Bacteroidetes.c__Bacteroidia.o__Bacteroidales.f__Prevotellaceae.g__Prevotella.s__Prevotella_copri_with_k__Bacteria.p__Actinobacteria.c__Actinobacteria.o__Coriobacteriales.f__Coriobacteriaceae.g__Collinsella.s__Collinsella_aerofaciens	k__Bacteria.p__Bacteroidetes.c__Bacteroidia.o__Bacteroidales.f__Prevotellaceae.g__Prevotella.s__Prevotella_copri	k__Bacteria.p__Actinobacteria.c__Actinobacteria.o__Coriobacteriales.f__Coriobacteriaceae.g__Collinsella.s__Collinsella_aerofaciens	0.130574	0.00922488	0.435298	-	0.0442827	0.1638	0.204914	0.578367	0.143052	0.100293	0.683537	0.999686	0.104283	0.116636	0.896496	0.970909	0.137697	0.124801	0.901056	0.999589	0.14682	-0.0517302	0.0819999	0.997256
k__Bacteria.p__Bacteroidetes.c__Bacteroidia.o__Bacteroidales.f__Prevotellaceae.g__Prevotella.s__Prevotella_copri_with_k__Bacteria.p__Actinobacteria.c__Actinobacteria.o__Coriobacteriales.f__Coriobacteriaceae.g__Eggerthella.s__Eggerthella_lenta	k__Bacteria.p__Bacteroidetes.c__Bacteroidia.o__Bacteroidales.f__Prevotellaceae.g__Prevotella.s__Prevotella_copri	k__Bacteria.p__Actinobacteria.c__Actinobacteria.o__Coriobacteriales.f__Coriobacteriaceae.g__Eggerthella.s__Eggerthella_lenta	-0.171302	0.000528846	0.868576	-	-0.17372	-0.150416	0.803302	0.945478	-0.140462	-0.243278	0.317778	0.999686	-0.151878	-0.169607	0.850864	0.960227	-0.154025	-0.236397	0.419681	0.999589	-0.174678	-0.260675	0.438521	0.997256
k__Bacteria.p__Bacteroidetes.c__Bacteroidia.o__Bacteroidales.f__Prevotellaceae.g__Prevotella.s__Prevotella_copri_with_k__Bacteria.p__Actinobacteria.c__Actinobacteria.o__Coriobacteriales.f__Coriobacteriaceae.g__Gordonibacter.s__Gordonibacter_pamelaeae	k__Bacteria.p__Bacteroidetes.c__Bacteroidia.o__Bacteroidales.f__Prevotellaceae.g__Prevotella.s__Prevotella_copri	k__Bacteria.p__Actinobacteria.c__Actinobacteria.o__Coriobacteriales.f__Coriobacteriaceae.g__Gordonibacter.s__Gordonibacter_pamelaeae	-0.194374	4.14201e-05	0.54243	-	-0.220697	-0.166395	0.558991	0.843376	-0.190526	-0.215249	0.810703	0.999686	-0.206935	-0.152758	0.564257	0.851597	-0.14488	-0.293923	0.139645	0.999589	-0.218995	-0.174104	0.690074	0.997256
k__Bacteria.p__Bacteroidetes.c__Bacteroidia.o__Bacteroidales.f__Prevotellaceae.g__Prevotella.s__Prevotella_copri_with_k__Bacteria.p__Bacteroidetes.c__Bacteroidia.o__Bacteroidales.f__Prevotellaceae.g__Paraprevotella.s__Paraprevotella_clara	k__Bacteria.p__Bacteroidetes.c__Bacteroidia.o__Bacteroidales.f__Prevotellaceae.g__Prevotella.s__Prevotella_copri	k__Bacteria.p__Bacteroidetes.c__Bacteroidia.o__Bacteroidales.f__Prevotellaceae.g__Paraprevotella.s__Paraprevotella_clara	0.194443	4.14938e-05	0.14044	-	0.213611	0.141853	0.441168	0.774906	0.171614	0.219559	0.642338	0.999686	0.21169	0.0767271	0.15266	0.620577	0.177865	0.268784	0.369508	0.999589	0.206723	0.239103	0.77126	0.997256
k__Bacteria.p__Bacteroidetes.c__Bacteroidia.o__Bacteroidales.f__Rikenellaceae.g__Alistipes.s__Alistipes_finegoldii_with_k__Bacteria.p__Actinobacteria.c__Actinobacteria.o__Actinomycetales.f__Actinomycetaceae.g__Actinomyces.s__Actinomyces_graevenitzii	k__Bacteria.p__Bacteroidetes.c__Bacteroidia.o__Bacteroidales.f__Rikenellaceae.g__Alistipes.s__Alistipes_finegoldii	k__Bacteria.p__Actinobacteria.c__Actinobacteria.o__Actinomycetales.f__Actinomycetaceae.g__Actinomyces.s__Actinomyces_graevenitzii	-0.155871	0.00174701	0.63302	-	-0.163166	-0.183023	0.831725	0.955662	-0.15051	-0.166051	0.881393	0.999686	-0.137773	-0.179	0.661983	0.898597	-0.145338	-0.191771	0.6517	0.999589	-0.189879	-0.0421215	0.195089	0.997256
k__Bacteria.p__Bacteroidetes.c__Bacteroidia.o__Bacteroidales.f__Rikenellaceae.g__Alistipes.s__Alistipes_finegoldii_with_k__Bacteria.p__Actinobacteria.c__Actinobacteria.o__Actinomycetales.f__Actinomycetaceae.g__Actinomyces.s__Actinomyces_odontolyticus	k__Bacteria.p__Bacteroidetes.c__Bacteroidia.o__Bacteroidales.f__Rikenellaceae.g__Alistipes.s__Alistipes_finegoldii	k__Bacteria.p__Actinobacteria.c__Actinobacteria.o__Actinomycetales.f__Actinomycetaceae.g__Actinomyces.s__Actinomyces_odontolyticus	-0.156314	0.00170257	0.338136	-	-0.139707	-0.204619	0.487472	0.800329	-0.168514	-0.0628629	0.314474	0.999686	-0.0970108	-0.190555	0.321809	0.740855	-0.110256	-0.238006	0.211331	0.999589	-0.194074	0.00897701	0.0751407	0.997256
k__Bacteria.p__Bacteroidetes.c__Bacteroidia.o__Bacteroidales.f__Rikenellaceae.g__Alistipes.s__Alistipes_finegoldii_with_k__Bacteria.p__Actinobacteria.c__Actinobacteria.o__Actinomycetales.f__Micrococcaceae.g__Rothia.s__Rothia_mucilaginosa	k__Bacteria.p__Bacteroidetes.c__Bacteroidia.o__Bacteroidales.f__Rikenellaceae.g__Alistipes.s__Alistipes_finegoldii	k__Bacteria.p__Actinobacteria.c__Actinobacteria.o__Actinomycetales.f__Micrococcaceae.g__Rothia.s__Rothia_mucilaginosa	-0.154401	0.00196908	0.707608	-	-0.158294	-0.172844	0.876419	0.96959	-0.145304	-0.139809	0.958061	0.999686	-0.146642	-0.156227	0.919156	0.975151	-0.122264	-0.207907	0.40431	0.999589	-0.14936	-0.199787	0.653764	0.997256
k__Bacteria.p__Bacteroidetes.c__Bacteroidia.o__Bacteroidales.f__Rikenellaceae.g__Alistipes.s__Alistipes_finegoldii_with_k__Bacteria.p__Actinobacteria.c__Actinobacteria.o__Coriobacteriales.f__Coriobacteriaceae.g__Adlercreutzia.s__Adlercreutzia_equolifaciens	k__Bacteria.p__Bacteroidetes.c__Bacteroidia.o__Bacteroidales.f__Rikenellaceae.g__Alistipes.s__Alistipes_finegoldii	k__Bacteria.p__Actinobacteria.c__Actinobacteria.o__Coriobacteriales.f__Coriobacteriaceae.g__Adlercreutzia.s__Adlercreutzia_equolifaciens	0.138245	0.00570163	0.131358	LLD	0.12128	0.162827	0.658247	0.883645	0.0926665	0.320251	0.0246354	0.999686	0.139125	0.138398	0.993864	0.998996	0.11371	0.274367	0.113314	0.999589	0.153053	0.0355449	0.303521	0.997256
k__Bacteria.p__Bacteroidetes.c__Bacteroidia.o__Bacteroidales.f__Rikenellaceae.g__Alistipes.s__Alistipes_finegoldii_with_k__Bacteria.p__Actinobacteria.c__Actinobacteria.o__Coriobacteriales.f__Coriobacteriaceae.g__Collinsella.s__Collinsella_aerofaciens	k__Bacteria.p__Bacteroidetes.c__Bacteroidia.o__Bacteroidales.f__Rikenellaceae.g__Alistipes.s__Alistipes_finegoldii	k__Bacteria.p__Actinobacteria.c__Actinobacteria.o__Coriobacteriales.f__Coriobacteriaceae.g__Collinsella.s__Collinsella_aerofaciens	0.103388	0.0449283	0.0270452	-	0.087095	0.142226	0.558583	0.843376	0.0899157	0.149248	0.570428	0.999686	0.126596	0.108178	0.846088	0.959311	0.0782773	0.182579	0.312203	0.999589	0.0899616	0.152652	0.580255	0.997256
k__Bacteria.p__Bacteroidetes.c__Bacteroidia.o__Bacteroidales.f__Rikenellaceae.g__Alistipes.s__Alistipes_finegoldii_with_k__Bacteria.p__Actinobacteria.c__Actinobacteria.o__Coriobacteriales.f__Coriobacteriaceae.g__Gordonibacter.s__Gordonibacter_pamelaeae	k__Bacteria.p__Bacteroidetes.c__Bacteroidia.o__Bacteroidales.f__Rikenellaceae.g__Alistipes.s__Alistipes_finegoldii	k__Bacteria.p__Actinobacteria.c__Actinobacteria.o__Coriobacteriales.f__Coriobacteriaceae.g__Gordonibacter.s__Gordonibacter_pamelaeae	0.184985	0.000147702	0.241615	-	0.150645	0.211797	0.512364	0.817105	0.162504	0.29274	0.200508	0.999686	0.162198	0.22416	0.508307	0.832441	0.187669	0.163006	0.810875	0.999589	0.166845	0.212554	0.683495	0.997256
k__Bacteria.p__Bacteroidetes.c__Bacteroidia.o__Bacteroidales.f__Rikenellaceae.g__Alistipes.s__Alistipes_finegoldii_with_k__Bacteria.p__Bacteroidetes.c__Bacteroidia.o__Bacteroidales.f__Bacteroidales_noname.g__Bacteroidales_noname.s__Bacteroidales_bacterium_ph8	k__Bacteria.p__Bacteroidetes.c__Bacteroidia.o__Bacteroidales.f__Rikenellaceae.g__Alistipes.s__Alistipes_finegoldii	k__Bacteria.p__Bacteroidetes.c__Bacteroidia.o__Bacteroidales.f__Bacteroidales_noname.g__Bacteroidales_noname.s__Bacteroidales_bacterium_ph8	0.1407	0.00467631	0.0821083	-	0.207684	0.119292	0.343707	0.700549	0.124226	0.177394	0.609528	0.999686	0.21151	0.103397	0.251327	0.706256	0.0896932	0.256707	0.101213	0.999589	0.117103	0.245471	0.249898	0.997256
k__Bacteria.p__Bacteroidetes.c__Bacteroidia.o__Bacteroidales.f__Rikenellaceae.g__Alistipes.s__Alistipes_finegoldii_with_k__Bacteria.p__Bacteroidetes.c__Bacteroidia.o__Bacteroidales.f__Porphyromonadaceae.g__Barnesiella.s__Barnesiella_intestinihominis	k__Bacteria.p__Bacteroidetes.c__Bacteroidia.o__Bacteroidales.f__Rikenellaceae.g__Alistipes.s__Alistipes_finegoldii	k__Bacteria.p__Bacteroidetes.c__Bacteroidia.o__Bacteroidales.f__Porphyromonadaceae.g__Barnesiella.s__Barnesiella_intestinihominis	0.229305	0	0.867348	-	0.167854	0.298457	0.157126	0.535834	0.186296	0.354569	0.0922895	0.999686	0.254885	0.248835	0.947839	0.985122	0.229392	0.206693	0.824211	0.999589	0.23114	0.214351	0.880609	0.997256
k__Bacteria.p__Bacteroidetes.c__Bacteroidia.o__Bacteroidales.f__Rikenellaceae.g__Alistipes.s__Alistipes_onderdonkii_with_k__Bacteria.p__Actinobacteria.c__Actinobacteria.o__Actinomycetales.f__Actinomycetaceae.g__Actinomyces.s__Actinomyces_graevenitzii	k__Bacteria.p__Bacteroidetes.c__Bacteroidia.o__Bacteroidales.f__Rikenellaceae.g__Alistipes.s__Alistipes_onderdonkii	k__Bacteria.p__Actinobacteria.c__Actinobacteria.o__Actinomycetales.f__Actinomycetaceae.g__Actinomyces.s__Actinomyces_graevenitzii	-0.244603	0	0.31608	-	-0.310576	-0.197764	0.216682	0.592634	-0.245026	-0.217878	0.79183	0.999686	-0.227502	-0.243866	0.860089	0.963219	-0.258621	-0.22878	0.768991	0.999589	-0.242365	-0.240842	0.989069	0.997256
k__Bacteria.p__Bacteroidetes.c__Bacteroidia.o__Bacteroidales.f__Rikenellaceae.g__Alistipes.s__Alistipes_onderdonkii_with_k__Bacteria.p__Actinobacteria.c__Actinobacteria.o__Actinomycetales.f__Actinomycetaceae.g__Actinomyces.s__Actinomyces_odontolyticus	k__Bacteria.p__Bacteroidetes.c__Bacteroidia.o__Bacteroidales.f__Rikenellaceae.g__Alistipes.s__Alistipes_onderdonkii	k__Bacteria.p__Actinobacteria.c__Actinobacteria.o__Actinomycetales.f__Actinomycetaceae.g__Actinomyces.s__Actinomyces_odontolyticus	-0.155689	0.00179614	0.469343	-	-0.108783	-0.19532	0.356131	0.706748	-0.160738	-0.116714	0.674082	0.999686	-0.0940986	-0.188392	0.318122	0.739167	-0.154815	-0.15039	0.965855	0.999589	-0.166843	-0.0606844	0.351928	0.997256
k__Bacteria.p__Bacteroidetes.c__Bacteroidia.o__Bacteroidales.f__Rikenellaceae.g__Alistipes.s__Alistipes_onderdonkii_with_k__Bacteria.p__Actinobacteria.c__Actinobacteria.o__Actinomycetales.f__Micrococcaceae.g__Rothia.s__Rothia_mucilaginosa	k__Bacteria.p__Bacteroidetes.c__Bacteroidia.o__Bacteroidales.f__Rikenellaceae.g__Alistipes.s__Alistipes_onderdonkii	k__Bacteria.p__Actinobacteria.c__Actinobacteria.o__Actinomycetales.f__Micrococcaceae.g__Rothia.s__Rothia_mucilaginosa	-0.235966	0	0.125854	IBD	-0.257862	-0.222362	0.699546	0.904463	-0.226645	-0.21604	0.917996	0.999686	-0.232396	-0.216796	0.866932	0.965834	-0.246963	-0.266748	0.844602	0.999589	-0.213223	-0.288063	0.496737	0.997256
k__Bacteria.p__Bacteroidetes.c__Bacteroidia.o__Bacteroidales.f__Rikenellaceae.g__Alistipes.s__Alistipes_onderdonkii_with_k__Bacteria.p__Actinobacteria.c__Actinobacteria.o__Bifidobacteriales.f__Bifidobacteriaceae.g__Bifidobacterium.s__Bifidobacterium_adolescentis	k__Bacteria.p__Bacteroidetes.c__Bacteroidia.o__Bacteroidales.f__Rikenellaceae.g__Alistipes.s__Alistipes_onderdonkii	k__Bacteria.p__Actinobacteria.c__Actinobacteria.o__Bifidobacteriales.f__Bifidobacteriaceae.g__Bifidobacterium.s__Bifidobacterium_adolescentis	0.16559	0.00090367	0.0163503	-	0.0894527	0.189714	0.285797	0.656604	0.184502	0.0662537	0.259832	0.999686	0.233749	0.139576	0.31536	0.737261	0.163299	0.209368	0.653137	0.999589	0.175009	0.135813	0.729446	0.997256
k__Bacteria.p__Bacteroidetes.c__Bacteroidia.o__Bacteroidales.f__Rikenellaceae.g__Alistipes.s__Alistipes_onderdonkii_with_k__Bacteria.p__Actinobacteria.c__Actinobacteria.o__Coriobacteriales.f__Coriobacteriaceae.g__Adlercreutzia.s__Adlercreutzia_equolifaciens	k__Bacteria.p__Bacteroidetes.c__Bacteroidia.o__Bacteroidales.f__Rikenellaceae.g__Alistipes.s__Alistipes_onderdonkii	k__Bacteria.p__Actinobacteria.c__Actinobacteria.o__Coriobacteriales.f__Coriobacteriaceae.g__Adlercreutzia.s__Adlercreutzia_equolifaciens	0.263774	0	0.112312	-	0.225242	0.270414	0.62332	0.865833	0.251948	0.303066	0.612706	0.999686	0.233245	0.30972	0.405007	0.78494	0.302187	0.176675	0.218947	0.999589	0.263476	0.225776	0.734952	0.997256
k__Bacteria.p__Bacteroidetes.c__Bacteroidia.o__Bacteroidales.f__Rikenellaceae.g__Alistipes.s__Alistipes_onderdonkii_with_k__Bacteria.p__Actinobacteria.c__Actinobacteria.o__Coriobacteriales.f__Coriobacteriaceae.g__Collinsella.s__Collinsella_aerofaciens	k__Bacteria.p__Bacteroidetes.c__Bacteroidia.o__Bacteroidales.f__Rikenellaceae.g__Alistipes.s__Alistipes_onderdonkii	k__Bacteria.p__Actinobacteria.c__Actinobacteria.o__Coriobacteriales.f__Coriobacteriaceae.g__Collinsella.s__Collinsella_aerofaciens	0.224091	0	0.00892857	-	0.213783	0.236791	0.803475	0.945478	0.233054	0.215326	0.863316	0.999686	0.3022	0.193576	0.24014	0.704607	0.240595	0.20512	0.728349	0.999589	0.17217	0.429765	0.0144681	0.960738
k__Bacteria.p__Bacteroidetes.c__Bacteroidia.o__Bacteroidales.f__Rikenellaceae.g__Alistipes.s__Alistipes_onderdonkii_with_k__Bacteria.p__Bacteroidetes.c__Bacteroidia.o__Bacteroidales.f__Bacteroidaceae.g__Bacteroides.s__Bacteroides_uniformis	k__Bacteria.p__Bacteroidetes.c__Bacteroidia.o__Bacteroidales.f__Rikenellaceae.g__Alistipes.s__Alistipes_onderdonkii	k__Bacteria.p__Bacteroidetes.c__Bacteroidia.o__Bacteroidales.f__Bacteroidaceae.g__Bacteroides.s__Bacteroides_uniformis	0.189094	9.01917e-05	0.308106	-	0.224181	0.117279	0.25116	0.625135	0.162169	0.220835	0.56992	0.999686	0.209174	0.152561	0.546788	0.849211	0.173224	0.279792	0.29183	0.999589	0.164165	0.235902	0.520465	0.997256
k__Bacteria.p__Bacteroidetes.c__Bacteroidia.o__Bacteroidales.f__Rikenellaceae.g__Alistipes.s__Alistipes_onderdonkii_with_k__Bacteria.p__Bacteroidetes.c__Bacteroidia.o__Bacteroidales.f__Bacteroidales_noname.g__Bacteroidales_noname.s__Bacteroidales_bacterium_ph8	k__Bacteria.p__Bacteroidetes.c__Bacteroidia.o__Bacteroidales.f__Rikenellaceae.g__Alistipes.s__Alistipes_onderdonkii	k__Bacteria.p__Bacteroidetes.c__Bacteroidia.o__Bacteroidales.f__Bacteroidales_noname.g__Bacteroidales_noname.s__Bacteroidales_bacterium_ph8	0.30499	0	0.0658265	-	0.290209	0.297274	0.937905	0.99297	0.285099	0.343799	0.555763	0.999686	0.320619	0.29325	0.763447	0.933152	0.281023	0.366729	0.382374	0.999589	0.279891	0.338851	0.58578	0.997256
k__Bacteria.p__Bacteroidetes.c__Bacteroidia.o__Bacteroidales.f__Rikenellaceae.g__Alistipes.s__Alistipes_onderdonkii_with_k__Bacteria.p__Bacteroidetes.c__Bacteroidia.o__Bacteroidales.f__Porphyromonadaceae.g__Barnesiella.s__Barnesiella_intestinihominis	k__Bacteria.p__Bacteroidetes.c__Bacteroidia.o__Bacteroidales.f__Rikenellaceae.g__Alistipes.s__Alistipes_onderdonkii	k__Bacteria.p__Bacteroidetes.c__Bacteroidia.o__Bacteroidales.f__Porphyromonadaceae.g__Barnesiella.s__Barnesiella_intestinihominis	0.254165	0	0.744418	-	0.168538	0.291886	0.181815	0.556513	0.21168	0.352978	0.157106	0.999686	0.178112	0.330065	0.0987511	0.561291	0.257345	0.278611	0.832589	0.999589	0.193051	0.467365	0.00806641	0.960738
k__Bacteria.p__Bacteroidetes.c__Bacteroidia.o__Bacteroidales.f__Rikenellaceae.g__Alistipes.s__Alistipes_onderdonkii_with_k__Bacteria.p__Bacteroidetes.c__Bacteroidia.o__Bacteroidales.f__Prevotellaceae.g__Paraprevotella.s__Paraprevotella_clara	k__Bacteria.p__Bacteroidetes.c__Bacteroidia.o__Bacteroidales.f__Rikenellaceae.g__Alistipes.s__Alistipes_onderdonkii	k__Bacteria.p__Bacteroidetes.c__Bacteroidia.o__Bacteroidales.f__Prevotellaceae.g__Paraprevotella.s__Paraprevotella_clara	-0.118678	0.0188642	0.0855535	-	-0.0823604	-0.153178	0.452229	0.7796	-0.0962425	-0.200716	0.314285	0.999686	-0.0740908	-0.153577	0.40191	0.78494	-0.138889	-0.0845538	0.601507	0.999589	-0.131019	-0.0653934	0.565313	0.997256
k__Bacteria.p__Bacteroidetes.c__Bacteroidia.o__Bacteroidales.f__Rikenellaceae.g__Alistipes.s__Alistipes_onderdonkii_with_k__Bacteria.p__Bacteroidetes.c__Bacteroidia.o__Bacteroidales.f__Prevotellaceae.g__Prevotella.s__Prevotella_copri	k__Bacteria.p__Bacteroidetes.c__Bacteroidia.o__Bacteroidales.f__Rikenellaceae.g__Alistipes.s__Alistipes_onderdonkii	k__Bacteria.p__Bacteroidetes.c__Bacteroidia.o__Bacteroidales.f__Prevotellaceae.g__Prevotella.s__Prevotella_copri	-0.138797	0.00551478	0.50246	-	-0.211729	-0.0756707	0.145493	0.522506	-0.0772396	-0.285472	0.0415711	0.999686	-0.15051	-0.132457	0.848627	0.960227	-0.148626	-0.0938577	0.598249	0.999589	-0.143376	-0.113463	0.792486	0.997256
k__Bacteria.p__Bacteroidetes.c__Bacteroidia.o__Bacteroidales.f__Rikenellaceae.g__Alistipes.s__Alistipes_onderdonkii_with_k__Bacteria.p__Bacteroidetes.c__Bacteroidia.o__Bacteroidales.f__Rikenellaceae.g__Alistipes.s__Alistipes_finegoldii	k__Bacteria.p__Bacteroidetes.c__Bacteroidia.o__Bacteroidales.f__Rikenellaceae.g__Alistipes.s__Alistipes_onderdonkii	k__Bacteria.p__Bacteroidetes.c__Bacteroidia.o__Bacteroidales.f__Rikenellaceae.g__Alistipes.s__Alistipes_finegoldii	0.495194	0	0.0760473	-	0.546473	0.473373	0.367584	0.718333	0.490664	0.541277	0.572002	0.999686	0.462461	0.497574	0.675059	0.898822	0.525208	0.401076	0.186952	0.999589	0.496333	0.463575	0.74587	0.997256
k__Bacteria.p__Bacteroidetes.c__Bacteroidia.o__Bacteroidales.f__Rikenellaceae.g__Alistipes.s__Alistipes_putredinis_with_k__Archaea.p__Euryarchaeota.c__Methanobacteria.o__Methanobacteriales.f__Methanobacteriaceae.g__Methanobrevibacter.s__Methanobrevibacter_smithii	k__Bacteria.p__Bacteroidetes.c__Bacteroidia.o__Bacteroidales.f__Rikenellaceae.g__Alistipes.s__Alistipes_putredinis	k__Archaea.p__Euryarchaeota.c__Methanobacteria.o__Methanobacteriales.f__Methanobacteriaceae.g__Methanobrevibacter.s__Methanobrevibacter_smithii	0.111938	0.0279685	0.617327	-	0.0536492	0.0815573	0.768091	0.934115	0.0808803	0.135345	0.603074	0.999686	0.0703626	0.0750786	0.960529	0.988793	0.11548	0.145203	0.774155	0.999589	0.137062	0.106375	0.787417	0.997256
k__Bacteria.p__Bacteroidetes.c__Bacteroidia.o__Bacteroidales.f__Rikenellaceae.g__Alistipes.s__Alistipes_putredinis_with_k__Bacteria.p__Actinobacteria.c__Actinobacteria.o__Actinomycetales.f__Actinomycetaceae.g__Actinomyces.s__Actinomyces_graevenitzii	k__Bacteria.p__Bacteroidetes.c__Bacteroidia.o__Bacteroidales.f__Rikenellaceae.g__Alistipes.s__Alistipes_putredinis	k__Bacteria.p__Actinobacteria.c__Actinobacteria.o__Actinomycetales.f__Actinomycetaceae.g__Actinomyces.s__Actinomyces_graevenitzii	-0.252072	0	0.112362	-	-0.281744	-0.251372	0.739481	0.91703	-0.247649	-0.252746	0.960211	0.999686	-0.281873	-0.234777	0.609877	0.869979	-0.212077	-0.308159	0.337683	0.999589	-0.223826	-0.324208	0.357079	0.997256
k__Bacteria.p__Bacteroidetes.c__Bacteroidia.o__Bacteroidales.f__Rikenellaceae.g__Alistipes.s__Alistipes_putredinis_with_k__Bacteria.p__Actinobacteria.c__Actinobacteria.o__Actinomycetales.f__Actinomycetaceae.g__Actinomyces.s__Actinomyces_odontolyticus	k__Bacteria.p__Bacteroidetes.c__Bacteroidia.o__Bacteroidales.f__Rikenellaceae.g__Alistipes.s__Alistipes_putredinis	k__Bacteria.p__Actinobacteria.c__Actinobacteria.o__Actinomycetales.f__Actinomycetaceae.g__Actinomyces.s__Actinomyces_odontolyticus	-0.21786	0	0.137106	-	-0.30847	-0.173451	0.140196	0.520139	-0.246031	-0.112866	0.201519	0.999686	-0.258422	-0.147357	0.234657	0.70096	-0.200635	-0.271215	0.485272	0.999589	-0.208857	-0.195973	0.90862	0.997256
k__Bacteria.p__Bacteroidetes.c__Bacteroidia.o__Bacteroidales.f__Rikenellaceae.g__Alistipes.s__Alistipes_putredinis_with_k__Bacteria.p__Actinobacteria.c__Actinobacteria.o__Actinomycetales.f__Micrococcaceae.g__Rothia.s__Rothia_mucilaginosa	k__Bacteria.p__Bacteroidetes.c__Bacteroidia.o__Bacteroidales.f__Rikenellaceae.g__Alistipes.s__Alistipes_putredinis	k__Bacteria.p__Actinobacteria.c__Actinobacteria.o__Actinomycetales.f__Micrococcaceae.g__Rothia.s__Rothia_mucilaginosa	-0.243273	0	0.141348	-	-0.334479	-0.206074	0.157298	0.535834	-0.242564	-0.231331	0.912847	0.999686	-0.271743	-0.230053	0.652169	0.892809	-0.236912	-0.267126	0.764834	0.999589	-0.201704	-0.383637	0.0892588	0.997256
k__Bacteria.p__Bacteroidetes.c__Bacteroidia.o__Bacteroidales.f__Rikenellaceae.g__Alistipes.s__Alistipes_putredinis_with_k__Bacteria.p__Actinobacteria.c__Actinobacteria.o__Bifidobacteriales.f__Bifidobacteriaceae.g__Bifidobacterium.s__Bifidobacterium_adolescentis	k__Bacteria.p__Bacteroidetes.c__Bacteroidia.o__Bacteroidales.f__Rikenellaceae.g__Alistipes.s__Alistipes_putredinis	k__Bacteria.p__Actinobacteria.c__Actinobacteria.o__Bifidobacteriales.f__Bifidobacteriaceae.g__Bifidobacterium.s__Bifidobacterium_adolescentis	0.203371	1.2747e-05	0.323918	-	0.298467	0.159756	0.130797	0.513605	0.250395	-0.00479356	0.0148371	0.999686	0.337131	0.0993833	0.0102912	0.317415	0.18051	0.281839	0.315804	0.999589	0.190407	0.282406	0.404573	0.997256
k__Bacteria.p__Bacteroidetes.c__Bacteroidia.o__Bacteroidales.f__Rikenellaceae.g__Alistipes.s__Alistipes_putredinis_with_k__Bacteria.p__Actinobacteria.c__Actinobacteria.o__Coriobacteriales.f__Coriobacteriaceae.g__Adlercreutzia.s__Adlercreutzia_equolifaciens	k__Bacteria.p__Bacteroidetes.c__Bacteroidia.o__Bacteroidales.f__Rikenellaceae.g__Alistipes.s__Alistipes_putredinis	k__Bacteria.p__Actinobacteria.c__Actinobacteria.o__Coriobacteriales.f__Coriobacteriaceae.g__Adlercreutzia.s__Adlercreutzia_equolifaciens	0.310804	0	0.00568345	-	0.335678	0.322713	0.884854	0.974291	0.30739	0.311569	0.966779	0.999686	0.311425	0.322818	0.899931	0.972077	0.316035	0.274163	0.676109	0.999589	0.307558	0.352924	0.673078	0.997256
k__Bacteria.p__Bacteroidetes.c__Bacteroidia.o__Bacteroidales.f__Rikenellaceae.g__Alistipes.s__Alistipes_putredinis_with_k__Bacteria.p__Actinobacteria.c__Actinobacteria.o__Coriobacteriales.f__Coriobacteriaceae.g__Collinsella.s__Collinsella_aerofaciens	k__Bacteria.p__Bacteroidetes.c__Bacteroidia.o__Bacteroidales.f__Rikenellaceae.g__Alistipes.s__Alistipes_putredinis	k__Bacteria.p__Actinobacteria.c__Actinobacteria.o__Coriobacteriales.f__Coriobacteriaceae.g__Collinsella.s__Collinsella_aerofaciens	0.317993	0	0.00181818	-	0.414443	0.260026	0.0810089	0.448172	0.330728	0.241937	0.382826	0.999686	0.386445	0.201159	0.0417749	0.475306	0.312551	0.33654	0.80799	0.999589	0.248483	0.569093	0.00103394	0.441149
k__Bacteria.p__Bacteroidetes.c__Bacteroidia.o__Bacteroidales.f__Rikenellaceae.g__Alistipes.s__Alistipes_putredinis_with_k__Bacteria.p__Actinobacteria.c__Actinobacteria.o__Coriobacteriales.f__Coriobacteriaceae.g__Eggerthella.s__Eggerthella_lenta	k__Bacteria.p__Bacteroidetes.c__Bacteroidia.o__Bacteroidales.f__Rikenellaceae.g__Alistipes.s__Alistipes_putredinis	k__Bacteria.p__Actinobacteria.c__Actinobacteria.o__Coriobacteriales.f__Coriobacteriaceae.g__Eggerthella.s__Eggerthella_lenta	-0.121078	0.0163008	0.995417	-	-0.0671047	-0.111688	0.637034	0.874792	-0.0814926	-0.237114	0.131605	0.999686	-0.0838965	-0.107894	0.800765	0.945117	-0.104622	-0.176413	0.486758	0.999589	-0.136349	-0.0487562	0.443109	0.997256
k__Bacteria.p__Bacteroidetes.c__Bacteroidia.o__Bacteroidales.f__Rikenellaceae.g__Alistipes.s__Alistipes_putredinis_with_k__Bacteria.p__Bacteroidetes.c__Bacteroidia.o__Bacteroidales.f__Bacteroidaceae.g__Bacteroides.s__Bacteroides_caccae	k__Bacteria.p__Bacteroidetes.c__Bacteroidia.o__Bacteroidales.f__Rikenellaceae.g__Alistipes.s__Alistipes_putredinis	k__Bacteria.p__Bacteroidetes.c__Bacteroidia.o__Bacteroidales.f__Bacteroidaceae.g__Bacteroides.s__Bacteroides_caccae	0.236127	0	0.0960446	-	0.351973	0.130643	0.0149555	0.239288	0.228356	0.266611	0.707609	0.999686	0.356134	0.0651904	0.00165731	0.180436	0.255893	0.173851	0.423474	0.999589	0.232541	0.23958	0.949544	0.997256
k__Bacteria.p__Bacteroidetes.c__Bacteroidia.o__Bacteroidales.f__Rikenellaceae.g__Alistipes.s__Alistipes_putredinis_with_k__Bacteria.p__Bacteroidetes.c__Bacteroidia.o__Bacteroidales.f__Bacteroidaceae.g__Bacteroides.s__Bacteroides_uniformis	k__Bacteria.p__Bacteroidetes.c__Bacteroidia.o__Bacteroidales.f__Rikenellaceae.g__Alistipes.s__Alistipes_putredinis	k__Bacteria.p__Bacteroidetes.c__Bacteroidia.o__Bacteroidales.f__Bacteroidaceae.g__Bacteroides.s__Bacteroides_uniformis	0.239342	0	0.0178209	-	0.301483	0.201785	0.275618	0.648347	0.226016	0.281918	0.582406	0.999686	0.251251	0.202279	0.598674	0.864737	0.215724	0.353233	0.164776	0.999589	0.20002	0.397723	0.0634709	0.997256
k__Bacteria.p__Bacteroidetes.c__Bacteroidia.o__Bacteroidales.f__Rikenellaceae.g__Alistipes.s__Alistipes_putredinis_with_k__Bacteria.p__Bacteroidetes.c__Bacteroidia.o__Bacteroidales.f__Bacteroidaceae.g__Bacteroides.s__Bacteroides_vulgatus	k__Bacteria.p__Bacteroidetes.c__Bacteroidia.o__Bacteroidales.f__Rikenellaceae.g__Alistipes.s__Alistipes_putredinis	k__Bacteria.p__Bacteroidetes.c__Bacteroidia.o__Bacteroidales.f__Bacteroidaceae.g__Bacteroides.s__Bacteroides_vulgatus	0.221022	0	0.00872945	-	0.332763	0.143261	0.0378673	0.335757	0.251269	0.0739215	0.089735	0.999686	0.276498	0.143543	0.153955	0.620577	0.175063	0.284548	0.278271	0.999589	0.219576	0.246912	0.805701	0.997256
k__Bacteria.p__Bacteroidetes.c__Bacteroidia.o__Bacteroidales.f__Rikenellaceae.g__Alistipes.s__Alistipes_putredinis_with_k__Bacteria.p__Bacteroidetes.c__Bacteroidia.o__Bacteroidales.f__Bacteroidales_noname.g__Bacteroidales_noname.s__Bacteroidales_bacterium_ph8	k__Bacteria.p__Bacteroidetes.c__Bacteroidia.o__Bacteroidales.f__Rikenellaceae.g__Alistipes.s__Alistipes_putredinis	k__Bacteria.p__Bacteroidetes.c__Bacteroidia.o__Bacteroidales.f__Bacteroidales_noname.g__Bacteroidales_noname.s__Bacteroidales_bacterium_ph8	0.329541	0	0.039102	-	0.333223	0.294671	0.668138	0.887614	0.321505	0.307996	0.892875	0.999686	0.312166	0.257916	0.553587	0.851597	0.295201	0.357172	0.52833	0.999589	0.257847	0.594944	0.000446629	0.311126
k__Bacteria.p__Bacteroidetes.c__Bacteroidia.o__Bacteroidales.f__Rikenellaceae.g__Alistipes.s__Alistipes_putredinis_with_k__Bacteria.p__Bacteroidetes.c__Bacteroidia.o__Bacteroidales.f__Porphyromonadaceae.g__Barnesiella.s__Barnesiella_intestinihominis	k__Bacteria.p__Bacteroidetes.c__Bacteroidia.o__Bacteroidales.f__Rikenellaceae.g__Alistipes.s__Alistipes_putredinis	k__Bacteria.p__Bacteroidetes.c__Bacteroidia.o__Bacteroidales.f__Porphyromonadaceae.g__Barnesiella.s__Barnesiella_intestinihominis	0.456112	0	0.0336223	-	0.443888	0.462182	0.828884	0.953254	0.467581	0.434931	0.730064	0.999686	0.501209	0.427847	0.385949	0.777691	0.45011	0.482803	0.722504	0.999589	0.407741	0.61697	0.0247151	0.997256
k__Bacteria.p__Bacteroidetes.c__Bacteroidia.o__Bacteroidales.f__Rikenellaceae.g__Alistipes.s__Alistipes_putredinis_with_k__Bacteria.p__Bacteroidetes.c__Bacteroidia.o__Bacteroidales.f__Porphyromonadaceae.g__Parabacteroides.s__Parabacteroides_merdae	k__Bacteria.p__Bacteroidetes.c__Bacteroidia.o__Bacteroidales.f__Rikenellaceae.g__Alistipes.s__Alistipes_putredinis	k__Bacteria.p__Bacteroidetes.c__Bacteroidia.o__Bacteroidales.f__Porphyromonadaceae.g__Parabacteroides.s__Parabacteroides_merdae	0.346803	0	0.0320508	-	0.438311	0.276917	0.0657013	0.409235	0.360754	0.312452	0.628503	0.999686	0.424522	0.255476	0.0592493	0.512426	0.331078	0.35949	0.771607	0.999589	0.320822	0.449179	0.215218	0.997256
k__Bacteria.p__Bacteroidetes.c__Bacteroidia.o__Bacteroidales.f__Rikenellaceae.g__Alistipes.s__Alistipes_putredinis_with_k__Bacteria.p__Bacteroidetes.c__Bacteroidia.o__Bacteroidales.f__Prevotellaceae.g__Paraprevotella.s__Paraprevotella_clara	k__Bacteria.p__Bacteroidetes.c__Bacteroidia.o__Bacteroidales.f__Rikenellaceae.g__Alistipes.s__Alistipes_putredinis	k__Bacteria.p__Bacteroidetes.c__Bacteroidia.o__Bacteroidales.f__Prevotellaceae.g__Paraprevotella.s__Paraprevotella_clara	0.120139	0.0172184	0.497734	-	0.105961	0.109639	0.968887	0.996824	0.0871178	0.221111	0.195436	0.999686	0.155256	0.0776748	0.413348	0.78494	0.117053	0.0666275	0.628521	0.999589	0.122112	0.130078	0.94408	0.997256
k__Bacteria.p__Bacteroidetes.c__Bacteroidia.o__Bacteroidales.f__Rikenellaceae.g__Alistipes.s__Alistipes_putredinis_with_k__Bacteria.p__Bacteroidetes.c__Bacteroidia.o__Bacteroidales.f__Rikenellaceae.g__Alistipes.s__Alistipes_finegoldii	k__Bacteria.p__Bacteroidetes.c__Bacteroidia.o__Bacteroidales.f__Rikenellaceae.g__Alistipes.s__Alistipes_putredinis	k__Bacteria.p__Bacteroidetes.c__Bacteroidia.o__Bacteroidales.f__Rikenellaceae.g__Alistipes.s__Alistipes_finegoldii	0.26489	0	0.123317	-	0.278984	0.272535	0.943597	0.993248	0.222648	0.381653	0.107929	0.999686	0.356609	0.195247	0.0781606	0.553896	0.227837	0.387563	0.102659	0.999589	0.259714	0.321222	0.572148	0.997256
k__Bacteria.p__Bacteroidetes.c__Bacteroidia.o__Bacteroidales.f__Rikenellaceae.g__Alistipes.s__Alistipes_putredinis_with_k__Bacteria.p__Bacteroidetes.c__Bacteroidia.o__Bacteroidales.f__Rikenellaceae.g__Alistipes.s__Alistipes_onderdonkii	k__Bacteria.p__Bacteroidetes.c__Bacteroidia.o__Bacteroidales.f__Rikenellaceae.g__Alistipes.s__Alistipes_putredinis	k__Bacteria.p__Bacteroidetes.c__Bacteroidia.o__Bacteroidales.f__Rikenellaceae.g__Alistipes.s__Alistipes_onderdonkii	0.28798	0	0.121572	-	0.34063	0.230418	0.223086	0.598051	0.265005	0.312684	0.635681	0.999686	0.348044	0.23379	0.210888	0.675744	0.272658	0.374359	0.299135	0.999589	0.239976	0.513591	0.00672104	0.960738
k__Bacteria.p__Bacteroidetes.c__Bacteroidia.o__Bacteroidales.f__Rikenellaceae.g__Alistipes.s__Alistipes_senegalensis_with_k__Archaea.p__Euryarchaeota.c__Methanobacteria.o__Methanobacteriales.f__Methanobacteriaceae.g__Methanobrevibacter.s__Methanobrevibacter_smithii	k__Bacteria.p__Bacteroidetes.c__Bacteroidia.o__Bacteroidales.f__Rikenellaceae.g__Alistipes.s__Alistipes_senegalensis	k__Archaea.p__Euryarchaeota.c__Methanobacteria.o__Methanobacteriales.f__Methanobacteriaceae.g__Methanobrevibacter.s__Methanobrevibacter_smithii	0.344387	0	0.261508	-	0.413769	0.223641	0.0324184	0.324416	0.392915	0.116403	0.00725442	0.999686	0.410165	0.176947	0.0102162	0.317415	0.402349	0.173686	0.0237698	0.999589	0.372976	0.194687	0.108753	0.997256
k__Bacteria.p__Bacteroidetes.c__Bacteroidia.o__Bacteroidales.f__Rikenellaceae.g__Alistipes.s__Alistipes_senegalensis_with_k__Bacteria.p__Actinobacteria.c__Actinobacteria.o__Actinomycetales.f__Actinomycetaceae.g__Actinomyces.s__Actinomyces_odontolyticus	k__Bacteria.p__Bacteroidetes.c__Bacteroidia.o__Bacteroidales.f__Rikenellaceae.g__Alistipes.s__Alistipes_senegalensis	k__Bacteria.p__Actinobacteria.c__Actinobacteria.o__Actinomycetales.f__Actinomycetaceae.g__Actinomyces.s__Actinomyces_odontolyticus	-0.123123	0.0145376	0.80783	-	-0.111482	-0.115382	0.966992	0.996824	-0.149411	-0.0782512	0.498061	0.999686	-0.0780552	-0.116635	0.684872	0.902328	-0.100933	-0.142492	0.688472	0.999589	-0.134869	-0.160467	0.820992	0.997256
k__Bacteria.p__Bacteroidetes.c__Bacteroidia.o__Bacteroidales.f__Rikenellaceae.g__Alistipes.s__Alistipes_senegalensis_with_k__Bacteria.p__Bacteroidetes.c__Bacteroidia.o__Bacteroidales.f__Bacteroidales_noname.g__Bacteroidales_noname.s__Bacteroidales_bacterium_ph8	k__Bacteria.p__Bacteroidetes.c__Bacteroidia.o__Bacteroidales.f__Rikenellaceae.g__Alistipes.s__Alistipes_senegalensis	k__Bacteria.p__Bacteroidetes.c__Bacteroidia.o__Bacteroidales.f__Bacteroidales_noname.g__Bacteroidales_noname.s__Bacteroidales_bacterium_ph8	0.277402	0	0.0251622	-	0.180931	0.302031	0.188729	0.561412	0.263783	0.324728	0.54356	0.999686	0.192177	0.281603	0.334605	0.751764	0.284614	0.288386	0.969961	0.999589	0.252065	0.352918	0.349923	0.997256
k__Bacteria.p__Bacteroidetes.c__Bacteroidia.o__Bacteroidales.f__Rikenellaceae.g__Alistipes.s__Alistipes_senegalensis_with_k__Bacteria.p__Bacteroidetes.c__Bacteroidia.o__Bacteroidales.f__Porphyromonadaceae.g__Barnesiella.s__Barnesiella_intestinihominis	k__Bacteria.p__Bacteroidetes.c__Bacteroidia.o__Bacteroidales.f__Rikenellaceae.g__Alistipes.s__Alistipes_senegalensis	k__Bacteria.p__Bacteroidetes.c__Bacteroidia.o__Bacteroidales.f__Porphyromonadaceae.g__Barnesiella.s__Barnesiella_intestinihominis	0.175231	0.000388446	0.38164	-	0.157688	0.157259	0.996346	0.999128	0.215076	0.0603202	0.139813	0.999686	0.143935	0.133971	0.91613	0.973996	0.191844	0.127459	0.533682	0.999589	0.188539	0.186333	0.984362	0.997256
k__Bacteria.p__Bacteroidetes.c__Bacteroidia.o__Bacteroidales.f__Rikenellaceae.g__Alistipes.s__Alistipes_senegalensis_with_k__Bacteria.p__Bacteroidetes.c__Bacteroidia.o__Bacteroidales.f__Prevotellaceae.g__Paraprevotella.s__Paraprevotella_clara	k__Bacteria.p__Bacteroidetes.c__Bacteroidia.o__Bacteroidales.f__Rikenellaceae.g__Alistipes.s__Alistipes_senegalensis	k__Bacteria.p__Bacteroidetes.c__Bacteroidia.o__Bacteroidales.f__Prevotellaceae.g__Paraprevotella.s__Paraprevotella_clara	0.139434	0.00518452	0.421648	-	0.188779	0.0859782	0.272587	0.644342	0.147518	0.110035	0.720578	0.999686	0.249163	0.0127548	0.0120041	0.330909	0.149668	0.0359458	0.27523	0.999589	0.11822	0.19903	0.472698	0.997256
k__Bacteria.p__Bacteroidetes.c__Bacteroidia.o__Bacteroidales.f__Rikenellaceae.g__Alistipes.s__Alistipes_senegalensis_with_k__Bacteria.p__Bacteroidetes.c__Bacteroidia.o__Bacteroidales.f__Rikenellaceae.g__Alistipes.s__Alistipes_finegoldii	k__Bacteria.p__Bacteroidetes.c__Bacteroidia.o__Bacteroidales.f__Rikenellaceae.g__Alistipes.s__Alistipes_senegalensis	k__Bacteria.p__Bacteroidetes.c__Bacteroidia.o__Bacteroidales.f__Rikenellaceae.g__Alistipes.s__Alistipes_finegoldii	0.185196	0.000147945	0.189423	-	0.217675	0.180008	0.685065	0.896367	0.209887	0.0426038	0.110832	0.999686	0.195824	0.13724	0.533955	0.846252	0.138335	0.263025	0.21978	0.999589	0.200205	0.169171	0.783128	0.997256
k__Bacteria.p__Bacteroidetes.c__Bacteroidia.o__Bacteroidales.f__Rikenellaceae.g__Alistipes.s__Alistipes_senegalensis_with_k__Bacteria.p__Bacteroidetes.c__Bacteroidia.o__Bacteroidales.f__Rikenellaceae.g__Alistipes.s__Alistipes_onderdonkii	k__Bacteria.p__Bacteroidetes.c__Bacteroidia.o__Bacteroidales.f__Rikenellaceae.g__Alistipes.s__Alistipes_senegalensis	k__Bacteria.p__Bacteroidetes.c__Bacteroidia.o__Bacteroidales.f__Rikenellaceae.g__Alistipes.s__Alistipes_onderdonkii	0.164249	0.00100632	0.491238	-	0.151868	0.139373	0.894055	0.979515	0.189121	0.0715264	0.262239	0.999686	0.177913	0.0856373	0.32952	0.749383	0.157462	0.203285	0.655254	0.999589	0.175533	0.036237	0.222234	0.997256
k__Bacteria.p__Bacteroidetes.c__Bacteroidia.o__Bacteroidales.f__Rikenellaceae.g__Alistipes.s__Alistipes_senegalensis_with_k__Bacteria.p__Bacteroidetes.c__Bacteroidia.o__Bacteroidales.f__Rikenellaceae.g__Alistipes.s__Alistipes_putredinis	k__Bacteria.p__Bacteroidetes.c__Bacteroidia.o__Bacteroidales.f__Rikenellaceae.g__Alistipes.s__Alistipes_senegalensis	k__Bacteria.p__Bacteroidetes.c__Bacteroidia.o__Bacteroidales.f__Rikenellaceae.g__Alistipes.s__Alistipes_putredinis	0.164098	0.00102114	0.924101	-	0.104528	0.145282	0.665076	0.885345	0.183401	0.079497	0.321789	0.999686	0.131333	0.0874351	0.643875	0.889062	0.183569	0.107579	0.463567	0.999589	0.156939	0.216101	0.597591	0.997256
k__Bacteria.p__Bacteroidetes.c__Bacteroidia.o__Bacteroidales.f__Rikenellaceae.g__Alistipes.s__Alistipes_shahii_with_k__Archaea.p__Euryarchaeota.c__Methanobacteria.o__Methanobacteriales.f__Methanobacteriaceae.g__Methanobrevibacter.s__Methanobrevibacter_smithii	k__Bacteria.p__Bacteroidetes.c__Bacteroidia.o__Bacteroidales.f__Rikenellaceae.g__Alistipes.s__Alistipes_shahii	k__Archaea.p__Euryarchaeota.c__Methanobacteria.o__Methanobacteriales.f__Methanobacteriaceae.g__Methanobrevibacter.s__Methanobrevibacter_smithii	0.169368	0.000617284	0.953134	-	0.154896	0.075742	0.400074	0.747039	0.176923	0.0146587	0.122773	0.999686	0.124889	0.0594206	0.491186	0.819177	0.124749	0.2126	0.391912	0.999589	0.167839	0.190053	0.843515	0.997256
k__Bacteria.p__Bacteroidetes.c__Bacteroidia.o__Bacteroidales.f__Rikenellaceae.g__Alistipes.s__Alistipes_shahii_with_k__Bacteria.p__Actinobacteria.c__Actinobacteria.o__Actinomycetales.f__Actinomycetaceae.g__Actinomyces.s__Actinomyces_graevenitzii	k__Bacteria.p__Bacteroidetes.c__Bacteroidia.o__Bacteroidales.f__Rikenellaceae.g__Alistipes.s__Alistipes_shahii	k__Bacteria.p__Actinobacteria.c__Actinobacteria.o__Actinomycetales.f__Actinomycetaceae.g__Actinomyces.s__Actinomyces_graevenitzii	-0.17522	0.000388253	0.903108	-	-0.175807	-0.210911	0.706167	0.90616	-0.192364	-0.099557	0.375315	0.999686	-0.201285	-0.179119	0.813197	0.950541	-0.135113	-0.219806	0.408423	0.999589	-0.1434	-0.245665	0.358973	0.997256
k__Bacteria.p__Bacteroidetes.c__Bacteroidia.o__Bacteroidales.f__Rikenellaceae.g__Alistipes.s__Alistipes_shahii_with_k__Bacteria.p__Actinobacteria.c__Actinobacteria.o__Actinomycetales.f__Actinomycetaceae.g__Actinomyces.s__Actinomyces_odontolyticus	k__Bacteria.p__Bacteroidetes.c__Bacteroidia.o__Bacteroidales.f__Rikenellaceae.g__Alistipes.s__Alistipes_shahii	k__Bacteria.p__Actinobacteria.c__Actinobacteria.o__Actinomycetales.f__Actinomycetaceae.g__Actinomyces.s__Actinomyces_odontolyticus	-0.209189	6.73401e-06	0.323397	-	-0.168019	-0.242901	0.420229	0.765327	-0.19715	-0.212756	0.879832	0.999686	-0.165932	-0.236196	0.452378	0.805742	-0.203976	-0.187102	0.869422	0.999589	-0.187827	-0.287703	0.364972	0.997256
k__Bacteria.p__Bacteroidetes.c__Bacteroidia.o__Bacteroidales.f__Rikenellaceae.g__Alistipes.s__Alistipes_shahii_with_k__Bacteria.p__Actinobacteria.c__Actinobacteria.o__Actinomycetales.f__Micrococcaceae.g__Rothia.s__Rothia_mucilaginosa	k__Bacteria.p__Bacteroidetes.c__Bacteroidia.o__Bacteroidales.f__Rikenellaceae.g__Alistipes.s__Alistipes_shahii	k__Bacteria.p__Actinobacteria.c__Actinobacteria.o__Actinomycetales.f__Micrococcaceae.g__Rothia.s__Rothia_mucilaginosa	-0.183447	0.000167477	0.0694388	-	-0.187915	-0.170968	0.855837	0.965173	-0.16299	-0.185321	0.829724	0.999686	-0.18732	-0.174216	0.8891	0.969048	-0.148069	-0.246572	0.333737	0.999589	-0.142874	-0.29106	0.179227	0.997256
k__Bacteria.p__Bacteroidetes.c__Bacteroidia.o__Bacteroidales.f__Rikenellaceae.g__Alistipes.s__Alistipes_shahii_with_k__Bacteria.p__Actinobacteria.c__Actinobacteria.o__Bifidobacteriales.f__Bifidobacteriaceae.g__Bifidobacterium.s__Bifidobacterium_adolescentis	k__Bacteria.p__Bacteroidetes.c__Bacteroidia.o__Bacteroidales.f__Rikenellaceae.g__Alistipes.s__Alistipes_shahii	k__Bacteria.p__Actinobacteria.c__Actinobacteria.o__Bifidobacteriales.f__Bifidobacteriaceae.g__Bifidobacterium.s__Bifidobacterium_adolescentis	0.113224	0.0259813	0.378195	-	0.149864	0.0897912	0.523047	0.823834	0.120444	0.00623601	0.278425	0.999686	0.162584	0.108902	0.570565	0.852831	0.0826579	0.201682	0.247439	0.999589	0.0602432	0.33293	0.0125801	0.960738
k__Bacteria.p__Bacteroidetes.c__Bacteroidia.o__Bacteroidales.f__Rikenellaceae.g__Alistipes.s__Alistipes_shahii_with_k__Bacteria.p__Actinobacteria.c__Actinobacteria.o__Coriobacteriales.f__Coriobacteriaceae.g__Adlercreutzia.s__Adlercreutzia_equolifaciens	k__Bacteria.p__Bacteroidetes.c__Bacteroidia.o__Bacteroidales.f__Rikenellaceae.g__Alistipes.s__Alistipes_shahii	k__Bacteria.p__Actinobacteria.c__Actinobacteria.o__Coriobacteriales.f__Coriobacteriaceae.g__Adlercreutzia.s__Adlercreutzia_equolifaciens	0.114754	0.023746	0.106878	-	0.102433	0.162556	0.522628	0.823834	0.0962776	0.125665	0.779181	0.999686	0.101428	0.165604	0.49762	0.822937	0.0973813	0.21005	0.272787	0.999589	0.107714	0.174376	0.5552	0.997256
k__Bacteria.p__Bacteroidetes.c__Bacteroidia.o__Bacteroidales.f__Rikenellaceae.g__Alistipes.s__Alistipes_shahii_with_k__Bacteria.p__Actinobacteria.c__Actinobacteria.o__Coriobacteriales.f__Coriobacteriaceae.g__Collinsella.s__Collinsella_aerofaciens	k__Bacteria.p__Bacteroidetes.c__Bacteroidia.o__Bacteroidales.f__Rikenellaceae.g__Alistipes.s__Alistipes_shahii	k__Bacteria.p__Actinobacteria.c__Actinobacteria.o__Coriobacteriales.f__Coriobacteriaceae.g__Collinsella.s__Collinsella_aerofaciens	0.272965	0	0.0182051	-	0.381365	0.217243	0.0673182	0.415264	0.288982	0.25185	0.71553	0.999686	0.331283	0.22018	0.225939	0.693318	0.247568	0.359076	0.258095	0.999589	0.234855	0.408714	0.100661	0.997256
k__Bacteria.p__Bacteroidetes.c__Bacteroidia.o__Bacteroidales.f__Rikenellaceae.g__Alistipes.s__Alistipes_shahii_with_k__Bacteria.p__Bacteroidetes.c__Bacteroidia.o__Bacteroidales.f__Bacteroidaceae.g__Bacteroides.s__Bacteroides_caccae	k__Bacteria.p__Bacteroidetes.c__Bacteroidia.o__Bacteroidales.f__Rikenellaceae.g__Alistipes.s__Alistipes_shahii	k__Bacteria.p__Bacteroidetes.c__Bacteroidia.o__Bacteroidales.f__Bacteroidaceae.g__Bacteroides.s__Bacteroides_caccae	0.235563	0	0.1542	-	0.261989	0.213336	0.59692	0.856583	0.293149	0.119353	0.0942704	0.999686	0.30404	0.172973	0.157137	0.624186	0.25966	0.135938	0.229379	0.999589	0.230028	0.223924	0.956373	0.997256
k__Bacteria.p__Bacteroidetes.c__Bacteroidia.o__Bacteroidales.f__Rikenellaceae.g__Alistipes.s__Alistipes_shahii_with_k__Bacteria.p__Bacteroidetes.c__Bacteroidia.o__Bacteroidales.f__Bacteroidaceae.g__Bacteroides.s__Bacteroides_massiliensis	k__Bacteria.p__Bacteroidetes.c__Bacteroidia.o__Bacteroidales.f__Rikenellaceae.g__Alistipes.s__Alistipes_shahii	k__Bacteria.p__Bacteroidetes.c__Bacteroidia.o__Bacteroidales.f__Bacteroidaceae.g__Bacteroides.s__Bacteroides_massiliensis	0.107426	0.036231	0.421036	-	0.139056	0.117164	0.815927	0.950633	0.153345	-0.0847657	0.0233044	0.999686	0.201244	0.0460998	0.100864	0.561291	0.108335	0.157099	0.637425	0.999589	0.0948831	0.106908	0.915922	0.997256
k__Bacteria.p__Bacteroidetes.c__Bacteroidia.o__Bacteroidales.f__Rikenellaceae.g__Alistipes.s__Alistipes_shahii_with_k__Bacteria.p__Bacteroidetes.c__Bacteroidia.o__Bacteroidales.f__Bacteroidaceae.g__Bacteroides.s__Bacteroides_uniformis	k__Bacteria.p__Bacteroidetes.c__Bacteroidia.o__Bacteroidales.f__Rikenellaceae.g__Alistipes.s__Alistipes_shahii	k__Bacteria.p__Bacteroidetes.c__Bacteroidia.o__Bacteroidales.f__Bacteroidaceae.g__Bacteroides.s__Bacteroides_uniformis	0.229316	0	0.214026	-	0.288412	0.190209	0.28454	0.654467	0.209664	0.262134	0.607673	0.999686	0.247609	0.18657	0.512738	0.83588	0.200097	0.276978	0.446611	0.999589	0.196064	0.284663	0.421796	0.997256
k__Bacteria.p__Bacteroidetes.c__Bacteroidia.o__Bacteroidales.f__Rikenellaceae.g__Alistipes.s__Alistipes_shahii_with_k__Bacteria.p__Bacteroidetes.c__Bacteroidia.o__Bacteroidales.f__Bacteroidaceae.g__Bacteroides.s__Bacteroides_vulgatus	k__Bacteria.p__Bacteroidetes.c__Bacteroidia.o__Bacteroidales.f__Rikenellaceae.g__Alistipes.s__Alistipes_shahii	k__Bacteria.p__Bacteroidetes.c__Bacteroidia.o__Bacteroidales.f__Bacteroidaceae.g__Bacteroides.s__Bacteroides_vulgatus	0.188741	9.56669e-05	0.00117318	-	0.32254	0.0967884	0.0138101	0.232591	0.18152	0.180254	0.990274	0.999686	0.266219	0.114243	0.104369	0.56539	0.196984	0.212156	0.882095	0.999589	0.189945	0.206564	0.882182	0.997256
k__Bacteria.p__Bacteroidetes.c__Bacteroidia.o__Bacteroidales.f__Rikenellaceae.g__Alistipes.s__Alistipes_shahii_with_k__Bacteria.p__Bacteroidetes.c__Bacteroidia.o__Bacteroidales.f__Bacteroidales_noname.g__Bacteroidales_noname.s__Bacteroidales_bacterium_ph8	k__Bacteria.p__Bacteroidetes.c__Bacteroidia.o__Bacteroidales.f__Rikenellaceae.g__Alistipes.s__Alistipes_shahii	k__Bacteria.p__Bacteroidetes.c__Bacteroidia.o__Bacteroidales.f__Bacteroidales_noname.g__Bacteroidales_noname.s__Bacteroidales_bacterium_ph8	0.273333	0	0.00941176	-	0.289476	0.236456	0.561646	0.843376	0.294453	0.155524	0.179293	0.999686	0.25916	0.235382	0.797311	0.9439	0.226746	0.406864	0.0639782	0.999589	0.229374	0.476449	0.0163593	0.973946
k__Bacteria.p__Bacteroidetes.c__Bacteroidia.o__Bacteroidales.f__Rikenellaceae.g__Alistipes.s__Alistipes_shahii_with_k__Bacteria.p__Bacteroidetes.c__Bacteroidia.o__Bacteroidales.f__Porphyromonadaceae.g__Barnesiella.s__Barnesiella_intestinihominis	k__Bacteria.p__Bacteroidetes.c__Bacteroidia.o__Bacteroidales.f__Rikenellaceae.g__Alistipes.s__Alistipes_shahii	k__Bacteria.p__Bacteroidetes.c__Bacteroidia.o__Bacteroidales.f__Porphyromonadaceae.g__Barnesiella.s__Barnesiella_intestinihominis	0.317626	0	0.037562	-	0.343215	0.285628	0.52148	0.823834	0.338589	0.241301	0.338684	0.999686	0.391761	0.238779	0.0908853	0.561291	0.298077	0.376802	0.420186	0.999589	0.296464	0.395708	0.349249	0.997256
k__Bacteria.p__Bacteroidetes.c__Bacteroidia.o__Bacteroidales.f__Rikenellaceae.g__Alistipes.s__Alistipes_shahii_with_k__Bacteria.p__Bacteroidetes.c__Bacteroidia.o__Bacteroidales.f__Porphyromonadaceae.g__Parabacteroides.s__Parabacteroides_merdae	k__Bacteria.p__Bacteroidetes.c__Bacteroidia.o__Bacteroidales.f__Rikenellaceae.g__Alistipes.s__Alistipes_shahii	k__Bacteria.p__Bacteroidetes.c__Bacteroidia.o__Bacteroidales.f__Porphyromonadaceae.g__Parabacteroides.s__Parabacteroides_merdae	0.348101	0	0.0777619	-	0.413956	0.293894	0.17306	0.5487	0.387266	0.212698	0.0862092	0.999686	0.380425	0.279148	0.261218	0.708389	0.361313	0.266687	0.34376	0.999589	0.35247	0.232041	0.276131	0.997256
k__Bacteria.p__Bacteroidetes.c__Bacteroidia.o__Bacteroidales.f__Rikenellaceae.g__Alistipes.s__Alistipes_shahii_with_k__Bacteria.p__Bacteroidetes.c__Bacteroidia.o__Bacteroidales.f__Prevotellaceae.g__Paraprevotella.s__Paraprevotella_clara	k__Bacteria.p__Bacteroidetes.c__Bacteroidia.o__Bacteroidales.f__Rikenellaceae.g__Alistipes.s__Alistipes_shahii	k__Bacteria.p__Bacteroidetes.c__Bacteroidia.o__Bacteroidales.f__Prevotellaceae.g__Paraprevotella.s__Paraprevotella_clara	0.165509	0.00091617	0.297794	-	0.206104	0.135362	0.448275	0.778551	0.179866	0.112626	0.520459	0.999686	0.182791	0.154742	0.765821	0.933655	0.204143	0.00152898	0.0514144	0.999589	0.130471	0.234557	0.351746	0.997256
k__Bacteria.p__Bacteroidetes.c__Bacteroidia.o__Bacteroidales.f__Rikenellaceae.g__Alistipes.s__Alistipes_shahii_with_k__Bacteria.p__Bacteroidetes.c__Bacteroidia.o__Bacteroidales.f__Rikenellaceae.g__Alistipes.s__Alistipes_finegoldii	k__Bacteria.p__Bacteroidetes.c__Bacteroidia.o__Bacteroidales.f__Rikenellaceae.g__Alistipes.s__Alistipes_shahii	k__Bacteria.p__Bacteroidetes.c__Bacteroidia.o__Bacteroidales.f__Rikenellaceae.g__Alistipes.s__Alistipes_finegoldii	0.269574	0	0.325513	-	0.229591	0.299578	0.44476	0.777192	0.271774	0.171716	0.333235	0.999686	0.299432	0.209357	0.329378	0.749383	0.22464	0.365537	0.152874	0.999589	0.273169	0.321276	0.65837	0.997256
k__Bacteria.p__Bacteroidetes.c__Bacteroidia.o__Bacteroidales.f__Rikenellaceae.g__Alistipes.s__Alistipes_shahii_with_k__Bacteria.p__Bacteroidetes.c__Bacteroidia.o__Bacteroidales.f__Rikenellaceae.g__Alistipes.s__Alistipes_onderdonkii	k__Bacteria.p__Bacteroidetes.c__Bacteroidia.o__Bacteroidales.f__Rikenellaceae.g__Alistipes.s__Alistipes_shahii	k__Bacteria.p__Bacteroidetes.c__Bacteroidia.o__Bacteroidales.f__Rikenellaceae.g__Alistipes.s__Alistipes_onderdonkii	0.18579	0.000149089	0.408917	-	0.158338	0.18492	0.776134	0.939185	0.158979	0.244826	0.403719	0.999686	0.17965	0.175822	0.967523	0.992332	0.179753	0.19762	0.861772	0.999589	0.155924	0.341603	0.0877375	0.997256
k__Bacteria.p__Bacteroidetes.c__Bacteroidia.o__Bacteroidales.f__Rikenellaceae.g__Alistipes.s__Alistipes_shahii_with_k__Bacteria.p__Bacteroidetes.c__Bacteroidia.o__Bacteroidales.f__Rikenellaceae.g__Alistipes.s__Alistipes_putredinis	k__Bacteria.p__Bacteroidetes.c__Bacteroidia.o__Bacteroidales.f__Rikenellaceae.g__Alistipes.s__Alistipes_shahii	k__Bacteria.p__Bacteroidetes.c__Bacteroidia.o__Bacteroidales.f__Rikenellaceae.g__Alistipes.s__Alistipes_putredinis	0.456106	0	0.387418	-	0.444352	0.43012	0.867393	0.96959	0.464545	0.38436	0.405969	0.999686	0.443958	0.391942	0.549057	0.849297	0.464933	0.466288	0.988318	0.999589	0.430223	0.624726	0.0351991	0.997256
k__Bacteria.p__Bacteroidetes.c__Bacteroidia.o__Bacteroidales.f__Rikenellaceae.g__Alistipes.s__Alistipes_shahii_with_k__Bacteria.p__Bacteroidetes.c__Bacteroidia.o__Bacteroidales.f__Rikenellaceae.g__Alistipes.s__Alistipes_senegalensis	k__Bacteria.p__Bacteroidetes.c__Bacteroidia.o__Bacteroidales.f__Rikenellaceae.g__Alistipes.s__Alistipes_shahii	k__Bacteria.p__Bacteroidetes.c__Bacteroidia.o__Bacteroidales.f__Rikenellaceae.g__Alistipes.s__Alistipes_senegalensis	0.368402	0	0.466481	-	0.396227	0.324743	0.417472	0.762833	0.350842	0.386883	0.712244	0.999686	0.299427	0.38627	0.332387	0.751656	0.31413	0.466802	0.10554	0.999589	0.361702	0.454823	0.365758	0.997256
k__Bacteria.p__Firmicutes.c__Bacilli.o__Lactobacillales.f__Lactobacillaceae.g__Lactobacillus.s__Lactobacillus_delbrueckii_with_k__Bacteria.p__Actinobacteria.c__Actinobacteria.o__Coriobacteriales.f__Coriobacteriaceae.g__Collinsella.s__Collinsella_aerofaciens	k__Bacteria.p__Firmicutes.c__Bacilli.o__Lactobacillales.f__Lactobacillaceae.g__Lactobacillus.s__Lactobacillus_delbrueckii	k__Bacteria.p__Actinobacteria.c__Actinobacteria.o__Coriobacteriales.f__Coriobacteriaceae.g__Collinsella.s__Collinsella_aerofaciens	-0.122029	0.015514	0.734098	-	-0.0715964	-0.142136	0.454534	0.779897	-0.115031	-0.135273	0.846637	0.999686	-0.172629	-0.0790526	0.323106	0.741175	-0.0973512	-0.250867	0.132296	0.999589	-0.118346	-0.167293	0.665107	0.997256
k__Bacteria.p__Firmicutes.c__Bacilli.o__Lactobacillales.f__Lactobacillaceae.g__Lactobacillus.s__Lactobacillus_delbrueckii_with_k__Bacteria.p__Bacteroidetes.c__Bacteroidia.o__Bacteroidales.f__Bacteroidaceae.g__Bacteroides.s__Bacteroides_caccae	k__Bacteria.p__Firmicutes.c__Bacilli.o__Lactobacillales.f__Lactobacillaceae.g__Lactobacillus.s__Lactobacillus_delbrueckii	k__Bacteria.p__Bacteroidetes.c__Bacteroidia.o__Bacteroidales.f__Bacteroidaceae.g__Bacteroides.s__Bacteroides_caccae	-0.17898	0.000308642	0.337952	-	-0.137776	-0.181054	0.644095	0.876423	-0.176838	-0.208085	0.762525	0.999686	-0.15982	-0.171028	0.905319	0.973079	-0.175959	-0.201154	0.80599	0.999589	-0.20457	-0.156961	0.673284	0.997256
k__Bacteria.p__Firmicutes.c__Bacilli.o__Lactobacillales.f__Lactobacillaceae.g__Lactobacillus.s__Lactobacillus_delbrueckii_with_k__Bacteria.p__Bacteroidetes.c__Bacteroidia.o__Bacteroidales.f__Bacteroidaceae.g__Bacteroides.s__Bacteroides_uniformis	k__Bacteria.p__Firmicutes.c__Bacilli.o__Lactobacillales.f__Lactobacillaceae.g__Lactobacillus.s__Lactobacillus_delbrueckii	k__Bacteria.p__Bacteroidetes.c__Bacteroidia.o__Bacteroidales.f__Bacteroidaceae.g__Bacteroides.s__Bacteroides_uniformis	-0.115984	0.0220664	0.177241	-	-0.111916	-0.0736994	0.685581	0.896367	-0.0881875	-0.152315	0.539564	0.999686	-0.172177	-0.020228	0.109174	0.566906	-0.103995	-0.140392	0.725534	0.999589	-0.0623599	-0.342291	0.0102002	0.960738
k__Bacteria.p__Firmicutes.c__Bacilli.o__Lactobacillales.f__Lactobacillaceae.g__Lactobacillus.s__Lactobacillus_delbrueckii_with_k__Bacteria.p__Bacteroidetes.c__Bacteroidia.o__Bacteroidales.f__Bacteroidales_noname.g__Bacteroidales_noname.s__Bacteroidales_bacterium_ph8	k__Bacteria.p__Firmicutes.c__Bacilli.o__Lactobacillales.f__Lactobacillaceae.g__Lactobacillus.s__Lactobacillus_delbrueckii	k__Bacteria.p__Bacteroidetes.c__Bacteroidia.o__Bacteroidales.f__Bacteroidales_noname.g__Bacteroidales_noname.s__Bacteroidales_bacterium_ph8	-0.222605	0	0.108125	-	-0.173422	-0.218732	0.626372	0.867737	-0.222698	-0.250011	0.789641	0.999686	-0.196686	-0.196175	0.995649	0.998996	-0.189762	-0.286168	0.339188	0.999589	-0.231824	-0.223672	0.941763	0.997256
k__Bacteria.p__Firmicutes.c__Bacilli.o__Lactobacillales.f__Lactobacillaceae.g__Lactobacillus.s__Lactobacillus_delbrueckii_with_k__Bacteria.p__Bacteroidetes.c__Bacteroidia.o__Bacteroidales.f__Porphyromonadaceae.g__Barnesiella.s__Barnesiella_intestinihominis	k__Bacteria.p__Firmicutes.c__Bacilli.o__Lactobacillales.f__Lactobacillaceae.g__Lactobacillus.s__Lactobacillus_delbrueckii	k__Bacteria.p__Bacteroidetes.c__Bacteroidia.o__Bacteroidales.f__Porphyromonadaceae.g__Barnesiella.s__Barnesiella_intestinihominis	-0.211379	6.85871e-06	0.026975	-	-0.0898899	-0.228511	0.138665	0.518981	-0.214555	-0.201379	0.89853	0.999686	-0.188169	-0.188424	0.997825	0.998996	-0.178162	-0.289333	0.270337	0.999589	-0.20331	-0.232974	0.790256	0.997256
k__Bacteria.p__Firmicutes.c__Bacilli.o__Lactobacillales.f__Lactobacillaceae.g__Lactobacillus.s__Lactobacillus_delbrueckii_with_k__Bacteria.p__Bacteroidetes.c__Bacteroidia.o__Bacteroidales.f__Rikenellaceae.g__Alistipes.s__Alistipes_putredinis	k__Bacteria.p__Firmicutes.c__Bacilli.o__Lactobacillales.f__Lactobacillaceae.g__Lactobacillus.s__Lactobacillus_delbrueckii	k__Bacteria.p__Bacteroidetes.c__Bacteroidia.o__Bacteroidales.f__Rikenellaceae.g__Alistipes.s__Alistipes_putredinis	-0.247983	0	0.0212085	-	-0.140907	-0.271375	0.160006	0.539678	-0.231973	-0.276213	0.66373	0.999686	-0.211056	-0.213675	0.977617	0.9976	-0.221186	-0.29747	0.447457	0.999589	-0.246926	-0.289523	0.698301	0.997256
k__Bacteria.p__Firmicutes.c__Bacilli.o__Lactobacillales.f__Lactobacillaceae.g__Lactobacillus.s__Lactobacillus_delbrueckii_with_k__Bacteria.p__Bacteroidetes.c__Bacteroidia.o__Bacteroidales.f__Rikenellaceae.g__Alistipes.s__Alistipes_shahii	k__Bacteria.p__Firmicutes.c__Bacilli.o__Lactobacillales.f__Lactobacillaceae.g__Lactobacillus.s__Lactobacillus_delbrueckii	k__Bacteria.p__Bacteroidetes.c__Bacteroidia.o__Bacteroidales.f__Rikenellaceae.g__Alistipes.s__Alistipes_shahii	-0.13783	0.00586073	0.421194	-	-0.102385	-0.119128	0.859051	0.967077	-0.129167	-0.178384	0.636257	0.999686	-0.0926067	-0.133544	0.666205	0.898822	-0.112587	-0.227361	0.262336	0.999589	-0.134122	-0.243561	0.326608	0.997256
k__Bacteria.p__Firmicutes.c__Bacilli.o__Lactobacillales.f__Streptococcaceae.g__Streptococcus.s__Streptococcus_anginosus_with_k__Bacteria.p__Actinobacteria.c__Actinobacteria.o__Actinomycetales.f__Actinomycetaceae.g__Actinomyces.s__Actinomyces_graevenitzii	k__Bacteria.p__Firmicutes.c__Bacilli.o__Lactobacillales.f__Streptococcaceae.g__Streptococcus.s__Streptococcus_anginosus	k__Bacteria.p__Actinobacteria.c__Actinobacteria.o__Actinomycetales.f__Actinomycetaceae.g__Actinomyces.s__Actinomyces_graevenitzii	0.323172	0	0.00570652	IBD	0.370883	0.309397	0.489417	0.801092	0.356655	0.222312	0.187284	0.999686	0.323648	0.351368	0.757835	0.928731	0.328352	0.214722	0.261858	0.999589	0.266491	0.429403	0.120218	0.997256
k__Bacteria.p__Firmicutes.c__Bacilli.o__Lactobacillales.f__Streptococcaceae.g__Streptococcus.s__Streptococcus_anginosus_with_k__Bacteria.p__Actinobacteria.c__Actinobacteria.o__Actinomycetales.f__Actinomycetaceae.g__Actinomyces.s__Actinomyces_odontolyticus	k__Bacteria.p__Firmicutes.c__Bacilli.o__Lactobacillales.f__Streptococcaceae.g__Streptococcus.s__Streptococcus_anginosus	k__Bacteria.p__Actinobacteria.c__Actinobacteria.o__Actinomycetales.f__Actinomycetaceae.g__Actinomyces.s__Actinomyces_odontolyticus	0.295947	0	0.0513008	-	0.276158	0.321957	0.613259	0.860714	0.299932	0.281002	0.851557	0.999686	0.243254	0.349658	0.242493	0.704607	0.25217	0.306471	0.587084	0.999589	0.287448	0.278555	0.935522	0.997256
k__Bacteria.p__Firmicutes.c__Bacilli.o__Lactobacillales.f__Streptococcaceae.g__Streptococcus.s__Streptococcus_anginosus_with_k__Bacteria.p__Actinobacteria.c__Actinobacteria.o__Actinomycetales.f__Micrococcaceae.g__Rothia.s__Rothia_mucilaginosa	k__Bacteria.p__Firmicutes.c__Bacilli.o__Lactobacillales.f__Streptococcaceae.g__Streptococcus.s__Streptococcus_anginosus	k__Bacteria.p__Actinobacteria.c__Actinobacteria.o__Actinomycetales.f__Micrococcaceae.g__Rothia.s__Rothia_mucilaginosa	0.455668	0	0.00145374	-	0.477937	0.438369	0.638041	0.87534	0.469897	0.436438	0.723406	0.999686	0.481459	0.422437	0.488698	0.818235	0.359687	0.401993	0.660251	0.999589	0.436076	0.472903	0.716308	0.997256
k__Bacteria.p__Firmicutes.c__Bacilli.o__Lactobacillales.f__Streptococcaceae.g__Streptococcus.s__Streptococcus_anginosus_with_k__Bacteria.p__Actinobacteria.c__Actinobacteria.o__Bifidobacteriales.f__Bifidobacteriaceae.g__Bifidobacterium.s__Bifidobacterium_adolescentis	k__Bacteria.p__Firmicutes.c__Bacilli.o__Lactobacillales.f__Streptococcaceae.g__Streptococcus.s__Streptococcus_anginosus	k__Bacteria.p__Actinobacteria.c__Actinobacteria.o__Bifidobacteriales.f__Bifidobacteriaceae.g__Bifidobacterium.s__Bifidobacterium_adolescentis	-0.123082	0.0145705	0.226735	-	-0.15543	-0.0814216	0.431296	0.769157	-0.125321	-0.0842046	0.69557	0.999686	-0.189321	-0.0854067	0.271691	0.716135	-0.119531	-0.121978	0.981197	0.999589	-0.133702	-0.063144	0.536474	0.997256
k__Bacteria.p__Firmicutes.c__Bacilli.o__Lactobacillales.f__Streptococcaceae.g__Streptococcus.s__Streptococcus_anginosus_with_k__Bacteria.p__Actinobacteria.c__Actinobacteria.o__Coriobacteriales.f__Coriobacteriaceae.g__Collinsella.s__Collinsella_aerofaciens	k__Bacteria.p__Firmicutes.c__Bacilli.o__Lactobacillales.f__Streptococcaceae.g__Streptococcus.s__Streptococcus_anginosus	k__Bacteria.p__Actinobacteria.c__Actinobacteria.o__Coriobacteriales.f__Coriobacteriaceae.g__Collinsella.s__Collinsella_aerofaciens	-0.188384	9.53449e-05	0.0212965	-	-0.251353	-0.148768	0.268042	0.640101	-0.13906	-0.34387	0.0415202	0.999686	-0.221441	-0.152082	0.459795	0.80987	-0.213137	-0.202855	0.919981	0.999589	-0.161197	-0.230729	0.533827	0.997256
k__Bacteria.p__Firmicutes.c__Bacilli.o__Lactobacillales.f__Streptococcaceae.g__Streptococcus.s__Streptococcus_anginosus_with_k__Bacteria.p__Bacteroidetes.c__Bacteroidia.o__Bacteroidales.f__Bacteroidaceae.g__Bacteroides.s__Bacteroides_caccae	k__Bacteria.p__Firmicutes.c__Bacilli.o__Lactobacillales.f__Streptococcaceae.g__Streptococcus.s__Streptococcus_anginosus	k__Bacteria.p__Bacteroidetes.c__Bacteroidia.o__Bacteroidales.f__Bacteroidaceae.g__Bacteroides.s__Bacteroides_caccae	-0.120791	0.0165558	0.108105	-	-0.167947	-0.0954769	0.440142	0.774576	-0.117036	-0.145448	0.78578	0.999686	-0.211201	-0.0228846	0.0463012	0.48296	-0.052794	-0.176308	0.232007	0.999589	-0.103974	-0.0903548	0.904934	0.997256
k__Bacteria.p__Firmicutes.c__Bacilli.o__Lactobacillales.f__Streptococcaceae.g__Streptococcus.s__Streptococcus_anginosus_with_k__Bacteria.p__Bacteroidetes.c__Bacteroidia.o__Bacteroidales.f__Bacteroidaceae.g__Bacteroides.s__Bacteroides_uniformis	k__Bacteria.p__Firmicutes.c__Bacilli.o__Lactobacillales.f__Streptococcaceae.g__Streptococcus.s__Streptococcus_anginosus	k__Bacteria.p__Bacteroidetes.c__Bacteroidia.o__Bacteroidales.f__Bacteroidaceae.g__Bacteroides.s__Bacteroides_uniformis	-0.16524	0.000929385	0.545104	-	-0.260878	-0.125085	0.142559	0.520139	-0.183694	-0.131956	0.620272	0.999686	-0.25219	-0.0955245	0.0950495	0.561291	-0.154759	-0.155561	0.993805	0.999589	-0.121519	-0.23633	0.304289	0.997256
k__Bacteria.p__Firmicutes.c__Bacilli.o__Lactobacillales.f__Streptococcaceae.g__Streptococcus.s__Streptococcus_anginosus_with_k__Bacteria.p__Bacteroidetes.c__Bacteroidia.o__Bacteroidales.f__Bacteroidaceae.g__Bacteroides.s__Bacteroides_vulgatus	k__Bacteria.p__Firmicutes.c__Bacilli.o__Lactobacillales.f__Streptococcaceae.g__Streptococcus.s__Streptococcus_anginosus	k__Bacteria.p__Bacteroidetes.c__Bacteroidia.o__Bacteroidales.f__Bacteroidaceae.g__Bacteroides.s__Bacteroides_vulgatus	-0.237418	0	0.015058	-	-0.278638	-0.213506	0.47771	0.796463	-0.26295	-0.182841	0.438088	0.999686	-0.204032	-0.273441	0.45394	0.805742	-0.207977	-0.223466	0.879343	0.999589	-0.204639	-0.289198	0.442591	0.997256
k__Bacteria.p__Firmicutes.c__Bacilli.o__Lactobacillales.f__Streptococcaceae.g__Streptococcus.s__Streptococcus_anginosus_with_k__Bacteria.p__Bacteroidetes.c__Bacteroidia.o__Bacteroidales.f__Bacteroidales_noname.g__Bacteroidales_noname.s__Bacteroidales_bacterium_ph8	k__Bacteria.p__Firmicutes.c__Bacilli.o__Lactobacillales.f__Streptococcaceae.g__Streptococcus.s__Streptococcus_anginosus	k__Bacteria.p__Bacteroidetes.c__Bacteroidia.o__Bacteroidales.f__Bacteroidales_noname.g__Bacteroidales_noname.s__Bacteroidales_bacterium_ph8	-0.18766	0.00010039	0.494156	-	-0.240271	-0.137659	0.269052	0.641042	-0.172511	-0.249392	0.453917	0.999686	-0.24552	-0.100212	0.121759	0.593549	-0.194703	-0.271789	0.446051	0.999589	-0.189921	-0.174567	0.891636	0.997256
k__Bacteria.p__Firmicutes.c__Bacilli.o__Lactobacillales.f__Streptococcaceae.g__Streptococcus.s__Streptococcus_anginosus_with_k__Bacteria.p__Bacteroidetes.c__Bacteroidia.o__Bacteroidales.f__Porphyromonadaceae.g__Barnesiella.s__Barnesiella_intestinihominis	k__Bacteria.p__Firmicutes.c__Bacilli.o__Lactobacillales.f__Streptococcaceae.g__Streptococcus.s__Streptococcus_anginosus	k__Bacteria.p__Bacteroidetes.c__Bacteroidia.o__Bacteroidales.f__Porphyromonadaceae.g__Barnesiella.s__Barnesiella_intestinihominis	-0.161136	0.00123144	0.827298	-	-0.166534	-0.118969	0.61207	0.860461	-0.14207	-0.220532	0.447695	0.999686	-0.158322	-0.119139	0.678769	0.899414	-0.162382	-0.106214	0.588373	0.999589	-0.124644	-0.281554	0.156151	0.997256
k__Bacteria.p__Firmicutes.c__Bacilli.o__Lactobacillales.f__Streptococcaceae.g__Streptococcus.s__Streptococcus_anginosus_with_k__Bacteria.p__Bacteroidetes.c__Bacteroidia.o__Bacteroidales.f__Rikenellaceae.g__Alistipes.s__Alistipes_finegoldii	k__Bacteria.p__Firmicutes.c__Bacilli.o__Lactobacillales.f__Streptococcaceae.g__Streptococcus.s__Streptococcus_anginosus	k__Bacteria.p__Bacteroidetes.c__Bacteroidia.o__Bacteroidales.f__Rikenellaceae.g__Alistipes.s__Alistipes_finegoldii	-0.196053	3.6036e-05	0.230599	-	-0.197374	-0.217541	0.828001	0.953254	-0.192582	-0.187853	0.963611	0.999686	-0.230838	-0.183925	0.615701	0.875663	-0.182212	-0.271947	0.375348	0.999589	-0.202267	-0.217287	0.893188	0.997256
k__Bacteria.p__Firmicutes.c__Bacilli.o__Lactobacillales.f__Streptococcaceae.g__Streptococcus.s__Streptococcus_anginosus_with_k__Bacteria.p__Bacteroidetes.c__Bacteroidia.o__Bacteroidales.f__Rikenellaceae.g__Alistipes.s__Alistipes_onderdonkii	k__Bacteria.p__Firmicutes.c__Bacilli.o__Lactobacillales.f__Streptococcaceae.g__Streptococcus.s__Streptococcus_anginosus	k__Bacteria.p__Bacteroidetes.c__Bacteroidia.o__Bacteroidales.f__Rikenellaceae.g__Alistipes.s__Alistipes_onderdonkii	-0.234468	0	0.112287	-	-0.234113	-0.234938	0.992864	0.999111	-0.260944	-0.170088	0.380062	0.999686	-0.261822	-0.2232	0.676926	0.898822	-0.288726	-0.191725	0.341568	0.999589	-0.225373	-0.296628	0.516422	0.997256
k__Bacteria.p__Firmicutes.c__Bacilli.o__Lactobacillales.f__Streptococcaceae.g__Streptococcus.s__Streptococcus_anginosus_with_k__Bacteria.p__Bacteroidetes.c__Bacteroidia.o__Bacteroidales.f__Rikenellaceae.g__Alistipes.s__Alistipes_putredinis	k__Bacteria.p__Firmicutes.c__Bacilli.o__Lactobacillales.f__Streptococcaceae.g__Streptococcus.s__Streptococcus_anginosus	k__Bacteria.p__Bacteroidetes.c__Bacteroidia.o__Bacteroidales.f__Rikenellaceae.g__Alistipes.s__Alistipes_putredinis	-0.202652	1.26662e-05	0.470436	-	-0.316746	-0.126639	0.0380828	0.335757	-0.20269	-0.193131	0.92643	0.999686	-0.269234	-0.11554	0.100344	0.561291	-0.176938	-0.261261	0.406004	0.999589	-0.175071	-0.295102	0.275605	0.997256
k__Bacteria.p__Firmicutes.c__Bacilli.o__Lactobacillales.f__Streptococcaceae.g__Streptococcus.s__Streptococcus_anginosus_with_k__Bacteria.p__Bacteroidetes.c__Bacteroidia.o__Bacteroidales.f__Rikenellaceae.g__Alistipes.s__Alistipes_senegalensis	k__Bacteria.p__Firmicutes.c__Bacilli.o__Lactobacillales.f__Streptococcaceae.g__Streptococcus.s__Streptococcus_anginosus	k__Bacteria.p__Bacteroidetes.c__Bacteroidia.o__Bacteroidales.f__Rikenellaceae.g__Alistipes.s__Alistipes_senegalensis	-0.108878	0.0332621	0.476086	-	-0.109133	-0.085621	0.803261	0.945478	-0.111235	-0.0695412	0.691883	0.999686	-0.079582	-0.0806986	0.990645	0.998839	-0.0401521	-0.253661	0.0364243	0.999589	-0.098164	-0.166994	0.542915	0.997256
k__Bacteria.p__Firmicutes.c__Bacilli.o__Lactobacillales.f__Streptococcaceae.g__Streptococcus.s__Streptococcus_anginosus_with_k__Bacteria.p__Bacteroidetes.c__Bacteroidia.o__Bacteroidales.f__Rikenellaceae.g__Alistipes.s__Alistipes_shahii	k__Bacteria.p__Firmicutes.c__Bacilli.o__Lactobacillales.f__Streptococcaceae.g__Streptococcus.s__Streptococcus_anginosus	k__Bacteria.p__Bacteroidetes.c__Bacteroidia.o__Bacteroidales.f__Rikenellaceae.g__Alistipes.s__Alistipes_shahii	-0.200666	1.87149e-05	0.527333	-	-0.185664	-0.198481	0.890514	0.977161	-0.175276	-0.2357	0.55713	0.999686	-0.220505	-0.148384	0.442305	0.80274	-0.210361	-0.161502	0.635112	0.999589	-0.171836	-0.303213	0.23182	0.997256
k__Bacteria.p__Firmicutes.c__Bacilli.o__Lactobacillales.f__Streptococcaceae.g__Streptococcus.s__Streptococcus_australis_with_k__Bacteria.p__Actinobacteria.c__Actinobacteria.o__Actinomycetales.f__Actinomycetaceae.g__Actinomyces.s__Actinomyces_graevenitzii	k__Bacteria.p__Firmicutes.c__Bacilli.o__Lactobacillales.f__Streptococcaceae.g__Streptococcus.s__Streptococcus_australis	k__Bacteria.p__Actinobacteria.c__Actinobacteria.o__Actinomycetales.f__Actinomycetaceae.g__Actinomyces.s__Actinomyces_graevenitzii	0.282486	0	0.0208172	-	0.421199	0.20725	0.016024	0.247574	0.277145	0.308922	0.752217	0.999686	0.350362	0.205889	0.114753	0.579774	0.28532	0.23012	0.586094	0.999589	0.259517	0.400047	0.185349	0.997256
k__Bacteria.p__Firmicutes.c__Bacilli.o__Lactobacillales.f__Streptococcaceae.g__Streptococcus.s__Streptococcus_australis_with_k__Bacteria.p__Actinobacteria.c__Actinobacteria.o__Actinomycetales.f__Actinomycetaceae.g__Actinomyces.s__Actinomyces_odontolyticus	k__Bacteria.p__Firmicutes.c__Bacilli.o__Lactobacillales.f__Streptococcaceae.g__Streptococcus.s__Streptococcus_australis	k__Bacteria.p__Actinobacteria.c__Actinobacteria.o__Actinomycetales.f__Actinomycetaceae.g__Actinomyces.s__Actinomyces_odontolyticus	0.419156	0	0.0264246	-	0.557897	0.334408	0.00723789	0.175537	0.469782	0.290073	0.0699176	0.999686	0.550519	0.30588	0.00434951	0.240844	0.441329	0.360651	0.403565	0.999589	0.433251	0.336354	0.364964	0.997256
k__Bacteria.p__Firmicutes.c__Bacilli.o__Lactobacillales.f__Streptococcaceae.g__Streptococcus.s__Streptococcus_australis_with_k__Bacteria.p__Actinobacteria.c__Actinobacteria.o__Actinomycetales.f__Micrococcaceae.g__Rothia.s__Rothia_mucilaginosa	k__Bacteria.p__Firmicutes.c__Bacilli.o__Lactobacillales.f__Streptococcaceae.g__Streptococcus.s__Streptococcus_australis	k__Bacteria.p__Actinobacteria.c__Actinobacteria.o__Actinomycetales.f__Micrococcaceae.g__Rothia.s__Rothia_mucilaginosa	0.367132	0	0.307949	-	0.458155	0.303329	0.0745613	0.434799	0.376623	0.273023	0.303277	0.999686	0.42563	0.280975	0.104978	0.565777	0.36475	0.310201	0.581225	0.999589	0.325688	0.43647	0.287246	0.997256
k__Bacteria.p__Firmicutes.c__Bacilli.o__Lactobacillales.f__Streptococcaceae.g__Streptococcus.s__Streptococcus_australis_with_k__Bacteria.p__Actinobacteria.c__Actinobacteria.o__Coriobacteriales.f__Coriobacteriaceae.g__Collinsella.s__Collinsella_aerofaciens	k__Bacteria.p__Firmicutes.c__Bacilli.o__Lactobacillales.f__Streptococcaceae.g__Streptococcus.s__Streptococcus_australis	k__Bacteria.p__Actinobacteria.c__Actinobacteria.o__Coriobacteriales.f__Coriobacteriaceae.g__Collinsella.s__Collinsella_aerofaciens	-0.181913	0.000207226	0.0527047	-	-0.289347	-0.103567	0.0440264	0.353315	-0.210972	-0.0884067	0.241604	0.999686	-0.238961	-0.109424	0.167858	0.634735	-0.185496	-0.151625	0.742794	0.999589	-0.145197	-0.29782	0.165796	0.997256
k__Bacteria.p__Firmicutes.c__Bacilli.o__Lactobacillales.f__Streptococcaceae.g__Streptococcus.s__Streptococcus_australis_with_k__Bacteria.p__Bacteroidetes.c__Bacteroidia.o__Bacteroidales.f__Bacteroidaceae.g__Bacteroides.s__Bacteroides_caccae	k__Bacteria.p__Firmicutes.c__Bacilli.o__Lactobacillales.f__Streptococcaceae.g__Streptococcus.s__Streptococcus_australis	k__Bacteria.p__Bacteroidetes.c__Bacteroidia.o__Bacteroidales.f__Bacteroidaceae.g__Bacteroides.s__Bacteroides_caccae	-0.136647	0.00630807	0.406567	-	-0.13949	-0.138635	0.992737	0.999111	-0.133244	-0.127293	0.954668	0.999686	-0.119565	-0.155226	0.706234	0.91127	-0.116116	-0.114941	0.990975	0.999589	-0.115349	-0.172935	0.610305	0.997256
k__Bacteria.p__Firmicutes.c__Bacilli.o__Lactobacillales.f__Streptococcaceae.g__Streptococcus.s__Streptococcus_australis_with_k__Bacteria.p__Bacteroidetes.c__Bacteroidia.o__Bacteroidales.f__Bacteroidaceae.g__Bacteroides.s__Bacteroides_uniformis	k__Bacteria.p__Firmicutes.c__Bacilli.o__Lactobacillales.f__Streptococcaceae.g__Streptococcus.s__Streptococcus_australis	k__Bacteria.p__Bacteroidetes.c__Bacteroidia.o__Bacteroidales.f__Bacteroidaceae.g__Bacteroides.s__Bacteroides_uniformis	-0.290475	0	0.00472	-	-0.336398	-0.284533	0.564343	0.844865	-0.292014	-0.280051	0.905943	0.999686	-0.313838	-0.301068	0.888303	0.969048	-0.268463	-0.308628	0.687394	0.999589	-0.269277	-0.40003	0.21756	0.997256
k__Bacteria.p__Firmicutes.c__Bacilli.o__Lactobacillales.f__Streptococcaceae.g__Streptococcus.s__Streptococcus_australis_with_k__Bacteria.p__Bacteroidetes.c__Bacteroidia.o__Bacteroidales.f__Bacteroidaceae.g__Bacteroides.s__Bacteroides_vulgatus	k__Bacteria.p__Firmicutes.c__Bacilli.o__Lactobacillales.f__Streptococcaceae.g__Streptococcus.s__Streptococcus_australis	k__Bacteria.p__Bacteroidetes.c__Bacteroidia.o__Bacteroidales.f__Bacteroidaceae.g__Bacteroides.s__Bacteroides_vulgatus	-0.141217	0.00452563	0.151113	-	-0.181681	-0.102986	0.40105	0.747489	-0.185643	-0.0119786	0.0984811	0.999686	-0.189164	-0.0950121	0.319074	0.739211	-0.158385	-0.0575004	0.332547	0.999589	-0.171242	-0.0840533	0.443869	0.997256
k__Bacteria.p__Firmicutes.c__Bacilli.o__Lactobacillales.f__Streptococcaceae.g__Streptococcus.s__Streptococcus_australis_with_k__Bacteria.p__Bacteroidetes.c__Bacteroidia.o__Bacteroidales.f__Bacteroidales_noname.g__Bacteroidales_noname.s__Bacteroidales_bacterium_ph8	k__Bacteria.p__Firmicutes.c__Bacilli.o__Lactobacillales.f__Streptococcaceae.g__Streptococcus.s__Streptococcus_australis	k__Bacteria.p__Bacteroidetes.c__Bacteroidia.o__Bacteroidales.f__Bacteroidales_noname.g__Bacteroidales_noname.s__Bacteroidales_bacterium_ph8	-0.178098	0.000341314	0.375002	-	-0.279277	-0.0863428	0.0369622	0.333179	-0.18015	-0.132015	0.644882	0.999686	-0.251696	-0.0654492	0.0474983	0.48296	-0.18318	-0.127481	0.590442	0.999589	-0.187383	-0.192604	0.962954	0.997256
k__Bacteria.p__Firmicutes.c__Bacilli.o__Lactobacillales.f__Streptococcaceae.g__Streptococcus.s__Streptococcus_australis_with_k__Bacteria.p__Bacteroidetes.c__Bacteroidia.o__Bacteroidales.f__Porphyromonadaceae.g__Barnesiella.s__Barnesiella_intestinihominis	k__Bacteria.p__Firmicutes.c__Bacilli.o__Lactobacillales.f__Streptococcaceae.g__Streptococcus.s__Streptococcus_australis	k__Bacteria.p__Bacteroidetes.c__Bacteroidia.o__Bacteroidales.f__Porphyromonadaceae.g__Barnesiella.s__Barnesiella_intestinihominis	-0.19608	3.60794e-05	0.104622	-	-0.237787	-0.175046	0.498269	0.805283	-0.210153	-0.166048	0.671137	0.999686	-0.217717	-0.192288	0.785681	0.937911	-0.200241	-0.124423	0.46354	0.999589	-0.175848	-0.29817	0.266151	0.997256
k__Bacteria.p__Firmicutes.c__Bacilli.o__Lactobacillales.f__Streptococcaceae.g__Streptococcus.s__Streptococcus_australis_with_k__Bacteria.p__Bacteroidetes.c__Bacteroidia.o__Bacteroidales.f__Porphyromonadaceae.g__Parabacteroides.s__Parabacteroides_merdae	k__Bacteria.p__Firmicutes.c__Bacilli.o__Lactobacillales.f__Streptococcaceae.g__Streptococcus.s__Streptococcus_australis	k__Bacteria.p__Bacteroidetes.c__Bacteroidia.o__Bacteroidales.f__Porphyromonadaceae.g__Parabacteroides.s__Parabacteroides_merdae	-0.154828	0.0018888	0.398594	-	-0.197081	-0.13317	0.493835	0.802128	-0.184781	-0.0717313	0.281222	0.999686	-0.198289	-0.116965	0.388455	0.778026	-0.147515	-0.202822	0.590155	0.999589	-0.119153	-0.273558	0.163725	0.997256
k__Bacteria.p__Firmicutes.c__Bacilli.o__Lactobacillales.f__Streptococcaceae.g__Streptococcus.s__Streptococcus_australis_with_k__Bacteria.p__Bacteroidetes.c__Bacteroidia.o__Bacteroidales.f__Rikenellaceae.g__Alistipes.s__Alistipes_onderdonkii	k__Bacteria.p__Firmicutes.c__Bacilli.o__Lactobacillales.f__Streptococcaceae.g__Streptococcus.s__Streptococcus_australis	k__Bacteria.p__Bacteroidetes.c__Bacteroidia.o__Bacteroidales.f__Rikenellaceae.g__Alistipes.s__Alistipes_onderdonkii	-0.16086	0.00125545	0.169756	-	-0.245973	-0.0675704	0.0551848	0.381819	-0.188176	-0.0534177	0.199288	0.999686	-0.204944	-0.0662532	0.142075	0.617506	-0.141123	-0.160618	0.850326	0.999589	-0.159685	-0.169685	0.929423	0.997256
k__Bacteria.p__Firmicutes.c__Bacilli.o__Lactobacillales.f__Streptococcaceae.g__Streptococcus.s__Streptococcus_australis_with_k__Bacteria.p__Bacteroidetes.c__Bacteroidia.o__Bacteroidales.f__Rikenellaceae.g__Alistipes.s__Alistipes_putredinis	k__Bacteria.p__Firmicutes.c__Bacilli.o__Lactobacillales.f__Streptococcaceae.g__Streptococcus.s__Streptococcus_australis	k__Bacteria.p__Bacteroidetes.c__Bacteroidia.o__Bacteroidales.f__Rikenellaceae.g__Alistipes.s__Alistipes_putredinis	-0.171804	0.000521739	0.304854	-	-0.244917	-0.123837	0.192203	0.565564	-0.155865	-0.252965	0.344225	0.999686	-0.199116	-0.146326	0.574777	0.853487	-0.167962	-0.160055	0.938931	0.999589	-0.13532	-0.332898	0.0701461	0.997256
k__Bacteria.p__Firmicutes.c__Bacilli.o__Lactobacillales.f__Streptococcaceae.g__Streptococcus.s__Streptococcus_australis_with_k__Bacteria.p__Bacteroidetes.c__Bacteroidia.o__Bacteroidales.f__Rikenellaceae.g__Alistipes.s__Alistipes_senegalensis	k__Bacteria.p__Firmicutes.c__Bacilli.o__Lactobacillales.f__Streptococcaceae.g__Streptococcus.s__Streptococcus_australis	k__Bacteria.p__Bacteroidetes.c__Bacteroidia.o__Bacteroidales.f__Rikenellaceae.g__Alistipes.s__Alistipes_senegalensis	-0.11526	0.0230148	0.147826	-	-0.159246	-0.0540328	0.263423	0.638601	-0.110671	-0.171391	0.560168	0.999686	-0.116549	-0.0627484	0.571723	0.853446	-0.0655308	-0.243322	0.0819733	0.999589	-0.151471	-0.0521637	0.38429	0.997256
k__Bacteria.p__Firmicutes.c__Bacilli.o__Lactobacillales.f__Streptococcaceae.g__Streptococcus.s__Streptococcus_australis_with_k__Bacteria.p__Bacteroidetes.c__Bacteroidia.o__Bacteroidales.f__Rikenellaceae.g__Alistipes.s__Alistipes_shahii	k__Bacteria.p__Firmicutes.c__Bacilli.o__Lactobacillales.f__Streptococcaceae.g__Streptococcus.s__Streptococcus_australis	k__Bacteria.p__Bacteroidetes.c__Bacteroidia.o__Bacteroidales.f__Rikenellaceae.g__Alistipes.s__Alistipes_shahii	-0.200063	1.8622e-05	0.377945	-	-0.182582	-0.216196	0.717754	0.910434	-0.184921	-0.276356	0.37011	0.999686	-0.160425	-0.263443	0.269	0.713869	-0.165929	-0.222292	0.581571	0.999589	-0.179851	-0.24596	0.552675	0.997256
k__Bacteria.p__Firmicutes.c__Bacilli.o__Lactobacillales.f__Streptococcaceae.g__Streptococcus.s__Streptococcus_australis_with_k__Bacteria.p__Firmicutes.c__Bacilli.o__Lactobacillales.f__Streptococcaceae.g__Streptococcus.s__Streptococcus_anginosus	k__Bacteria.p__Firmicutes.c__Bacilli.o__Lactobacillales.f__Streptococcaceae.g__Streptococcus.s__Streptococcus_australis	k__Bacteria.p__Firmicutes.c__Bacilli.o__Lactobacillales.f__Streptococcaceae.g__Streptococcus.s__Streptococcus_anginosus	0.1102	0.0307716	0.711677	-	0.210551	0.0456884	0.0780359	0.443938	0.126985	0.0392123	0.404493	0.999686	0.21313	-0.0160045	0.0153143	0.359676	0.0895051	0.0411684	0.643399	0.999589	0.0880199	0.15027	0.583041	0.997256
k__Bacteria.p__Firmicutes.c__Bacilli.o__Lactobacillales.f__Streptococcaceae.g__Streptococcus.s__Streptococcus_gordonii_with_k__Bacteria.p__Actinobacteria.c__Actinobacteria.o__Actinomycetales.f__Actinomycetaceae.g__Actinomyces.s__Actinomyces_graevenitzii	k__Bacteria.p__Firmicutes.c__Bacilli.o__Lactobacillales.f__Streptococcaceae.g__Streptococcus.s__Streptococcus_gordonii	k__Bacteria.p__Actinobacteria.c__Actinobacteria.o__Actinomycetales.f__Actinomycetaceae.g__Actinomyces.s__Actinomyces_graevenitzii	0.408649	0	0.00263305	-	0.522116	0.329227	0.0224813	0.280919	0.42358	0.341571	0.404325	0.999686	0.466836	0.346469	0.16752	0.634702	0.455504	0.293171	0.0984079	0.999589	0.400555	0.426774	0.800673	0.997256
k__Bacteria.p__Firmicutes.c__Bacilli.o__Lactobacillales.f__Streptococcaceae.g__Streptococcus.s__Streptococcus_gordonii_with_k__Bacteria.p__Actinobacteria.c__Actinobacteria.o__Actinomycetales.f__Actinomycetaceae.g__Actinomyces.s__Actinomyces_odontolyticus	k__Bacteria.p__Firmicutes.c__Bacilli.o__Lactobacillales.f__Streptococcaceae.g__Streptococcus.s__Streptococcus_gordonii	k__Bacteria.p__Actinobacteria.c__Actinobacteria.o__Actinomycetales.f__Actinomycetaceae.g__Actinomyces.s__Actinomyces_odontolyticus	0.392925	0	0.00237143	-	0.433141	0.365313	0.433712	0.769989	0.432849	0.292119	0.157514	0.999686	0.426621	0.368826	0.509747	0.833303	0.447684	0.289344	0.107665	0.999589	0.426163	0.208562	0.0487255	0.997256
k__Bacteria.p__Firmicutes.c__Bacilli.o__Lactobacillales.f__Streptococcaceae.g__Streptococcus.s__Streptococcus_gordonii_with_k__Bacteria.p__Actinobacteria.c__Actinobacteria.o__Actinomycetales.f__Micrococcaceae.g__Rothia.s__Rothia_mucilaginosa	k__Bacteria.p__Firmicutes.c__Bacilli.o__Lactobacillales.f__Streptococcaceae.g__Streptococcus.s__Streptococcus_gordonii	k__Bacteria.p__Actinobacteria.c__Actinobacteria.o__Actinomycetales.f__Micrococcaceae.g__Rothia.s__Rothia_mucilaginosa	0.546247	0	0.000277778	-	0.662373	0.453514	0.00654772	0.173035	0.557713	0.49877	0.515114	0.999686	0.579386	0.486158	0.248892	0.706256	0.504556	0.454608	0.588857	0.999589	0.551649	0.500723	0.604906	0.997256
k__Bacteria.p__Firmicutes.c__Bacilli.o__Lactobacillales.f__Streptococcaceae.g__Streptococcus.s__Streptococcus_gordonii_with_k__Bacteria.p__Actinobacteria.c__Actinobacteria.o__Bifidobacteriales.f__Bifidobacteriaceae.g__Bifidobacterium.s__Bifidobacterium_dentium	k__Bacteria.p__Firmicutes.c__Bacilli.o__Lactobacillales.f__Streptococcaceae.g__Streptococcus.s__Streptococcus_gordonii	k__Bacteria.p__Actinobacteria.c__Actinobacteria.o__Bifidobacteriales.f__Bifidobacteriaceae.g__Bifidobacterium.s__Bifidobacterium_dentium	0.446181	0	0.00185965	-	0.457183	0.438763	0.827879	0.953254	0.477025	0.353037	0.202681	0.999686	0.426723	0.445925	0.823215	0.954452	0.304152	0.535885	0.0112446	0.999589	0.460119	0.369687	0.39134	0.997256
k__Bacteria.p__Firmicutes.c__Bacilli.o__Lactobacillales.f__Streptococcaceae.g__Streptococcus.s__Streptococcus_gordonii_with_k__Bacteria.p__Actinobacteria.c__Actinobacteria.o__Coriobacteriales.f__Coriobacteriaceae.g__Collinsella.s__Collinsella_aerofaciens	k__Bacteria.p__Firmicutes.c__Bacilli.o__Lactobacillales.f__Streptococcaceae.g__Streptococcus.s__Streptococcus_gordonii	k__Bacteria.p__Actinobacteria.c__Actinobacteria.o__Coriobacteriales.f__Coriobacteriaceae.g__Collinsella.s__Collinsella_aerofaciens	-0.196077	3.60577e-05	0.0208832	-	-0.241594	-0.216307	0.784052	0.941892	-0.19918	-0.211901	0.901925	0.999686	-0.253674	-0.169684	0.368168	0.768046	-0.21944	-0.169434	0.626661	0.999589	-0.162369	-0.305386	0.192941	0.997256
k__Bacteria.p__Firmicutes.c__Bacilli.o__Lactobacillales.f__Streptococcaceae.g__Streptococcus.s__Streptococcus_gordonii_with_k__Bacteria.p__Bacteroidetes.c__Bacteroidia.o__Bacteroidales.f__Bacteroidaceae.g__Bacteroides.s__Bacteroides_caccae	k__Bacteria.p__Firmicutes.c__Bacilli.o__Lactobacillales.f__Streptococcaceae.g__Streptococcus.s__Streptococcus_gordonii	k__Bacteria.p__Bacteroidetes.c__Bacteroidia.o__Bacteroidales.f__Bacteroidaceae.g__Bacteroides.s__Bacteroides_caccae	-0.12879	0.0102226	0.13992	500FG	-0.235402	-0.0546454	0.0524983	0.373321	-0.143946	-0.0871029	0.588216	0.999686	-0.218582	-0.00511977	0.0238114	0.398381	-0.136568	-0.0715067	0.532102	0.999589	-0.121032	-0.074466	0.683208	0.997256
k__Bacteria.p__Firmicutes.c__Bacilli.o__Lactobacillales.f__Streptococcaceae.g__Streptococcus.s__Streptococcus_gordonii_with_k__Bacteria.p__Bacteroidetes.c__Bacteroidia.o__Bacteroidales.f__Bacteroidaceae.g__Bacteroides.s__Bacteroides_uniformis	k__Bacteria.p__Firmicutes.c__Bacilli.o__Lactobacillales.f__Streptococcaceae.g__Streptococcus.s__Streptococcus_gordonii	k__Bacteria.p__Bacteroidetes.c__Bacteroidia.o__Bacteroidales.f__Bacteroidaceae.g__Bacteroides.s__Bacteroides_uniformis	-0.247882	0	0.05	-	-0.369973	-0.158747	0.01947	0.272387	-0.229287	-0.286254	0.574778	0.999686	-0.291207	-0.206172	0.357935	0.761746	-0.245114	-0.311572	0.505951	0.999589	-0.213209	-0.340315	0.241564	0.997256
k__Bacteria.p__Firmicutes.c__Bacilli.o__Lactobacillales.f__Streptococcaceae.g__Streptococcus.s__Streptococcus_gordonii_with_k__Bacteria.p__Bacteroidetes.c__Bacteroidia.o__Bacteroidales.f__Bacteroidaceae.g__Bacteroides.s__Bacteroides_vulgatus	k__Bacteria.p__Firmicutes.c__Bacilli.o__Lactobacillales.f__Streptococcaceae.g__Streptococcus.s__Streptococcus_gordonii	k__Bacteria.p__Bacteroidetes.c__Bacteroidia.o__Bacteroidales.f__Bacteroidaceae.g__Bacteroides.s__Bacteroides_vulgatus	-0.262388	0	0.025717	-	-0.332603	-0.215949	0.198634	0.574044	-0.282027	-0.190984	0.376963	0.999686	-0.261097	-0.280099	0.836298	0.955087	-0.247241	-0.238172	0.928818	0.999589	-0.254663	-0.238475	0.884189	0.997256
k__Bacteria.p__Firmicutes.c__Bacilli.o__Lactobacillales.f__Streptococcaceae.g__Streptococcus.s__Streptococcus_gordonii_with_k__Bacteria.p__Bacteroidetes.c__Bacteroidia.o__Bacteroidales.f__Bacteroidales_noname.g__Bacteroidales_noname.s__Bacteroidales_bacterium_ph8	k__Bacteria.p__Firmicutes.c__Bacilli.o__Lactobacillales.f__Streptococcaceae.g__Streptococcus.s__Streptococcus_gordonii	k__Bacteria.p__Bacteroidetes.c__Bacteroidia.o__Bacteroidales.f__Bacteroidales_noname.g__Bacteroidales_noname.s__Bacteroidales_bacterium_ph8	-0.192834	5.26624e-05	0.309959	-	-0.275978	-0.170305	0.251275	0.625135	-0.219962	-0.105676	0.27403	0.999686	-0.255051	-0.0942015	0.0864493	0.561291	-0.222044	-0.221312	0.994271	0.999589	-0.186567	-0.24613	0.592565	0.997256
k__Bacteria.p__Firmicutes.c__Bacilli.o__Lactobacillales.f__Streptococcaceae.g__Streptococcus.s__Streptococcus_gordonii_with_k__Bacteria.p__Bacteroidetes.c__Bacteroidia.o__Bacteroidales.f__Porphyromonadaceae.g__Barnesiella.s__Barnesiella_intestinihominis	k__Bacteria.p__Firmicutes.c__Bacilli.o__Lactobacillales.f__Streptococcaceae.g__Streptococcus.s__Streptococcus_gordonii	k__Bacteria.p__Bacteroidetes.c__Bacteroidia.o__Bacteroidales.f__Porphyromonadaceae.g__Barnesiella.s__Barnesiella_intestinihominis	-0.246895	0	0.364494	-	-0.32563	-0.21962	0.24328	0.617604	-0.25594	-0.197386	0.570198	0.999686	-0.291633	-0.186942	0.258684	0.706256	-0.292885	-0.178487	0.262754	0.999589	-0.229837	-0.330194	0.356217	0.997256
k__Bacteria.p__Firmicutes.c__Bacilli.o__Lactobacillales.f__Streptococcaceae.g__Streptococcus.s__Streptococcus_gordonii_with_k__Bacteria.p__Bacteroidetes.c__Bacteroidia.o__Bacteroidales.f__Porphyromonadaceae.g__Parabacteroides.s__Parabacteroides_merdae	k__Bacteria.p__Firmicutes.c__Bacilli.o__Lactobacillales.f__Streptococcaceae.g__Streptococcus.s__Streptococcus_gordonii	k__Bacteria.p__Bacteroidetes.c__Bacteroidia.o__Bacteroidales.f__Porphyromonadaceae.g__Parabacteroides.s__Parabacteroides_merdae	-0.144737	0.0035573	0.582949	-	-0.161363	-0.132988	0.762198	0.929598	-0.155759	-0.0637215	0.38111	0.999686	-0.151972	-0.145842	0.948272	0.985122	-0.177662	-0.0971289	0.437772	0.999589	-0.112034	-0.20721	0.397106	0.997256
k__Bacteria.p__Firmicutes.c__Bacilli.o__Lactobacillales.f__Streptococcaceae.g__Streptococcus.s__Streptococcus_gordonii_with_k__Bacteria.p__Bacteroidetes.c__Bacteroidia.o__Bacteroidales.f__Rikenellaceae.g__Alistipes.s__Alistipes_finegoldii	k__Bacteria.p__Firmicutes.c__Bacilli.o__Lactobacillales.f__Streptococcaceae.g__Streptococcus.s__Streptococcus_gordonii	k__Bacteria.p__Bacteroidetes.c__Bacteroidia.o__Bacteroidales.f__Rikenellaceae.g__Alistipes.s__Alistipes_finegoldii	-0.227639	0	0.272718	-	-0.298324	-0.193924	0.254208	0.628764	-0.211325	-0.231103	0.847461	0.999686	-0.261959	-0.175777	0.355006	0.761027	-0.193337	-0.263617	0.488004	0.999589	-0.254519	-0.0601016	0.0870794	0.997256
k__Bacteria.p__Firmicutes.c__Bacilli.o__Lactobacillales.f__Streptococcaceae.g__Streptococcus.s__Streptococcus_gordonii_with_k__Bacteria.p__Bacteroidetes.c__Bacteroidia.o__Bacteroidales.f__Rikenellaceae.g__Alistipes.s__Alistipes_onderdonkii	k__Bacteria.p__Firmicutes.c__Bacilli.o__Lactobacillales.f__Streptococcaceae.g__Streptococcus.s__Streptococcus_gordonii	k__Bacteria.p__Bacteroidetes.c__Bacteroidia.o__Bacteroidales.f__Rikenellaceae.g__Alistipes.s__Alistipes_onderdonkii	-0.249243	0	0.0977006	-	-0.31337	-0.233806	0.381693	0.730696	-0.259869	-0.221684	0.710003	0.999686	-0.263823	-0.23313	0.74017	0.923408	-0.288929	-0.244234	0.65836	0.999589	-0.242106	-0.297303	0.614862	0.997256
k__Bacteria.p__Firmicutes.c__Bacilli.o__Lactobacillales.f__Streptococcaceae.g__Streptococcus.s__Streptococcus_gordonii_with_k__Bacteria.p__Bacteroidetes.c__Bacteroidia.o__Bacteroidales.f__Rikenellaceae.g__Alistipes.s__Alistipes_putredinis	k__Bacteria.p__Firmicutes.c__Bacilli.o__Lactobacillales.f__Streptococcaceae.g__Streptococcus.s__Streptococcus_gordonii	k__Bacteria.p__Bacteroidetes.c__Bacteroidia.o__Bacteroidales.f__Rikenellaceae.g__Alistipes.s__Alistipes_putredinis	-0.253459	0	0.100236	-	-0.352391	-0.220034	0.142777	0.520139	-0.280025	-0.180913	0.336928	0.999686	-0.317307	-0.203211	0.215682	0.678312	-0.227731	-0.335368	0.278909	0.999589	-0.233891	-0.293545	0.587114	0.997256
k__Bacteria.p__Firmicutes.c__Bacilli.o__Lactobacillales.f__Streptococcaceae.g__Streptococcus.s__Streptococcus_gordonii_with_k__Bacteria.p__Bacteroidetes.c__Bacteroidia.o__Bacteroidales.f__Rikenellaceae.g__Alistipes.s__Alistipes_shahii	k__Bacteria.p__Firmicutes.c__Bacilli.o__Lactobacillales.f__Streptococcaceae.g__Streptococcus.s__Streptococcus_gordonii	k__Bacteria.p__Bacteroidetes.c__Bacteroidia.o__Bacteroidales.f__Rikenellaceae.g__Alistipes.s__Alistipes_shahii	-0.208022	1.32188e-05	0.828639	-	-0.239649	-0.172616	0.469298	0.789878	-0.212808	-0.156541	0.588439	0.999686	-0.278596	-0.120554	0.0905713	0.561291	-0.19956	-0.232752	0.744659	0.999589	-0.205174	-0.176657	0.800072	0.997256
k__Bacteria.p__Firmicutes.c__Bacilli.o__Lactobacillales.f__Streptococcaceae.g__Streptococcus.s__Streptococcus_gordonii_with_k__Bacteria.p__Firmicutes.c__Bacilli.o__Lactobacillales.f__Streptococcaceae.g__Streptococcus.s__Streptococcus_anginosus	k__Bacteria.p__Firmicutes.c__Bacilli.o__Lactobacillales.f__Streptococcaceae.g__Streptococcus.s__Streptococcus_gordonii	k__Bacteria.p__Firmicutes.c__Bacilli.o__Lactobacillales.f__Streptococcaceae.g__Streptococcus.s__Streptococcus_anginosus	0.409834	0	0.00661017	-	0.460018	0.41467	0.594016	0.856583	0.44271	0.348858	0.337708	0.999686	0.452318	0.380983	0.411479	0.78494	0.372608	0.284677	0.376491	0.999589	0.435463	0.328713	0.319273	0.997256
k__Bacteria.p__Firmicutes.c__Bacilli.o__Lactobacillales.f__Streptococcaceae.g__Streptococcus.s__Streptococcus_gordonii_with_k__Bacteria.p__Firmicutes.c__Bacilli.o__Lactobacillales.f__Streptococcaceae.g__Streptococcus.s__Streptococcus_australis	k__Bacteria.p__Firmicutes.c__Bacilli.o__Lactobacillales.f__Streptococcaceae.g__Streptococcus.s__Streptococcus_gordonii	k__Bacteria.p__Firmicutes.c__Bacilli.o__Lactobacillales.f__Streptococcaceae.g__Streptococcus.s__Streptococcus_australis	0.303493	0	0.0284044	-	0.412769	0.209619	0.0224955	0.280919	0.336852	0.186793	0.14382	0.999686	0.389678	0.186531	0.0257579	0.398381	0.349085	0.251824	0.332589	0.999589	0.3009	0.282055	0.863662	0.997256
k__Bacteria.p__Firmicutes.c__Bacilli.o__Lactobacillales.f__Streptococcaceae.g__Streptococcus.s__Streptococcus_gordonii_with_k__Bacteria.p__Firmicutes.c__Bacilli.o__Lactobacillales.f__Streptococcaceae.g__Streptococcus.s__Streptococcus_mutans	k__Bacteria.p__Firmicutes.c__Bacilli.o__Lactobacillales.f__Streptococcaceae.g__Streptococcus.s__Streptococcus_gordonii	k__Bacteria.p__Firmicutes.c__Bacilli.o__Lactobacillales.f__Streptococcaceae.g__Streptococcus.s__Streptococcus_mutans	0.578361	0	0.00208054	-	0.618977	0.569999	0.518796	0.822364	0.59798	0.574803	0.787422	0.999686	0.584177	0.61648	0.672221	0.898822	0.505983	0.572759	0.442399	0.999589	0.599914	0.519486	0.40539	0.997256
k__Bacteria.p__Firmicutes.c__Bacilli.o__Lactobacillales.f__Streptococcaceae.g__Streptococcus.s__Streptococcus_gordonii_with_k__Bacteria.p__Firmicutes.c__Bacilli.o__Lactobacillales.f__Streptococcaceae.g__Streptococcus.s__Streptococcus_parasanguinis	k__Bacteria.p__Firmicutes.c__Bacilli.o__Lactobacillales.f__Streptococcaceae.g__Streptococcus.s__Streptococcus_gordonii	k__Bacteria.p__Firmicutes.c__Bacilli.o__Lactobacillales.f__Streptococcaceae.g__Streptococcus.s__Streptococcus_parasanguinis	0.484627	0	0.00223926	-	0.572782	0.432725	0.0837545	0.453625	0.485007	0.471664	0.885781	0.999686	0.528434	0.448328	0.336684	0.751764	0.424496	0.522267	0.28088	0.999589	0.483465	0.485368	0.984841	0.997256
k__Bacteria.p__Firmicutes.c__Bacilli.o__Lactobacillales.f__Streptococcaceae.g__Streptococcus.s__Streptococcus_gordonii_with_k__Bacteria.p__Firmicutes.c__Bacilli.o__Lactobacillales.f__Streptococcaceae.g__Streptococcus.s__Streptococcus_salivarius	k__Bacteria.p__Firmicutes.c__Bacilli.o__Lactobacillales.f__Streptococcaceae.g__Streptococcus.s__Streptococcus_gordonii	k__Bacteria.p__Firmicutes.c__Bacilli.o__Lactobacillales.f__Streptococcaceae.g__Streptococcus.s__Streptococcus_salivarius	0.485889	0	0.00159664	-	0.567652	0.454616	0.161541	0.540258	0.484779	0.480224	0.960735	0.999686	0.549867	0.464922	0.302219	0.735744	0.422456	0.526087	0.252256	0.999589	0.503863	0.448188	0.584113	0.997256
k__Bacteria.p__Firmicutes.c__Bacilli.o__Lactobacillales.f__Streptococcaceae.g__Streptococcus.s__Streptococcus_gordonii_with_k__Bacteria.p__Firmicutes.c__Bacilli.o__Lactobacillales.f__Streptococcaceae.g__Streptococcus.s__Streptococcus_sanguinis	k__Bacteria.p__Firmicutes.c__Bacilli.o__Lactobacillales.f__Streptococcaceae.g__Streptococcus.s__Streptococcus_gordonii	k__Bacteria.p__Firmicutes.c__Bacilli.o__Lactobacillales.f__Streptococcaceae.g__Streptococcus.s__Streptococcus_sanguinis	0.583218	0	0.000958904	-	0.70519	0.473964	0.00185355	0.103154	0.622035	0.496642	0.161202	0.999686	0.632108	0.533561	0.204353	0.673286	0.591763	0.54808	0.614191	0.999589	0.61517	0.443479	0.0870367	0.997256
k__Bacteria.p__Firmicutes.c__Bacilli.o__Lactobacillales.f__Streptococcaceae.g__Streptococcus.s__Streptococcus_gordonii_with_k__Bacteria.p__Firmicutes.c__Bacilli.o__Lactobacillales.f__Streptococcaceae.g__Streptococcus.s__Streptococcus_vestibularis	k__Bacteria.p__Firmicutes.c__Bacilli.o__Lactobacillales.f__Streptococcaceae.g__Streptococcus.s__Streptococcus_gordonii	k__Bacteria.p__Firmicutes.c__Bacilli.o__Lactobacillales.f__Streptococcaceae.g__Streptococcus.s__Streptococcus_vestibularis	0.443062	0	0.00174074	-	0.516452	0.374574	0.0912793	0.464855	0.406312	0.532802	0.165148	0.999686	0.466901	0.380777	0.319553	0.739652	0.346024	0.39448	0.616083	0.999589	0.451278	0.386084	0.534586	0.997256
k__Bacteria.p__Firmicutes.c__Bacilli.o__Lactobacillales.f__Streptococcaceae.g__Streptococcus.s__Streptococcus_gordonii_with_k__Bacteria.p__Firmicutes.c__Clostridia.o__Clostridiales.f__Clostridiaceae.g__Clostridium.s__Clostridium_leptum	k__Bacteria.p__Firmicutes.c__Bacilli.o__Lactobacillales.f__Streptococcaceae.g__Streptococcus.s__Streptococcus_gordonii	k__Bacteria.p__Firmicutes.c__Clostridia.o__Clostridiales.f__Clostridiaceae.g__Clostridium.s__Clostridium_leptum	-0.320695	0	0.00284153	-	-0.319698	-0.329103	0.916549	0.987943	-0.310038	-0.359911	0.614246	0.999686	-0.34029	-0.284643	0.539787	0.847123	-0.294303	-0.35163	0.560357	0.999589	-0.310521	-0.368299	0.589053	0.997256
k__Bacteria.p__Firmicutes.c__Bacilli.o__Lactobacillales.f__Streptococcaceae.g__Streptococcus.s__Streptococcus_gordonii_with_k__Bacteria.p__Firmicutes.c__Clostridia.o__Clostridiales.f__Eubacteriaceae.g__Eubacterium.s__Eubacterium_eligens	k__Bacteria.p__Firmicutes.c__Bacilli.o__Lactobacillales.f__Streptococcaceae.g__Streptococcus.s__Streptococcus_gordonii	k__Bacteria.p__Firmicutes.c__Clostridia.o__Clostridiales.f__Eubacteriaceae.g__Eubacterium.s__Eubacterium_eligens	-0.109364	0.032414	0.79508	-	-0.154253	-0.139925	0.878596	0.970873	-0.133306	-0.0245434	0.301684	0.999686	-0.140122	-0.0599445	0.398708	0.783942	-0.148447	-0.0953821	0.609641	0.999589	-0.0844697	-0.169629	0.451548	0.997256
k__Bacteria.p__Firmicutes.c__Bacilli.o__Lactobacillales.f__Streptococcaceae.g__Streptococcus.s__Streptococcus_gordonii_with_k__Bacteria.p__Firmicutes.c__Clostridia.o__Clostridiales.f__Eubacteriaceae.g__Eubacterium.s__Eubacterium_hallii	k__Bacteria.p__Firmicutes.c__Bacilli.o__Lactobacillales.f__Streptococcaceae.g__Streptococcus.s__Streptococcus_gordonii	k__Bacteria.p__Firmicutes.c__Clostridia.o__Clostridiales.f__Eubacteriaceae.g__Eubacterium.s__Eubacterium_hallii	-0.298169	0	0.00169421	-	-0.3885	-0.274404	0.199687	0.57438	-0.324575	-0.269399	0.585661	0.999686	-0.34288	-0.296161	0.60585	0.868522	-0.305842	-0.2648	0.683045	0.999589	-0.273154	-0.351337	0.46836	0.997256
k__Bacteria.p__Firmicutes.c__Bacilli.o__Lactobacillales.f__Streptococcaceae.g__Streptococcus.s__Streptococcus_gordonii_with_k__Bacteria.p__Firmicutes.c__Clostridia.o__Clostridiales.f__Eubacteriaceae.g__Eubacterium.s__Eubacterium_ramulus	k__Bacteria.p__Firmicutes.c__Bacilli.o__Lactobacillales.f__Streptococcaceae.g__Streptococcus.s__Streptococcus_gordonii	k__Bacteria.p__Firmicutes.c__Clostridia.o__Clostridiales.f__Eubacteriaceae.g__Eubacterium.s__Eubacterium_ramulus	-0.246092	0	0.00477137	IBD	-0.314023	-0.175329	0.129239	0.513605	-0.251597	-0.15407	0.347347	0.999686	-0.346613	-0.099521	0.00755891	0.279183	-0.241289	-0.195529	0.654609	0.999589	-0.233099	-0.243186	0.92769	0.997256
k__Bacteria.p__Firmicutes.c__Bacilli.o__Lactobacillales.f__Streptococcaceae.g__Streptococcus.s__Streptococcus_gordonii_with_k__Bacteria.p__Firmicutes.c__Clostridia.o__Clostridiales.f__Eubacteriaceae.g__Eubacterium.s__Eubacterium_rectale	k__Bacteria.p__Firmicutes.c__Bacilli.o__Lactobacillales.f__Streptococcaceae.g__Streptococcus.s__Streptococcus_gordonii	k__Bacteria.p__Firmicutes.c__Clostridia.o__Clostridiales.f__Eubacteriaceae.g__Eubacterium.s__Eubacterium_rectale	-0.275641	0	0.00149573	IBD	-0.367368	-0.253377	0.20366	0.577375	-0.315723	-0.172654	0.165034	0.999686	-0.379072	-0.190563	0.0388631	0.47359	-0.241756	-0.275399	0.738532	0.999589	-0.231089	-0.361381	0.226458	0.997256
k__Bacteria.p__Firmicutes.c__Bacilli.o__Lactobacillales.f__Streptococcaceae.g__Streptococcus.s__Streptococcus_gordonii_with_k__Bacteria.p__Firmicutes.c__Clostridia.o__Clostridiales.f__Eubacteriaceae.g__Eubacterium.s__Eubacterium_siraeum	k__Bacteria.p__Firmicutes.c__Bacilli.o__Lactobacillales.f__Streptococcaceae.g__Streptococcus.s__Streptococcus_gordonii	k__Bacteria.p__Firmicutes.c__Clostridia.o__Clostridiales.f__Eubacteriaceae.g__Eubacterium.s__Eubacterium_siraeum	-0.149001	0.00275782	0.373738	-	-0.275204	-0.0635651	0.0223037	0.280919	-0.144683	-0.16856	0.818668	0.999686	-0.230026	-0.0110868	0.0202797	0.383904	-0.16748	-0.111213	0.58748	0.999589	-0.155292	-0.126364	0.798855	0.997256
k__Bacteria.p__Firmicutes.c__Bacilli.o__Lactobacillales.f__Streptococcaceae.g__Streptococcus.s__Streptococcus_gordonii_with_k__Bacteria.p__Firmicutes.c__Clostridia.o__Clostridiales.f__Eubacteriaceae.g__Eubacterium.s__Eubacterium_ventriosum	k__Bacteria.p__Firmicutes.c__Bacilli.o__Lactobacillales.f__Streptococcaceae.g__Streptococcus.s__Streptococcus_gordonii	k__Bacteria.p__Firmicutes.c__Clostridia.o__Clostridiales.f__Eubacteriaceae.g__Eubacterium.s__Eubacterium_ventriosum	-0.131741	0.00864156	0.374477	-	-0.194475	-0.117955	0.413183	0.759806	-0.177694	0.0194292	0.0607996	0.999686	-0.200685	-0.0981684	0.277369	0.717882	-0.158412	0.0408603	0.0557669	0.999589	-0.135624	-0.112941	0.841917	0.997256
k__Bacteria.p__Firmicutes.c__Bacilli.o__Lactobacillales.f__Streptococcaceae.g__Streptococcus.s__Streptococcus_gordonii_with_k__Bacteria.p__Firmicutes.c__Clostridia.o__Clostridiales.f__Lachnospiraceae.g__Anaerostipes.s__Anaerostipes_hadrus	k__Bacteria.p__Firmicutes.c__Bacilli.o__Lactobacillales.f__Streptococcaceae.g__Streptococcus.s__Streptococcus_gordonii	k__Bacteria.p__Firmicutes.c__Clostridia.o__Clostridiales.f__Lachnospiraceae.g__Anaerostipes.s__Anaerostipes_hadrus	-0.253895	0	0.00928571	-	-0.338832	-0.237389	0.261953	0.637092	-0.274698	-0.214284	0.556418	0.999686	-0.295699	-0.241862	0.55852	0.851597	-0.183605	-0.262766	0.435042	0.999589	-0.233004	-0.254808	0.844091	0.997256
k__Bacteria.p__Firmicutes.c__Bacilli.o__Lactobacillales.f__Streptococcaceae.g__Streptococcus.s__Streptococcus_gordonii_with_k__Bacteria.p__Firmicutes.c__Clostridia.o__Clostridiales.f__Lachnospiraceae.g__Blautia.s__Ruminococcus_gnavus	k__Bacteria.p__Firmicutes.c__Bacilli.o__Lactobacillales.f__Streptococcaceae.g__Streptococcus.s__Streptococcus_gordonii	k__Bacteria.p__Firmicutes.c__Clostridia.o__Clostridiales.f__Lachnospiraceae.g__Blautia.s__Ruminococcus_gnavus	0.138587	0.00557569	0.233207	-	0.193946	0.137704	0.547142	0.836948	0.160521	0.0615287	0.346133	0.999686	0.186821	0.0829226	0.271926	0.716135	0.138999	0.189496	0.623686	0.999589	0.124897	0.20816	0.458591	0.997256
k__Bacteria.p__Firmicutes.c__Bacilli.o__Lactobacillales.f__Streptococcaceae.g__Streptococcus.s__Streptococcus_gordonii_with_k__Bacteria.p__Firmicutes.c__Clostridia.o__Clostridiales.f__Lachnospiraceae.g__Blautia.s__Ruminococcus_obeum	k__Bacteria.p__Firmicutes.c__Bacilli.o__Lactobacillales.f__Streptococcaceae.g__Streptococcus.s__Streptococcus_gordonii	k__Bacteria.p__Firmicutes.c__Clostridia.o__Clostridiales.f__Lachnospiraceae.g__Blautia.s__Ruminococcus_obeum	-0.44566	0	0	-	-0.543025	-0.36491	0.0324416	0.324416	-0.431708	-0.447318	0.868944	0.999686	-0.515194	-0.360761	0.071648	0.547973	-0.462041	-0.386609	0.429585	0.999589	-0.418307	-0.450703	0.752173	0.997256
k__Bacteria.p__Firmicutes.c__Bacilli.o__Lactobacillales.f__Streptococcaceae.g__Streptococcus.s__Streptococcus_gordonii_with_k__Bacteria.p__Firmicutes.c__Clostridia.o__Clostridiales.f__Lachnospiraceae.g__Blautia.s__Ruminococcus_torques	k__Bacteria.p__Firmicutes.c__Bacilli.o__Lactobacillales.f__Streptococcaceae.g__Streptococcus.s__Streptococcus_gordonii	k__Bacteria.p__Firmicutes.c__Clostridia.o__Clostridiales.f__Lachnospiraceae.g__Blautia.s__Ruminococcus_torques	-0.293354	0	0.000377358	-	-0.366315	-0.196041	0.0591131	0.390024	-0.315012	-0.228985	0.399606	0.999686	-0.359372	-0.206445	0.094449	0.561291	-0.312631	-0.277551	0.726211	0.999589	-0.283667	-0.209543	0.506424	0.997256
k__Bacteria.p__Firmicutes.c__Bacilli.o__Lactobacillales.f__Streptococcaceae.g__Streptococcus.s__Streptococcus_gordonii_with_k__Bacteria.p__Firmicutes.c__Clostridia.o__Clostridiales.f__Lachnospiraceae.g__Coprococcus.s__Coprococcus_catus	k__Bacteria.p__Firmicutes.c__Bacilli.o__Lactobacillales.f__Streptococcaceae.g__Streptococcus.s__Streptococcus_gordonii	k__Bacteria.p__Firmicutes.c__Clostridia.o__Clostridiales.f__Lachnospiraceae.g__Coprococcus.s__Coprococcus_catus	-0.215232	0	0.0390783	-	-0.233925	-0.269449	0.698989	0.904463	-0.210644	-0.245992	0.730289	0.999686	-0.226191	-0.218074	0.930566	0.980762	-0.218896	-0.130602	0.392515	0.999589	-0.189	-0.324919	0.21303	0.997256
k__Bacteria.p__Firmicutes.c__Bacilli.o__Lactobacillales.f__Streptococcaceae.g__Streptococcus.s__Streptococcus_gordonii_with_k__Bacteria.p__Firmicutes.c__Clostridia.o__Clostridiales.f__Lachnospiraceae.g__Coprococcus.s__Coprococcus_comes	k__Bacteria.p__Firmicutes.c__Bacilli.o__Lactobacillales.f__Streptococcaceae.g__Streptococcus.s__Streptococcus_gordonii	k__Bacteria.p__Firmicutes.c__Clostridia.o__Clostridiales.f__Lachnospiraceae.g__Coprococcus.s__Coprococcus_comes	-0.238662	0	0.00460285	-	-0.373665	-0.179398	0.0312308	0.321529	-0.225497	-0.279315	0.596769	0.999686	-0.332504	-0.155089	0.0547576	0.50125	-0.254593	-0.239448	0.881312	0.999589	-0.204708	-0.294329	0.415155	0.997256
k__Bacteria.p__Firmicutes.c__Bacilli.o__Lactobacillales.f__Streptococcaceae.g__Streptococcus.s__Streptococcus_gordonii_with_k__Bacteria.p__Firmicutes.c__Clostridia.o__Clostridiales.f__Lachnospiraceae.g__Dorea.s__Dorea_formicigenerans	k__Bacteria.p__Firmicutes.c__Bacilli.o__Lactobacillales.f__Streptococcaceae.g__Streptococcus.s__Streptococcus_gordonii	k__Bacteria.p__Firmicutes.c__Clostridia.o__Clostridiales.f__Lachnospiraceae.g__Dorea.s__Dorea_formicigenerans	-0.236405	0	0.00688226	-	-0.404558	-0.160985	0.0065564	0.173035	-0.23437	-0.21336	0.838378	0.999686	-0.352967	-0.119914	0.0115563	0.330235	-0.227887	-0.193262	0.735281	0.999589	-0.19666	-0.335228	0.202734	0.997256
k__Bacteria.p__Firmicutes.c__Bacilli.o__Lactobacillales.f__Streptococcaceae.g__Streptococcus.s__Streptococcus_gordonii_with_k__Bacteria.p__Firmicutes.c__Clostridia.o__Clostridiales.f__Lachnospiraceae.g__Dorea.s__Dorea_longicatena	k__Bacteria.p__Firmicutes.c__Bacilli.o__Lactobacillales.f__Streptococcaceae.g__Streptococcus.s__Streptococcus_gordonii	k__Bacteria.p__Firmicutes.c__Clostridia.o__Clostridiales.f__Lachnospiraceae.g__Dorea.s__Dorea_longicatena	-0.259228	0	0.00397802	-	-0.346546	-0.233839	0.212018	0.585509	-0.262904	-0.234114	0.778668	0.999686	-0.323052	-0.229249	0.306734	0.735744	-0.234973	-0.296338	0.540884	0.999589	-0.243157	-0.263202	0.856194	0.997256
k__Bacteria.p__Firmicutes.c__Bacilli.o__Lactobacillales.f__Streptococcaceae.g__Streptococcus.s__Streptococcus_gordonii_with_k__Bacteria.p__Firmicutes.c__Clostridia.o__Clostridiales.f__Lachnospiraceae.g__Lachnospiraceae_noname.s__Lachnospiraceae_bacterium_2_1_58FAA	k__Bacteria.p__Firmicutes.c__Bacilli.o__Lactobacillales.f__Streptococcaceae.g__Streptococcus.s__Streptococcus_gordonii	k__Bacteria.p__Firmicutes.c__Clostridia.o__Clostridiales.f__Lachnospiraceae.g__Lachnospiraceae_noname.s__Lachnospiraceae_bacterium_2_1_58FAA	0.11994	0.0174437	0.584864	-	0.150289	0.116113	0.716036	0.910434	0.149945	0.0415969	0.303044	0.999686	0.18017	0.0576372	0.195774	0.661432	0.153246	0.0704694	0.426384	0.999589	0.154763	-0.0359142	0.0949801	0.997256
k__Bacteria.p__Firmicutes.c__Bacilli.o__Lactobacillales.f__Streptococcaceae.g__Streptococcus.s__Streptococcus_gordonii_with_k__Bacteria.p__Firmicutes.c__Clostridia.o__Clostridiales.f__Lachnospiraceae.g__Lachnospiraceae_noname.s__Lachnospiraceae_bacterium_5_1_63FAA	k__Bacteria.p__Firmicutes.c__Bacilli.o__Lactobacillales.f__Streptococcaceae.g__Streptococcus.s__Streptococcus_gordonii	k__Bacteria.p__Firmicutes.c__Clostridia.o__Clostridiales.f__Lachnospiraceae.g__Lachnospiraceae_noname.s__Lachnospiraceae_bacterium_5_1_63FAA	-0.285724	0	0.00175627	-	-0.425916	-0.203182	0.0120837	0.220959	-0.323966	-0.203427	0.239632	0.999686	-0.363317	-0.213797	0.101467	0.561291	-0.225581	-0.274438	0.628298	0.999589	-0.274182	-0.264346	0.929007	0.997256
k__Bacteria.p__Firmicutes.c__Bacilli.o__Lactobacillales.f__Streptococcaceae.g__Streptococcus.s__Streptococcus_gordonii_with_k__Bacteria.p__Firmicutes.c__Clostridia.o__Clostridiales.f__Lachnospiraceae.g__Lachnospiraceae_noname.s__Lachnospiraceae_bacterium_7_1_58FAA	k__Bacteria.p__Firmicutes.c__Bacilli.o__Lactobacillales.f__Streptococcaceae.g__Streptococcus.s__Streptococcus_gordonii	k__Bacteria.p__Firmicutes.c__Clostridia.o__Clostridiales.f__Lachnospiraceae.g__Lachnospiraceae_noname.s__Lachnospiraceae_bacterium_7_1_58FAA	-0.327711	0	0.00921238	-	-0.400046	-0.312398	0.320534	0.682667	-0.314324	-0.371118	0.564474	0.999686	-0.37156	-0.285748	0.341454	0.752905	-0.261057	-0.394953	0.16917	0.999589	-0.301856	-0.415618	0.279427	0.997256
k__Bacteria.p__Firmicutes.c__Bacilli.o__Lactobacillales.f__Streptococcaceae.g__Streptococcus.s__Streptococcus_gordonii_with_k__Bacteria.p__Firmicutes.c__Clostridia.o__Clostridiales.f__Lachnospiraceae.g__Roseburia.s__Roseburia_hominis	k__Bacteria.p__Firmicutes.c__Bacilli.o__Lactobacillales.f__Streptococcaceae.g__Streptococcus.s__Streptococcus_gordonii	k__Bacteria.p__Firmicutes.c__Clostridia.o__Clostridiales.f__Lachnospiraceae.g__Roseburia.s__Roseburia_hominis	-0.268787	0	0.0472965	-	-0.318217	-0.28178	0.686791	0.897148	-0.29111	-0.24381	0.642962	0.999686	-0.335456	-0.22008	0.208263	0.675744	-0.284948	-0.294102	0.927088	0.999589	-0.244607	-0.364604	0.264446	0.997256
k__Bacteria.p__Firmicutes.c__Bacilli.o__Lactobacillales.f__Streptococcaceae.g__Streptococcus.s__Streptococcus_gordonii_with_k__Bacteria.p__Firmicutes.c__Clostridia.o__Clostridiales.f__Lachnospiraceae.g__Roseburia.s__Roseburia_inulinivorans	k__Bacteria.p__Firmicutes.c__Bacilli.o__Lactobacillales.f__Streptococcaceae.g__Streptococcus.s__Streptococcus_gordonii	k__Bacteria.p__Firmicutes.c__Clostridia.o__Clostridiales.f__Lachnospiraceae.g__Roseburia.s__Roseburia_inulinivorans	-0.24468	0	0.0102464	-	-0.352956	-0.23153	0.178223	0.552294	-0.264173	-0.232289	0.755664	0.999686	-0.335105	-0.1765	0.0851904	0.561291	-0.246336	-0.173458	0.477389	0.999589	-0.237518	-0.216145	0.848272	0.997256
k__Bacteria.p__Firmicutes.c__Bacilli.o__Lactobacillales.f__Streptococcaceae.g__Streptococcus.s__Streptococcus_gordonii_with_k__Bacteria.p__Firmicutes.c__Clostridia.o__Clostridiales.f__Ruminococcaceae.g__Faecalibacterium.s__Faecalibacterium_prausnitzii	k__Bacteria.p__Firmicutes.c__Bacilli.o__Lactobacillales.f__Streptococcaceae.g__Streptococcus.s__Streptococcus_gordonii	k__Bacteria.p__Firmicutes.c__Clostridia.o__Clostridiales.f__Ruminococcaceae.g__Faecalibacterium.s__Faecalibacterium_prausnitzii	-0.333138	0	0.0014554	-	-0.490245	-0.312508	0.0382298	0.335757	-0.348169	-0.277363	0.482489	0.999686	-0.438863	-0.267487	0.0545515	0.50125	-0.310187	-0.279071	0.756073	0.999589	-0.309676	-0.317556	0.942187	0.997256
k__Bacteria.p__Firmicutes.c__Bacilli.o__Lactobacillales.f__Streptococcaceae.g__Streptococcus.s__Streptococcus_gordonii_with_k__Bacteria.p__Firmicutes.c__Clostridia.o__Clostridiales.f__Ruminococcaceae.g__Ruminococcus.s__Ruminococcus_sp_5_1_39BFAA	k__Bacteria.p__Firmicutes.c__Bacilli.o__Lactobacillales.f__Streptococcaceae.g__Streptococcus.s__Streptococcus_gordonii	k__Bacteria.p__Firmicutes.c__Clostridia.o__Clostridiales.f__Ruminococcaceae.g__Ruminococcus.s__Ruminococcus_sp_5_1_39BFAA	-0.173462	0.000449219	0.0155097	-	-0.207376	-0.181303	0.77919	0.940951	-0.184589	-0.190336	0.95579	0.999686	-0.211653	-0.157536	0.564339	0.851597	-0.18067	-0.179659	0.992163	0.999589	-0.17078	-0.154213	0.883539	0.997256
k__Bacteria.p__Firmicutes.c__Bacilli.o__Lactobacillales.f__Streptococcaceae.g__Streptococcus.s__Streptococcus_gordonii_with_k__Bacteria.p__Firmicutes.c__Negativicutes.o__Selenomonadales.f__Veillonellaceae.g__Dialister.s__Dialister_invisus	k__Bacteria.p__Firmicutes.c__Bacilli.o__Lactobacillales.f__Streptococcaceae.g__Streptococcus.s__Streptococcus_gordonii	k__Bacteria.p__Firmicutes.c__Negativicutes.o__Selenomonadales.f__Veillonellaceae.g__Dialister.s__Dialister_invisus	-0.13545	0.00684501	0.0943879	-	-0.184765	-0.116483	0.465792	0.786043	-0.138798	-0.0976963	0.695272	0.999686	-0.142312	-0.15533	0.890396	0.969323	-0.0921377	-0.0357576	0.589238	0.999589	-0.120627	-0.123167	0.982173	0.997256
k__Bacteria.p__Firmicutes.c__Bacilli.o__Lactobacillales.f__Streptococcaceae.g__Streptococcus.s__Streptococcus_gordonii_with_k__Bacteria.p__Firmicutes.c__Negativicutes.o__Selenomonadales.f__Veillonellaceae.g__Veillonella.s__Veillonella_parvula	k__Bacteria.p__Firmicutes.c__Bacilli.o__Lactobacillales.f__Streptococcaceae.g__Streptococcus.s__Streptococcus_gordonii	k__Bacteria.p__Firmicutes.c__Negativicutes.o__Selenomonadales.f__Veillonellaceae.g__Veillonella.s__Veillonella_parvula	0.504871	0	0.000235294	-	0.634387	0.411969	0.00481926	0.156168	0.495473	0.521818	0.77087	0.999686	0.557474	0.438809	0.15178	0.620577	0.4734	0.530949	0.520488	0.999589	0.518451	0.434714	0.412288	0.997256
k__Bacteria.p__Firmicutes.c__Bacilli.o__Lactobacillales.f__Streptococcaceae.g__Streptococcus.s__Streptococcus_gordonii_with_k__Bacteria.p__Proteobacteria.c__Betaproteobacteria.o__Burkholderiales.f__Oxalobacteraceae.g__Oxalobacter.s__Oxalobacter_formigenes	k__Bacteria.p__Firmicutes.c__Bacilli.o__Lactobacillales.f__Streptococcaceae.g__Streptococcus.s__Streptococcus_gordonii	k__Bacteria.p__Proteobacteria.c__Betaproteobacteria.o__Burkholderiales.f__Oxalobacteraceae.g__Oxalobacter.s__Oxalobacter_formigenes	0.17408	0.00043222	0.00330846	-	0.194786	0.194822	0.999693	0.999693	0.173122	0.20834	0.733463	0.999686	0.22569	0.181277	0.634928	0.88772	0.196569	0.173478	0.822409	0.999589	0.140004	0.249618	0.325138	0.997256
k__Bacteria.p__Firmicutes.c__Bacilli.o__Lactobacillales.f__Streptococcaceae.g__Streptococcus.s__Streptococcus_gordonii_with_k__Bacteria.p__Proteobacteria.c__Deltaproteobacteria.o__Desulfovibrionales.f__Desulfovibrionaceae.g__Desulfovibrio.s__Desulfovibrio_desulfuricans	k__Bacteria.p__Firmicutes.c__Bacilli.o__Lactobacillales.f__Streptococcaceae.g__Streptococcus.s__Streptococcus_gordonii	k__Bacteria.p__Proteobacteria.c__Deltaproteobacteria.o__Desulfovibrionales.f__Desulfovibrionaceae.g__Desulfovibrio.s__Desulfovibrio_desulfuricans	0.148974	0.00276062	0.00928177	IBD	0.315872	0.101008	0.0192489	0.272387	0.145097	0.190045	0.665103	0.999686	0.184681	0.136157	0.606835	0.868977	0.190744	0.0650837	0.226585	0.999589	0.142218	0.168101	0.818819	0.997256
k__Bacteria.p__Firmicutes.c__Bacilli.o__Lactobacillales.f__Streptococcaceae.g__Streptococcus.s__Streptococcus_gordonii_with_k__Bacteria.p__Proteobacteria.c__Gammaproteobacteria.o__Enterobacteriales.f__Enterobacteriaceae.g__Escherichia.s__Escherichia_coli	k__Bacteria.p__Firmicutes.c__Bacilli.o__Lactobacillales.f__Streptococcaceae.g__Streptococcus.s__Streptococcus_gordonii	k__Bacteria.p__Proteobacteria.c__Gammaproteobacteria.o__Enterobacteriales.f__Enterobacteriaceae.g__Escherichia.s__Escherichia_coli	0.291713	0	0.00282967	-	0.408396	0.265194	0.106003	0.484253	0.308005	0.235204	0.475698	0.999686	0.33348	0.284147	0.587231	0.858545	0.317677	0.241571	0.45061	0.999589	0.253614	0.380732	0.234324	0.997256
k__Bacteria.p__Firmicutes.c__Bacilli.o__Lactobacillales.f__Streptococcaceae.g__Streptococcus.s__Streptococcus_gordonii_with_k__Bacteria.p__Proteobacteria.c__Gammaproteobacteria.o__Pasteurellales.f__Pasteurellaceae.g__Haemophilus.s__Haemophilus_parainfluenzae	k__Bacteria.p__Firmicutes.c__Bacilli.o__Lactobacillales.f__Streptococcaceae.g__Streptococcus.s__Streptococcus_gordonii	k__Bacteria.p__Proteobacteria.c__Gammaproteobacteria.o__Pasteurellales.f__Pasteurellaceae.g__Haemophilus.s__Haemophilus_parainfluenzae	0.413426	0	0.00142857	-	0.471414	0.384481	0.307908	0.672332	0.434378	0.370175	0.509516	0.999686	0.398475	0.453191	0.526332	0.842096	0.356452	0.447557	0.335747	0.999589	0.431643	0.361319	0.507504	0.997256
k__Bacteria.p__Firmicutes.c__Bacilli.o__Lactobacillales.f__Streptococcaceae.g__Streptococcus.s__Streptococcus_infantis_with_k__Bacteria.p__Actinobacteria.c__Actinobacteria.o__Actinomycetales.f__Actinomycetaceae.g__Actinomyces.s__Actinomyces_graevenitzii	k__Bacteria.p__Firmicutes.c__Bacilli.o__Lactobacillales.f__Streptococcaceae.g__Streptococcus.s__Streptococcus_infantis	k__Bacteria.p__Actinobacteria.c__Actinobacteria.o__Actinomycetales.f__Actinomycetaceae.g__Actinomyces.s__Actinomyces_graevenitzii	0.451967	0	0.00136126	-	0.560862	0.392252	0.0401972	0.338669	0.492998	0.350112	0.141543	0.999686	0.502327	0.424642	0.358854	0.761746	0.505226	0.320945	0.0569942	0.999589	0.420977	0.467476	0.647748	0.997256
k__Bacteria.p__Firmicutes.c__Bacilli.o__Lactobacillales.f__Streptococcaceae.g__Streptococcus.s__Streptococcus_infantis_with_k__Bacteria.p__Actinobacteria.c__Actinobacteria.o__Actinomycetales.f__Actinomycetaceae.g__Actinomyces.s__Actinomyces_odontolyticus	k__Bacteria.p__Firmicutes.c__Bacilli.o__Lactobacillales.f__Streptococcaceae.g__Streptococcus.s__Streptococcus_infantis	k__Bacteria.p__Actinobacteria.c__Actinobacteria.o__Actinomycetales.f__Actinomycetaceae.g__Actinomyces.s__Actinomyces_odontolyticus	0.517969	0	0.00143519	-	0.567786	0.464467	0.199524	0.57438	0.548298	0.429494	0.204559	0.999686	0.541956	0.494877	0.564598	0.851597	0.528119	0.437811	0.329892	0.999589	0.551012	0.365431	0.0758103	0.997256
k__Bacteria.p__Firmicutes.c__Bacilli.o__Lactobacillales.f__Streptococcaceae.g__Streptococcus.s__Streptococcus_infantis_with_k__Bacteria.p__Actinobacteria.c__Actinobacteria.o__Actinomycetales.f__Actinomycetaceae.g__Actinomyces.s__Actinomyces_viscosus	k__Bacteria.p__Firmicutes.c__Bacilli.o__Lactobacillales.f__Streptococcaceae.g__Streptococcus.s__Streptococcus_infantis	k__Bacteria.p__Actinobacteria.c__Actinobacteria.o__Actinomycetales.f__Actinomycetaceae.g__Actinomyces.s__Actinomyces_viscosus	0.465016	0	0.0020462	-	0.526843	0.436498	0.273877	0.646796	0.480784	0.500757	0.827512	0.999686	0.496579	0.447372	0.559207	0.851597	0.50831	0.370332	0.147831	0.999589	0.444132	0.441032	0.975928	0.997256
k__Bacteria.p__Firmicutes.c__Bacilli.o__Lactobacillales.f__Streptococcaceae.g__Streptococcus.s__Streptococcus_infantis_with_k__Bacteria.p__Actinobacteria.c__Actinobacteria.o__Actinomycetales.f__Micrococcaceae.g__Rothia.s__Rothia_dentocariosa	k__Bacteria.p__Firmicutes.c__Bacilli.o__Lactobacillales.f__Streptococcaceae.g__Streptococcus.s__Streptococcus_infantis	k__Bacteria.p__Actinobacteria.c__Actinobacteria.o__Actinomycetales.f__Micrococcaceae.g__Rothia.s__Rothia_dentocariosa	0.518398	0	0.000196078	-	0.597298	0.477352	0.129451	0.513605	0.561005	0.441538	0.198766	0.999686	0.557399	0.496267	0.451736	0.805742	0.560473	0.432931	0.167143	0.999589	0.519613	0.482799	0.712272	0.997256
k__Bacteria.p__Firmicutes.c__Bacilli.o__Lactobacillales.f__Streptococcaceae.g__Streptococcus.s__Streptococcus_infantis_with_k__Bacteria.p__Actinobacteria.c__Actinobacteria.o__Actinomycetales.f__Micrococcaceae.g__Rothia.s__Rothia_mucilaginosa	k__Bacteria.p__Firmicutes.c__Bacilli.o__Lactobacillales.f__Streptococcaceae.g__Streptococcus.s__Streptococcus_infantis	k__Bacteria.p__Actinobacteria.c__Actinobacteria.o__Actinomycetales.f__Micrococcaceae.g__Rothia.s__Rothia_mucilaginosa	0.551369	0	0.00912664	-	0.612812	0.497787	0.140318	0.520139	0.567264	0.491729	0.405041	0.999686	0.598312	0.494598	0.194849	0.661432	0.556606	0.479924	0.396824	0.999589	0.498046	0.638566	0.120306	0.997256
k__Bacteria.p__Firmicutes.c__Bacilli.o__Lactobacillales.f__Streptococcaceae.g__Streptococcus.s__Streptococcus_infantis_with_k__Bacteria.p__Actinobacteria.c__Actinobacteria.o__Bifidobacteriales.f__Bifidobacteriaceae.g__Bifidobacterium.s__Bifidobacterium_adolescentis	k__Bacteria.p__Firmicutes.c__Bacilli.o__Lactobacillales.f__Streptococcaceae.g__Streptococcus.s__Streptococcus_infantis	k__Bacteria.p__Actinobacteria.c__Actinobacteria.o__Bifidobacteriales.f__Bifidobacteriaceae.g__Bifidobacterium.s__Bifidobacterium_adolescentis	-0.119134	0.0183413	0.186882	-	-0.121422	-0.130734	0.921178	0.989599	-0.134404	-0.0242596	0.295571	0.999686	-0.126966	-0.116419	0.911444	0.973996	-0.112609	-0.139513	0.795207	0.999589	-0.110902	-0.170494	0.598091	0.997256
k__Bacteria.p__Firmicutes.c__Bacilli.o__Lactobacillales.f__Streptococcaceae.g__Streptococcus.s__Streptococcus_infantis_with_k__Bacteria.p__Actinobacteria.c__Actinobacteria.o__Bifidobacteriales.f__Bifidobacteriaceae.g__Bifidobacterium.s__Bifidobacterium_dentium	k__Bacteria.p__Firmicutes.c__Bacilli.o__Lactobacillales.f__Streptococcaceae.g__Streptococcus.s__Streptococcus_infantis	k__Bacteria.p__Actinobacteria.c__Actinobacteria.o__Bifidobacteriales.f__Bifidobacteriaceae.g__Bifidobacterium.s__Bifidobacterium_dentium	0.305932	0	0.0068386	-	0.38485	0.245337	0.118472	0.501303	0.325656	0.277814	0.635779	0.999686	0.352153	0.239027	0.214757	0.676234	0.276344	0.335514	0.550257	0.999589	0.344641	0.167692	0.113686	0.997256
k__Bacteria.p__Firmicutes.c__Bacilli.o__Lactobacillales.f__Streptococcaceae.g__Streptococcus.s__Streptococcus_infantis_with_k__Bacteria.p__Actinobacteria.c__Actinobacteria.o__Coriobacteriales.f__Coriobacteriaceae.g__Collinsella.s__Collinsella_aerofaciens	k__Bacteria.p__Firmicutes.c__Bacilli.o__Lactobacillales.f__Streptococcaceae.g__Streptococcus.s__Streptococcus_infantis	k__Bacteria.p__Actinobacteria.c__Actinobacteria.o__Coriobacteriales.f__Coriobacteriaceae.g__Collinsella.s__Collinsella_aerofaciens	-0.256973	0	0.00908571	-	-0.357403	-0.232197	0.164624	0.54259	-0.242516	-0.310072	0.503011	0.999686	-0.308998	-0.233387	0.410837	0.78494	-0.250619	-0.327584	0.43903	0.999589	-0.227419	-0.315644	0.419325	0.997256
k__Bacteria.p__Firmicutes.c__Bacilli.o__Lactobacillales.f__Streptococcaceae.g__Streptococcus.s__Streptococcus_infantis_with_k__Bacteria.p__Bacteroidetes.c__Bacteroidia.o__Bacteroidales.f__Bacteroidaceae.g__Bacteroides.s__Bacteroides_caccae	k__Bacteria.p__Firmicutes.c__Bacilli.o__Lactobacillales.f__Streptococcaceae.g__Streptococcus.s__Streptococcus_infantis	k__Bacteria.p__Bacteroidetes.c__Bacteroidia.o__Bacteroidales.f__Bacteroidaceae.g__Bacteroides.s__Bacteroides_caccae	-0.230199	0	0.10215	-	-0.256835	-0.232527	0.791412	0.942865	-0.241165	-0.213397	0.787397	0.999686	-0.232783	-0.245502	0.890944	0.969323	-0.222949	-0.241428	0.855697	0.999589	-0.228605	-0.215603	0.90739	0.997256
k__Bacteria.p__Firmicutes.c__Bacilli.o__Lactobacillales.f__Streptococcaceae.g__Streptococcus.s__Streptococcus_infantis_with_k__Bacteria.p__Bacteroidetes.c__Bacteroidia.o__Bacteroidales.f__Bacteroidaceae.g__Bacteroides.s__Bacteroides_uniformis	k__Bacteria.p__Firmicutes.c__Bacilli.o__Lactobacillales.f__Streptococcaceae.g__Streptococcus.s__Streptococcus_infantis	k__Bacteria.p__Bacteroidetes.c__Bacteroidia.o__Bacteroidales.f__Bacteroidaceae.g__Bacteroides.s__Bacteroides_uniformis	-0.305352	0	0.00992	-	-0.371556	-0.263715	0.228082	0.601626	-0.314497	-0.276064	0.703974	0.999686	-0.371815	-0.232887	0.126514	0.602048	-0.29031	-0.334872	0.652464	0.999589	-0.289262	-0.319608	0.780197	0.997256
k__Bacteria.p__Firmicutes.c__Bacilli.o__Lactobacillales.f__Streptococcaceae.g__Streptococcus.s__Streptococcus_infantis_with_k__Bacteria.p__Bacteroidetes.c__Bacteroidia.o__Bacteroidales.f__Bacteroidaceae.g__Bacteroides.s__Bacteroides_vulgatus	k__Bacteria.p__Firmicutes.c__Bacilli.o__Lactobacillales.f__Streptococcaceae.g__Streptococcus.s__Streptococcus_infantis	k__Bacteria.p__Bacteroidetes.c__Bacteroidia.o__Bacteroidales.f__Bacteroidaceae.g__Bacteroides.s__Bacteroides_vulgatus	-0.245449	0	0.0353463	-	-0.316083	-0.201596	0.209278	0.583176	-0.259683	-0.182631	0.455878	0.999686	-0.28997	-0.211534	0.396249	0.783034	-0.25469	-0.172075	0.420393	0.999589	-0.250346	-0.212149	0.732419	0.997256
k__Bacteria.p__Firmicutes.c__Bacilli.o__Lactobacillales.f__Streptococcaceae.g__Streptococcus.s__Streptococcus_infantis_with_k__Bacteria.p__Bacteroidetes.c__Bacteroidia.o__Bacteroidales.f__Bacteroidales_noname.g__Bacteroidales_noname.s__Bacteroidales_bacterium_ph8	k__Bacteria.p__Firmicutes.c__Bacilli.o__Lactobacillales.f__Streptococcaceae.g__Streptococcus.s__Streptococcus_infantis	k__Bacteria.p__Bacteroidetes.c__Bacteroidia.o__Bacteroidales.f__Bacteroidales_noname.g__Bacteroidales_noname.s__Bacteroidales_bacterium_ph8	-0.227282	0	0.559674	-	-0.30419	-0.209481	0.299772	0.666173	-0.233571	-0.20699	0.796587	0.999686	-0.266541	-0.185366	0.38291	0.776127	-0.23831	-0.20083	0.71388	0.999589	-0.207249	-0.245715	0.729453	0.997256
k__Bacteria.p__Firmicutes.c__Bacilli.o__Lactobacillales.f__Streptococcaceae.g__Streptococcus.s__Streptococcus_infantis_with_k__Bacteria.p__Bacteroidetes.c__Bacteroidia.o__Bacteroidales.f__Porphyromonadaceae.g__Barnesiella.s__Barnesiella_intestinihominis	k__Bacteria.p__Firmicutes.c__Bacilli.o__Lactobacillales.f__Streptococcaceae.g__Streptococcus.s__Streptococcus_infantis	k__Bacteria.p__Bacteroidetes.c__Bacteroidia.o__Bacteroidales.f__Porphyromonadaceae.g__Barnesiella.s__Barnesiella_intestinihominis	-0.280943	0	0.131874	-	-0.32447	-0.261684	0.487673	0.800329	-0.270506	-0.269846	0.994818	0.999686	-0.29145	-0.246133	0.622424	0.882284	-0.311347	-0.166697	0.156775	0.999589	-0.248447	-0.375854	0.234194	0.997256
k__Bacteria.p__Firmicutes.c__Bacilli.o__Lactobacillales.f__Streptococcaceae.g__Streptococcus.s__Streptococcus_infantis_with_k__Bacteria.p__Bacteroidetes.c__Bacteroidia.o__Bacteroidales.f__Porphyromonadaceae.g__Parabacteroides.s__Parabacteroides_merdae	k__Bacteria.p__Firmicutes.c__Bacilli.o__Lactobacillales.f__Streptococcaceae.g__Streptococcus.s__Streptococcus_infantis	k__Bacteria.p__Bacteroidetes.c__Bacteroidia.o__Bacteroidales.f__Porphyromonadaceae.g__Parabacteroides.s__Parabacteroides_merdae	-0.241674	0	0.095209	-	-0.278225	-0.223517	0.55059	0.839494	-0.237584	-0.233541	0.96857	0.999686	-0.272183	-0.232899	0.67089	0.898822	-0.241136	-0.22034	0.838259	0.999589	-0.201193	-0.345666	0.182676	0.997256
k__Bacteria.p__Firmicutes.c__Bacilli.o__Lactobacillales.f__Streptococcaceae.g__Streptococcus.s__Streptococcus_infantis_with_k__Bacteria.p__Bacteroidetes.c__Bacteroidia.o__Bacteroidales.f__Rikenellaceae.g__Alistipes.s__Alistipes_finegoldii	k__Bacteria.p__Firmicutes.c__Bacilli.o__Lactobacillales.f__Streptococcaceae.g__Streptococcus.s__Streptococcus_infantis	k__Bacteria.p__Bacteroidetes.c__Bacteroidia.o__Bacteroidales.f__Rikenellaceae.g__Alistipes.s__Alistipes_finegoldii	-0.205372	1.29116e-05	0.227391	-	-0.212035	-0.217516	0.952823	0.994564	-0.214545	-0.196475	0.86128	0.999686	-0.226365	-0.183595	0.647399	0.890117	-0.211887	-0.118721	0.367662	0.999589	-0.212289	-0.170094	0.708049	0.997256
k__Bacteria.p__Firmicutes.c__Bacilli.o__Lactobacillales.f__Streptococcaceae.g__Streptococcus.s__Streptococcus_infantis_with_k__Bacteria.p__Bacteroidetes.c__Bacteroidia.o__Bacteroidales.f__Rikenellaceae.g__Alistipes.s__Alistipes_onderdonkii	k__Bacteria.p__Firmicutes.c__Bacilli.o__Lactobacillales.f__Streptococcaceae.g__Streptococcus.s__Streptococcus_infantis	k__Bacteria.p__Bacteroidetes.c__Bacteroidia.o__Bacteroidales.f__Rikenellaceae.g__Alistipes.s__Alistipes_onderdonkii	-0.289856	0	0.0270902	-	-0.301356	-0.280728	0.820068	0.95122	-0.279068	-0.313663	0.730709	0.999686	-0.294965	-0.268067	0.769241	0.933655	-0.306455	-0.223512	0.412992	0.999589	-0.298183	-0.250724	0.66775	0.997256
k__Bacteria.p__Firmicutes.c__Bacilli.o__Lactobacillales.f__Streptococcaceae.g__Streptococcus.s__Streptococcus_infantis_with_k__Bacteria.p__Bacteroidetes.c__Bacteroidia.o__Bacteroidales.f__Rikenellaceae.g__Alistipes.s__Alistipes_putredinis	k__Bacteria.p__Firmicutes.c__Bacilli.o__Lactobacillales.f__Streptococcaceae.g__Streptococcus.s__Streptococcus_infantis	k__Bacteria.p__Bacteroidetes.c__Bacteroidia.o__Bacteroidales.f__Rikenellaceae.g__Alistipes.s__Alistipes_putredinis	-0.281186	0	0.190067	-	-0.403699	-0.212635	0.0322397	0.324416	-0.296137	-0.260353	0.72482	0.999686	-0.336876	-0.22734	0.231673	0.697031	-0.294799	-0.270998	0.812751	0.999589	-0.249958	-0.372246	0.254071	0.997256
k__Bacteria.p__Firmicutes.c__Bacilli.o__Lactobacillales.f__Streptococcaceae.g__Streptococcus.s__Streptococcus_infantis_with_k__Bacteria.p__Bacteroidetes.c__Bacteroidia.o__Bacteroidales.f__Rikenellaceae.g__Alistipes.s__Alistipes_senegalensis	k__Bacteria.p__Firmicutes.c__Bacilli.o__Lactobacillales.f__Streptococcaceae.g__Streptococcus.s__Streptococcus_infantis	k__Bacteria.p__Bacteroidetes.c__Bacteroidia.o__Bacteroidales.f__Rikenellaceae.g__Alistipes.s__Alistipes_senegalensis	-0.102535	0.0470344	0.297621	-	-0.0817785	-0.100091	0.846299	0.96236	-0.120046	-0.0341853	0.414969	0.999686	-0.0553257	-0.0789326	0.804396	0.946157	-0.0638559	-0.172515	0.293204	0.999589	-0.107696	-0.073523	0.764654	0.997256
k__Bacteria.p__Firmicutes.c__Bacilli.o__Lactobacillales.f__Streptococcaceae.g__Streptococcus.s__Streptococcus_infantis_with_k__Bacteria.p__Bacteroidetes.c__Bacteroidia.o__Bacteroidales.f__Rikenellaceae.g__Alistipes.s__Alistipes_shahii	k__Bacteria.p__Firmicutes.c__Bacilli.o__Lactobacillales.f__Streptococcaceae.g__Streptococcus.s__Streptococcus_infantis	k__Bacteria.p__Bacteroidetes.c__Bacteroidia.o__Bacteroidales.f__Rikenellaceae.g__Alistipes.s__Alistipes_shahii	-0.246997	0	0.242298	-	-0.226716	-0.265383	0.674298	0.890714	-0.273964	-0.166281	0.297988	0.999686	-0.24	-0.234445	0.952284	0.986449	-0.267393	-0.175672	0.370365	0.999589	-0.203899	-0.353087	0.167764	0.997256
k__Bacteria.p__Firmicutes.c__Bacilli.o__Lactobacillales.f__Streptococcaceae.g__Streptococcus.s__Streptococcus_infantis_with_k__Bacteria.p__Firmicutes.c__Bacilli.o__Lactobacillales.f__Streptococcaceae.g__Streptococcus.s__Streptococcus_anginosus	k__Bacteria.p__Firmicutes.c__Bacilli.o__Lactobacillales.f__Streptococcaceae.g__Streptococcus.s__Streptococcus_infantis	k__Bacteria.p__Firmicutes.c__Bacilli.o__Lactobacillales.f__Streptococcaceae.g__Streptococcus.s__Streptococcus_anginosus	0.387252	0	0.0081874	-	0.39853	0.396698	0.983204	0.999111	0.391681	0.408591	0.860954	0.999686	0.430992	0.337621	0.289633	0.723672	0.379253	0.30204	0.43515	0.999589	0.389652	0.312289	0.474416	0.997256
k__Bacteria.p__Firmicutes.c__Bacilli.o__Lactobacillales.f__Streptococcaceae.g__Streptococcus.s__Streptococcus_infantis_with_k__Bacteria.p__Firmicutes.c__Bacilli.o__Lactobacillales.f__Streptococcaceae.g__Streptococcus.s__Streptococcus_australis	k__Bacteria.p__Firmicutes.c__Bacilli.o__Lactobacillales.f__Streptococcaceae.g__Streptococcus.s__Streptococcus_infantis	k__Bacteria.p__Firmicutes.c__Bacilli.o__Lactobacillales.f__Streptococcaceae.g__Streptococcus.s__Streptococcus_australis	0.438258	0	0.262856	-	0.593005	0.356588	0.00374893	0.148515	0.505109	0.206541	0.00294919	0.999686	0.559527	0.342171	0.0104419	0.318229	0.437676	0.423444	0.880359	0.999589	0.442136	0.43933	0.978233	0.997256
k__Bacteria.p__Firmicutes.c__Bacilli.o__Lactobacillales.f__Streptococcaceae.g__Streptococcus.s__Streptococcus_infantis_with_k__Bacteria.p__Firmicutes.c__Bacilli.o__Lactobacillales.f__Streptococcaceae.g__Streptococcus.s__Streptococcus_gordonii	k__Bacteria.p__Firmicutes.c__Bacilli.o__Lactobacillales.f__Streptococcaceae.g__Streptococcus.s__Streptococcus_infantis	k__Bacteria.p__Firmicutes.c__Bacilli.o__Lactobacillales.f__Streptococcaceae.g__Streptococcus.s__Streptococcus_gordonii	0.499512	0	0.00321337	-	0.569651	0.436265	0.0997724	0.47737	0.540015	0.36363	0.0664093	0.999686	0.542429	0.444936	0.240567	0.704607	0.584296	0.378236	0.0280783	0.999589	0.523939	0.422065	0.32084	0.997256
k__Bacteria.p__Firmicutes.c__Bacilli.o__Lactobacillales.f__Streptococcaceae.g__Streptococcus.s__Streptococcus_infantis_with_k__Bacteria.p__Firmicutes.c__Bacilli.o__Lactobacillales.f__Streptococcaceae.g__Streptococcus.s__Streptococcus_mutans	k__Bacteria.p__Firmicutes.c__Bacilli.o__Lactobacillales.f__Streptococcaceae.g__Streptococcus.s__Streptococcus_infantis	k__Bacteria.p__Firmicutes.c__Bacilli.o__Lactobacillales.f__Streptococcaceae.g__Streptococcus.s__Streptococcus_mutans	0.378174	0	0.00221538	-	0.422958	0.387113	0.678811	0.892651	0.394543	0.388202	0.947994	0.999686	0.395998	0.403168	0.934751	0.981221	0.411418	0.260812	0.130177	0.999589	0.331674	0.431248	0.339644	0.997256
k__Bacteria.p__Firmicutes.c__Bacilli.o__Lactobacillales.f__Streptococcaceae.g__Streptococcus.s__Streptococcus_infantis_with_k__Bacteria.p__Firmicutes.c__Bacilli.o__Lactobacillales.f__Streptococcaceae.g__Streptococcus.s__Streptococcus_parasanguinis	k__Bacteria.p__Firmicutes.c__Bacilli.o__Lactobacillales.f__Streptococcaceae.g__Streptococcus.s__Streptococcus_infantis	k__Bacteria.p__Firmicutes.c__Bacilli.o__Lactobacillales.f__Streptococcaceae.g__Streptococcus.s__Streptococcus_parasanguinis	0.450629	0	0.0165471	-	0.498496	0.412966	0.30823	0.672332	0.456396	0.456433	0.999686	0.999686	0.456868	0.454717	0.97982	0.9976	0.451544	0.445983	0.952588	0.999589	0.410645	0.525571	0.245007	0.997256
k__Bacteria.p__Firmicutes.c__Bacilli.o__Lactobacillales.f__Streptococcaceae.g__Streptococcus.s__Streptococcus_infantis_with_k__Bacteria.p__Firmicutes.c__Bacilli.o__Lactobacillales.f__Streptococcaceae.g__Streptococcus.s__Streptococcus_salivarius	k__Bacteria.p__Firmicutes.c__Bacilli.o__Lactobacillales.f__Streptococcaceae.g__Streptococcus.s__Streptococcus_infantis	k__Bacteria.p__Firmicutes.c__Bacilli.o__Lactobacillales.f__Streptococcaceae.g__Streptococcus.s__Streptococcus_salivarius	0.47184	0	0.00439331	-	0.523224	0.451771	0.385813	0.733245	0.481804	0.434653	0.617604	0.999686	0.525182	0.462822	0.452952	0.805742	0.447221	0.502154	0.54725	0.999589	0.463008	0.454657	0.934695	0.997256
k__Bacteria.p__Firmicutes.c__Bacilli.o__Lactobacillales.f__Streptococcaceae.g__Streptococcus.s__Streptococcus_infantis_with_k__Bacteria.p__Firmicutes.c__Bacilli.o__Lactobacillales.f__Streptococcaceae.g__Streptococcus.s__Streptococcus_sanguinis	k__Bacteria.p__Firmicutes.c__Bacilli.o__Lactobacillales.f__Streptococcaceae.g__Streptococcus.s__Streptococcus_infantis	k__Bacteria.p__Firmicutes.c__Bacilli.o__Lactobacillales.f__Streptococcaceae.g__Streptococcus.s__Streptococcus_sanguinis	0.585502	0	0.00206557	-	0.646667	0.553435	0.21457	0.589992	0.584235	0.63712	0.521212	0.999686	0.615547	0.593322	0.770377	0.933655	0.589653	0.590424	0.992713	0.999589	0.580578	0.581294	0.993871	0.99816
k__Bacteria.p__Firmicutes.c__Bacilli.o__Lactobacillales.f__Streptococcaceae.g__Streptococcus.s__Streptococcus_infantis_with_k__Bacteria.p__Firmicutes.c__Bacilli.o__Lactobacillales.f__Streptococcaceae.g__Streptococcus.s__Streptococcus_vestibularis	k__Bacteria.p__Firmicutes.c__Bacilli.o__Lactobacillales.f__Streptococcaceae.g__Streptococcus.s__Streptococcus_infantis	k__Bacteria.p__Firmicutes.c__Bacilli.o__Lactobacillales.f__Streptococcaceae.g__Streptococcus.s__Streptococcus_vestibularis	0.366709	0	0.0296413	-	0.453596	0.280288	0.046962	0.357574	0.357406	0.389688	0.740713	0.999686	0.450563	0.247552	0.0227981	0.398381	0.35	0.29973	0.612708	0.999589	0.341935	0.349709	0.94228	0.997256
k__Bacteria.p__Firmicutes.c__Bacilli.o__Lactobacillales.f__Streptococcaceae.g__Streptococcus.s__Streptococcus_infantis_with_k__Bacteria.p__Firmicutes.c__Clostridia.o__Clostridiales.f__Clostridiaceae.g__Clostridium.s__Clostridium_leptum	k__Bacteria.p__Firmicutes.c__Bacilli.o__Lactobacillales.f__Streptococcaceae.g__Streptococcus.s__Streptococcus_infantis	k__Bacteria.p__Firmicutes.c__Clostridia.o__Clostridiales.f__Clostridiaceae.g__Clostridium.s__Clostridium_leptum	-0.249582	0	0.0178149	-	-0.209823	-0.284523	0.416881	0.762296	-0.243879	-0.256282	0.903332	0.999686	-0.225173	-0.281136	0.544578	0.848005	-0.286885	-0.134272	0.137444	0.999589	-0.211387	-0.369708	0.140924	0.997256
k__Bacteria.p__Firmicutes.c__Bacilli.o__Lactobacillales.f__Streptococcaceae.g__Streptococcus.s__Streptococcus_infantis_with_k__Bacteria.p__Firmicutes.c__Clostridia.o__Clostridiales.f__Eubacteriaceae.g__Eubacterium.s__Eubacterium_eligens	k__Bacteria.p__Firmicutes.c__Bacilli.o__Lactobacillales.f__Streptococcaceae.g__Streptococcus.s__Streptococcus_infantis	k__Bacteria.p__Firmicutes.c__Clostridia.o__Clostridiales.f__Eubacteriaceae.g__Eubacterium.s__Eubacterium_eligens	-0.133073	0.00794228	0.735038	-	-0.213895	-0.0955036	0.204838	0.578367	-0.16246	-0.0539413	0.301834	0.999686	-0.146455	-0.101887	0.638243	0.889062	-0.178699	-0.0932472	0.41041	0.999589	-0.142059	-0.068964	0.521702	0.997256
k__Bacteria.p__Firmicutes.c__Bacilli.o__Lactobacillales.f__Streptococcaceae.g__Streptococcus.s__Streptococcus_infantis_with_k__Bacteria.p__Firmicutes.c__Clostridia.o__Clostridiales.f__Eubacteriaceae.g__Eubacterium.s__Eubacterium_hallii	k__Bacteria.p__Firmicutes.c__Bacilli.o__Lactobacillales.f__Streptococcaceae.g__Streptococcus.s__Streptococcus_infantis	k__Bacteria.p__Firmicutes.c__Clostridia.o__Clostridiales.f__Eubacteriaceae.g__Eubacterium.s__Eubacterium_hallii	-0.343672	0	0.001625	-	-0.402706	-0.337207	0.45585	0.780138	-0.363546	-0.301528	0.535481	0.999686	-0.398537	-0.325649	0.413075	0.78494	-0.336044	-0.314253	0.825923	0.999589	-0.345222	-0.26306	0.454728	0.997256
k__Bacteria.p__Firmicutes.c__Bacilli.o__Lactobacillales.f__Streptococcaceae.g__Streptococcus.s__Streptococcus_infantis_with_k__Bacteria.p__Firmicutes.c__Clostridia.o__Clostridiales.f__Eubacteriaceae.g__Eubacterium.s__Eubacterium_ramulus	k__Bacteria.p__Firmicutes.c__Bacilli.o__Lactobacillales.f__Streptococcaceae.g__Streptococcus.s__Streptococcus_infantis	k__Bacteria.p__Firmicutes.c__Clostridia.o__Clostridiales.f__Eubacteriaceae.g__Eubacterium.s__Eubacterium_ramulus	-0.268412	0	0.0035461	-	-0.271502	-0.271973	0.995882	0.999128	-0.253159	-0.276971	0.814702	0.999686	-0.276728	-0.239312	0.685245	0.902328	-0.242807	-0.300927	0.561855	0.999589	-0.254653	-0.24567	0.935479	0.997256
k__Bacteria.p__Firmicutes.c__Bacilli.o__Lactobacillales.f__Streptococcaceae.g__Streptococcus.s__Streptococcus_infantis_with_k__Bacteria.p__Firmicutes.c__Clostridia.o__Clostridiales.f__Eubacteriaceae.g__Eubacterium.s__Eubacterium_rectale	k__Bacteria.p__Firmicutes.c__Bacilli.o__Lactobacillales.f__Streptococcaceae.g__Streptococcus.s__Streptococcus_infantis	k__Bacteria.p__Firmicutes.c__Clostridia.o__Clostridiales.f__Eubacteriaceae.g__Eubacterium.s__Eubacterium_rectale	-0.285873	0	0.00215625	IBD	-0.403827	-0.227105	0.0472944	0.357574	-0.312219	-0.213495	0.335165	0.999686	-0.373457	-0.221573	0.0952042	0.561291	-0.270618	-0.265761	0.961565	0.999589	-0.281369	-0.201435	0.474371	0.997256
k__Bacteria.p__Firmicutes.c__Bacilli.o__Lactobacillales.f__Streptococcaceae.g__Streptococcus.s__Streptococcus_infantis_with_k__Bacteria.p__Firmicutes.c__Clostridia.o__Clostridiales.f__Eubacteriaceae.g__Eubacterium.s__Eubacterium_siraeum	k__Bacteria.p__Firmicutes.c__Bacilli.o__Lactobacillales.f__Streptococcaceae.g__Streptococcus.s__Streptococcus_infantis	k__Bacteria.p__Firmicutes.c__Clostridia.o__Clostridiales.f__Eubacteriaceae.g__Eubacterium.s__Eubacterium_siraeum	-0.152337	0.00229358	0.891394	-	-0.21223	-0.101384	0.235183	0.611832	-0.158313	-0.161439	0.976062	0.999686	-0.170834	-0.062644	0.25365	0.706256	-0.151364	-0.144618	0.948006	0.999589	-0.134885	-0.182433	0.673316	0.997256
k__Bacteria.p__Firmicutes.c__Bacilli.o__Lactobacillales.f__Streptococcaceae.g__Streptococcus.s__Streptococcus_infantis_with_k__Bacteria.p__Firmicutes.c__Clostridia.o__Clostridiales.f__Lachnospiraceae.g__Anaerostipes.s__Anaerostipes_hadrus	k__Bacteria.p__Firmicutes.c__Bacilli.o__Lactobacillales.f__Streptococcaceae.g__Streptococcus.s__Streptococcus_infantis	k__Bacteria.p__Firmicutes.c__Clostridia.o__Clostridiales.f__Lachnospiraceae.g__Anaerostipes.s__Anaerostipes_hadrus	-0.21988	0	0.00929461	-	-0.329513	-0.179213	0.0989803	0.47737	-0.235578	-0.213858	0.832966	0.999686	-0.333132	-0.196701	0.137993	0.616515	-0.185247	-0.212231	0.792057	0.999589	-0.206157	-0.171494	0.75837	0.997256
k__Bacteria.p__Firmicutes.c__Bacilli.o__Lactobacillales.f__Streptococcaceae.g__Streptococcus.s__Streptococcus_infantis_with_k__Bacteria.p__Firmicutes.c__Clostridia.o__Clostridiales.f__Lachnospiraceae.g__Blautia.s__Ruminococcus_gnavus	k__Bacteria.p__Firmicutes.c__Bacilli.o__Lactobacillales.f__Streptococcaceae.g__Streptococcus.s__Streptococcus_infantis	k__Bacteria.p__Firmicutes.c__Clostridia.o__Clostridiales.f__Lachnospiraceae.g__Blautia.s__Ruminococcus_gnavus	0.141081	0.00457153	0.290991	-	0.187714	0.125784	0.507956	0.81273	0.16219	0.0798821	0.432949	0.999686	0.200598	0.0330595	0.0765343	0.55303	0.170671	0.0949079	0.465607	0.999589	0.173484	0.0146291	0.16414	0.997256
k__Bacteria.p__Firmicutes.c__Bacilli.o__Lactobacillales.f__Streptococcaceae.g__Streptococcus.s__Streptococcus_infantis_with_k__Bacteria.p__Firmicutes.c__Clostridia.o__Clostridiales.f__Lachnospiraceae.g__Blautia.s__Ruminococcus_obeum	k__Bacteria.p__Firmicutes.c__Bacilli.o__Lactobacillales.f__Streptococcaceae.g__Streptococcus.s__Streptococcus_infantis	k__Bacteria.p__Firmicutes.c__Clostridia.o__Clostridiales.f__Lachnospiraceae.g__Blautia.s__Ruminococcus_obeum	-0.432249	0	0	-	-0.527486	-0.372303	0.0636897	0.405435	-0.492363	-0.267966	0.0239412	0.999686	-0.496137	-0.367154	0.134083	0.610293	-0.470318	-0.30038	0.0824386	0.999589	-0.452306	-0.314108	0.198442	0.997256
k__Bacteria.p__Firmicutes.c__Bacilli.o__Lactobacillales.f__Streptococcaceae.g__Streptococcus.s__Streptococcus_infantis_with_k__Bacteria.p__Firmicutes.c__Clostridia.o__Clostridiales.f__Lachnospiraceae.g__Blautia.s__Ruminococcus_torques	k__Bacteria.p__Firmicutes.c__Bacilli.o__Lactobacillales.f__Streptococcaceae.g__Streptococcus.s__Streptococcus_infantis	k__Bacteria.p__Firmicutes.c__Clostridia.o__Clostridiales.f__Lachnospiraceae.g__Blautia.s__Ruminococcus_torques	-0.273233	0	0.000212766	-	-0.407137	-0.168368	0.00762363	0.181854	-0.30928	-0.1449	0.11211	0.999686	-0.303062	-0.270462	0.721743	0.914086	-0.257517	-0.255491	0.984017	0.999589	-0.255486	-0.239198	0.883452	0.997256
k__Bacteria.p__Firmicutes.c__Bacilli.o__Lactobacillales.f__Streptococcaceae.g__Streptococcus.s__Streptococcus_infantis_with_k__Bacteria.p__Firmicutes.c__Clostridia.o__Clostridiales.f__Lachnospiraceae.g__Coprococcus.s__Coprococcus_catus	k__Bacteria.p__Firmicutes.c__Bacilli.o__Lactobacillales.f__Streptococcaceae.g__Streptococcus.s__Streptococcus_infantis	k__Bacteria.p__Firmicutes.c__Clostridia.o__Clostridiales.f__Lachnospiraceae.g__Coprococcus.s__Coprococcus_catus	-0.314191	0	0.00288	IBD	-0.301863	-0.34334	0.644484	0.876423	-0.315306	-0.275495	0.693913	0.999686	-0.296034	-0.339279	0.632916	0.887226	-0.319454	-0.262086	0.567941	0.999589	-0.293636	-0.336867	0.68939	0.997256
k__Bacteria.p__Firmicutes.c__Bacilli.o__Lactobacillales.f__Streptococcaceae.g__Streptococcus.s__Streptococcus_infantis_with_k__Bacteria.p__Firmicutes.c__Clostridia.o__Clostridiales.f__Lachnospiraceae.g__Coprococcus.s__Coprococcus_comes	k__Bacteria.p__Firmicutes.c__Bacilli.o__Lactobacillales.f__Streptococcaceae.g__Streptococcus.s__Streptococcus_infantis	k__Bacteria.p__Firmicutes.c__Clostridia.o__Clostridiales.f__Lachnospiraceae.g__Coprococcus.s__Coprococcus_comes	-0.266698	0	0.00456967	-	-0.365189	-0.208503	0.0821696	0.449253	-0.283867	-0.180247	0.315323	0.999686	-0.324937	-0.199025	0.171502	0.639619	-0.314514	-0.133384	0.0772656	0.999589	-0.253881	-0.254437	0.995994	0.998882
k__Bacteria.p__Firmicutes.c__Bacilli.o__Lactobacillales.f__Streptococcaceae.g__Streptococcus.s__Streptococcus_infantis_with_k__Bacteria.p__Firmicutes.c__Clostridia.o__Clostridiales.f__Lachnospiraceae.g__Dorea.s__Dorea_formicigenerans	k__Bacteria.p__Firmicutes.c__Bacilli.o__Lactobacillales.f__Streptococcaceae.g__Streptococcus.s__Streptococcus_infantis	k__Bacteria.p__Firmicutes.c__Clostridia.o__Clostridiales.f__Lachnospiraceae.g__Dorea.s__Dorea_formicigenerans	-0.31861	0	0.00105263	IBD	-0.412067	-0.284212	0.147561	0.524161	-0.331991	-0.27619	0.580598	0.999686	-0.400972	-0.262315	0.12338	0.594955	-0.285628	-0.331749	0.641562	0.999589	-0.285943	-0.303672	0.871078	0.997256
k__Bacteria.p__Firmicutes.c__Bacilli.o__Lactobacillales.f__Streptococcaceae.g__Streptococcus.s__Streptococcus_infantis_with_k__Bacteria.p__Firmicutes.c__Clostridia.o__Clostridiales.f__Lachnospiraceae.g__Dorea.s__Dorea_longicatena	k__Bacteria.p__Firmicutes.c__Bacilli.o__Lactobacillales.f__Streptococcaceae.g__Streptococcus.s__Streptococcus_infantis	k__Bacteria.p__Firmicutes.c__Clostridia.o__Clostridiales.f__Lachnospiraceae.g__Dorea.s__Dorea_longicatena	-0.295226	0	0.00402174	-	-0.404368	-0.259095	0.101683	0.477965	-0.330951	-0.202875	0.211277	0.999686	-0.374035	-0.237243	0.132054	0.608018	-0.296359	-0.258566	0.707518	0.999589	-0.297191	-0.1876	0.327324	0.997256
k__Bacteria.p__Firmicutes.c__Bacilli.o__Lactobacillales.f__Streptococcaceae.g__Streptococcus.s__Streptococcus_infantis_with_k__Bacteria.p__Firmicutes.c__Clostridia.o__Clostridiales.f__Lachnospiraceae.g__Lachnospiraceae_noname.s__Lachnospiraceae_bacterium_2_1_58FAA	k__Bacteria.p__Firmicutes.c__Bacilli.o__Lactobacillales.f__Streptococcaceae.g__Streptococcus.s__Streptococcus_infantis	k__Bacteria.p__Firmicutes.c__Clostridia.o__Clostridiales.f__Lachnospiraceae.g__Lachnospiraceae_noname.s__Lachnospiraceae_bacterium_2_1_58FAA	0.130705	0.00917	0.442691	-	0.13958	0.12167	0.848914	0.962854	0.172485	0.0100461	0.122459	0.999686	0.156278	0.0787599	0.41367	0.78494	0.14361	0.0894353	0.602399	0.999589	0.167176	-0.0571119	0.0492566	0.997256
k__Bacteria.p__Firmicutes.c__Bacilli.o__Lactobacillales.f__Streptococcaceae.g__Streptococcus.s__Streptococcus_infantis_with_k__Bacteria.p__Firmicutes.c__Clostridia.o__Clostridiales.f__Lachnospiraceae.g__Lachnospiraceae_noname.s__Lachnospiraceae_bacterium_5_1_63FAA	k__Bacteria.p__Firmicutes.c__Bacilli.o__Lactobacillales.f__Streptococcaceae.g__Streptococcus.s__Streptococcus_infantis	k__Bacteria.p__Firmicutes.c__Clostridia.o__Clostridiales.f__Lachnospiraceae.g__Lachnospiraceae_noname.s__Lachnospiraceae_bacterium_5_1_63FAA	-0.21054	6.81199e-06	0.00490347	-	-0.303746	-0.185946	0.198089	0.574044	-0.230995	-0.232289	0.989945	0.999686	-0.266564	-0.199678	0.47149	0.8139	-0.194948	-0.213476	0.856245	0.999589	-0.211261	-0.154475	0.615038	0.997256
k__Bacteria.p__Firmicutes.c__Bacilli.o__Lactobacillales.f__Streptococcaceae.g__Streptococcus.s__Streptococcus_infantis_with_k__Bacteria.p__Firmicutes.c__Clostridia.o__Clostridiales.f__Lachnospiraceae.g__Lachnospiraceae_noname.s__Lachnospiraceae_bacterium_7_1_58FAA	k__Bacteria.p__Firmicutes.c__Bacilli.o__Lactobacillales.f__Streptococcaceae.g__Streptococcus.s__Streptococcus_infantis	k__Bacteria.p__Firmicutes.c__Clostridia.o__Clostridiales.f__Lachnospiraceae.g__Lachnospiraceae_noname.s__Lachnospiraceae_bacterium_7_1_58FAA	-0.295149	0	0.0210718	-	-0.34692	-0.259945	0.334059	0.694198	-0.267407	-0.352338	0.393428	0.999686	-0.325424	-0.246452	0.388233	0.778026	-0.32032	-0.183406	0.178831	0.999589	-0.268302	-0.350795	0.444409	0.997256
k__Bacteria.p__Firmicutes.c__Bacilli.o__Lactobacillales.f__Streptococcaceae.g__Streptococcus.s__Streptococcus_infantis_with_k__Bacteria.p__Firmicutes.c__Clostridia.o__Clostridiales.f__Lachnospiraceae.g__Roseburia.s__Roseburia_hominis	k__Bacteria.p__Firmicutes.c__Bacilli.o__Lactobacillales.f__Streptococcaceae.g__Streptococcus.s__Streptococcus_infantis	k__Bacteria.p__Firmicutes.c__Clostridia.o__Clostridiales.f__Lachnospiraceae.g__Roseburia.s__Roseburia_hominis	-0.297581	0	0.0065247	-	-0.364443	-0.258977	0.239575	0.615156	-0.352289	-0.127735	0.0296814	0.999686	-0.323968	-0.247078	0.400937	0.78494	-0.329404	-0.193151	0.179956	0.999589	-0.283792	-0.294053	0.925363	0.997256
k__Bacteria.p__Firmicutes.c__Bacilli.o__Lactobacillales.f__Streptococcaceae.g__Streptococcus.s__Streptococcus_infantis_with_k__Bacteria.p__Firmicutes.c__Clostridia.o__Clostridiales.f__Lachnospiraceae.g__Roseburia.s__Roseburia_inulinivorans	k__Bacteria.p__Firmicutes.c__Bacilli.o__Lactobacillales.f__Streptococcaceae.g__Streptococcus.s__Streptococcus_infantis	k__Bacteria.p__Firmicutes.c__Clostridia.o__Clostridiales.f__Lachnospiraceae.g__Roseburia.s__Roseburia_inulinivorans	-0.283002	0	0.00334988	-	-0.370266	-0.272993	0.27656	0.648347	-0.286936	-0.306834	0.84325	0.999686	-0.325216	-0.25722	0.456854	0.806584	-0.266074	-0.269078	0.976213	0.999589	-0.246481	-0.301554	0.615178	0.997256
k__Bacteria.p__Firmicutes.c__Bacilli.o__Lactobacillales.f__Streptococcaceae.g__Streptococcus.s__Streptococcus_infantis_with_k__Bacteria.p__Firmicutes.c__Clostridia.o__Clostridiales.f__Ruminococcaceae.g__Faecalibacterium.s__Faecalibacterium_prausnitzii	k__Bacteria.p__Firmicutes.c__Bacilli.o__Lactobacillales.f__Streptococcaceae.g__Streptococcus.s__Streptococcus_infantis	k__Bacteria.p__Firmicutes.c__Clostridia.o__Clostridiales.f__Ruminococcaceae.g__Faecalibacterium.s__Faecalibacterium_prausnitzii	-0.316531	0	0.00176245	-	-0.503479	-0.227787	0.00140514	0.0860642	-0.33738	-0.251007	0.394779	0.999686	-0.450218	-0.211986	0.0078464	0.279183	-0.349368	-0.212074	0.174534	0.999589	-0.291361	-0.278647	0.907907	0.997256
k__Bacteria.p__Firmicutes.c__Bacilli.o__Lactobacillales.f__Streptococcaceae.g__Streptococcus.s__Streptococcus_infantis_with_k__Bacteria.p__Firmicutes.c__Clostridia.o__Clostridiales.f__Ruminococcaceae.g__Ruminococcus.s__Ruminococcus_lactaris	k__Bacteria.p__Firmicutes.c__Bacilli.o__Lactobacillales.f__Streptococcaceae.g__Streptococcus.s__Streptococcus_infantis	k__Bacteria.p__Firmicutes.c__Clostridia.o__Clostridiales.f__Ruminococcaceae.g__Ruminococcus.s__Ruminococcus_lactaris	-0.128414	0.0104791	0.38836	-	-0.196039	-0.0917989	0.265417	0.638643	-0.161041	-0.134234	0.797542	0.999686	-0.173118	-0.106248	0.479524	0.817367	-0.162187	-0.114291	0.644234	0.999589	-0.117301	-0.14765	0.788923	0.997256
k__Bacteria.p__Firmicutes.c__Bacilli.o__Lactobacillales.f__Streptococcaceae.g__Streptococcus.s__Streptococcus_infantis_with_k__Bacteria.p__Firmicutes.c__Clostridia.o__Clostridiales.f__Ruminococcaceae.g__Ruminococcus.s__Ruminococcus_sp_5_1_39BFAA	k__Bacteria.p__Firmicutes.c__Bacilli.o__Lactobacillales.f__Streptococcaceae.g__Streptococcus.s__Streptococcus_infantis	k__Bacteria.p__Firmicutes.c__Clostridia.o__Clostridiales.f__Ruminococcaceae.g__Ruminococcus.s__Ruminococcus_sp_5_1_39BFAA	-0.195505	3.59281e-05	0.00911466	-	-0.254612	-0.178704	0.411247	0.759546	-0.202006	-0.221946	0.846557	0.999686	-0.234167	-0.156141	0.404831	0.78494	-0.210752	-0.13715	0.4759	0.999589	-0.185284	-0.175622	0.931683	0.997256
k__Bacteria.p__Firmicutes.c__Bacilli.o__Lactobacillales.f__Streptococcaceae.g__Streptococcus.s__Streptococcus_infantis_with_k__Bacteria.p__Firmicutes.c__Erysipelotrichia.o__Erysipelotrichales.f__Erysipelotrichaceae.g__Catenibacterium.s__Catenibacterium_mitsuokai	k__Bacteria.p__Firmicutes.c__Bacilli.o__Lactobacillales.f__Streptococcaceae.g__Streptococcus.s__Streptococcus_infantis	k__Bacteria.p__Firmicutes.c__Erysipelotrichia.o__Erysipelotrichales.f__Erysipelotrichaceae.g__Catenibacterium.s__Catenibacterium_mitsuokai	0.107582	0.0359799	0.400861	-	0.154186	0.0486636	0.262303	0.637092	0.0883049	0.169898	0.434056	0.999686	0.150333	0.0833647	0.48017	0.817367	0.0865241	0.125398	0.708227	0.999589	0.119808	0.105062	0.896949	0.997256
k__Bacteria.p__Firmicutes.c__Bacilli.o__Lactobacillales.f__Streptococcaceae.g__Streptococcus.s__Streptococcus_infantis_with_k__Bacteria.p__Firmicutes.c__Negativicutes.o__Selenomonadales.f__Veillonellaceae.g__Dialister.s__Dialister_invisus	k__Bacteria.p__Firmicutes.c__Bacilli.o__Lactobacillales.f__Streptococcaceae.g__Streptococcus.s__Streptococcus_infantis	k__Bacteria.p__Firmicutes.c__Negativicutes.o__Selenomonadales.f__Veillonellaceae.g__Dialister.s__Dialister_invisus	-0.123589	0.0141539	0.161021	-	-0.177425	-0.124509	0.572087	0.849996	-0.124529	-0.119774	0.963806	0.999686	-0.165453	-0.145567	0.833128	0.955087	-0.0994682	-0.0881634	0.913564	0.999589	-0.115395	-0.109534	0.958931	0.997256
k__Bacteria.p__Firmicutes.c__Bacilli.o__Lactobacillales.f__Streptococcaceae.g__Streptococcus.s__Streptococcus_infantis_with_k__Bacteria.p__Firmicutes.c__Negativicutes.o__Selenomonadales.f__Veillonellaceae.g__Veillonella.s__Veillonella_parvula	k__Bacteria.p__Firmicutes.c__Bacilli.o__Lactobacillales.f__Streptococcaceae.g__Streptococcus.s__Streptococcus_infantis	k__Bacteria.p__Firmicutes.c__Negativicutes.o__Selenomonadales.f__Veillonellaceae.g__Veillonella.s__Veillonella_parvula	0.45005	0	0.00724756	IBD	0.520252	0.401193	0.153619	0.533105	0.453653	0.450622	0.974327	0.999686	0.504166	0.389972	0.18121	0.643043	0.480353	0.320775	0.100595	0.999589	0.45087	0.387058	0.543149	0.997256
k__Bacteria.p__Firmicutes.c__Bacilli.o__Lactobacillales.f__Streptococcaceae.g__Streptococcus.s__Streptococcus_infantis_with_k__Bacteria.p__Proteobacteria.c__Betaproteobacteria.o__Burkholderiales.f__Oxalobacteraceae.g__Oxalobacter.s__Oxalobacter_formigenes	k__Bacteria.p__Firmicutes.c__Bacilli.o__Lactobacillales.f__Streptococcaceae.g__Streptococcus.s__Streptococcus_infantis	k__Bacteria.p__Proteobacteria.c__Betaproteobacteria.o__Burkholderiales.f__Oxalobacteraceae.g__Oxalobacter.s__Oxalobacter_formigenes	0.214528	0	0.00149123	-	0.216793	0.196171	0.824074	0.952429	0.221685	0.196654	0.808652	0.999686	0.239355	0.202013	0.688627	0.904044	0.241413	0.148964	0.369025	0.999589	0.196051	0.227969	0.775014	0.997256
k__Bacteria.p__Firmicutes.c__Bacilli.o__Lactobacillales.f__Streptococcaceae.g__Streptococcus.s__Streptococcus_infantis_with_k__Bacteria.p__Proteobacteria.c__Deltaproteobacteria.o__Desulfovibrionales.f__Desulfovibrionaceae.g__Desulfovibrio.s__Desulfovibrio_desulfuricans	k__Bacteria.p__Firmicutes.c__Bacilli.o__Lactobacillales.f__Streptococcaceae.g__Streptococcus.s__Streptococcus_infantis	k__Bacteria.p__Proteobacteria.c__Deltaproteobacteria.o__Desulfovibrionales.f__Desulfovibrionaceae.g__Desulfovibrio.s__Desulfovibrio_desulfuricans	0.190102	7.97267e-05	0.00543762	-	0.236566	0.173025	0.492946	0.802128	0.171024	0.239652	0.504647	0.999686	0.224951	0.165072	0.522751	0.842096	0.229616	0.11136	0.252646	0.999589	0.177517	0.17884	0.990634	0.997256
k__Bacteria.p__Firmicutes.c__Bacilli.o__Lactobacillales.f__Streptococcaceae.g__Streptococcus.s__Streptococcus_infantis_with_k__Bacteria.p__Proteobacteria.c__Gammaproteobacteria.o__Enterobacteriales.f__Enterobacteriaceae.g__Escherichia.s__Escherichia_coli	k__Bacteria.p__Firmicutes.c__Bacilli.o__Lactobacillales.f__Streptococcaceae.g__Streptococcus.s__Streptococcus_infantis	k__Bacteria.p__Proteobacteria.c__Gammaproteobacteria.o__Enterobacteriales.f__Enterobacteriaceae.g__Escherichia.s__Escherichia_coli	0.28474	0	0.0043129	IBD	0.408658	0.240576	0.0585028	0.386995	0.269862	0.369987	0.311652	0.999686	0.391843	0.216481	0.0533074	0.50125	0.301144	0.232593	0.49816	0.999589	0.235355	0.372396	0.201549	0.997256
k__Bacteria.p__Firmicutes.c__Bacilli.o__Lactobacillales.f__Streptococcaceae.g__Streptococcus.s__Streptococcus_infantis_with_k__Bacteria.p__Proteobacteria.c__Gammaproteobacteria.o__Pasteurellales.f__Pasteurellaceae.g__Haemophilus.s__Haemophilus_parainfluenzae	k__Bacteria.p__Firmicutes.c__Bacilli.o__Lactobacillales.f__Streptococcaceae.g__Streptococcus.s__Streptococcus_infantis	k__Bacteria.p__Proteobacteria.c__Gammaproteobacteria.o__Pasteurellales.f__Pasteurellaceae.g__Haemophilus.s__Haemophilus_parainfluenzae	0.447639	0	0.00383408	-	0.519763	0.411566	0.193841	0.567122	0.486705	0.340808	0.134797	0.999686	0.489764	0.428176	0.468203	0.8139	0.397925	0.492828	0.304	0.999589	0.444023	0.401408	0.683283	0.997256
k__Bacteria.p__Firmicutes.c__Bacilli.o__Lactobacillales.f__Streptococcaceae.g__Streptococcus.s__Streptococcus_mitis_oralis_pneumoniae_with_k__Bacteria.p__Actinobacteria.c__Actinobacteria.o__Actinomycetales.f__Actinomycetaceae.g__Actinomyces.s__Actinomyces_graevenitzii	k__Bacteria.p__Firmicutes.c__Bacilli.o__Lactobacillales.f__Streptococcaceae.g__Streptococcus.s__Streptococcus_mitis_oralis_pneumoniae	k__Bacteria.p__Actinobacteria.c__Actinobacteria.o__Actinomycetales.f__Actinomycetaceae.g__Actinomyces.s__Actinomyces_graevenitzii	0.553542	0	0.00147186	-	0.636968	0.482034	0.0451131	0.356449	0.593698	0.396325	0.0359786	0.999686	0.612233	0.451923	0.0470942	0.48296	0.566219	0.449565	0.202735	0.999589	0.514913	0.645602	0.145047	0.997256
k__Bacteria.p__Firmicutes.c__Bacilli.o__Lactobacillales.f__Streptococcaceae.g__Streptococcus.s__Streptococcus_mitis_oralis_pneumoniae_with_k__Bacteria.p__Actinobacteria.c__Actinobacteria.o__Actinomycetales.f__Actinomycetaceae.g__Actinomyces.s__Actinomyces_odontolyticus	k__Bacteria.p__Firmicutes.c__Bacilli.o__Lactobacillales.f__Streptococcaceae.g__Streptococcus.s__Streptococcus_mitis_oralis_pneumoniae	k__Bacteria.p__Actinobacteria.c__Actinobacteria.o__Actinomycetales.f__Actinomycetaceae.g__Actinomyces.s__Actinomyces_odontolyticus	0.433013	0	0.00993351	-	0.454079	0.401339	0.537234	0.833847	0.464565	0.32823	0.165103	0.999686	0.436421	0.41398	0.795283	0.942995	0.485739	0.293446	0.0492867	0.999589	0.42805	0.454734	0.794216	0.997256
k__Bacteria.p__Firmicutes.c__Bacilli.o__Lactobacillales.f__Streptococcaceae.g__Streptococcus.s__Streptococcus_mitis_oralis_pneumoniae_with_k__Bacteria.p__Actinobacteria.c__Actinobacteria.o__Actinomycetales.f__Actinomycetaceae.g__Actinomyces.s__Actinomyces_viscosus	k__Bacteria.p__Firmicutes.c__Bacilli.o__Lactobacillales.f__Streptococcaceae.g__Streptococcus.s__Streptococcus_mitis_oralis_pneumoniae	k__Bacteria.p__Actinobacteria.c__Actinobacteria.o__Actinomycetales.f__Actinomycetaceae.g__Actinomyces.s__Actinomyces_viscosus	0.531228	0	0.000902256	-	0.631196	0.444232	0.0170904	0.257397	0.531773	0.530124	0.985299	0.999686	0.602394	0.439887	0.0458368	0.48296	0.558661	0.411201	0.113427	0.999589	0.464426	0.655886	0.0326304	0.997256
k__Bacteria.p__Firmicutes.c__Bacilli.o__Lactobacillales.f__Streptococcaceae.g__Streptococcus.s__Streptococcus_mitis_oralis_pneumoniae_with_k__Bacteria.p__Actinobacteria.c__Actinobacteria.o__Actinomycetales.f__Micrococcaceae.g__Rothia.s__Rothia_dentocariosa	k__Bacteria.p__Firmicutes.c__Bacilli.o__Lactobacillales.f__Streptococcaceae.g__Streptococcus.s__Streptococcus_mitis_oralis_pneumoniae	k__Bacteria.p__Actinobacteria.c__Actinobacteria.o__Actinomycetales.f__Micrococcaceae.g__Rothia.s__Rothia_dentocariosa	0.590921	0	0.000661157	-	0.716205	0.49404	0.00241673	0.120452	0.60403	0.538584	0.455945	0.999686	0.643408	0.530932	0.145767	0.620577	0.601729	0.528649	0.403223	0.999589	0.56681	0.631955	0.468647	0.997256
k__Bacteria.p__Firmicutes.c__Bacilli.o__Lactobacillales.f__Streptococcaceae.g__Streptococcus.s__Streptococcus_mitis_oralis_pneumoniae_with_k__Bacteria.p__Actinobacteria.c__Actinobacteria.o__Actinomycetales.f__Micrococcaceae.g__Rothia.s__Rothia_mucilaginosa	k__Bacteria.p__Firmicutes.c__Bacilli.o__Lactobacillales.f__Streptococcaceae.g__Streptococcus.s__Streptococcus_mitis_oralis_pneumoniae	k__Bacteria.p__Actinobacteria.c__Actinobacteria.o__Actinomycetales.f__Micrococcaceae.g__Rothia.s__Rothia_mucilaginosa	0.638736	0	0	-	0.774734	0.545266	0.0008191	0.0769671	0.655426	0.608073	0.567477	0.999686	0.699095	0.578163	0.0999157	0.561291	0.611432	0.635261	0.769437	0.999589	0.595317	0.718725	0.133403	0.997256
k__Bacteria.p__Firmicutes.c__Bacilli.o__Lactobacillales.f__Streptococcaceae.g__Streptococcus.s__Streptococcus_mitis_oralis_pneumoniae_with_k__Bacteria.p__Actinobacteria.c__Actinobacteria.o__Bifidobacteriales.f__Bifidobacteriaceae.g__Bifidobacterium.s__Bifidobacterium_adolescentis	k__Bacteria.p__Firmicutes.c__Bacilli.o__Lactobacillales.f__Streptococcaceae.g__Streptococcus.s__Streptococcus_mitis_oralis_pneumoniae	k__Bacteria.p__Actinobacteria.c__Actinobacteria.o__Bifidobacteriales.f__Bifidobacteriaceae.g__Bifidobacterium.s__Bifidobacterium_adolescentis	-0.189242	9.02935e-05	0.036822	-	-0.25018	-0.131319	0.199936	0.574451	-0.186078	-0.173452	0.903278	0.999686	-0.25299	-0.124602	0.170516	0.639619	-0.195211	-0.229983	0.733153	0.999589	-0.206646	-0.175017	0.778835	0.997256
k__Bacteria.p__Firmicutes.c__Bacilli.o__Lactobacillales.f__Streptococcaceae.g__Streptococcus.s__Streptococcus_mitis_oralis_pneumoniae_with_k__Bacteria.p__Actinobacteria.c__Actinobacteria.o__Bifidobacteriales.f__Bifidobacteriaceae.g__Bifidobacterium.s__Bifidobacterium_bifidum	k__Bacteria.p__Firmicutes.c__Bacilli.o__Lactobacillales.f__Streptococcaceae.g__Streptococcus.s__Streptococcus_mitis_oralis_pneumoniae	k__Bacteria.p__Actinobacteria.c__Actinobacteria.o__Bifidobacteriales.f__Bifidobacteriaceae.g__Bifidobacterium.s__Bifidobacterium_bifidum	-0.124927	0.0130774	0.0256926	-	-0.182373	-0.102084	0.391558	0.73705	-0.102222	-0.15461	0.616038	0.999686	-0.131152	-0.151252	0.831699	0.955087	-0.116093	-0.147409	0.762341	0.999589	-0.136804	0.00516467	0.214276	0.997256
k__Bacteria.p__Firmicutes.c__Bacilli.o__Lactobacillales.f__Streptococcaceae.g__Streptococcus.s__Streptococcus_mitis_oralis_pneumoniae_with_k__Bacteria.p__Actinobacteria.c__Actinobacteria.o__Bifidobacteriales.f__Bifidobacteriaceae.g__Bifidobacterium.s__Bifidobacterium_dentium	k__Bacteria.p__Firmicutes.c__Bacilli.o__Lactobacillales.f__Streptococcaceae.g__Streptococcus.s__Streptococcus_mitis_oralis_pneumoniae	k__Bacteria.p__Actinobacteria.c__Actinobacteria.o__Bifidobacteriales.f__Bifidobacteriaceae.g__Bifidobacterium.s__Bifidobacterium_dentium	0.321895	0	0.0109308	-	0.391274	0.294762	0.27637	0.648347	0.356005	0.204705	0.138737	0.999686	0.375766	0.282165	0.299316	0.734033	0.29685	0.301038	0.966512	0.999589	0.320425	0.272218	0.660823	0.997256
k__Bacteria.p__Firmicutes.c__Bacilli.o__Lactobacillales.f__Streptococcaceae.g__Streptococcus.s__Streptococcus_mitis_oralis_pneumoniae_with_k__Bacteria.p__Actinobacteria.c__Actinobacteria.o__Coriobacteriales.f__Coriobacteriaceae.g__Collinsella.s__Collinsella_aerofaciens	k__Bacteria.p__Firmicutes.c__Bacilli.o__Lactobacillales.f__Streptococcaceae.g__Streptococcus.s__Streptococcus_mitis_oralis_pneumoniae	k__Bacteria.p__Actinobacteria.c__Actinobacteria.o__Coriobacteriales.f__Coriobacteriaceae.g__Collinsella.s__Collinsella_aerofaciens	-0.293741	0	0.0047505	-	-0.390944	-0.2576	0.134479	0.518048	-0.283988	-0.357641	0.45795	0.999686	-0.366638	-0.254629	0.217037	0.67918	-0.282678	-0.352935	0.475718	0.999589	-0.28366	-0.285838	0.984168	0.997256
k__Bacteria.p__Firmicutes.c__Bacilli.o__Lactobacillales.f__Streptococcaceae.g__Streptococcus.s__Streptococcus_mitis_oralis_pneumoniae_with_k__Bacteria.p__Bacteroidetes.c__Bacteroidia.o__Bacteroidales.f__Bacteroidaceae.g__Bacteroides.s__Bacteroides_caccae	k__Bacteria.p__Firmicutes.c__Bacilli.o__Lactobacillales.f__Streptococcaceae.g__Streptococcus.s__Streptococcus_mitis_oralis_pneumoniae	k__Bacteria.p__Bacteroidetes.c__Bacteroidia.o__Bacteroidales.f__Bacteroidaceae.g__Bacteroides.s__Bacteroides_caccae	-0.190456	7.44133e-05	0.235721	-	-0.240435	-0.129781	0.233507	0.609977	-0.150802	-0.276622	0.218124	0.999686	-0.262874	-0.0905978	0.0661017	0.530446	-0.173129	-0.183093	0.922833	0.999589	-0.205294	-0.143065	0.582186	0.997256
k__Bacteria.p__Firmicutes.c__Bacilli.o__Lactobacillales.f__Streptococcaceae.g__Streptococcus.s__Streptococcus_mitis_oralis_pneumoniae_with_k__Bacteria.p__Bacteroidetes.c__Bacteroidia.o__Bacteroidales.f__Bacteroidaceae.g__Bacteroides.s__Bacteroides_uniformis	k__Bacteria.p__Firmicutes.c__Bacilli.o__Lactobacillales.f__Streptococcaceae.g__Streptococcus.s__Streptococcus_mitis_oralis_pneumoniae	k__Bacteria.p__Bacteroidetes.c__Bacteroidia.o__Bacteroidales.f__Bacteroidaceae.g__Bacteroides.s__Bacteroides_uniformis	-0.342697	0	0.00626712	-	-0.450389	-0.265016	0.0341273	0.328443	-0.333756	-0.365986	0.743642	0.999686	-0.418055	-0.257741	0.0739572	0.550467	-0.307089	-0.419735	0.241411	0.999589	-0.332473	-0.354226	0.839329	0.997256
k__Bacteria.p__Firmicutes.c__Bacilli.o__Lactobacillales.f__Streptococcaceae.g__Streptococcus.s__Streptococcus_mitis_oralis_pneumoniae_with_k__Bacteria.p__Bacteroidetes.c__Bacteroidia.o__Bacteroidales.f__Bacteroidaceae.g__Bacteroides.s__Bacteroides_vulgatus	k__Bacteria.p__Firmicutes.c__Bacilli.o__Lactobacillales.f__Streptococcaceae.g__Streptococcus.s__Streptococcus_mitis_oralis_pneumoniae	k__Bacteria.p__Bacteroidetes.c__Bacteroidia.o__Bacteroidales.f__Bacteroidaceae.g__Bacteroides.s__Bacteroides_vulgatus	-0.26856	0	0.0194544	-	-0.386653	-0.214309	0.0544498	0.380382	-0.296843	-0.217018	0.436102	0.999686	-0.353169	-0.235034	0.1953	0.661432	-0.247838	-0.250834	0.976397	0.999589	-0.274637	-0.263622	0.920526	0.997256
k__Bacteria.p__Firmicutes.c__Bacilli.o__Lactobacillales.f__Streptococcaceae.g__Streptococcus.s__Streptococcus_mitis_oralis_pneumoniae_with_k__Bacteria.p__Bacteroidetes.c__Bacteroidia.o__Bacteroidales.f__Bacteroidales_noname.g__Bacteroidales_noname.s__Bacteroidales_bacterium_ph8	k__Bacteria.p__Firmicutes.c__Bacilli.o__Lactobacillales.f__Streptococcaceae.g__Streptococcus.s__Streptococcus_mitis_oralis_pneumoniae	k__Bacteria.p__Bacteroidetes.c__Bacteroidia.o__Bacteroidales.f__Bacteroidales_noname.g__Bacteroidales_noname.s__Bacteroidales_bacterium_ph8	-0.304891	0	0.429796	-	-0.369065	-0.259886	0.222858	0.598051	-0.315481	-0.234944	0.42983	0.999686	-0.303981	-0.279047	0.785009	0.937911	-0.293846	-0.362063	0.487029	0.999589	-0.315565	-0.249212	0.548105	0.997256
k__Bacteria.p__Firmicutes.c__Bacilli.o__Lactobacillales.f__Streptococcaceae.g__Streptococcus.s__Streptococcus_mitis_oralis_pneumoniae_with_k__Bacteria.p__Bacteroidetes.c__Bacteroidia.o__Bacteroidales.f__Porphyromonadaceae.g__Barnesiella.s__Barnesiella_intestinihominis	k__Bacteria.p__Firmicutes.c__Bacilli.o__Lactobacillales.f__Streptococcaceae.g__Streptococcus.s__Streptococcus_mitis_oralis_pneumoniae	k__Bacteria.p__Bacteroidetes.c__Bacteroidia.o__Bacteroidales.f__Porphyromonadaceae.g__Barnesiella.s__Barnesiella_intestinihominis	-0.322648	0	0.0715761	-	-0.402597	-0.265712	0.122894	0.504179	-0.315178	-0.385851	0.471182	0.999686	-0.350681	-0.295083	0.538663	0.847123	-0.361316	-0.25859	0.304872	0.999589	-0.304732	-0.36175	0.59492	0.997256
k__Bacteria.p__Firmicutes.c__Bacilli.o__Lactobacillales.f__Streptococcaceae.g__Streptococcus.s__Streptococcus_mitis_oralis_pneumoniae_with_k__Bacteria.p__Bacteroidetes.c__Bacteroidia.o__Bacteroidales.f__Porphyromonadaceae.g__Parabacteroides.s__Parabacteroides_merdae	k__Bacteria.p__Firmicutes.c__Bacilli.o__Lactobacillales.f__Streptococcaceae.g__Streptococcus.s__Streptococcus_mitis_oralis_pneumoniae	k__Bacteria.p__Bacteroidetes.c__Bacteroidia.o__Bacteroidales.f__Porphyromonadaceae.g__Parabacteroides.s__Parabacteroides_merdae	-0.262917	0	0.0322387	-	-0.27204	-0.254508	0.847985	0.962854	-0.27157	-0.215577	0.585665	0.999686	-0.280522	-0.239606	0.657413	0.896154	-0.241437	-0.329624	0.375317	0.999589	-0.254117	-0.246096	0.942371	0.997256
k__Bacteria.p__Firmicutes.c__Bacilli.o__Lactobacillales.f__Streptococcaceae.g__Streptococcus.s__Streptococcus_mitis_oralis_pneumoniae_with_k__Bacteria.p__Bacteroidetes.c__Bacteroidia.o__Bacteroidales.f__Prevotellaceae.g__Paraprevotella.s__Paraprevotella_xylaniphila	k__Bacteria.p__Firmicutes.c__Bacilli.o__Lactobacillales.f__Streptococcaceae.g__Streptococcus.s__Streptococcus_mitis_oralis_pneumoniae	k__Bacteria.p__Bacteroidetes.c__Bacteroidia.o__Bacteroidales.f__Prevotellaceae.g__Paraprevotella.s__Paraprevotella_xylaniphila	0.128641	0.0103167	0.0185593	-	0.252014	0.0547116	0.0338533	0.327602	0.108799	0.190637	0.431113	0.999686	0.18017	0.0775675	0.278348	0.717882	0.135567	0.144314	0.932669	0.999589	0.115643	0.109407	0.956313	0.997256
k__Bacteria.p__Firmicutes.c__Bacilli.o__Lactobacillales.f__Streptococcaceae.g__Streptococcus.s__Streptococcus_mitis_oralis_pneumoniae_with_k__Bacteria.p__Bacteroidetes.c__Bacteroidia.o__Bacteroidales.f__Rikenellaceae.g__Alistipes.s__Alistipes_finegoldii	k__Bacteria.p__Firmicutes.c__Bacilli.o__Lactobacillales.f__Streptococcaceae.g__Streptococcus.s__Streptococcus_mitis_oralis_pneumoniae	k__Bacteria.p__Bacteroidetes.c__Bacteroidia.o__Bacteroidales.f__Rikenellaceae.g__Alistipes.s__Alistipes_finegoldii	-0.189457	8.47937e-05	0.179941	-	-0.20077	-0.222802	0.812215	0.949873	-0.198275	-0.174403	0.81815	0.999686	-0.21441	-0.213891	0.995563	0.998996	-0.180917	-0.24274	0.543765	0.999589	-0.201014	-0.13634	0.567816	0.997256
k__Bacteria.p__Firmicutes.c__Bacilli.o__Lactobacillales.f__Streptococcaceae.g__Streptococcus.s__Streptococcus_mitis_oralis_pneumoniae_with_k__Bacteria.p__Bacteroidetes.c__Bacteroidia.o__Bacteroidales.f__Rikenellaceae.g__Alistipes.s__Alistipes_onderdonkii	k__Bacteria.p__Firmicutes.c__Bacilli.o__Lactobacillales.f__Streptococcaceae.g__Streptococcus.s__Streptococcus_mitis_oralis_pneumoniae	k__Bacteria.p__Bacteroidetes.c__Bacteroidia.o__Bacteroidales.f__Rikenellaceae.g__Alistipes.s__Alistipes_onderdonkii	-0.2961	0	0.0206646	-	-0.370889	-0.238546	0.140299	0.520139	-0.308089	-0.263276	0.658818	0.999686	-0.319383	-0.265421	0.554782	0.851597	-0.319276	-0.314699	0.963212	0.999589	-0.296411	-0.286592	0.928653	0.997256
k__Bacteria.p__Firmicutes.c__Bacilli.o__Lactobacillales.f__Streptococcaceae.g__Streptococcus.s__Streptococcus_mitis_oralis_pneumoniae_with_k__Bacteria.p__Bacteroidetes.c__Bacteroidia.o__Bacteroidales.f__Rikenellaceae.g__Alistipes.s__Alistipes_putredinis	k__Bacteria.p__Firmicutes.c__Bacilli.o__Lactobacillales.f__Streptococcaceae.g__Streptococcus.s__Streptococcus_mitis_oralis_pneumoniae	k__Bacteria.p__Bacteroidetes.c__Bacteroidia.o__Bacteroidales.f__Rikenellaceae.g__Alistipes.s__Alistipes_putredinis	-0.317024	0	0.163172	-	-0.402134	-0.274934	0.151268	0.531521	-0.333462	-0.27961	0.593551	0.999686	-0.40319	-0.254606	0.0989631	0.561291	-0.317282	-0.353783	0.710059	0.999589	-0.328907	-0.338638	0.928097	0.997256
k__Bacteria.p__Firmicutes.c__Bacilli.o__Lactobacillales.f__Streptococcaceae.g__Streptococcus.s__Streptococcus_mitis_oralis_pneumoniae_with_k__Bacteria.p__Bacteroidetes.c__Bacteroidia.o__Bacteroidales.f__Rikenellaceae.g__Alistipes.s__Alistipes_shahii	k__Bacteria.p__Firmicutes.c__Bacilli.o__Lactobacillales.f__Streptococcaceae.g__Streptococcus.s__Streptococcus_mitis_oralis_pneumoniae	k__Bacteria.p__Bacteroidetes.c__Bacteroidia.o__Bacteroidales.f__Rikenellaceae.g__Alistipes.s__Alistipes_shahii	-0.245648	0	0.973991	-	-0.234135	-0.277137	0.639403	0.876269	-0.271766	-0.170933	0.329555	0.999686	-0.21747	-0.2908	0.426926	0.793089	-0.248882	-0.253734	0.961757	0.999589	-0.236949	-0.28446	0.666058	0.997256
k__Bacteria.p__Firmicutes.c__Bacilli.o__Lactobacillales.f__Streptococcaceae.g__Streptococcus.s__Streptococcus_mitis_oralis_pneumoniae_with_k__Bacteria.p__Firmicutes.c__Bacilli.o__Lactobacillales.f__Streptococcaceae.g__Streptococcus.s__Streptococcus_anginosus	k__Bacteria.p__Firmicutes.c__Bacilli.o__Lactobacillales.f__Streptococcaceae.g__Streptococcus.s__Streptococcus_mitis_oralis_pneumoniae	k__Bacteria.p__Firmicutes.c__Bacilli.o__Lactobacillales.f__Streptococcaceae.g__Streptococcus.s__Streptococcus_anginosus	0.425	0	0.00740323	-	0.453531	0.411086	0.618872	0.863385	0.441788	0.350963	0.353264	0.999686	0.496215	0.351767	0.0945379	0.561291	0.375103	0.382458	0.939386	0.999589	0.390989	0.5144	0.215677	0.997256
k__Bacteria.p__Firmicutes.c__Bacilli.o__Lactobacillales.f__Streptococcaceae.g__Streptococcus.s__Streptococcus_mitis_oralis_pneumoniae_with_k__Bacteria.p__Firmicutes.c__Bacilli.o__Lactobacillales.f__Streptococcaceae.g__Streptococcus.s__Streptococcus_australis	k__Bacteria.p__Firmicutes.c__Bacilli.o__Lactobacillales.f__Streptococcaceae.g__Streptococcus.s__Streptococcus_mitis_oralis_pneumoniae	k__Bacteria.p__Firmicutes.c__Bacilli.o__Lactobacillales.f__Streptococcaceae.g__Streptococcus.s__Streptococcus_australis	0.35056	0	0.119736	-	0.441321	0.300303	0.106359	0.484253	0.394342	0.197907	0.0539396	0.999686	0.405851	0.307254	0.269106	0.713869	0.317081	0.358377	0.673627	0.999589	0.336108	0.401127	0.537707	0.997256
k__Bacteria.p__Firmicutes.c__Bacilli.o__Lactobacillales.f__Streptococcaceae.g__Streptococcus.s__Streptococcus_mitis_oralis_pneumoniae_with_k__Bacteria.p__Firmicutes.c__Bacilli.o__Lactobacillales.f__Streptococcaceae.g__Streptococcus.s__Streptococcus_gordonii	k__Bacteria.p__Firmicutes.c__Bacilli.o__Lactobacillales.f__Streptococcaceae.g__Streptococcus.s__Streptococcus_mitis_oralis_pneumoniae	k__Bacteria.p__Firmicutes.c__Bacilli.o__Lactobacillales.f__Streptococcaceae.g__Streptococcus.s__Streptococcus_gordonii	0.514207	0	0.0034466	-	0.619813	0.405216	0.0070523	0.175281	0.549463	0.391041	0.0955047	0.999686	0.545872	0.454639	0.270092	0.714293	0.528666	0.437484	0.325253	0.999589	0.523369	0.434149	0.382173	0.997256
k__Bacteria.p__Firmicutes.c__Bacilli.o__Lactobacillales.f__Streptococcaceae.g__Streptococcus.s__Streptococcus_mitis_oralis_pneumoniae_with_k__Bacteria.p__Firmicutes.c__Bacilli.o__Lactobacillales.f__Streptococcaceae.g__Streptococcus.s__Streptococcus_infantis	k__Bacteria.p__Firmicutes.c__Bacilli.o__Lactobacillales.f__Streptococcaceae.g__Streptococcus.s__Streptococcus_mitis_oralis_pneumoniae	k__Bacteria.p__Firmicutes.c__Bacilli.o__Lactobacillales.f__Streptococcaceae.g__Streptococcus.s__Streptococcus_infantis	0.607507	0	0.00432836	-	0.661713	0.552752	0.143241	0.520139	0.620271	0.617128	0.969791	0.999686	0.658094	0.543823	0.134475	0.610293	0.589038	0.579657	0.912151	0.999589	0.588814	0.640165	0.563561	0.997256
k__Bacteria.p__Firmicutes.c__Bacilli.o__Lactobacillales.f__Streptococcaceae.g__Streptococcus.s__Streptococcus_mitis_oralis_pneumoniae_with_k__Bacteria.p__Firmicutes.c__Bacilli.o__Lactobacillales.f__Streptococcaceae.g__Streptococcus.s__Streptococcus_mutans	k__Bacteria.p__Firmicutes.c__Bacilli.o__Lactobacillales.f__Streptococcaceae.g__Streptococcus.s__Streptococcus_mitis_oralis_pneumoniae	k__Bacteria.p__Firmicutes.c__Bacilli.o__Lactobacillales.f__Streptococcaceae.g__Streptococcus.s__Streptococcus_mutans	0.441021	0	0.00225904	-	0.536493	0.396458	0.0914631	0.464855	0.42587	0.506271	0.38296	0.999686	0.474688	0.45683	0.832748	0.955087	0.451017	0.361947	0.355613	0.999589	0.391534	0.49436	0.307359	0.997256
k__Bacteria.p__Firmicutes.c__Bacilli.o__Lactobacillales.f__Streptococcaceae.g__Streptococcus.s__Streptococcus_mitis_oralis_pneumoniae_with_k__Bacteria.p__Firmicutes.c__Bacilli.o__Lactobacillales.f__Streptococcaceae.g__Streptococcus.s__Streptococcus_parasanguinis	k__Bacteria.p__Firmicutes.c__Bacilli.o__Lactobacillales.f__Streptococcaceae.g__Streptococcus.s__Streptococcus_mitis_oralis_pneumoniae	k__Bacteria.p__Firmicutes.c__Bacilli.o__Lactobacillales.f__Streptococcaceae.g__Streptococcus.s__Streptococcus_parasanguinis	0.486512	0	0.00465587	-	0.555346	0.432046	0.131016	0.513605	0.47913	0.506931	0.761011	0.999686	0.468909	0.510714	0.615451	0.875663	0.458141	0.543864	0.336322	0.999589	0.455346	0.528046	0.459133	0.997256
k__Bacteria.p__Firmicutes.c__Bacilli.o__Lactobacillales.f__Streptococcaceae.g__Streptococcus.s__Streptococcus_mitis_oralis_pneumoniae_with_k__Bacteria.p__Firmicutes.c__Bacilli.o__Lactobacillales.f__Streptococcaceae.g__Streptococcus.s__Streptococcus_salivarius	k__Bacteria.p__Firmicutes.c__Bacilli.o__Lactobacillales.f__Streptococcaceae.g__Streptococcus.s__Streptococcus_mitis_oralis_pneumoniae	k__Bacteria.p__Firmicutes.c__Bacilli.o__Lactobacillales.f__Streptococcaceae.g__Streptococcus.s__Streptococcus_salivarius	0.524396	0	0.000253165	-	0.602575	0.470808	0.095475	0.472376	0.522473	0.513386	0.919968	0.999686	0.58612	0.47054	0.154021	0.620577	0.476568	0.585387	0.209585	0.999589	0.498812	0.54637	0.622463	0.997256
k__Bacteria.p__Firmicutes.c__Bacilli.o__Lactobacillales.f__Streptococcaceae.g__Streptococcus.s__Streptococcus_mitis_oralis_pneumoniae_with_k__Bacteria.p__Firmicutes.c__Bacilli.o__Lactobacillales.f__Streptococcaceae.g__Streptococcus.s__Streptococcus_sanguinis	k__Bacteria.p__Firmicutes.c__Bacilli.o__Lactobacillales.f__Streptococcaceae.g__Streptococcus.s__Streptococcus_mitis_oralis_pneumoniae	k__Bacteria.p__Firmicutes.c__Bacilli.o__Lactobacillales.f__Streptococcaceae.g__Streptococcus.s__Streptococcus_sanguinis	0.5754	0	0.00224242	-	0.659934	0.518747	0.0611584	0.396368	0.578481	0.581199	0.974774	0.999686	0.63373	0.527509	0.172049	0.639619	0.540172	0.567211	0.754956	0.999589	0.564841	0.57169	0.941967	0.997256
k__Bacteria.p__Firmicutes.c__Bacilli.o__Lactobacillales.f__Streptococcaceae.g__Streptococcus.s__Streptococcus_mitis_oralis_pneumoniae_with_k__Bacteria.p__Firmicutes.c__Bacilli.o__Lactobacillales.f__Streptococcaceae.g__Streptococcus.s__Streptococcus_thermophilus	k__Bacteria.p__Firmicutes.c__Bacilli.o__Lactobacillales.f__Streptococcaceae.g__Streptococcus.s__Streptococcus_mitis_oralis_pneumoniae	k__Bacteria.p__Firmicutes.c__Bacilli.o__Lactobacillales.f__Streptococcaceae.g__Streptococcus.s__Streptococcus_thermophilus	0.106033	0.0390549	0.991076	-	0.0519219	0.141916	0.340369	0.696941	0.0894988	0.16818	0.450725	0.999686	0.108988	0.140464	0.739816	0.923408	0.125948	0.0573019	0.510193	0.999589	0.0898898	0.0834153	0.954756	0.997256
k__Bacteria.p__Firmicutes.c__Bacilli.o__Lactobacillales.f__Streptococcaceae.g__Streptococcus.s__Streptococcus_mitis_oralis_pneumoniae_with_k__Bacteria.p__Firmicutes.c__Bacilli.o__Lactobacillales.f__Streptococcaceae.g__Streptococcus.s__Streptococcus_vestibularis	k__Bacteria.p__Firmicutes.c__Bacilli.o__Lactobacillales.f__Streptococcaceae.g__Streptococcus.s__Streptococcus_mitis_oralis_pneumoniae	k__Bacteria.p__Firmicutes.c__Bacilli.o__Lactobacillales.f__Streptococcaceae.g__Streptococcus.s__Streptococcus_vestibularis	0.417945	0	0.0035446	-	0.537973	0.319607	0.00943761	0.202315	0.419599	0.417445	0.982085	0.999686	0.479056	0.31738	0.0644788	0.530446	0.355629	0.421159	0.493166	0.999589	0.396618	0.40478	0.937926	0.997256
k__Bacteria.p__Firmicutes.c__Bacilli.o__Lactobacillales.f__Streptococcaceae.g__Streptococcus.s__Streptococcus_mitis_oralis_pneumoniae_with_k__Bacteria.p__Firmicutes.c__Clostridia.o__Clostridiales.f__Clostridiaceae.g__Clostridium.s__Clostridium_bolteae	k__Bacteria.p__Firmicutes.c__Bacilli.o__Lactobacillales.f__Streptococcaceae.g__Streptococcus.s__Streptococcus_mitis_oralis_pneumoniae	k__Bacteria.p__Firmicutes.c__Clostridia.o__Clostridiales.f__Clostridiaceae.g__Clostridium.s__Clostridium_bolteae	0.104023	0.043378	0.842303	-	0.146091	0.0829057	0.502002	0.807746	0.0855243	0.12919	0.676929	0.999686	0.165447	0.00847433	0.0981635	0.561291	0.110821	0.0529961	0.579328	0.999589	0.0972742	0.0718466	0.823778	0.997256
k__Bacteria.p__Firmicutes.c__Bacilli.o__Lactobacillales.f__Streptococcaceae.g__Streptococcus.s__Streptococcus_mitis_oralis_pneumoniae_with_k__Bacteria.p__Firmicutes.c__Clostridia.o__Clostridiales.f__Clostridiaceae.g__Clostridium.s__Clostridium_citroniae	k__Bacteria.p__Firmicutes.c__Bacilli.o__Lactobacillales.f__Streptococcaceae.g__Streptococcus.s__Streptococcus_mitis_oralis_pneumoniae	k__Bacteria.p__Firmicutes.c__Clostridia.o__Clostridiales.f__Clostridiaceae.g__Clostridium.s__Clostridium_citroniae	0.148241	0.00288123	0.508058	-	0.317167	0.0702227	0.00719274	0.175537	0.128185	0.194993	0.519901	0.999686	0.296618	-0.00916206	0.00107536	0.150529	0.175693	0.0519551	0.234382	0.999589	0.134942	0.152289	0.878263	0.997256
k__Bacteria.p__Firmicutes.c__Bacilli.o__Lactobacillales.f__Streptococcaceae.g__Streptococcus.s__Streptococcus_mitis_oralis_pneumoniae_with_k__Bacteria.p__Firmicutes.c__Clostridia.o__Clostridiales.f__Clostridiaceae.g__Clostridium.s__Clostridium_leptum	k__Bacteria.p__Firmicutes.c__Bacilli.o__Lactobacillales.f__Streptococcaceae.g__Streptococcus.s__Streptococcus_mitis_oralis_pneumoniae	k__Bacteria.p__Firmicutes.c__Clostridia.o__Clostridiales.f__Clostridiaceae.g__Clostridium.s__Clostridium_leptum	-0.295689	0	0.00209524	-	-0.312655	-0.281562	0.731087	0.91703	-0.311794	-0.258138	0.597322	0.999686	-0.290553	-0.328543	0.675692	0.898822	-0.347538	-0.197981	0.140099	0.999589	-0.284142	-0.286945	0.979618	0.997256
k__Bacteria.p__Firmicutes.c__Bacilli.o__Lactobacillales.f__Streptococcaceae.g__Streptococcus.s__Streptococcus_mitis_oralis_pneumoniae_with_k__Bacteria.p__Firmicutes.c__Clostridia.o__Clostridiales.f__Eubacteriaceae.g__Eubacterium.s__Eubacterium_eligens	k__Bacteria.p__Firmicutes.c__Bacilli.o__Lactobacillales.f__Streptococcaceae.g__Streptococcus.s__Streptococcus_mitis_oralis_pneumoniae	k__Bacteria.p__Firmicutes.c__Clostridia.o__Clostridiales.f__Eubacteriaceae.g__Eubacterium.s__Eubacterium_eligens	-0.262707	0	0.552786	-	-0.302973	-0.216304	0.342479	0.698706	-0.263239	-0.242537	0.839579	0.999686	-0.263722	-0.198885	0.485385	0.818235	-0.272652	-0.281231	0.931925	0.999589	-0.256677	-0.246268	0.925246	0.997256
k__Bacteria.p__Firmicutes.c__Bacilli.o__Lactobacillales.f__Streptococcaceae.g__Streptococcus.s__Streptococcus_mitis_oralis_pneumoniae_with_k__Bacteria.p__Firmicutes.c__Clostridia.o__Clostridiales.f__Eubacteriaceae.g__Eubacterium.s__Eubacterium_hallii	k__Bacteria.p__Firmicutes.c__Bacilli.o__Lactobacillales.f__Streptococcaceae.g__Streptococcus.s__Streptococcus_mitis_oralis_pneumoniae	k__Bacteria.p__Firmicutes.c__Clostridia.o__Clostridiales.f__Eubacteriaceae.g__Eubacterium.s__Eubacterium_hallii	-0.381366	0	0.00037037	-	-0.568222	-0.294101	0.00101274	0.0813288	-0.428601	-0.287752	0.157817	0.999686	-0.542405	-0.259136	0.00109217	0.150529	-0.360083	-0.377985	0.853615	0.999589	-0.385377	-0.325095	0.576008	0.997256
k__Bacteria.p__Firmicutes.c__Bacilli.o__Lactobacillales.f__Streptococcaceae.g__Streptococcus.s__Streptococcus_mitis_oralis_pneumoniae_with_k__Bacteria.p__Firmicutes.c__Clostridia.o__Clostridiales.f__Eubacteriaceae.g__Eubacterium.s__Eubacterium_ramulus	k__Bacteria.p__Firmicutes.c__Bacilli.o__Lactobacillales.f__Streptococcaceae.g__Streptococcus.s__Streptococcus_mitis_oralis_pneumoniae	k__Bacteria.p__Firmicutes.c__Clostridia.o__Clostridiales.f__Eubacteriaceae.g__Eubacterium.s__Eubacterium_ramulus	-0.23455	0	0.0181799	-	-0.314121	-0.185464	0.158995	0.537683	-0.230219	-0.257616	0.788595	0.999686	-0.322594	-0.132035	0.0397929	0.47359	-0.202743	-0.257746	0.587563	0.999589	-0.224263	-0.205791	0.868984	0.997256
k__Bacteria.p__Firmicutes.c__Bacilli.o__Lactobacillales.f__Streptococcaceae.g__Streptococcus.s__Streptococcus_mitis_oralis_pneumoniae_with_k__Bacteria.p__Firmicutes.c__Clostridia.o__Clostridiales.f__Eubacteriaceae.g__Eubacterium.s__Eubacterium_rectale	k__Bacteria.p__Firmicutes.c__Bacilli.o__Lactobacillales.f__Streptococcaceae.g__Streptococcus.s__Streptococcus_mitis_oralis_pneumoniae	k__Bacteria.p__Firmicutes.c__Clostridia.o__Clostridiales.f__Eubacteriaceae.g__Eubacterium.s__Eubacterium_rectale	-0.345967	0	0.000204082	-	-0.53421	-0.241967	0.000602581	0.0735839	-0.386499	-0.200802	0.0685539	0.999686	-0.530565	-0.205435	0.000210914	0.0539941	-0.333092	-0.357732	0.801314	0.999589	-0.339886	-0.312037	0.797599	0.997256
k__Bacteria.p__Firmicutes.c__Bacilli.o__Lactobacillales.f__Streptococcaceae.g__Streptococcus.s__Streptococcus_mitis_oralis_pneumoniae_with_k__Bacteria.p__Firmicutes.c__Clostridia.o__Clostridiales.f__Eubacteriaceae.g__Eubacterium.s__Eubacterium_siraeum	k__Bacteria.p__Firmicutes.c__Bacilli.o__Lactobacillales.f__Streptococcaceae.g__Streptococcus.s__Streptococcus_mitis_oralis_pneumoniae	k__Bacteria.p__Firmicutes.c__Clostridia.o__Clostridiales.f__Eubacteriaceae.g__Eubacterium.s__Eubacterium_siraeum	-0.198521	2.45851e-05	0.961291	-	-0.240814	-0.116028	0.179388	0.553293	-0.189125	-0.200123	0.915364	0.999686	-0.206911	-0.0534721	0.1044	0.56539	-0.201101	-0.17901	0.829819	0.999589	-0.227252	-0.0665015	0.157562	0.997256
k__Bacteria.p__Firmicutes.c__Bacilli.o__Lactobacillales.f__Streptococcaceae.g__Streptococcus.s__Streptococcus_mitis_oralis_pneumoniae_with_k__Bacteria.p__Firmicutes.c__Clostridia.o__Clostridiales.f__Eubacteriaceae.g__Eubacterium.s__Eubacterium_ventriosum	k__Bacteria.p__Firmicutes.c__Bacilli.o__Lactobacillales.f__Streptococcaceae.g__Streptococcus.s__Streptococcus_mitis_oralis_pneumoniae	k__Bacteria.p__Firmicutes.c__Clostridia.o__Clostridiales.f__Eubacteriaceae.g__Eubacterium.s__Eubacterium_ventriosum	-0.201024	1.87852e-05	0.111168	-	-0.28735	-0.14484	0.12171	0.504179	-0.213318	-0.212221	0.991516	0.999686	-0.30938	-0.0741858	0.0116098	0.330235	-0.200203	-0.152442	0.643276	0.999589	-0.218932	-0.133351	0.449485	0.997256
k__Bacteria.p__Firmicutes.c__Bacilli.o__Lactobacillales.f__Streptococcaceae.g__Streptococcus.s__Streptococcus_mitis_oralis_pneumoniae_with_k__Bacteria.p__Firmicutes.c__Clostridia.o__Clostridiales.f__Lachnospiraceae.g__Anaerostipes.s__Anaerostipes_hadrus	k__Bacteria.p__Firmicutes.c__Bacilli.o__Lactobacillales.f__Streptococcaceae.g__Streptococcus.s__Streptococcus_mitis_oralis_pneumoniae	k__Bacteria.p__Firmicutes.c__Clostridia.o__Clostridiales.f__Lachnospiraceae.g__Anaerostipes.s__Anaerostipes_hadrus	-0.25498	0	0.00239316	-	-0.476999	-0.136214	0.000104288	0.0190697	-0.293165	-0.147133	0.158524	0.999686	-0.465342	-0.0833343	2.32156e-05	0.0118864	-0.235184	-0.284327	0.625313	0.999589	-0.223972	-0.285048	0.579229	0.997256
k__Bacteria.p__Firmicutes.c__Bacilli.o__Lactobacillales.f__Streptococcaceae.g__Streptococcus.s__Streptococcus_mitis_oralis_pneumoniae_with_k__Bacteria.p__Firmicutes.c__Clostridia.o__Clostridiales.f__Lachnospiraceae.g__Blautia.s__Ruminococcus_gnavus	k__Bacteria.p__Firmicutes.c__Bacilli.o__Lactobacillales.f__Streptococcaceae.g__Streptococcus.s__Streptococcus_mitis_oralis_pneumoniae	k__Bacteria.p__Firmicutes.c__Clostridia.o__Clostridiales.f__Lachnospiraceae.g__Blautia.s__Ruminococcus_gnavus	0.231032	0	0.528585	-	0.271236	0.162647	0.239068	0.614607	0.219603	0.231739	0.905986	0.999686	0.264366	0.131077	0.153984	0.620577	0.254115	0.213731	0.691884	0.999589	0.284417	0.00353677	0.0134242	0.960738
k__Bacteria.p__Firmicutes.c__Bacilli.o__Lactobacillales.f__Streptococcaceae.g__Streptococcus.s__Streptococcus_mitis_oralis_pneumoniae_with_k__Bacteria.p__Firmicutes.c__Clostridia.o__Clostridiales.f__Lachnospiraceae.g__Blautia.s__Ruminococcus_obeum	k__Bacteria.p__Firmicutes.c__Bacilli.o__Lactobacillales.f__Streptococcaceae.g__Streptococcus.s__Streptococcus_mitis_oralis_pneumoniae	k__Bacteria.p__Firmicutes.c__Clostridia.o__Clostridiales.f__Lachnospiraceae.g__Blautia.s__Ruminococcus_obeum	-0.530451	0	0	-	-0.732333	-0.379935	2.50045e-06	0.00160029	-0.599639	-0.365508	0.0137727	0.999686	-0.698669	-0.35342	1.59726e-05	0.0102224	-0.543938	-0.489903	0.549532	0.999589	-0.544817	-0.455543	0.375874	0.997256
k__Bacteria.p__Firmicutes.c__Bacilli.o__Lactobacillales.f__Streptococcaceae.g__Streptococcus.s__Streptococcus_mitis_oralis_pneumoniae_with_k__Bacteria.p__Firmicutes.c__Clostridia.o__Clostridiales.f__Lachnospiraceae.g__Blautia.s__Ruminococcus_torques	k__Bacteria.p__Firmicutes.c__Bacilli.o__Lactobacillales.f__Streptococcaceae.g__Streptococcus.s__Streptococcus_mitis_oralis_pneumoniae	k__Bacteria.p__Firmicutes.c__Clostridia.o__Clostridiales.f__Lachnospiraceae.g__Blautia.s__Ruminococcus_torques	-0.28196	0	0	-	-0.464629	-0.171135	0.000847152	0.0769671	-0.320812	-0.187284	0.193943	0.999686	-0.383823	-0.22925	0.0885067	0.561291	-0.232069	-0.373276	0.150792	0.999589	-0.234044	-0.336635	0.344588	0.997256
k__Bacteria.p__Firmicutes.c__Bacilli.o__Lactobacillales.f__Streptococcaceae.g__Streptococcus.s__Streptococcus_mitis_oralis_pneumoniae_with_k__Bacteria.p__Firmicutes.c__Clostridia.o__Clostridiales.f__Lachnospiraceae.g__Coprococcus.s__Coprococcus_catus	k__Bacteria.p__Firmicutes.c__Bacilli.o__Lactobacillales.f__Streptococcaceae.g__Streptococcus.s__Streptococcus_mitis_oralis_pneumoniae	k__Bacteria.p__Firmicutes.c__Clostridia.o__Clostridiales.f__Lachnospiraceae.g__Coprococcus.s__Coprococcus_catus	-0.342007	0	0.00307494	-	-0.338875	-0.362087	0.794039	0.943266	-0.348202	-0.330627	0.859743	0.999686	-0.330886	-0.35942	0.750241	0.927386	-0.331025	-0.341276	0.917037	0.999589	-0.307987	-0.395726	0.407553	0.997256
k__Bacteria.p__Firmicutes.c__Bacilli.o__Lactobacillales.f__Streptococcaceae.g__Streptococcus.s__Streptococcus_mitis_oralis_pneumoniae_with_k__Bacteria.p__Firmicutes.c__Clostridia.o__Clostridiales.f__Lachnospiraceae.g__Coprococcus.s__Coprococcus_comes	k__Bacteria.p__Firmicutes.c__Bacilli.o__Lactobacillales.f__Streptococcaceae.g__Streptococcus.s__Streptococcus_mitis_oralis_pneumoniae	k__Bacteria.p__Firmicutes.c__Clostridia.o__Clostridiales.f__Lachnospiraceae.g__Coprococcus.s__Coprococcus_comes	-0.307008	0	0.00284932	-	-0.478371	-0.188146	0.000901958	0.0769671	-0.327015	-0.245218	0.421268	0.999686	-0.419785	-0.20217	0.0160242	0.362435	-0.312934	-0.343903	0.753218	0.999589	-0.304415	-0.315089	0.921825	0.997256
k__Bacteria.p__Firmicutes.c__Bacilli.o__Lactobacillales.f__Streptococcaceae.g__Streptococcus.s__Streptococcus_mitis_oralis_pneumoniae_with_k__Bacteria.p__Firmicutes.c__Clostridia.o__Clostridiales.f__Lachnospiraceae.g__Dorea.s__Dorea_formicigenerans	k__Bacteria.p__Firmicutes.c__Bacilli.o__Lactobacillales.f__Streptococcaceae.g__Streptococcus.s__Streptococcus_mitis_oralis_pneumoniae	k__Bacteria.p__Firmicutes.c__Clostridia.o__Clostridiales.f__Lachnospiraceae.g__Dorea.s__Dorea_formicigenerans	-0.423025	0	0	-	-0.575527	-0.331254	0.00310933	0.139647	-0.430111	-0.403128	0.779291	0.999686	-0.558606	-0.284513	0.00142054	0.1653	-0.426766	-0.349453	0.425935	0.999589	-0.38213	-0.432532	0.627191	0.997256
k__Bacteria.p__Firmicutes.c__Bacilli.o__Lactobacillales.f__Streptococcaceae.g__Streptococcus.s__Streptococcus_mitis_oralis_pneumoniae_with_k__Bacteria.p__Firmicutes.c__Clostridia.o__Clostridiales.f__Lachnospiraceae.g__Dorea.s__Dorea_longicatena	k__Bacteria.p__Firmicutes.c__Bacilli.o__Lactobacillales.f__Streptococcaceae.g__Streptococcus.s__Streptococcus_mitis_oralis_pneumoniae	k__Bacteria.p__Firmicutes.c__Clostridia.o__Clostridiales.f__Lachnospiraceae.g__Dorea.s__Dorea_longicatena	-0.320827	0	0.00142857	-	-0.462963	-0.237972	0.010073	0.205301	-0.358557	-0.202433	0.126633	0.999686	-0.461522	-0.193384	0.00275306	0.200432	-0.279489	-0.338039	0.554063	0.999589	-0.305176	-0.26789	0.734855	0.997256
k__Bacteria.p__Firmicutes.c__Bacilli.o__Lactobacillales.f__Streptococcaceae.g__Streptococcus.s__Streptococcus_mitis_oralis_pneumoniae_with_k__Bacteria.p__Firmicutes.c__Clostridia.o__Clostridiales.f__Lachnospiraceae.g__Lachnospiraceae_noname.s__Lachnospiraceae_bacterium_2_1_58FAA	k__Bacteria.p__Firmicutes.c__Bacilli.o__Lactobacillales.f__Streptococcaceae.g__Streptococcus.s__Streptococcus_mitis_oralis_pneumoniae	k__Bacteria.p__Firmicutes.c__Clostridia.o__Clostridiales.f__Lachnospiraceae.g__Lachnospiraceae_noname.s__Lachnospiraceae_bacterium_2_1_58FAA	0.212182	6.92042e-06	0.711712	-	0.263977	0.166031	0.288743	0.658566	0.276351	0.00427017	0.00926693	0.999686	0.327279	0.068977	0.00545003	0.249144	0.237383	0.140843	0.348778	0.999589	0.261388	-0.0142322	0.0153868	0.960738
k__Bacteria.p__Firmicutes.c__Bacilli.o__Lactobacillales.f__Streptococcaceae.g__Streptococcus.s__Streptococcus_mitis_oralis_pneumoniae_with_k__Bacteria.p__Firmicutes.c__Clostridia.o__Clostridiales.f__Lachnospiraceae.g__Lachnospiraceae_noname.s__Lachnospiraceae_bacterium_5_1_63FAA	k__Bacteria.p__Firmicutes.c__Bacilli.o__Lactobacillales.f__Streptococcaceae.g__Streptococcus.s__Streptococcus_mitis_oralis_pneumoniae	k__Bacteria.p__Firmicutes.c__Clostridia.o__Clostridiales.f__Lachnospiraceae.g__Lachnospiraceae_noname.s__Lachnospiraceae_bacterium_5_1_63FAA	-0.290854	0	0.00019802	-	-0.477476	-0.186652	0.000884605	0.0769671	-0.325974	-0.185858	0.172759	0.999686	-0.431302	-0.155276	0.00230442	0.180436	-0.240994	-0.37163	0.183741	0.999589	-0.276887	-0.248365	0.796795	0.997256
k__Bacteria.p__Firmicutes.c__Bacilli.o__Lactobacillales.f__Streptococcaceae.g__Streptococcus.s__Streptococcus_mitis_oralis_pneumoniae_with_k__Bacteria.p__Firmicutes.c__Clostridia.o__Clostridiales.f__Lachnospiraceae.g__Lachnospiraceae_noname.s__Lachnospiraceae_bacterium_7_1_58FAA	k__Bacteria.p__Firmicutes.c__Bacilli.o__Lactobacillales.f__Streptococcaceae.g__Streptococcus.s__Streptococcus_mitis_oralis_pneumoniae	k__Bacteria.p__Firmicutes.c__Clostridia.o__Clostridiales.f__Lachnospiraceae.g__Lachnospiraceae_noname.s__Lachnospiraceae_bacterium_7_1_58FAA	-0.28447	0	0.0201646	-	-0.378479	-0.226682	0.0905455	0.464522	-0.311158	-0.186512	0.225707	0.999686	-0.328426	-0.249715	0.389336	0.778064	-0.3091	-0.186866	0.230278	0.999589	-0.258625	-0.33361	0.489502	0.997256
k__Bacteria.p__Firmicutes.c__Bacilli.o__Lactobacillales.f__Streptococcaceae.g__Streptococcus.s__Streptococcus_mitis_oralis_pneumoniae_with_k__Bacteria.p__Firmicutes.c__Clostridia.o__Clostridiales.f__Lachnospiraceae.g__Roseburia.s__Roseburia_hominis	k__Bacteria.p__Firmicutes.c__Bacilli.o__Lactobacillales.f__Streptococcaceae.g__Streptococcus.s__Streptococcus_mitis_oralis_pneumoniae	k__Bacteria.p__Firmicutes.c__Clostridia.o__Clostridiales.f__Lachnospiraceae.g__Roseburia.s__Roseburia_hominis	-0.320947	0	0.0275389	-	-0.405469	-0.271468	0.130405	0.513605	-0.357863	-0.244582	0.264095	0.999686	-0.369786	-0.267508	0.258433	0.706256	-0.33626	-0.253366	0.409369	0.999589	-0.308603	-0.349733	0.70234	0.997256
k__Bacteria.p__Firmicutes.c__Bacilli.o__Lactobacillales.f__Streptococcaceae.g__Streptococcus.s__Streptococcus_mitis_oralis_pneumoniae_with_k__Bacteria.p__Firmicutes.c__Clostridia.o__Clostridiales.f__Lachnospiraceae.g__Roseburia.s__Roseburia_inulinivorans	k__Bacteria.p__Firmicutes.c__Bacilli.o__Lactobacillales.f__Streptococcaceae.g__Streptococcus.s__Streptococcus_mitis_oralis_pneumoniae	k__Bacteria.p__Firmicutes.c__Clostridia.o__Clostridiales.f__Lachnospiraceae.g__Roseburia.s__Roseburia_inulinivorans	-0.32642	0	0.0010559	-	-0.433897	-0.280535	0.0805754	0.448172	-0.350574	-0.271185	0.431565	0.999686	-0.424474	-0.264815	0.0743991	0.550467	-0.33972	-0.247561	0.359424	0.999589	-0.320153	-0.293238	0.805486	0.997256
k__Bacteria.p__Firmicutes.c__Bacilli.o__Lactobacillales.f__Streptococcaceae.g__Streptococcus.s__Streptococcus_mitis_oralis_pneumoniae_with_k__Bacteria.p__Firmicutes.c__Clostridia.o__Clostridiales.f__Ruminococcaceae.g__Faecalibacterium.s__Faecalibacterium_prausnitzii	k__Bacteria.p__Firmicutes.c__Bacilli.o__Lactobacillales.f__Streptococcaceae.g__Streptococcus.s__Streptococcus_mitis_oralis_pneumoniae	k__Bacteria.p__Firmicutes.c__Clostridia.o__Clostridiales.f__Ruminococcaceae.g__Faecalibacterium.s__Faecalibacterium_prausnitzii	-0.446651	0	0	-	-0.689124	-0.317047	1.86482e-06	0.00159131	-0.471879	-0.337427	0.169456	0.999686	-0.641614	-0.257393	4.49179e-06	0.0057495	-0.467078	-0.369071	0.307213	0.999589	-0.446364	-0.348842	0.359351	0.997256
k__Bacteria.p__Firmicutes.c__Bacilli.o__Lactobacillales.f__Streptococcaceae.g__Streptococcus.s__Streptococcus_mitis_oralis_pneumoniae_with_k__Bacteria.p__Firmicutes.c__Clostridia.o__Clostridiales.f__Ruminococcaceae.g__Ruminococcus.s__Ruminococcus_sp_5_1_39BFAA	k__Bacteria.p__Firmicutes.c__Bacilli.o__Lactobacillales.f__Streptococcaceae.g__Streptococcus.s__Streptococcus_mitis_oralis_pneumoniae	k__Bacteria.p__Firmicutes.c__Clostridia.o__Clostridiales.f__Ruminococcaceae.g__Ruminococcus.s__Ruminococcus_sp_5_1_39BFAA	-0.259388	0	0.00119318	-	-0.323056	-0.251939	0.432458	0.769157	-0.277559	-0.21453	0.539364	0.999686	-0.336044	-0.222658	0.216024	0.678555	-0.24785	-0.264384	0.869941	0.999589	-0.230136	-0.325795	0.379785	0.997256
k__Bacteria.p__Firmicutes.c__Bacilli.o__Lactobacillales.f__Streptococcaceae.g__Streptococcus.s__Streptococcus_mitis_oralis_pneumoniae_with_k__Bacteria.p__Firmicutes.c__Erysipelotrichia.o__Erysipelotrichales.f__Erysipelotrichaceae.g__Erysipelotrichaceae_noname.s__Clostridium_innocuum	k__Bacteria.p__Firmicutes.c__Bacilli.o__Lactobacillales.f__Streptococcaceae.g__Streptococcus.s__Streptococcus_mitis_oralis_pneumoniae	k__Bacteria.p__Firmicutes.c__Erysipelotrichia.o__Erysipelotrichales.f__Erysipelotrichaceae.g__Erysipelotrichaceae_noname.s__Clostridium_innocuum	0.105982	0.039139	0.461189	-	0.1036	0.100161	0.970925	0.996824	0.10824	0.102417	0.955772	0.999686	0.0923573	0.109862	0.85388	0.960227	0.0866041	0.129887	0.676774	0.999589	0.0890473	0.0870172	0.985803	0.997256
k__Bacteria.p__Firmicutes.c__Bacilli.o__Lactobacillales.f__Streptococcaceae.g__Streptococcus.s__Streptococcus_mitis_oralis_pneumoniae_with_k__Bacteria.p__Firmicutes.c__Negativicutes.o__Selenomonadales.f__Veillonellaceae.g__Dialister.s__Dialister_invisus	k__Bacteria.p__Firmicutes.c__Bacilli.o__Lactobacillales.f__Streptococcaceae.g__Streptococcus.s__Streptococcus_mitis_oralis_pneumoniae	k__Bacteria.p__Firmicutes.c__Negativicutes.o__Selenomonadales.f__Veillonellaceae.g__Dialister.s__Dialister_invisus	-0.146881	0.00313093	0.0263824	-	-0.168213	-0.170091	0.983969	0.999111	-0.15045	-0.134838	0.881286	0.999686	-0.193078	-0.186414	0.94337	0.982517	-0.13826	-0.0958212	0.683127	0.999589	-0.11682	-0.250699	0.229635	0.997256
k__Bacteria.p__Firmicutes.c__Bacilli.o__Lactobacillales.f__Streptococcaceae.g__Streptococcus.s__Streptococcus_mitis_oralis_pneumoniae_with_k__Bacteria.p__Firmicutes.c__Negativicutes.o__Selenomonadales.f__Veillonellaceae.g__Veillonella.s__Veillonella_parvula	k__Bacteria.p__Firmicutes.c__Bacilli.o__Lactobacillales.f__Streptococcaceae.g__Streptococcus.s__Streptococcus_mitis_oralis_pneumoniae	k__Bacteria.p__Firmicutes.c__Negativicutes.o__Selenomonadales.f__Veillonellaceae.g__Veillonella.s__Veillonella_parvula	0.493898	0	0.0002	-	0.631045	0.390335	0.00244668	0.120452	0.529541	0.417301	0.23445	0.999686	0.57566	0.380467	0.0195808	0.379347	0.471406	0.486946	0.86526	0.999589	0.506956	0.384891	0.242157	0.997256
k__Bacteria.p__Firmicutes.c__Bacilli.o__Lactobacillales.f__Streptococcaceae.g__Streptococcus.s__Streptococcus_mitis_oralis_pneumoniae_with_k__Bacteria.p__Proteobacteria.c__Betaproteobacteria.o__Burkholderiales.f__Oxalobacteraceae.g__Oxalobacter.s__Oxalobacter_formigenes	k__Bacteria.p__Firmicutes.c__Bacilli.o__Lactobacillales.f__Streptococcaceae.g__Streptococcus.s__Streptococcus_mitis_oralis_pneumoniae	k__Bacteria.p__Proteobacteria.c__Betaproteobacteria.o__Burkholderiales.f__Oxalobacteraceae.g__Oxalobacter.s__Oxalobacter_formigenes	0.335322	0	0	-	0.428319	0.25525	0.0497237	0.358403	0.33405	0.274558	0.555901	0.999686	0.385317	0.278871	0.237203	0.703491	0.32326	0.325011	0.985877	0.999589	0.291274	0.362089	0.509342	0.997256
k__Bacteria.p__Firmicutes.c__Bacilli.o__Lactobacillales.f__Streptococcaceae.g__Streptococcus.s__Streptococcus_mitis_oralis_pneumoniae_with_k__Bacteria.p__Proteobacteria.c__Deltaproteobacteria.o__Desulfovibrionales.f__Desulfovibrionaceae.g__Desulfovibrio.s__Desulfovibrio_desulfuricans	k__Bacteria.p__Firmicutes.c__Bacilli.o__Lactobacillales.f__Streptococcaceae.g__Streptococcus.s__Streptococcus_mitis_oralis_pneumoniae	k__Bacteria.p__Proteobacteria.c__Deltaproteobacteria.o__Desulfovibrionales.f__Desulfovibrionaceae.g__Desulfovibrio.s__Desulfovibrio_desulfuricans	0.283706	0	0.00142857	-	0.446209	0.186198	0.00325131	0.141074	0.271098	0.287212	0.873528	0.999686	0.349704	0.186106	0.0747728	0.550721	0.307966	0.229017	0.435338	0.999589	0.265369	0.223735	0.708575	0.997256
k__Bacteria.p__Firmicutes.c__Bacilli.o__Lactobacillales.f__Streptococcaceae.g__Streptococcus.s__Streptococcus_mitis_oralis_pneumoniae_with_k__Bacteria.p__Proteobacteria.c__Deltaproteobacteria.o__Desulfovibrionales.f__Desulfovibrionaceae.g__Desulfovibrio.s__Desulfovibrio_piger	k__Bacteria.p__Firmicutes.c__Bacilli.o__Lactobacillales.f__Streptococcaceae.g__Streptococcus.s__Streptococcus_mitis_oralis_pneumoniae	k__Bacteria.p__Proteobacteria.c__Deltaproteobacteria.o__Desulfovibrionales.f__Desulfovibrionaceae.g__Desulfovibrio.s__Desulfovibrio_piger	0.159152	0.00141513	0.00494253	-	0.219283	0.144677	0.422821	0.765401	0.156991	0.232608	0.463112	0.999686	0.200736	0.121878	0.402738	0.78494	0.159004	0.129432	0.775282	0.999589	0.15439	0.252343	0.378764	0.997256
k__Bacteria.p__Firmicutes.c__Bacilli.o__Lactobacillales.f__Streptococcaceae.g__Streptococcus.s__Streptococcus_mitis_oralis_pneumoniae_with_k__Bacteria.p__Proteobacteria.c__Gammaproteobacteria.o__Enterobacteriales.f__Enterobacteriaceae.g__Escherichia.s__Escherichia_coli	k__Bacteria.p__Firmicutes.c__Bacilli.o__Lactobacillales.f__Streptococcaceae.g__Streptococcus.s__Streptococcus_mitis_oralis_pneumoniae	k__Bacteria.p__Proteobacteria.c__Gammaproteobacteria.o__Enterobacteriales.f__Enterobacteriaceae.g__Escherichia.s__Escherichia_coli	0.45577	0	0	-	0.604722	0.363258	0.00287082	0.131559	0.469892	0.385979	0.38387	0.999686	0.561225	0.361687	0.0181261	0.374364	0.438249	0.488222	0.587002	0.999589	0.420692	0.506155	0.391845	0.997256
[truncated: 2,006 more rows]
