# Supplementary material for: Gut microbial co-abundance networks show specificity in inflammatory bowel disease and obesity
Source: Nat Commun. 2020 Aug 11;11:4018. doi: 10.1038/s41467-020-17840-y (PMC7419557; doi:10.1038/s41467-020-17840-y)
Supplement: Supplementary file 13 — Supplementary Data 10 [file 41467_2020_17840_MOESM13_ESM.xlsx]

## Sheet: result_covariates_ibd_path_3795
Supplementary Data 10: Relevance of phenotypes to IBD pathway co-abundance
Pathway co-abundance			Co-abundance in IBD		Heterogeneity and cohort specificity		UC vs CD				Inflammation vs non-inflammation				Ileum vs non-ileum				PPI vs non-PPI				Antibiotics vs non-antibiotics
name	start	end	ibd_cor	ibd_fdr	hetero_fdr_per	cohort	Cor_uc	Cor_cd	hetero_p_uc_cd	hetero_fdr_uc_cd	Cor_no_inflammation	Cor_inflammation	hetero_p_inflammation	hetero_fdr_inflammation	Cor_no_ileum	Cor_ileum	hetero_p_ileum	hetero_fdr_ileum	Cor_no_ppi	Cor_ppi	hetero_p_ppi	hetero_fdr_ppi	Cor_no_antibiotic	Cor_antibiotic	hetero_p_antibiotic	hetero_fdr_antibiotic
ANAEROFRUCAT-PWY: homolactic fermentation_with_1CMET2-PWY: N10-formyl-tetrahydrofolate biosynthesis	ANAEROFRUCAT-PWY: homolactic fermentation	1CMET2-PWY: N10-formyl-tetrahydrofolate biosynthesis	0.493219	0	0.000658775	-	0.476411	0.480243	0.963371	0.996474	0.476171	0.467511	0.925989	0.999928	0.512871	0.488418	0.767845	0.978945	0.464134	0.577274	0.195468	0.743537	0.482083	0.488013	0.952743	0.997876
ANAGLYCOLYSIS-PWY: glycolysis III (from glucose)_with_1CMET2-PWY: N10-formyl-tetrahydrofolate biosynthesis	ANAGLYCOLYSIS-PWY: glycolysis III (from glucose)	1CMET2-PWY: N10-formyl-tetrahydrofolate biosynthesis	0.858015	0	0.0384044	-	0.862062	0.848943	0.788879	0.96732	0.861136	0.822353	0.507863	0.999928	0.852695	0.854085	0.977761	0.998058	0.862973	0.848308	0.788783	0.983354	0.86075	0.866439	0.921079	0.996769
ANAGLYCOLYSIS-PWY: glycolysis III (from glucose)_with_ANAEROFRUCAT-PWY: homolactic fermentation	ANAGLYCOLYSIS-PWY: glycolysis III (from glucose)	ANAEROFRUCAT-PWY: homolactic fermentation	0.535947	0	0.000842324	-	0.512926	0.537748	0.75918	0.964171	0.499121	0.570604	0.4162	0.999928	0.555449	0.54091	0.855839	0.987192	0.507532	0.652373	0.0783906	0.529754	0.535826	0.470704	0.515867	0.974294
ARG+POLYAMINE-SYN: superpathway of arginine and polyamine biosynthesis_with_ANAGLYCOLYSIS-PWY: glycolysis III (from glucose)	ARG+POLYAMINE-SYN: superpathway of arginine and polyamine biosynthesis	ANAGLYCOLYSIS-PWY: glycolysis III (from glucose)	0.107637	0.0214316	0.00383454	-	0.0794636	0.12863	0.602897	0.928689	0.108356	0.06763	0.698829	0.999928	0.0256237	0.239867	0.0229427	0.532474	0.104433	0.0992742	0.960471	0.998453	0.109892	0.0901587	0.862627	0.994032
ARGDEG-PWY: superpathway of L-arginine, putrescine, and 4-aminobutanoate degradation_with_1CMET2-PWY: N10-formyl-tetrahydrofolate biosynthesis	ARGDEG-PWY: superpathway of L-arginine, putrescine, and 4-aminobutanoate degradation	1CMET2-PWY: N10-formyl-tetrahydrofolate biosynthesis	-0.33775	0	0.00284804	-	-0.355908	-0.346994	0.92014	0.989396	-0.315522	-0.400076	0.386465	0.999928	-0.33606	-0.345633	0.915222	0.992059	-0.333954	-0.350412	0.866838	0.988917	-0.294859	-0.474019	0.0808628	0.840104
ARGDEG-PWY: superpathway of L-arginine, putrescine, and 4-aminobutanoate degradation_with_ANAEROFRUCAT-PWY: homolactic fermentation	ARGDEG-PWY: superpathway of L-arginine, putrescine, and 4-aminobutanoate degradation	ANAEROFRUCAT-PWY: homolactic fermentation	-0.245771	0	0.0597537	-	-0.303293	-0.223856	0.384628	0.841138	-0.273939	-0.231626	0.679561	0.999928	-0.273139	-0.227147	0.619504	0.959209	-0.250494	-0.268381	0.859321	0.988276	-0.232061	-0.285536	0.627235	0.98123
ARGDEG-PWY: superpathway of L-arginine, putrescine, and 4-aminobutanoate degradation_with_ANAGLYCOLYSIS-PWY: glycolysis III (from glucose)	ARGDEG-PWY: superpathway of L-arginine, putrescine, and 4-aminobutanoate degradation	ANAGLYCOLYSIS-PWY: glycolysis III (from glucose)	-0.340771	0	0.00351373	-	-0.337381	-0.356448	0.830675	0.975463	-0.3149	-0.406937	0.344685	0.999928	-0.311275	-0.355389	0.624543	0.961043	-0.334446	-0.37503	0.676968	0.967408	-0.317837	-0.445445	0.218895	0.914993
ARGDEG-PWY: superpathway of L-arginine, putrescine, and 4-aminobutanoate degradation_with_ARG+POLYAMINE-SYN: superpathway of arginine and polyamine biosynthesis	ARGDEG-PWY: superpathway of L-arginine, putrescine, and 4-aminobutanoate degradation	ARG+POLYAMINE-SYN: superpathway of arginine and polyamine biosynthesis	-0.110836	0.0177351	0.472979	-	-0.082618	-0.166294	0.374785	0.835177	-0.113976	-0.142849	0.782543	0.999928	-0.136225	-0.132023	0.964644	0.997089	-0.119342	-0.145313	0.802071	0.984186	-0.108474	-0.117111	0.939498	0.997876
ARGDEG-PWY: superpathway of L-arginine, putrescine, and 4-aminobutanoate degradation_with_ARGININE-SYN4-PWY: L-ornithine de novo biosynthesis	ARGDEG-PWY: superpathway of L-arginine, putrescine, and 4-aminobutanoate degradation	ARGININE-SYN4-PWY: L-ornithine de novo biosynthesis	-0.249231	0	0.0108918	-	-0.318326	-0.223214	0.296473	0.783956	-0.233576	-0.311941	0.437413	0.999928	-0.294652	-0.221243	0.42693	0.91131	-0.308262	-0.162004	0.152716	0.680634	-0.216284	-0.323178	0.327195	0.951955
ARGDEG-PWY: superpathway of L-arginine, putrescine, and 4-aminobutanoate degradation_with_ARGSYN-PWY: L-arginine biosynthesis I (via L-ornithine)	ARGDEG-PWY: superpathway of L-arginine, putrescine, and 4-aminobutanoate degradation	ARGSYN-PWY: L-arginine biosynthesis I (via L-ornithine)	-0.227121	0	0.0499146	-	-0.204786	-0.248383	0.637787	0.937671	-0.238207	-0.194465	0.672061	0.999928	-0.199735	-0.246771	0.613776	0.958866	-0.1858	-0.265347	0.432687	0.906238	-0.208253	-0.281875	0.504626	0.974294
ARGDEG-PWY: superpathway of L-arginine, putrescine, and 4-aminobutanoate degradation_with_ARGSYNBSUB-PWY: L-arginine biosynthesis II (acetyl cycle)	ARGDEG-PWY: superpathway of L-arginine, putrescine, and 4-aminobutanoate degradation	ARGSYNBSUB-PWY: L-arginine biosynthesis II (acetyl cycle)	-0.136037	0.00342959	0.407615	-	-0.154864	-0.138571	0.862324	0.980179	-0.162627	-0.0870101	0.471212	0.999928	-0.127192	-0.14168	0.878521	0.988753	-0.102211	-0.182824	0.434646	0.906399	-0.125378	-0.190808	0.561509	0.977362
ARGDEG-PWY: superpathway of L-arginine, putrescine, and 4-aminobutanoate degradation_with_ARO-PWY: chorismate biosynthesis I	ARGDEG-PWY: superpathway of L-arginine, putrescine, and 4-aminobutanoate degradation	ARO-PWY: chorismate biosynthesis I	-0.328276	0	0.00296654	-	-0.332184	-0.356952	0.781414	0.966851	-0.325983	-0.335668	0.922505	0.999928	-0.360578	-0.295402	0.470763	0.92469	-0.330098	-0.344917	0.880233	0.990523	-0.303445	-0.40394	0.341608	0.956233
ARGDEG-PWY: superpathway of L-arginine, putrescine, and 4-aminobutanoate degradation_with_ASPASN-PWY: superpathway of L-aspartate and L-asparagine biosynthesis	ARGDEG-PWY: superpathway of L-arginine, putrescine, and 4-aminobutanoate degradation	ASPASN-PWY: superpathway of L-aspartate and L-asparagine biosynthesis	-0.203018	1.08133e-05	0.0226861	-	-0.234062	-0.188543	0.623573	0.933998	-0.199155	-0.220777	0.833908	0.999928	-0.193438	-0.190013	0.970903	0.997403	-0.16904	-0.286776	0.243728	0.800248	-0.176315	-0.293952	0.285542	0.940485
ARGDEG-PWY: superpathway of L-arginine, putrescine, and 4-aminobutanoate degradation_with_AST-PWY: L-arginine degradation II (AST pathway)	ARGDEG-PWY: superpathway of L-arginine, putrescine, and 4-aminobutanoate degradation	AST-PWY: L-arginine degradation II (AST pathway)	0.377352	0	0.00654724	-	0.320697	0.37156	0.568844	0.919819	0.341647	0.434051	0.336583	0.999928	0.349501	0.364773	0.864265	0.987192	0.365647	0.420214	0.568098	0.94738	0.358968	0.40464	0.664159	0.982074
ARGDEG-PWY: superpathway of L-arginine, putrescine, and 4-aminobutanoate degradation_with_BIOTIN-BIOSYNTHESIS-PWY: biotin biosynthesis I	ARGDEG-PWY: superpathway of L-arginine, putrescine, and 4-aminobutanoate degradation	BIOTIN-BIOSYNTHESIS-PWY: biotin biosynthesis I	0.134329	0.00386407	0.133091	-	0.0888754	0.174311	0.364403	0.829004	0.120263	0.180412	0.563411	0.999928	0.0997547	0.168362	0.468883	0.924494	0.130902	0.139601	0.933101	0.995166	0.129703	0.158135	0.801708	0.988938
ARGDEG-PWY: superpathway of L-arginine, putrescine, and 4-aminobutanoate degradation_with_BRANCHED-CHAIN-AA-SYN-PWY: superpathway of branched amino acid biosynthesis	ARGDEG-PWY: superpathway of L-arginine, putrescine, and 4-aminobutanoate degradation	BRANCHED-CHAIN-AA-SYN-PWY: superpathway of branched amino acid biosynthesis	-0.361345	0	0.00228612	-	-0.353221	-0.391817	0.662001	0.943136	-0.365216	-0.369465	0.965476	0.999928	-0.343747	-0.370512	0.764452	0.978383	-0.358148	-0.398076	0.678834	0.967626	-0.346851	-0.424172	0.459293	0.970422
ARGDEG-PWY: superpathway of L-arginine, putrescine, and 4-aminobutanoate degradation_with_CALVIN-PWY: Calvin-Benson-Bassham cycle	ARGDEG-PWY: superpathway of L-arginine, putrescine, and 4-aminobutanoate degradation	CALVIN-PWY: Calvin-Benson-Bassham cycle	-0.335542	0	0.0025369	-	-0.296542	-0.35658	0.504429	0.898518	-0.320958	-0.372341	0.601915	0.999928	-0.36451	-0.304503	0.505663	0.934668	-0.363522	-0.264023	0.319822	0.8556	-0.327014	-0.39491	0.521246	0.975204
ARGDEG-PWY: superpathway of L-arginine, putrescine, and 4-aminobutanoate degradation_with_CENTFERM-PWY: pyruvate fermentation to butanoate	ARGDEG-PWY: superpathway of L-arginine, putrescine, and 4-aminobutanoate degradation	CENTFERM-PWY: pyruvate fermentation to butanoate	-0.238536	0	0.0727915	-	-0.210484	-0.237186	0.773172	0.966146	-0.273874	-0.165418	0.294746	0.999928	-0.264302	-0.239012	0.784749	0.9809	-0.23721	-0.264612	0.786343	0.98327	-0.244597	-0.234054	0.924546	0.996769
ARGDEG-PWY: superpathway of L-arginine, putrescine, and 4-aminobutanoate degradation_with_CITRULBIO-PWY: L-citrulline biosynthesis	ARGDEG-PWY: superpathway of L-arginine, putrescine, and 4-aminobutanoate degradation	CITRULBIO-PWY: L-citrulline biosynthesis	-0.289219	0	0.0132646	-	-0.322089	-0.293606	0.752436	0.962483	-0.227582	-0.447359	0.0228619	0.718025	-0.294944	-0.326571	0.727864	0.975693	-0.295528	-0.270614	0.804254	0.984483	-0.272584	-0.325914	0.623657	0.98123
ARGDEG-PWY: superpathway of L-arginine, putrescine, and 4-aminobutanoate degradation_with_COA-PWY-1: coenzyme A biosynthesis II (mammalian)	ARGDEG-PWY: superpathway of L-arginine, putrescine, and 4-aminobutanoate degradation	COA-PWY-1: coenzyme A biosynthesis II (mammalian)	-0.302954	0	0.00369352	-	-0.285532	-0.349	0.481851	0.889333	-0.289219	-0.32179	0.745269	0.999928	-0.282773	-0.319278	0.688901	0.972552	-0.296948	-0.342876	0.641742	0.962317	-0.273225	-0.401811	0.224985	0.917387
ARGDEG-PWY: superpathway of L-arginine, putrescine, and 4-aminobutanoate degradation_with_COA-PWY: coenzyme A biosynthesis I	ARGDEG-PWY: superpathway of L-arginine, putrescine, and 4-aminobutanoate degradation	COA-PWY: coenzyme A biosynthesis I	-0.251903	0	0.00956997	-	-0.250155	-0.25547	0.953894	0.993894	-0.25738	-0.26787	0.917937	0.999928	-0.25455	-0.228687	0.780559	0.980638	-0.254968	-0.280943	0.796278	0.98366	-0.253038	-0.279175	0.812462	0.990724
ARGDEG-PWY: superpathway of L-arginine, putrescine, and 4-aminobutanoate degradation_with_COBALSYN-PWY: adenosylcobalamin salvage from cobinamide I	ARGDEG-PWY: superpathway of L-arginine, putrescine, and 4-aminobutanoate degradation	COBALSYN-PWY: adenosylcobalamin salvage from cobinamide I	-0.184544	6.30002e-05	0.0254197	-	-0.195234	-0.161588	0.718709	0.955033	-0.156376	-0.288039	0.196384	0.999928	-0.228774	-0.136387	0.325629	0.885394	-0.224072	-0.141719	0.424645	0.903214	-0.182055	-0.164993	0.879904	0.995586
ARGDEG-PWY: superpathway of L-arginine, putrescine, and 4-aminobutanoate degradation_with_COMPLETE-ARO-PWY: superpathway of aromatic amino acid biosynthesis	ARGDEG-PWY: superpathway of L-arginine, putrescine, and 4-aminobutanoate degradation	COMPLETE-ARO-PWY: superpathway of aromatic amino acid biosynthesis	-0.327566	0	0.00291197	-	-0.33135	-0.360033	0.747881	0.961466	-0.324552	-0.332688	0.934931	0.999928	-0.354488	-0.294809	0.509528	0.935513	-0.326274	-0.351977	0.79349	0.98366	-0.301733	-0.408828	0.309998	0.945915
ARGDEG-PWY: superpathway of L-arginine, putrescine, and 4-aminobutanoate degradation_with_DAPLYSINESYN-PWY: L-lysine biosynthesis I	ARGDEG-PWY: superpathway of L-arginine, putrescine, and 4-aminobutanoate degradation	DAPLYSINESYN-PWY: L-lysine biosynthesis I	-0.21718	1.77274e-06	0.0609903	-	-0.277854	-0.168739	0.236796	0.724914	-0.199456	-0.203183	0.971253	0.999928	-0.247685	-0.172979	0.424243	0.910877	-0.23451	-0.211991	0.825444	0.984894	-0.205359	-0.262954	0.603336	0.98123
ARGDEG-PWY: superpathway of L-arginine, putrescine, and 4-aminobutanoate degradation_with_DENOVOPURINE2-PWY: superpathway of purine nucleotides de novo biosynthesis II	ARGDEG-PWY: superpathway of L-arginine, putrescine, and 4-aminobutanoate degradation	DENOVOPURINE2-PWY: superpathway of purine nucleotides de novo biosynthesis II	-0.363778	0	0.00446157	-	-0.391982	-0.352473	0.653506	0.941243	-0.344915	-0.410409	0.499543	0.999928	-0.347339	-0.355271	0.929424	0.992833	-0.340141	-0.406946	0.487944	0.924182	-0.337698	-0.419005	0.437777	0.968011
ARGDEG-PWY: superpathway of L-arginine, putrescine, and 4-aminobutanoate degradation_with_DTDPRHAMSYN-PWY: dTDP-L-rhamnose biosynthesis I	ARGDEG-PWY: superpathway of L-arginine, putrescine, and 4-aminobutanoate degradation	DTDPRHAMSYN-PWY: dTDP-L-rhamnose biosynthesis I	-0.320976	0	0.00282793	-	-0.28953	-0.346125	0.530424	0.907254	-0.304183	-0.359456	0.576823	0.999928	-0.335235	-0.285714	0.586065	0.954468	-0.356262	-0.292061	0.518613	0.933858	-0.290644	-0.414883	0.238151	0.921148
ARGDEG-PWY: superpathway of L-arginine, putrescine, and 4-aminobutanoate degradation_with_ECASYN-PWY: enterobacterial common antigen biosynthesis	ARGDEG-PWY: superpathway of L-arginine, putrescine, and 4-aminobutanoate degradation	ECASYN-PWY: enterobacterial common antigen biosynthesis	0.398901	0	0.00841679	-	0.373263	0.410246	0.67267	0.946074	0.380779	0.421371	0.673153	0.999928	0.408725	0.370978	0.668354	0.969887	0.380752	0.439766	0.53319	0.93905	0.372071	0.396251	0.818567	0.991727
ARGDEG-PWY: superpathway of L-arginine, putrescine, and 4-aminobutanoate degradation_with_ENTBACSYN-PWY: enterobactin biosynthesis	ARGDEG-PWY: superpathway of L-arginine, putrescine, and 4-aminobutanoate degradation	ENTBACSYN-PWY: enterobactin biosynthesis	0.349082	0	0.00905198	-	0.310463	0.36951	0.509398	0.89988	0.349464	0.356136	0.946133	0.999928	0.355717	0.326101	0.74195	0.976013	0.352441	0.360568	0.933688	0.995166	0.317043	0.381409	0.545401	0.97585
ARGDEG-PWY: superpathway of L-arginine, putrescine, and 4-aminobutanoate degradation_with_FASYN-ELONG-PWY: fatty acid elongation -- saturated	ARGDEG-PWY: superpathway of L-arginine, putrescine, and 4-aminobutanoate degradation	FASYN-ELONG-PWY: fatty acid elongation -- saturated	0.128029	0.0059456	0.122698	-	0.0915055	0.17443	0.378598	0.838312	0.115606	0.188707	0.482095	0.999928	0.123869	0.147595	0.802301	0.981887	0.147132	0.115765	0.762521	0.980499	0.125743	0.153887	0.803793	0.989145
ARGDEG-PWY: superpathway of L-arginine, putrescine, and 4-aminobutanoate degradation_with_FASYN-INITIAL-PWY: superpathway of fatty acid biosynthesis initiation (E. coli)	ARGDEG-PWY: superpathway of L-arginine, putrescine, and 4-aminobutanoate degradation	FASYN-INITIAL-PWY: superpathway of fatty acid biosynthesis initiation (E. coli)	0.153691	0.000886707	0.0720108	-	0.133547	0.196356	0.502889	0.898037	0.145151	0.23403	0.388713	0.999928	0.156039	0.174893	0.84158	0.985635	0.177428	0.125604	0.616841	0.958164	0.134785	0.180309	0.686644	0.983313
ARGDEG-PWY: superpathway of L-arginine, putrescine, and 4-aminobutanoate degradation_with_FERMENTATION-PWY: mixed acid fermentation	ARGDEG-PWY: superpathway of L-arginine, putrescine, and 4-aminobutanoate degradation	FERMENTATION-PWY: mixed acid fermentation	-0.0984366	0.0359466	0.715992	-	-0.0731316	-0.084179	0.907149	0.987653	-0.125242	-0.0952182	0.774985	0.999928	-0.124444	-0.0669527	0.545895	0.94574	-0.103549	-0.0643487	0.70708	0.971905	-0.100266	-0.0970076	0.977201	0.998877
ARGDEG-PWY: superpathway of L-arginine, putrescine, and 4-aminobutanoate degradation_with_GALACT-GLUCUROCAT-PWY: superpathway of hexuronide and hexuronate degradation	ARGDEG-PWY: superpathway of L-arginine, putrescine, and 4-aminobutanoate degradation	GALACT-GLUCUROCAT-PWY: superpathway of hexuronide and hexuronate degradation	-0.177006	0.000126599	0.0541064	-	-0.132982	-0.164612	0.736443	0.959497	-0.158773	-0.20291	0.670118	0.999928	-0.18405	-0.145612	0.683719	0.972069	-0.248939	-0.078617	0.0999319	0.581923	-0.179693	-0.16275	0.880776	0.995586
ARGDEG-PWY: superpathway of L-arginine, putrescine, and 4-aminobutanoate degradation_with_GALACTARDEG-PWY: D-galactarate degradation I	ARGDEG-PWY: superpathway of L-arginine, putrescine, and 4-aminobutanoate degradation	GALACTARDEG-PWY: D-galactarate degradation I	0.419566	0	0.0111868	-	0.40504	0.430528	0.768026	0.965323	0.378074	0.520552	0.121832	0.999604	0.393399	0.419378	0.766213	0.978787	0.426778	0.405831	0.826129	0.984894	0.421508	0.464885	0.670396	0.982721
ARGDEG-PWY: superpathway of L-arginine, putrescine, and 4-aminobutanoate degradation_with_GALACTUROCAT-PWY: D-galacturonate degradation I	ARGDEG-PWY: superpathway of L-arginine, putrescine, and 4-aminobutanoate degradation	GALACTUROCAT-PWY: D-galacturonate degradation I	-0.187515	4.8843e-05	0.0282548	-	-0.135707	-0.180161	0.63575	0.937671	-0.166116	-0.221069	0.594622	0.999928	-0.190258	-0.167372	0.807898	0.982685	-0.254241	-0.101171	0.138516	0.659384	-0.193624	-0.166563	0.810487	0.990352
ARGDEG-PWY: superpathway of L-arginine, putrescine, and 4-aminobutanoate degradation_with_GLCMANNANAUT-PWY: superpathway of N-acetylglucosamine, N-acetylmannosamine and N-acetylneuraminate degradation	ARGDEG-PWY: superpathway of L-arginine, putrescine, and 4-aminobutanoate degradation	GLCMANNANAUT-PWY: superpathway of N-acetylglucosamine, N-acetylmannosamine and N-acetylneuraminate degradation	-0.222215	5.99538e-07	0.0287267	-	-0.159899	-0.252187	0.321237	0.80253	-0.219374	-0.175633	0.673248	0.999928	-0.216309	-0.209991	0.946109	0.994381	-0.221107	-0.227092	0.953176	0.996711	-0.210772	-0.228858	0.871266	0.994742
ARGDEG-PWY: superpathway of L-arginine, putrescine, and 4-aminobutanoate degradation_with_GLUCARDEG-PWY: D-glucarate degradation I	ARGDEG-PWY: superpathway of L-arginine, putrescine, and 4-aminobutanoate degradation	GLUCARDEG-PWY: D-glucarate degradation I	0.450206	0	0.00565405	-	0.416272	0.447924	0.71221	0.953891	0.396992	0.522334	0.172075	0.999928	0.440377	0.442454	0.980699	0.998058	0.441691	0.425532	0.864183	0.988917	0.415204	0.514353	0.318796	0.948309
ARGDEG-PWY: superpathway of L-arginine, putrescine, and 4-aminobutanoate degradation_with_GLUCARGALACTSUPER-PWY: superpathway of D-glucarate and D-galactarate degradation	ARGDEG-PWY: superpathway of L-arginine, putrescine, and 4-aminobutanoate degradation	GLUCARGALACTSUPER-PWY: superpathway of D-glucarate and D-galactarate degradation	0.411319	0	0.00751954	-	0.402049	0.424762	0.793097	0.968105	0.382434	0.500865	0.202639	0.999928	0.407581	0.424196	0.848506	0.986891	0.424304	0.415099	0.922863	0.994862	0.402348	0.469679	0.508715	0.974294
ARGDEG-PWY: superpathway of L-arginine, putrescine, and 4-aminobutanoate degradation_with_GLUCONEO-PWY: gluconeogenesis I	ARGDEG-PWY: superpathway of L-arginine, putrescine, and 4-aminobutanoate degradation	GLUCONEO-PWY: gluconeogenesis I	-0.172763	0.000179835	0.445789	-	-0.241548	-0.117263	0.181747	0.660612	-0.162572	-0.226378	0.536339	0.999928	-0.180355	-0.15042	0.751028	0.976776	-0.150295	-0.268956	0.242276	0.798103	-0.176807	-0.188761	0.91542	0.996769
ARGDEG-PWY: superpathway of L-arginine, putrescine, and 4-aminobutanoate degradation_with_GLUCOSE1PMETAB-PWY: glucose and glucose-1-phosphate degradation	ARGDEG-PWY: superpathway of L-arginine, putrescine, and 4-aminobutanoate degradation	GLUCOSE1PMETAB-PWY: glucose and glucose-1-phosphate degradation	0.282151	0	0.0279397	-	0.257858	0.308205	0.58102	0.923096	0.281299	0.321916	0.685551	0.999928	0.290264	0.300826	0.90798	0.991159	0.30798	0.29852	0.924457	0.994915	0.271183	0.330568	0.584315	0.979287
ARGDEG-PWY: superpathway of L-arginine, putrescine, and 4-aminobutanoate degradation_with_GLUCUROCAT-PWY: superpathway of &beta;-D-glucuronide and D-glucuronate degradation	ARGDEG-PWY: superpathway of L-arginine, putrescine, and 4-aminobutanoate degradation	GLUCUROCAT-PWY: superpathway of &beta;-D-glucuronide and D-glucuronate degradation	-0.195587	2.42624e-05	0.0419581	-	-0.146225	-0.185142	0.678001	0.946982	-0.191974	-0.22491	0.749325	0.999928	-0.196035	-0.180108	0.865395	0.987192	-0.263393	-0.116295	0.153803	0.682521	-0.193433	-0.19825	0.965792	0.998017
ARGDEG-PWY: superpathway of L-arginine, putrescine, and 4-aminobutanoate degradation_with_GLUTORN-PWY: L-ornithine biosynthesis	ARGDEG-PWY: superpathway of L-arginine, putrescine, and 4-aminobutanoate degradation	GLUTORN-PWY: L-ornithine biosynthesis	-0.0986771	0.0354896	0.792473	-	-0.103543	-0.106009	0.979176	0.997838	-0.126287	-0.0186742	0.307141	0.999928	-0.0695136	-0.104514	0.713358	0.974431	-0.0520934	-0.146307	0.363875	0.877922	-0.0951122	-0.12306	0.805933	0.989629
ARGDEG-PWY: superpathway of L-arginine, putrescine, and 4-aminobutanoate degradation_with_GLYCOGENSYNTH-PWY: glycogen biosynthesis I (from ADP-D-Glucose)	ARGDEG-PWY: superpathway of L-arginine, putrescine, and 4-aminobutanoate degradation	GLYCOGENSYNTH-PWY: glycogen biosynthesis I (from ADP-D-Glucose)	-0.269495	0	0.0113312	-	-0.236885	-0.283506	0.611637	0.931219	-0.261294	-0.298405	0.713479	0.999928	-0.307703	-0.221829	0.351706	0.892267	-0.271144	-0.266398	0.962451	0.998804	-0.269292	-0.278944	0.930122	0.996769
ARGDEG-PWY: superpathway of L-arginine, putrescine, and 4-aminobutanoate degradation_with_GLYCOL-GLYOXDEG-PWY: superpathway of glycol metabolism and degradation	ARGDEG-PWY: superpathway of L-arginine, putrescine, and 4-aminobutanoate degradation	GLYCOL-GLYOXDEG-PWY: superpathway of glycol metabolism and degradation	0.3259	0	0.00757381	-	0.322649	0.315629	0.937841	0.991852	0.313265	0.356803	0.660263	0.999928	0.355943	0.298856	0.527692	0.941832	0.329615	0.366917	0.702645	0.971335	0.303196	0.360517	0.593255	0.981065
ARGDEG-PWY: superpathway of L-arginine, putrescine, and 4-aminobutanoate degradation_with_GLYCOLYSIS-TCA-GLYOX-BYPASS: superpathway of glycolysis, pyruvate dehydrogenase, TCA, and glyoxylate bypass	ARGDEG-PWY: superpathway of L-arginine, putrescine, and 4-aminobutanoate degradation	GLYCOLYSIS-TCA-GLYOX-BYPASS: superpathway of glycolysis, pyruvate dehydrogenase, TCA, and glyoxylate bypass	0.282522	0	0.0181643	-	0.261997	0.292691	0.736864	0.959621	0.274326	0.331415	0.56848	0.999928	0.307871	0.287752	0.825649	0.985294	0.300797	0.317444	0.866947	0.988917	0.265997	0.357998	0.392804	0.964328
ARGDEG-PWY: superpathway of L-arginine, putrescine, and 4-aminobutanoate degradation_with_GLYOXYLATE-BYPASS: glyoxylate cycle	ARGDEG-PWY: superpathway of L-arginine, putrescine, and 4-aminobutanoate degradation	GLYOXYLATE-BYPASS: glyoxylate cycle	0.299108	0	0.0133366	-	0.274253	0.297599	0.797735	0.968922	0.274721	0.33947	0.516788	0.999928	0.301431	0.292504	0.922154	0.992272	0.307318	0.310265	0.97637	0.999357	0.277776	0.34217	0.551477	0.97585
ARGDEG-PWY: superpathway of L-arginine, putrescine, and 4-aminobutanoate degradation_with_GOLPDLCAT-PWY: superpathway of glycerol degradation to 1,3-propanediol	ARGDEG-PWY: superpathway of L-arginine, putrescine, and 4-aminobutanoate degradation	GOLPDLCAT-PWY: superpathway of glycerol degradation to 1,3-propanediol	-0.237795	0	0.00954203	-	-0.251881	-0.212089	0.666409	0.943812	-0.203265	-0.325936	0.223241	0.999928	-0.289834	-0.158795	0.159191	0.806172	-0.266649	-0.222379	0.663344	0.966079	-0.241729	-0.215143	0.811927	0.990724
ARGDEG-PWY: superpathway of L-arginine, putrescine, and 4-aminobutanoate degradation_with_HCAMHPDEG-PWY: 3-phenylpropanoate and 3-(3-hydroxyphenyl)propanoate degradation to 2-oxopent-4-enoate	ARGDEG-PWY: superpathway of L-arginine, putrescine, and 4-aminobutanoate degradation	HCAMHPDEG-PWY: 3-phenylpropanoate and 3-(3-hydroxyphenyl)propanoate degradation to 2-oxopent-4-enoate	0.489702	0	0.00412111	-	0.513236	0.452286	0.461898	0.881441	0.486112	0.491484	0.953458	0.999928	0.46411	0.489646	0.761255	0.978255	0.461111	0.452527	0.926597	0.994915	0.454984	0.493669	0.699166	0.983739
ARGDEG-PWY: superpathway of L-arginine, putrescine, and 4-aminobutanoate degradation_with_HEME-BIOSYNTHESIS-II: heme biosynthesis I (aerobic)	ARGDEG-PWY: superpathway of L-arginine, putrescine, and 4-aminobutanoate degradation	HEME-BIOSYNTHESIS-II: heme biosynthesis I (aerobic)	0.125815	0.00688128	0.0527334	-	0.100983	0.0756397	0.78879	0.96732	0.101253	0.174045	0.485019	0.999928	0.101601	0.051002	0.595696	0.95612	0.113814	0.115913	0.983889	0.999455	0.0869412	0.142738	0.623102	0.98123
ARGDEG-PWY: superpathway of L-arginine, putrescine, and 4-aminobutanoate degradation_with_HEXITOLDEGSUPER-PWY: superpathway of hexitol degradation (bacteria)	ARGDEG-PWY: superpathway of L-arginine, putrescine, and 4-aminobutanoate degradation	HEXITOLDEGSUPER-PWY: superpathway of hexitol degradation (bacteria)	-0.181912	8.15145e-05	0.467881	-	-0.232074	-0.124496	0.248216	0.737364	-0.181445	-0.14452	0.723396	0.999928	-0.204937	-0.116717	0.349797	0.892267	-0.171953	-0.1585	0.896323	0.991908	-0.179603	-0.139894	0.72595	0.985413
ARGDEG-PWY: superpathway of L-arginine, putrescine, and 4-aminobutanoate degradation_with_HISTSYN-PWY: L-histidine biosynthesis	ARGDEG-PWY: superpathway of L-arginine, putrescine, and 4-aminobutanoate degradation	HISTSYN-PWY: L-histidine biosynthesis	-0.336633	0	0.00299203	-	-0.328963	-0.33714	0.927294	0.989854	-0.323525	-0.363421	0.68623	0.999928	-0.322597	-0.319007	0.968394	0.997321	-0.324139	-0.357496	0.733692	0.976585	-0.296951	-0.418121	0.249129	0.926557
ARGDEG-PWY: superpathway of L-arginine, putrescine, and 4-aminobutanoate degradation_with_HOMOSER-METSYN-PWY: L-methionine biosynthesis I	ARGDEG-PWY: superpathway of L-arginine, putrescine, and 4-aminobutanoate degradation	HOMOSER-METSYN-PWY: L-methionine biosynthesis I	-0.313607	0	0.00556118	-	-0.311377	-0.304631	0.940494	0.992084	-0.29328	-0.348917	0.575875	0.999928	-0.304829	-0.29235	0.891288	0.989309	-0.280126	-0.353747	0.455012	0.914077	-0.284984	-0.375004	0.399837	0.964417
ARGDEG-PWY: superpathway of L-arginine, putrescine, and 4-aminobutanoate degradation_with_HSERMETANA-PWY: L-methionine biosynthesis III	ARGDEG-PWY: superpathway of L-arginine, putrescine, and 4-aminobutanoate degradation	HSERMETANA-PWY: L-methionine biosynthesis III	-0.353529	0	0.003125	-	-0.349138	-0.359839	0.904159	0.987442	-0.306619	-0.452345	0.128124	0.999928	-0.388133	-0.325345	0.482331	0.926272	-0.346791	-0.352962	0.949772	0.996473	-0.35483	-0.312061	0.693433	0.983313
ARGDEG-PWY: superpathway of L-arginine, putrescine, and 4-aminobutanoate degradation_with_ILEUSYN-PWY: L-isoleucine biosynthesis I (from threonine)	ARGDEG-PWY: superpathway of L-arginine, putrescine, and 4-aminobutanoate degradation	ILEUSYN-PWY: L-isoleucine biosynthesis I (from threonine)	-0.347045	0	0.00240506	-	-0.337668	-0.380485	0.629662	0.935875	-0.348429	-0.35051	0.983212	0.999928	-0.34172	-0.352261	0.90646	0.99096	-0.339456	-0.371575	0.741764	0.977318	-0.326358	-0.434627	0.298806	0.943618
ARGDEG-PWY: superpathway of L-arginine, putrescine, and 4-aminobutanoate degradation_with_KDO-NAGLIPASYN-PWY: superpathway of (Kdo)2-lipid A biosynthesis	ARGDEG-PWY: superpathway of L-arginine, putrescine, and 4-aminobutanoate degradation	KDO-NAGLIPASYN-PWY: superpathway of (Kdo)2-lipid A biosynthesis	0.362301	0	0.00840988	-	0.34782	0.370868	0.795068	0.96844	0.353897	0.398972	0.643206	0.999928	0.378631	0.338713	0.654908	0.966762	0.369021	0.386472	0.856774	0.987766	0.352224	0.377967	0.808631	0.990249
ARGDEG-PWY: superpathway of L-arginine, putrescine, and 4-aminobutanoate degradation_with_KETOGLUCONMET-PWY: ketogluconate metabolism	ARGDEG-PWY: superpathway of L-arginine, putrescine, and 4-aminobutanoate degradation	KETOGLUCONMET-PWY: ketogluconate metabolism	0.293093	0	0.0347763	-	0.295443	0.302819	0.935162	0.991387	0.296765	0.302083	0.957881	0.999928	0.35358	0.233311	0.187988	0.823618	0.284415	0.355511	0.470238	0.918484	0.301386	0.313627	0.910478	0.996769
ARGDEG-PWY: superpathway of L-arginine, putrescine, and 4-aminobutanoate degradation_with_MET-SAM-PWY: superpathway of S-adenosyl-L-methionine biosynthesis	ARGDEG-PWY: superpathway of L-arginine, putrescine, and 4-aminobutanoate degradation	MET-SAM-PWY: superpathway of S-adenosyl-L-methionine biosynthesis	-0.34849	0	0.00370527	-	-0.336704	-0.352894	0.85602	0.979492	-0.32137	-0.421977	0.298659	0.999928	-0.358328	-0.296355	0.492965	0.930088	-0.328327	-0.365391	0.704616	0.971335	-0.324243	-0.385622	0.563412	0.977811
ARGDEG-PWY: superpathway of L-arginine, putrescine, and 4-aminobutanoate degradation_with_METHANOGENESIS-PWY: methanogenesis from H2 and CO2	ARGDEG-PWY: superpathway of L-arginine, putrescine, and 4-aminobutanoate degradation	METHANOGENESIS-PWY: methanogenesis from H2 and CO2	-0.130462	0.00503461	0.520661	-	-0.129433	-0.105187	0.797118	0.968607	-0.116485	-0.104179	0.906691	0.999928	-0.0783238	-0.128186	0.600102	0.956559	-0.107102	-0.156901	0.630454	0.960423	-0.0985279	-0.194206	0.395906	0.964328
ARGDEG-PWY: superpathway of L-arginine, putrescine, and 4-aminobutanoate degradation_with_METHGLYUT-PWY: superpathway of methylglyoxal degradation	ARGDEG-PWY: superpathway of L-arginine, putrescine, and 4-aminobutanoate degradation	METHGLYUT-PWY: superpathway of methylglyoxal degradation	0.325857	0	0.0258712	-	0.237597	0.339835	0.261804	0.751417	0.297238	0.352413	0.578528	0.999928	0.332206	0.306582	0.777458	0.980042	0.336531	0.308174	0.775139	0.982228	0.302178	0.388362	0.417485	0.967372
ARGDEG-PWY: superpathway of L-arginine, putrescine, and 4-aminobutanoate degradation_with_METSYN-PWY: L-homoserine and L-methionine biosynthesis	ARGDEG-PWY: superpathway of L-arginine, putrescine, and 4-aminobutanoate degradation	METSYN-PWY: L-homoserine and L-methionine biosynthesis	-0.351934	0	0.00352745	-	-0.334469	-0.351682	0.847141	0.978125	-0.322054	-0.426689	0.278836	0.999928	-0.352953	-0.309822	0.632783	0.963117	-0.330863	-0.370639	0.68357	0.968339	-0.32755	-0.392563	0.539424	0.97585
ARGDEG-PWY: superpathway of L-arginine, putrescine, and 4-aminobutanoate degradation_with_NONMEVIPP-PWY: methylerythritol phosphate pathway I	ARGDEG-PWY: superpathway of L-arginine, putrescine, and 4-aminobutanoate degradation	NONMEVIPP-PWY: methylerythritol phosphate pathway I	-0.317899	0	0.00302525	-	-0.316263	-0.325154	0.92132	0.989505	-0.310125	-0.320044	0.921091	0.999928	-0.362339	-0.25619	0.242945	0.853409	-0.356534	-0.249574	0.286665	0.834	-0.296798	-0.359617	0.558591	0.977166
ARGDEG-PWY: superpathway of L-arginine, putrescine, and 4-aminobutanoate degradation_with_NONOXIPENT-PWY: pentose phosphate pathway (non-oxidative branch)	ARGDEG-PWY: superpathway of L-arginine, putrescine, and 4-aminobutanoate degradation	NONOXIPENT-PWY: pentose phosphate pathway (non-oxidative branch)	-0.319777	0	0.00352792	-	-0.285762	-0.349854	0.477472	0.887928	-0.310764	-0.345297	0.728314	0.999928	-0.358961	-0.283191	0.402884	0.904704	-0.35111	-0.234022	0.245142	0.801907	-0.321985	-0.351697	0.782218	0.987338
ARGDEG-PWY: superpathway of L-arginine, putrescine, and 4-aminobutanoate degradation_with_OANTIGEN-PWY: O-antigen building blocks biosynthesis (E. coli)	ARGDEG-PWY: superpathway of L-arginine, putrescine, and 4-aminobutanoate degradation	OANTIGEN-PWY: O-antigen building blocks biosynthesis (E. coli)	-0.299798	0	0.018842	-	-0.295676	-0.316337	0.81942	0.97275	-0.280171	-0.354348	0.455507	0.999928	-0.346113	-0.275189	0.435335	0.914505	-0.309237	-0.255752	0.595378	0.953628	-0.280159	-0.379667	0.351404	0.958783
ARGDEG-PWY: superpathway of L-arginine, putrescine, and 4-aminobutanoate degradation_with_P105-PWY: TCA cycle IV (2-oxoglutarate decarboxylase)	ARGDEG-PWY: superpathway of L-arginine, putrescine, and 4-aminobutanoate degradation	P105-PWY: TCA cycle IV (2-oxoglutarate decarboxylase)	0.316843	0	0.0144455	-	0.280228	0.322958	0.637488	0.937671	0.305818	0.302256	0.971765	0.999928	0.324653	0.308684	0.860321	0.987192	0.313997	0.351837	0.700291	0.970583	0.289776	0.35088	0.57065	0.978393
ARGDEG-PWY: superpathway of L-arginine, putrescine, and 4-aminobutanoate degradation_with_P161-PWY: acetylene degradation	ARGDEG-PWY: superpathway of L-arginine, putrescine, and 4-aminobutanoate degradation	P161-PWY: acetylene degradation	0.145574	0.00168241	0.0838375	-	0.203956	0.103017	0.280922	0.769208	0.141669	0.240364	0.337986	0.999928	0.131021	0.182353	0.586721	0.954517	0.156344	0.103894	0.613586	0.957892	0.112143	0.244423	0.23604	0.920735
ARGDEG-PWY: superpathway of L-arginine, putrescine, and 4-aminobutanoate degradation_with_P162-PWY: L-glutamate degradation V (via hydroxyglutarate)	ARGDEG-PWY: superpathway of L-arginine, putrescine, and 4-aminobutanoate degradation	P162-PWY: L-glutamate degradation V (via hydroxyglutarate)	-0.25972	0	0.0339804	-	-0.242684	-0.234616	0.930299	0.990409	-0.25676	-0.184857	0.486624	0.999928	-0.31396	-0.17281	0.127511	0.777303	-0.245209	-0.238667	0.948635	0.996257	-0.216847	-0.261365	0.687912	0.983313
ARGDEG-PWY: superpathway of L-arginine, putrescine, and 4-aminobutanoate degradation_with_P185-PWY: formaldehyde assimilation III (dihydroxyacetone cycle)	ARGDEG-PWY: superpathway of L-arginine, putrescine, and 4-aminobutanoate degradation	P185-PWY: formaldehyde assimilation III (dihydroxyacetone cycle)	-0.258314	0	0.0108635	-	-0.286853	-0.229524	0.531426	0.907832	-0.217056	-0.387536	0.0843995	0.943114	-0.291745	-0.179786	0.228	0.845126	-0.270137	-0.251296	0.852199	0.98754	-0.259335	-0.187248	0.520406	0.975063
ARGDEG-PWY: superpathway of L-arginine, putrescine, and 4-aminobutanoate degradation_with_P4-PWY: superpathway of L-lysine, L-threonine and L-methionine biosynthesis I	ARGDEG-PWY: superpathway of L-arginine, putrescine, and 4-aminobutanoate degradation	P4-PWY: superpathway of L-lysine, L-threonine and L-methionine biosynthesis I	-0.235185	0	0.043274	-	-0.247869	-0.202081	0.620399	0.933998	-0.207037	-0.278456	0.483335	0.999928	-0.255874	-0.165235	0.332142	0.888467	-0.236188	-0.249609	0.894708	0.991823	-0.210771	-0.237509	0.810351	0.990249
ARGDEG-PWY: superpathway of L-arginine, putrescine, and 4-aminobutanoate degradation_with_P42-PWY: incomplete reductive TCA cycle	ARGDEG-PWY: superpathway of L-arginine, putrescine, and 4-aminobutanoate degradation	P42-PWY: incomplete reductive TCA cycle	-0.292027	0	0.0175383	-	-0.29247	-0.273531	0.835255	0.976027	-0.234164	-0.370118	0.170709	0.999928	-0.30372	-0.254588	0.592752	0.955861	-0.310797	-0.259567	0.610656	0.957335	-0.287962	-0.20578	0.461637	0.970569
ARGDEG-PWY: superpathway of L-arginine, putrescine, and 4-aminobutanoate degradation_with_P461-PWY: hexitol fermentation to lactate, formate, ethanol and acetate	ARGDEG-PWY: superpathway of L-arginine, putrescine, and 4-aminobutanoate degradation	P461-PWY: hexitol fermentation to lactate, formate, ethanol and acetate	-0.141963	0.00223144	0.251972	-	-0.136283	-0.0945797	0.658335	0.942222	-0.132226	-0.117812	0.890619	0.999928	-0.152615	-0.0758295	0.418866	0.90955	-0.116702	-0.117171	0.996399	0.999954	-0.122609	-0.0798143	0.707598	0.983921
ARGDEG-PWY: superpathway of L-arginine, putrescine, and 4-aminobutanoate degradation_with_PANTO-PWY: phosphopantothenate biosynthesis I	ARGDEG-PWY: superpathway of L-arginine, putrescine, and 4-aminobutanoate degradation	PANTO-PWY: phosphopantothenate biosynthesis I	-0.278525	0	0.0063547	-	-0.242678	-0.337229	0.299182	0.786422	-0.279848	-0.335177	0.579904	0.999928	-0.295962	-0.298917	0.974193	0.998058	-0.332668	-0.228342	0.301777	0.844027	-0.264355	-0.394887	0.219486	0.915187
ARGDEG-PWY: superpathway of L-arginine, putrescine, and 4-aminobutanoate degradation_with_PANTOSYN-PWY: pantothenate and coenzyme A biosynthesis I	ARGDEG-PWY: superpathway of L-arginine, putrescine, and 4-aminobutanoate degradation	PANTOSYN-PWY: pantothenate and coenzyme A biosynthesis I	-0.279519	0	0.00686384	-	-0.259598	-0.306337	0.608392	0.929839	-0.288894	-0.335496	0.64079	0.999928	-0.308112	-0.252968	0.548126	0.946086	-0.321936	-0.250292	0.47684	0.920152	-0.265199	-0.37497	0.305194	0.944261
ARGDEG-PWY: superpathway of L-arginine, putrescine, and 4-aminobutanoate degradation_with_PENTOSE-P-PWY: pentose phosphate pathway	ARGDEG-PWY: superpathway of L-arginine, putrescine, and 4-aminobutanoate degradation	PENTOSE-P-PWY: pentose phosphate pathway	-0.205079	8.87007e-06	0.0790301	-	-0.250869	-0.16935	0.378903	0.838383	-0.187728	-0.260806	0.475371	0.999928	-0.22737	-0.164103	0.499962	0.932543	-0.19972	-0.203403	0.971327	0.999141	-0.205822	-0.183978	0.846052	0.992774
ARGDEG-PWY: superpathway of L-arginine, putrescine, and 4-aminobutanoate degradation_with_PEPTIDOGLYCANSYN-PWY: peptidoglycan biosynthesis I (meso-diaminopimelate containing)	ARGDEG-PWY: superpathway of L-arginine, putrescine, and 4-aminobutanoate degradation	PEPTIDOGLYCANSYN-PWY: peptidoglycan biosynthesis I (meso-diaminopimelate containing)	-0.318399	0	0.00311989	-	-0.323963	-0.3548	0.730303	0.958011	-0.309007	-0.35193	0.665353	0.999928	-0.324808	-0.320894	0.965521	0.997089	-0.30985	-0.360349	0.606689	0.956362	-0.298956	-0.42383	0.233818	0.920295
ARGDEG-PWY: superpathway of L-arginine, putrescine, and 4-aminobutanoate degradation_with_POLYAMSYN-PWY: superpathway of polyamine biosynthesis I	ARGDEG-PWY: superpathway of L-arginine, putrescine, and 4-aminobutanoate degradation	POLYAMSYN-PWY: superpathway of polyamine biosynthesis I	-0.216065	1.76829e-06	0.0364954	-	-0.182317	-0.240195	0.533427	0.9086	-0.210452	-0.237641	0.791278	0.999928	-0.232195	-0.19751	0.710455	0.973981	-0.222335	-0.205982	0.872975	0.989586	-0.194328	-0.2819	0.427666	0.968011
ARGDEG-PWY: superpathway of L-arginine, putrescine, and 4-aminobutanoate degradation_with_POLYISOPRENSYN-PWY: polyisoprenoid biosynthesis (E. coli)	ARGDEG-PWY: superpathway of L-arginine, putrescine, and 4-aminobutanoate degradation	POLYISOPRENSYN-PWY: polyisoprenoid biosynthesis (E. coli)	0.279254	0	0.0070084	-	0.260316	0.302131	0.646813	0.940011	0.271337	0.307585	0.719045	0.999928	0.293674	0.264662	0.752159	0.976776	0.307284	0.218977	0.383952	0.888471	0.265144	0.314735	0.649378	0.981495
ARGDEG-PWY: superpathway of L-arginine, putrescine, and 4-aminobutanoate degradation_with_PRPP-PWY: superpathway of histidine, purine, and pyrimidine biosynthesis	ARGDEG-PWY: superpathway of L-arginine, putrescine, and 4-aminobutanoate degradation	PRPP-PWY: superpathway of histidine, purine, and pyrimidine biosynthesis	-0.224361	0	0.0233069	-	-0.233971	-0.21608	0.846676	0.978117	-0.195581	-0.370919	0.0778738	0.931027	-0.287368	-0.163497	0.183229	0.819991	-0.278798	-0.171171	0.293248	0.836787	-0.245289	-0.24394	0.990311	0.999301
ARGDEG-PWY: superpathway of L-arginine, putrescine, and 4-aminobutanoate degradation_with_PWY-1042: glycolysis IV (plant cytosol)	ARGDEG-PWY: superpathway of L-arginine, putrescine, and 4-aminobutanoate degradation	PWY-1042: glycolysis IV (plant cytosol)	-0.294486	0	0.0038873	-	-0.262808	-0.321104	0.521705	0.904636	-0.308058	-0.272544	0.72595	0.999928	-0.286598	-0.287065	0.995934	0.999191	-0.299205	-0.280407	0.851293	0.987397	-0.289226	-0.339277	0.643486	0.981495
ARGDEG-PWY: superpathway of L-arginine, putrescine, and 4-aminobutanoate degradation_with_PWY-1861: formaldehyde assimilation II (RuMP Cycle)	ARGDEG-PWY: superpathway of L-arginine, putrescine, and 4-aminobutanoate degradation	PWY-1861: formaldehyde assimilation II (RuMP Cycle)	-0.213329	2.92637e-06	0.0760361	-	-0.201672	-0.227079	0.78434	0.966885	-0.189644	-0.271414	0.423382	0.999928	-0.213836	-0.222632	0.924934	0.992272	-0.234316	-0.180098	0.597189	0.954367	-0.185011	-0.338345	0.158606	0.886232
ARGDEG-PWY: superpathway of L-arginine, putrescine, and 4-aminobutanoate degradation_with_PWY-241: C4 photosynthetic carbon assimilation cycle, NADP-ME type	ARGDEG-PWY: superpathway of L-arginine, putrescine, and 4-aminobutanoate degradation	PWY-241: C4 photosynthetic carbon assimilation cycle, NADP-ME type	-0.236276	0	0.140513	-	-0.232627	-0.198433	0.712193	0.953891	-0.223113	-0.277471	0.593426	0.999928	-0.252206	-0.223312	0.755848	0.977546	-0.239228	-0.254333	0.881451	0.990576	-0.207297	-0.261106	0.627471	0.98123
ARGDEG-PWY: superpathway of L-arginine, putrescine, and 4-aminobutanoate degradation_with_PWY-2723: trehalose degradation V	ARGDEG-PWY: superpathway of L-arginine, putrescine, and 4-aminobutanoate degradation	PWY-2723: trehalose degradation V	0.343227	0	0.0129685	-	0.325729	0.366082	0.651194	0.940536	0.343362	0.364852	0.827347	0.999928	0.374853	0.339366	0.691305	0.973249	0.34163	0.376067	0.723422	0.974152	0.319984	0.382645	0.555838	0.976522
ARGDEG-PWY: superpathway of L-arginine, putrescine, and 4-aminobutanoate degradation_with_PWY-2941: L-lysine biosynthesis II	ARGDEG-PWY: superpathway of L-arginine, putrescine, and 4-aminobutanoate degradation	PWY-2941: L-lysine biosynthesis II	-0.220564	8.95095e-07	0.0340276	-	-0.261169	-0.211138	0.587284	0.924216	-0.258551	-0.18124	0.454637	0.999928	-0.185654	-0.242016	0.546147	0.945762	-0.1825	-0.317127	0.179068	0.722137	-0.195453	-0.29994	0.34172	0.956233
ARGDEG-PWY: superpathway of L-arginine, putrescine, and 4-aminobutanoate degradation_with_PWY-2942: L-lysine biosynthesis III	ARGDEG-PWY: superpathway of L-arginine, putrescine, and 4-aminobutanoate degradation	PWY-2942: L-lysine biosynthesis III	-0.329426	0	0.00336169	-	-0.326912	-0.352289	0.776608	0.966773	-0.315458	-0.376443	0.535492	0.999928	-0.339262	-0.319517	0.826982	0.985294	-0.325679	-0.351626	0.791606	0.98366	-0.304994	-0.409507	0.321568	0.949474
ARGDEG-PWY: superpathway of L-arginine, putrescine, and 4-aminobutanoate degradation_with_PWY-3001: superpathway of L-isoleucine biosynthesis I	ARGDEG-PWY: superpathway of L-arginine, putrescine, and 4-aminobutanoate degradation	PWY-3001: superpathway of L-isoleucine biosynthesis I	-0.347891	0	0.00290885	-	-0.345973	-0.370456	0.782726	0.966851	-0.337833	-0.386559	0.618631	0.999928	-0.329344	-0.353852	0.785105	0.9809	-0.324924	-0.410824	0.372582	0.882209	-0.324569	-0.412464	0.40327	0.964446
ARGDEG-PWY: superpathway of L-arginine, putrescine, and 4-aminobutanoate degradation_with_PWY-3841: folate transformations II	ARGDEG-PWY: superpathway of L-arginine, putrescine, and 4-aminobutanoate degradation	PWY-3841: folate transformations II	-0.319276	0	0.00299807	-	-0.354123	-0.318254	0.688071	0.947879	-0.30653	-0.37753	0.470852	0.999928	-0.313366	-0.325332	0.894973	0.98986	-0.302879	-0.361935	0.547216	0.942631	-0.283118	-0.459844	0.0873959	0.841828
ARGDEG-PWY: superpathway of L-arginine, putrescine, and 4-aminobutanoate degradation_with_PWY-4041: &gamma;-glutamyl cycle	ARGDEG-PWY: superpathway of L-arginine, putrescine, and 4-aminobutanoate degradation	PWY-4041: &gamma;-glutamyl cycle	0.290032	0	0.0223677	-	0.274229	0.312288	0.675494	0.946301	0.26632	0.416174	0.124184	0.999928	0.29286	0.288065	0.958226	0.995638	0.310286	0.281463	0.773502	0.982162	0.268584	0.375948	0.31566	0.947431
ARGDEG-PWY: superpathway of L-arginine, putrescine, and 4-aminobutanoate degradation_with_PWY-4242: pantothenate and coenzyme A biosynthesis III	ARGDEG-PWY: superpathway of L-arginine, putrescine, and 4-aminobutanoate degradation	PWY-4242: pantothenate and coenzyme A biosynthesis III	-0.224889	0	0.027219	-	-0.217391	-0.227402	0.913956	0.98861	-0.239021	-0.156067	0.424506	0.999928	-0.210575	-0.217989	0.936751	0.993541	-0.230748	-0.233017	0.982215	0.999455	-0.196624	-0.257105	0.585937	0.980021
ARGDEG-PWY: superpathway of L-arginine, putrescine, and 4-aminobutanoate degradation_with_PWY-4981: L-proline biosynthesis II (from arginine)	ARGDEG-PWY: superpathway of L-arginine, putrescine, and 4-aminobutanoate degradation	PWY-4981: L-proline biosynthesis II (from arginine)	-0.327839	0	0.00309651	-	-0.326255	-0.341972	0.860749	0.980081	-0.347633	-0.280949	0.508146	0.999928	-0.294469	-0.348241	0.552455	0.946869	-0.324956	-0.31546	0.923735	0.994862	-0.328542	-0.318631	0.927227	0.996769
ARGDEG-PWY: superpathway of L-arginine, putrescine, and 4-aminobutanoate degradation_with_PWY-4984: urea cycle	ARGDEG-PWY: superpathway of L-arginine, putrescine, and 4-aminobutanoate degradation	PWY-4984: urea cycle	-0.286617	0	0.014125	-	-0.281342	-0.297474	0.859264	0.979834	-0.217462	-0.44868	0.0166709	0.652383	-0.274943	-0.336414	0.499328	0.932459	-0.291824	-0.265249	0.791788	0.98366	-0.273305	-0.288501	0.889919	0.996515
ARGDEG-PWY: superpathway of L-arginine, putrescine, and 4-aminobutanoate degradation_with_PWY-5083: NAD/NADH phosphorylation and dephosphorylation	ARGDEG-PWY: superpathway of L-arginine, putrescine, and 4-aminobutanoate degradation	PWY-5083: NAD/NADH phosphorylation and dephosphorylation	0.290219	0	0.0170943	-	0.273044	0.31563	0.639408	0.937671	0.277534	0.310988	0.739552	0.999928	0.309256	0.281091	0.758	0.97798	0.311754	0.257525	0.59005	0.951875	0.263067	0.341566	0.468314	0.971273
ARGDEG-PWY: superpathway of L-arginine, putrescine, and 4-aminobutanoate degradation_with_PWY-5097: L-lysine biosynthesis VI	ARGDEG-PWY: superpathway of L-arginine, putrescine, and 4-aminobutanoate degradation	PWY-5097: L-lysine biosynthesis VI	-0.339869	0	0.0027153	-	-0.338469	-0.359244	0.815638	0.972609	-0.324385	-0.383669	0.545648	0.999928	-0.357753	-0.317026	0.651133	0.966109	-0.339182	-0.358203	0.845911	0.986552	-0.31089	-0.416096	0.316911	0.947471
ARGDEG-PWY: superpathway of L-arginine, putrescine, and 4-aminobutanoate degradation_with_PWY-5100: pyruvate fermentation to acetate and lactate II	ARGDEG-PWY: superpathway of L-arginine, putrescine, and 4-aminobutanoate degradation	PWY-5100: pyruvate fermentation to acetate and lactate II	-0.323612	0	0.00377143	-	-0.286685	-0.341841	0.541411	0.910992	-0.281888	-0.412433	0.180519	0.999928	-0.278151	-0.353266	0.407293	0.905566	-0.294624	-0.402123	0.267333	0.818646	-0.322679	-0.329183	0.952076	0.997876
ARGDEG-PWY: superpathway of L-arginine, putrescine, and 4-aminobutanoate degradation_with_PWY-5101: L-isoleucine biosynthesis II	ARGDEG-PWY: superpathway of L-arginine, putrescine, and 4-aminobutanoate degradation	PWY-5101: L-isoleucine biosynthesis II	-0.328381	0	0.00330607	-	-0.339751	-0.299626	0.655272	0.941778	-0.2672	-0.45415	0.0515533	0.881491	-0.381662	-0.261606	0.184583	0.821389	-0.344358	-0.346442	0.983065	0.999455	-0.270206	-0.442279	0.098933	0.845239
ARGDEG-PWY: superpathway of L-arginine, putrescine, and 4-aminobutanoate degradation_with_PWY-5103: L-isoleucine biosynthesis III	ARGDEG-PWY: superpathway of L-arginine, putrescine, and 4-aminobutanoate degradation	PWY-5103: L-isoleucine biosynthesis III	-0.350165	0	0.00251161	-	-0.34138	-0.376121	0.695586	0.949353	-0.36048	-0.34167	0.849403	0.999928	-0.336999	-0.358777	0.808088	0.982685	-0.342125	-0.395784	0.578853	0.949391	-0.340158	-0.398952	0.577632	0.978478
ARGDEG-PWY: superpathway of L-arginine, putrescine, and 4-aminobutanoate degradation_with_PWY-5104: L-isoleucine biosynthesis IV	ARGDEG-PWY: superpathway of L-arginine, putrescine, and 4-aminobutanoate degradation	PWY-5104: L-isoleucine biosynthesis IV	-0.313178	0	0.0172369	-	-0.306506	-0.290465	0.859511	0.979834	-0.293528	-0.344181	0.611029	0.999928	-0.364804	-0.20689	0.0842537	0.723598	-0.32436	-0.2501	0.460813	0.915853	-0.311562	-0.234648	0.487847	0.974142
ARGDEG-PWY: superpathway of L-arginine, putrescine, and 4-aminobutanoate degradation_with_PWY-5138: unsaturated, even numbered fatty acid &beta;-oxidation	ARGDEG-PWY: superpathway of L-arginine, putrescine, and 4-aminobutanoate degradation	PWY-5138: unsaturated, even numbered fatty acid &beta;-oxidation	0.425844	0	0.00245631	-	0.471552	0.413123	0.491307	0.893947	0.422228	0.490373	0.463491	0.999928	0.448822	0.418994	0.72935	0.975729	0.396871	0.463879	0.473959	0.919511	0.401138	0.473146	0.479056	0.97292
ARGDEG-PWY: superpathway of L-arginine, putrescine, and 4-aminobutanoate degradation_with_PWY-5154: L-arginine biosynthesis III (via N-acetyl-L-citrulline)	ARGDEG-PWY: superpathway of L-arginine, putrescine, and 4-aminobutanoate degradation	PWY-5154: L-arginine biosynthesis III (via N-acetyl-L-citrulline)	-0.116507	0.0125716	0.142122	-	-0.115602	-0.159079	0.644191	0.939133	-0.11898	-0.120094	0.991522	0.999928	-0.0825981	-0.175494	0.326788	0.885739	-0.118536	-0.123332	0.963167	0.998817	-0.122676	-0.117216	0.961722	0.998017
ARGDEG-PWY: superpathway of L-arginine, putrescine, and 4-aminobutanoate degradation_with_PWY-5177: glutaryl-CoA degradation	ARGDEG-PWY: superpathway of L-arginine, putrescine, and 4-aminobutanoate degradation	PWY-5177: glutaryl-CoA degradation	-0.275068	0	0.00628009	-	-0.246053	-0.282363	0.69214	0.94879	-0.235172	-0.363459	0.197024	0.999928	-0.326748	-0.21523	0.225445	0.843694	-0.330126	-0.166646	0.109064	0.60259	-0.248655	-0.35215	0.337787	0.955319
ARGDEG-PWY: superpathway of L-arginine, putrescine, and 4-aminobutanoate degradation_with_PWY-5188: tetrapyrrole biosynthesis I (from glutamate)	ARGDEG-PWY: superpathway of L-arginine, putrescine, and 4-aminobutanoate degradation	PWY-5188: tetrapyrrole biosynthesis I (from glutamate)	-0.267849	0	0.00578602	-	-0.247675	-0.289958	0.644342	0.939162	-0.281876	-0.241018	0.6893	0.999928	-0.271906	-0.288707	0.85481	0.987192	-0.274937	-0.256428	0.854581	0.987729	-0.256938	-0.338378	0.452408	0.968791
ARGDEG-PWY: superpathway of L-arginine, putrescine, and 4-aminobutanoate degradation_with_PWY-5198: factor 420 biosynthesis	ARGDEG-PWY: superpathway of L-arginine, putrescine, and 4-aminobutanoate degradation	PWY-5198: factor 420 biosynthesis	-0.118957	0.0107661	0.661615	-	-0.12587	-0.114294	0.902298	0.987326	-0.122142	-0.108273	0.894851	0.999928	-0.0994452	-0.0984396	0.991571	0.999108	-0.117948	-0.128487	0.919124	0.994623	-0.101284	-0.16892	0.549907	0.97585
ARGDEG-PWY: superpathway of L-arginine, putrescine, and 4-aminobutanoate degradation_with_PWY-5347: superpathway of L-methionine biosynthesis (transsulfuration)	ARGDEG-PWY: superpathway of L-arginine, putrescine, and 4-aminobutanoate degradation	PWY-5347: superpathway of L-methionine biosynthesis (transsulfuration)	-0.347689	0	0.00402671	-	-0.337971	-0.346771	0.921494	0.989505	-0.320538	-0.425699	0.276677	0.999928	-0.353926	-0.306314	0.598048	0.95623	-0.32785	-0.375478	0.625085	0.958826	-0.323082	-0.398301	0.476897	0.972677
ARGDEG-PWY: superpathway of L-arginine, putrescine, and 4-aminobutanoate degradation_with_PWY-5367: petroselinate biosynthesis	ARGDEG-PWY: superpathway of L-arginine, putrescine, and 4-aminobutanoate degradation	PWY-5367: petroselinate biosynthesis	-0.16585	0.000322787	0.0968327	-	-0.0717373	-0.226385	0.0994561	0.535953	-0.148551	-0.179637	0.765039	0.999928	-0.109042	-0.209938	0.284542	0.867132	-0.161791	-0.166549	0.963226	0.998817	-0.141217	-0.230523	0.424652	0.968011
ARGDEG-PWY: superpathway of L-arginine, putrescine, and 4-aminobutanoate degradation_with_PWY-561: superpathway of glyoxylate cycle and fatty acid degradation	ARGDEG-PWY: superpathway of L-arginine, putrescine, and 4-aminobutanoate degradation	PWY-561: superpathway of glyoxylate cycle and fatty acid degradation	0.334673	0	0.00915789	-	0.335834	0.332459	0.96993	0.997059	0.312312	0.337571	0.799852	0.999928	0.331268	0.316605	0.871308	0.987929	0.302761	0.425775	0.200156	0.750546	0.303697	0.365305	0.565282	0.977954
ARGDEG-PWY: superpathway of L-arginine, putrescine, and 4-aminobutanoate degradation_with_PWY-5659: GDP-mannose biosynthesis	ARGDEG-PWY: superpathway of L-arginine, putrescine, and 4-aminobutanoate degradation	PWY-5659: GDP-mannose biosynthesis	-0.273982	0	0.0107524	-	-0.247539	-0.294574	0.607383	0.929692	-0.285185	-0.310278	0.803005	0.999928	-0.327273	-0.219463	0.240959	0.852532	-0.28676	-0.296386	0.923319	0.994862	-0.254997	-0.365801	0.30246	0.944261
ARGDEG-PWY: superpathway of L-arginine, putrescine, and 4-aminobutanoate degradation_with_PWY-5667: CDP-diacylglycerol biosynthesis I	ARGDEG-PWY: superpathway of L-arginine, putrescine, and 4-aminobutanoate degradation	PWY-5667: CDP-diacylglycerol biosynthesis I	-0.286086	0	0.00431706	-	-0.263879	-0.327576	0.483394	0.890346	-0.292271	-0.29317	0.992899	0.999928	-0.320308	-0.26546	0.548743	0.946436	-0.319012	-0.250251	0.494878	0.925846	-0.276114	-0.364956	0.407896	0.964628
ARGDEG-PWY: superpathway of L-arginine, putrescine, and 4-aminobutanoate degradation_with_PWY-5676: acetyl-CoA fermentation to butanoate II	ARGDEG-PWY: superpathway of L-arginine, putrescine, and 4-aminobutanoate degradation	PWY-5676: acetyl-CoA fermentation to butanoate II	-0.132564	0.0043591	0.266722	-	-0.116452	-0.0928812	0.802941	0.969773	-0.1532	-0.0413425	0.287756	0.999928	-0.168802	-0.067713	0.286753	0.867867	-0.118901	-0.132537	0.895439	0.991853	-0.141927	-0.0452646	0.397461	0.964328
ARGDEG-PWY: superpathway of L-arginine, putrescine, and 4-aminobutanoate degradation_with_PWY-5686: UMP biosynthesis	ARGDEG-PWY: superpathway of L-arginine, putrescine, and 4-aminobutanoate degradation	PWY-5686: UMP biosynthesis	-0.342159	0	0.00257897	-	-0.327698	-0.383285	0.532031	0.908067	-0.340246	-0.353687	0.891893	0.999928	-0.358469	-0.329692	0.748714	0.976728	-0.340417	-0.361936	0.825767	0.984894	-0.319437	-0.438663	0.252004	0.929149
ARGDEG-PWY: superpathway of L-arginine, putrescine, and 4-aminobutanoate degradation_with_PWY-5695: urate biosynthesis/inosine 5'-phosphate degradation	ARGDEG-PWY: superpathway of L-arginine, putrescine, and 4-aminobutanoate degradation	PWY-5695: urate biosynthesis/inosine 5'-phosphate degradation	-0.267792	0	0.00775509	-	-0.269968	-0.30691	0.684939	0.947665	-0.255453	-0.293184	0.709367	0.999928	-0.251143	-0.298165	0.60899	0.95761	-0.270817	-0.291027	0.840245	0.986194	-0.256876	-0.351123	0.382657	0.964328
ARGDEG-PWY: superpathway of L-arginine, putrescine, and 4-aminobutanoate degradation_with_PWY-5705: allantoin degradation to glyoxylate III	ARGDEG-PWY: superpathway of L-arginine, putrescine, and 4-aminobutanoate degradation	PWY-5705: allantoin degradation to glyoxylate III	0.325551	0	0.0144177	-	0.289174	0.333474	0.62407	0.934067	0.321724	0.360632	0.693899	0.999928	0.301364	0.297109	0.96282	0.996692	0.313658	0.339882	0.790362	0.98366	0.336619	0.305193	0.772811	0.986971
ARGDEG-PWY: superpathway of L-arginine, putrescine, and 4-aminobutanoate degradation_with_PWY-5723: Rubisco shunt	ARGDEG-PWY: superpathway of L-arginine, putrescine, and 4-aminobutanoate degradation	PWY-5723: Rubisco shunt	0.289461	0	0.0283376	-	0.26647	0.296945	0.73833	0.960034	0.2832	0.293715	0.917099	0.999928	0.28215	0.304036	0.810842	0.983166	0.30004	0.306997	0.944325	0.995968	0.279485	0.350157	0.512261	0.974294
ARGDEG-PWY: superpathway of L-arginine, putrescine, and 4-aminobutanoate degradation_with_PWY-5791: 1,4-dihydroxy-2-naphthoate biosynthesis II (plants)	ARGDEG-PWY: superpathway of L-arginine, putrescine, and 4-aminobutanoate degradation	PWY-5791: 1,4-dihydroxy-2-naphthoate biosynthesis II (plants)	0.192362	3.15353e-05	0.0327783	-	0.159799	0.22075	0.51372	0.901206	0.172109	0.281231	0.284711	0.999928	0.181364	0.172383	0.924011	0.992272	0.208226	0.187116	0.83708	0.985779	0.162268	0.299004	0.214119	0.911487
ARGDEG-PWY: superpathway of L-arginine, putrescine, and 4-aminobutanoate degradation_with_PWY-5837: 1,4-dihydroxy-2-naphthoate biosynthesis I	ARGDEG-PWY: superpathway of L-arginine, putrescine, and 4-aminobutanoate degradation	PWY-5837: 1,4-dihydroxy-2-naphthoate biosynthesis I	0.194963	2.50627e-05	0.0300158	-	0.162665	0.209997	0.612309	0.931605	0.170851	0.289808	0.242622	0.999928	0.17651	0.183247	0.94292	0.994139	0.20555	0.175952	0.77348	0.982162	0.158588	0.290932	0.230223	0.919334
ARGDEG-PWY: superpathway of L-arginine, putrescine, and 4-aminobutanoate degradation_with_PWY-5838: superpathway of menaquinol-8 biosynthesis I	ARGDEG-PWY: superpathway of L-arginine, putrescine, and 4-aminobutanoate degradation	PWY-5838: superpathway of menaquinol-8 biosynthesis I	0.296949	0	0.0178246	-	0.274263	0.292307	0.843083	0.97722	0.288787	0.316226	0.784635	0.999928	0.31129	0.280704	0.737852	0.976013	0.28975	0.293835	0.967432	0.999141	0.267865	0.357735	0.403845	0.964446
ARGDEG-PWY: superpathway of L-arginine, putrescine, and 4-aminobutanoate degradation_with_PWY-5840: superpathway of menaquinol-7 biosynthesis	ARGDEG-PWY: superpathway of L-arginine, putrescine, and 4-aminobutanoate degradation	PWY-5840: superpathway of menaquinol-7 biosynthesis	0.163248	0.000408054	0.0553794	-	0.121737	0.185464	0.497429	0.896705	0.179115	0.219481	0.695795	0.999928	0.141472	0.165517	0.799185	0.981543	0.195148	0.156964	0.711224	0.97199	0.160586	0.255819	0.391816	0.964328
ARGDEG-PWY: superpathway of L-arginine, putrescine, and 4-aminobutanoate degradation_with_PWY-5845: superpathway of menaquinol-9 biosynthesis	ARGDEG-PWY: superpathway of L-arginine, putrescine, and 4-aminobutanoate degradation	PWY-5845: superpathway of menaquinol-9 biosynthesis	0.305525	0	0.0229613	-	0.318416	0.302157	0.857056	0.979571	0.311662	0.345311	0.734988	0.999928	0.334167	0.245446	0.332329	0.888467	0.311427	0.320177	0.929708	0.994915	0.268255	0.406505	0.191388	0.900987
ARGDEG-PWY: superpathway of L-arginine, putrescine, and 4-aminobutanoate degradation_with_PWY-5850: superpathway of menaquinol-6 biosynthesis I	ARGDEG-PWY: superpathway of L-arginine, putrescine, and 4-aminobutanoate degradation	PWY-5850: superpathway of menaquinol-6 biosynthesis I	0.30309	0	0.024796	-	0.304695	0.306979	0.979857	0.997838	0.28641	0.343668	0.56562	0.999928	0.326159	0.249141	0.400438	0.904433	0.306158	0.308166	0.983908	0.999455	0.281474	0.417944	0.194794	0.902945
ARGDEG-PWY: superpathway of L-arginine, putrescine, and 4-aminobutanoate degradation_with_PWY-5855: ubiquinol-7 biosynthesis (prokaryotic)	ARGDEG-PWY: superpathway of L-arginine, putrescine, and 4-aminobutanoate degradation	PWY-5855: ubiquinol-7 biosynthesis (prokaryotic)	0.33089	0	0.0133984	-	0.348325	0.328022	0.820218	0.97275	0.305422	0.402066	0.322333	0.999928	0.359003	0.301832	0.526617	0.941573	0.34697	0.30383	0.663878	0.9661	0.297672	0.408442	0.293897	0.943331
ARGDEG-PWY: superpathway of L-arginine, putrescine, and 4-aminobutanoate degradation_with_PWY-5856: ubiquinol-9 biosynthesis (prokaryotic)	ARGDEG-PWY: superpathway of L-arginine, putrescine, and 4-aminobutanoate degradation	PWY-5856: ubiquinol-9 biosynthesis (prokaryotic)	0.333285	0	0.0219205	-	0.350225	0.308582	0.64191	0.937875	0.302212	0.42008	0.224504	0.999928	0.341237	0.296556	0.62219	0.9602	0.344555	0.321677	0.816961	0.984547	0.299899	0.397812	0.355385	0.959043
ARGDEG-PWY: superpathway of L-arginine, putrescine, and 4-aminobutanoate degradation_with_PWY-5857: ubiquinol-10 biosynthesis (prokaryotic)	ARGDEG-PWY: superpathway of L-arginine, putrescine, and 4-aminobutanoate degradation	PWY-5857: ubiquinol-10 biosynthesis (prokaryotic)	0.33064	0	0.0168395	-	0.351913	0.31169	0.653031	0.941064	0.277979	0.398156	0.22014	0.999928	0.359644	0.324364	0.694756	0.973568	0.334548	0.33411	0.996452	0.999954	0.291736	0.421491	0.216706	0.913615
ARGDEG-PWY: superpathway of L-arginine, putrescine, and 4-aminobutanoate degradation_with_PWY-5860: superpathway of demethylmenaquinol-6 biosynthesis I	ARGDEG-PWY: superpathway of L-arginine, putrescine, and 4-aminobutanoate degradation	PWY-5860: superpathway of demethylmenaquinol-6 biosynthesis I	0.313666	0	0.0157745	-	0.314252	0.291427	0.800823	0.969516	0.307392	0.345281	0.703196	0.999928	0.336671	0.247258	0.328239	0.88664	0.313093	0.299062	0.8881	0.991312	0.27334	0.414516	0.180662	0.896055
ARGDEG-PWY: superpathway of L-arginine, putrescine, and 4-aminobutanoate degradation_with_PWY-5861: superpathway of demethylmenaquinol-8 biosynthesis	ARGDEG-PWY: superpathway of L-arginine, putrescine, and 4-aminobutanoate degradation	PWY-5861: superpathway of demethylmenaquinol-8 biosynthesis	0.305511	0	0.016638	-	0.300935	0.315298	0.87379	0.982352	0.298306	0.339149	0.682051	0.999928	0.308573	0.286537	0.809362	0.982934	0.307446	0.291315	0.871789	0.989496	0.279235	0.385128	0.320454	0.949474
ARGDEG-PWY: superpathway of L-arginine, putrescine, and 4-aminobutanoate degradation_with_PWY-5862: superpathway of demethylmenaquinol-9 biosynthesis	ARGDEG-PWY: superpathway of L-arginine, putrescine, and 4-aminobutanoate degradation	PWY-5862: superpathway of demethylmenaquinol-9 biosynthesis	0.306021	0	0.0225377	-	0.327448	0.309592	0.842731	0.97722	0.306442	0.347305	0.68098	0.999928	0.327936	0.265176	0.492079	0.929651	0.315317	0.303954	0.909142	0.993761	0.273864	0.406717	0.209105	0.909508
ARGDEG-PWY: superpathway of L-arginine, putrescine, and 4-aminobutanoate degradation_with_PWY-5863: superpathway of phylloquinol biosynthesis	ARGDEG-PWY: superpathway of L-arginine, putrescine, and 4-aminobutanoate degradation	PWY-5863: superpathway of phylloquinol biosynthesis	0.181454	8.67516e-05	0.0359579	-	0.149896	0.203979	0.563221	0.91817	0.172113	0.222343	0.626511	0.999928	0.176806	0.170769	0.9489	0.994381	0.193411	0.168509	0.808967	0.984547	0.148647	0.298319	0.174147	0.894317
ARGDEG-PWY: superpathway of L-arginine, putrescine, and 4-aminobutanoate degradation_with_PWY-5896: superpathway of menaquinol-10 biosynthesis	ARGDEG-PWY: superpathway of L-arginine, putrescine, and 4-aminobutanoate degradation	PWY-5896: superpathway of menaquinol-10 biosynthesis	0.316482	0	0.0225372	-	0.328949	0.28811	0.650828	0.940536	0.304923	0.332126	0.785262	0.999928	0.321491	0.251503	0.44502	0.918924	0.300971	0.300789	0.998547	0.999954	0.265071	0.383145	0.268699	0.935631
ARGDEG-PWY: superpathway of L-arginine, putrescine, and 4-aminobutanoate degradation_with_PWY-5897: superpathway of menaquinol-11 biosynthesis	ARGDEG-PWY: superpathway of L-arginine, putrescine, and 4-aminobutanoate degradation	PWY-5897: superpathway of menaquinol-11 biosynthesis	0.141893	0.00224159	0.0808873	-	0.097355	0.173765	0.417049	0.858715	0.140145	0.209123	0.505453	0.999928	0.132389	0.156748	0.796882	0.981276	0.161025	0.151395	0.925783	0.994915	0.125468	0.244566	0.28586	0.940485
ARGDEG-PWY: superpathway of L-arginine, putrescine, and 4-aminobutanoate degradation_with_PWY-5898: superpathway of menaquinol-12 biosynthesis	ARGDEG-PWY: superpathway of L-arginine, putrescine, and 4-aminobutanoate degradation	PWY-5898: superpathway of menaquinol-12 biosynthesis	0.15337	0.000904699	0.0708118	-	0.110667	0.176645	0.483001	0.889987	0.137313	0.19706	0.56485	0.999928	0.12695	0.160037	0.726664	0.97542	0.1533	0.149308	0.969208	0.999141	0.127293	0.237194	0.325411	0.951382
ARGDEG-PWY: superpathway of L-arginine, putrescine, and 4-aminobutanoate degradation_with_PWY-5899: superpathway of menaquinol-13 biosynthesis	ARGDEG-PWY: superpathway of L-arginine, putrescine, and 4-aminobutanoate degradation	PWY-5899: superpathway of menaquinol-13 biosynthesis	0.145543	0.00168556	0.0633871	-	0.0979712	0.179051	0.388956	0.844665	0.132742	0.216963	0.415675	0.999928	0.131719	0.156328	0.794865	0.980902	0.152867	0.144179	0.933101	0.995166	0.118942	0.257516	0.213136	0.91145
ARGDEG-PWY: superpathway of L-arginine, putrescine, and 4-aminobutanoate degradation_with_PWY-5913: TCA cycle VI (obligate autotrophs)	ARGDEG-PWY: superpathway of L-arginine, putrescine, and 4-aminobutanoate degradation	PWY-5913: TCA cycle VI (obligate autotrophs)	-0.0926456	0.0488885	0.83535	-	-0.104926	-0.0870864	0.850337	0.978577	-0.142472	-0.049923	0.379144	0.999928	-0.129718	-0.0767893	0.57795	0.95314	-0.118621	-0.0439953	0.474542	0.91953	-0.093109	-0.110651	0.877598	0.995357
ARGDEG-PWY: superpathway of L-arginine, putrescine, and 4-aminobutanoate degradation_with_PWY-5918: superpathay of heme biosynthesis from glutamate	ARGDEG-PWY: superpathway of L-arginine, putrescine, and 4-aminobutanoate degradation	PWY-5918: superpathay of heme biosynthesis from glutamate	0.111242	0.0172946	0.0950878	-	0.0837343	0.10059	0.858596	0.979782	0.0897982	0.161974	0.489523	0.999928	0.0892043	0.0816564	0.936882	0.993541	0.0858914	0.133483	0.646706	0.963382	0.0800585	0.170844	0.422298	0.968011
ARGDEG-PWY: superpathway of L-arginine, putrescine, and 4-aminobutanoate degradation_with_PWY-5973: cis-vaccenate biosynthesis	ARGDEG-PWY: superpathway of L-arginine, putrescine, and 4-aminobutanoate degradation	PWY-5973: cis-vaccenate biosynthesis	-0.304921	0	0.00477923	-	-0.326329	-0.315398	0.903278	0.987362	-0.274145	-0.423799	0.123388	0.999928	-0.336176	-0.289241	0.60551	0.956992	-0.302374	-0.346862	0.651688	0.96363	-0.259934	-0.456637	0.0578431	0.819368
ARGDEG-PWY: superpathway of L-arginine, putrescine, and 4-aminobutanoate degradation_with_PWY-5989: stearate biosynthesis II (bacteria and plants)	ARGDEG-PWY: superpathway of L-arginine, putrescine, and 4-aminobutanoate degradation	PWY-5989: stearate biosynthesis II (bacteria and plants)	-0.129627	0.00533499	0.433187	-	-0.0494911	-0.173421	0.189037	0.670376	-0.117995	-0.0472644	0.501875	0.999928	-0.0767394	-0.142499	0.488897	0.928896	-0.121272	-0.12755	0.951764	0.996601	-0.122513	-0.149926	0.808905	0.990249
ARGDEG-PWY: superpathway of L-arginine, putrescine, and 4-aminobutanoate degradation_with_PWY-6121: 5-aminoimidazole ribonucleotide biosynthesis I	ARGDEG-PWY: superpathway of L-arginine, putrescine, and 4-aminobutanoate degradation	PWY-6121: 5-aminoimidazole ribonucleotide biosynthesis I	-0.334525	0	0.00279167	-	-0.345796	-0.355345	0.914567	0.98861	-0.332077	-0.317935	0.887533	0.999928	-0.338906	-0.310114	0.750367	0.976776	-0.323047	-0.367015	0.652931	0.963631	-0.312061	-0.403943	0.384284	0.964328
ARGDEG-PWY: superpathway of L-arginine, putrescine, and 4-aminobutanoate degradation_with_PWY-6122: 5-aminoimidazole ribonucleotide biosynthesis II	ARGDEG-PWY: superpathway of L-arginine, putrescine, and 4-aminobutanoate degradation	PWY-6122: 5-aminoimidazole ribonucleotide biosynthesis II	-0.338232	0	0.0026955	-	-0.347829	-0.35383	0.946239	0.992435	-0.335245	-0.305627	0.767739	0.999928	-0.338512	-0.312618	0.7747	0.979952	-0.324022	-0.362993	0.690532	0.969393	-0.31406	-0.402592	0.402038	0.964446
ARGDEG-PWY: superpathway of L-arginine, putrescine, and 4-aminobutanoate degradation_with_PWY-6123: inosine-5'-phosphate biosynthesis I	ARGDEG-PWY: superpathway of L-arginine, putrescine, and 4-aminobutanoate degradation	PWY-6123: inosine-5'-phosphate biosynthesis I	-0.279389	0	0.00868718	-	-0.266166	-0.281933	0.863047	0.980268	-0.264789	-0.28704	0.826173	0.999928	-0.199102	-0.318501	0.195116	0.828709	-0.219777	-0.387441	0.0869873	0.552628	-0.245058	-0.332066	0.423287	0.968011
ARGDEG-PWY: superpathway of L-arginine, putrescine, and 4-aminobutanoate degradation_with_PWY-6124: inosine-5'-phosphate biosynthesis II	ARGDEG-PWY: superpathway of L-arginine, putrescine, and 4-aminobutanoate degradation	PWY-6124: inosine-5'-phosphate biosynthesis II	-0.266371	0	0.0114335	-	-0.248646	-0.272094	0.798347	0.969177	-0.257764	-0.268365	0.917054	0.999928	-0.19248	-0.298463	0.252092	0.855982	-0.204569	-0.373845	0.0856411	0.548852	-0.231251	-0.295311	0.559786	0.977166
ARGDEG-PWY: superpathway of L-arginine, putrescine, and 4-aminobutanoate degradation_with_PWY-6125: superpathway of guanosine nucleotides de novo biosynthesis II	ARGDEG-PWY: superpathway of L-arginine, putrescine, and 4-aminobutanoate degradation	PWY-6125: superpathway of guanosine nucleotides de novo biosynthesis II	-0.244705	0	0.0224715	-	-0.284147	-0.227743	0.538336	0.910065	-0.236944	-0.243998	0.945105	0.999928	-0.208071	-0.243488	0.703817	0.973578	-0.225117	-0.303819	0.432557	0.906238	-0.227473	-0.313008	0.4341	0.968011
ARGDEG-PWY: superpathway of L-arginine, putrescine, and 4-aminobutanoate degradation_with_PWY-6126: superpathway of adenosine nucleotides de novo biosynthesis II	ARGDEG-PWY: superpathway of L-arginine, putrescine, and 4-aminobutanoate degradation	PWY-6126: superpathway of adenosine nucleotides de novo biosynthesis II	-0.266765	0	0.00825321	-	-0.29138	-0.264338	0.766805	0.965123	-0.271483	-0.24954	0.829833	0.999928	-0.231138	-0.269603	0.677776	0.971328	-0.256292	-0.312476	0.57364	0.948389	-0.249746	-0.346614	0.370438	0.96173
ARGDEG-PWY: superpathway of L-arginine, putrescine, and 4-aminobutanoate degradation_with_PWY-6151: S-adenosyl-L-methionine cycle I	ARGDEG-PWY: superpathway of L-arginine, putrescine, and 4-aminobutanoate degradation	PWY-6151: S-adenosyl-L-methionine cycle I	-0.33285	0	0.00264788	-	-0.332758	-0.359043	0.768297	0.965369	-0.323928	-0.353519	0.765142	0.999928	-0.329564	-0.328772	0.993001	0.999108	-0.315424	-0.373221	0.553946	0.944346	-0.310049	-0.407577	0.355156	0.959043
ARGDEG-PWY: superpathway of L-arginine, putrescine, and 4-aminobutanoate degradation_with_PWY-6163: chorismate biosynthesis from 3-dehydroquinate	ARGDEG-PWY: superpathway of L-arginine, putrescine, and 4-aminobutanoate degradation	PWY-6163: chorismate biosynthesis from 3-dehydroquinate	-0.330944	0	0.00293378	-	-0.333469	-0.35865	0.777739	0.966851	-0.327838	-0.331121	0.973721	0.999928	-0.363546	-0.294587	0.445212	0.918924	-0.333047	-0.340852	0.936802	0.995166	-0.302276	-0.40438	0.333893	0.953895
ARGDEG-PWY: superpathway of L-arginine, putrescine, and 4-aminobutanoate degradation_with_PWY-6167: flavin biosynthesis II (archaea)	ARGDEG-PWY: superpathway of L-arginine, putrescine, and 4-aminobutanoate degradation	PWY-6167: flavin biosynthesis II (archaea)	-0.13154	0.00467627	0.470924	-	-0.112609	-0.106591	0.949178	0.993065	-0.127553	-0.125677	0.985711	0.999928	-0.0927509	-0.0891029	0.969455	0.997325	-0.0928273	-0.174385	0.429922	0.90506	-0.117247	-0.151498	0.762507	0.985646
ARGDEG-PWY: superpathway of L-arginine, putrescine, and 4-aminobutanoate degradation_with_PWY-6168: flavin biosynthesis III (fungi)	ARGDEG-PWY: superpathway of L-arginine, putrescine, and 4-aminobutanoate degradation	PWY-6168: flavin biosynthesis III (fungi)	-0.224047	0	0.0211655	-	-0.231935	-0.225059	0.94073	0.992091	-0.211265	-0.274802	0.53313	0.999928	-0.249529	-0.192782	0.542967	0.944915	-0.243503	-0.192686	0.619548	0.958467	-0.203279	-0.273776	0.523776	0.975204
ARGDEG-PWY: superpathway of L-arginine, putrescine, and 4-aminobutanoate degradation_with_PWY-6174: mevalonate pathway II (archaea)	ARGDEG-PWY: superpathway of L-arginine, putrescine, and 4-aminobutanoate degradation	PWY-6174: mevalonate pathway II (archaea)	-0.0975365	0.0377589	0.860064	-	-0.0663213	-0.0899121	0.803326	0.969773	-0.127388	-0.0242128	0.327457	0.999928	-0.0749741	-0.131957	0.549038	0.946436	-0.0562982	-0.144374	0.396037	0.894298	-0.0969781	-0.0955839	0.990245	0.999301
ARGDEG-PWY: superpathway of L-arginine, putrescine, and 4-aminobutanoate degradation_with_PWY-621: sucrose degradation III (sucrose invertase)	ARGDEG-PWY: superpathway of L-arginine, putrescine, and 4-aminobutanoate degradation	PWY-621: sucrose degradation III (sucrose invertase)	-0.318385	0	0.00464442	-	-0.259538	-0.343605	0.354184	0.822443	-0.300643	-0.330533	0.764838	0.999928	-0.299212	-0.320072	0.818573	0.984487	-0.296304	-0.341409	0.647867	0.963393	-0.277667	-0.386628	0.306418	0.944261
ARGDEG-PWY: superpathway of L-arginine, putrescine, and 4-aminobutanoate degradation_with_PWY-6270: isoprene biosynthesis I	ARGDEG-PWY: superpathway of L-arginine, putrescine, and 4-aminobutanoate degradation	PWY-6270: isoprene biosynthesis I	-0.150704	0.00112268	0.500396	-	-0.219603	-0.0878486	0.158706	0.628344	-0.145515	-0.187591	0.685525	0.999928	-0.211623	-0.0824109	0.171359	0.8143	-0.119589	-0.224081	0.307854	0.848523	-0.142164	-0.192668	0.653796	0.981695
ARGDEG-PWY: superpathway of L-arginine, putrescine, and 4-aminobutanoate degradation_with_PWY-6277: superpathway of 5-aminoimidazole ribonucleotide biosynthesis	ARGDEG-PWY: superpathway of L-arginine, putrescine, and 4-aminobutanoate degradation	PWY-6277: superpathway of 5-aminoimidazole ribonucleotide biosynthesis	-0.339474	0	0.00269095	-	-0.349048	-0.356221	0.935713	0.991477	-0.337128	-0.309385	0.781818	0.999928	-0.340562	-0.310585	0.74036	0.976013	-0.325682	-0.366397	0.67707	0.967408	-0.314617	-0.402126	0.407561	0.964468
ARGDEG-PWY: superpathway of L-arginine, putrescine, and 4-aminobutanoate degradation_with_PWY-6282: palmitoleate biosynthesis I (from (5Z)-dodec-5-enoate)	ARGDEG-PWY: superpathway of L-arginine, putrescine, and 4-aminobutanoate degradation	PWY-6282: palmitoleate biosynthesis I (from (5Z)-dodec-5-enoate)	0.125138	0.00720211	0.145332	-	0.107379	0.167965	0.519819	0.903719	0.11488	0.186992	0.488164	0.999928	0.121834	0.166191	0.639246	0.964144	0.149321	0.113596	0.730762	0.976072	0.121398	0.163146	0.712183	0.984487
ARGDEG-PWY: superpathway of L-arginine, putrescine, and 4-aminobutanoate degradation_with_PWY-6305: putrescine biosynthesis IV	ARGDEG-PWY: superpathway of L-arginine, putrescine, and 4-aminobutanoate degradation	PWY-6305: putrescine biosynthesis IV	-0.235011	0	0.0213832	-	-0.186026	-0.262689	0.408095	0.854152	-0.203894	-0.314164	0.275071	0.999928	-0.233221	-0.259463	0.777092	0.980042	-0.290025	-0.162267	0.212293	0.765282	-0.254803	-0.205777	0.66114	0.981991
ARGDEG-PWY: superpathway of L-arginine, putrescine, and 4-aminobutanoate degradation_with_PWY-6317: galactose degradation I (Leloir pathway)	ARGDEG-PWY: superpathway of L-arginine, putrescine, and 4-aminobutanoate degradation	PWY-6317: galactose degradation I (Leloir pathway)	-0.29689	0	0.00399117	-	-0.281136	-0.322869	0.645307	0.939496	-0.286226	-0.330914	0.655049	0.999928	-0.29846	-0.29292	0.95166	0.994381	-0.284944	-0.35388	0.484021	0.922637	-0.278846	-0.33136	0.628296	0.98123
ARGDEG-PWY: superpathway of L-arginine, putrescine, and 4-aminobutanoate degradation_with_PWY-6385: peptidoglycan biosynthesis III (mycobacteria)	ARGDEG-PWY: superpathway of L-arginine, putrescine, and 4-aminobutanoate degradation	PWY-6385: peptidoglycan biosynthesis III (mycobacteria)	-0.278408	0	0.00919214	-	-0.241484	-0.31586	0.415637	0.858348	-0.25276	-0.333926	0.417868	0.999928	-0.281857	-0.299313	0.848728	0.986891	-0.300356	-0.253686	0.643479	0.962707	-0.252447	-0.394392	0.182181	0.897414
ARGDEG-PWY: superpathway of L-arginine, putrescine, and 4-aminobutanoate degradation_with_PWY-6386: UDP-N-acetylmuramoyl-pentapeptide biosynthesis II (lysine-containing)	ARGDEG-PWY: superpathway of L-arginine, putrescine, and 4-aminobutanoate degradation	PWY-6386: UDP-N-acetylmuramoyl-pentapeptide biosynthesis II (lysine-containing)	-0.317763	0	0.00318576	-	-0.327113	-0.354148	0.762349	0.964761	-0.310313	-0.356074	0.644248	0.999928	-0.324765	-0.312584	0.893143	0.989538	-0.304899	-0.363321	0.551286	0.943905	-0.297163	-0.423498	0.228511	0.918862
ARGDEG-PWY: superpathway of L-arginine, putrescine, and 4-aminobutanoate degradation_with_PWY-6387: UDP-N-acetylmuramoyl-pentapeptide biosynthesis I (meso-diaminopimelate containing)	ARGDEG-PWY: superpathway of L-arginine, putrescine, and 4-aminobutanoate degradation	PWY-6387: UDP-N-acetylmuramoyl-pentapeptide biosynthesis I (meso-diaminopimelate containing)	-0.3175	0	0.00311996	-	-0.317312	-0.358786	0.643175	0.938505	-0.307289	-0.353226	0.643345	0.999928	-0.315659	-0.321477	0.948839	0.994381	-0.306341	-0.360446	0.581361	0.950055	-0.295254	-0.424425	0.218123	0.914831
ARGDEG-PWY: superpathway of L-arginine, putrescine, and 4-aminobutanoate degradation_with_PWY-6507: 4-deoxy-L-threo-hex-4-enopyranuronate degradation	ARGDEG-PWY: superpathway of L-arginine, putrescine, and 4-aminobutanoate degradation	PWY-6507: 4-deoxy-L-threo-hex-4-enopyranuronate degradation	-0.180518	9.18509e-05	0.0313216	-	-0.141171	-0.170702	0.753081	0.962712	-0.167645	-0.185118	0.866385	0.999928	-0.193944	-0.153026	0.664047	0.968833	-0.247038	-0.0923242	0.134771	0.651772	-0.189545	-0.149624	0.724145	0.985413
ARGDEG-PWY: superpathway of L-arginine, putrescine, and 4-aminobutanoate degradation_with_PWY-6519: 8-amino-7-oxononanoate biosynthesis I	ARGDEG-PWY: superpathway of L-arginine, putrescine, and 4-aminobutanoate degradation	PWY-6519: 8-amino-7-oxononanoate biosynthesis I	0.135423	0.00357732	0.112639	-	0.103897	0.172265	0.467626	0.883791	0.139618	0.201565	0.550299	0.999928	0.12783	0.172243	0.638515	0.964017	0.148328	0.171001	0.826075	0.984894	0.129938	0.191582	0.584287	0.979287
ARGDEG-PWY: superpathway of L-arginine, putrescine, and 4-aminobutanoate degradation_with_PWY-6527: stachyose degradation	ARGDEG-PWY: superpathway of L-arginine, putrescine, and 4-aminobutanoate degradation	PWY-6527: stachyose degradation	-0.278237	0	0.00571209	-	-0.272206	-0.287978	0.862756	0.980268	-0.279936	-0.31633	0.717177	0.999928	-0.339492	-0.220768	0.195588	0.828758	-0.308972	-0.234359	0.460665	0.915805	-0.248241	-0.364026	0.281708	0.940185
ARGDEG-PWY: superpathway of L-arginine, putrescine, and 4-aminobutanoate degradation_with_PWY-6545: pyrimidine deoxyribonucleotides de novo biosynthesis III	ARGDEG-PWY: superpathway of L-arginine, putrescine, and 4-aminobutanoate degradation	PWY-6545: pyrimidine deoxyribonucleotides de novo biosynthesis III	-0.267813	0	0.0196209	-	-0.252787	-0.281874	0.750862	0.962079	-0.29521	-0.24459	0.619773	0.999928	-0.316598	-0.229135	0.341725	0.890834	-0.30297	-0.252617	0.617518	0.958246	-0.269143	-0.291396	0.839296	0.992588
ARGDEG-PWY: superpathway of L-arginine, putrescine, and 4-aminobutanoate degradation_with_PWY-6588: pyruvate fermentation to acetone	ARGDEG-PWY: superpathway of L-arginine, putrescine, and 4-aminobutanoate degradation	PWY-6588: pyruvate fermentation to acetone	-0.269207	0	0.0278886	-	-0.241992	-0.246094	0.96449	0.996546	-0.254515	-0.345939	0.359797	0.999928	-0.336102	-0.134859	0.0297277	0.56723	-0.310977	-0.173491	0.178123	0.721445	-0.286072	-0.119348	0.139975	0.873437
ARGDEG-PWY: superpathway of L-arginine, putrescine, and 4-aminobutanoate degradation_with_PWY-6590: superpathway of Clostridium acetobutylicum acidogenic fermentation	ARGDEG-PWY: superpathway of L-arginine, putrescine, and 4-aminobutanoate degradation	PWY-6590: superpathway of Clostridium acetobutylicum acidogenic fermentation	-0.236199	0	0.0758876	-	-0.220812	-0.241221	0.82533	0.974576	-0.265947	-0.16904	0.349206	0.999928	-0.274847	-0.239766	0.704339	0.973578	-0.227756	-0.24564	0.86019	0.988376	-0.232608	-0.21732	0.891172	0.996515
ARGDEG-PWY: superpathway of L-arginine, putrescine, and 4-aminobutanoate degradation_with_PWY-6595: superpathway of guanosine nucleotides degradation (plants)	ARGDEG-PWY: superpathway of L-arginine, putrescine, and 4-aminobutanoate degradation	PWY-6595: superpathway of guanosine nucleotides degradation (plants)	-0.166983	0.000291956	0.138201	-	-0.111149	-0.186773	0.421007	0.860113	-0.0586245	-0.371442	0.00174195	0.351717	-0.0585018	-0.2401	0.0537067	0.649716	-0.151812	-0.25639	0.30397	0.845874	-0.119399	-0.222278	0.358758	0.959925
ARGDEG-PWY: superpathway of L-arginine, putrescine, and 4-aminobutanoate degradation_with_PWY-6606: guanosine nucleotides degradation II	ARGDEG-PWY: superpathway of L-arginine, putrescine, and 4-aminobutanoate degradation	PWY-6606: guanosine nucleotides degradation II	-0.187745	4.72471e-05	0.0886833	-	-0.139344	-0.21827	0.398743	0.848781	-0.0984977	-0.365736	0.00753112	0.530274	-0.0978356	-0.248963	0.107436	0.762542	-0.197129	-0.202735	0.956378	0.997617	-0.174235	-0.187574	0.905682	0.996594
ARGDEG-PWY: superpathway of L-arginine, putrescine, and 4-aminobutanoate degradation_with_PWY-6608: guanosine nucleotides degradation III	ARGDEG-PWY: superpathway of L-arginine, putrescine, and 4-aminobutanoate degradation	PWY-6608: guanosine nucleotides degradation III	-0.142436	0.00215157	0.113631	-	-0.109479	-0.15736	0.611193	0.931065	-0.14961	-0.146518	0.976386	0.999928	-0.173308	-0.104425	0.466991	0.923975	-0.172647	-0.111737	0.557069	0.945466	-0.154354	-0.143829	0.926005	0.996769
ARGDEG-PWY: superpathway of L-arginine, putrescine, and 4-aminobutanoate degradation_with_PWY-6609: adenine and adenosine salvage III	ARGDEG-PWY: superpathway of L-arginine, putrescine, and 4-aminobutanoate degradation	PWY-6609: adenine and adenosine salvage III	-0.322139	0	0.00336344	-	-0.309153	-0.338279	0.746137	0.961466	-0.324163	-0.307188	0.865663	0.999928	-0.29672	-0.336889	0.65781	0.967709	-0.279038	-0.387879	0.264346	0.816427	-0.311676	-0.340186	0.791703	0.988409
ARGDEG-PWY: superpathway of L-arginine, putrescine, and 4-aminobutanoate degradation_with_PWY-6629: superpathway of L-tryptophan biosynthesis	ARGDEG-PWY: superpathway of L-arginine, putrescine, and 4-aminobutanoate degradation	PWY-6629: superpathway of L-tryptophan biosynthesis	0.373673	0	0.0171812	-	0.311893	0.408325	0.277778	0.766162	0.363669	0.42523	0.52252	0.999928	0.365912	0.369826	0.964909	0.997089	0.391806	0.351361	0.678305	0.967626	0.354019	0.417477	0.544484	0.97585
ARGDEG-PWY: superpathway of L-arginine, putrescine, and 4-aminobutanoate degradation_with_PWY-6690: cinnamate and 3-hydroxycinnamate degradation to 2-oxopent-4-enoate	ARGDEG-PWY: superpathway of L-arginine, putrescine, and 4-aminobutanoate degradation	PWY-6690: cinnamate and 3-hydroxycinnamate degradation to 2-oxopent-4-enoate	0.480621	0	0.00388222	-	0.540359	0.460005	0.325672	0.80558	0.482246	0.475882	0.945312	0.999928	0.449862	0.491695	0.619838	0.959209	0.461332	0.468008	0.942495	0.995968	0.447749	0.480859	0.742656	0.985413
ARGDEG-PWY: superpathway of L-arginine, putrescine, and 4-aminobutanoate degradation_with_PWY-6700: queuosine biosynthesis	ARGDEG-PWY: superpathway of L-arginine, putrescine, and 4-aminobutanoate degradation	PWY-6700: queuosine biosynthesis	-0.310946	0	0.00900231	-	-0.328092	-0.316022	0.893198	0.986114	-0.308252	-0.329241	0.833582	0.999928	-0.32917	-0.299839	0.746728	0.976728	-0.309452	-0.318959	0.923688	0.994862	-0.281763	-0.39185	0.300411	0.944101
ARGDEG-PWY: superpathway of L-arginine, putrescine, and 4-aminobutanoate degradation_with_PWY-6703: preQ0 biosynthesis	ARGDEG-PWY: superpathway of L-arginine, putrescine, and 4-aminobutanoate degradation	PWY-6703: preQ0 biosynthesis	-0.294988	0	0.0091073	-	-0.307313	-0.304706	0.977006	0.997647	-0.273409	-0.354413	0.415329	0.999928	-0.281815	-0.307572	0.778069	0.980042	-0.28681	-0.337489	0.608529	0.956883	-0.263292	-0.375086	0.2964	0.943618
ARGDEG-PWY: superpathway of L-arginine, putrescine, and 4-aminobutanoate degradation_with_PWY-6708: ubiquinol-8 biosynthesis (prokaryotic)	ARGDEG-PWY: superpathway of L-arginine, putrescine, and 4-aminobutanoate degradation	PWY-6708: ubiquinol-8 biosynthesis (prokaryotic)	0.329444	0	0.0140175	-	0.314839	0.324448	0.915017	0.98861	0.291391	0.424893	0.168528	0.999928	0.345325	0.295238	0.580498	0.954285	0.352723	0.323128	0.764342	0.981153	0.30429	0.419068	0.274549	0.938551
ARGDEG-PWY: superpathway of L-arginine, putrescine, and 4-aminobutanoate degradation_with_PWY-6737: starch degradation V	ARGDEG-PWY: superpathway of L-arginine, putrescine, and 4-aminobutanoate degradation	PWY-6737: starch degradation V	-0.297039	0	0.00354133	-	-0.279158	-0.322509	0.6327	0.936782	-0.291006	-0.325549	0.730129	0.999928	-0.301471	-0.277228	0.791227	0.9809	-0.299005	-0.322892	0.809786	0.984547	-0.267636	-0.348898	0.451641	0.968791
ARGDEG-PWY: superpathway of L-arginine, putrescine, and 4-aminobutanoate degradation_with_PWY-6803: phosphatidylcholine acyl editing	ARGDEG-PWY: superpathway of L-arginine, putrescine, and 4-aminobutanoate degradation	PWY-6803: phosphatidylcholine acyl editing	0.327696	0	0.01527	-	0.335185	0.331571	0.967806	0.996873	0.321555	0.362876	0.675761	0.999928	0.34662	0.314407	0.721286	0.97542	0.345385	0.31268	0.741303	0.977318	0.304635	0.393554	0.401889	0.964446
ARGDEG-PWY: superpathway of L-arginine, putrescine, and 4-aminobutanoate degradation_with_PWY-6823: molybdenum cofactor biosynthesis	ARGDEG-PWY: superpathway of L-arginine, putrescine, and 4-aminobutanoate degradation	PWY-6823: molybdenum cofactor biosynthesis	0.419575	0	0.00727018	-	0.402009	0.442436	0.639354	0.937671	0.400112	0.474648	0.427334	0.999928	0.421991	0.413599	0.923087	0.992272	0.422797	0.447725	0.790616	0.98366	0.391253	0.451661	0.556988	0.976839
ARGDEG-PWY: superpathway of L-arginine, putrescine, and 4-aminobutanoate degradation_with_PWY-6891: thiazole biosynthesis II (Bacillus)	ARGDEG-PWY: superpathway of L-arginine, putrescine, and 4-aminobutanoate degradation	PWY-6891: thiazole biosynthesis II (Bacillus)	0.315363	0	0.0307885	-	0.333631	0.327372	0.944334	0.992242	0.321112	0.339283	0.855089	0.999928	0.320141	0.321355	0.989314	0.999098	0.317554	0.308737	0.929338	0.994915	0.281517	0.398331	0.270701	0.936695
ARGDEG-PWY: superpathway of L-arginine, putrescine, and 4-aminobutanoate degradation_with_PWY-6892: thiazole biosynthesis I (E. coli)	ARGDEG-PWY: superpathway of L-arginine, putrescine, and 4-aminobutanoate degradation	PWY-6892: thiazole biosynthesis I (E. coli)	0.207476	6.04978e-06	0.0313581	-	0.169343	0.257797	0.340988	0.814369	0.16784	0.274273	0.297594	0.999928	0.168759	0.252253	0.371329	0.895028	0.200425	0.229781	0.773509	0.982162	0.172822	0.321541	0.173831	0.893872
ARGDEG-PWY: superpathway of L-arginine, putrescine, and 4-aminobutanoate degradation_with_PWY-6895: superpathway of thiamin diphosphate biosynthesis II	ARGDEG-PWY: superpathway of L-arginine, putrescine, and 4-aminobutanoate degradation	PWY-6895: superpathway of thiamin diphosphate biosynthesis II	0.277668	0	0.0540511	-	0.226513	0.317028	0.322867	0.80391	0.289691	0.262843	0.79175	0.999928	0.256323	0.309428	0.562448	0.949732	0.263161	0.308752	0.648097	0.963393	0.260501	0.362946	0.340697	0.956198
ARGDEG-PWY: superpathway of L-arginine, putrescine, and 4-aminobutanoate degradation_with_PWY-6897: thiamin salvage II	ARGDEG-PWY: superpathway of L-arginine, putrescine, and 4-aminobutanoate degradation	PWY-6897: thiamin salvage II	-0.266197	0	0.00957504	-	-0.26411	-0.273927	0.914585	0.98861	-0.22018	-0.38171	0.10262	0.972111	-0.272532	-0.267728	0.958397	0.995638	-0.280584	-0.285041	0.964564	0.998976	-0.236628	-0.382697	0.171981	0.893044
ARGDEG-PWY: superpathway of L-arginine, putrescine, and 4-aminobutanoate degradation_with_PWY-6901: superpathway of glucose and xylose degradation	ARGDEG-PWY: superpathway of L-arginine, putrescine, and 4-aminobutanoate degradation	PWY-6901: superpathway of glucose and xylose degradation	-0.126438	0.00659419	0.584091	-	-0.184991	-0.0735762	0.23555	0.723694	-0.120173	-0.182505	0.549215	0.999928	-0.181604	-0.0536743	0.177346	0.818211	-0.106628	-0.171808	0.528142	0.936978	-0.123582	-0.0716732	0.649291	0.981495
ARGDEG-PWY: superpathway of L-arginine, putrescine, and 4-aminobutanoate degradation_with_PWY-6936: seleno-amino acid biosynthesis	ARGDEG-PWY: superpathway of L-arginine, putrescine, and 4-aminobutanoate degradation	PWY-6936: seleno-amino acid biosynthesis	-0.243302	0	0.0375723	-	-0.251864	-0.247813	0.964871	0.996627	-0.260762	-0.249827	0.914774	0.999928	-0.214762	-0.226238	0.902113	0.990208	-0.214165	-0.335923	0.221157	0.777284	-0.217701	-0.36867	0.160458	0.886346
ARGDEG-PWY: superpathway of L-arginine, putrescine, and 4-aminobutanoate degradation_with_PWY-7003: glycerol degradation to butanol	ARGDEG-PWY: superpathway of L-arginine, putrescine, and 4-aminobutanoate degradation	PWY-7003: glycerol degradation to butanol	-0.280145	0	0.0208754	-	-0.288342	-0.256833	0.730048	0.958011	-0.251404	-0.380067	0.192867	0.999928	-0.347765	-0.170702	0.0545639	0.651358	-0.315488	-0.197923	0.247698	0.803257	-0.284904	-0.204711	0.472707	0.971273
ARGDEG-PWY: superpathway of L-arginine, putrescine, and 4-aminobutanoate degradation_with_PWY-7111: pyruvate fermentation to isobutanol (engineered)	ARGDEG-PWY: superpathway of L-arginine, putrescine, and 4-aminobutanoate degradation	PWY-7111: pyruvate fermentation to isobutanol (engineered)	-0.339476	0	0.00263232	-	-0.325299	-0.376477	0.565725	0.918679	-0.342315	-0.33622	0.951107	0.999928	-0.332616	-0.351968	0.829493	0.985487	-0.330954	-0.365285	0.725425	0.974563	-0.323833	-0.422936	0.344012	0.95735
ARGDEG-PWY: superpathway of L-arginine, putrescine, and 4-aminobutanoate degradation_with_PWY-7117: C4 photosynthetic carbon assimilation cycle, PEPCK type	ARGDEG-PWY: superpathway of L-arginine, putrescine, and 4-aminobutanoate degradation	PWY-7117: C4 photosynthetic carbon assimilation cycle, PEPCK type	-0.188763	4.3258e-05	0.207735	-	-0.179605	-0.171167	0.92811	0.990006	-0.215167	-0.164207	0.623827	0.999928	-0.192123	-0.202958	0.90801	0.991159	-0.217663	-0.10638	0.282426	0.83113	-0.166197	-0.218901	0.637989	0.981411
ARGDEG-PWY: superpathway of L-arginine, putrescine, and 4-aminobutanoate degradation_with_PWY-7184: pyrimidine deoxyribonucleotides de novo biosynthesis I	ARGDEG-PWY: superpathway of L-arginine, putrescine, and 4-aminobutanoate degradation	PWY-7184: pyrimidine deoxyribonucleotides de novo biosynthesis I	-0.245202	0	0.027315	-	-0.271764	-0.231188	0.65861	0.942222	-0.242541	-0.232807	0.924436	0.999928	-0.186629	-0.260073	0.430409	0.912425	-0.225807	-0.311488	0.391947	0.892771	-0.225233	-0.333769	0.318116	0.947845
ARGDEG-PWY: superpathway of L-arginine, putrescine, and 4-aminobutanoate degradation_with_PWY-7187: pyrimidine deoxyribonucleotides de novo biosynthesis II	ARGDEG-PWY: superpathway of L-arginine, putrescine, and 4-aminobutanoate degradation	PWY-7187: pyrimidine deoxyribonucleotides de novo biosynthesis II	-0.354991	0	0.00316071	-	-0.365894	-0.359102	0.938839	0.991852	-0.328597	-0.414637	0.375077	0.999928	-0.334459	-0.337047	0.977088	0.998058	-0.341882	-0.364375	0.817854	0.984547	-0.322678	-0.449611	0.22033	0.915467
ARGDEG-PWY: superpathway of L-arginine, putrescine, and 4-aminobutanoate degradation_with_PWY-7196: superpathway of pyrimidine ribonucleosides salvage	ARGDEG-PWY: superpathway of L-arginine, putrescine, and 4-aminobutanoate degradation	PWY-7196: superpathway of pyrimidine ribonucleosides salvage	-0.280341	0	0.0178443	-	-0.279122	-0.273326	0.949372	0.993072	-0.242424	-0.405738	0.0956502	0.959267	-0.356996	-0.174131	0.0466649	0.631812	-0.310648	-0.229943	0.425181	0.903214	-0.269967	-0.313224	0.69173	0.983313
ARGDEG-PWY: superpathway of L-arginine, putrescine, and 4-aminobutanoate degradation_with_PWY-7197: pyrimidine deoxyribonucleotide phosphorylation	ARGDEG-PWY: superpathway of L-arginine, putrescine, and 4-aminobutanoate degradation	PWY-7197: pyrimidine deoxyribonucleotide phosphorylation	-0.225461	0	0.0250509	-	-0.268823	-0.214274	0.553373	0.915289	-0.215736	-0.229865	0.890739	0.999928	-0.157532	-0.241208	0.371441	0.895028	-0.201354	-0.292506	0.365343	0.879338	-0.207748	-0.301553	0.392893	0.964328
ARGDEG-PWY: superpathway of L-arginine, putrescine, and 4-aminobutanoate degradation_with_PWY-7198: pyrimidine deoxyribonucleotides de novo biosynthesis IV	ARGDEG-PWY: superpathway of L-arginine, putrescine, and 4-aminobutanoate degradation	PWY-7198: pyrimidine deoxyribonucleotides de novo biosynthesis IV	-0.106476	0.0229391	0.386416	-	-0.0456299	-0.148961	0.274291	0.76365	-0.0811585	-0.105294	0.818319	0.999928	-0.0897718	-0.140502	0.593276	0.956011	-0.105419	-0.11385	0.93537	0.995166	-0.112341	-0.0413553	0.534698	0.97585
ARGDEG-PWY: superpathway of L-arginine, putrescine, and 4-aminobutanoate degradation_with_PWY-7199: pyrimidine deoxyribonucleosides salvage	ARGDEG-PWY: superpathway of L-arginine, putrescine, and 4-aminobutanoate degradation	PWY-7199: pyrimidine deoxyribonucleosides salvage	-0.293983	0	0.0105992	-	-0.280276	-0.287534	0.936514	0.991565	-0.292865	-0.306104	0.895336	0.999928	-0.253495	-0.29557	0.647219	0.965141	-0.255933	-0.364882	0.268236	0.818816	-0.275256	-0.315537	0.711697	0.984487
ARGDEG-PWY: superpathway of L-arginine, putrescine, and 4-aminobutanoate degradation_with_PWY-7204: pyridoxal 5'-phosphate salvage II (plants)	ARGDEG-PWY: superpathway of L-arginine, putrescine, and 4-aminobutanoate degradation	PWY-7204: pyridoxal 5'-phosphate salvage II (plants)	0.130664	0.004967	0.164404	-	0.140186	0.164748	0.793695	0.968307	0.159167	0.0918955	0.521447	0.999928	0.156976	0.12742	0.754937	0.977171	0.111508	0.224548	0.270048	0.820232	0.135915	0.149633	0.903646	0.996594
ARGDEG-PWY: superpathway of L-arginine, putrescine, and 4-aminobutanoate degradation_with_PWY-7208: superpathway of pyrimidine nucleobases salvage	ARGDEG-PWY: superpathway of L-arginine, putrescine, and 4-aminobutanoate degradation	PWY-7208: superpathway of pyrimidine nucleobases salvage	-0.231076	0	0.0111168	-	-0.267266	-0.238211	0.751727	0.962205	-0.217797	-0.298757	0.42436	0.999928	-0.20427	-0.246082	0.65358	0.9666	-0.219332	-0.289264	0.487236	0.924102	-0.21795	-0.331388	0.297264	0.943618
ARGDEG-PWY: superpathway of L-arginine, putrescine, and 4-aminobutanoate degradation_with_PWY-7210: pyrimidine deoxyribonucleotides biosynthesis from CTP	ARGDEG-PWY: superpathway of L-arginine, putrescine, and 4-aminobutanoate degradation	PWY-7210: pyrimidine deoxyribonucleotides biosynthesis from CTP	-0.112344	0.0161881	0.322454	-	-0.0429338	-0.147441	0.268946	0.758632	-0.10799	-0.101605	0.951525	0.999928	-0.0867323	-0.1495	0.508484	0.935158	-0.11697	-0.117567	0.995421	0.999938	-0.115069	-0.0222987	0.417349	0.967372
ARGDEG-PWY: superpathway of L-arginine, putrescine, and 4-aminobutanoate degradation_with_PWY-7211: superpathway of pyrimidine deoxyribonucleotides de novo biosynthesis	ARGDEG-PWY: superpathway of L-arginine, putrescine, and 4-aminobutanoate degradation	PWY-7211: superpathway of pyrimidine deoxyribonucleotides de novo biosynthesis	-0.28663	0	0.0163944	-	-0.325374	-0.257502	0.453953	0.877984	-0.248979	-0.392994	0.143308	0.999928	-0.405916	-0.132552	0.00277207	0.237761	-0.304077	-0.293242	0.913659	0.994103	-0.263506	-0.331308	0.532312	0.975417
ARGDEG-PWY: superpathway of L-arginine, putrescine, and 4-aminobutanoate degradation_with_PWY-7219: adenosine ribonucleotides de novo biosynthesis	ARGDEG-PWY: superpathway of L-arginine, putrescine, and 4-aminobutanoate degradation	PWY-7219: adenosine ribonucleotides de novo biosynthesis	-0.328209	0	0.0029683	-	-0.301779	-0.36503	0.480835	0.888779	-0.317469	-0.333967	0.868545	0.999928	-0.293331	-0.353118	0.508563	0.935158	-0.298869	-0.380253	0.404293	0.89746	-0.296746	-0.407442	0.294435	0.943331
ARGDEG-PWY: superpathway of L-arginine, putrescine, and 4-aminobutanoate degradation_with_PWY-7220: adenosine deoxyribonucleotides de novo biosynthesis II	ARGDEG-PWY: superpathway of L-arginine, putrescine, and 4-aminobutanoate degradation	PWY-7220: adenosine deoxyribonucleotides de novo biosynthesis II	-0.233101	0	0.0136727	-	-0.277515	-0.21652	0.506753	0.8994	-0.237905	-0.189948	0.642798	0.999928	-0.195779	-0.231632	0.701138	0.973578	-0.217824	-0.282204	0.523166	0.935213	-0.217721	-0.308732	0.406024	0.964446
ARGDEG-PWY: superpathway of L-arginine, putrescine, and 4-aminobutanoate degradation_with_PWY-7221: guanosine ribonucleotides de novo biosynthesis	ARGDEG-PWY: superpathway of L-arginine, putrescine, and 4-aminobutanoate degradation	PWY-7221: guanosine ribonucleotides de novo biosynthesis	-0.310743	0	0.003493	-	-0.29749	-0.353323	0.534876	0.909212	-0.298684	-0.33194	0.73921	0.999928	-0.278934	-0.341121	0.493691	0.930313	-0.28462	-0.36989	0.384378	0.888511	-0.291478	-0.392679	0.34066	0.956198
ARGDEG-PWY: superpathway of L-arginine, putrescine, and 4-aminobutanoate degradation_with_PWY-7222: guanosine deoxyribonucleotides de novo biosynthesis II	ARGDEG-PWY: superpathway of L-arginine, putrescine, and 4-aminobutanoate degradation	PWY-7222: guanosine deoxyribonucleotides de novo biosynthesis II	-0.225943	0	0.0143768	-	-0.274221	-0.215824	0.525291	0.906178	-0.238324	-0.195576	0.679031	0.999928	-0.194349	-0.233704	0.673526	0.971146	-0.213606	-0.279901	0.5112	0.931755	-0.217089	-0.308359	0.404752	0.964446
ARGDEG-PWY: superpathway of L-arginine, putrescine, and 4-aminobutanoate degradation_with_PWY-7228: superpathway of guanosine nucleotides de novo biosynthesis I	ARGDEG-PWY: superpathway of L-arginine, putrescine, and 4-aminobutanoate degradation	PWY-7228: superpathway of guanosine nucleotides de novo biosynthesis I	-0.22801	0	0.0314251	-	-0.276609	-0.213121	0.489755	0.89345	-0.225791	-0.233388	0.941045	0.999928	-0.188596	-0.230686	0.652584	0.96651	-0.20883	-0.306107	0.332236	0.862432	-0.211619	-0.314623	0.346374	0.957743
ARGDEG-PWY: superpathway of L-arginine, putrescine, and 4-aminobutanoate degradation_with_PWY-7229: superpathway of adenosine nucleotides de novo biosynthesis I	ARGDEG-PWY: superpathway of L-arginine, putrescine, and 4-aminobutanoate degradation	PWY-7229: superpathway of adenosine nucleotides de novo biosynthesis I	-0.275659	0	0.00809776	-	-0.29098	-0.275123	0.861778	0.980155	-0.27871	-0.261115	0.862782	0.999928	-0.239733	-0.27852	0.674499	0.971171	-0.255788	-0.324846	0.487795	0.924182	-0.255328	-0.359023	0.335605	0.953895
ARGDEG-PWY: superpathway of L-arginine, putrescine, and 4-aminobutanoate degradation_with_PWY-7234: inosine-5'-phosphate biosynthesis III	ARGDEG-PWY: superpathway of L-arginine, putrescine, and 4-aminobutanoate degradation	PWY-7234: inosine-5'-phosphate biosynthesis III	-0.198377	1.74226e-05	0.0310935	-	-0.237682	-0.183651	0.560124	0.917175	-0.175864	-0.211333	0.73156	0.999928	-0.0931641	-0.23755	0.124697	0.776251	-0.15434	-0.28689	0.189677	0.735756	-0.17675	-0.239765	0.572046	0.978393
ARGDEG-PWY: superpathway of L-arginine, putrescine, and 4-aminobutanoate degradation_with_PWY-7237: myo-, chiro- and scillo-inositol degradation	ARGDEG-PWY: superpathway of L-arginine, putrescine, and 4-aminobutanoate degradation	PWY-7237: myo-, chiro- and scillo-inositol degradation	-0.19207	3.26111e-05	0.0226105	-	-0.245242	-0.161708	0.367907	0.831234	-0.223208	-0.175934	0.648483	0.999928	-0.278505	-0.117052	0.084298	0.723598	-0.239894	-0.160948	0.442596	0.909542	-0.235377	-0.0817484	0.176333	0.894589
ARGDEG-PWY: superpathway of L-arginine, putrescine, and 4-aminobutanoate degradation_with_PWY-724: superpathway of L-lysine, L-threonine and L-methionine biosynthesis II	ARGDEG-PWY: superpathway of L-arginine, putrescine, and 4-aminobutanoate degradation	PWY-724: superpathway of L-lysine, L-threonine and L-methionine biosynthesis II	-0.356767	0	0.00232028	-	-0.346842	-0.378799	0.718428	0.955033	-0.333134	-0.4117	0.418265	0.999928	-0.356802	-0.341606	0.865403	0.987192	-0.345302	-0.388328	0.656977	0.964609	-0.329556	-0.41932	0.391872	0.964328
ARGDEG-PWY: superpathway of L-arginine, putrescine, and 4-aminobutanoate degradation_with_PWY-7242: D-fructuronate degradation	ARGDEG-PWY: superpathway of L-arginine, putrescine, and 4-aminobutanoate degradation	PWY-7242: D-fructuronate degradation	-0.187474	4.88404e-05	0.0342083	-	-0.139385	-0.183015	0.641845	0.937875	-0.179261	-0.206721	0.790679	0.999928	-0.175699	-0.182993	0.938215	0.993714	-0.256566	-0.101557	0.133514	0.649305	-0.193989	-0.177838	0.886009	0.995992
ARGDEG-PWY: superpathway of L-arginine, putrescine, and 4-aminobutanoate degradation_with_PWY-7254: TCA cycle VII (acetate-producers)	ARGDEG-PWY: superpathway of L-arginine, putrescine, and 4-aminobutanoate degradation	PWY-7254: TCA cycle VII (acetate-producers)	0.30243	0	0.0168379	-	0.259496	0.321198	0.497909	0.896998	0.291898	0.334988	0.666126	0.999928	0.303299	0.303198	0.999116	0.999751	0.321025	0.286201	0.727507	0.975317	0.267327	0.359929	0.389379	0.964328
ARGDEG-PWY: superpathway of L-arginine, putrescine, and 4-aminobutanoate degradation_with_PWY-7269: NAD/NADP-NADH/NADPH mitochondrial interconversion (yeast)	ARGDEG-PWY: superpathway of L-arginine, putrescine, and 4-aminobutanoate degradation	PWY-7269: NAD/NADP-NADH/NADPH mitochondrial interconversion (yeast)	0.355035	0	0.0155078	-	0.320202	0.354252	0.703726	0.951105	0.32889	0.392663	0.514193	0.999928	0.368208	0.340255	0.754723	0.977171	0.352637	0.355686	0.975136	0.999197	0.337771	0.382236	0.675593	0.982999
ARGDEG-PWY: superpathway of L-arginine, putrescine, and 4-aminobutanoate degradation_with_PWY-7282: 4-amino-2-methyl-5-phosphomethylpyrimidine biosynthesis (yeast)	ARGDEG-PWY: superpathway of L-arginine, putrescine, and 4-aminobutanoate degradation	PWY-7282: 4-amino-2-methyl-5-phosphomethylpyrimidine biosynthesis (yeast)	-0.29856	0	0.0037579	-	-0.308698	-0.279744	0.749576	0.961594	-0.271292	-0.323954	0.599664	0.999928	-0.316149	-0.269122	0.607197	0.956992	-0.313144	-0.206926	0.295722	0.839306	-0.251834	-0.324076	0.506989	0.974294
ARGDEG-PWY: superpathway of L-arginine, putrescine, and 4-aminobutanoate degradation_with_PWY-7286: 7-(3-amino-3-carboxypropyl)-wyosine biosynthesis	ARGDEG-PWY: superpathway of L-arginine, putrescine, and 4-aminobutanoate degradation	PWY-7286: 7-(3-amino-3-carboxypropyl)-wyosine biosynthesis	-0.109492	0.0192146	0.596393	-	-0.0642836	-0.1208	0.550253	0.914824	-0.0856262	-0.0896739	0.969303	0.999928	-0.0571015	-0.101046	0.644832	0.965141	-0.0896801	-0.182421	0.368939	0.881177	-0.0579869	-0.191829	0.235478	0.920735
ARGDEG-PWY: superpathway of L-arginine, putrescine, and 4-aminobutanoate degradation_with_PWY-7315: dTDP-N-acetylthomosamine biosynthesis	ARGDEG-PWY: superpathway of L-arginine, putrescine, and 4-aminobutanoate degradation	PWY-7315: dTDP-N-acetylthomosamine biosynthesis	0.354059	0	0.0103285	-	0.321134	0.371952	0.569119	0.919912	0.343079	0.412383	0.474674	0.999928	0.363729	0.324813	0.664851	0.96911	0.360054	0.394752	0.719224	0.973541	0.342356	0.382061	0.70856	0.984152
ARGDEG-PWY: superpathway of L-arginine, putrescine, and 4-aminobutanoate degradation_with_PWY-7328: superpathway of UDP-glucose-derived O-antigen building blocks biosynthesis	ARGDEG-PWY: superpathway of L-arginine, putrescine, and 4-aminobutanoate degradation	PWY-7328: superpathway of UDP-glucose-derived O-antigen building blocks biosynthesis	0.263049	0	0.0369829	-	0.214384	0.278031	0.489891	0.89345	0.258264	0.257497	0.994	0.999928	0.237389	0.299008	0.503345	0.933825	0.225148	0.331496	0.285482	0.833072	0.222073	0.310915	0.416936	0.967372
ARGDEG-PWY: superpathway of L-arginine, putrescine, and 4-aminobutanoate degradation_with_PWY-7357: thiamin formation from pyrithiamine and oxythiamine (yeast)	ARGDEG-PWY: superpathway of L-arginine, putrescine, and 4-aminobutanoate degradation	PWY-7357: thiamin formation from pyrithiamine and oxythiamine (yeast)	-0.326677	0	0.00296553	-	-0.32873	-0.341862	0.883404	0.983913	-0.317132	-0.364534	0.631315	0.999928	-0.348274	-0.293463	0.545227	0.945726	-0.3301	-0.341888	0.904685	0.993436	-0.293592	-0.441003	0.157061	0.885082
ARGDEG-PWY: superpathway of L-arginine, putrescine, and 4-aminobutanoate degradation_with_PWY-7383: anaerobic energy metabolism (invertebrates, cytosol)	ARGDEG-PWY: superpathway of L-arginine, putrescine, and 4-aminobutanoate degradation	PWY-7383: anaerobic energy metabolism (invertebrates, cytosol)	-0.298544	0	0.00858891	-	-0.272663	-0.308328	0.695085	0.949148	-0.26325	-0.349983	0.384115	0.999928	-0.300327	-0.27125	0.751126	0.976776	-0.330719	-0.259668	0.479302	0.920945	-0.270398	-0.346737	0.479747	0.97292
ARGDEG-PWY: superpathway of L-arginine, putrescine, and 4-aminobutanoate degradation_with_PWY-7388: octanoyl-[acyl-carrier protein] biosynthesis (mitochondria, yeast)	ARGDEG-PWY: superpathway of L-arginine, putrescine, and 4-aminobutanoate degradation	PWY-7388: octanoyl-[acyl-carrier protein] biosynthesis (mitochondria, yeast)	0.152119	0.00100047	0.089298	-	0.118519	0.192577	0.43024	0.866025	0.133313	0.234555	0.326336	0.999928	0.137149	0.162201	0.791084	0.9809	0.17546	0.126301	0.635077	0.960664	0.136155	0.19333	0.611658	0.98123
ARGDEG-PWY: superpathway of L-arginine, putrescine, and 4-aminobutanoate degradation_with_PWY-7391: isoprene biosynthesis II (engineered)	ARGDEG-PWY: superpathway of L-arginine, putrescine, and 4-aminobutanoate degradation	PWY-7391: isoprene biosynthesis II (engineered)	-0.0951609	0.0428725	0.495917	-	0.0130822	-0.13589	0.115485	0.563132	-0.045065	-0.151973	0.306965	0.999928	0.0122173	-0.187062	0.0355073	0.591668	-0.0177178	-0.201241	0.0749207	0.518	-0.0832296	-0.0555523	0.80873	0.990249
ARGDEG-PWY: superpathway of L-arginine, putrescine, and 4-aminobutanoate degradation_with_PWY-7400: L-arginine biosynthesis IV (archaebacteria)	ARGDEG-PWY: superpathway of L-arginine, putrescine, and 4-aminobutanoate degradation	PWY-7400: L-arginine biosynthesis IV (archaebacteria)	-0.236251	0	0.0373366	-	-0.218729	-0.259312	0.660233	0.942681	-0.250813	-0.213923	0.720028	0.999928	-0.21654	-0.256284	0.668826	0.969887	-0.198195	-0.276322	0.439576	0.908454	-0.218552	-0.303787	0.437057	0.968011
ARGDEG-PWY: superpathway of L-arginine, putrescine, and 4-aminobutanoate degradation_with_PWY-7409: phospholipid remodeling (phosphatidylethanolamine, yeast)	ARGDEG-PWY: superpathway of L-arginine, putrescine, and 4-aminobutanoate degradation	PWY-7409: phospholipid remodeling (phosphatidylethanolamine, yeast)	0.357583	0	0.0100131	-	0.355019	0.377138	0.802605	0.969773	0.365408	0.348946	0.867662	0.999928	0.374819	0.31919	0.535259	0.942843	0.360432	0.358573	0.984817	0.999455	0.344428	0.394421	0.63632	0.981411
ARGDEG-PWY: superpathway of L-arginine, putrescine, and 4-aminobutanoate degradation_with_PWY-7446: sulfoglycolysis	ARGDEG-PWY: superpathway of L-arginine, putrescine, and 4-aminobutanoate degradation	PWY-7446: sulfoglycolysis	0.514413	0	0.00104473	-	0.519206	0.493077	0.749371	0.961544	0.482806	0.572128	0.310578	0.999928	0.505206	0.50467	0.99482	0.999129	0.456033	0.602585	0.0888527	0.557758	0.479751	0.539606	0.538308	0.97585
ARGDEG-PWY: superpathway of L-arginine, putrescine, and 4-aminobutanoate degradation_with_PWY-7560: methylerythritol phosphate pathway II	ARGDEG-PWY: superpathway of L-arginine, putrescine, and 4-aminobutanoate degradation	PWY-7560: methylerythritol phosphate pathway II	-0.146578	0.0015512	0.494304	-	-0.21655	-0.0843897	0.157648	0.627598	-0.144919	-0.174557	0.775872	0.999928	-0.209574	-0.0823153	0.17802	0.81839	-0.112708	-0.218887	0.300647	0.843114	-0.137935	-0.177089	0.728718	0.985413
ARGDEG-PWY: superpathway of L-arginine, putrescine, and 4-aminobutanoate degradation_with_PWY-7663: gondoate biosynthesis (anaerobic)	ARGDEG-PWY: superpathway of L-arginine, putrescine, and 4-aminobutanoate degradation	PWY-7663: gondoate biosynthesis (anaerobic)	-0.285495	0	0.018486	-	-0.308983	-0.286158	0.801163	0.969626	-0.282633	-0.327949	0.650875	0.999928	-0.297302	-0.2717	0.780142	0.980638	-0.29669	-0.330787	0.730657	0.976062	-0.248852	-0.432656	0.0795853	0.837764
ARGDEG-PWY: superpathway of L-arginine, putrescine, and 4-aminobutanoate degradation_with_PWY-7664: oleate biosynthesis IV (anaerobic)	ARGDEG-PWY: superpathway of L-arginine, putrescine, and 4-aminobutanoate degradation	PWY-7664: oleate biosynthesis IV (anaerobic)	0.131619	0.00464467	0.135149	-	0.108491	0.181826	0.435458	0.867776	0.127109	0.209752	0.425111	0.999928	0.124826	0.16113	0.701321	0.973578	0.158491	0.129	0.775978	0.982228	0.12975	0.172775	0.703353	0.983921
ARGDEG-PWY: superpathway of L-arginine, putrescine, and 4-aminobutanoate degradation_with_PWY-841: superpathway of purine nucleotides de novo biosynthesis I	ARGDEG-PWY: superpathway of L-arginine, putrescine, and 4-aminobutanoate degradation	PWY-841: superpathway of purine nucleotides de novo biosynthesis I	-0.314525	0	0.00911801	-	-0.334603	-0.298935	0.691832	0.94879	-0.321074	-0.289974	0.757683	0.999928	-0.269543	-0.318559	0.591652	0.955789	-0.279092	-0.39434	0.236244	0.791289	-0.29246	-0.349767	0.594894	0.98123
ARGDEG-PWY: superpathway of L-arginine, putrescine, and 4-aminobutanoate degradation_with_PWY0-1241: ADP-L-glycero-&beta;-D-manno-heptose biosynthesis	ARGDEG-PWY: superpathway of L-arginine, putrescine, and 4-aminobutanoate degradation	PWY0-1241: ADP-L-glycero-&beta;-D-manno-heptose biosynthesis	0.300833	0	0.0128348	-	0.270525	0.335222	0.475547	0.886917	0.289969	0.367722	0.431811	0.999928	0.294	0.298041	0.964723	0.997089	0.347705	0.246835	0.315685	0.853294	0.30667	0.33409	0.799921	0.98883
ARGDEG-PWY: superpathway of L-arginine, putrescine, and 4-aminobutanoate degradation_with_PWY0-1277: 3-phenylpropanoate and 3-(3-hydroxyphenyl)propanoate degradation	ARGDEG-PWY: superpathway of L-arginine, putrescine, and 4-aminobutanoate degradation	PWY0-1277: 3-phenylpropanoate and 3-(3-hydroxyphenyl)propanoate degradation	0.491019	0	0.00524415	-	0.530008	0.461056	0.400976	0.849888	0.486516	0.477389	0.921533	0.999928	0.476991	0.486403	0.910605	0.991315	0.472884	0.473304	0.996367	0.999954	0.463705	0.513203	0.616943	0.98123
ARGDEG-PWY: superpathway of L-arginine, putrescine, and 4-aminobutanoate degradation_with_PWY0-1296: purine ribonucleosides degradation	ARGDEG-PWY: superpathway of L-arginine, putrescine, and 4-aminobutanoate degradation	PWY0-1296: purine ribonucleosides degradation	-0.288242	0	0.0037283	-	-0.293862	-0.33041	0.685838	0.947665	-0.306785	-0.268814	0.708096	0.999928	-0.314329	-0.262668	0.572751	0.951483	-0.275609	-0.318979	0.66303	0.966079	-0.286396	-0.335847	0.647875	0.981495
ARGDEG-PWY: superpathway of L-arginine, putrescine, and 4-aminobutanoate degradation_with_PWY0-1298: superpathway of pyrimidine deoxyribonucleosides degradation	ARGDEG-PWY: superpathway of L-arginine, putrescine, and 4-aminobutanoate degradation	PWY0-1298: superpathway of pyrimidine deoxyribonucleosides degradation	-0.113627	0.0150164	0.360452	-	-0.0610673	-0.124856	0.500121	0.896998	-0.1174	-0.114487	0.977847	0.999928	-0.117934	-0.0753604	0.65474	0.966762	-0.103628	-0.0880051	0.880793	0.990576	-0.132216	0.0354637	0.142381	0.873775
ARGDEG-PWY: superpathway of L-arginine, putrescine, and 4-aminobutanoate degradation_with_PWY0-1319: CDP-diacylglycerol biosynthesis II	ARGDEG-PWY: superpathway of L-arginine, putrescine, and 4-aminobutanoate degradation	PWY0-1319: CDP-diacylglycerol biosynthesis II	-0.287672	0	0.00434693	-	-0.264682	-0.328883	0.479792	0.888585	-0.293671	-0.295099	0.988709	0.999928	-0.321834	-0.26976	0.568792	0.951018	-0.317076	-0.253851	0.530022	0.937655	-0.278915	-0.364928	0.422908	0.968011
ARGDEG-PWY: superpathway of L-arginine, putrescine, and 4-aminobutanoate degradation_with_PWY0-1338: polymyxin resistance	ARGDEG-PWY: superpathway of L-arginine, putrescine, and 4-aminobutanoate degradation	PWY0-1338: polymyxin resistance	0.418561	0	0.0048953	-	0.377041	0.432261	0.525907	0.906326	0.38	0.474987	0.312858	0.999928	0.414845	0.388967	0.767714	0.978945	0.410749	0.410066	0.994295	0.999866	0.382262	0.48453	0.312969	0.946686
ARGDEG-PWY: superpathway of L-arginine, putrescine, and 4-aminobutanoate degradation_with_PWY0-1415: superpathway of heme biosynthesis from uroporphyrinogen-III	ARGDEG-PWY: superpathway of L-arginine, putrescine, and 4-aminobutanoate degradation	PWY0-1415: superpathway of heme biosynthesis from uroporphyrinogen-III	0.292306	0	0.0189752	-	0.268402	0.268281	0.998951	0.999609	0.272433	0.290936	0.854883	0.999928	0.292617	0.240605	0.572664	0.951483	0.273328	0.293414	0.841091	0.986214	0.253431	0.354173	0.350353	0.958719
ARGDEG-PWY: superpathway of L-arginine, putrescine, and 4-aminobutanoate degradation_with_PWY0-1533: methylphosphonate degradation I	ARGDEG-PWY: superpathway of L-arginine, putrescine, and 4-aminobutanoate degradation	PWY0-1533: methylphosphonate degradation I	0.406027	0	0.00415752	-	0.362015	0.407985	0.600693	0.927812	0.369829	0.443913	0.437868	0.999928	0.427716	0.367384	0.491932	0.929651	0.388806	0.422448	0.723927	0.974279	0.356339	0.463088	0.298361	0.943618
ARGDEG-PWY: superpathway of L-arginine, putrescine, and 4-aminobutanoate degradation_with_PWY0-162: superpathway of pyrimidine ribonucleotides de novo biosynthesis	ARGDEG-PWY: superpathway of L-arginine, putrescine, and 4-aminobutanoate degradation	PWY0-162: superpathway of pyrimidine ribonucleotides de novo biosynthesis	-0.277437	0	0.0187538	-	-0.31316	-0.264769	0.594034	0.926377	-0.263167	-0.372681	0.268447	0.999928	-0.285985	-0.232934	0.565805	0.950653	-0.299819	-0.267958	0.75132	0.978531	-0.268712	-0.304839	0.741125	0.985413
ARGDEG-PWY: superpathway of L-arginine, putrescine, and 4-aminobutanoate degradation_with_PWY0-166: superpathway of pyrimidine deoxyribonucleotides de novo biosynthesis (E. coli)	ARGDEG-PWY: superpathway of L-arginine, putrescine, and 4-aminobutanoate degradation	PWY0-166: superpathway of pyrimidine deoxyribonucleotides de novo biosynthesis (E. coli)	-0.299818	0	0.0103986	-	-0.304988	-0.294195	0.905179	0.987502	-0.286669	-0.310364	0.813742	0.999928	-0.227964	-0.317084	0.33211	0.888467	-0.280018	-0.341668	0.533003	0.938939	-0.266987	-0.379702	0.291559	0.943331
ARGDEG-PWY: superpathway of L-arginine, putrescine, and 4-aminobutanoate degradation_with_PWY0-41: allantoin degradation IV (anaerobic)	ARGDEG-PWY: superpathway of L-arginine, putrescine, and 4-aminobutanoate degradation	PWY0-41: allantoin degradation IV (anaerobic)	0.189132	4.19293e-05	0.0510373	-	0.200923	0.180074	0.823033	0.973709	0.201306	0.142126	0.570281	0.999928	0.282007	0.0489023	0.0129216	0.443896	0.188862	0.15627	0.752103	0.978673	0.180502	0.208947	0.799792	0.98883
ARGDEG-PWY: superpathway of L-arginine, putrescine, and 4-aminobutanoate degradation_with_PWY0-781: aspartate superpathway	ARGDEG-PWY: superpathway of L-arginine, putrescine, and 4-aminobutanoate degradation	PWY0-781: aspartate superpathway	-0.220729	8.95496e-07	0.0591597	-	-0.220181	-0.216477	0.968121	0.996873	-0.18561	-0.277964	0.365301	0.999928	-0.266209	-0.141736	0.183192	0.819991	-0.250725	-0.197092	0.599861	0.954845	-0.208207	-0.192318	0.887527	0.996175
ARGDEG-PWY: superpathway of L-arginine, putrescine, and 4-aminobutanoate degradation_with_PWY0-845: superpathway of pyridoxal 5'-phosphate biosynthesis and salvage	ARGDEG-PWY: superpathway of L-arginine, putrescine, and 4-aminobutanoate degradation	PWY0-845: superpathway of pyridoxal 5'-phosphate biosynthesis and salvage	-0.279675	0	0.00572862	-	-0.306622	-0.250112	0.534883	0.909212	-0.249764	-0.315249	0.515578	0.999928	-0.324384	-0.251058	0.423419	0.910877	-0.313164	-0.175962	0.178796	0.722073	-0.238019	-0.293378	0.614348	0.98123
ARGDEG-PWY: superpathway of L-arginine, putrescine, and 4-aminobutanoate degradation_with_PWY0-862: (5Z)-dodec-5-enoate biosynthesis	ARGDEG-PWY: superpathway of L-arginine, putrescine, and 4-aminobutanoate degradation	PWY0-862: (5Z)-dodec-5-enoate biosynthesis	0.140288	0.00252525	0.0977822	-	0.105857	0.183983	0.406066	0.852548	0.125218	0.215493	0.383196	0.999928	0.138652	0.145507	0.942289	0.994068	0.171695	0.110264	0.553761	0.944346	0.132566	0.175134	0.70624	0.983921
ARGDEG-PWY: superpathway of L-arginine, putrescine, and 4-aminobutanoate degradation_with_PWY66-399: gluconeogenesis III	ARGDEG-PWY: superpathway of L-arginine, putrescine, and 4-aminobutanoate degradation	PWY66-399: gluconeogenesis III	-0.284317	0	0.0204558	-	-0.306488	-0.283833	0.802763	0.969773	-0.255565	-0.377228	0.2185	0.999928	-0.307583	-0.233812	0.422984	0.910877	-0.326442	-0.25171	0.457743	0.915001	-0.256599	-0.325277	0.527913	0.975204
ARGDEG-PWY: superpathway of L-arginine, putrescine, and 4-aminobutanoate degradation_with_PWY66-422: D-galactose degradation V (Leloir pathway)	ARGDEG-PWY: superpathway of L-arginine, putrescine, and 4-aminobutanoate degradation	PWY66-422: D-galactose degradation V (Leloir pathway)	-0.300011	0	0.00372855	-	-0.280503	-0.317793	0.681113	0.947257	-0.287745	-0.338709	0.60957	0.999928	-0.299725	-0.289876	0.914204	0.99188	-0.290907	-0.349147	0.55469	0.944587	-0.283354	-0.336279	0.625003	0.98123
ARGDEG-PWY: superpathway of L-arginine, putrescine, and 4-aminobutanoate degradation_with_PYRIDNUCSYN-PWY: NAD biosynthesis I (from aspartate)	ARGDEG-PWY: superpathway of L-arginine, putrescine, and 4-aminobutanoate degradation	PYRIDNUCSYN-PWY: NAD biosynthesis I (from aspartate)	-0.232059	0	0.0135359	-	-0.158004	-0.259179	0.276571	0.764964	-0.23295	-0.248692	0.877796	0.999928	-0.22338	-0.225749	0.979729	0.998058	-0.268146	-0.150001	0.250216	0.806004	-0.222838	-0.270092	0.669128	0.982591
ARGDEG-PWY: superpathway of L-arginine, putrescine, and 4-aminobutanoate degradation_with_PYRIDOXSYN-PWY: pyridoxal 5'-phosphate biosynthesis I	ARGDEG-PWY: superpathway of L-arginine, putrescine, and 4-aminobutanoate degradation	PYRIDOXSYN-PWY: pyridoxal 5'-phosphate biosynthesis I	-0.156383	0.000719194	0.110143	-	-0.150472	-0.164947	0.8774	0.982918	-0.110063	-0.232974	0.233893	0.999928	-0.190642	-0.127453	0.503343	0.933825	-0.201772	-0.0400074	0.119846	0.627218	-0.13406	-0.194733	0.589989	0.98085
ARGDEG-PWY: superpathway of L-arginine, putrescine, and 4-aminobutanoate degradation_with_REDCITCYC: TCA cycle VIII (helicobacter)	ARGDEG-PWY: superpathway of L-arginine, putrescine, and 4-aminobutanoate degradation	REDCITCYC: TCA cycle VIII (helicobacter)	0.193076	2.93767e-05	0.0526979	-	0.128025	0.251906	0.18429	0.663202	0.234273	0.151637	0.42666	0.999928	0.160328	0.232911	0.43856	0.915698	0.178037	0.23834	0.554248	0.944346	0.157399	0.262955	0.341835	0.956233
ARGDEG-PWY: superpathway of L-arginine, putrescine, and 4-aminobutanoate degradation_with_RHAMCAT-PWY: L-rhamnose degradation I	ARGDEG-PWY: superpathway of L-arginine, putrescine, and 4-aminobutanoate degradation	RHAMCAT-PWY: L-rhamnose degradation I	-0.170727	0.000214897	0.0353154	-	-0.176074	-0.172303	0.967843	0.996873	-0.180134	-0.151704	0.785079	0.999928	-0.202392	-0.162818	0.673927	0.971171	-0.207656	-0.110797	0.349602	0.872275	-0.167263	-0.187887	0.854675	0.993227
ARGDEG-PWY: superpathway of L-arginine, putrescine, and 4-aminobutanoate degradation_with_RUMP-PWY: formaldehyde oxidation I	ARGDEG-PWY: superpathway of L-arginine, putrescine, and 4-aminobutanoate degradation	RUMP-PWY: formaldehyde oxidation I	-0.167214	0.000284994	0.231813	-	-0.132712	-0.210525	0.406015	0.852548	-0.187606	-0.154487	0.750554	0.999928	-0.157509	-0.217189	0.525064	0.941292	-0.164182	-0.17843	0.889988	0.99158	-0.155983	-0.220458	0.564914	0.977954
ARGDEG-PWY: superpathway of L-arginine, putrescine, and 4-aminobutanoate degradation_with_SALVADEHYPOX-PWY: adenosine nucleotides degradation II	ARGDEG-PWY: superpathway of L-arginine, putrescine, and 4-aminobutanoate degradation	SALVADEHYPOX-PWY: adenosine nucleotides degradation II	-0.100021	0.0329905	0.126195	-	-0.0626134	-0.0870302	0.796637	0.968502	-0.105515	-0.0512272	0.606326	0.999928	-0.131128	-0.0354077	0.314868	0.88138	-0.132496	-0.0346606	0.348405	0.872023	-0.0748437	-0.137816	0.579415	0.979034
ARGDEG-PWY: superpathway of L-arginine, putrescine, and 4-aminobutanoate degradation_with_SER-GLYSYN-PWY: superpathway of L-serine and glycine biosynthesis I	ARGDEG-PWY: superpathway of L-arginine, putrescine, and 4-aminobutanoate degradation	SER-GLYSYN-PWY: superpathway of L-serine and glycine biosynthesis I	-0.28815	0	0.00559321	-	-0.259504	-0.309696	0.581998	0.923288	-0.276496	-0.328105	0.606433	0.999928	-0.263929	-0.294953	0.735457	0.976013	-0.26194	-0.380937	0.224032	0.780299	-0.260756	-0.362728	0.342961	0.95651
ARGDEG-PWY: superpathway of L-arginine, putrescine, and 4-aminobutanoate degradation_with_TCA-GLYOX-BYPASS: superpathway of glyoxylate bypass and TCA	ARGDEG-PWY: superpathway of L-arginine, putrescine, and 4-aminobutanoate degradation	TCA-GLYOX-BYPASS: superpathway of glyoxylate bypass and TCA	0.306999	0	0.0116486	-	0.276921	0.322588	0.614778	0.932266	0.293839	0.350379	0.569504	0.999928	0.318929	0.302269	0.854644	0.987192	0.317842	0.344119	0.789619	0.98366	0.281828	0.359092	0.472379	0.971273
ARGDEG-PWY: superpathway of L-arginine, putrescine, and 4-aminobutanoate degradation_with_THISYN-PWY: superpathway of thiamin diphosphate biosynthesis I	ARGDEG-PWY: superpathway of L-arginine, putrescine, and 4-aminobutanoate degradation	THISYN-PWY: superpathway of thiamin diphosphate biosynthesis I	0.120453	0.00977311	0.15707	-	0.0820532	0.175064	0.323576	0.80391	0.0995559	0.136446	0.724642	0.999928	0.0853599	0.169189	0.376432	0.897353	0.106167	0.148861	0.680293	0.967933	0.101634	0.211625	0.327637	0.95203
ARGDEG-PWY: superpathway of L-arginine, putrescine, and 4-aminobutanoate degradation_with_THISYNARA-PWY: superpathway of thiamin diphosphate biosynthesis III (eukaryotes)	ARGDEG-PWY: superpathway of L-arginine, putrescine, and 4-aminobutanoate degradation	THISYNARA-PWY: superpathway of thiamin diphosphate biosynthesis III (eukaryotes)	-0.285974	0	0.00573398	-	-0.265095	-0.324327	0.514686	0.901356	-0.261361	-0.364774	0.297293	0.999928	-0.303958	-0.266929	0.686321	0.972273	-0.307175	-0.293874	0.894067	0.99171	-0.272133	-0.373721	0.342664	0.956355
ARGDEG-PWY: superpathway of L-arginine, putrescine, and 4-aminobutanoate degradation_with_THRESYN-PWY: superpathway of L-threonine biosynthesis	ARGDEG-PWY: superpathway of L-arginine, putrescine, and 4-aminobutanoate degradation	THRESYN-PWY: superpathway of L-threonine biosynthesis	-0.329069	0	0.00370954	-	-0.33807	-0.34273	0.958408	0.995301	-0.3203	-0.378187	0.556021	0.999928	-0.309332	-0.33538	0.773552	0.979942	-0.298763	-0.410515	0.247295	0.802908	-0.302613	-0.392187	0.398737	0.964328
ARGDEG-PWY: superpathway of L-arginine, putrescine, and 4-aminobutanoate degradation_with_TRNA-CHARGING-PWY: tRNA charging	ARGDEG-PWY: superpathway of L-arginine, putrescine, and 4-aminobutanoate degradation	TRNA-CHARGING-PWY: tRNA charging	-0.369553	0	0.00227026	-	-0.317623	-0.398533	0.362776	0.827662	-0.36668	-0.376274	0.921963	0.999928	-0.404158	-0.316004	0.323135	0.884673	-0.394793	-0.323944	0.470792	0.918484	-0.370678	-0.390548	0.850817	0.992877
ARGDEG-PWY: superpathway of L-arginine, putrescine, and 4-aminobutanoate degradation_with_TRPSYN-PWY: L-tryptophan biosynthesis	ARGDEG-PWY: superpathway of L-arginine, putrescine, and 4-aminobutanoate degradation	TRPSYN-PWY: L-tryptophan biosynthesis	-0.292802	0	0.00485532	-	-0.328836	-0.28846	0.654515	0.941552	-0.294577	-0.311067	0.86966	0.999928	-0.354143	-0.224987	0.157822	0.805163	-0.300161	-0.32049	0.83777	0.98583	-0.257641	-0.421163	0.120379	0.856165
ARGDEG-PWY: superpathway of L-arginine, putrescine, and 4-aminobutanoate degradation_with_UBISYN-PWY: superpathway of ubiquinol-8 biosynthesis (prokaryotic)	ARGDEG-PWY: superpathway of L-arginine, putrescine, and 4-aminobutanoate degradation	UBISYN-PWY: superpathway of ubiquinol-8 biosynthesis (prokaryotic)	0.34051	0	0.0135683	-	0.337215	0.324929	0.890935	0.985775	0.317836	0.407658	0.356169	0.999928	0.354516	0.300712	0.551675	0.946869	0.354462	0.330399	0.80702	0.984483	0.306788	0.446697	0.177789	0.895474
ARGDEG-PWY: superpathway of L-arginine, putrescine, and 4-aminobutanoate degradation_with_UDPNAGSYN-PWY: UDP-N-acetyl-D-glucosamine biosynthesis I	ARGDEG-PWY: superpathway of L-arginine, putrescine, and 4-aminobutanoate degradation	UDPNAGSYN-PWY: UDP-N-acetyl-D-glucosamine biosynthesis I	-0.172491	0.00018519	0.282714	-	-0.185239	-0.162034	0.804028	0.969773	-0.19748	-0.0981056	0.342562	0.999928	-0.142955	-0.200335	0.542361	0.944912	-0.120655	-0.238472	0.249012	0.805202	-0.163946	-0.197852	0.762986	0.985646
ARGDEG-PWY: superpathway of L-arginine, putrescine, and 4-aminobutanoate degradation_with_UNINTEGRATED	ARGDEG-PWY: superpathway of L-arginine, putrescine, and 4-aminobutanoate degradation	UNINTEGRATED	-0.280167	0	0.00716654	-	-0.274387	-0.316104	0.646157	0.939831	-0.283684	-0.270033	0.893088	0.999928	-0.270955	-0.296913	0.777117	0.980042	-0.274845	-0.310815	0.718396	0.973264	-0.265779	-0.388051	0.251199	0.92884
ARGDEG-PWY: superpathway of L-arginine, putrescine, and 4-aminobutanoate degradation_with_UNMAPPED	ARGDEG-PWY: superpathway of L-arginine, putrescine, and 4-aminobutanoate degradation	UNMAPPED	-0.232887	0	0.0152567	-	-0.19093	-0.289717	0.284612	0.773121	-0.277563	-0.12172	0.133978	0.999928	-0.180449	-0.2826	0.271428	0.8626	-0.215695	-0.302412	0.387618	0.890546	-0.224543	-0.282357	0.599982	0.98123
ARGDEG-PWY: superpathway of L-arginine, putrescine, and 4-aminobutanoate degradation_with_VALSYN-PWY: L-valine biosynthesis	ARGDEG-PWY: superpathway of L-arginine, putrescine, and 4-aminobutanoate degradation	VALSYN-PWY: L-valine biosynthesis	-0.34686	0	0.00241693	-	-0.339334	-0.381819	0.632106	0.936779	-0.350686	-0.347688	0.97584	0.999928	-0.342166	-0.351052	0.921106	0.992272	-0.340419	-0.373218	0.736338	0.976759	-0.327742	-0.432883	0.313284	0.946686
ARGININE-SYN4-PWY: L-ornithine de novo biosynthesis_with_1CMET2-PWY: N10-formyl-tetrahydrofolate biosynthesis	ARGININE-SYN4-PWY: L-ornithine de novo biosynthesis	1CMET2-PWY: N10-formyl-tetrahydrofolate biosynthesis	0.536491	0	0.00010929	-	0.574781	0.541642	0.673333	0.946112	0.52916	0.531199	0.981819	0.999928	0.504345	0.589911	0.283895	0.867132	0.567057	0.442239	0.174323	0.714978	0.508506	0.602555	0.311357	0.946686
ARGININE-SYN4-PWY: L-ornithine de novo biosynthesis_with_ANAEROFRUCAT-PWY: homolactic fermentation	ARGININE-SYN4-PWY: L-ornithine de novo biosynthesis	ANAEROFRUCAT-PWY: homolactic fermentation	0.305853	0	0.000658524	-	0.312181	0.299357	0.887211	0.984377	0.303873	0.270467	0.741821	0.999928	0.270553	0.338495	0.455366	0.921915	0.312016	0.318686	0.946404	0.996126	0.294772	0.296728	0.985736	0.998938
ARGININE-SYN4-PWY: L-ornithine de novo biosynthesis_with_ANAGLYCOLYSIS-PWY: glycolysis III (from glucose)	ARGININE-SYN4-PWY: L-ornithine de novo biosynthesis	ANAGLYCOLYSIS-PWY: glycolysis III (from glucose)	0.484663	0	0.000216606	-	0.546044	0.479684	0.413423	0.857126	0.483939	0.458922	0.788979	0.999928	0.457631	0.534617	0.352957	0.892267	0.467622	0.502822	0.698835	0.970353	0.446489	0.548576	0.293347	0.943331
ARGSYN-PWY: L-arginine biosynthesis I (via L-ornithine)_with_1CMET2-PWY: N10-formyl-tetrahydrofolate biosynthesis	ARGSYN-PWY: L-arginine biosynthesis I (via L-ornithine)	1CMET2-PWY: N10-formyl-tetrahydrofolate biosynthesis	0.667516	0	0.29246	-	0.677553	0.649211	0.689135	0.948341	0.691375	0.54197	0.0817834	0.938305	0.675456	0.642989	0.651951	0.966318	0.617112	0.77637	0.0241358	0.311941	0.642674	0.730362	0.274377	0.938551
ARGSYN-PWY: L-arginine biosynthesis I (via L-ornithine)_with_ANAEROFRUCAT-PWY: homolactic fermentation	ARGSYN-PWY: L-arginine biosynthesis I (via L-ornithine)	ANAEROFRUCAT-PWY: homolactic fermentation	0.35638	0	0.00460676	-	0.373326	0.30946	0.473179	0.88561	0.360206	0.215225	0.155226	0.999928	0.402104	0.331691	0.428798	0.911862	0.275874	0.549219	0.00268783	0.0794607	0.327087	0.379867	0.619954	0.98123
ARGSYN-PWY: L-arginine biosynthesis I (via L-ornithine)_with_ANAGLYCOLYSIS-PWY: glycolysis III (from glucose)	ARGSYN-PWY: L-arginine biosynthesis I (via L-ornithine)	ANAGLYCOLYSIS-PWY: glycolysis III (from glucose)	0.650922	0	0.0650536	-	0.653564	0.629641	0.742045	0.960941	0.678355	0.501089	0.0444119	0.845498	0.626413	0.637693	0.879025	0.988753	0.622234	0.750728	0.0771566	0.526026	0.65138	0.653462	0.98086	0.998938
ARGSYN-PWY: L-arginine biosynthesis I (via L-ornithine)_with_ARG+POLYAMINE-SYN: superpathway of arginine and polyamine biosynthesis	ARGSYN-PWY: L-arginine biosynthesis I (via L-ornithine)	ARG+POLYAMINE-SYN: superpathway of arginine and polyamine biosynthesis	0.194725	2.56103e-05	0.00254476	-	0.0959495	0.274013	0.0562917	0.441267	0.216736	0.0907259	0.228565	0.999928	0.0851338	0.368343	0.00208996	0.209929	0.213979	0.0889325	0.22781	0.783409	0.230342	0.0479304	0.109108	0.849593
ARGSYN-PWY: L-arginine biosynthesis I (via L-ornithine)_with_ARGININE-SYN4-PWY: L-ornithine de novo biosynthesis	ARGSYN-PWY: L-arginine biosynthesis I (via L-ornithine)	ARGININE-SYN4-PWY: L-ornithine de novo biosynthesis	0.164916	0.000354315	0.000573325	-	0.273495	0.130873	0.123219	0.574111	0.171452	0.129613	0.688993	0.999928	0.168379	0.184311	0.865632	0.987192	0.128927	0.208909	0.436089	0.906464	0.133806	0.227748	0.401363	0.964446
ARGSYNBSUB-PWY: L-arginine biosynthesis II (acetyl cycle)_with_1CMET2-PWY: N10-formyl-tetrahydrofolate biosynthesis	ARGSYNBSUB-PWY: L-arginine biosynthesis II (acetyl cycle)	1CMET2-PWY: N10-formyl-tetrahydrofolate biosynthesis	0.489477	0	0.0409401	-	0.4258	0.506433	0.339113	0.81373	0.54137	0.280019	0.00791996	0.532563	0.445401	0.494089	0.563856	0.950291	0.431094	0.62565	0.0223539	0.298889	0.470532	0.547567	0.426688	0.968011
ARGSYNBSUB-PWY: L-arginine biosynthesis II (acetyl cycle)_with_ANAEROFRUCAT-PWY: homolactic fermentation	ARGSYNBSUB-PWY: L-arginine biosynthesis II (acetyl cycle)	ANAEROFRUCAT-PWY: homolactic fermentation	0.286053	0	0.0208386	-	0.26463	0.27256	0.930969	0.990478	0.303592	0.152886	0.145153	0.999928	0.289364	0.307586	0.841782	0.985635	0.197328	0.498569	0.00134662	0.049103	0.252123	0.386702	0.207199	0.90936
ARGSYNBSUB-PWY: L-arginine biosynthesis II (acetyl cycle)_with_ANAGLYCOLYSIS-PWY: glycolysis III (from glucose)	ARGSYNBSUB-PWY: L-arginine biosynthesis II (acetyl cycle)	ANAGLYCOLYSIS-PWY: glycolysis III (from glucose)	0.47572	0	0.0100262	-	0.399445	0.497105	0.251927	0.74154	0.51424	0.298378	0.0282017	0.766736	0.401377	0.499325	0.25017	0.855347	0.454261	0.579218	0.152996	0.681083	0.481646	0.487127	0.956345	0.997876
ARGSYNBSUB-PWY: L-arginine biosynthesis II (acetyl cycle)_with_ARG+POLYAMINE-SYN: superpathway of arginine and polyamine biosynthesis	ARGSYNBSUB-PWY: L-arginine biosynthesis II (acetyl cycle)	ARG+POLYAMINE-SYN: superpathway of arginine and polyamine biosynthesis	0.159412	0.000553738	0.00447916	-	0.146445	0.163354	0.85706	0.979571	0.133839	0.156197	0.830408	0.999928	0.123136	0.24311	0.20099	0.830747	0.195494	0.0166784	0.0858054	0.549556	0.189401	-0.0060936	0.0867825	0.841828
ARGSYNBSUB-PWY: L-arginine biosynthesis II (acetyl cycle)_with_ARGSYN-PWY: L-arginine biosynthesis I (via L-ornithine)	ARGSYNBSUB-PWY: L-arginine biosynthesis II (acetyl cycle)	ARGSYN-PWY: L-arginine biosynthesis I (via L-ornithine)	0.896041	0	0.0333327	-	0.85415	0.9148	0.180322	0.658527	0.927333	0.795128	0.0249223	0.729959	0.876456	0.898448	0.617087	0.959061	0.882254	0.924549	0.32012	0.855613	0.899642	0.881568	0.734532	0.985413
ARO-PWY: chorismate biosynthesis I_with_1CMET2-PWY: N10-formyl-tetrahydrofolate biosynthesis	ARO-PWY: chorismate biosynthesis I	1CMET2-PWY: N10-formyl-tetrahydrofolate biosynthesis	0.831521	0	0.0844776	-	0.871936	0.795378	0.135451	0.593215	0.853942	0.731105	0.0718135	0.918249	0.862647	0.79143	0.186393	0.821471	0.826807	0.848664	0.697766	0.970315	0.815596	0.867009	0.383686	0.964328
ARO-PWY: chorismate biosynthesis I_with_ANAEROFRUCAT-PWY: homolactic fermentation	ARO-PWY: chorismate biosynthesis I	ANAEROFRUCAT-PWY: homolactic fermentation	0.441143	0	0.000928066	-	0.458924	0.398281	0.478289	0.888304	0.417014	0.419313	0.980875	0.999928	0.482846	0.401809	0.344897	0.892267	0.399211	0.583715	0.0359702	0.380271	0.432843	0.392178	0.698453	0.983651
ARO-PWY: chorismate biosynthesis I_with_ANAGLYCOLYSIS-PWY: glycolysis III (from glucose)	ARO-PWY: chorismate biosynthesis I	ANAGLYCOLYSIS-PWY: glycolysis III (from glucose)	0.854798	0	0.125401	-	0.913258	0.809248	0.0249489	0.329433	0.879084	0.756007	0.0582818	0.899421	0.870555	0.832017	0.443551	0.917968	0.840267	0.887283	0.353024	0.873616	0.85167	0.857115	0.926743	0.996769
ARO-PWY: chorismate biosynthesis I_with_ARG+POLYAMINE-SYN: superpathway of arginine and polyamine biosynthesis	ARO-PWY: chorismate biosynthesis I	ARG+POLYAMINE-SYN: superpathway of arginine and polyamine biosynthesis	0.174822	0.000149638	0.00230111	-	0.0934497	0.257901	0.0785029	0.489912	0.181259	0.114202	0.521652	0.999928	0.0915546	0.305165	0.0217796	0.523912	0.186411	0.126784	0.564624	0.946959	0.20069	0.094847	0.351847	0.958783
ARO-PWY: chorismate biosynthesis I_with_ARGININE-SYN4-PWY: L-ornithine de novo biosynthesis	ARO-PWY: chorismate biosynthesis I	ARGININE-SYN4-PWY: L-ornithine de novo biosynthesis	0.470446	0	0.000140845	-	0.540191	0.450699	0.274814	0.76365	0.478488	0.445233	0.723806	0.999928	0.490661	0.477664	0.876631	0.98873	0.435604	0.507934	0.427767	0.903846	0.442506	0.508764	0.505253	0.974294
ARO-PWY: chorismate biosynthesis I_with_ARGSYN-PWY: L-arginine biosynthesis I (via L-ornithine)	ARO-PWY: chorismate biosynthesis I	ARGSYN-PWY: L-arginine biosynthesis I (via L-ornithine)	0.679148	0	0.136581	-	0.674563	0.669587	0.943573	0.992193	0.687038	0.606471	0.32724	0.999928	0.642745	0.692997	0.479463	0.925693	0.652219	0.740792	0.223517	0.779778	0.650564	0.765961	0.13132	0.866438
ARO-PWY: chorismate biosynthesis I_with_ARGSYNBSUB-PWY: L-arginine biosynthesis II (acetyl cycle)	ARO-PWY: chorismate biosynthesis I	ARGSYNBSUB-PWY: L-arginine biosynthesis II (acetyl cycle)	0.440021	0	0.0147443	-	0.39148	0.447107	0.519892	0.903764	0.473656	0.274451	0.0452899	0.850497	0.374799	0.460095	0.325476	0.885394	0.421484	0.522074	0.267695	0.818646	0.430744	0.488619	0.565247	0.977954
ASPASN-PWY: superpathway of L-aspartate and L-asparagine biosynthesis_with_1CMET2-PWY: N10-formyl-tetrahydrofolate biosynthesis	ASPASN-PWY: superpathway of L-aspartate and L-asparagine biosynthesis	1CMET2-PWY: N10-formyl-tetrahydrofolate biosynthesis	0.624031	0	0.00439879	-	0.690395	0.571131	0.100502	0.536669	0.6339	0.536271	0.263707	0.999928	0.657908	0.561569	0.20401	0.830747	0.62976	0.616077	0.867654	0.989058	0.613446	0.658867	0.601798	0.98123
ASPASN-PWY: superpathway of L-aspartate and L-asparagine biosynthesis_with_ANAEROFRUCAT-PWY: homolactic fermentation	ASPASN-PWY: superpathway of L-aspartate and L-asparagine biosynthesis	ANAEROFRUCAT-PWY: homolactic fermentation	0.335187	0	0.00104731	-	0.276667	0.342965	0.463677	0.882286	0.321293	0.29589	0.800744	0.999928	0.310428	0.312967	0.97771	0.998058	0.298831	0.464658	0.0795921	0.533404	0.311029	0.360037	0.647781	0.981495
ASPASN-PWY: superpathway of L-aspartate and L-asparagine biosynthesis_with_ANAGLYCOLYSIS-PWY: glycolysis III (from glucose)	ASPASN-PWY: superpathway of L-aspartate and L-asparagine biosynthesis	ANAGLYCOLYSIS-PWY: glycolysis III (from glucose)	0.667006	0	0.0139694	-	0.694079	0.637517	0.421558	0.860457	0.68204	0.576406	0.209349	0.999928	0.701467	0.598487	0.156774	0.803686	0.694508	0.599258	0.243161	0.799613	0.670208	0.663712	0.939482	0.997876
ASPASN-PWY: superpathway of L-aspartate and L-asparagine biosynthesis_with_ARGININE-SYN4-PWY: L-ornithine de novo biosynthesis	ASPASN-PWY: superpathway of L-aspartate and L-asparagine biosynthesis	ARGININE-SYN4-PWY: L-ornithine de novo biosynthesis	0.318524	0	0.000242915	-	0.392214	0.319227	0.409377	0.854703	0.317837	0.294553	0.817176	0.999928	0.296896	0.371446	0.40767	0.905572	0.337879	0.270851	0.503225	0.928425	0.288914	0.410893	0.24759	0.926522
ASPASN-PWY: superpathway of L-aspartate and L-asparagine biosynthesis_with_ARGSYN-PWY: L-arginine biosynthesis I (via L-ornithine)	ASPASN-PWY: superpathway of L-aspartate and L-asparagine biosynthesis	ARGSYN-PWY: L-arginine biosynthesis I (via L-ornithine)	0.456158	0	0.0293329	-	0.543353	0.369568	0.0369734	0.381389	0.457655	0.37152	0.37471	0.999928	0.530785	0.333522	0.021742	0.523736	0.471067	0.458372	0.891193	0.991599	0.451295	0.449783	0.988212	0.999076
ASPASN-PWY: superpathway of L-aspartate and L-asparagine biosynthesis_with_ARGSYNBSUB-PWY: L-arginine biosynthesis II (acetyl cycle)	ASPASN-PWY: superpathway of L-aspartate and L-asparagine biosynthesis	ARGSYNBSUB-PWY: L-arginine biosynthesis II (acetyl cycle)	0.388045	0	0.112778	IBD	0.399255	0.34708	0.552875	0.915289	0.398676	0.300359	0.324455	0.999928	0.421125	0.299643	0.172979	0.815045	0.386726	0.428404	0.661051	0.966043	0.377375	0.397181	0.850838	0.992877
ASPASN-PWY: superpathway of L-aspartate and L-asparagine biosynthesis_with_ARO-PWY: chorismate biosynthesis I	ASPASN-PWY: superpathway of L-aspartate and L-asparagine biosynthesis	ARO-PWY: chorismate biosynthesis I	0.58671	0	0.0018731	-	0.705661	0.50155	0.00561016	0.206153	0.619689	0.409259	0.0239718	0.721036	0.6357	0.513966	0.119772	0.773955	0.613202	0.539409	0.394674	0.893454	0.594123	0.568334	0.783463	0.987338
AST-PWY: L-arginine degradation II (AST pathway)_with_1CMET2-PWY: N10-formyl-tetrahydrofolate biosynthesis	AST-PWY: L-arginine degradation II (AST pathway)	1CMET2-PWY: N10-formyl-tetrahydrofolate biosynthesis	-0.595842	0	0.00141863	-	-0.577895	-0.61485	0.628999	0.93562	-0.572811	-0.67283	0.212815	0.999928	-0.579209	-0.671176	0.216241	0.837769	-0.597755	-0.596106	0.984329	0.999455	-0.564099	-0.673295	0.208116	0.909508
AST-PWY: L-arginine degradation II (AST pathway)_with_ANAEROFRUCAT-PWY: homolactic fermentation	AST-PWY: L-arginine degradation II (AST pathway)	ANAEROFRUCAT-PWY: homolactic fermentation	-0.386639	0	0.0120687	-	-0.382769	-0.371448	0.89758	0.986629	-0.373529	-0.378303	0.961067	0.999928	-0.415368	-0.39258	0.794589	0.9809	-0.40038	-0.423755	0.805756	0.984483	-0.386889	-0.374442	0.906619	0.996594
AST-PWY: L-arginine degradation II (AST pathway)_with_ANAGLYCOLYSIS-PWY: glycolysis III (from glucose)	AST-PWY: L-arginine degradation II (AST pathway)	ANAGLYCOLYSIS-PWY: glycolysis III (from glucose)	-0.618811	0	0.00137382	-	-0.591297	-0.629664	0.611296	0.93111	-0.587471	-0.680361	0.242349	0.999928	-0.579781	-0.695534	0.114164	0.768897	-0.612075	-0.658582	0.560059	0.945608	-0.577412	-0.700205	0.144946	0.874993
AST-PWY: L-arginine degradation II (AST pathway)_with_ARG+POLYAMINE-SYN: superpathway of arginine and polyamine biosynthesis	AST-PWY: L-arginine degradation II (AST pathway)	ARG+POLYAMINE-SYN: superpathway of arginine and polyamine biosynthesis	-0.16061	0.000498044	0.370594	-	-0.110396	-0.17836	0.469874	0.884587	-0.158426	-0.0738885	0.420979	0.999928	-0.134689	-0.235701	0.28175	0.866711	-0.168212	-0.101746	0.522096	0.934857	-0.175504	-0.150225	0.823234	0.991727
AST-PWY: L-arginine degradation II (AST pathway)_with_ARGININE-SYN4-PWY: L-ornithine de novo biosynthesis	AST-PWY: L-arginine degradation II (AST pathway)	ARGININE-SYN4-PWY: L-ornithine de novo biosynthesis	-0.455386	0	0.000972898	-	-0.519195	-0.434589	0.307982	0.792663	-0.451836	-0.493206	0.654501	0.999928	-0.489061	-0.464039	0.766124	0.978787	-0.441292	-0.470819	0.750149	0.978226	-0.423926	-0.50164	0.437261	0.968011
AST-PWY: L-arginine degradation II (AST pathway)_with_ARGSYN-PWY: L-arginine biosynthesis I (via L-ornithine)	AST-PWY: L-arginine degradation II (AST pathway)	ARGSYN-PWY: L-arginine biosynthesis I (via L-ornithine)	-0.433788	0	0.00977766	-	-0.401775	-0.433644	0.712357	0.953891	-0.415334	-0.422682	0.938854	0.999928	-0.388662	-0.495187	0.213061	0.83621	-0.400755	-0.479244	0.398202	0.895301	-0.39618	-0.483905	0.386251	0.964328
AST-PWY: L-arginine degradation II (AST pathway)_with_ARGSYNBSUB-PWY: L-arginine biosynthesis II (acetyl cycle)	AST-PWY: L-arginine degradation II (AST pathway)	ARGSYNBSUB-PWY: L-arginine biosynthesis II (acetyl cycle)	-0.26893	0	0.203239	-	-0.210151	-0.278752	0.456956	0.878926	-0.263102	-0.184164	0.444868	0.999928	-0.19512	-0.336436	0.124074	0.776251	-0.262637	-0.283058	0.838994	0.986194	-0.250986	-0.254209	0.976797	0.998877
AST-PWY: L-arginine degradation II (AST pathway)_with_ARO-PWY: chorismate biosynthesis I	AST-PWY: L-arginine degradation II (AST pathway)	ARO-PWY: chorismate biosynthesis I	-0.597725	0	0.00125189	-	-0.58364	-0.600356	0.827421	0.975142	-0.585922	-0.628986	0.60371	0.999928	-0.594273	-0.638999	0.552026	0.946869	-0.59199	-0.641776	0.540447	0.940688	-0.553244	-0.671253	0.175439	0.894589
AST-PWY: L-arginine degradation II (AST pathway)_with_ASPASN-PWY: superpathway of L-aspartate and L-asparagine biosynthesis	AST-PWY: L-arginine degradation II (AST pathway)	ASPASN-PWY: superpathway of L-aspartate and L-asparagine biosynthesis	-0.408442	0	0.0143052	-	-0.386823	-0.385621	0.989054	0.998658	-0.388019	-0.399101	0.908985	0.999928	-0.342163	-0.450816	0.214676	0.837	-0.408221	-0.379418	0.765257	0.981376	-0.383622	-0.429333	0.660061	0.981778
BIOTIN-BIOSYNTHESIS-PWY: biotin biosynthesis I_with_1CMET2-PWY: N10-formyl-tetrahydrofolate biosynthesis	BIOTIN-BIOSYNTHESIS-PWY: biotin biosynthesis I	1CMET2-PWY: N10-formyl-tetrahydrofolate biosynthesis	-0.528234	0	0.0361021	-	-0.521775	-0.541252	0.809001	0.970589	-0.509766	-0.56036	0.566684	0.999928	-0.519258	-0.554555	0.661587	0.968273	-0.52478	-0.531884	0.936177	0.995166	-0.525676	-0.526353	0.994458	0.999438
BIOTIN-BIOSYNTHESIS-PWY: biotin biosynthesis I_with_ANAEROFRUCAT-PWY: homolactic fermentation	BIOTIN-BIOSYNTHESIS-PWY: biotin biosynthesis I	ANAEROFRUCAT-PWY: homolactic fermentation	-0.316333	0	0.0678714	-	-0.362545	-0.290512	0.420943	0.860113	-0.292496	-0.293425	0.992653	0.999928	-0.381763	-0.285951	0.287772	0.868115	-0.307002	-0.345764	0.694053	0.969739	-0.354039	-0.126395	0.042805	0.777002
BIOTIN-BIOSYNTHESIS-PWY: biotin biosynthesis I_with_ANAGLYCOLYSIS-PWY: glycolysis III (from glucose)	BIOTIN-BIOSYNTHESIS-PWY: biotin biosynthesis I	ANAGLYCOLYSIS-PWY: glycolysis III (from glucose)	-0.580308	0	0.026899	-	-0.602148	-0.572706	0.701003	0.949995	-0.557117	-0.598618	0.626839	0.999928	-0.55631	-0.610184	0.487408	0.928316	-0.564046	-0.602468	0.648459	0.963393	-0.591098	-0.509093	0.399857	0.964417
BIOTIN-BIOSYNTHESIS-PWY: biotin biosynthesis I_with_ARG+POLYAMINE-SYN: superpathway of arginine and polyamine biosynthesis	BIOTIN-BIOSYNTHESIS-PWY: biotin biosynthesis I	ARG+POLYAMINE-SYN: superpathway of arginine and polyamine biosynthesis	-0.114502	0.0142431	0.0916893	-	-0.0746955	-0.197987	0.190075	0.671663	-0.147328	-0.0366043	0.292843	0.999928	-0.0585206	-0.249903	0.0417725	0.619097	-0.122452	-0.134737	0.905711	0.993436	-0.146602	-0.0363157	0.334407	0.953895
BIOTIN-BIOSYNTHESIS-PWY: biotin biosynthesis I_with_ARGININE-SYN4-PWY: L-ornithine de novo biosynthesis	BIOTIN-BIOSYNTHESIS-PWY: biotin biosynthesis I	ARGININE-SYN4-PWY: L-ornithine de novo biosynthesis	-0.282616	0	0.00622528	-	-0.346651	-0.293012	0.55036	0.914873	-0.289968	-0.293142	0.974932	0.999928	-0.315974	-0.279588	0.690344	0.97318	-0.250279	-0.394892	0.13806	0.658454	-0.275238	-0.32225	0.665623	0.982403
BIOTIN-BIOSYNTHESIS-PWY: biotin biosynthesis I_with_ARGSYN-PWY: L-arginine biosynthesis I (via L-ornithine)	BIOTIN-BIOSYNTHESIS-PWY: biotin biosynthesis I	ARGSYN-PWY: L-arginine biosynthesis I (via L-ornithine)	-0.50524	0	0.045721	-	-0.537814	-0.47375	0.432158	0.866599	-0.495703	-0.486721	0.922319	0.999928	-0.497201	-0.512856	0.84958	0.986891	-0.49129	-0.52994	0.665377	0.966296	-0.518318	-0.430412	0.390413	0.964328
BIOTIN-BIOSYNTHESIS-PWY: biotin biosynthesis I_with_ARGSYNBSUB-PWY: L-arginine biosynthesis II (acetyl cycle)	BIOTIN-BIOSYNTHESIS-PWY: biotin biosynthesis I	ARGSYNBSUB-PWY: L-arginine biosynthesis II (acetyl cycle)	-0.371109	0	0.0758903	-	-0.360648	-0.358342	0.979244	0.997838	-0.376076	-0.31329	0.528797	0.999928	-0.319717	-0.423125	0.243114	0.853409	-0.381947	-0.36986	0.900906	0.992872	-0.406589	-0.23191	0.112706	0.85025
BIOTIN-BIOSYNTHESIS-PWY: biotin biosynthesis I_with_ARO-PWY: chorismate biosynthesis I	BIOTIN-BIOSYNTHESIS-PWY: biotin biosynthesis I	ARO-PWY: chorismate biosynthesis I	-0.580496	0	0.1022	-	-0.595277	-0.57058	0.748483	0.961466	-0.552693	-0.604045	0.546311	0.999928	-0.570294	-0.600592	0.695814	0.973578	-0.55999	-0.599638	0.63898	0.961813	-0.572791	-0.577628	0.95878	0.998017
BIOTIN-BIOSYNTHESIS-PWY: biotin biosynthesis I_with_ASPASN-PWY: superpathway of L-aspartate and L-asparagine biosynthesis	BIOTIN-BIOSYNTHESIS-PWY: biotin biosynthesis I	ASPASN-PWY: superpathway of L-aspartate and L-asparagine biosynthesis	-0.413166	0	0.14999	-	-0.423381	-0.394492	0.738602	0.960057	-0.410818	-0.321165	0.365627	0.999928	-0.400808	-0.401515	0.993562	0.999108	-0.407768	-0.402209	0.953689	0.996891	-0.443532	-0.297208	0.175815	0.894589
BIOTIN-BIOSYNTHESIS-PWY: biotin biosynthesis I_with_AST-PWY: L-arginine degradation II (AST pathway)	BIOTIN-BIOSYNTHESIS-PWY: biotin biosynthesis I	AST-PWY: L-arginine degradation II (AST pathway)	0.348415	0	0.00561446	-	0.293677	0.397917	0.243381	0.733076	0.336423	0.432519	0.318179	0.999928	0.325689	0.436463	0.209066	0.833646	0.346252	0.396837	0.6005	0.95516	0.315735	0.385819	0.509671	0.974294
BRANCHED-CHAIN-AA-SYN-PWY: superpathway of branched amino acid biosynthesis_with_1CMET2-PWY: N10-formyl-tetrahydrofolate biosynthesis	BRANCHED-CHAIN-AA-SYN-PWY: superpathway of branched amino acid biosynthesis	1CMET2-PWY: N10-formyl-tetrahydrofolate biosynthesis	0.811221	0	0.0523837	-	0.854912	0.792508	0.238625	0.727314	0.812959	0.77519	0.563962	0.999928	0.837293	0.786638	0.365195	0.894589	0.797938	0.862654	0.245865	0.802579	0.78986	0.864623	0.214902	0.912419
BRANCHED-CHAIN-AA-SYN-PWY: superpathway of branched amino acid biosynthesis_with_ANAEROFRUCAT-PWY: homolactic fermentation	BRANCHED-CHAIN-AA-SYN-PWY: superpathway of branched amino acid biosynthesis	ANAEROFRUCAT-PWY: homolactic fermentation	0.45496	0	0.00147987	-	0.495494	0.396948	0.243216	0.732911	0.410148	0.500339	0.330351	0.999928	0.512904	0.400344	0.185755	0.821471	0.417016	0.611105	0.0243767	0.313667	0.453186	0.388831	0.539454	0.97585
BRANCHED-CHAIN-AA-SYN-PWY: superpathway of branched amino acid biosynthesis_with_ANAGLYCOLYSIS-PWY: glycolysis III (from glucose)	BRANCHED-CHAIN-AA-SYN-PWY: superpathway of branched amino acid biosynthesis	ANAGLYCOLYSIS-PWY: glycolysis III (from glucose)	0.875605	0	0.221552	-	0.900765	0.864215	0.406393	0.852941	0.87715	0.844075	0.549236	0.999928	0.878712	0.865971	0.785504	0.9809	0.864027	0.917189	0.235795	0.791142	0.880922	0.853422	0.639239	0.981495
BRANCHED-CHAIN-AA-SYN-PWY: superpathway of branched amino acid biosynthesis_with_ARG+POLYAMINE-SYN: superpathway of arginine and polyamine biosynthesis	BRANCHED-CHAIN-AA-SYN-PWY: superpathway of branched amino acid biosynthesis	ARG+POLYAMINE-SYN: superpathway of arginine and polyamine biosynthesis	0.125324	0.00710986	0.00134371	-	0.0485974	0.219532	0.0690165	0.469849	0.126438	0.0892783	0.723587	0.999928	0.0560393	0.288314	0.0129724	0.444421	0.118199	0.107474	0.917856	0.994569	0.138103	0.0863687	0.649963	0.981495
BRANCHED-CHAIN-AA-SYN-PWY: superpathway of branched amino acid biosynthesis_with_ARGININE-SYN4-PWY: L-ornithine de novo biosynthesis	BRANCHED-CHAIN-AA-SYN-PWY: superpathway of branched amino acid biosynthesis	ARGININE-SYN4-PWY: L-ornithine de novo biosynthesis	0.390404	0	0.000241692	-	0.494828	0.369321	0.139435	0.597246	0.385465	0.375108	0.915644	0.999928	0.405233	0.402971	0.979374	0.998058	0.375113	0.400675	0.790369	0.98366	0.360769	0.421964	0.557989	0.977166
BRANCHED-CHAIN-AA-SYN-PWY: superpathway of branched amino acid biosynthesis_with_ARGSYN-PWY: L-arginine biosynthesis I (via L-ornithine)	BRANCHED-CHAIN-AA-SYN-PWY: superpathway of branched amino acid biosynthesis	ARGSYN-PWY: L-arginine biosynthesis I (via L-ornithine)	0.693591	0	0.209036	-	0.690667	0.676883	0.842126	0.97722	0.700528	0.61799	0.309387	0.999928	0.675709	0.688251	0.857671	0.987192	0.662922	0.787415	0.0687817	0.502673	0.670202	0.757299	0.257648	0.932339
BRANCHED-CHAIN-AA-SYN-PWY: superpathway of branched amino acid biosynthesis_with_ARGSYNBSUB-PWY: L-arginine biosynthesis II (acetyl cycle)	BRANCHED-CHAIN-AA-SYN-PWY: superpathway of branched amino acid biosynthesis	ARGSYNBSUB-PWY: L-arginine biosynthesis II (acetyl cycle)	0.510356	0	0.0413933	-	0.438627	0.530534	0.270763	0.760743	0.534793	0.373531	0.0925758	0.954775	0.437608	0.54221	0.208216	0.83258	0.4852	0.630727	0.0832737	0.54333	0.498471	0.559831	0.521884	0.975204
BRANCHED-CHAIN-AA-SYN-PWY: superpathway of branched amino acid biosynthesis_with_ARO-PWY: chorismate biosynthesis I	BRANCHED-CHAIN-AA-SYN-PWY: superpathway of branched amino acid biosynthesis	ARO-PWY: chorismate biosynthesis I	0.89674	0	0.0471332	-	0.96105	0.867465	0.00983009	0.244259	0.908542	0.847192	0.250604	0.999928	0.940491	0.86731	0.0750364	0.706951	0.884824	0.928549	0.294103	0.837625	0.889496	0.907675	0.710357	0.984191
BRANCHED-CHAIN-AA-SYN-PWY: superpathway of branched amino acid biosynthesis_with_ASPASN-PWY: superpathway of L-aspartate and L-asparagine biosynthesis	BRANCHED-CHAIN-AA-SYN-PWY: superpathway of branched amino acid biosynthesis	ASPASN-PWY: superpathway of L-aspartate and L-asparagine biosynthesis	0.654196	0	0.00777032	-	0.705882	0.589655	0.10289	0.539896	0.676361	0.543999	0.124062	0.999928	0.674712	0.582942	0.217492	0.83787	0.676343	0.616347	0.458996	0.915197	0.65746	0.645955	0.89507	0.996594
BRANCHED-CHAIN-AA-SYN-PWY: superpathway of branched amino acid biosynthesis_with_AST-PWY: L-arginine degradation II (AST pathway)	BRANCHED-CHAIN-AA-SYN-PWY: superpathway of branched amino acid biosynthesis	AST-PWY: L-arginine degradation II (AST pathway)	-0.637526	0	0.000925362	-	-0.581511	-0.664137	0.269455	0.759391	-0.601344	-0.703887	0.185329	0.999928	-0.600884	-0.704479	0.150842	0.796776	-0.630093	-0.655507	0.749535	0.97792	-0.605926	-0.647649	0.635645	0.981323
BRANCHED-CHAIN-AA-SYN-PWY: superpathway of branched amino acid biosynthesis_with_BIOTIN-BIOSYNTHESIS-PWY: biotin biosynthesis I	BRANCHED-CHAIN-AA-SYN-PWY: superpathway of branched amino acid biosynthesis	BIOTIN-BIOSYNTHESIS-PWY: biotin biosynthesis I	-0.614671	0	0.0413048	-	-0.618221	-0.606373	0.874527	0.982399	-0.573886	-0.681726	0.175633	0.999928	-0.599656	-0.646542	0.53027	0.941832	-0.604511	-0.606851	0.97756	0.999455	-0.606154	-0.61291	0.94058	0.997876
CALVIN-PWY: Calvin-Benson-Bassham cycle_with_1CMET2-PWY: N10-formyl-tetrahydrofolate biosynthesis	CALVIN-PWY: Calvin-Benson-Bassham cycle	1CMET2-PWY: N10-formyl-tetrahydrofolate biosynthesis	0.766141	0	0.0202782	-	0.768759	0.75459	0.817509	0.972609	0.774089	0.720411	0.454171	0.999928	0.784361	0.762915	0.723688	0.97542	0.799572	0.69629	0.151838	0.679029	0.776685	0.78318	0.927538	0.996769
CALVIN-PWY: Calvin-Benson-Bassham cycle_with_ANAEROFRUCAT-PWY: homolactic fermentation	CALVIN-PWY: Calvin-Benson-Bassham cycle	ANAEROFRUCAT-PWY: homolactic fermentation	0.430911	0	0.000803844	-	0.427469	0.409501	0.834891	0.976027	0.404827	0.439386	0.716825	0.999928	0.477956	0.38815	0.297578	0.872799	0.405897	0.547779	0.113836	0.614668	0.437328	0.36405	0.489297	0.974142
CALVIN-PWY: Calvin-Benson-Bassham cycle_with_ANAGLYCOLYSIS-PWY: glycolysis III (from glucose)	CALVIN-PWY: Calvin-Benson-Bassham cycle	ANAGLYCOLYSIS-PWY: glycolysis III (from glucose)	0.865872	0	0.017279	-	0.884707	0.849441	0.450529	0.876662	0.899846	0.754084	0.0236164	0.721036	0.889689	0.851231	0.415206	0.908675	0.869668	0.833458	0.519787	0.933959	0.877917	0.84338	0.566737	0.978116
CALVIN-PWY: Calvin-Benson-Bassham cycle_with_ARG+POLYAMINE-SYN: superpathway of arginine and polyamine biosynthesis	CALVIN-PWY: Calvin-Benson-Bassham cycle	ARG+POLYAMINE-SYN: superpathway of arginine and polyamine biosynthesis	0.185219	5.90882e-05	0.00247161	-	0.140228	0.227961	0.347761	0.817956	0.205152	0.0993389	0.311973	0.999928	0.0788847	0.33998	0.0047998	0.302148	0.166895	0.232373	0.52144	0.934607	0.193488	0.125977	0.551618	0.97585
CALVIN-PWY: Calvin-Benson-Bassham cycle_with_ARGININE-SYN4-PWY: L-ornithine de novo biosynthesis	CALVIN-PWY: Calvin-Benson-Bassham cycle	ARGININE-SYN4-PWY: L-ornithine de novo biosynthesis	0.495288	0	0.000145631	-	0.565836	0.477323	0.271268	0.761076	0.481231	0.530718	0.583521	0.999928	0.534189	0.468811	0.429698	0.912334	0.430283	0.61346	0.0329593	0.363165	0.451356	0.55255	0.296113	0.943618
CALVIN-PWY: Calvin-Benson-Bassham cycle_with_ARGSYN-PWY: L-arginine biosynthesis I (via L-ornithine)	CALVIN-PWY: Calvin-Benson-Bassham cycle	ARGSYN-PWY: L-arginine biosynthesis I (via L-ornithine)	0.602097	0	0.0682423	-	0.580667	0.597493	0.826755	0.97502	0.611996	0.521958	0.308977	0.999928	0.549082	0.649347	0.188654	0.823666	0.61896	0.599398	0.814407	0.984547	0.600567	0.636043	0.690316	0.983313
CALVIN-PWY: Calvin-Benson-Bassham cycle_with_ARGSYNBSUB-PWY: L-arginine biosynthesis II (acetyl cycle)	CALVIN-PWY: Calvin-Benson-Bassham cycle	ARGSYNBSUB-PWY: L-arginine biosynthesis II (acetyl cycle)	0.353024	0	0.00531719	-	0.278347	0.377172	0.271887	0.761652	0.380296	0.199137	0.0759469	0.927563	0.272169	0.418359	0.101963	0.75257	0.391457	0.331618	0.541753	0.941241	0.377446	0.322094	0.608252	0.98123
CALVIN-PWY: Calvin-Benson-Bassham cycle_with_ARO-PWY: chorismate biosynthesis I	CALVIN-PWY: Calvin-Benson-Bassham cycle	ARO-PWY: chorismate biosynthesis I	0.916871	0	0.113557	-	0.939262	0.893101	0.212654	0.699673	0.917835	0.913512	0.919374	0.999928	0.910666	0.932487	0.555448	0.94776	0.930148	0.887636	0.353466	0.873915	0.919046	0.932795	0.74387	0.985413
CALVIN-PWY: Calvin-Benson-Bassham cycle_with_ASPASN-PWY: superpathway of L-aspartate and L-asparagine biosynthesis	CALVIN-PWY: Calvin-Benson-Bassham cycle	ASPASN-PWY: superpathway of L-aspartate and L-asparagine biosynthesis	0.555573	0	0.00172837	-	0.622188	0.501677	0.120566	0.570763	0.598796	0.388344	0.0256804	0.743556	0.599007	0.507649	0.251664	0.855487	0.609719	0.433223	0.0535859	0.454439	0.593948	0.472722	0.222036	0.916202
CALVIN-PWY: Calvin-Benson-Bassham cycle_with_AST-PWY: L-arginine degradation II (AST pathway)	CALVIN-PWY: Calvin-Benson-Bassham cycle	AST-PWY: L-arginine degradation II (AST pathway)	-0.604277	0	0.00152686	-	-0.569276	-0.629001	0.434469	0.867498	-0.568968	-0.672967	0.195536	0.999928	-0.618868	-0.645811	0.71597	0.974661	-0.606026	-0.630659	0.763123	0.980682	-0.56378	-0.693217	0.128201	0.86442
CALVIN-PWY: Calvin-Benson-Bassham cycle_with_BIOTIN-BIOSYNTHESIS-PWY: biotin biosynthesis I	CALVIN-PWY: Calvin-Benson-Bassham cycle	BIOTIN-BIOSYNTHESIS-PWY: biotin biosynthesis I	-0.600054	0	0.0673209	-	-0.600753	-0.594577	0.935342	0.991387	-0.573273	-0.628353	0.508189	0.999928	-0.592449	-0.610897	0.809131	0.982842	-0.574095	-0.629921	0.498309	0.927496	-0.593956	-0.593086	0.992477	0.999438
CALVIN-PWY: Calvin-Benson-Bassham cycle_with_BRANCHED-CHAIN-AA-SYN-PWY: superpathway of branched amino acid biosynthesis	CALVIN-PWY: Calvin-Benson-Bassham cycle	BRANCHED-CHAIN-AA-SYN-PWY: superpathway of branched amino acid biosynthesis	0.862842	0	0.0468079	-	0.89132	0.858118	0.465246	0.882838	0.868746	0.830265	0.501928	0.999928	0.888635	0.868987	0.667355	0.969801	0.886895	0.800371	0.144369	0.666452	0.878418	0.846529	0.593872	0.98117
CENTFERM-PWY: pyruvate fermentation to butanoate_with_1CMET2-PWY: N10-formyl-tetrahydrofolate biosynthesis	CENTFERM-PWY: pyruvate fermentation to butanoate	1CMET2-PWY: N10-formyl-tetrahydrofolate biosynthesis	0.28419	0	0.00361236	-	0.228083	0.317521	0.328514	0.807485	0.224454	0.36673	0.152365	0.999928	0.247386	0.337778	0.322227	0.884085	0.275853	0.272208	0.971111	0.999141	0.260961	0.332421	0.510349	0.974294
CENTFERM-PWY: pyruvate fermentation to butanoate_with_ANAEROFRUCAT-PWY: homolactic fermentation	CENTFERM-PWY: pyruvate fermentation to butanoate	ANAEROFRUCAT-PWY: homolactic fermentation	0.192091	3.23392e-05	0.245455	-	0.205934	0.173238	0.725761	0.956834	0.118221	0.287631	0.0969458	0.961887	0.23324	0.176139	0.541931	0.944912	0.157939	0.268575	0.275486	0.824617	0.16143	0.170513	0.935888	0.997473
CENTFERM-PWY: pyruvate fermentation to butanoate_with_ANAGLYCOLYSIS-PWY: glycolysis III (from glucose)	CENTFERM-PWY: pyruvate fermentation to butanoate	ANAGLYCOLYSIS-PWY: glycolysis III (from glucose)	0.318933	0	0.00302176	-	0.26068	0.360688	0.269004	0.758741	0.279511	0.376197	0.32741	0.999928	0.29346	0.378283	0.345677	0.892267	0.311489	0.319617	0.934703	0.995166	0.290228	0.354486	0.550454	0.97585
CENTFERM-PWY: pyruvate fermentation to butanoate_with_ARG+POLYAMINE-SYN: superpathway of arginine and polyamine biosynthesis	CENTFERM-PWY: pyruvate fermentation to butanoate	ARG+POLYAMINE-SYN: superpathway of arginine and polyamine biosynthesis	0.149966	0.0011909	0.311685	-	0.159863	0.190402	0.744156	0.961421	0.145277	0.186505	0.691579	0.999928	0.18616	0.210462	0.795455	0.981047	0.144123	0.210826	0.515633	0.932811	0.168303	0.0613973	0.348631	0.958047
CENTFERM-PWY: pyruvate fermentation to butanoate_with_ARGININE-SYN4-PWY: L-ornithine de novo biosynthesis	CENTFERM-PWY: pyruvate fermentation to butanoate	ARGININE-SYN4-PWY: L-ornithine de novo biosynthesis	0.26827	0	0.0155146	-	0.362308	0.2531	0.224578	0.712176	0.263269	0.236563	0.79429	0.999928	0.357271	0.221818	0.138456	0.788072	0.251503	0.302305	0.611918	0.957819	0.251142	0.228717	0.840457	0.992588
CENTFERM-PWY: pyruvate fermentation to butanoate_with_ARGSYN-PWY: L-arginine biosynthesis I (via L-ornithine)	CENTFERM-PWY: pyruvate fermentation to butanoate	ARGSYN-PWY: L-arginine biosynthesis I (via L-ornithine)	0.18706	5.06964e-05	0.00481072	-	0.119996	0.210701	0.333219	0.810517	0.12457	0.295357	0.0935947	0.954775	0.123584	0.284514	0.0844204	0.723598	0.153974	0.272814	0.241108	0.796568	0.173082	0.18081	0.945335	0.997876
CENTFERM-PWY: pyruvate fermentation to butanoate_with_ARO-PWY: chorismate biosynthesis I	CENTFERM-PWY: pyruvate fermentation to butanoate	ARO-PWY: chorismate biosynthesis I	0.336853	0	0.00347839	-	0.323053	0.370272	0.596743	0.927111	0.303865	0.373442	0.480476	0.999928	0.358605	0.385727	0.759924	0.978161	0.331687	0.332719	0.99166	0.999866	0.31558	0.353144	0.726722	0.985413
CENTFERM-PWY: pyruvate fermentation to butanoate_with_ASPASN-PWY: superpathway of L-aspartate and L-asparagine biosynthesis	CENTFERM-PWY: pyruvate fermentation to butanoate	ASPASN-PWY: superpathway of L-aspartate and L-asparagine biosynthesis	0.229104	0	0.0528386	-	0.12878	0.221436	0.322129	0.803084	0.190615	0.274974	0.408463	0.999928	0.127617	0.259079	0.160125	0.807314	0.223011	0.220759	0.982389	0.999455	0.249015	0.11057	0.221681	0.915961
CENTFERM-PWY: pyruvate fermentation to butanoate_with_AST-PWY: L-arginine degradation II (AST pathway)	CENTFERM-PWY: pyruvate fermentation to butanoate	AST-PWY: L-arginine degradation II (AST pathway)	-0.404167	0	0.00554419	-	-0.350177	-0.436564	0.323972	0.804241	-0.376672	-0.426772	0.602043	0.999928	-0.395058	-0.437673	0.6239	0.96091	-0.369826	-0.481021	0.232839	0.788784	-0.384656	-0.42711	0.68316	0.983313
CENTFERM-PWY: pyruvate fermentation to butanoate_with_BIOTIN-BIOSYNTHESIS-PWY: biotin biosynthesis I	CENTFERM-PWY: pyruvate fermentation to butanoate	BIOTIN-BIOSYNTHESIS-PWY: biotin biosynthesis I	-0.213791	2.34377e-06	0.00887315	-	-0.175559	-0.248152	0.434697	0.867546	-0.171509	-0.297902	0.213523	0.999928	-0.20977	-0.247955	0.681651	0.971492	-0.204112	-0.271476	0.505434	0.929258	-0.152647	-0.394577	0.0236073	0.677827
CENTFERM-PWY: pyruvate fermentation to butanoate_with_BRANCHED-CHAIN-AA-SYN-PWY: superpathway of branched amino acid biosynthesis	CENTFERM-PWY: pyruvate fermentation to butanoate	BRANCHED-CHAIN-AA-SYN-PWY: superpathway of branched amino acid biosynthesis	0.406368	0	0.00137405	-	0.301597	0.445446	0.103646	0.541168	0.363308	0.483293	0.201525	0.999928	0.351071	0.450447	0.255644	0.858151	0.396171	0.360295	0.712044	0.97199	0.388853	0.403275	0.890718	0.996515
CENTFERM-PWY: pyruvate fermentation to butanoate_with_CALVIN-PWY: Calvin-Benson-Bassham cycle	CENTFERM-PWY: pyruvate fermentation to butanoate	CALVIN-PWY: Calvin-Benson-Bassham cycle	0.373625	0	0.00176059	-	0.364891	0.395963	0.723912	0.956441	0.343038	0.399322	0.563363	0.999928	0.386372	0.409128	0.795361	0.98102	0.35338	0.418034	0.49974	0.927496	0.343362	0.399541	0.594493	0.98123
CITRULBIO-PWY: L-citrulline biosynthesis_with_1CMET2-PWY: N10-formyl-tetrahydrofolate biosynthesis	CITRULBIO-PWY: L-citrulline biosynthesis	1CMET2-PWY: N10-formyl-tetrahydrofolate biosynthesis	0.392031	0	0.00039461	-	0.437088	0.338877	0.259293	0.748816	0.357563	0.446182	0.353597	0.999928	0.368666	0.411844	0.623724	0.96091	0.396226	0.316202	0.416193	0.901238	0.394726	0.350186	0.676939	0.982999
CITRULBIO-PWY: L-citrulline biosynthesis_with_ANAEROFRUCAT-PWY: homolactic fermentation	CITRULBIO-PWY: L-citrulline biosynthesis	ANAEROFRUCAT-PWY: homolactic fermentation	0.240433	0	0.0108869	-	0.328716	0.152874	0.0544538	0.437012	0.220281	0.269645	0.628452	0.999928	0.281185	0.176691	0.261403	0.859398	0.255225	0.220524	0.733243	0.976585	0.235928	0.200228	0.750039	0.985413
CITRULBIO-PWY: L-citrulline biosynthesis_with_ANAGLYCOLYSIS-PWY: glycolysis III (from glucose)	CITRULBIO-PWY: L-citrulline biosynthesis	ANAGLYCOLYSIS-PWY: glycolysis III (from glucose)	0.418835	0	0.000584829	-	0.492929	0.366184	0.136072	0.593424	0.405556	0.424657	0.842007	0.999928	0.429742	0.412564	0.843088	0.985859	0.386916	0.399248	0.897858	0.9922	0.409128	0.397241	0.909876	0.996728
CITRULBIO-PWY: L-citrulline biosynthesis_with_ARG+POLYAMINE-SYN: superpathway of arginine and polyamine biosynthesis	CITRULBIO-PWY: L-citrulline biosynthesis	ARG+POLYAMINE-SYN: superpathway of arginine and polyamine biosynthesis	0.097076	0.0387348	0.0700125	-	0.0486021	0.149526	0.28557	0.774457	0.129863	0.0259435	0.323925	0.999928	0.0180594	0.227896	0.0261438	0.547981	0.13389	0.0508889	0.426051	0.903377	0.108301	0.0574945	0.656604	0.981778
CITRULBIO-PWY: L-citrulline biosynthesis_with_ARGININE-SYN4-PWY: L-ornithine de novo biosynthesis	CITRULBIO-PWY: L-citrulline biosynthesis	ARGININE-SYN4-PWY: L-ornithine de novo biosynthesis	0.409022	0	0.00430737	-	0.518317	0.347463	0.0431934	0.401888	0.40916	0.42904	0.835303	0.999928	0.408279	0.415755	0.931651	0.992974	0.364631	0.47092	0.256511	0.811655	0.388674	0.418662	0.773798	0.986971
CITRULBIO-PWY: L-citrulline biosynthesis_with_ARGSYN-PWY: L-arginine biosynthesis I (via L-ornithine)	CITRULBIO-PWY: L-citrulline biosynthesis	ARGSYN-PWY: L-arginine biosynthesis I (via L-ornithine)	0.188651	4.46148e-05	0.00321959	-	0.242051	0.128944	0.223943	0.711698	0.17406	0.200097	0.801551	0.999928	0.192939	0.167495	0.786856	0.9809	0.148336	0.201425	0.605353	0.95633	0.193735	0.144699	0.66478	0.982264
CITRULBIO-PWY: L-citrulline biosynthesis_with_ARO-PWY: chorismate biosynthesis I	CITRULBIO-PWY: L-citrulline biosynthesis	ARO-PWY: chorismate biosynthesis I	0.437711	0	0.000763218	-	0.502405	0.375536	0.133631	0.590858	0.394102	0.524838	0.153964	0.999928	0.418657	0.463096	0.604469	0.956992	0.363304	0.459547	0.306635	0.847746	0.426363	0.374462	0.623455	0.98123
CITRULBIO-PWY: L-citrulline biosynthesis_with_ASPASN-PWY: superpathway of L-aspartate and L-asparagine biosynthesis	CITRULBIO-PWY: L-citrulline biosynthesis	ASPASN-PWY: superpathway of L-aspartate and L-asparagine biosynthesis	0.296709	0	0.00135875	-	0.317116	0.272157	0.619873	0.933998	0.330225	0.151514	0.0834415	0.940841	0.2595	0.317632	0.525279	0.941292	0.292787	0.266045	0.79045	0.98366	0.298392	0.250027	0.661923	0.981991
CITRULBIO-PWY: L-citrulline biosynthesis_with_AST-PWY: L-arginine degradation II (AST pathway)	CITRULBIO-PWY: L-citrulline biosynthesis	AST-PWY: L-arginine degradation II (AST pathway)	-0.366895	0	0.00531746	-	-0.456182	-0.290065	0.0567169	0.442441	-0.318449	-0.451661	0.163912	0.999928	-0.37789	-0.358688	0.829088	0.985487	-0.317596	-0.424389	0.265621	0.817069	-0.316579	-0.412248	0.363295	0.960931
CITRULBIO-PWY: L-citrulline biosynthesis_with_BIOTIN-BIOSYNTHESIS-PWY: biotin biosynthesis I	CITRULBIO-PWY: L-citrulline biosynthesis	BIOTIN-BIOSYNTHESIS-PWY: biotin biosynthesis I	-0.285734	0	0.0542832	-	-0.321238	-0.240264	0.372968	0.834021	-0.256194	-0.34353	0.381958	0.999928	-0.293127	-0.256027	0.686729	0.97237	-0.2239	-0.352383	0.194343	0.741711	-0.271013	-0.249413	0.845447	0.992774
CITRULBIO-PWY: L-citrulline biosynthesis_with_BRANCHED-CHAIN-AA-SYN-PWY: superpathway of branched amino acid biosynthesis	CITRULBIO-PWY: L-citrulline biosynthesis	BRANCHED-CHAIN-AA-SYN-PWY: superpathway of branched amino acid biosynthesis	0.40303	0	0.000717703	-	0.4894	0.329918	0.0626919	0.457437	0.364652	0.473459	0.248808	0.999928	0.410918	0.38981	0.809748	0.983125	0.349627	0.395554	0.634488	0.960536	0.417759	0.275434	0.19147	0.900987
CITRULBIO-PWY: L-citrulline biosynthesis_with_CALVIN-PWY: Calvin-Benson-Bassham cycle	CITRULBIO-PWY: L-citrulline biosynthesis	CALVIN-PWY: Calvin-Benson-Bassham cycle	0.489623	0	0.000590596	-	0.547429	0.438398	0.183289	0.662237	0.446078	0.562051	0.193344	0.999928	0.488704	0.487042	0.98412	0.998058	0.413968	0.550172	0.128079	0.641651	0.469886	0.465996	0.969375	0.998373
CITRULBIO-PWY: L-citrulline biosynthesis_with_CENTFERM-PWY: pyruvate fermentation to butanoate	CITRULBIO-PWY: L-citrulline biosynthesis	CENTFERM-PWY: pyruvate fermentation to butanoate	0.267322	0	0.0834578	-	0.310388	0.252686	0.525869	0.906326	0.230007	0.293092	0.533877	0.999928	0.303644	0.24852	0.548801	0.946436	0.214864	0.357194	0.150178	0.676791	0.24878	0.224865	0.830159	0.99174
COA-PWY-1: coenzyme A biosynthesis II (mammalian)_with_1CMET2-PWY: N10-formyl-tetrahydrofolate biosynthesis	COA-PWY-1: coenzyme A biosynthesis II (mammalian)	1CMET2-PWY: N10-formyl-tetrahydrofolate biosynthesis	0.861756	0	0.0624446	-	0.873492	0.848978	0.608723	0.930026	0.87549	0.796443	0.194631	0.999928	0.874351	0.838249	0.465879	0.923896	0.853232	0.89878	0.345763	0.870669	0.852153	0.879481	0.623308	0.98123
COA-PWY-1: coenzyme A biosynthesis II (mammalian)_with_ANAEROFRUCAT-PWY: homolactic fermentation	COA-PWY-1: coenzyme A biosynthesis II (mammalian)	ANAEROFRUCAT-PWY: homolactic fermentation	0.446643	0	0.00095925	-	0.435792	0.426183	0.910718	0.988165	0.431258	0.400844	0.752339	0.999928	0.477281	0.417497	0.484782	0.927233	0.417665	0.564245	0.0986057	0.578869	0.445444	0.400462	0.666868	0.982591
COA-PWY-1: coenzyme A biosynthesis II (mammalian)_with_ANAGLYCOLYSIS-PWY: glycolysis III (from glucose)	COA-PWY-1: coenzyme A biosynthesis II (mammalian)	ANAGLYCOLYSIS-PWY: glycolysis III (from glucose)	0.876583	0	0.0967522	-	0.896474	0.860049	0.416025	0.85837	0.905691	0.762377	0.0236762	0.721036	0.898602	0.843785	0.244526	0.853409	0.87107	0.885931	0.76306	0.980682	0.884479	0.8558	0.621922	0.98123
COA-PWY-1: coenzyme A biosynthesis II (mammalian)_with_ARG+POLYAMINE-SYN: superpathway of arginine and polyamine biosynthesis	COA-PWY-1: coenzyme A biosynthesis II (mammalian)	ARG+POLYAMINE-SYN: superpathway of arginine and polyamine biosynthesis	0.133009	0.00422873	0.00226447	-	0.0504312	0.209008	0.0919154	0.518658	0.130974	0.0931414	0.718685	0.999928	0.00953319	0.313263	0.001115	0.164047	0.134225	0.0872176	0.651533	0.96363	0.151584	0.0620395	0.432662	0.968011
COA-PWY-1: coenzyme A biosynthesis II (mammalian)_with_ARGININE-SYN4-PWY: L-ornithine de novo biosynthesis	COA-PWY-1: coenzyme A biosynthesis II (mammalian)	ARGININE-SYN4-PWY: L-ornithine de novo biosynthesis	0.46123	0	0.000129032	-	0.549284	0.429572	0.144509	0.606793	0.467877	0.442092	0.784687	0.999928	0.458703	0.478427	0.815394	0.984254	0.427307	0.505483	0.392529	0.893072	0.421217	0.526853	0.284484	0.940485
COA-PWY-1: coenzyme A biosynthesis II (mammalian)_with_ARGSYN-PWY: L-arginine biosynthesis I (via L-ornithine)	COA-PWY-1: coenzyme A biosynthesis II (mammalian)	ARGSYN-PWY: L-arginine biosynthesis I (via L-ornithine)	0.707642	0	0.240186	-	0.700762	0.70843	0.909529	0.987778	0.714106	0.648776	0.407191	0.999928	0.683792	0.708944	0.71385	0.974465	0.69398	0.758204	0.359978	0.877314	0.685231	0.783728	0.181675	0.897109
COA-PWY-1: coenzyme A biosynthesis II (mammalian)_with_ARGSYNBSUB-PWY: L-arginine biosynthesis II (acetyl cycle)	COA-PWY-1: coenzyme A biosynthesis II (mammalian)	ARGSYNBSUB-PWY: L-arginine biosynthesis II (acetyl cycle)	0.457996	0	0.0227159	-	0.391507	0.485797	0.271102	0.761076	0.498497	0.279048	0.0267439	0.755898	0.407036	0.460684	0.533206	0.942216	0.455568	0.523773	0.449555	0.91222	0.451218	0.497662	0.642131	0.981495
COA-PWY-1: coenzyme A biosynthesis II (mammalian)_with_ARO-PWY: chorismate biosynthesis I	COA-PWY-1: coenzyme A biosynthesis II (mammalian)	ARO-PWY: chorismate biosynthesis I	0.949589	0	0.10986	-	0.964189	0.934214	0.301765	0.78862	0.950605	0.940598	0.775702	0.999928	0.937351	0.958518	0.484964	0.927253	0.946942	0.950838	0.905254	0.993436	0.940044	0.973125	0.259373	0.932339
COA-PWY-1: coenzyme A biosynthesis II (mammalian)_with_ASPASN-PWY: superpathway of L-aspartate and L-asparagine biosynthesis	COA-PWY-1: coenzyme A biosynthesis II (mammalian)	ASPASN-PWY: superpathway of L-aspartate and L-asparagine biosynthesis	0.610987	0	0.00248901	-	0.687987	0.563102	0.0869789	0.508022	0.644623	0.434078	0.0218053	0.707021	0.668331	0.532262	0.0751232	0.707418	0.656314	0.524466	0.12756	0.641651	0.625872	0.581883	0.63411	0.981272
COA-PWY-1: coenzyme A biosynthesis II (mammalian)_with_AST-PWY: L-arginine degradation II (AST pathway)	COA-PWY-1: coenzyme A biosynthesis II (mammalian)	AST-PWY: L-arginine degradation II (AST pathway)	-0.594415	0	0.00129159	-	-0.568473	-0.614655	0.548008	0.913908	-0.564999	-0.645798	0.326061	0.999928	-0.570768	-0.673832	0.166776	0.811708	-0.577549	-0.653001	0.351052	0.873179	-0.539806	-0.686087	0.0892994	0.841828
COA-PWY-1: coenzyme A biosynthesis II (mammalian)_with_BIOTIN-BIOSYNTHESIS-PWY: biotin biosynthesis I	COA-PWY-1: coenzyme A biosynthesis II (mammalian)	BIOTIN-BIOSYNTHESIS-PWY: biotin biosynthesis I	-0.597946	0	0.0560776	-	-0.61637	-0.579185	0.624142	0.934072	-0.576789	-0.599777	0.786652	0.999928	-0.591833	-0.607614	0.836615	0.985635	-0.579131	-0.601768	0.787611	0.983354	-0.585257	-0.600131	0.871407	0.994742
COA-PWY-1: coenzyme A biosynthesis II (mammalian)_with_BRANCHED-CHAIN-AA-SYN-PWY: superpathway of branched amino acid biosynthesis	COA-PWY-1: coenzyme A biosynthesis II (mammalian)	BRANCHED-CHAIN-AA-SYN-PWY: superpathway of branched amino acid biosynthesis	0.888109	0	0.0443587	-	0.936856	0.873246	0.103232	0.540419	0.900264	0.826793	0.192588	0.999928	0.92351	0.860681	0.147625	0.793599	0.883767	0.902731	0.680693	0.967938	0.879646	0.9044	0.620834	0.98123
COA-PWY-1: coenzyme A biosynthesis II (mammalian)_with_CALVIN-PWY: Calvin-Benson-Bassham cycle	COA-PWY-1: coenzyme A biosynthesis II (mammalian)	CALVIN-PWY: Calvin-Benson-Bassham cycle	0.894857	0	0.0476992	-	0.906726	0.879929	0.52532	0.906186	0.905259	0.857248	0.357616	0.999928	0.89637	0.898946	0.951272	0.994381	0.904599	0.856489	0.352026	0.873616	0.903016	0.897856	0.918128	0.996769
COA-PWY-1: coenzyme A biosynthesis II (mammalian)_with_CENTFERM-PWY: pyruvate fermentation to butanoate	COA-PWY-1: coenzyme A biosynthesis II (mammalian)	CENTFERM-PWY: pyruvate fermentation to butanoate	0.304476	0	0.00515176	-	0.301249	0.336295	0.697427	0.949674	0.259086	0.374035	0.245351	0.999928	0.311818	0.362784	0.571125	0.95145	0.295396	0.312356	0.86471	0.988917	0.276172	0.355307	0.462429	0.970569
COA-PWY-1: coenzyme A biosynthesis II (mammalian)_with_CITRULBIO-PWY: L-citrulline biosynthesis	COA-PWY-1: coenzyme A biosynthesis II (mammalian)	CITRULBIO-PWY: L-citrulline biosynthesis	0.433463	0	0.000657128	-	0.48224	0.382575	0.24152	0.730989	0.397085	0.50777	0.231315	0.999928	0.418598	0.441742	0.788631	0.9809	0.370991	0.440178	0.465502	0.917729	0.427316	0.373227	0.609013	0.98123
COA-PWY: coenzyme A biosynthesis I_with_1CMET2-PWY: N10-formyl-tetrahydrofolate biosynthesis	COA-PWY: coenzyme A biosynthesis I	1CMET2-PWY: N10-formyl-tetrahydrofolate biosynthesis	0.697864	0	0.0393836	-	0.764892	0.641365	0.0619498	0.455633	0.701797	0.641315	0.447548	0.999928	0.738157	0.677683	0.371267	0.895028	0.690398	0.695128	0.949938	0.996509	0.686176	0.680548	0.946467	0.997876
COA-PWY: coenzyme A biosynthesis I_with_ANAEROFRUCAT-PWY: homolactic fermentation	COA-PWY: coenzyme A biosynthesis I	ANAEROFRUCAT-PWY: homolactic fermentation	0.412389	0	0.000850186	-	0.362733	0.448292	0.325909	0.805731	0.411442	0.365369	0.637555	0.999928	0.443014	0.342907	0.254923	0.858151	0.423131	0.432178	0.923709	0.994862	0.467331	0.227885	0.0288927	0.716401
COA-PWY: coenzyme A biosynthesis I_with_ANAGLYCOLYSIS-PWY: glycolysis III (from glucose)	COA-PWY: coenzyme A biosynthesis I	ANAGLYCOLYSIS-PWY: glycolysis III (from glucose)	0.793079	0	0.112669	-	0.820783	0.759835	0.288478	0.776066	0.801389	0.727651	0.293971	0.999928	0.830466	0.775924	0.339384	0.890443	0.783984	0.762188	0.744985	0.977318	0.798	0.689502	0.177222	0.895194
COA-PWY: coenzyme A biosynthesis I_with_ARG+POLYAMINE-SYN: superpathway of arginine and polyamine biosynthesis	COA-PWY: coenzyme A biosynthesis I	ARG+POLYAMINE-SYN: superpathway of arginine and polyamine biosynthesis	0.163864	0.000386545	0.00124301	-	0.165367	0.166987	0.986208	0.998421	0.140606	0.200837	0.561432	0.999928	0.0894973	0.250677	0.0860465	0.726238	0.180692	0.115897	0.531899	0.938283	0.187555	0.0444648	0.209686	0.909508
COA-PWY: coenzyme A biosynthesis I_with_ARGININE-SYN4-PWY: L-ornithine de novo biosynthesis	COA-PWY: coenzyme A biosynthesis I	ARGININE-SYN4-PWY: L-ornithine de novo biosynthesis	0.287397	0	0.000242424	-	0.386007	0.254368	0.140802	0.599395	0.314234	0.173234	0.171386	0.999928	0.334398	0.285446	0.590449	0.955469	0.262384	0.266806	0.965028	0.998976	0.257275	0.319856	0.565775	0.977954
COA-PWY: coenzyme A biosynthesis I_with_ARGSYN-PWY: L-arginine biosynthesis I (via L-ornithine)	COA-PWY: coenzyme A biosynthesis I	ARGSYN-PWY: L-arginine biosynthesis I (via L-ornithine)	0.577286	0	0.0580739	-	0.609824	0.511984	0.209181	0.694851	0.551107	0.604688	0.52899	0.999928	0.566699	0.578335	0.88203	0.989033	0.564824	0.605816	0.625827	0.959015	0.549033	0.596478	0.608832	0.98123
COA-PWY: coenzyme A biosynthesis I_with_ARGSYNBSUB-PWY: L-arginine biosynthesis II (acetyl cycle)	COA-PWY: coenzyme A biosynthesis I	ARGSYNBSUB-PWY: L-arginine biosynthesis II (acetyl cycle)	0.417015	0	0.0162426	-	0.3987	0.383969	0.866101	0.980811	0.397685	0.441799	0.643326	0.999928	0.372049	0.446929	0.39011	0.900979	0.416825	0.473554	0.541592	0.941232	0.410459	0.403143	0.944326	0.997876
COA-PWY: coenzyme A biosynthesis I_with_ARO-PWY: chorismate biosynthesis I	COA-PWY: coenzyme A biosynthesis I	ARO-PWY: chorismate biosynthesis I	0.748068	0	0.0125504	-	0.835353	0.677973	0.00868585	0.234428	0.763787	0.650477	0.143261	0.999928	0.794272	0.711052	0.186991	0.822194	0.748893	0.704476	0.54284	0.941499	0.736017	0.725001	0.888587	0.996515
COA-PWY: coenzyme A biosynthesis I_with_ASPASN-PWY: superpathway of L-aspartate and L-asparagine biosynthesis	COA-PWY: coenzyme A biosynthesis I	ASPASN-PWY: superpathway of L-aspartate and L-asparagine biosynthesis	0.615755	0	0.00394189	-	0.676962	0.55311	0.0932786	0.521744	0.615037	0.571824	0.614558	0.999928	0.661736	0.552745	0.151597	0.797569	0.645223	0.515079	0.135658	0.653537	0.622677	0.542541	0.398753	0.964328
COA-PWY: coenzyme A biosynthesis I_with_AST-PWY: L-arginine degradation II (AST pathway)	COA-PWY: coenzyme A biosynthesis I	AST-PWY: L-arginine degradation II (AST pathway)	-0.536924	0	0.00226935	-	-0.501301	-0.545012	0.590293	0.925256	-0.520024	-0.554401	0.697555	0.999928	-0.519816	-0.593537	0.352464	0.892267	-0.531601	-0.541704	0.908725	0.99369	-0.506827	-0.593718	0.352831	0.958783
COA-PWY: coenzyme A biosynthesis I_with_BIOTIN-BIOSYNTHESIS-PWY: biotin biosynthesis I	COA-PWY: coenzyme A biosynthesis I	BIOTIN-BIOSYNTHESIS-PWY: biotin biosynthesis I	-0.50717	0	0.0781802	-	-0.537823	-0.473418	0.42975	0.865496	-0.472994	-0.542918	0.436037	0.999928	-0.496688	-0.54098	0.5877	0.954803	-0.495491	-0.464506	0.736791	0.976759	-0.51273	-0.455534	0.572235	0.978393
COA-PWY: coenzyme A biosynthesis I_with_BRANCHED-CHAIN-AA-SYN-PWY: superpathway of branched amino acid biosynthesis	COA-PWY: coenzyme A biosynthesis I	BRANCHED-CHAIN-AA-SYN-PWY: superpathway of branched amino acid biosynthesis	0.769596	0	0.0191058	-	0.840293	0.701129	0.0175866	0.289945	0.766353	0.744923	0.758876	0.999928	0.817421	0.725146	0.130186	0.778957	0.765386	0.734275	0.657044	0.964626	0.760014	0.722797	0.634372	0.981272
COA-PWY: coenzyme A biosynthesis I_with_CALVIN-PWY: Calvin-Benson-Bassham cycle	COA-PWY: coenzyme A biosynthesis I	CALVIN-PWY: Calvin-Benson-Bassham cycle	0.756871	0	0.00842775	-	0.797647	0.721127	0.20885	0.694199	0.790762	0.633158	0.0429804	0.841841	0.801769	0.73517	0.277328	0.864643	0.779429	0.638325	0.0664294	0.494236	0.770758	0.70119	0.384717	0.964328
COA-PWY: coenzyme A biosynthesis I_with_CENTFERM-PWY: pyruvate fermentation to butanoate	COA-PWY: coenzyme A biosynthesis I	CENTFERM-PWY: pyruvate fermentation to butanoate	0.261004	0	0.00530575	-	0.195003	0.258849	0.490581	0.893611	0.217249	0.34395	0.205758	0.999928	0.245558	0.290044	0.629144	0.961808	0.244234	0.231422	0.899748	0.992598	0.23434	0.296092	0.573879	0.978393
COA-PWY: coenzyme A biosynthesis I_with_CITRULBIO-PWY: L-citrulline biosynthesis	COA-PWY: coenzyme A biosynthesis I	CITRULBIO-PWY: L-citrulline biosynthesis	0.279394	0	0.000535714	300OB	0.355972	0.196668	0.0786052	0.489957	0.291212	0.182548	0.29208	0.999928	0.289915	0.244449	0.621885	0.960145	0.241359	0.242311	0.992518	0.999866	0.268591	0.205556	0.572755	0.978393
COA-PWY: coenzyme A biosynthesis I_with_COA-PWY-1: coenzyme A biosynthesis II (mammalian)	COA-PWY: coenzyme A biosynthesis I	COA-PWY-1: coenzyme A biosynthesis II (mammalian)	0.760324	0	0.027911	-	0.832449	0.702985	0.0285695	0.346767	0.771983	0.684077	0.239316	0.999928	0.823518	0.712517	0.0702959	0.699439	0.760459	0.713133	0.510764	0.931563	0.753781	0.723384	0.698065	0.983587
COBALSYN-PWY: adenosylcobalamin salvage from cobinamide I_with_1CMET2-PWY: N10-formyl-tetrahydrofolate biosynthesis	COBALSYN-PWY: adenosylcobalamin salvage from cobinamide I	1CMET2-PWY: N10-formyl-tetrahydrofolate biosynthesis	0.433078	0	0.000391389	-	0.597291	0.338549	0.0015589	0.137295	0.43967	0.374642	0.50331	0.999928	0.546052	0.314767	0.00707874	0.352107	0.531342	0.162248	0.000210797	0.0133583	0.495537	0.236943	0.0177384	0.618899
COBALSYN-PWY: adenosylcobalamin salvage from cobinamide I_with_ANAEROFRUCAT-PWY: homolactic fermentation	COBALSYN-PWY: adenosylcobalamin salvage from cobinamide I	ANAEROFRUCAT-PWY: homolactic fermentation	0.207843	5.47914e-06	0.00372966	-	0.259731	0.156539	0.265088	0.754406	0.0979975	0.482526	5.91818e-05	0.187207	0.219324	0.178882	0.666186	0.969784	0.147948	0.415433	0.00604054	0.138212	0.164097	0.233579	0.53396	0.97585
COBALSYN-PWY: adenosylcobalamin salvage from cobinamide I_with_ANAGLYCOLYSIS-PWY: glycolysis III (from glucose)	COBALSYN-PWY: adenosylcobalamin salvage from cobinamide I	ANAGLYCOLYSIS-PWY: glycolysis III (from glucose)	0.50304	0	0.00132481	-	0.708121	0.395664	3.83102e-05	0.0264403	0.49199	0.510393	0.839882	0.999928	0.567422	0.414987	0.0669161	0.690587	0.544893	0.360797	0.0528501	0.452639	0.520932	0.377083	0.168689	0.890669
COBALSYN-PWY: adenosylcobalamin salvage from cobinamide I_with_ARG+POLYAMINE-SYN: superpathway of arginine and polyamine biosynthesis	COBALSYN-PWY: adenosylcobalamin salvage from cobinamide I	ARG+POLYAMINE-SYN: superpathway of arginine and polyamine biosynthesis	0.276264	0	0.0288736	-	0.25421	0.323908	0.444133	0.872476	0.290243	0.20531	0.408631	0.999928	0.262788	0.320638	0.526878	0.941573	0.278549	0.272465	0.951788	0.996601	0.306704	0.151607	0.167691	0.890431
COBALSYN-PWY: adenosylcobalamin salvage from cobinamide I_with_ARGININE-SYN4-PWY: L-ornithine de novo biosynthesis	COBALSYN-PWY: adenosylcobalamin salvage from cobinamide I	ARGININE-SYN4-PWY: L-ornithine de novo biosynthesis	0.310283	0	0.000360262	-	0.44131	0.277187	0.0614086	0.454697	0.312677	0.291125	0.830772	0.999928	0.415294	0.232547	0.0428079	0.620919	0.304649	0.277999	0.790425	0.98366	0.316245	0.233878	0.457463	0.969431
COBALSYN-PWY: adenosylcobalamin salvage from cobinamide I_with_ARGSYN-PWY: L-arginine biosynthesis I (via L-ornithine)	COBALSYN-PWY: adenosylcobalamin salvage from cobinamide I	ARGSYN-PWY: L-arginine biosynthesis I (via L-ornithine)	0.388018	0	0.00370439	IBD	0.491558	0.315233	0.0399069	0.391428	0.409946	0.24012	0.0927311	0.954775	0.439439	0.304421	0.127893	0.77743	0.415348	0.269345	0.141548	0.663807	0.437097	0.193828	0.0278376	0.711096
COBALSYN-PWY: adenosylcobalamin salvage from cobinamide I_with_ARGSYNBSUB-PWY: L-arginine biosynthesis II (acetyl cycle)	COBALSYN-PWY: adenosylcobalamin salvage from cobinamide I	ARGSYNBSUB-PWY: L-arginine biosynthesis II (acetyl cycle)	0.233638	0	0.00270182	-	0.24405	0.190923	0.566107	0.918898	0.222931	0.181575	0.689811	0.999928	0.215414	0.194219	0.820935	0.984579	0.246438	0.192512	0.598226	0.954608	0.270667	0.0986284	0.128818	0.86461
COBALSYN-PWY: adenosylcobalamin salvage from cobinamide I_with_ARO-PWY: chorismate biosynthesis I	COBALSYN-PWY: adenosylcobalamin salvage from cobinamide I	ARO-PWY: chorismate biosynthesis I	0.569135	0	0.000908736	-	0.740618	0.479091	0.000302545	0.06994	0.598193	0.458392	0.127212	0.999928	0.719819	0.42178	0.000125242	0.0822358	0.633026	0.342669	0.00201917	0.065379	0.63305	0.343709	0.00545041	0.38377
COBALSYN-PWY: adenosylcobalamin salvage from cobinamide I_with_ASPASN-PWY: superpathway of L-aspartate and L-asparagine biosynthesis	COBALSYN-PWY: adenosylcobalamin salvage from cobinamide I	ASPASN-PWY: superpathway of L-aspartate and L-asparagine biosynthesis	0.363981	0	0.000362812	-	0.56264	0.243657	0.000154526	0.0555689	0.364335	0.307712	0.57105	0.999928	0.433867	0.263746	0.057117	0.660404	0.433865	0.150225	0.00502473	0.122716	0.397999	0.248126	0.172408	0.893563
COBALSYN-PWY: adenosylcobalamin salvage from cobinamide I_with_AST-PWY: L-arginine degradation II (AST pathway)	COBALSYN-PWY: adenosylcobalamin salvage from cobinamide I	AST-PWY: L-arginine degradation II (AST pathway)	-0.380207	0	0.0209306	-	-0.434856	-0.327544	0.218876	0.706011	-0.373604	-0.34279	0.755346	0.999928	-0.432475	-0.320572	0.206388	0.831297	-0.41667	-0.312945	0.291171	0.836101	-0.364603	-0.321713	0.691584	0.983313
COBALSYN-PWY: adenosylcobalamin salvage from cobinamide I_with_BIOTIN-BIOSYNTHESIS-PWY: biotin biosynthesis I	COBALSYN-PWY: adenosylcobalamin salvage from cobinamide I	BIOTIN-BIOSYNTHESIS-PWY: biotin biosynthesis I	-0.37914	0	0.216492	-	-0.469362	-0.323865	0.0920472	0.5187	-0.395479	-0.256593	0.168401	0.999928	-0.417984	-0.307854	0.21634	0.837769	-0.405834	-0.218721	0.062441	0.482884	-0.360883	-0.399169	0.716407	0.985304
COBALSYN-PWY: adenosylcobalamin salvage from cobinamide I_with_BRANCHED-CHAIN-AA-SYN-PWY: superpathway of branched amino acid biosynthesis	COBALSYN-PWY: adenosylcobalamin salvage from cobinamide I	BRANCHED-CHAIN-AA-SYN-PWY: superpathway of branched amino acid biosynthesis	0.534506	0	0.0014744	IBD	0.670258	0.455361	0.00497404	0.199567	0.539066	0.481672	0.531236	0.999928	0.612305	0.430892	0.0258366	0.545911	0.597138	0.310332	0.00270325	0.0797922	0.567792	0.388944	0.0837247	0.84111
COBALSYN-PWY: adenosylcobalamin salvage from cobinamide I_with_CALVIN-PWY: Calvin-Benson-Bassham cycle	COBALSYN-PWY: adenosylcobalamin salvage from cobinamide I	CALVIN-PWY: Calvin-Benson-Bassham cycle	0.564502	0	0.000898785	-	0.785062	0.450049	2.02874e-06	0.00855655	0.587608	0.469936	0.197731	0.999928	0.641375	0.463496	0.0253366	0.545113	0.593033	0.468509	0.168118	0.706946	0.583638	0.410598	0.0907282	0.841828
COBALSYN-PWY: adenosylcobalamin salvage from cobinamide I_with_CENTFERM-PWY: pyruvate fermentation to butanoate	COBALSYN-PWY: adenosylcobalamin salvage from cobinamide I	CENTFERM-PWY: pyruvate fermentation to butanoate	0.299888	0	0.00746166	-	0.282288	0.284293	0.98245	0.99821	0.279162	0.29861	0.847202	0.999928	0.272536	0.280307	0.932632	0.993092	0.260396	0.363004	0.297204	0.840359	0.28534	0.28898	0.973525	0.998373
COBALSYN-PWY: adenosylcobalamin salvage from cobinamide I_with_CITRULBIO-PWY: L-citrulline biosynthesis	COBALSYN-PWY: adenosylcobalamin salvage from cobinamide I	CITRULBIO-PWY: L-citrulline biosynthesis	0.223891	0	0.000976616	-	0.387061	0.139214	0.0060432	0.209814	0.232655	0.182071	0.625208	0.999928	0.28435	0.163365	0.193847	0.828229	0.126885	0.316272	0.059416	0.473321	0.219688	0.128801	0.422214	0.968011
COBALSYN-PWY: adenosylcobalamin salvage from cobinamide I_with_COA-PWY-1: coenzyme A biosynthesis II (mammalian)	COBALSYN-PWY: adenosylcobalamin salvage from cobinamide I	COA-PWY-1: coenzyme A biosynthesis II (mammalian)	0.502328	0	0.000458919	-	0.725015	0.381321	5.00302e-06	0.00926633	0.524296	0.393668	0.170726	0.999928	0.627877	0.371019	0.00179967	0.198984	0.574524	0.262041	0.00130015	0.0481291	0.548341	0.325861	0.0357386	0.754963
COBALSYN-PWY: adenosylcobalamin salvage from cobinamide I_with_COA-PWY: coenzyme A biosynthesis I	COBALSYN-PWY: adenosylcobalamin salvage from cobinamide I	COA-PWY: coenzyme A biosynthesis I	0.430825	0	0.000905882	-	0.600249	0.32525	0.000782391	0.102058	0.429162	0.384785	0.647166	0.999928	0.501909	0.351528	0.0816715	0.718102	0.457726	0.261911	0.047804	0.432251	0.433889	0.321728	0.296552	0.943618
COLANSYN-PWY: colanic acid building blocks biosynthesis_with_1CMET2-PWY: N10-formyl-tetrahydrofolate biosynthesis	COLANSYN-PWY: colanic acid building blocks biosynthesis	1CMET2-PWY: N10-formyl-tetrahydrofolate biosynthesis	-0.132751	0.00429853	0.000805195	-	-0.0938819	-0.160593	0.479095	0.888585	-0.116187	-0.225095	0.29213	0.999928	-0.130987	-0.140684	0.9185	0.992272	-0.0504757	-0.37505	0.00104577	0.0415668	-0.110941	-0.222028	0.321827	0.949474
COLANSYN-PWY: colanic acid building blocks biosynthesis_with_ANAGLYCOLYSIS-PWY: glycolysis III (from glucose)	COLANSYN-PWY: colanic acid building blocks biosynthesis	ANAGLYCOLYSIS-PWY: glycolysis III (from glucose)	-0.130754	0.00493909	0.00114614	-	-0.131477	-0.121427	0.915058	0.98861	-0.116294	-0.212872	0.351214	0.999928	-0.153824	-0.101112	0.578443	0.953492	-0.104286	-0.303895	0.0477811	0.432147	-0.129746	-0.202992	0.514833	0.974294
COLANSYN-PWY: colanic acid building blocks biosynthesis_with_ARGININE-SYN4-PWY: L-ornithine de novo biosynthesis	COLANSYN-PWY: colanic acid building blocks biosynthesis	ARGININE-SYN4-PWY: L-ornithine de novo biosynthesis	0.180932	8.90232e-05	0.00446109	-	0.147672	0.175662	0.76537	0.964896	0.206268	0.0801489	0.228742	0.999928	0.170583	0.166086	0.961964	0.99637	0.192384	0.0775432	0.268938	0.819572	0.199116	0.10122	0.388963	0.964328
COLANSYN-PWY: colanic acid building blocks biosynthesis_with_ARGSYN-PWY: L-arginine biosynthesis I (via L-ornithine)	COLANSYN-PWY: colanic acid building blocks biosynthesis	ARGSYN-PWY: L-arginine biosynthesis I (via L-ornithine)	-0.252205	0	0.00271015	-	-0.215678	-0.264499	0.596877	0.927111	-0.244928	-0.288879	0.664736	0.999928	-0.257705	-0.217923	0.668553	0.969887	-0.205948	-0.436815	0.0165808	0.255435	-0.268726	-0.196408	0.518246	0.974685
COLANSYN-PWY: colanic acid building blocks biosynthesis_with_ARGSYNBSUB-PWY: L-arginine biosynthesis II (acetyl cycle)	COLANSYN-PWY: colanic acid building blocks biosynthesis	ARGSYNBSUB-PWY: L-arginine biosynthesis II (acetyl cycle)	-0.254558	0	0.00376685	-	-0.186624	-0.300613	0.216556	0.702853	-0.270855	-0.187328	0.418387	0.999928	-0.233266	-0.258629	0.7844	0.9809	-0.201304	-0.392819	0.050447	0.442666	-0.260956	-0.210882	0.653963	0.98172
COLANSYN-PWY: colanic acid building blocks biosynthesis_with_ARO-PWY: chorismate biosynthesis I	COLANSYN-PWY: colanic acid building blocks biosynthesis	ARO-PWY: chorismate biosynthesis I	-0.163634	0.00039545	0.00158967	-	-0.179273	-0.134202	0.630657	0.936181	-0.161056	-0.198235	0.719897	0.999928	-0.196676	-0.119948	0.416398	0.90876	-0.139905	-0.357341	0.0285444	0.337229	-0.169695	-0.157639	0.915094	0.996769
COLANSYN-PWY: colanic acid building blocks biosynthesis_with_ASPASN-PWY: superpathway of L-aspartate and L-asparagine biosynthesis	COLANSYN-PWY: colanic acid building blocks biosynthesis	ASPASN-PWY: superpathway of L-aspartate and L-asparagine biosynthesis	-0.0970539	0.0387809	0.00315241	-	-0.0799155	-0.06123	0.843668	0.97722	-0.134153	0.0568932	0.0694529	0.911542	-0.113219	-0.0302384	0.384137	0.899681	-0.0539756	-0.257388	0.0461231	0.427609	-0.0911096	-0.132533	0.715507	0.985001
COLANSYN-PWY: colanic acid building blocks biosynthesis_with_AST-PWY: L-arginine degradation II (AST pathway)	COLANSYN-PWY: colanic acid building blocks biosynthesis	AST-PWY: L-arginine degradation II (AST pathway)	0.116702	0.01241	0.0657073	-	0.095985	0.12223	0.78112	0.966851	0.0897476	0.218359	0.214338	0.999928	0.103727	0.111145	0.937828	0.993714	0.0516717	0.242513	0.0620983	0.481846	0.11251	0.133496	0.853424	0.99312
COLANSYN-PWY: colanic acid building blocks biosynthesis_with_BIOTIN-BIOSYNTHESIS-PWY: biotin biosynthesis I	COLANSYN-PWY: colanic acid building blocks biosynthesis	BIOTIN-BIOSYNTHESIS-PWY: biotin biosynthesis I	0.17787	0.000117114	0.397615	-	0.190725	0.178652	0.897092	0.986578	0.160227	0.296461	0.180357	0.999928	0.202052	0.166475	0.705149	0.973578	0.217897	0.219529	0.987241	0.999455	0.172807	0.216611	0.695811	0.983358
COLANSYN-PWY: colanic acid building blocks biosynthesis_with_BRANCHED-CHAIN-AA-SYN-PWY: superpathway of branched amino acid biosynthesis	COLANSYN-PWY: colanic acid building blocks biosynthesis	BRANCHED-CHAIN-AA-SYN-PWY: superpathway of branched amino acid biosynthesis	-0.244561	0	0.00228902	-	-0.236204	-0.228926	0.937214	0.991779	-0.244094	-0.289517	0.654192	0.999928	-0.26389	-0.220057	0.636758	0.963653	-0.223053	-0.407134	0.0584922	0.471094	-0.255972	-0.229188	0.809929	0.990249
COLANSYN-PWY: colanic acid building blocks biosynthesis_with_CALVIN-PWY: Calvin-Benson-Bassham cycle	COLANSYN-PWY: colanic acid building blocks biosynthesis	CALVIN-PWY: Calvin-Benson-Bassham cycle	-0.138835	0.00281072	0.00124457	-	-0.149099	-0.115938	0.724574	0.956632	-0.123782	-0.214966	0.378494	0.999928	-0.170779	-0.107205	0.502039	0.933443	-0.15432	-0.240038	0.400907	0.896181	-0.159371	-0.108052	0.651825	0.981695
COLANSYN-PWY: colanic acid building blocks biosynthesis_with_COA-PWY-1: coenzyme A biosynthesis II (mammalian)	COLANSYN-PWY: colanic acid building blocks biosynthesis	COA-PWY-1: coenzyme A biosynthesis II (mammalian)	-0.165387	0.000338016	0.00134593	-	-0.164328	-0.153443	0.907599	0.987653	-0.151631	-0.237809	0.402845	0.999928	-0.191039	-0.138185	0.575325	0.951874	-0.13393	-0.359521	0.023041	0.304002	-0.176355	-0.144244	0.776752	0.987048
COLANSYN-PWY: colanic acid building blocks biosynthesis_with_COA-PWY: coenzyme A biosynthesis I	COLANSYN-PWY: colanic acid building blocks biosynthesis	COA-PWY: coenzyme A biosynthesis I	-0.128363	0.00581751	0.00172566	-	-0.12549	-0.098313	0.773364	0.966156	-0.0986771	-0.277054	0.0814148	0.938187	-0.143633	-0.113992	0.754692	0.977171	-0.0819237	-0.338764	0.0102227	0.192864	-0.106784	-0.213447	0.342271	0.956233
COMPLETE-ARO-PWY: superpathway of aromatic amino acid biosynthesis_with_1CMET2-PWY: N10-formyl-tetrahydrofolate biosynthesis	COMPLETE-ARO-PWY: superpathway of aromatic amino acid biosynthesis	1CMET2-PWY: N10-formyl-tetrahydrofolate biosynthesis	0.840184	0	0.0942301	-	0.878923	0.804881	0.139312	0.59722	0.861771	0.741272	0.0722214	0.919039	0.871712	0.798752	0.166473	0.811276	0.834049	0.85927	0.64447	0.96291	0.823669	0.874037	0.382039	0.964328
COMPLETE-ARO-PWY: superpathway of aromatic amino acid biosynthesis_with_ANAEROFRUCAT-PWY: homolactic fermentation	COMPLETE-ARO-PWY: superpathway of aromatic amino acid biosynthesis	ANAEROFRUCAT-PWY: homolactic fermentation	0.443778	0	0.000921746	-	0.459491	0.403536	0.512426	0.90117	0.422344	0.423281	0.992189	0.999928	0.485642	0.409297	0.372217	0.8953	0.407494	0.583773	0.0448193	0.422953	0.439287	0.396077	0.679954	0.982999
COMPLETE-ARO-PWY: superpathway of aromatic amino acid biosynthesis_with_ANAGLYCOLYSIS-PWY: glycolysis III (from glucose)	COMPLETE-ARO-PWY: superpathway of aromatic amino acid biosynthesis	ANAGLYCOLYSIS-PWY: glycolysis III (from glucose)	0.858378	0	0.128531	-	0.915325	0.814197	0.0274074	0.340543	0.882541	0.75941	0.0563904	0.897426	0.874324	0.835738	0.437654	0.915614	0.845774	0.889612	0.380866	0.88755	0.857082	0.859521	0.966826	0.998154
COMPLETE-ARO-PWY: superpathway of aromatic amino acid biosynthesis_with_ARG+POLYAMINE-SYN: superpathway of arginine and polyamine biosynthesis	COMPLETE-ARO-PWY: superpathway of aromatic amino acid biosynthesis	ARG+POLYAMINE-SYN: superpathway of arginine and polyamine biosynthesis	0.170079	0.000227738	0.00226098	-	0.0855646	0.248248	0.0822118	0.49749	0.172027	0.107416	0.537354	0.999928	0.0805385	0.301522	0.0177496	0.496157	0.177244	0.113737	0.540221	0.940688	0.193657	0.0859145	0.34372	0.957177
COMPLETE-ARO-PWY: superpathway of aromatic amino acid biosynthesis_with_ARGININE-SYN4-PWY: L-ornithine de novo biosynthesis	COMPLETE-ARO-PWY: superpathway of aromatic amino acid biosynthesis	ARGININE-SYN4-PWY: L-ornithine de novo biosynthesis	0.467079	0	0.000142857	-	0.537141	0.450353	0.290259	0.778251	0.474326	0.443718	0.745296	0.999928	0.482345	0.476397	0.943527	0.994139	0.435098	0.501188	0.470188	0.918484	0.439882	0.501465	0.53748	0.97585
COMPLETE-ARO-PWY: superpathway of aromatic amino acid biosynthesis_with_ARGSYN-PWY: L-arginine biosynthesis I (via L-ornithine)	COMPLETE-ARO-PWY: superpathway of aromatic amino acid biosynthesis	ARGSYN-PWY: L-arginine biosynthesis I (via L-ornithine)	0.685089	0	0.146165	-	0.680199	0.674037	0.929712	0.990289	0.691014	0.615438	0.35426	0.999928	0.651643	0.694501	0.544012	0.945237	0.65703	0.74827	0.205204	0.757201	0.655593	0.772727	0.121505	0.858248
COMPLETE-ARO-PWY: superpathway of aromatic amino acid biosynthesis_with_ARGSYNBSUB-PWY: L-arginine biosynthesis II (acetyl cycle)	COMPLETE-ARO-PWY: superpathway of aromatic amino acid biosynthesis	ARGSYNBSUB-PWY: L-arginine biosynthesis II (acetyl cycle)	0.446237	0	0.0157427	-	0.399727	0.455656	0.515848	0.901632	0.481877	0.281241	0.0431993	0.841841	0.386226	0.464549	0.36474	0.894483	0.42712	0.535325	0.229532	0.785043	0.435288	0.500791	0.512273	0.974294
COMPLETE-ARO-PWY: superpathway of aromatic amino acid biosynthesis_with_ARO-PWY: chorismate biosynthesis I	COMPLETE-ARO-PWY: superpathway of aromatic amino acid biosynthesis	ARO-PWY: chorismate biosynthesis I	0.998352	0	0.997104	-	0.99853	0.998172	0.947049	0.992519	0.998374	0.998109	0.966874	0.999928	0.99843	0.998423	0.99898	0.999751	0.998082	0.998623	0.92511	0.994915	0.998159	0.998768	0.918438	0.996769
COMPLETE-ARO-PWY: superpathway of aromatic amino acid biosynthesis_with_ASPASN-PWY: superpathway of L-aspartate and L-asparagine biosynthesis	COMPLETE-ARO-PWY: superpathway of aromatic amino acid biosynthesis	ASPASN-PWY: superpathway of L-aspartate and L-asparagine biosynthesis	0.58866	0	0.00208212	-	0.707077	0.504458	0.00587048	0.208575	0.620806	0.410484	0.023944	0.721036	0.639098	0.51704	0.117765	0.772458	0.613732	0.54366	0.417739	0.902075	0.595101	0.574029	0.821621	0.991727
COMPLETE-ARO-PWY: superpathway of aromatic amino acid biosynthesis_with_AST-PWY: L-arginine degradation II (AST pathway)	COMPLETE-ARO-PWY: superpathway of aromatic amino acid biosynthesis	AST-PWY: L-arginine degradation II (AST pathway)	-0.596927	0	0.00125411	-	-0.579384	-0.601062	0.777815	0.966851	-0.58241	-0.628856	0.575941	0.999928	-0.590119	-0.639817	0.509331	0.935481	-0.590186	-0.639059	0.548931	0.942631	-0.549686	-0.668954	0.172081	0.893119
COMPLETE-ARO-PWY: superpathway of aromatic amino acid biosynthesis_with_BIOTIN-BIOSYNTHESIS-PWY: biotin biosynthesis I	COMPLETE-ARO-PWY: superpathway of aromatic amino acid biosynthesis	BIOTIN-BIOSYNTHESIS-PWY: biotin biosynthesis I	-0.580285	0	0.0854351	-	-0.595931	-0.570203	0.738304	0.960034	-0.556007	-0.608262	0.537788	0.999928	-0.574251	-0.60078	0.731656	0.976013	-0.562177	-0.595753	0.691785	0.969637	-0.5746	-0.5728	0.984699	0.998938
COMPLETE-ARO-PWY: superpathway of aromatic amino acid biosynthesis_with_BRANCHED-CHAIN-AA-SYN-PWY: superpathway of branched amino acid biosynthesis	COMPLETE-ARO-PWY: superpathway of aromatic amino acid biosynthesis	BRANCHED-CHAIN-AA-SYN-PWY: superpathway of branched amino acid biosynthesis	0.89643	0	0.0450378	-	0.962515	0.867181	0.00820631	0.23128	0.908504	0.845865	0.242352	0.999928	0.942651	0.864143	0.0567705	0.66005	0.884395	0.930794	0.261198	0.814699	0.888871	0.909573	0.670204	0.982591
COMPLETE-ARO-PWY: superpathway of aromatic amino acid biosynthesis_with_CALVIN-PWY: Calvin-Benson-Bassham cycle	COMPLETE-ARO-PWY: superpathway of aromatic amino acid biosynthesis	CALVIN-PWY: Calvin-Benson-Bassham cycle	0.912791	0	0.0909187	-	0.933225	0.891174	0.268652	0.758407	0.913611	0.911387	0.959058	0.999928	0.907678	0.928211	0.587323	0.954783	0.927633	0.880867	0.319736	0.8556	0.916678	0.926593	0.820228	0.991727
COMPLETE-ARO-PWY: superpathway of aromatic amino acid biosynthesis_with_CENTFERM-PWY: pyruvate fermentation to butanoate	COMPLETE-ARO-PWY: superpathway of aromatic amino acid biosynthesis	CENTFERM-PWY: pyruvate fermentation to butanoate	0.330614	0	0.00345591	-	0.313253	0.364891	0.564019	0.918316	0.293658	0.36976	0.441223	0.999928	0.349929	0.381278	0.724662	0.97542	0.325717	0.320295	0.956352	0.997617	0.308558	0.346577	0.724231	0.985413
COMPLETE-ARO-PWY: superpathway of aromatic amino acid biosynthesis_with_CITRULBIO-PWY: L-citrulline biosynthesis	COMPLETE-ARO-PWY: superpathway of aromatic amino acid biosynthesis	CITRULBIO-PWY: L-citrulline biosynthesis	0.432574	0	0.000762209	-	0.4941	0.37257	0.152267	0.619296	0.387154	0.522077	0.14213	0.999928	0.410623	0.457944	0.58255	0.954285	0.362371	0.45336	0.335084	0.864153	0.423805	0.375261	0.646079	0.981495
COMPLETE-ARO-PWY: superpathway of aromatic amino acid biosynthesis_with_COA-PWY-1: coenzyme A biosynthesis II (mammalian)	COMPLETE-ARO-PWY: superpathway of aromatic amino acid biosynthesis	COA-PWY-1: coenzyme A biosynthesis II (mammalian)	0.953419	0	0.133937	-	0.968523	0.938066	0.272758	0.762631	0.953961	0.94685	0.831466	0.999928	0.942957	0.960613	0.54559	0.94574	0.952406	0.954933	0.935597	0.995166	0.944849	0.975042	0.284985	0.940485
COMPLETE-ARO-PWY: superpathway of aromatic amino acid biosynthesis_with_COA-PWY: coenzyme A biosynthesis I	COMPLETE-ARO-PWY: superpathway of aromatic amino acid biosynthesis	COA-PWY: coenzyme A biosynthesis I	0.752089	0	0.0139748	-	0.84054	0.680782	0.00721875	0.221563	0.767933	0.649815	0.126716	0.999928	0.800455	0.714493	0.169269	0.813524	0.751626	0.706803	0.537699	0.940532	0.739567	0.72819	0.884386	0.995904
COMPLETE-ARO-PWY: superpathway of aromatic amino acid biosynthesis_with_COBALSYN-PWY: adenosylcobalamin salvage from cobinamide I	COMPLETE-ARO-PWY: superpathway of aromatic amino acid biosynthesis	COBALSYN-PWY: adenosylcobalamin salvage from cobinamide I	0.559559	0	0.000804196	-	0.734825	0.469317	0.000272111	0.06993	0.58558	0.455337	0.156924	0.999928	0.711655	0.410996	0.000123246	0.0822358	0.623065	0.326563	0.00174178	0.058733	0.62352	0.333102	0.00550566	0.38377
COMPLETE-ARO-PWY: superpathway of aromatic amino acid biosynthesis_with_COLANSYN-PWY: colanic acid building blocks biosynthesis	COMPLETE-ARO-PWY: superpathway of aromatic amino acid biosynthesis	COLANSYN-PWY: colanic acid building blocks biosynthesis	-0.165195	0.000343664	0.00152578	-	-0.179651	-0.138896	0.663643	0.943418	-0.162911	-0.197597	0.737969	0.999928	-0.198125	-0.126578	0.448301	0.919493	-0.137259	-0.367103	0.0202783	0.284775	-0.171907	-0.156843	0.894025	0.996594
DAPLYSINESYN-PWY: L-lysine biosynthesis I_with_1CMET2-PWY: N10-formyl-tetrahydrofolate biosynthesis	DAPLYSINESYN-PWY: L-lysine biosynthesis I	1CMET2-PWY: N10-formyl-tetrahydrofolate biosynthesis	0.416591	0	0.332521	-	0.543805	0.339366	0.014656	0.274866	0.393068	0.385206	0.935635	0.999928	0.505079	0.284161	0.0115493	0.431748	0.501706	0.326695	0.070462	0.508128	0.434009	0.321393	0.294639	0.943337
DAPLYSINESYN-PWY: L-lysine biosynthesis I_with_ANAEROFRUCAT-PWY: homolactic fermentation	DAPLYSINESYN-PWY: L-lysine biosynthesis I	ANAEROFRUCAT-PWY: homolactic fermentation	0.207714	5.76518e-06	0.0166757	-	0.378754	0.068294	0.000624834	0.0948723	0.143001	0.285048	0.163889	0.999928	0.334117	0.059053	0.00309685	0.248003	0.230444	0.272549	0.676667	0.967408	0.182637	0.166718	0.887867	0.996409
DAPLYSINESYN-PWY: L-lysine biosynthesis I_with_ANAGLYCOLYSIS-PWY: glycolysis III (from glucose)	DAPLYSINESYN-PWY: L-lysine biosynthesis I	ANAGLYCOLYSIS-PWY: glycolysis III (from glucose)	0.510681	0	0.625025	-	0.679583	0.404939	0.000367855	0.077146	0.462902	0.573267	0.211439	0.999928	0.616981	0.349395	0.00128121	0.173104	0.603819	0.386234	0.0196092	0.281566	0.529353	0.397667	0.203659	0.906128
DAPLYSINESYN-PWY: L-lysine biosynthesis I_with_ARGININE-SYN4-PWY: L-ornithine de novo biosynthesis	DAPLYSINESYN-PWY: L-lysine biosynthesis I	ARGININE-SYN4-PWY: L-ornithine de novo biosynthesis	0.192024	3.26066e-05	0.000652061	-	0.332284	0.139897	0.0353776	0.375529	0.149534	0.236461	0.398927	0.999928	0.244014	0.142784	0.280369	0.866625	0.235552	0.0717332	0.114021	0.614966	0.176574	0.168188	0.940786	0.997876
DAPLYSINESYN-PWY: L-lysine biosynthesis I_with_ARGSYN-PWY: L-arginine biosynthesis I (via L-ornithine)	DAPLYSINESYN-PWY: L-lysine biosynthesis I	ARGSYN-PWY: L-arginine biosynthesis I (via L-ornithine)	0.471193	0	0.0184667	-	0.518561	0.426459	0.268095	0.757569	0.461601	0.399858	0.520252	0.999928	0.485048	0.398336	0.312302	0.88132	0.570553	0.364691	0.029423	0.340981	0.51518	0.28346	0.0313556	0.726634
DAPLYSINESYN-PWY: L-lysine biosynthesis I_with_ARGSYNBSUB-PWY: L-arginine biosynthesis II (acetyl cycle)	DAPLYSINESYN-PWY: L-lysine biosynthesis I	ARGSYNBSUB-PWY: L-arginine biosynthesis II (acetyl cycle)	0.409499	0	0.0100137	-	0.36819	0.409877	0.634386	0.937671	0.417266	0.293623	0.215095	0.999928	0.362809	0.376687	0.875907	0.988686	0.482679	0.346987	0.159499	0.692475	0.424074	0.320507	0.335735	0.953895
DAPLYSINESYN-PWY: L-lysine biosynthesis I_with_ARO-PWY: chorismate biosynthesis I	DAPLYSINESYN-PWY: L-lysine biosynthesis I	ARO-PWY: chorismate biosynthesis I	0.459605	0	0.0656209	-	0.592411	0.37978	0.00892853	0.237171	0.452105	0.412748	0.680872	0.999928	0.564435	0.331566	0.00618364	0.335801	0.543314	0.354287	0.0473287	0.430882	0.499085	0.28504	0.0470872	0.789125
DAPLYSINESYN-PWY: L-lysine biosynthesis I_with_ASPASN-PWY: superpathway of L-aspartate and L-asparagine biosynthesis	DAPLYSINESYN-PWY: L-lysine biosynthesis I	ASPASN-PWY: superpathway of L-aspartate and L-asparagine biosynthesis	0.351523	0	0.143704	-	0.498633	0.216777	0.00115098	0.120027	0.313701	0.362823	0.619285	0.999928	0.455908	0.161657	0.00109205	0.163202	0.432848	0.245869	0.0604613	0.47698	0.366522	0.256349	0.316211	0.947431
DAPLYSINESYN-PWY: L-lysine biosynthesis I_with_AST-PWY: L-arginine degradation II (AST pathway)	DAPLYSINESYN-PWY: L-lysine biosynthesis I	AST-PWY: L-arginine degradation II (AST pathway)	-0.349155	0	0.025537	-	-0.39423	-0.291021	0.245007	0.734381	-0.286873	-0.391311	0.287409	0.999928	-0.38065	-0.295089	0.341831	0.890834	-0.401949	-0.274008	0.197931	0.74736	-0.350761	-0.198113	0.170276	0.891717
DAPLYSINESYN-PWY: L-lysine biosynthesis I_with_BIOTIN-BIOSYNTHESIS-PWY: biotin biosynthesis I	DAPLYSINESYN-PWY: L-lysine biosynthesis I	BIOTIN-BIOSYNTHESIS-PWY: biotin biosynthesis I	-0.317024	0	0.387308	-	-0.364246	-0.279169	0.342359	0.815407	-0.29555	-0.344928	0.619899	0.999928	-0.27987	-0.317799	0.677656	0.971308	-0.338586	-0.364245	0.792849	0.98366	-0.320811	-0.261125	0.587997	0.980442
DAPLYSINESYN-PWY: L-lysine biosynthesis I_with_BRANCHED-CHAIN-AA-SYN-PWY: superpathway of branched amino acid biosynthesis	DAPLYSINESYN-PWY: L-lysine biosynthesis I	BRANCHED-CHAIN-AA-SYN-PWY: superpathway of branched amino acid biosynthesis	0.542844	0	0.0164793	-	0.626387	0.467457	0.0421822	0.398703	0.509579	0.563962	0.537116	0.999928	0.610806	0.413284	0.0158566	0.474889	0.626689	0.441789	0.0416656	0.410662	0.573389	0.380244	0.0624559	0.819368
DAPLYSINESYN-PWY: L-lysine biosynthesis I_with_CALVIN-PWY: Calvin-Benson-Bassham cycle	DAPLYSINESYN-PWY: L-lysine biosynthesis I	CALVIN-PWY: Calvin-Benson-Bassham cycle	0.426695	0	0.0411774	-	0.557611	0.3472	0.0113926	0.25333	0.414263	0.380685	0.729942	0.999928	0.513819	0.311361	0.0196804	0.506571	0.517254	0.27115	0.0119338	0.212977	0.470963	0.240476	0.0349076	0.749042
DAPLYSINESYN-PWY: L-lysine biosynthesis I_with_CENTFERM-PWY: pyruvate fermentation to butanoate	DAPLYSINESYN-PWY: L-lysine biosynthesis I	CENTFERM-PWY: pyruvate fermentation to butanoate	0.231728	0	0.00352929	-	0.12928	0.280961	0.102875	0.539892	0.185405	0.290007	0.303852	0.999928	0.191156	0.246528	0.552775	0.946876	0.244991	0.190199	0.592518	0.952804	0.253336	0.141522	0.321982	0.949474
DAPLYSINESYN-PWY: L-lysine biosynthesis I_with_CITRULBIO-PWY: L-citrulline biosynthesis	DAPLYSINESYN-PWY: L-lysine biosynthesis I	CITRULBIO-PWY: L-citrulline biosynthesis	0.164596	0.000360908	0.00762144	-	0.316523	0.0660354	0.00649879	0.215457	0.123418	0.213725	0.383201	0.999928	0.271022	0.0472898	0.0172057	0.491132	0.22115	0.0338642	0.0714696	0.51033	0.183266	0.0443931	0.223505	0.916387
DAPLYSINESYN-PWY: L-lysine biosynthesis I_with_COA-PWY-1: coenzyme A biosynthesis II (mammalian)	DAPLYSINESYN-PWY: L-lysine biosynthesis I	COA-PWY-1: coenzyme A biosynthesis II (mammalian)	0.466325	0	0.0698946	-	0.599694	0.383843	0.00767374	0.225645	0.445356	0.439326	0.949271	0.999928	0.564674	0.336169	0.00715534	0.353602	0.547161	0.372062	0.0644472	0.488643	0.502849	0.301174	0.0601565	0.819368
DAPLYSINESYN-PWY: L-lysine biosynthesis I_with_COA-PWY: coenzyme A biosynthesis I	DAPLYSINESYN-PWY: L-lysine biosynthesis I	COA-PWY: coenzyme A biosynthesis I	0.342469	0	0.0600622	-	0.507367	0.199795	0.000381729	0.0783247	0.306565	0.355921	0.618579	0.999928	0.45996	0.197425	0.00341465	0.259351	0.396691	0.229823	0.0962872	0.573941	0.375929	0.0725274	0.00709991	0.434014
DAPLYSINESYN-PWY: L-lysine biosynthesis I_with_COBALSYN-PWY: adenosylcobalamin salvage from cobinamide I	DAPLYSINESYN-PWY: L-lysine biosynthesis I	COBALSYN-PWY: adenosylcobalamin salvage from cobinamide I	0.328859	0	0.0249522	-	0.537754	0.221616	0.000213778	0.064128	0.2797	0.414213	0.167429	0.999928	0.479421	0.169706	0.000539058	0.120579	0.448543	0.0643027	0.000156865	0.0109861	0.376742	0.0923051	0.0114906	0.515282
DAPLYSINESYN-PWY: L-lysine biosynthesis I_with_COLANSYN-PWY: colanic acid building blocks biosynthesis	DAPLYSINESYN-PWY: L-lysine biosynthesis I	COLANSYN-PWY: colanic acid building blocks biosynthesis	-0.132502	0.00437877	0.0422588	-	-0.156202	-0.0853655	0.451926	0.877386	-0.138554	-0.115311	0.824501	0.999928	-0.169387	-0.0819235	0.356397	0.892373	-0.161807	-0.251434	0.378581	0.886469	-0.142465	-0.122891	0.863231	0.994032
DAPLYSINESYN-PWY: L-lysine biosynthesis I_with_COMPLETE-ARO-PWY: superpathway of aromatic amino acid biosynthesis	DAPLYSINESYN-PWY: L-lysine biosynthesis I	COMPLETE-ARO-PWY: superpathway of aromatic amino acid biosynthesis	0.461346	0	0.0746821	-	0.593538	0.376861	0.0077136	0.225645	0.44791	0.414283	0.725282	0.999928	0.562053	0.332828	0.00706858	0.352107	0.54271	0.356474	0.0505589	0.443123	0.496347	0.285783	0.0508178	0.795657
DENOVOPURINE2-PWY: superpathway of purine nucleotides de novo biosynthesis II_with_1CMET2-PWY: N10-formyl-tetrahydrofolate biosynthesis	DENOVOPURINE2-PWY: superpathway of purine nucleotides de novo biosynthesis II	1CMET2-PWY: N10-formyl-tetrahydrofolate biosynthesis	0.797907	0	0.018912	-	0.840421	0.758584	0.143429	0.60515	0.784252	0.814642	0.625817	0.999928	0.809523	0.815747	0.911078	0.991345	0.747941	0.88853	0.00985577	0.188092	0.750234	0.877217	0.0333595	0.738946
DENOVOPURINE2-PWY: superpathway of purine nucleotides de novo biosynthesis II_with_ANAEROFRUCAT-PWY: homolactic fermentation	DENOVOPURINE2-PWY: superpathway of purine nucleotides de novo biosynthesis II	ANAEROFRUCAT-PWY: homolactic fermentation	0.551003	0	0.00351818	-	0.520719	0.559189	0.631323	0.936371	0.552672	0.4894	0.487336	0.999928	0.539443	0.510041	0.718154	0.975102	0.555341	0.569036	0.873895	0.990012	0.5939	0.446117	0.141675	0.873775
DENOVOPURINE2-PWY: superpathway of purine nucleotides de novo biosynthesis II_with_ANAGLYCOLYSIS-PWY: glycolysis III (from glucose)	DENOVOPURINE2-PWY: superpathway of purine nucleotides de novo biosynthesis II	ANAGLYCOLYSIS-PWY: glycolysis III (from glucose)	0.799561	0	0.0504749	-	0.792141	0.782843	0.873598	0.982352	0.801676	0.741794	0.385468	0.999928	0.788388	0.833624	0.417452	0.909321	0.776951	0.830191	0.378094	0.886201	0.794856	0.779661	0.83124	0.99174
DENOVOPURINE2-PWY: superpathway of purine nucleotides de novo biosynthesis II_with_ARGININE-SYN4-PWY: L-ornithine de novo biosynthesis	DENOVOPURINE2-PWY: superpathway of purine nucleotides de novo biosynthesis II	ARGININE-SYN4-PWY: L-ornithine de novo biosynthesis	0.357109	0	0.000337602	-	0.449087	0.328881	0.166451	0.638988	0.323609	0.410066	0.373798	0.999928	0.327614	0.442966	0.189921	0.825328	0.377314	0.316448	0.537171	0.940532	0.327975	0.421089	0.374161	0.963034
DENOVOPURINE2-PWY: superpathway of purine nucleotides de novo biosynthesis II_with_ARGSYN-PWY: L-arginine biosynthesis I (via L-ornithine)	DENOVOPURINE2-PWY: superpathway of purine nucleotides de novo biosynthesis II	ARGSYN-PWY: L-arginine biosynthesis I (via L-ornithine)	0.590686	0	0.705201	-	0.577909	0.564873	0.86707	0.980925	0.604584	0.462856	0.120816	0.999604	0.588571	0.589338	0.992088	0.999108	0.524025	0.732693	0.00625884	0.1415	0.549677	0.65801	0.21941	0.915157
DENOVOPURINE2-PWY: superpathway of purine nucleotides de novo biosynthesis II_with_ARGSYNBSUB-PWY: L-arginine biosynthesis II (acetyl cycle)	DENOVOPURINE2-PWY: superpathway of purine nucleotides de novo biosynthesis II	ARGSYNBSUB-PWY: L-arginine biosynthesis II (acetyl cycle)	0.454159	0	0.172281	-	0.396276	0.459736	0.461	0.880931	0.512545	0.228481	0.00448272	0.482038	0.422611	0.472816	0.556853	0.948565	0.383191	0.633036	0.00343436	0.0943331	0.431323	0.492392	0.543182	0.97585
DENOVOPURINE2-PWY: superpathway of purine nucleotides de novo biosynthesis II_with_ARO-PWY: chorismate biosynthesis I	DENOVOPURINE2-PWY: superpathway of purine nucleotides de novo biosynthesis II	ARO-PWY: chorismate biosynthesis I	0.753939	0	0.0039071	-	0.81027	0.697626	0.0647667	0.461085	0.749867	0.73143	0.796473	0.999928	0.754265	0.776335	0.719751	0.97542	0.727768	0.80973	0.202304	0.753646	0.719855	0.803899	0.233445	0.920295
DENOVOPURINE2-PWY: superpathway of purine nucleotides de novo biosynthesis II_with_ASPASN-PWY: superpathway of L-aspartate and L-asparagine biosynthesis	DENOVOPURINE2-PWY: superpathway of purine nucleotides de novo biosynthesis II	ASPASN-PWY: superpathway of L-aspartate and L-asparagine biosynthesis	0.606337	0	0.00584767	-	0.593759	0.580393	0.86187	0.980155	0.635336	0.451049	0.0434966	0.841841	0.584782	0.597461	0.869442	0.987435	0.593051	0.616623	0.776057	0.982228	0.582352	0.630325	0.593113	0.981055
DENOVOPURINE2-PWY: superpathway of purine nucleotides de novo biosynthesis II_with_AST-PWY: L-arginine degradation II (AST pathway)	DENOVOPURINE2-PWY: superpathway of purine nucleotides de novo biosynthesis II	AST-PWY: L-arginine degradation II (AST pathway)	-0.578783	0	0.00338725	-	-0.546315	-0.590199	0.575761	0.921659	-0.540169	-0.664113	0.128328	0.999928	-0.526203	-0.65698	0.0880321	0.72968	-0.582296	-0.564392	0.835134	0.985779	-0.550792	-0.606545	0.544487	0.97585
DENOVOPURINE2-PWY: superpathway of purine nucleotides de novo biosynthesis II_with_BIOTIN-BIOSYNTHESIS-PWY: biotin biosynthesis I	DENOVOPURINE2-PWY: superpathway of purine nucleotides de novo biosynthesis II	BIOTIN-BIOSYNTHESIS-PWY: biotin biosynthesis I	-0.537747	0	0.0274631	-	-0.525458	-0.544056	0.817028	0.972609	-0.50033	-0.621085	0.155316	0.999928	-0.509186	-0.624886	0.140149	0.789657	-0.546458	-0.504294	0.638084	0.961612	-0.545388	-0.505771	0.686863	0.983313
DENOVOPURINE2-PWY: superpathway of purine nucleotides de novo biosynthesis II_with_BRANCHED-CHAIN-AA-SYN-PWY: superpathway of branched amino acid biosynthesis	DENOVOPURINE2-PWY: superpathway of purine nucleotides de novo biosynthesis II	BRANCHED-CHAIN-AA-SYN-PWY: superpathway of branched amino acid biosynthesis	0.824893	0	0.0123612	-	0.849824	0.789096	0.257024	0.746896	0.815331	0.817896	0.966378	0.999928	0.83191	0.837967	0.90837	0.991159	0.794082	0.88011	0.109077	0.60259	0.798019	0.863309	0.278143	0.939447
DENOVOPURINE2-PWY: superpathway of purine nucleotides de novo biosynthesis II_with_CALVIN-PWY: Calvin-Benson-Bassham cycle	DENOVOPURINE2-PWY: superpathway of purine nucleotides de novo biosynthesis II	CALVIN-PWY: Calvin-Benson-Bassham cycle	0.706491	0	0.00273156	-	0.699886	0.695559	0.949283	0.993065	0.688041	0.716602	0.701058	0.999928	0.732345	0.713035	0.770375	0.979315	0.747442	0.588069	0.0488842	0.437067	0.717607	0.709029	0.915232	0.996769
DENOVOPURINE2-PWY: superpathway of purine nucleotides de novo biosynthesis II_with_CENTFERM-PWY: pyruvate fermentation to butanoate	DENOVOPURINE2-PWY: superpathway of purine nucleotides de novo biosynthesis II	CENTFERM-PWY: pyruvate fermentation to butanoate	0.29005	0	0.0283939	-	0.257737	0.290772	0.717877	0.954796	0.222854	0.356273	0.180992	0.999928	0.300788	0.324164	0.796941	0.981276	0.27878	0.25783	0.835559	0.985779	0.275925	0.309348	0.759493	0.985646
DENOVOPURINE2-PWY: superpathway of purine nucleotides de novo biosynthesis II_with_CITRULBIO-PWY: L-citrulline biosynthesis	DENOVOPURINE2-PWY: superpathway of purine nucleotides de novo biosynthesis II	CITRULBIO-PWY: L-citrulline biosynthesis	0.36717	0	0.00204345	300OB	0.397743	0.324134	0.404348	0.85133	0.314952	0.475664	0.0898405	0.954015	0.344166	0.383739	0.656754	0.967223	0.403792	0.203642	0.046874	0.429399	0.391282	0.280635	0.310382	0.946416
DENOVOPURINE2-PWY: superpathway of purine nucleotides de novo biosynthesis II_with_COA-PWY-1: coenzyme A biosynthesis II (mammalian)	DENOVOPURINE2-PWY: superpathway of purine nucleotides de novo biosynthesis II	COA-PWY-1: coenzyme A biosynthesis II (mammalian)	0.774346	0	0.00455138	-	0.76238	0.774799	0.838445	0.976516	0.784154	0.710259	0.306518	0.999928	0.763618	0.810552	0.425039	0.910877	0.760608	0.807585	0.45872	0.915005	0.751629	0.79036	0.58688	0.980207
DENOVOPURINE2-PWY: superpathway of purine nucleotides de novo biosynthesis II_with_COA-PWY: coenzyme A biosynthesis I	DENOVOPURINE2-PWY: superpathway of purine nucleotides de novo biosynthesis II	COA-PWY: coenzyme A biosynthesis I	0.694951	0	0.0161352	-	0.692775	0.68795	0.944002	0.992242	0.719364	0.574612	0.0826011	0.939837	0.690123	0.651822	0.589498	0.955373	0.73099	0.644626	0.26706	0.818646	0.741079	0.57552	0.0676837	0.824256
DENOVOPURINE2-PWY: superpathway of purine nucleotides de novo biosynthesis II_with_COBALSYN-PWY: adenosylcobalamin salvage from cobinamide I	DENOVOPURINE2-PWY: superpathway of purine nucleotides de novo biosynthesis II	COBALSYN-PWY: adenosylcobalamin salvage from cobinamide I	0.260973	0	0.000396476	-	0.401549	0.156568	0.00638867	0.213942	0.250835	0.225435	0.804689	0.999928	0.283398	0.201863	0.379447	0.898361	0.337097	0.058563	0.00680008	0.14981	0.295643	0.146241	0.184437	0.898654
DENOVOPURINE2-PWY: superpathway of purine nucleotides de novo biosynthesis II_with_COLANSYN-PWY: colanic acid building blocks biosynthesis	DENOVOPURINE2-PWY: superpathway of purine nucleotides de novo biosynthesis II	COLANSYN-PWY: colanic acid building blocks biosynthesis	-0.231091	0	0.00177718	-	-0.201882	-0.246662	0.628884	0.93562	-0.218391	-0.324547	0.291655	0.999928	-0.260636	-0.224626	0.698015	0.973578	-0.151972	-0.433538	0.00361775	0.0979502	-0.20242	-0.298175	0.383664	0.964328
DENOVOPURINE2-PWY: superpathway of purine nucleotides de novo biosynthesis II_with_COMPLETE-ARO-PWY: superpathway of aromatic amino acid biosynthesis	DENOVOPURINE2-PWY: superpathway of purine nucleotides de novo biosynthesis II	COMPLETE-ARO-PWY: superpathway of aromatic amino acid biosynthesis	0.757248	0	0.00428739	-	0.814256	0.705085	0.070643	0.474197	0.755439	0.734456	0.767783	0.999928	0.761192	0.779414	0.76496	0.978636	0.733616	0.818663	0.178197	0.721514	0.724988	0.809842	0.22329	0.916387
DENOVOPURINE2-PWY: superpathway of purine nucleotides de novo biosynthesis II_with_DAPLYSINESYN-PWY: L-lysine biosynthesis I	DENOVOPURINE2-PWY: superpathway of purine nucleotides de novo biosynthesis II	DAPLYSINESYN-PWY: L-lysine biosynthesis I	0.402143	0	0.412581	-	0.500707	0.308591	0.0248417	0.329384	0.38925	0.333407	0.572692	0.999928	0.455597	0.320137	0.123988	0.776251	0.441365	0.403468	0.690721	0.969426	0.402373	0.351409	0.633178	0.98123
DTDPRHAMSYN-PWY: dTDP-L-rhamnose biosynthesis I_with_1CMET2-PWY: N10-formyl-tetrahydrofolate biosynthesis	DTDPRHAMSYN-PWY: dTDP-L-rhamnose biosynthesis I	1CMET2-PWY: N10-formyl-tetrahydrofolate biosynthesis	0.737644	0	0.0131226	-	0.73634	0.736308	0.999603	0.999844	0.754908	0.645249	0.159836	0.999928	0.748152	0.742747	0.932463	0.993092	0.79843	0.608251	0.015103	0.241953	0.752663	0.729494	0.765819	0.985822
DTDPRHAMSYN-PWY: dTDP-L-rhamnose biosynthesis I_with_ANAEROFRUCAT-PWY: homolactic fermentation	DTDPRHAMSYN-PWY: dTDP-L-rhamnose biosynthesis I	ANAEROFRUCAT-PWY: homolactic fermentation	0.41046	0	0.00148816	-	0.403255	0.389639	0.875872	0.982689	0.381629	0.422337	0.67213	0.999928	0.430045	0.398674	0.718665	0.975102	0.400823	0.486473	0.354996	0.87485	0.415187	0.335626	0.457947	0.969594
DTDPRHAMSYN-PWY: dTDP-L-rhamnose biosynthesis I_with_ANAGLYCOLYSIS-PWY: glycolysis III (from glucose)	DTDPRHAMSYN-PWY: dTDP-L-rhamnose biosynthesis I	ANAGLYCOLYSIS-PWY: glycolysis III (from glucose)	0.810428	0	0.030485	-	0.798419	0.817122	0.739417	0.960262	0.826613	0.725375	0.146109	0.999928	0.787988	0.839369	0.353675	0.892267	0.840909	0.718123	0.0748103	0.517631	0.821764	0.796649	0.713788	0.984517
DTDPRHAMSYN-PWY: dTDP-L-rhamnose biosynthesis I_with_ARG+POLYAMINE-SYN: superpathway of arginine and polyamine biosynthesis	DTDPRHAMSYN-PWY: dTDP-L-rhamnose biosynthesis I	ARG+POLYAMINE-SYN: superpathway of arginine and polyamine biosynthesis	0.180981	8.85074e-05	0.0049139	-	0.125998	0.248658	0.188871	0.670284	0.190271	0.124115	0.526719	0.999928	0.115005	0.294164	0.0544762	0.651358	0.179878	0.192155	0.904886	0.993436	0.179929	0.148084	0.778426	0.987091
DTDPRHAMSYN-PWY: dTDP-L-rhamnose biosynthesis I_with_ARGININE-SYN4-PWY: L-ornithine de novo biosynthesis	DTDPRHAMSYN-PWY: dTDP-L-rhamnose biosynthesis I	ARGININE-SYN4-PWY: L-ornithine de novo biosynthesis	0.562077	0	0.000121212	-	0.647033	0.539408	0.154483	0.62211	0.582634	0.516464	0.458763	0.999928	0.604057	0.547405	0.469116	0.924494	0.500013	0.666299	0.0413695	0.40905	0.544049	0.600211	0.543904	0.97585
DTDPRHAMSYN-PWY: dTDP-L-rhamnose biosynthesis I_with_ARGSYN-PWY: L-arginine biosynthesis I (via L-ornithine)	DTDPRHAMSYN-PWY: dTDP-L-rhamnose biosynthesis I	ARGSYN-PWY: L-arginine biosynthesis I (via L-ornithine)	0.578128	0	0.0464045	-	0.584571	0.557942	0.73214	0.958409	0.593671	0.466119	0.162922	0.999928	0.562805	0.587797	0.749282	0.976728	0.605179	0.547851	0.507148	0.930037	0.576123	0.602268	0.776007	0.986971
DTDPRHAMSYN-PWY: dTDP-L-rhamnose biosynthesis I_with_ARGSYNBSUB-PWY: L-arginine biosynthesis II (acetyl cycle)	DTDPRHAMSYN-PWY: dTDP-L-rhamnose biosynthesis I	ARGSYNBSUB-PWY: L-arginine biosynthesis II (acetyl cycle)	0.322139	0	0.00330572	-	0.242686	0.350568	0.235238	0.723553	0.354413	0.149626	0.0468743	0.858078	0.250577	0.381397	0.148088	0.793629	0.365795	0.289832	0.444803	0.910425	0.335727	0.314189	0.842783	0.992588
DTDPRHAMSYN-PWY: dTDP-L-rhamnose biosynthesis I_with_ARO-PWY: chorismate biosynthesis I	DTDPRHAMSYN-PWY: dTDP-L-rhamnose biosynthesis I	ARO-PWY: chorismate biosynthesis I	0.878557	0	0.0438919	-	0.863017	0.891754	0.532487	0.908236	0.882508	0.852639	0.579259	0.999928	0.876528	0.894072	0.692775	0.973568	0.908958	0.784377	0.0379591	0.390256	0.897314	0.848497	0.406181	0.964446
DTDPRHAMSYN-PWY: dTDP-L-rhamnose biosynthesis I_with_ASPASN-PWY: superpathway of L-aspartate and L-asparagine biosynthesis	DTDPRHAMSYN-PWY: dTDP-L-rhamnose biosynthesis I	ASPASN-PWY: superpathway of L-aspartate and L-asparagine biosynthesis	0.51701	0	0.00121859	-	0.526443	0.49771	0.724213	0.956507	0.537362	0.389691	0.121234	0.999604	0.516359	0.508754	0.926246	0.992302	0.611437	0.294057	0.000919631	0.0375762	0.549044	0.454265	0.347267	0.958047
DTDPRHAMSYN-PWY: dTDP-L-rhamnose biosynthesis I_with_AST-PWY: L-arginine degradation II (AST pathway)	DTDPRHAMSYN-PWY: dTDP-L-rhamnose biosynthesis I	AST-PWY: L-arginine degradation II (AST pathway)	-0.599476	0	0.00163551	-	-0.575112	-0.611528	0.634943	0.937671	-0.597113	-0.603804	0.936741	0.999928	-0.600658	-0.64137	0.586674	0.954517	-0.604202	-0.600791	0.967446	0.999141	-0.573586	-0.670616	0.263659	0.934324
DTDPRHAMSYN-PWY: dTDP-L-rhamnose biosynthesis I_with_BIOTIN-BIOSYNTHESIS-PWY: biotin biosynthesis I	DTDPRHAMSYN-PWY: dTDP-L-rhamnose biosynthesis I	BIOTIN-BIOSYNTHESIS-PWY: biotin biosynthesis I	-0.560992	0	0.0861952	-	-0.570327	-0.558772	0.882744	0.983897	-0.548237	-0.5424	0.947489	0.999928	-0.560464	-0.574748	0.856032	0.987192	-0.55219	-0.565724	0.875707	0.990012	-0.556858	-0.553326	0.970456	0.998373
DTDPRHAMSYN-PWY: dTDP-L-rhamnose biosynthesis I_with_BRANCHED-CHAIN-AA-SYN-PWY: superpathway of branched amino acid biosynthesis	DTDPRHAMSYN-PWY: dTDP-L-rhamnose biosynthesis I	BRANCHED-CHAIN-AA-SYN-PWY: superpathway of branched amino acid biosynthesis	0.80519	0	0.00806469	-	0.819979	0.801223	0.734894	0.959338	0.809898	0.766714	0.515441	0.999928	0.825382	0.798367	0.629013	0.961808	0.847489	0.697276	0.032857	0.362623	0.821927	0.782808	0.576999	0.978433
DTDPRHAMSYN-PWY: dTDP-L-rhamnose biosynthesis I_with_CALVIN-PWY: Calvin-Benson-Bassham cycle	DTDPRHAMSYN-PWY: dTDP-L-rhamnose biosynthesis I	CALVIN-PWY: Calvin-Benson-Bassham cycle	0.875456	0	0.0367154	-	0.897316	0.854357	0.340725	0.814214	0.890401	0.828627	0.27502	0.999928	0.870961	0.867332	0.938889	0.993783	0.874092	0.864179	0.849299	0.987187	0.865746	0.899959	0.506412	0.974294
DTDPRHAMSYN-PWY: dTDP-L-rhamnose biosynthesis I_with_CENTFERM-PWY: pyruvate fermentation to butanoate	DTDPRHAMSYN-PWY: dTDP-L-rhamnose biosynthesis I	CENTFERM-PWY: pyruvate fermentation to butanoate	0.380347	0	0.00161067	-	0.348407	0.416459	0.439227	0.869892	0.362614	0.395332	0.736799	0.999928	0.362479	0.416922	0.536191	0.943301	0.359591	0.431117	0.452749	0.913232	0.356002	0.382475	0.802947	0.989098
DTDPRHAMSYN-PWY: dTDP-L-rhamnose biosynthesis I_with_CITRULBIO-PWY: L-citrulline biosynthesis	DTDPRHAMSYN-PWY: dTDP-L-rhamnose biosynthesis I	CITRULBIO-PWY: L-citrulline biosynthesis	0.457115	0	0.000958904	-	0.531886	0.389444	0.0875537	0.509028	0.434295	0.502797	0.457686	0.999928	0.461981	0.446424	0.855186	0.987192	0.367916	0.531147	0.0728553	0.513282	0.446562	0.463202	0.870058	0.994617
DTDPRHAMSYN-PWY: dTDP-L-rhamnose biosynthesis I_with_COA-PWY-1: coenzyme A biosynthesis II (mammalian)	DTDPRHAMSYN-PWY: dTDP-L-rhamnose biosynthesis I	COA-PWY-1: coenzyme A biosynthesis II (mammalian)	0.8517	0	0.0241742	-	0.872332	0.832337	0.414889	0.857814	0.857535	0.814712	0.472474	0.999928	0.859005	0.851413	0.878356	0.988753	0.87766	0.766093	0.0774847	0.526803	0.858438	0.85162	0.909219	0.996594
DTDPRHAMSYN-PWY: dTDP-L-rhamnose biosynthesis I_with_COA-PWY: coenzyme A biosynthesis I	DTDPRHAMSYN-PWY: dTDP-L-rhamnose biosynthesis I	COA-PWY: coenzyme A biosynthesis I	0.685541	0	0.00536129	-	0.710049	0.663913	0.501275	0.897452	0.706378	0.578233	0.124807	0.999928	0.717949	0.689736	0.678231	0.971435	0.73337	0.503951	0.00744385	0.158371	0.694808	0.631318	0.468611	0.971273
DTDPRHAMSYN-PWY: dTDP-L-rhamnose biosynthesis I_with_COBALSYN-PWY: adenosylcobalamin salvage from cobinamide I	DTDPRHAMSYN-PWY: dTDP-L-rhamnose biosynthesis I	COBALSYN-PWY: adenosylcobalamin salvage from cobinamide I	0.651641	0	0.00155807	-	0.818286	0.569219	0.000131604	0.0521942	0.652818	0.650438	0.97631	0.999928	0.780671	0.516182	0.000249846	0.10229	0.674276	0.572315	0.222795	0.778944	0.683968	0.467548	0.0272474	0.704779
DTDPRHAMSYN-PWY: dTDP-L-rhamnose biosynthesis I_with_COMPLETE-ARO-PWY: superpathway of aromatic amino acid biosynthesis	DTDPRHAMSYN-PWY: dTDP-L-rhamnose biosynthesis I	COMPLETE-ARO-PWY: superpathway of aromatic amino acid biosynthesis	0.873922	0	0.0360663	-	0.859242	0.886948	0.553428	0.915289	0.878282	0.848908	0.590239	0.999928	0.872159	0.89185	0.661612	0.968273	0.907338	0.774699	0.0299564	0.344267	0.893793	0.842668	0.392459	0.964328
DTDPRHAMSYN-PWY: dTDP-L-rhamnose biosynthesis I_with_DAPLYSINESYN-PWY: L-lysine biosynthesis I	DTDPRHAMSYN-PWY: dTDP-L-rhamnose biosynthesis I	DAPLYSINESYN-PWY: L-lysine biosynthesis I	0.440742	0	0.0822963	-	0.548108	0.370373	0.0325077	0.365971	0.397309	0.524833	0.164159	0.999928	0.533806	0.329923	0.0176784	0.495609	0.554763	0.241675	0.00138684	0.0500416	0.482552	0.268218	0.0481183	0.79038
DTDPRHAMSYN-PWY: dTDP-L-rhamnose biosynthesis I_with_DENOVOPURINE2-PWY: superpathway of purine nucleotides de novo biosynthesis II	DTDPRHAMSYN-PWY: dTDP-L-rhamnose biosynthesis I	DENOVOPURINE2-PWY: superpathway of purine nucleotides de novo biosynthesis II	0.613956	0	0.00234684	-	0.588927	0.615425	0.727416	0.957507	0.611699	0.559582	0.547075	0.999928	0.573094	0.702139	0.0779219	0.710734	0.667608	0.485772	0.0389861	0.396324	0.626822	0.588718	0.678588	0.982999
ECASYN-PWY: enterobacterial common antigen biosynthesis_with_1CMET2-PWY: N10-formyl-tetrahydrofolate biosynthesis	ECASYN-PWY: enterobacterial common antigen biosynthesis	1CMET2-PWY: N10-formyl-tetrahydrofolate biosynthesis	-0.600493	0	0.0018866	-	-0.576574	-0.615865	0.607594	0.929692	-0.57806	-0.660057	0.311776	0.999928	-0.557505	-0.654387	0.201193	0.830747	-0.583992	-0.648358	0.427254	0.903808	-0.558851	-0.690757	0.122369	0.85861
ECASYN-PWY: enterobacterial common antigen biosynthesis_with_ANAEROFRUCAT-PWY: homolactic fermentation	ECASYN-PWY: enterobacterial common antigen biosynthesis	ANAEROFRUCAT-PWY: homolactic fermentation	-0.368758	0	0.0361651	-	-0.374249	-0.351562	0.797546	0.968831	-0.347636	-0.348431	0.993596	0.999928	-0.392093	-0.352318	0.654226	0.966633	-0.353026	-0.427619	0.434558	0.906399	-0.358765	-0.33457	0.822338	0.991727
ECASYN-PWY: enterobacterial common antigen biosynthesis_with_ANAGLYCOLYSIS-PWY: glycolysis III (from glucose)	ECASYN-PWY: enterobacterial common antigen biosynthesis	ANAGLYCOLYSIS-PWY: glycolysis III (from glucose)	-0.609936	0	0.00238714	-	-0.583161	-0.628115	0.553558	0.915289	-0.590489	-0.658188	0.402965	0.999928	-0.553767	-0.675953	0.103318	0.754089	-0.588544	-0.683233	0.228534	0.78419	-0.570244	-0.704838	0.108928	0.849593
ECASYN-PWY: enterobacterial common antigen biosynthesis_with_ARG+POLYAMINE-SYN: superpathway of arginine and polyamine biosynthesis	ECASYN-PWY: enterobacterial common antigen biosynthesis	ARG+POLYAMINE-SYN: superpathway of arginine and polyamine biosynthesis	-0.153201	0.00091744	0.279339	-	-0.122855	-0.19215	0.460354	0.880701	-0.161513	-0.0975712	0.542066	0.999928	-0.135771	-0.237106	0.280095	0.866625	-0.168059	-0.093048	0.470319	0.918484	-0.157835	-0.119915	0.738554	0.985413
ECASYN-PWY: enterobacterial common antigen biosynthesis_with_ARGININE-SYN4-PWY: L-ornithine de novo biosynthesis	ECASYN-PWY: enterobacterial common antigen biosynthesis	ARGININE-SYN4-PWY: L-ornithine de novo biosynthesis	-0.454565	0	0.00124616	-	-0.547898	-0.434221	0.165652	0.637079	-0.446862	-0.491644	0.628586	0.999928	-0.4726	-0.459961	0.881288	0.988889	-0.447004	-0.473803	0.772081	0.981745	-0.429485	-0.509404	0.422161	0.968011
ECASYN-PWY: enterobacterial common antigen biosynthesis_with_ARGSYN-PWY: L-arginine biosynthesis I (via L-ornithine)	ECASYN-PWY: enterobacterial common antigen biosynthesis	ARGSYN-PWY: L-arginine biosynthesis I (via L-ornithine)	-0.417483	0	0.0346684	-	-0.373877	-0.42479	0.559622	0.917175	-0.420325	-0.365071	0.571697	0.999928	-0.369477	-0.473578	0.228789	0.845542	-0.400963	-0.483894	0.371027	0.881786	-0.391856	-0.492912	0.316247	0.947431
ECASYN-PWY: enterobacterial common antigen biosynthesis_with_ARGSYNBSUB-PWY: L-arginine biosynthesis II (acetyl cycle)	ECASYN-PWY: enterobacterial common antigen biosynthesis	ARGSYNBSUB-PWY: L-arginine biosynthesis II (acetyl cycle)	-0.263314	0	0.440566	-	-0.205795	-0.277092	0.439813	0.869892	-0.28758	-0.13822	0.149954	0.999928	-0.195996	-0.328608	0.149538	0.796007	-0.250316	-0.303843	0.592855	0.952804	-0.252025	-0.288299	0.741412	0.985413
ECASYN-PWY: enterobacterial common antigen biosynthesis_with_ARO-PWY: chorismate biosynthesis I	ECASYN-PWY: enterobacterial common antigen biosynthesis	ARO-PWY: chorismate biosynthesis I	-0.591521	0	0.00253006	-	-0.591092	-0.610056	0.803172	0.969773	-0.59287	-0.590972	0.982213	0.999928	-0.588837	-0.625122	0.632802	0.963117	-0.562757	-0.671921	0.172153	0.712344	-0.546002	-0.671638	0.149573	0.879025
ECASYN-PWY: enterobacterial common antigen biosynthesis_with_ASPASN-PWY: superpathway of L-aspartate and L-asparagine biosynthesis	ECASYN-PWY: enterobacterial common antigen biosynthesis	ASPASN-PWY: superpathway of L-aspartate and L-asparagine biosynthesis	-0.384007	0	0.102406	-	-0.397194	-0.348561	0.58027	0.923096	-0.380938	-0.379609	0.989145	0.999928	-0.312894	-0.398785	0.335789	0.889076	-0.387574	-0.405299	0.853298	0.987729	-0.362357	-0.471163	0.287062	0.94082
ECASYN-PWY: enterobacterial common antigen biosynthesis_with_AST-PWY: L-arginine degradation II (AST pathway)	ECASYN-PWY: enterobacterial common antigen biosynthesis	AST-PWY: L-arginine degradation II (AST pathway)	0.65451	0	0.000900283	-	0.630347	0.66826	0.601136	0.927847	0.618115	0.721603	0.171404	0.999928	0.616766	0.684589	0.349156	0.892267	0.613609	0.697266	0.277743	0.825789	0.613348	0.74523	0.0966175	0.843492
ECASYN-PWY: enterobacterial common antigen biosynthesis_with_BIOTIN-BIOSYNTHESIS-PWY: biotin biosynthesis I	ECASYN-PWY: enterobacterial common antigen biosynthesis	BIOTIN-BIOSYNTHESIS-PWY: biotin biosynthesis I	0.338866	0	0.00892092	-	0.293485	0.373063	0.375255	0.83554	0.325596	0.42823	0.287684	0.999928	0.320514	0.427055	0.228588	0.845321	0.330345	0.38316	0.586879	0.951208	0.322266	0.424768	0.327415	0.951955
ECASYN-PWY: enterobacterial common antigen biosynthesis_with_BRANCHED-CHAIN-AA-SYN-PWY: superpathway of branched amino acid biosynthesis	ECASYN-PWY: enterobacterial common antigen biosynthesis	BRANCHED-CHAIN-AA-SYN-PWY: superpathway of branched amino acid biosynthesis	-0.639265	0	0.00141734	-	-0.581025	-0.673961	0.212353	0.69935	-0.620133	-0.682138	0.43041	0.999928	-0.580517	-0.696633	0.112661	0.767257	-0.615836	-0.688111	0.352183	0.873616	-0.607688	-0.676851	0.419571	0.96793
ECASYN-PWY: enterobacterial common antigen biosynthesis_with_CALVIN-PWY: Calvin-Benson-Bassham cycle	ECASYN-PWY: enterobacterial common antigen biosynthesis	CALVIN-PWY: Calvin-Benson-Bassham cycle	-0.587958	0	0.00279873	-	-0.568012	-0.628541	0.428702	0.864654	-0.565585	-0.645418	0.331966	0.999928	-0.564109	-0.642651	0.301802	0.875368	-0.586148	-0.625022	0.637489	0.961554	-0.557741	-0.663736	0.226424	0.917387
ECASYN-PWY: enterobacterial common antigen biosynthesis_with_CENTFERM-PWY: pyruvate fermentation to butanoate	ECASYN-PWY: enterobacterial common antigen biosynthesis	CENTFERM-PWY: pyruvate fermentation to butanoate	-0.404201	0	0.0062695	-	-0.359872	-0.391354	0.720994	0.955428	-0.366445	-0.407231	0.673798	0.999928	-0.389013	-0.380505	0.923244	0.992272	-0.366709	-0.44554	0.404903	0.897663	-0.377147	-0.406968	0.776258	0.986971
ECASYN-PWY: enterobacterial common antigen biosynthesis_with_CITRULBIO-PWY: L-citrulline biosynthesis	ECASYN-PWY: enterobacterial common antigen biosynthesis	CITRULBIO-PWY: L-citrulline biosynthesis	-0.364227	0	0.0095705	-	-0.473102	-0.298482	0.0437295	0.403078	-0.32809	-0.454323	0.186234	0.999928	-0.366235	-0.370827	0.958815	0.995785	-0.316245	-0.412912	0.315715	0.853294	-0.339827	-0.376681	0.729172	0.985413
ECASYN-PWY: enterobacterial common antigen biosynthesis_with_COA-PWY-1: coenzyme A biosynthesis II (mammalian)	ECASYN-PWY: enterobacterial common antigen biosynthesis	COA-PWY-1: coenzyme A biosynthesis II (mammalian)	-0.580966	0	0.00280132	-	-0.560737	-0.613084	0.497869	0.896998	-0.56411	-0.610003	0.5873	0.999928	-0.526672	-0.653613	0.0982961	0.748038	-0.544804	-0.677422	0.0971161	0.575106	-0.526925	-0.674447	0.0909133	0.841828
ECASYN-PWY: enterobacterial common antigen biosynthesis_with_COA-PWY: coenzyme A biosynthesis I	ECASYN-PWY: enterobacterial common antigen biosynthesis	COA-PWY: coenzyme A biosynthesis I	-0.513004	0	0.00963145	-	-0.478558	-0.521469	0.602865	0.928689	-0.497265	-0.51975	0.803907	0.999928	-0.494983	-0.536719	0.610223	0.957854	-0.48717	-0.581501	0.277179	0.82521	-0.46193	-0.57507	0.235315	0.920735
ECASYN-PWY: enterobacterial common antigen biosynthesis_with_COBALSYN-PWY: adenosylcobalamin salvage from cobinamide I	ECASYN-PWY: enterobacterial common antigen biosynthesis	COBALSYN-PWY: adenosylcobalamin salvage from cobinamide I	-0.369821	0	0.0779354	-	-0.393235	-0.335696	0.514275	0.901356	-0.346629	-0.354243	0.938584	0.999928	-0.372643	-0.321644	0.569754	0.951168	-0.406898	-0.235835	0.0874755	0.554655	-0.370852	-0.333234	0.726855	0.985413
ECASYN-PWY: enterobacterial common antigen biosynthesis_with_COLANSYN-PWY: colanic acid building blocks biosynthesis	ECASYN-PWY: enterobacterial common antigen biosynthesis	COLANSYN-PWY: colanic acid building blocks biosynthesis	0.14464	0.00181311	0.0270942	-	0.101269	0.16359	0.508231	0.899751	0.129451	0.198447	0.506226	0.999928	0.134356	0.164359	0.751048	0.976776	0.121801	0.261389	0.170091	0.709582	0.135166	0.199208	0.569211	0.978393
ECASYN-PWY: enterobacterial common antigen biosynthesis_with_COMPLETE-ARO-PWY: superpathway of aromatic amino acid biosynthesis	ECASYN-PWY: enterobacterial common antigen biosynthesis	COMPLETE-ARO-PWY: superpathway of aromatic amino acid biosynthesis	-0.589544	0	0.00257704	-	-0.583255	-0.609061	0.735665	0.959338	-0.590467	-0.590515	0.999549	0.999945	-0.585434	-0.62287	0.622989	0.960458	-0.558738	-0.675484	0.143439	0.665378	-0.542042	-0.671126	0.139193	0.871992
ECASYN-PWY: enterobacterial common antigen biosynthesis_with_DAPLYSINESYN-PWY: L-lysine biosynthesis I	ECASYN-PWY: enterobacterial common antigen biosynthesis	DAPLYSINESYN-PWY: L-lysine biosynthesis I	-0.359671	0	0.021081	-	-0.372576	-0.325564	0.596688	0.927111	-0.328132	-0.377085	0.618433	0.999928	-0.350518	-0.344491	0.946439	0.994381	-0.428461	-0.283445	0.142326	0.664757	-0.359252	-0.292323	0.539333	0.97585
ECASYN-PWY: enterobacterial common antigen biosynthesis_with_DENOVOPURINE2-PWY: superpathway of purine nucleotides de novo biosynthesis II	ECASYN-PWY: enterobacterial common antigen biosynthesis	DENOVOPURINE2-PWY: superpathway of purine nucleotides de novo biosynthesis II	-0.587195	0	0.00623567	-	-0.564691	-0.591463	0.730374	0.958011	-0.551755	-0.651301	0.225637	0.999928	-0.534728	-0.649182	0.135757	0.784802	-0.554365	-0.635519	0.325174	0.859144	-0.547639	-0.663503	0.18701	0.8996
ECASYN-PWY: enterobacterial common antigen biosynthesis_with_DTDPRHAMSYN-PWY: dTDP-L-rhamnose biosynthesis I	ECASYN-PWY: enterobacterial common antigen biosynthesis	DTDPRHAMSYN-PWY: dTDP-L-rhamnose biosynthesis I	-0.580492	0	0.00346063	-	-0.565734	-0.597075	0.685862	0.947665	-0.567705	-0.593734	0.760681	0.999928	-0.55555	-0.610877	0.475733	0.925693	-0.590852	-0.580319	0.901374	0.992955	-0.555004	-0.635341	0.371305	0.96227
ECASYN-PWY: enterobacterial common antigen biosynthesis_with_ENTBACSYN-PWY: enterobactin biosynthesis	ECASYN-PWY: enterobacterial common antigen biosynthesis	ENTBACSYN-PWY: enterobactin biosynthesis	0.638014	0	0.00140855	-	0.622618	0.670637	0.509527	0.89988	0.637411	0.618466	0.818559	0.999928	0.598226	0.689987	0.207976	0.832232	0.607921	0.692687	0.274287	0.823623	0.605681	0.699176	0.264645	0.934609
ECASYN-PWY: enterobacterial common antigen biosynthesis_with_FAO-PWY: fatty acid &beta;-oxidation I	ECASYN-PWY: enterobacterial common antigen biosynthesis	FAO-PWY: fatty acid &beta;-oxidation I	-0.113638	0.0150068	0.389024	-	-0.132515	-0.0817419	0.59059	0.925287	-0.130649	-0.120458	0.922532	0.999928	-0.0497701	-0.144409	0.319577	0.883316	-0.116999	-0.0952798	0.834705	0.985779	-0.137295	-0.0185738	0.299077	0.943618
ECASYN-PWY: enterobacterial common antigen biosynthesis_with_FASYN-ELONG-PWY: fatty acid elongation -- saturated	ECASYN-PWY: enterobacterial common antigen biosynthesis	FASYN-ELONG-PWY: fatty acid elongation -- saturated	0.328908	0	0.0097698	-	0.28674	0.360899	0.410193	0.855102	0.297042	0.443251	0.128606	0.999928	0.304456	0.419817	0.194413	0.828559	0.331187	0.371984	0.675758	0.967408	0.310579	0.396969	0.414622	0.966722
ECASYN-PWY: enterobacterial common antigen biosynthesis_with_FASYN-INITIAL-PWY: superpathway of fatty acid biosynthesis initiation (E. coli)	ECASYN-PWY: enterobacterial common antigen biosynthesis	FASYN-INITIAL-PWY: superpathway of fatty acid biosynthesis initiation (E. coli)	0.365857	0	0.00506806	-	0.341253	0.395578	0.539225	0.910122	0.328558	0.448469	0.210345	0.999928	0.339261	0.437738	0.262749	0.859937	0.351719	0.403923	0.587756	0.951299	0.351493	0.402329	0.629428	0.98123
ECASYN-PWY: enterobacterial common antigen biosynthesis_with_FERMENTATION-PWY: mixed acid fermentation	ECASYN-PWY: enterobacterial common antigen biosynthesis	FERMENTATION-PWY: mixed acid fermentation	-0.145502	0.00169181	0.609157	-	-0.178356	-0.126967	0.583745	0.923392	-0.145405	-0.216045	0.49467	0.999928	-0.212466	-0.121639	0.335218	0.888888	-0.169874	-0.103593	0.523163	0.935213	-0.201876	-0.00338398	0.0819108	0.840104
ECASYN-PWY: enterobacterial common antigen biosynthesis_with_FUC-RHAMCAT-PWY: superpathway of fucose and rhamnose degradation	ECASYN-PWY: enterobacterial common antigen biosynthesis	FUC-RHAMCAT-PWY: superpathway of fucose and rhamnose degradation	0.517839	0	0.00169794	-	0.446888	0.558433	0.176608	0.653762	0.462832	0.620185	0.066075	0.908833	0.449503	0.584863	0.0964978	0.744307	0.495517	0.528363	0.713229	0.972152	0.485718	0.619961	0.144547	0.87412
ECASYN-PWY: enterobacterial common antigen biosynthesis_with_GALACT-GLUCUROCAT-PWY: superpathway of hexuronide and hexuronate degradation	ECASYN-PWY: enterobacterial common antigen biosynthesis	GALACT-GLUCUROCAT-PWY: superpathway of hexuronide and hexuronate degradation	-0.344925	0	0.368156	-	-0.312471	-0.312523	0.999542	0.999844	-0.322616	-0.36389	0.67598	0.999928	-0.275777	-0.340318	0.477758	0.925693	-0.430651	-0.171939	0.0103188	0.193906	-0.350136	-0.265028	0.438457	0.968011
ECASYN-PWY: enterobacterial common antigen biosynthesis_with_GALACTARDEG-PWY: D-galactarate degradation I	ECASYN-PWY: enterobacterial common antigen biosynthesis	GALACTARDEG-PWY: D-galactarate degradation I	0.587101	0	0.00137836	-	0.580289	0.611372	0.684485	0.947665	0.556655	0.652737	0.241129	0.999928	0.56108	0.603211	0.587615	0.954803	0.566192	0.626496	0.466469	0.917785	0.555025	0.684611	0.1317	0.866438
ECASYN-PWY: enterobacterial common antigen biosynthesis_with_GALACTUROCAT-PWY: D-galacturonate degradation I	ECASYN-PWY: enterobacterial common antigen biosynthesis	GALACTUROCAT-PWY: D-galacturonate degradation I	-0.367129	0	0.211042	-	-0.321487	-0.352892	0.725756	0.956834	-0.343272	-0.425832	0.392012	0.999928	-0.289841	-0.391139	0.258966	0.859105	-0.450359	-0.206752	0.0149339	0.241086	-0.381093	-0.311434	0.520031	0.974904
ECASYN-PWY: enterobacterial common antigen biosynthesis_with_GLCMANNANAUT-PWY: superpathway of N-acetylglucosamine, N-acetylmannosamine and N-acetylneuraminate degradation	ECASYN-PWY: enterobacterial common antigen biosynthesis	GLCMANNANAUT-PWY: superpathway of N-acetylglucosamine, N-acetylmannosamine and N-acetylneuraminate degradation	-0.410885	0	0.0771794	-	-0.35185	-0.431198	0.365295	0.829603	-0.426705	-0.385261	0.669094	0.999928	-0.342807	-0.497973	0.072259	0.702224	-0.419557	-0.428644	0.923511	0.994862	-0.400428	-0.384937	0.883357	0.99579
ECASYN-PWY: enterobacterial common antigen biosynthesis_with_GLUCARDEG-PWY: D-glucarate degradation I	ECASYN-PWY: enterobacterial common antigen biosynthesis	GLUCARDEG-PWY: D-glucarate degradation I	0.593644	0	0.00168099	-	0.564545	0.637026	0.342544	0.815407	0.577126	0.633702	0.494588	0.999928	0.57256	0.637729	0.39109	0.901216	0.572074	0.675002	0.195725	0.744068	0.57425	0.650887	0.385769	0.964328
ECASYN-PWY: enterobacterial common antigen biosynthesis_with_GLUCARGALACTSUPER-PWY: superpathway of D-glucarate and D-galactarate degradation	ECASYN-PWY: enterobacterial common antigen biosynthesis	GLUCARGALACTSUPER-PWY: superpathway of D-glucarate and D-galactarate degradation	0.584863	0	0.00129135	-	0.564974	0.613243	0.531036	0.907574	0.554154	0.632971	0.344099	0.999928	0.55718	0.604752	0.540661	0.944727	0.576223	0.630119	0.512987	0.932039	0.529701	0.680026	0.0831571	0.840104
ECASYN-PWY: enterobacterial common antigen biosynthesis_with_GLUCONEO-PWY: gluconeogenesis I	ECASYN-PWY: enterobacterial common antigen biosynthesis	GLUCONEO-PWY: gluconeogenesis I	-0.286672	0	0.212325	-	-0.296749	-0.261762	0.700999	0.949995	-0.23795	-0.327793	0.37115	0.999928	-0.260293	-0.281407	0.818613	0.984487	-0.251591	-0.362256	0.261304	0.814699	-0.269721	-0.308449	0.722946	0.985413
ECASYN-PWY: enterobacterial common antigen biosynthesis_with_GLUCOSE1PMETAB-PWY: glucose and glucose-1-phosphate degradation	ECASYN-PWY: enterobacterial common antigen biosynthesis	GLUCOSE1PMETAB-PWY: glucose and glucose-1-phosphate degradation	0.57256	0	0.00255403	-	0.539544	0.613416	0.343744	0.815877	0.541559	0.645166	0.210537	0.999928	0.521417	0.621117	0.20245	0.830747	0.559724	0.610113	0.548182	0.942631	0.547636	0.684794	0.111045	0.85025
ECASYN-PWY: enterobacterial common antigen biosynthesis_with_GLUCUROCAT-PWY: superpathway of &beta;-D-glucuronide and D-glucuronate degradation	ECASYN-PWY: enterobacterial common antigen biosynthesis	GLUCUROCAT-PWY: superpathway of &beta;-D-glucuronide and D-glucuronate degradation	-0.376478	0	0.304553	-	-0.357448	-0.334647	0.797922	0.96904	-0.35708	-0.390792	0.72967	0.999928	-0.322602	-0.387067	0.47052	0.92469	-0.460335	-0.182782	0.00566812	0.132894	-0.378892	-0.319456	0.582295	0.979287
ECASYN-PWY: enterobacterial common antigen biosynthesis_with_GLUTORN-PWY: L-ornithine biosynthesis	ECASYN-PWY: enterobacterial common antigen biosynthesis	GLUTORN-PWY: L-ornithine biosynthesis	-0.224739	0	0.813294	-	-0.175097	-0.216016	0.660716	0.942787	-0.249008	-0.0789684	0.103821	0.97221	-0.159124	-0.271466	0.228109	0.845126	-0.214176	-0.274723	0.54894	0.942631	-0.228291	-0.228294	0.999982	0.999995
ECASYN-PWY: enterobacterial common antigen biosynthesis_with_GLYCOGENSYNTH-PWY: glycogen biosynthesis I (from ADP-D-Glucose)	ECASYN-PWY: enterobacterial common antigen biosynthesis	GLYCOGENSYNTH-PWY: glycogen biosynthesis I (from ADP-D-Glucose)	-0.538574	0	0.00359198	-	-0.510738	-0.579155	0.39241	0.846241	-0.537367	-0.506853	0.736113	0.999928	-0.484933	-0.599898	0.150788	0.796776	-0.524122	-0.571975	0.580978	0.949936	-0.52031	-0.587456	0.473817	0.971273
ECASYN-PWY: enterobacterial common antigen biosynthesis_with_GLYCOL-GLYOXDEG-PWY: superpathway of glycol metabolism and degradation	ECASYN-PWY: enterobacterial common antigen biosynthesis	GLYCOL-GLYOXDEG-PWY: superpathway of glycol metabolism and degradation	0.67693	0	0.000479781	-	0.656201	0.676926	0.770316	0.965474	0.621517	0.705392	0.275178	0.999928	0.635246	0.690392	0.440389	0.916509	0.619763	0.706492	0.255361	0.810676	0.633422	0.775546	0.0608998	0.819368
ECASYN-PWY: enterobacterial common antigen biosynthesis_with_GLYCOLYSIS-TCA-GLYOX-BYPASS: superpathway of glycolysis, pyruvate dehydrogenase, TCA, and glyoxylate bypass	ECASYN-PWY: enterobacterial common antigen biosynthesis	GLYCOLYSIS-TCA-GLYOX-BYPASS: superpathway of glycolysis, pyruvate dehydrogenase, TCA, and glyoxylate bypass	0.58377	0	0.00266912	-	0.551517	0.615393	0.409907	0.854973	0.560637	0.647098	0.293284	0.999928	0.537942	0.636219	0.20268	0.830747	0.570573	0.630573	0.466903	0.917919	0.564553	0.683001	0.168116	0.890499
ECASYN-PWY: enterobacterial common antigen biosynthesis_with_GLYOXYLATE-BYPASS: glyoxylate cycle	ECASYN-PWY: enterobacterial common antigen biosynthesis	GLYOXYLATE-BYPASS: glyoxylate cycle	0.593538	0	0.00224957	-	0.56221	0.633241	0.353593	0.821954	0.571274	0.658994	0.280418	0.999928	0.543991	0.639247	0.215086	0.83725	0.579781	0.651007	0.37918	0.886824	0.575728	0.682338	0.214044	0.91145
ECASYN-PWY: enterobacterial common antigen biosynthesis_with_GOLPDLCAT-PWY: superpathway of glycerol degradation to 1,3-propanediol	ECASYN-PWY: enterobacterial common antigen biosynthesis	GOLPDLCAT-PWY: superpathway of glycerol degradation to 1,3-propanediol	-0.456457	0	0.00743279	-	-0.464302	-0.471688	0.929927	0.990387	-0.436863	-0.473207	0.697534	0.999928	-0.47659	-0.429691	0.582447	0.954285	-0.451064	-0.482642	0.731683	0.976355	-0.444379	-0.523495	0.422425	0.968011
ECASYN-PWY: enterobacterial common antigen biosynthesis_with_HEME-BIOSYNTHESIS-II: heme biosynthesis I (aerobic)	ECASYN-PWY: enterobacterial common antigen biosynthesis	HEME-BIOSYNTHESIS-II: heme biosynthesis I (aerobic)	0.246517	0	0.00695931	-	0.240758	0.226113	0.873993	0.982352	0.224942	0.266591	0.683185	0.999928	0.23846	0.233254	0.955351	0.995237	0.206781	0.29062	0.405127	0.897663	0.245563	0.266778	0.847796	0.992877
ECASYN-PWY: enterobacterial common antigen biosynthesis_with_HEXITOLDEGSUPER-PWY: superpathway of hexitol degradation (bacteria)	ECASYN-PWY: enterobacterial common antigen biosynthesis	HEXITOLDEGSUPER-PWY: superpathway of hexitol degradation (bacteria)	-0.222964	3.00391e-07	0.270572	-	-0.210733	-0.213248	0.978389	0.997647	-0.23145	-0.122125	0.294547	0.999928	-0.240561	-0.162358	0.40375	0.904704	-0.232767	-0.216216	0.871153	0.989496	-0.255183	-0.0401666	0.05871	0.819368
ECASYN-PWY: enterobacterial common antigen biosynthesis_with_HISTSYN-PWY: L-histidine biosynthesis	ECASYN-PWY: enterobacterial common antigen biosynthesis	HISTSYN-PWY: L-histidine biosynthesis	-0.612031	0	0.00115799	-	-0.555944	-0.638727	0.280142	0.768717	-0.592249	-0.624391	0.699023	0.999928	-0.534897	-0.669634	0.0757584	0.707928	-0.590482	-0.652593	0.44132	0.908907	-0.574332	-0.661939	0.316672	0.947471
ECASYN-PWY: enterobacterial common antigen biosynthesis_with_HOMOSER-METSYN-PWY: L-methionine biosynthesis I	ECASYN-PWY: enterobacterial common antigen biosynthesis	HOMOSER-METSYN-PWY: L-methionine biosynthesis I	-0.555952	0	0.00286792	-	-0.483212	-0.591009	0.181066	0.659729	-0.543287	-0.543703	0.996253	0.999928	-0.4793	-0.616622	0.0843268	0.723598	-0.54641	-0.545911	0.995455	0.999938	-0.54086	-0.524828	0.86911	0.994522
ECASYN-PWY: enterobacterial common antigen biosynthesis_with_HSERMETANA-PWY: L-methionine biosynthesis III	ECASYN-PWY: enterobacterial common antigen biosynthesis	HSERMETANA-PWY: L-methionine biosynthesis III	-0.564788	0	0.00516567	-	-0.548103	-0.578117	0.702863	0.950718	-0.53922	-0.606254	0.431543	0.999928	-0.564543	-0.582543	0.818253	0.984487	-0.538636	-0.572964	0.691089	0.969619	-0.547434	-0.570221	0.809372	0.990249
ECASYN-PWY: enterobacterial common antigen biosynthesis_with_ILEUSYN-PWY: L-isoleucine biosynthesis I (from threonine)	ECASYN-PWY: enterobacterial common antigen biosynthesis	ILEUSYN-PWY: L-isoleucine biosynthesis I (from threonine)	-0.612642	0	0.00203824	-	-0.58813	-0.633233	0.550336	0.914872	-0.602124	-0.630777	0.728454	0.999928	-0.583093	-0.647489	0.392059	0.901701	-0.581339	-0.693232	0.151855	0.679029	-0.565688	-0.685661	0.161518	0.886693
ECASYN-PWY: enterobacterial common antigen biosynthesis_with_KDO-NAGLIPASYN-PWY: superpathway of (Kdo)2-lipid A biosynthesis	ECASYN-PWY: enterobacterial common antigen biosynthesis	KDO-NAGLIPASYN-PWY: superpathway of (Kdo)2-lipid A biosynthesis	0.67474	0	0.000971831	-	0.633825	0.716318	0.243051	0.732626	0.666676	0.719345	0.480807	0.999928	0.647672	0.727167	0.250701	0.855347	0.640971	0.723041	0.270461	0.820434	0.669349	0.732022	0.430461	0.968011
ECASYN-PWY: enterobacterial common antigen biosynthesis_with_KETOGLUCONMET-PWY: ketogluconate metabolism	ECASYN-PWY: enterobacterial common antigen biosynthesis	KETOGLUCONMET-PWY: ketogluconate metabolism	0.587006	0	0.00297359	-	0.592546	0.598591	0.936904	0.991606	0.583518	0.617947	0.680846	0.999928	0.581726	0.623089	0.587562	0.954803	0.571898	0.671156	0.213675	0.766709	0.569194	0.654286	0.334562	0.953895
ECASYN-PWY: enterobacterial common antigen biosynthesis_with_MET-SAM-PWY: superpathway of S-adenosyl-L-methionine biosynthesis	ECASYN-PWY: enterobacterial common antigen biosynthesis	MET-SAM-PWY: superpathway of S-adenosyl-L-methionine biosynthesis	-0.606928	0	0.00179716	-	-0.5414	-0.63654	0.218252	0.705315	-0.578341	-0.632329	0.514869	0.999928	-0.564761	-0.641167	0.31539	0.88138	-0.586462	-0.61169	0.761985	0.980443	-0.579164	-0.598811	0.831036	0.99174
ECASYN-PWY: enterobacterial common antigen biosynthesis_with_METHANOGENESIS-PWY: methanogenesis from H2 and CO2	ECASYN-PWY: enterobacterial common antigen biosynthesis	METHANOGENESIS-PWY: methanogenesis from H2 and CO2	-0.228508	0	0.125693	-	-0.215093	-0.240081	0.787179	0.966975	-0.224289	-0.25306	0.778617	0.999928	-0.233377	-0.240754	0.936731	0.993541	-0.190377	-0.192994	0.979663	0.999455	-0.222778	-0.268785	0.677451	0.982999
ECASYN-PWY: enterobacterial common antigen biosynthesis_with_METHGLYUT-PWY: superpathway of methylglyoxal degradation	ECASYN-PWY: enterobacterial common antigen biosynthesis	METHGLYUT-PWY: superpathway of methylglyoxal degradation	0.574184	0	0.00185534	-	0.536942	0.593195	0.474679	0.886617	0.549737	0.617516	0.421694	0.999928	0.539578	0.610243	0.365515	0.894589	0.553704	0.624104	0.397448	0.895088	0.53812	0.695625	0.0648564	0.822724
ECASYN-PWY: enterobacterial common antigen biosynthesis_with_METSYN-PWY: L-homoserine and L-methionine biosynthesis	ECASYN-PWY: enterobacterial common antigen biosynthesis	METSYN-PWY: L-homoserine and L-methionine biosynthesis	-0.611667	0	0.00185204	-	-0.547291	-0.646971	0.193931	0.676292	-0.587398	-0.643141	0.496733	0.999928	-0.558935	-0.650671	0.226833	0.844482	-0.590909	-0.618046	0.743171	0.977318	-0.587654	-0.618186	0.736051	0.985413
ECASYN-PWY: enterobacterial common antigen biosynthesis_with_NAGLIPASYN-PWY: lipid IVA biosynthesis	ECASYN-PWY: enterobacterial common antigen biosynthesis	NAGLIPASYN-PWY: lipid IVA biosynthesis	0.403087	0	0.00665648	-	0.358666	0.399997	0.63873	0.937671	0.365704	0.440083	0.43697	0.999928	0.352296	0.412178	0.497656	0.931532	0.379387	0.381583	0.981887	0.999455	0.383028	0.386891	0.970834	0.998373
ECASYN-PWY: enterobacterial common antigen biosynthesis_with_NONMEVIPP-PWY: methylerythritol phosphate pathway I	ECASYN-PWY: enterobacterial common antigen biosynthesis	NONMEVIPP-PWY: methylerythritol phosphate pathway I	-0.558742	0	0.00457366	-	-0.565535	-0.563689	0.981215	0.997934	-0.541179	-0.584603	0.615464	0.999928	-0.556944	-0.560804	0.961191	0.996201	-0.525392	-0.637708	0.175432	0.71684	-0.513109	-0.642216	0.15138	0.8807
ECASYN-PWY: enterobacterial common antigen biosynthesis_with_NONOXIPENT-PWY: pentose phosphate pathway (non-oxidative branch)	ECASYN-PWY: enterobacterial common antigen biosynthesis	NONOXIPENT-PWY: pentose phosphate pathway (non-oxidative branch)	-0.556461	0	0.00464369	-	-0.546104	-0.590543	0.570936	0.920222	-0.54537	-0.588579	0.615992	0.999928	-0.55698	-0.600472	0.576736	0.95246	-0.544941	-0.605292	0.47496	0.91953	-0.52933	-0.626735	0.283872	0.940485
ECASYN-PWY: enterobacterial common antigen biosynthesis_with_OANTIGEN-PWY: O-antigen building blocks biosynthesis (E. coli)	ECASYN-PWY: enterobacterial common antigen biosynthesis	OANTIGEN-PWY: O-antigen building blocks biosynthesis (E. coli)	-0.513421	0	0.00271473	-	-0.501817	-0.508889	0.931287	0.990549	-0.484728	-0.546556	0.489265	0.999928	-0.489998	-0.542142	0.523997	0.940534	-0.507999	-0.546722	0.660898	0.966043	-0.505124	-0.566552	0.519207	0.974892
ECASYN-PWY: enterobacterial common antigen biosynthesis_with_P105-PWY: TCA cycle IV (2-oxoglutarate decarboxylase)	ECASYN-PWY: enterobacterial common antigen biosynthesis	P105-PWY: TCA cycle IV (2-oxoglutarate decarboxylase)	0.614553	0	0.0027952	-	0.56807	0.654731	0.252131	0.741796	0.588408	0.647908	0.466341	0.999928	0.575092	0.676011	0.174389	0.815744	0.585889	0.668872	0.297676	0.84048	0.59087	0.706598	0.165425	0.888777
ECASYN-PWY: enterobacterial common antigen biosynthesis_with_P162-PWY: L-glutamate degradation V (via hydroxyglutarate)	ECASYN-PWY: enterobacterial common antigen biosynthesis	P162-PWY: L-glutamate degradation V (via hydroxyglutarate)	-0.405365	0	0.00556057	-	-0.503415	-0.327663	0.0393001	0.389197	-0.390982	-0.415111	0.802245	0.999928	-0.47436	-0.3308	0.100621	0.750829	-0.368202	-0.457091	0.345284	0.87041	-0.362136	-0.45322	0.376799	0.963798
ECASYN-PWY: enterobacterial common antigen biosynthesis_with_P185-PWY: formaldehyde assimilation III (dihydroxyacetone cycle)	ECASYN-PWY: enterobacterial common antigen biosynthesis	P185-PWY: formaldehyde assimilation III (dihydroxyacetone cycle)	-0.38806	0	0.00520103	-	-0.482806	-0.349269	0.118762	0.568446	-0.358042	-0.483165	0.183175	0.999928	-0.439061	-0.314839	0.160511	0.807358	-0.353856	-0.477208	0.187248	0.731627	-0.39558	-0.325915	0.517732	0.974543
ECASYN-PWY: enterobacterial common antigen biosynthesis_with_P4-PWY: superpathway of L-lysine, L-threonine and L-methionine biosynthesis I	ECASYN-PWY: enterobacterial common antigen biosynthesis	P4-PWY: superpathway of L-lysine, L-threonine and L-methionine biosynthesis I	-0.372841	0	0.0261595	-	-0.34099	-0.363851	0.79724	0.968672	-0.341137	-0.477318	0.149249	0.999928	-0.341167	-0.377959	0.680058	0.97147	-0.427351	-0.305353	0.2147	0.767908	-0.392666	-0.294941	0.368466	0.96173
ECASYN-PWY: enterobacterial common antigen biosynthesis_with_P42-PWY: incomplete reductive TCA cycle	ECASYN-PWY: enterobacterial common antigen biosynthesis	P42-PWY: incomplete reductive TCA cycle	-0.407511	0	0.00657249	-	-0.338942	-0.434296	0.277812	0.766162	-0.364697	-0.471462	0.25822	0.999928	-0.405971	-0.395596	0.905783	0.990681	-0.406207	-0.408601	0.980001	0.999455	-0.381445	-0.497982	0.247042	0.926522
ECASYN-PWY: enterobacterial common antigen biosynthesis_with_P461-PWY: hexitol fermentation to lactate, formate, ethanol and acetate	ECASYN-PWY: enterobacterial common antigen biosynthesis	P461-PWY: hexitol fermentation to lactate, formate, ethanol and acetate	-0.238539	0	0.318907	-	-0.208887	-0.270486	0.504659	0.898629	-0.254795	-0.161874	0.370187	0.999928	-0.224185	-0.240501	0.860784	0.987192	-0.238054	-0.248942	0.914499	0.994144	-0.276939	-0.0758951	0.0762993	0.829673
ECASYN-PWY: enterobacterial common antigen biosynthesis_with_PANTO-PWY: phosphopantothenate biosynthesis I	ECASYN-PWY: enterobacterial common antigen biosynthesis	PANTO-PWY: phosphopantothenate biosynthesis I	-0.52524	0	0.0125819	-	-0.507643	-0.574511	0.404555	0.851437	-0.504321	-0.601758	0.257632	0.999928	-0.501385	-0.602513	0.20323	0.830747	-0.53829	-0.557377	0.82676	0.985034	-0.474266	-0.653784	0.0452796	0.783916
ECASYN-PWY: enterobacterial common antigen biosynthesis_with_PANTOSYN-PWY: pantothenate and coenzyme A biosynthesis I	ECASYN-PWY: enterobacterial common antigen biosynthesis	PANTOSYN-PWY: pantothenate and coenzyme A biosynthesis I	-0.537948	0	0.00929779	-	-0.527114	-0.555197	0.72571	0.956834	-0.515058	-0.612516	0.253005	0.999928	-0.542911	-0.57438	0.691431	0.973264	-0.526617	-0.592205	0.443286	0.90968	-0.484197	-0.668633	0.0368743	0.759758
ECASYN-PWY: enterobacterial common antigen biosynthesis_with_PENTOSE-P-PWY: pentose phosphate pathway	ECASYN-PWY: enterobacterial common antigen biosynthesis	PENTOSE-P-PWY: pentose phosphate pathway	-0.378897	0	0.0181269	-	-0.378296	-0.355972	0.800374	0.969516	-0.336794	-0.408745	0.45885	0.999928	-0.348766	-0.365274	0.853398	0.987165	-0.413991	-0.251975	0.10416	0.591946	-0.358617	-0.419052	0.563414	0.977811
ECASYN-PWY: enterobacterial common antigen biosynthesis_with_PEPTIDOGLYCANSYN-PWY: peptidoglycan biosynthesis I (meso-diaminopimelate containing)	ECASYN-PWY: enterobacterial common antigen biosynthesis	PEPTIDOGLYCANSYN-PWY: peptidoglycan biosynthesis I (meso-diaminopimelate containing)	-0.579228	0	0.00313827	-	-0.57955	-0.59799	0.810515	0.971007	-0.573107	-0.595958	0.788602	0.999928	-0.567785	-0.623727	0.465756	0.923896	-0.540537	-0.680169	0.0802866	0.534589	-0.534653	-0.669346	0.123938	0.859697
ECASYN-PWY: enterobacterial common antigen biosynthesis_with_PHOSLIPSYN-PWY: superpathway of phospholipid biosynthesis I (bacteria)	ECASYN-PWY: enterobacterial common antigen biosynthesis	PHOSLIPSYN-PWY: superpathway of phospholipid biosynthesis I (bacteria)	0.122004	0.00883972	0.0941661	-	0.119629	0.107921	0.901268	0.987174	0.110768	0.223693	0.27489	0.999928	0.115165	0.120836	0.95239	0.99472	0.124857	0.118488	0.951106	0.996601	0.120809	0.168571	0.672743	0.982999
ECASYN-PWY: enterobacterial common antigen biosynthesis_with_POLYAMSYN-PWY: superpathway of polyamine biosynthesis I	ECASYN-PWY: enterobacterial common antigen biosynthesis	POLYAMSYN-PWY: superpathway of polyamine biosynthesis I	-0.348664	0	0.0682432	-	-0.308061	-0.336007	0.756223	0.963803	-0.35321	-0.27775	0.454067	0.999928	-0.33363	-0.348967	0.864538	0.987192	-0.36374	-0.243394	0.230824	0.786452	-0.324062	-0.38158	0.58875	0.980689
ECASYN-PWY: enterobacterial common antigen biosynthesis_with_POLYISOPRENSYN-PWY: polyisoprenoid biosynthesis (E. coli)	ECASYN-PWY: enterobacterial common antigen biosynthesis	POLYISOPRENSYN-PWY: polyisoprenoid biosynthesis (E. coli)	0.545131	0	0.00128097	-	0.509448	0.580199	0.376562	0.836635	0.514202	0.640362	0.130983	0.999928	0.509237	0.580877	0.370688	0.895028	0.548257	0.530929	0.844519	0.986552	0.51794	0.630902	0.213265	0.91145
ECASYN-PWY: enterobacterial common antigen biosynthesis_with_PRPP-PWY: superpathway of histidine, purine, and pyrimidine biosynthesis	ECASYN-PWY: enterobacterial common antigen biosynthesis	PRPP-PWY: superpathway of histidine, purine, and pyrimidine biosynthesis	-0.353379	0	0.0217235	-	-0.323785	-0.351078	0.760431	0.964517	-0.310525	-0.504419	0.0381625	0.823311	-0.407975	-0.335954	0.417318	0.909321	-0.411052	-0.261081	0.131934	0.647568	-0.377902	-0.384598	0.949541	0.997876
ECASYN-PWY: enterobacterial common antigen biosynthesis_with_PWY-1042: glycolysis IV (plant cytosol)	ECASYN-PWY: enterobacterial common antigen biosynthesis	PWY-1042: glycolysis IV (plant cytosol)	-0.57495	0	0.00291202	-	-0.531116	-0.617893	0.267168	0.756654	-0.557726	-0.614615	0.500235	0.999928	-0.52161	-0.630602	0.161509	0.807628	-0.562076	-0.637663	0.357807	0.8763	-0.543004	-0.629321	0.340156	0.955888
ECASYN-PWY: enterobacterial common antigen biosynthesis_with_PWY-1861: formaldehyde assimilation II (RuMP Cycle)	ECASYN-PWY: enterobacterial common antigen biosynthesis	PWY-1861: formaldehyde assimilation II (RuMP Cycle)	-0.354104	0	0.0106147	-	-0.337291	-0.35431	0.848675	0.978357	-0.319726	-0.394053	0.447261	0.999928	-0.33584	-0.380376	0.617805	0.959209	-0.366568	-0.271246	0.339652	0.866549	-0.322248	-0.432743	0.289511	0.943227
ECASYN-PWY: enterobacterial common antigen biosynthesis_with_PWY-241: C4 photosynthetic carbon assimilation cycle, NADP-ME type	ECASYN-PWY: enterobacterial common antigen biosynthesis	PWY-241: C4 photosynthetic carbon assimilation cycle, NADP-ME type	-0.389308	0	0.0194393	-	-0.391989	-0.378545	0.878051	0.982999	-0.313867	-0.545742	0.0112957	0.60279	-0.426917	-0.387577	0.652593	0.96651	-0.37162	-0.455351	0.37415	0.88323	-0.365341	-0.460196	0.355704	0.959043
ECASYN-PWY: enterobacterial common antigen biosynthesis_with_PWY-2723: trehalose degradation V	ECASYN-PWY: enterobacterial common antigen biosynthesis	PWY-2723: trehalose degradation V	0.638071	0	0.000927374	-	0.620954	0.659879	0.595081	0.926717	0.620782	0.70544	0.270796	0.999928	0.615306	0.669094	0.462373	0.923896	0.601073	0.707304	0.165604	0.703467	0.60034	0.727871	0.116761	0.853644
ECASYN-PWY: enterobacterial common antigen biosynthesis_with_PWY-2941: L-lysine biosynthesis II	ECASYN-PWY: enterobacterial common antigen biosynthesis	PWY-2941: L-lysine biosynthesis II	-0.419027	0	0.0241958	-	-0.374027	-0.4247	0.561468	0.917459	-0.401119	-0.429148	0.769642	0.999928	-0.361116	-0.456069	0.275655	0.864053	-0.402999	-0.482692	0.390133	0.891736	-0.419062	-0.452984	0.740697	0.985413
ECASYN-PWY: enterobacterial common antigen biosynthesis_with_PWY-2942: L-lysine biosynthesis III	ECASYN-PWY: enterobacterial common antigen biosynthesis	PWY-2942: L-lysine biosynthesis III	-0.574031	0	0.00408754	-	-0.584266	-0.579992	0.955864	0.994471	-0.552914	-0.605118	0.539354	0.999928	-0.568713	-0.588875	0.795973	0.981094	-0.52384	-0.681392	0.0491056	0.437802	-0.521648	-0.669241	0.0926231	0.841828
ECASYN-PWY: enterobacterial common antigen biosynthesis_with_PWY-3001: superpathway of L-isoleucine biosynthesis I	ECASYN-PWY: enterobacterial common antigen biosynthesis	PWY-3001: superpathway of L-isoleucine biosynthesis I	-0.626894	0	0.0015545	-	-0.570219	-0.659392	0.237187	0.725497	-0.605321	-0.676818	0.3675	0.999928	-0.552983	-0.701452	0.0445455	0.627422	-0.601032	-0.674528	0.352008	0.873616	-0.595252	-0.675493	0.350944	0.958719
ECASYN-PWY: enterobacterial common antigen biosynthesis_with_PWY-3841: folate transformations II	ECASYN-PWY: enterobacterial common antigen biosynthesis	PWY-3841: folate transformations II	-0.582611	0	0.00202028	-	-0.569267	-0.581695	0.873036	0.982181	-0.560655	-0.629232	0.411068	0.999928	-0.52558	-0.635165	0.15766	0.805031	-0.572453	-0.617093	0.59182	0.952647	-0.538041	-0.672437	0.123462	0.859697
ECASYN-PWY: enterobacterial common antigen biosynthesis_with_PWY-4041: &gamma;-glutamyl cycle	ECASYN-PWY: enterobacterial common antigen biosynthesis	PWY-4041: &gamma;-glutamyl cycle	0.548886	0	0.00285834	-	0.512711	0.577033	0.421296	0.8602	0.516045	0.681568	0.0403023	0.831093	0.518772	0.582495	0.424008	0.910877	0.542945	0.595047	0.540359	0.940688	0.498479	0.708541	0.0132614	0.544626
ECASYN-PWY: enterobacterial common antigen biosynthesis_with_PWY-4242: pantothenate and coenzyme A biosynthesis III	ECASYN-PWY: enterobacterial common antigen biosynthesis	PWY-4242: pantothenate and coenzyme A biosynthesis III	-0.405873	0	0.0416295	-	-0.378878	-0.41097	0.713465	0.954312	-0.407343	-0.382871	0.801376	0.999928	-0.427324	-0.402179	0.772728	0.979863	-0.407639	-0.404715	0.975609	0.999197	-0.378923	-0.465881	0.395325	0.964328
ECASYN-PWY: enterobacterial common antigen biosynthesis_with_PWY-4702: phytate degradation I	ECASYN-PWY: enterobacterial common antigen biosynthesis	PWY-4702: phytate degradation I	0.385102	0	0.00257544	-	0.45095	0.351447	0.249999	0.739363	0.367542	0.446664	0.406942	0.999928	0.3753	0.419262	0.616266	0.958945	0.34987	0.519776	0.0639996	0.487041	0.342236	0.514939	0.0846012	0.841666
ECASYN-PWY: enterobacterial common antigen biosynthesis_with_PWY-4981: L-proline biosynthesis II (from arginine)	ECASYN-PWY: enterobacterial common antigen biosynthesis	PWY-4981: L-proline biosynthesis II (from arginine)	-0.509748	0	0.00211079	-	-0.466406	-0.525956	0.471722	0.884748	-0.492809	-0.51822	0.779354	0.999928	-0.475517	-0.52871	0.519701	0.939259	-0.520412	-0.465434	0.54905	0.942631	-0.491574	-0.554693	0.51181	0.974294
ECASYN-PWY: enterobacterial common antigen biosynthesis_with_PWY-4984: urea cycle	ECASYN-PWY: enterobacterial common antigen biosynthesis	PWY-4984: urea cycle	-0.366598	0	0.0104798	-	-0.472357	-0.29031	0.0357765	0.376605	-0.335759	-0.46418	0.176566	0.999928	-0.358731	-0.377557	0.832336	0.985635	-0.317952	-0.421476	0.281033	0.829915	-0.344753	-0.385379	0.70172	0.983921
ECASYN-PWY: enterobacterial common antigen biosynthesis_with_PWY-5083: NAD/NADH phosphorylation and dephosphorylation	ECASYN-PWY: enterobacterial common antigen biosynthesis	PWY-5083: NAD/NADH phosphorylation and dephosphorylation	0.566293	0	0.00243925	-	0.530737	0.595002	0.415136	0.858006	0.553624	0.639368	0.301023	0.999928	0.527944	0.626195	0.206837	0.831374	0.552112	0.592749	0.632818	0.960439	0.539848	0.659196	0.176377	0.894589
ECASYN-PWY: enterobacterial common antigen biosynthesis_with_PWY-5097: L-lysine biosynthesis VI	ECASYN-PWY: enterobacterial common antigen biosynthesis	PWY-5097: L-lysine biosynthesis VI	-0.586277	0	0.00302873	-	-0.582706	-0.598676	0.835185	0.976027	-0.564457	-0.625453	0.465595	0.999928	-0.570723	-0.609068	0.619242	0.959209	-0.540462	-0.691694	0.0556799	0.461374	-0.53066	-0.69511	0.0543631	0.811277
ECASYN-PWY: enterobacterial common antigen biosynthesis_with_PWY-5100: pyruvate fermentation to acetate and lactate II	ECASYN-PWY: enterobacterial common antigen biosynthesis	PWY-5100: pyruvate fermentation to acetate and lactate II	-0.565818	0	0.00414299	-	-0.514804	-0.590873	0.338902	0.81373	-0.523065	-0.634694	0.182562	0.999928	-0.499586	-0.613217	0.151029	0.796776	-0.539847	-0.626373	0.299058	0.841821	-0.529048	-0.623705	0.298861	0.943618
ECASYN-PWY: enterobacterial common antigen biosynthesis_with_PWY-5101: L-isoleucine biosynthesis II	ECASYN-PWY: enterobacterial common antigen biosynthesis	PWY-5101: L-isoleucine biosynthesis II	-0.497451	0	0.00406706	-	-0.579627	-0.442489	0.0890714	0.513059	-0.476304	-0.541172	0.470132	0.999928	-0.552085	-0.431542	0.147593	0.793599	-0.464655	-0.546092	0.360122	0.877342	-0.467738	-0.548855	0.402395	0.964446
ECASYN-PWY: enterobacterial common antigen biosynthesis_with_PWY-5103: L-isoleucine biosynthesis III	ECASYN-PWY: enterobacterial common antigen biosynthesis	PWY-5103: L-isoleucine biosynthesis III	-0.620797	0	0.0018	-	-0.569053	-0.649435	0.288947	0.776519	-0.611596	-0.631626	0.807675	0.999928	-0.571829	-0.662647	0.225832	0.843694	-0.592333	-0.677228	0.282375	0.83113	-0.593057	-0.65263	0.497949	0.974142
ECASYN-PWY: enterobacterial common antigen biosynthesis_with_PWY-5104: L-isoleucine biosynthesis IV	ECASYN-PWY: enterobacterial common antigen biosynthesis	PWY-5104: L-isoleucine biosynthesis IV	-0.512725	0	0.00387903	-	-0.547196	-0.467959	0.330014	0.808654	-0.496285	-0.518815	0.803654	0.999928	-0.535487	-0.434471	0.227162	0.844551	-0.500352	-0.502405	0.981901	0.999455	-0.49291	-0.489066	0.969297	0.998373
ECASYN-PWY: enterobacterial common antigen biosynthesis_with_PWY-5136: fatty acid &beta;-oxidation II (peroxisome)	ECASYN-PWY: enterobacterial common antigen biosynthesis	PWY-5136: fatty acid &beta;-oxidation II (peroxisome)	-0.114967	0.0138405	0.338661	-	-0.147832	-0.0928765	0.559705	0.917175	-0.133093	-0.112819	0.846691	0.999928	-0.036262	-0.149275	0.234564	0.847499	-0.106214	-0.113378	0.945069	0.995968	-0.133063	-0.0534785	0.485973	0.974142
ECASYN-PWY: enterobacterial common antigen biosynthesis_with_PWY-5138: unsaturated, even numbered fatty acid &beta;-oxidation	ECASYN-PWY: enterobacterial common antigen biosynthesis	PWY-5138: unsaturated, even numbered fatty acid &beta;-oxidation	0.44328	0	0.00659842	-	0.425872	0.463581	0.658223	0.942222	0.383394	0.555639	0.0564337	0.897426	0.447045	0.442582	0.958456	0.995638	0.395891	0.535429	0.122936	0.634126	0.385992	0.604442	0.0205179	0.654486
ECASYN-PWY: enterobacterial common antigen biosynthesis_with_PWY-5154: L-arginine biosynthesis III (via N-acetyl-L-citrulline)	ECASYN-PWY: enterobacterial common antigen biosynthesis	PWY-5154: L-arginine biosynthesis III (via N-acetyl-L-citrulline)	-0.237226	0	0.334638	-	-0.156604	-0.264096	0.247491	0.736491	-0.227773	-0.183389	0.668239	0.999928	-0.136768	-0.338722	0.0286835	0.563851	-0.227645	-0.229519	0.985321	0.999455	-0.215554	-0.293256	0.479909	0.97292
ECASYN-PWY: enterobacterial common antigen biosynthesis_with_PWY-5173: superpathway of acetyl-CoA biosynthesis	ECASYN-PWY: enterobacterial common antigen biosynthesis	PWY-5173: superpathway of acetyl-CoA biosynthesis	0.358014	0	0.0148412	-	0.345955	0.350909	0.955645	0.994362	0.339318	0.409663	0.468677	0.999928	0.345349	0.368729	0.793529	0.9809	0.406136	0.176224	0.0229559	0.303724	0.31952	0.386656	0.527395	0.975204
ECASYN-PWY: enterobacterial common antigen biosynthesis_with_PWY-5177: glutaryl-CoA degradation	ECASYN-PWY: enterobacterial common antigen biosynthesis	PWY-5177: glutaryl-CoA degradation	-0.540016	0	0.00941198	-	-0.544903	-0.520826	0.764153	0.964896	-0.511697	-0.622407	0.19124	0.999928	-0.526422	-0.540031	0.866422	0.987192	-0.56588	-0.48279	0.357188	0.875811	-0.515509	-0.620752	0.250204	0.927755
ECASYN-PWY: enterobacterial common antigen biosynthesis_with_PWY-5188: tetrapyrrole biosynthesis I (from glutamate)	ECASYN-PWY: enterobacterial common antigen biosynthesis	PWY-5188: tetrapyrrole biosynthesis I (from glutamate)	-0.466675	0	0.0170215	-	-0.454759	-0.496861	0.61515	0.932378	-0.462509	-0.480513	0.846264	0.999928	-0.468637	-0.538797	0.394995	0.902984	-0.432632	-0.558999	0.154763	0.6839	-0.43705	-0.567818	0.173559	0.893872
ECASYN-PWY: enterobacterial common antigen biosynthesis_with_PWY-5198: factor 420 biosynthesis	ECASYN-PWY: enterobacterial common antigen biosynthesis	PWY-5198: factor 420 biosynthesis	-0.222839	3.00264e-07	0.122646	-	-0.215692	-0.235558	0.830115	0.975463	-0.224509	-0.248375	0.815781	0.999928	-0.218286	-0.255305	0.690295	0.97318	-0.212203	-0.2396	0.787737	0.983354	-0.228314	-0.280229	0.637809	0.981411
ECASYN-PWY: enterobacterial common antigen biosynthesis_with_PWY-5347: superpathway of L-methionine biosynthesis (transsulfuration)	ECASYN-PWY: enterobacterial common antigen biosynthesis	PWY-5347: superpathway of L-methionine biosynthesis (transsulfuration)	-0.610694	0	0.00189117	-	-0.54744	-0.651848	0.172741	0.648703	-0.59063	-0.646562	0.49374	0.999928	-0.559933	-0.655344	0.20741	0.832163	-0.598089	-0.615796	0.830684	0.985442	-0.589431	-0.610497	0.817117	0.991528
ECASYN-PWY: enterobacterial common antigen biosynthesis_with_PWY-5367: petroselinate biosynthesis	ECASYN-PWY: enterobacterial common antigen biosynthesis	PWY-5367: petroselinate biosynthesis	-0.320255	0	0.314946	-	-0.197727	-0.382679	0.0421134	0.398479	-0.287467	-0.353608	0.505627	0.999928	-0.222526	-0.411432	0.0361099	0.593889	-0.333456	-0.320855	0.898689	0.992356	-0.301549	-0.352322	0.637072	0.981411
ECASYN-PWY: enterobacterial common antigen biosynthesis_with_PWY-5464: superpathway of cytosolic glycolysis (plants), pyruvate dehydrogenase and TCA cycle	ECASYN-PWY: enterobacterial common antigen biosynthesis	PWY-5464: superpathway of cytosolic glycolysis (plants), pyruvate dehydrogenase and TCA cycle	0.261427	0	0.0335145	-	0.253777	0.233046	0.8219	0.973306	0.232051	0.275057	0.672748	0.999928	0.236746	0.255421	0.840357	0.985635	0.286418	0.0849164	0.050892	0.444196	0.195563	0.313727	0.280494	0.939665
ECASYN-PWY: enterobacterial common antigen biosynthesis_with_PWY-5484: glycolysis II (from fructose 6-phosphate)	ECASYN-PWY: enterobacterial common antigen biosynthesis	PWY-5484: glycolysis II (from fructose 6-phosphate)	-0.101251	0.0308068	0.145958	-	-0.0704444	-0.0959892	0.787329	0.966975	-0.101047	-0.0433143	0.583828	0.999928	-0.070965	-0.0989277	0.76921	0.979078	-0.092279	-0.161485	0.503701	0.928425	-0.108373	-0.0610108	0.678483	0.982999
ECASYN-PWY: enterobacterial common antigen biosynthesis_with_PWY-561: superpathway of glyoxylate cycle and fatty acid degradation	ECASYN-PWY: enterobacterial common antigen biosynthesis	PWY-561: superpathway of glyoxylate cycle and fatty acid degradation	0.516462	0	0.0259697	-	0.491484	0.549399	0.476775	0.887543	0.49424	0.514105	0.826969	0.999928	0.523645	0.508413	0.852561	0.987165	0.480433	0.586397	0.221367	0.777284	0.496938	0.58254	0.364478	0.961135
ECASYN-PWY: enterobacterial common antigen biosynthesis_with_PWY-5659: GDP-mannose biosynthesis	ECASYN-PWY: enterobacterial common antigen biosynthesis	PWY-5659: GDP-mannose biosynthesis	-0.553616	0	0.00480854	-	-0.537807	-0.572745	0.65914	0.942222	-0.54782	-0.548439	0.994405	0.999928	-0.495189	-0.607556	0.157346	0.80451	-0.533944	-0.590977	0.504678	0.928962	-0.516509	-0.61091	0.305935	0.944261
ECASYN-PWY: enterobacterial common antigen biosynthesis_with_PWY-5667: CDP-diacylglycerol biosynthesis I	ECASYN-PWY: enterobacterial common antigen biosynthesis	PWY-5667: CDP-diacylglycerol biosynthesis I	-0.539089	0	0.00767729	-	-0.545873	-0.557685	0.881596	0.98351	-0.529972	-0.564497	0.694015	0.999928	-0.544793	-0.576082	0.69268	0.973568	-0.529318	-0.603923	0.3792	0.886824	-0.5089	-0.626224	0.198442	0.904527
ECASYN-PWY: enterobacterial common antigen biosynthesis_with_PWY-5676: acetyl-CoA fermentation to butanoate II	ECASYN-PWY: enterobacterial common antigen biosynthesis	PWY-5676: acetyl-CoA fermentation to butanoate II	-0.227186	0	0.131332	-	-0.191005	-0.211337	0.827121	0.975142	-0.224844	-0.205561	0.851816	0.999928	-0.228587	-0.209777	0.840292	0.985635	-0.237149	-0.237863	0.994389	0.999866	-0.231823	-0.142175	0.42762	0.968011
ECASYN-PWY: enterobacterial common antigen biosynthesis_with_PWY-5686: UMP biosynthesis	ECASYN-PWY: enterobacterial common antigen biosynthesis	PWY-5686: UMP biosynthesis	-0.603431	0	0.00278699	-	-0.599837	-0.617394	0.816109	0.972609	-0.592698	-0.627211	0.677338	0.999928	-0.590877	-0.631633	0.589905	0.955404	-0.564987	-0.69774	0.089189	0.559157	-0.553617	-0.681395	0.13851	0.871757
ECASYN-PWY: enterobacterial common antigen biosynthesis_with_PWY-5695: urate biosynthesis/inosine 5'-phosphate degradation	ECASYN-PWY: enterobacterial common antigen biosynthesis	PWY-5695: urate biosynthesis/inosine 5'-phosphate degradation	-0.493517	0	0.0134588	-	-0.427577	-0.541862	0.171073	0.646147	-0.477142	-0.536307	0.511142	0.999928	-0.425256	-0.571621	0.0758746	0.707928	-0.466892	-0.545233	0.378719	0.886683	-0.437625	-0.629542	0.0368672	0.759758
ECASYN-PWY: enterobacterial common antigen biosynthesis_with_PWY-5705: allantoin degradation to glyoxylate III	ECASYN-PWY: enterobacterial common antigen biosynthesis	PWY-5705: allantoin degradation to glyoxylate III	0.604205	0	0.00154436	-	0.545614	0.663882	0.120981	0.571227	0.57857	0.689897	0.158453	0.999928	0.555199	0.668246	0.133239	0.782921	0.587924	0.681429	0.235233	0.79067	0.600436	0.646315	0.603197	0.98123
ECASYN-PWY: enterobacterial common antigen biosynthesis_with_PWY-5723: Rubisco shunt	ECASYN-PWY: enterobacterial common antigen biosynthesis	PWY-5723: Rubisco shunt	0.598506	0	0.00217113	-	0.551872	0.628012	0.323563	0.80391	0.573156	0.650817	0.342333	0.999928	0.531544	0.672497	0.0631388	0.681651	0.604888	0.601	0.962879	0.998817	0.561281	0.678265	0.175683	0.894589
ECASYN-PWY: enterobacterial common antigen biosynthesis_with_PWY-5791: 1,4-dihydroxy-2-naphthoate biosynthesis II (plants)	ECASYN-PWY: enterobacterial common antigen biosynthesis	PWY-5791: 1,4-dihydroxy-2-naphthoate biosynthesis II (plants)	0.403	0	0.00459602	-	0.350493	0.434612	0.337	0.812658	0.382217	0.469479	0.354899	0.999928	0.342653	0.467689	0.151286	0.79682	0.410695	0.391371	0.84055	0.986214	0.393304	0.473693	0.429644	0.968011
ECASYN-PWY: enterobacterial common antigen biosynthesis_with_PWY-5837: 1,4-dihydroxy-2-naphthoate biosynthesis I	ECASYN-PWY: enterobacterial common antigen biosynthesis	PWY-5837: 1,4-dihydroxy-2-naphthoate biosynthesis I	0.404026	0	0.00439055	-	0.345609	0.443528	0.263405	0.753611	0.374837	0.468284	0.322506	0.999928	0.355247	0.481581	0.144377	0.793114	0.395253	0.390109	0.957385	0.997785	0.392963	0.466041	0.474398	0.971273
ECASYN-PWY: enterobacterial common antigen biosynthesis_with_PWY-5838: superpathway of menaquinol-8 biosynthesis I	ECASYN-PWY: enterobacterial common antigen biosynthesis	PWY-5838: superpathway of menaquinol-8 biosynthesis I	0.566966	0	0.00338381	-	0.517241	0.615353	0.212965	0.699945	0.557335	0.635682	0.345637	0.999928	0.503438	0.634117	0.094854	0.742063	0.564036	0.56406	0.999775	0.999954	0.530903	0.619686	0.331234	0.953304
ECASYN-PWY: enterobacterial common antigen biosynthesis_with_PWY-5840: superpathway of menaquinol-7 biosynthesis	ECASYN-PWY: enterobacterial common antigen biosynthesis	PWY-5840: superpathway of menaquinol-7 biosynthesis	0.384937	0	0.00648383	-	0.313857	0.419181	0.23469	0.723183	0.355896	0.427054	0.459867	0.999928	0.298663	0.452268	0.0816651	0.718102	0.378419	0.374799	0.970211	0.999141	0.366846	0.42083	0.605272	0.98123
ECASYN-PWY: enterobacterial common antigen biosynthesis_with_PWY-5845: superpathway of menaquinol-9 biosynthesis	ECASYN-PWY: enterobacterial common antigen biosynthesis	PWY-5845: superpathway of menaquinol-9 biosynthesis	0.587894	0	0.00212589	-	0.576222	0.596616	0.791342	0.967766	0.568134	0.642401	0.367653	0.999928	0.548105	0.62975	0.289529	0.86866	0.575458	0.610287	0.67695	0.967408	0.552709	0.619966	0.45995	0.97055
ECASYN-PWY: enterobacterial common antigen biosynthesis_with_PWY-5850: superpathway of menaquinol-6 biosynthesis I	ECASYN-PWY: enterobacterial common antigen biosynthesis	PWY-5850: superpathway of menaquinol-6 biosynthesis I	0.578068	0	0.00242965	-	0.55266	0.59851	0.556413	0.916519	0.547175	0.645625	0.233394	0.999928	0.542452	0.622524	0.301762	0.875368	0.561619	0.588728	0.750066	0.978226	0.54813	0.630686	0.360662	0.960252
ECASYN-PWY: enterobacterial common antigen biosynthesis_with_PWY-5855: ubiquinol-7 biosynthesis (prokaryotic)	ECASYN-PWY: enterobacterial common antigen biosynthesis	PWY-5855: ubiquinol-7 biosynthesis (prokaryotic)	0.59181	0	0.00224928	-	0.575879	0.58077	0.949705	0.993164	0.566121	0.61537	0.558572	0.999928	0.546873	0.626689	0.301451	0.8753	0.57307	0.592883	0.814933	0.984547	0.554837	0.675858	0.162728	0.886697
ECASYN-PWY: enterobacterial common antigen biosynthesis_with_PWY-5856: ubiquinol-9 biosynthesis (prokaryotic)	ECASYN-PWY: enterobacterial common antigen biosynthesis	PWY-5856: ubiquinol-9 biosynthesis (prokaryotic)	0.587334	0	0.0021548	-	0.562088	0.583384	0.78485	0.966885	0.564526	0.624312	0.474861	0.999928	0.541652	0.625095	0.281401	0.866645	0.565968	0.58806	0.795062	0.98366	0.559107	0.648899	0.311754	0.946686
ECASYN-PWY: enterobacterial common antigen biosynthesis_with_PWY-5857: ubiquinol-10 biosynthesis (prokaryotic)	ECASYN-PWY: enterobacterial common antigen biosynthesis	PWY-5857: ubiquinol-10 biosynthesis (prokaryotic)	0.58091	0	0.00247123	-	0.589328	0.592438	0.967636	0.996873	0.564528	0.619385	0.513579	0.999928	0.547241	0.626782	0.303033	0.875728	0.56763	0.58417	0.84615	0.986552	0.549493	0.638693	0.319993	0.949034
ECASYN-PWY: enterobacterial common antigen biosynthesis_with_PWY-5860: superpathway of demethylmenaquinol-6 biosynthesis I	ECASYN-PWY: enterobacterial common antigen biosynthesis	PWY-5860: superpathway of demethylmenaquinol-6 biosynthesis I	0.57924	0	0.0018696	-	0.549648	0.600351	0.515755	0.901632	0.554101	0.646262	0.263641	0.999928	0.52658	0.62673	0.198311	0.830019	0.575024	0.599526	0.771138	0.981698	0.557842	0.642163	0.345055	0.95735
ECASYN-PWY: enterobacterial common antigen biosynthesis_with_PWY-5861: superpathway of demethylmenaquinol-8 biosynthesis	ECASYN-PWY: enterobacterial common antigen biosynthesis	PWY-5861: superpathway of demethylmenaquinol-8 biosynthesis	0.57641	0	0.00282508	-	0.53192	0.628564	0.214537	0.700826	0.561277	0.647222	0.296055	0.999928	0.519703	0.640707	0.118497	0.772458	0.56841	0.57663	0.923531	0.994862	0.556465	0.636183	0.374544	0.963417
ECASYN-PWY: enterobacterial common antigen biosynthesis_with_PWY-5862: superpathway of demethylmenaquinol-9 biosynthesis	ECASYN-PWY: enterobacterial common antigen biosynthesis	PWY-5862: superpathway of demethylmenaquinol-9 biosynthesis	0.589077	0	0.00187878	-	0.565236	0.604632	0.61026	0.930503	0.566189	0.661554	0.24017	0.999928	0.538825	0.629347	0.2421	0.853135	0.57596	0.607021	0.71082	0.97199	0.56282	0.651162	0.318344	0.947916
ECASYN-PWY: enterobacterial common antigen biosynthesis_with_PWY-5863: superpathway of phylloquinol biosynthesis	ECASYN-PWY: enterobacterial common antigen biosynthesis	PWY-5863: superpathway of phylloquinol biosynthesis	0.382868	0	0.00524	-	0.335559	0.427426	0.296818	0.784168	0.361824	0.40367	0.666384	0.999928	0.327509	0.449775	0.163927	0.808221	0.364161	0.395651	0.744041	0.977318	0.353724	0.448927	0.356869	0.959043
ECASYN-PWY: enterobacterial common antigen biosynthesis_with_PWY-5896: superpathway of menaquinol-10 biosynthesis	ECASYN-PWY: enterobacterial common antigen biosynthesis	PWY-5896: superpathway of menaquinol-10 biosynthesis	0.58435	0	0.00203821	-	0.570835	0.597568	0.72937	0.958011	0.562719	0.65547	0.256099	0.999928	0.54155	0.622073	0.299325	0.873775	0.563565	0.610507	0.575436	0.948485	0.558763	0.631307	0.420721	0.967958
ECASYN-PWY: enterobacterial common antigen biosynthesis_with_PWY-5897: superpathway of menaquinol-11 biosynthesis	ECASYN-PWY: enterobacterial common antigen biosynthesis	PWY-5897: superpathway of menaquinol-11 biosynthesis	0.344125	0	0.015501	-	0.270339	0.379828	0.223967	0.711698	0.32015	0.39209	0.462273	0.999928	0.257002	0.429989	0.0527865	0.647814	0.342393	0.299312	0.664806	0.966219	0.335271	0.361945	0.803169	0.989145
ECASYN-PWY: enterobacterial common antigen biosynthesis_with_PWY-5898: superpathway of menaquinol-12 biosynthesis	ECASYN-PWY: enterobacterial common antigen biosynthesis	PWY-5898: superpathway of menaquinol-12 biosynthesis	0.334956	0	0.0190255	-	0.251305	0.372322	0.180898	0.659525	0.321552	0.375955	0.580277	0.999928	0.262421	0.420059	0.0781141	0.710734	0.342963	0.290746	0.600193	0.954956	0.341842	0.379115	0.725944	0.985413
ECASYN-PWY: enterobacterial common antigen biosynthesis_with_PWY-5899: superpathway of menaquinol-13 biosynthesis	ECASYN-PWY: enterobacterial common antigen biosynthesis	PWY-5899: superpathway of menaquinol-13 biosynthesis	0.33679	0	0.0165774	-	0.26724	0.385128	0.190262	0.671703	0.321587	0.393469	0.462362	0.999928	0.273826	0.413067	0.119706	0.773955	0.34945	0.303898	0.646245	0.963142	0.334933	0.358995	0.822274	0.991727
ECASYN-PWY: enterobacterial common antigen biosynthesis_with_PWY-5913: TCA cycle VI (obligate autotrophs)	ECASYN-PWY: enterobacterial common antigen biosynthesis	PWY-5913: TCA cycle VI (obligate autotrophs)	-0.168273	0.000259724	0.380516	-	-0.197951	-0.135193	0.50224	0.897869	-0.178819	-0.156826	0.832828	0.999928	-0.205419	-0.139862	0.486469	0.927859	-0.188512	-0.0957461	0.371383	0.881889	-0.195698	-0.0775152	0.299226	0.9438
ECASYN-PWY: enterobacterial common antigen biosynthesis_with_PWY-5918: superpathay of heme biosynthesis from glutamate	ECASYN-PWY: enterobacterial common antigen biosynthesis	PWY-5918: superpathay of heme biosynthesis from glutamate	0.257788	0	0.00816916	IBD	0.224469	0.265792	0.653947	0.941368	0.241142	0.267324	0.797288	0.999928	0.237508	0.288888	0.577453	0.952961	0.23474	0.298959	0.522136	0.934857	0.253036	0.302016	0.65475	0.981778
ECASYN-PWY: enterobacterial common antigen biosynthesis_with_PWY-5971: palmitate biosynthesis II (bacteria and plants)	ECASYN-PWY: enterobacterial common antigen biosynthesis	PWY-5971: palmitate biosynthesis II (bacteria and plants)	0.158966	0.000578074	0.129633	-	0.219035	0.108355	0.236054	0.724275	0.147857	0.180764	0.751687	0.999928	0.251491	0.10061	0.108286	0.762542	0.141636	0.208198	0.516742	0.933463	0.151368	0.185322	0.763212	0.985646
ECASYN-PWY: enterobacterial common antigen biosynthesis_with_PWY-5973: cis-vaccenate biosynthesis	ECASYN-PWY: enterobacterial common antigen biosynthesis	PWY-5973: cis-vaccenate biosynthesis	-0.556904	0	0.0025937	-	-0.559242	-0.590755	0.685877	0.947665	-0.530286	-0.628641	0.241679	0.999928	-0.500569	-0.6255	0.11217	0.767257	-0.539292	-0.641943	0.212689	0.765712	-0.507573	-0.662007	0.0811581	0.840104
ECASYN-PWY: enterobacterial common antigen biosynthesis_with_PWY-5989: stearate biosynthesis II (bacteria and plants)	ECASYN-PWY: enterobacterial common antigen biosynthesis	PWY-5989: stearate biosynthesis II (bacteria and plants)	-0.203677	1.02593e-05	0.534164	-	-0.107934	-0.26431	0.0937929	0.522266	-0.202818	-0.149168	0.606527	0.999928	-0.119545	-0.285076	0.0759559	0.708058	-0.218533	-0.159185	0.564404	0.946885	-0.196372	-0.203116	0.952075	0.997876
ECASYN-PWY: enterobacterial common antigen biosynthesis_with_PWY-6113: superpathway of mycolate biosynthesis	ECASYN-PWY: enterobacterial common antigen biosynthesis	PWY-6113: superpathway of mycolate biosynthesis	-0.123437	0.00804673	0.0102836	-	-0.223639	-0.0974771	0.176741	0.653762	-0.110035	-0.197487	0.399835	0.999928	-0.146249	-0.0825469	0.50252	0.933593	-0.0984472	-0.218228	0.243197	0.799613	-0.102878	-0.160693	0.609676	0.98123
ECASYN-PWY: enterobacterial common antigen biosynthesis_with_PWY-6121: 5-aminoimidazole ribonucleotide biosynthesis I	ECASYN-PWY: enterobacterial common antigen biosynthesis	PWY-6121: 5-aminoimidazole ribonucleotide biosynthesis I	-0.582863	0	0.00346162	-	-0.591457	-0.582429	0.906491	0.987653	-0.573516	-0.591883	0.829826	0.999928	-0.576073	-0.600233	0.754689	0.977171	-0.538611	-0.666187	0.114429	0.615591	-0.53779	-0.665619	0.145417	0.875162
ECASYN-PWY: enterobacterial common antigen biosynthesis_with_PWY-6122: 5-aminoimidazole ribonucleotide biosynthesis II	ECASYN-PWY: enterobacterial common antigen biosynthesis	PWY-6122: 5-aminoimidazole ribonucleotide biosynthesis II	-0.579899	0	0.00367434	-	-0.589191	-0.576896	0.873313	0.982352	-0.570447	-0.579513	0.916264	0.999928	-0.572667	-0.591344	0.810173	0.983166	-0.537071	-0.663465	0.118781	0.625119	-0.535598	-0.65516	0.177473	0.895474
ECASYN-PWY: enterobacterial common antigen biosynthesis_with_PWY-6123: inosine-5'-phosphate biosynthesis I	ECASYN-PWY: enterobacterial common antigen biosynthesis	PWY-6123: inosine-5'-phosphate biosynthesis I	-0.532123	0	0.00777298	-	-0.445763	-0.554752	0.187389	0.667875	-0.504591	-0.569101	0.463102	0.999928	-0.399357	-0.613752	0.00857515	0.384303	-0.513492	-0.55966	0.597855	0.954578	-0.506549	-0.571128	0.496612	0.974142
ECASYN-PWY: enterobacterial common antigen biosynthesis_with_PWY-6124: inosine-5'-phosphate biosynthesis II	ECASYN-PWY: enterobacterial common antigen biosynthesis	PWY-6124: inosine-5'-phosphate biosynthesis II	-0.505583	0	0.0151365	-	-0.423577	-0.536053	0.179228	0.657578	-0.479575	-0.547524	0.447423	0.999928	-0.377616	-0.585226	0.01238	0.438593	-0.499109	-0.517445	0.838256	0.986097	-0.477132	-0.547082	0.470186	0.971273
ECASYN-PWY: enterobacterial common antigen biosynthesis_with_PWY-6125: superpathway of guanosine nucleotides de novo biosynthesis II	ECASYN-PWY: enterobacterial common antigen biosynthesis	PWY-6125: superpathway of guanosine nucleotides de novo biosynthesis II	-0.453812	0	0.0247406	-	-0.465255	-0.457894	0.930372	0.990409	-0.436059	-0.501695	0.476847	0.999928	-0.406128	-0.520754	0.174735	0.815984	-0.423498	-0.564071	0.112914	0.612211	-0.418877	-0.576449	0.0998719	0.845825
ECASYN-PWY: enterobacterial common antigen biosynthesis_with_PWY-6126: superpathway of adenosine nucleotides de novo biosynthesis II	ECASYN-PWY: enterobacterial common antigen biosynthesis	PWY-6126: superpathway of adenosine nucleotides de novo biosynthesis II	-0.50307	0	0.0171636	-	-0.514553	-0.47259	0.610513	0.930672	-0.47859	-0.486545	0.931368	0.999928	-0.461073	-0.532912	0.385895	0.900703	-0.452727	-0.588956	0.117126	0.621686	-0.439342	-0.616503	0.0563932	0.815783
ECASYN-PWY: enterobacterial common antigen biosynthesis_with_PWY-6147: 6-hydroxymethyl-dihydropterin diphosphate biosynthesis I	ECASYN-PWY: enterobacterial common antigen biosynthesis	PWY-6147: 6-hydroxymethyl-dihydropterin diphosphate biosynthesis I	-0.131139	0.00481437	0.131962	-	-0.115732	-0.156629	0.66402	0.943418	-0.141218	-0.113013	0.787882	0.999928	-0.13533	-0.196594	0.515761	0.937611	-0.121574	-0.159536	0.713605	0.97228	-0.137991	-0.132749	0.963178	0.998017
ECASYN-PWY: enterobacterial common antigen biosynthesis_with_PWY-6151: S-adenosyl-L-methionine cycle I	ECASYN-PWY: enterobacterial common antigen biosynthesis	PWY-6151: S-adenosyl-L-methionine cycle I	-0.578252	0	0.00281683	-	-0.570039	-0.597668	0.720771	0.95533	-0.570626	-0.590224	0.818917	0.999928	-0.560624	-0.622581	0.420851	0.909743	-0.533905	-0.683216	0.0611819	0.47855	-0.523827	-0.665852	0.106546	0.849189
ECASYN-PWY: enterobacterial common antigen biosynthesis_with_PWY-6163: chorismate biosynthesis from 3-dehydroquinate	ECASYN-PWY: enterobacterial common antigen biosynthesis	PWY-6163: chorismate biosynthesis from 3-dehydroquinate	-0.591652	0	0.00259658	-	-0.591345	-0.60926	0.81389	0.972104	-0.594126	-0.589396	0.955739	0.999928	-0.592016	-0.618751	0.725308	0.97542	-0.562441	-0.676015	0.15406	0.682918	-0.543509	-0.67563	0.128411	0.86442
ECASYN-PWY: enterobacterial common antigen biosynthesis_with_PWY-6167: flavin biosynthesis II (archaea)	ECASYN-PWY: enterobacterial common antigen biosynthesis	PWY-6167: flavin biosynthesis II (archaea)	-0.223331	3.00689e-07	0.108689	-	-0.211522	-0.243899	0.726506	0.957327	-0.240359	-0.234033	0.950851	0.999928	-0.234516	-0.258997	0.791676	0.9809	-0.187621	-0.206237	0.855852	0.987729	-0.219667	-0.2742	0.62161	0.98123
ECASYN-PWY: enterobacterial common antigen biosynthesis_with_PWY-6168: flavin biosynthesis III (fungi)	ECASYN-PWY: enterobacterial common antigen biosynthesis	PWY-6168: flavin biosynthesis III (fungi)	-0.445579	0	0.00667282	-	-0.404669	-0.492426	0.303052	0.789362	-0.429989	-0.457583	0.769692	0.999928	-0.38239	-0.518283	0.109946	0.764506	-0.443237	-0.486086	0.641604	0.962281	-0.414054	-0.521313	0.279028	0.939457
ECASYN-PWY: enterobacterial common antigen biosynthesis_with_PWY-6174: mevalonate pathway II (archaea)	ECASYN-PWY: enterobacterial common antigen biosynthesis	PWY-6174: mevalonate pathway II (archaea)	-0.224293	0	0.365752	-	-0.240272	-0.218465	0.813471	0.972038	-0.232178	-0.204812	0.790872	0.999928	-0.22673	-0.264163	0.686351	0.972279	-0.210924	-0.220207	0.927565	0.994915	-0.227438	-0.322805	0.381844	0.964328
ECASYN-PWY: enterobacterial common antigen biosynthesis_with_PWY-621: sucrose degradation III (sucrose invertase)	ECASYN-PWY: enterobacterial common antigen biosynthesis	PWY-621: sucrose degradation III (sucrose invertase)	-0.564394	0	0.00319137	-	-0.500856	-0.601554	0.20658	0.691313	-0.554752	-0.532235	0.800308	0.999928	-0.476765	-0.638417	0.0402149	0.614776	-0.543692	-0.605303	0.465912	0.917729	-0.5331	-0.604702	0.438356	0.968011
ECASYN-PWY: enterobacterial common antigen biosynthesis_with_PWY-6270: isoprene biosynthesis I	ECASYN-PWY: enterobacterial common antigen biosynthesis	PWY-6270: isoprene biosynthesis I	-0.203832	1.02643e-05	0.506256	-	-0.25282	-0.144737	0.243983	0.733748	-0.171469	-0.286916	0.25711	0.999928	-0.258418	-0.119985	0.139821	0.789657	-0.131703	-0.464222	0.000511598	0.0247855	-0.173322	-0.347083	0.109352	0.849593
ECASYN-PWY: enterobacterial common antigen biosynthesis_with_PWY-6277: superpathway of 5-aminoimidazole ribonucleotide biosynthesis	ECASYN-PWY: enterobacterial common antigen biosynthesis	PWY-6277: superpathway of 5-aminoimidazole ribonucleotide biosynthesis	-0.579945	0	0.00355605	-	-0.58479	-0.576935	0.919044	0.989311	-0.56919	-0.582329	0.878697	0.999928	-0.569649	-0.592832	0.765715	0.978679	-0.536536	-0.663473	0.117249	0.621686	-0.535353	-0.656006	0.173252	0.893872
ECASYN-PWY: enterobacterial common antigen biosynthesis_with_PWY-6282: palmitoleate biosynthesis I (from (5Z)-dodec-5-enoate)	ECASYN-PWY: enterobacterial common antigen biosynthesis	PWY-6282: palmitoleate biosynthesis I (from (5Z)-dodec-5-enoate)	0.326146	0	0.0102573	-	0.263621	0.34934	0.344041	0.815877	0.289868	0.428093	0.153517	0.999928	0.301597	0.39202	0.312609	0.88132	0.304849	0.354343	0.614666	0.958044	0.306714	0.386155	0.455068	0.969041
ECASYN-PWY: enterobacterial common antigen biosynthesis_with_PWY-6284: superpathway of unsaturated fatty acids biosynthesis (E. coli)	ECASYN-PWY: enterobacterial common antigen biosynthesis	PWY-6284: superpathway of unsaturated fatty acids biosynthesis (E. coli)	0.111677	0.0168396	0.197319	-	0.204512	0.0390797	0.0777384	0.487983	0.116438	0.0797146	0.726942	0.999928	0.19121	0.0531004	0.144964	0.793599	0.102664	0.104787	0.983726	0.999455	0.112271	0.127355	0.894428	0.996594
ECASYN-PWY: enterobacterial common antigen biosynthesis_with_PWY-6305: putrescine biosynthesis IV	ECASYN-PWY: enterobacterial common antigen biosynthesis	PWY-6305: putrescine biosynthesis IV	-0.448727	0	0.100311	-	-0.348456	-0.489945	0.10224	0.538905	-0.414479	-0.487479	0.433355	0.999928	-0.386842	-0.539465	0.0702057	0.699324	-0.497851	-0.289836	0.0333303	0.364725	-0.469211	-0.397322	0.490896	0.974142
ECASYN-PWY: enterobacterial common antigen biosynthesis_with_PWY-6317: galactose degradation I (Leloir pathway)	ECASYN-PWY: enterobacterial common antigen biosynthesis	PWY-6317: galactose degradation I (Leloir pathway)	-0.571973	0	0.00284873	-	-0.56395	-0.595935	0.680166	0.947187	-0.553308	-0.602469	0.563946	0.999928	-0.5346	-0.624686	0.246253	0.854251	-0.533455	-0.667498	0.0972382	0.575325	-0.536768	-0.639756	0.251527	0.92884
ECASYN-PWY: enterobacterial common antigen biosynthesis_with_PWY-6353: purine nucleotides degradation II (aerobic)	ECASYN-PWY: enterobacterial common antigen biosynthesis	PWY-6353: purine nucleotides degradation II (aerobic)	-0.15328	0.000912017	0.108559	-	-0.15768	-0.139717	0.848327	0.978357	-0.155701	-0.137109	0.858831	0.999928	-0.147986	-0.160276	0.896535	0.98986	-0.152127	-0.139902	0.906015	0.993436	-0.159814	-0.143629	0.886423	0.996091
ECASYN-PWY: enterobacterial common antigen biosynthesis_with_PWY-6385: peptidoglycan biosynthesis III (mycobacteria)	ECASYN-PWY: enterobacterial common antigen biosynthesis	PWY-6385: peptidoglycan biosynthesis III (mycobacteria)	-0.53406	0	0.0113329	-	-0.476602	-0.56398	0.283723	0.772183	-0.505505	-0.591846	0.318935	0.999928	-0.492093	-0.589694	0.22355	0.841974	-0.549132	-0.547202	0.982414	0.999455	-0.492188	-0.624761	0.147699	0.877429
ECASYN-PWY: enterobacterial common antigen biosynthesis_with_PWY-6386: UDP-N-acetylmuramoyl-pentapeptide biosynthesis II (lysine-containing)	ECASYN-PWY: enterobacterial common antigen biosynthesis	PWY-6386: UDP-N-acetylmuramoyl-pentapeptide biosynthesis II (lysine-containing)	-0.575179	0	0.00334105	-	-0.57687	-0.590766	0.857192	0.979571	-0.567307	-0.590741	0.784364	0.999928	-0.561665	-0.613769	0.500141	0.932543	-0.537794	-0.68402	0.0662816	0.493623	-0.527881	-0.670154	0.104321	0.849189
ECASYN-PWY: enterobacterial common antigen biosynthesis_with_PWY-6387: UDP-N-acetylmuramoyl-pentapeptide biosynthesis I (meso-diaminopimelate containing)	ECASYN-PWY: enterobacterial common antigen biosynthesis	PWY-6387: UDP-N-acetylmuramoyl-pentapeptide biosynthesis I (meso-diaminopimelate containing)	-0.579564	0	0.00303187	-	-0.574214	-0.606041	0.678943	0.946982	-0.574071	-0.597343	0.784557	0.999928	-0.560869	-0.629877	0.368134	0.894842	-0.544807	-0.682418	0.0838299	0.545023	-0.534171	-0.671257	0.116784	0.853647
ECASYN-PWY: enterobacterial common antigen biosynthesis_with_PWY-6507: 4-deoxy-L-threo-hex-4-enopyranuronate degradation	ECASYN-PWY: enterobacterial common antigen biosynthesis	PWY-6507: 4-deoxy-L-threo-hex-4-enopyranuronate degradation	-0.35872	0	0.202906	-	-0.346891	-0.317526	0.742844	0.961015	-0.324208	-0.404168	0.411736	0.999928	-0.304387	-0.339692	0.69654	0.973578	-0.447535	-0.190029	0.0103149	0.193906	-0.358006	-0.303908	0.618751	0.98123
ECASYN-PWY: enterobacterial common antigen biosynthesis_with_PWY-6519: 8-amino-7-oxononanoate biosynthesis I	ECASYN-PWY: enterobacterial common antigen biosynthesis	PWY-6519: 8-amino-7-oxononanoate biosynthesis I	0.356626	0	0.00751398	-	0.305601	0.37115	0.464237	0.882539	0.337171	0.452762	0.226015	0.999928	0.325015	0.438533	0.197812	0.829696	0.336784	0.423501	0.365244	0.879312	0.337609	0.444614	0.301977	0.944261
ECASYN-PWY: enterobacterial common antigen biosynthesis_with_PWY-6527: stachyose degradation	ECASYN-PWY: enterobacterial common antigen biosynthesis	PWY-6527: stachyose degradation	-0.518098	0	0.0104664	-	-0.515665	-0.522648	0.931502	0.990616	-0.523869	-0.451626	0.438166	0.999928	-0.512245	-0.510514	0.9832	0.998058	-0.504837	-0.544057	0.657491	0.964841	-0.486344	-0.583107	0.30586	0.944261
ECASYN-PWY: enterobacterial common antigen biosynthesis_with_PWY-6531: mannitol cycle	ECASYN-PWY: enterobacterial common antigen biosynthesis	PWY-6531: mannitol cycle	-0.30829	0	0.0205848	-	-0.403076	-0.225094	0.0461577	0.410451	-0.296526	-0.28487	0.908232	0.999928	-0.316085	-0.277488	0.672684	0.970742	-0.290649	-0.312588	0.825619	0.984894	-0.280569	-0.334146	0.621029	0.98123
ECASYN-PWY: enterobacterial common antigen biosynthesis_with_PWY-6545: pyrimidine deoxyribonucleotides de novo biosynthesis III	ECASYN-PWY: enterobacterial common antigen biosynthesis	PWY-6545: pyrimidine deoxyribonucleotides de novo biosynthesis III	-0.475118	0	0.021392	-	-0.398311	-0.504702	0.211272	0.697119	-0.459964	-0.521289	0.500495	0.999928	-0.462644	-0.501865	0.639509	0.964217	-0.449486	-0.595715	0.0913622	0.563595	-0.449308	-0.592518	0.12909	0.864855
ECASYN-PWY: enterobacterial common antigen biosynthesis_with_PWY-6588: pyruvate fermentation to acetone	ECASYN-PWY: enterobacterial common antigen biosynthesis	PWY-6588: pyruvate fermentation to acetone	-0.431274	0	0.0091476	-	-0.497341	-0.388348	0.197275	0.679694	-0.424177	-0.45954	0.707487	0.999928	-0.496816	-0.337807	0.066848	0.690587	-0.445353	-0.409581	0.706464	0.971759	-0.435964	-0.347714	0.40762	0.964485
ECASYN-PWY: enterobacterial common antigen biosynthesis_with_PWY-6590: superpathway of Clostridium acetobutylicum acidogenic fermentation	ECASYN-PWY: enterobacterial common antigen biosynthesis	PWY-6590: superpathway of Clostridium acetobutylicum acidogenic fermentation	-0.39665	0	0.00753382	-	-0.350172	-0.389436	0.656898	0.942089	-0.361141	-0.422784	0.522468	0.999928	-0.392229	-0.402423	0.907545	0.991159	-0.353071	-0.44186	0.349651	0.872275	-0.369733	-0.421799	0.617924	0.98123
ECASYN-PWY: enterobacterial common antigen biosynthesis_with_PWY-6595: superpathway of guanosine nucleotides degradation (plants)	ECASYN-PWY: enterobacterial common antigen biosynthesis	PWY-6595: superpathway of guanosine nucleotides degradation (plants)	-0.380776	0	0.0472698	-	-0.329066	-0.410316	0.358489	0.824875	-0.314432	-0.488429	0.0647416	0.908004	-0.325827	-0.422345	0.275517	0.864048	-0.335149	-0.48303	0.113712	0.61435	-0.323428	-0.464629	0.169817	0.891301
ECASYN-PWY: enterobacterial common antigen biosynthesis_with_PWY-6606: guanosine nucleotides degradation II	ECASYN-PWY: enterobacterial common antigen biosynthesis	PWY-6606: guanosine nucleotides degradation II	-0.407847	0	0.090756	-	-0.325182	-0.441145	0.187674	0.668284	-0.364847	-0.491832	0.174664	0.999928	-0.332793	-0.467464	0.122947	0.775755	-0.403992	-0.45726	0.569922	0.94738	-0.35216	-0.497581	0.149811	0.879037
ECASYN-PWY: enterobacterial common antigen biosynthesis_with_PWY-6608: guanosine nucleotides degradation III	ECASYN-PWY: enterobacterial common antigen biosynthesis	PWY-6608: guanosine nucleotides degradation III	-0.349727	0	0.380721	-	-0.350279	-0.331169	0.830462	0.975463	-0.350449	-0.365879	0.875437	0.999928	-0.329607	-0.395314	0.460577	0.923299	-0.363052	-0.292006	0.474734	0.91953	-0.34186	-0.337643	0.968795	0.998318
ECASYN-PWY: enterobacterial common antigen biosynthesis_with_PWY-6609: adenine and adenosine salvage III	ECASYN-PWY: enterobacterial common antigen biosynthesis	PWY-6609: adenine and adenosine salvage III	-0.569211	0	0.00383609	-	-0.482173	-0.617956	0.0892007	0.513723	-0.557853	-0.598302	0.635629	0.999928	-0.505933	-0.637544	0.0916724	0.734809	-0.550548	-0.623074	0.384047	0.888471	-0.545554	-0.614515	0.451134	0.968791
ECASYN-PWY: enterobacterial common antigen biosynthesis_with_PWY-6629: superpathway of L-tryptophan biosynthesis	ECASYN-PWY: enterobacterial common antigen biosynthesis	PWY-6629: superpathway of L-tryptophan biosynthesis	0.569195	0	0.00451314	-	0.529058	0.626257	0.212926	0.699945	0.551855	0.622091	0.403271	0.999928	0.527356	0.624063	0.214647	0.837	0.589286	0.5607	0.739834	0.977125	0.553973	0.625534	0.429595	0.968011
ECASYN-PWY: enterobacterial common antigen biosynthesis_with_PWY-6700: queuosine biosynthesis	ECASYN-PWY: enterobacterial common antigen biosynthesis	PWY-6700: queuosine biosynthesis	-0.58656	0	0.00623898	-	-0.54	-0.613194	0.348122	0.818001	-0.568587	-0.625088	0.498829	0.999928	-0.550536	-0.629905	0.302671	0.875728	-0.541189	-0.683904	0.0728566	0.513282	-0.521387	-0.705154	0.0301437	0.716981
ECASYN-PWY: enterobacterial common antigen biosynthesis_with_PWY-6703: preQ0 biosynthesis	ECASYN-PWY: enterobacterial common antigen biosynthesis	PWY-6703: preQ0 biosynthesis	-0.541252	0	0.0129958	-	-0.479594	-0.588233	0.178703	0.656912	-0.519856	-0.648338	0.121274	0.999604	-0.466821	-0.654354	0.0167977	0.486698	-0.516565	-0.651393	0.10092	0.584769	-0.480323	-0.671063	0.030626	0.722518
ECASYN-PWY: enterobacterial common antigen biosynthesis_with_PWY-6708: ubiquinol-8 biosynthesis (prokaryotic)	ECASYN-PWY: enterobacterial common antigen biosynthesis	PWY-6708: ubiquinol-8 biosynthesis (prokaryotic)	0.587881	0	0.00206366	-	0.573475	0.592629	0.804309	0.969773	0.575472	0.62663	0.539187	0.999928	0.556666	0.621738	0.398852	0.903942	0.590006	0.595334	0.949532	0.996436	0.569136	0.669467	0.248678	0.926522
ECASYN-PWY: enterobacterial common antigen biosynthesis_with_PWY-6731: starch degradation III	ECASYN-PWY: enterobacterial common antigen biosynthesis	PWY-6731: starch degradation III	0.130732	0.00494455	0.230931	-	0.308338	0.0571297	0.00644437	0.214712	0.170324	0.0265753	0.171764	0.999928	0.239145	0.0414246	0.0360295	0.59387	0.0642065	0.278216	0.0350615	0.374427	0.143582	0.0823834	0.591425	0.98098
ECASYN-PWY: enterobacterial common antigen biosynthesis_with_PWY-6737: starch degradation V	ECASYN-PWY: enterobacterial common antigen biosynthesis	PWY-6737: starch degradation V	-0.573342	0	0.00393273	-	-0.576979	-0.586719	0.899766	0.987116	-0.562088	-0.602868	0.631469	0.999928	-0.55642	-0.598431	0.590217	0.955404	-0.534554	-0.673418	0.0841743	0.545597	-0.528601	-0.671974	0.101052	0.846131
ECASYN-PWY: enterobacterial common antigen biosynthesis_with_PWY-6803: phosphatidylcholine acyl editing	ECASYN-PWY: enterobacterial common antigen biosynthesis	PWY-6803: phosphatidylcholine acyl editing	0.599069	0	0.00254732	-	0.584817	0.619359	0.649785	0.940465	0.584447	0.631187	0.572656	0.999928	0.567714	0.652986	0.258869	0.859105	0.594043	0.627675	0.682329	0.96833	0.564351	0.655222	0.302819	0.944261
ECASYN-PWY: enterobacterial common antigen biosynthesis_with_PWY-6823: molybdenum cofactor biosynthesis	ECASYN-PWY: enterobacterial common antigen biosynthesis	PWY-6823: molybdenum cofactor biosynthesis	0.665747	0	0.00114421	-	0.650328	0.707138	0.418328	0.859178	0.639344	0.695827	0.464354	0.999928	0.634728	0.69396	0.406316	0.905434	0.648459	0.725797	0.296429	0.839586	0.633344	0.737064	0.193523	0.900987
ECASYN-PWY: enterobacterial common antigen biosynthesis_with_PWY-6859: all-trans-farnesol biosynthesis	ECASYN-PWY: enterobacterial common antigen biosynthesis	PWY-6859: all-trans-farnesol biosynthesis	0.390195	0	0.00106542	-	0.332765	0.464307	0.132438	0.589013	0.356	0.476716	0.200508	0.999928	0.348963	0.450688	0.244742	0.853409	0.417145	0.362738	0.574354	0.948389	0.350105	0.4757	0.218629	0.914968
ECASYN-PWY: enterobacterial common antigen biosynthesis_with_PWY-6891: thiazole biosynthesis II (Bacillus)	ECASYN-PWY: enterobacterial common antigen biosynthesis	PWY-6891: thiazole biosynthesis II (Bacillus)	0.62635	0	0.00129253	-	0.608906	0.637691	0.699168	0.949822	0.601605	0.674899	0.356885	0.999928	0.579726	0.659767	0.284852	0.867132	0.605849	0.659447	0.502254	0.92814	0.589029	0.72527	0.0956636	0.842541
ECASYN-PWY: enterobacterial common antigen biosynthesis_with_PWY-6892: thiazole biosynthesis I (E. coli)	ECASYN-PWY: enterobacterial common antigen biosynthesis	PWY-6892: thiazole biosynthesis I (E. coli)	0.425527	0	0.00178407	-	0.335834	0.500153	0.0578872	0.445589	0.3909	0.539329	0.102984	0.972111	0.374386	0.519162	0.0890676	0.731937	0.403837	0.493515	0.331047	0.862181	0.40196	0.587493	0.0514117	0.797077
ECASYN-PWY: enterobacterial common antigen biosynthesis_with_PWY-6895: superpathway of thiamin diphosphate biosynthesis II	ECASYN-PWY: enterobacterial common antigen biosynthesis	PWY-6895: superpathway of thiamin diphosphate biosynthesis II	0.562181	0	0.00425345	-	0.506117	0.599255	0.242045	0.731454	0.562027	0.532594	0.740522	0.999928	0.493733	0.618144	0.115813	0.770502	0.557255	0.566847	0.911575	0.99393	0.546672	0.594602	0.605808	0.98123
ECASYN-PWY: enterobacterial common antigen biosynthesis_with_PWY-6897: thiamin salvage II	ECASYN-PWY: enterobacterial common antigen biosynthesis	PWY-6897: thiamin salvage II	-0.472652	0	0.00234349	-	-0.426202	-0.514079	0.296475	0.783956	-0.441507	-0.618017	0.0402544	0.831093	-0.411496	-0.559474	0.0751439	0.707437	-0.46727	-0.538099	0.427906	0.90399	-0.417479	-0.661766	0.0065118	0.416131
ECASYN-PWY: enterobacterial common antigen biosynthesis_with_PWY-6901: superpathway of glucose and xylose degradation	ECASYN-PWY: enterobacterial common antigen biosynthesis	PWY-6901: superpathway of glucose and xylose degradation	-0.152082	0.0010053	0.626373	-	-0.193886	-0.124052	0.455787	0.87846	-0.135474	-0.174664	0.706665	0.999928	-0.221351	-0.0819736	0.139688	0.789401	-0.141667	-0.154209	0.903478	0.993436	-0.164937	-0.130983	0.764735	0.985646
ECASYN-PWY: enterobacterial common antigen biosynthesis_with_PWY-6936: seleno-amino acid biosynthesis	ECASYN-PWY: enterobacterial common antigen biosynthesis	PWY-6936: seleno-amino acid biosynthesis	-0.48499	0	0.0310306	-	-0.415328	-0.512293	0.251185	0.740374	-0.445527	-0.479781	0.712982	0.999928	-0.387569	-0.523197	0.109605	0.764506	-0.476763	-0.5066	0.742109	0.977318	-0.475369	-0.434731	0.692334	0.983313
ECASYN-PWY: enterobacterial common antigen biosynthesis_with_PWY-7003: glycerol degradation to butanol	ECASYN-PWY: enterobacterial common antigen biosynthesis	PWY-7003: glycerol degradation to butanol	-0.402417	0	0.00643431	-	-0.491676	-0.353534	0.105198	0.544611	-0.378471	-0.480494	0.277252	0.999928	-0.476203	-0.294209	0.0386684	0.60779	-0.383725	-0.431388	0.615795	0.958068	-0.386893	-0.386311	0.995604	0.999438
ECASYN-PWY: enterobacterial common antigen biosynthesis_with_PWY-7111: pyruvate fermentation to isobutanol (engineered)	ECASYN-PWY: enterobacterial common antigen biosynthesis	PWY-7111: pyruvate fermentation to isobutanol (engineered)	-0.610845	0	0.00206261	-	-0.58257	-0.638858	0.456405	0.878726	-0.597982	-0.639164	0.615801	0.999928	-0.576667	-0.661357	0.258034	0.858658	-0.576128	-0.69692	0.121135	0.629886	-0.567852	-0.689042	0.155744	0.883671
ECASYN-PWY: enterobacterial common antigen biosynthesis_with_PWY-7117: C4 photosynthetic carbon assimilation cycle, PEPCK type	ECASYN-PWY: enterobacterial common antigen biosynthesis	PWY-7117: C4 photosynthetic carbon assimilation cycle, PEPCK type	-0.297758	0	0.0548146	-	-0.294324	-0.295497	0.989693	0.998665	-0.281192	-0.352143	0.475598	0.999928	-0.349682	-0.295016	0.546076	0.945762	-0.325961	-0.239239	0.39002	0.891736	-0.300064	-0.287702	0.910223	0.996769
ECASYN-PWY: enterobacterial common antigen biosynthesis_with_PWY-7184: pyrimidine deoxyribonucleotides de novo biosynthesis I	ECASYN-PWY: enterobacterial common antigen biosynthesis	PWY-7184: pyrimidine deoxyribonucleotides de novo biosynthesis I	-0.469305	0	0.0170915	-	-0.45402	-0.477486	0.780421	0.966851	-0.444327	-0.500543	0.542095	0.999928	-0.394423	-0.545709	0.0715249	0.701196	-0.426024	-0.574007	0.0931081	0.567162	-0.421155	-0.592952	0.0695668	0.827024
ECASYN-PWY: enterobacterial common antigen biosynthesis_with_PWY-7187: pyrimidine deoxyribonucleotides de novo biosynthesis II	ECASYN-PWY: enterobacterial common antigen biosynthesis	PWY-7187: pyrimidine deoxyribonucleotides de novo biosynthesis II	-0.60067	0	0.00240289	-	-0.578994	-0.605271	0.731986	0.958318	-0.557795	-0.677305	0.136453	0.999928	-0.554163	-0.662359	0.152238	0.798177	-0.571694	-0.649523	0.338144	0.866018	-0.56643	-0.685054	0.166475	0.889205
ECASYN-PWY: enterobacterial common antigen biosynthesis_with_PWY-7196: superpathway of pyrimidine ribonucleosides salvage	ECASYN-PWY: enterobacterial common antigen biosynthesis	PWY-7196: superpathway of pyrimidine ribonucleosides salvage	-0.498466	0	0.0166748	-	-0.537237	-0.487997	0.5446	0.912089	-0.498219	-0.530281	0.72175	0.999928	-0.521743	-0.48588	0.664399	0.968953	-0.499675	-0.510898	0.900892	0.992872	-0.48108	-0.527165	0.638058	0.981411
ECASYN-PWY: enterobacterial common antigen biosynthesis_with_PWY-7197: pyrimidine deoxyribonucleotide phosphorylation	ECASYN-PWY: enterobacterial common antigen biosynthesis	PWY-7197: pyrimidine deoxyribonucleotide phosphorylation	-0.439973	0	0.0163384	-	-0.395239	-0.4605	0.448442	0.875278	-0.41914	-0.487204	0.46487	0.999928	-0.35329	-0.528664	0.0396919	0.611968	-0.405797	-0.54012	0.136036	0.654308	-0.409006	-0.556243	0.129511	0.864855
ECASYN-PWY: enterobacterial common antigen biosynthesis_with_PWY-7198: pyrimidine deoxyribonucleotides de novo biosynthesis IV	ECASYN-PWY: enterobacterial common antigen biosynthesis	PWY-7198: pyrimidine deoxyribonucleotides de novo biosynthesis IV	-0.225062	0	0.134153	-	-0.154616	-0.278541	0.181809	0.660627	-0.192895	-0.288235	0.34869	0.999928	-0.229802	-0.227883	0.983556	0.998058	-0.224661	-0.206705	0.860609	0.988376	-0.215109	-0.278483	0.565923	0.977954
ECASYN-PWY: enterobacterial common antigen biosynthesis_with_PWY-7199: pyrimidine deoxyribonucleosides salvage	ECASYN-PWY: enterobacterial common antigen biosynthesis	PWY-7199: pyrimidine deoxyribonucleosides salvage	-0.475406	0	0.0403388	-	-0.396269	-0.498186	0.232159	0.720803	-0.462162	-0.516487	0.551507	0.999928	-0.393614	-0.54864	0.0645534	0.686574	-0.462542	-0.509961	0.601242	0.955223	-0.456383	-0.470471	0.889343	0.996515
ECASYN-PWY: enterobacterial common antigen biosynthesis_with_PWY-7204: pyridoxal 5'-phosphate salvage II (plants)	ECASYN-PWY: enterobacterial common antigen biosynthesis	PWY-7204: pyridoxal 5'-phosphate salvage II (plants)	0.362292	0	0.131548	-	0.391185	0.331364	0.498265	0.896998	0.40143	0.318404	0.402987	0.999928	0.346444	0.338404	0.928723	0.992583	0.341856	0.411168	0.471023	0.918484	0.369699	0.391652	0.835337	0.99209
ECASYN-PWY: enterobacterial common antigen biosynthesis_with_PWY-7208: superpathway of pyrimidine nucleobases salvage	ECASYN-PWY: enterobacterial common antigen biosynthesis	PWY-7208: superpathway of pyrimidine nucleobases salvage	-0.510692	0	0.00587902	-	-0.461874	-0.555861	0.252678	0.742485	-0.493087	-0.573959	0.357171	0.999928	-0.430539	-0.589236	0.0521887	0.645193	-0.477925	-0.602901	0.145092	0.667502	-0.475604	-0.620585	0.115444	0.852129
ECASYN-PWY: enterobacterial common antigen biosynthesis_with_PWY-7210: pyrimidine deoxyribonucleotides biosynthesis from CTP	ECASYN-PWY: enterobacterial common antigen biosynthesis	PWY-7210: pyrimidine deoxyribonucleotides biosynthesis from CTP	-0.23122	0	0.0899923	-	-0.153557	-0.274969	0.19106	0.672613	-0.21193	-0.292463	0.427666	0.999928	-0.23103	-0.227813	0.972441	0.997888	-0.238316	-0.195201	0.673568	0.96704	-0.211047	-0.272705	0.577082	0.978433
ECASYN-PWY: enterobacterial common antigen biosynthesis_with_PWY-7211: superpathway of pyrimidine deoxyribonucleotides de novo biosynthesis	ECASYN-PWY: enterobacterial common antigen biosynthesis	PWY-7211: superpathway of pyrimidine deoxyribonucleotides de novo biosynthesis	-0.505025	0	0.00365646	-	-0.519737	-0.491248	0.727659	0.957507	-0.474316	-0.557708	0.348701	0.999928	-0.502434	-0.489578	0.877028	0.98873	-0.478094	-0.572437	0.280588	0.829354	-0.473467	-0.570717	0.308328	0.945196
ECASYN-PWY: enterobacterial common antigen biosynthesis_with_PWY-7219: adenosine ribonucleotides de novo biosynthesis	ECASYN-PWY: enterobacterial common antigen biosynthesis	PWY-7219: adenosine ribonucleotides de novo biosynthesis	-0.589844	0	0.00296629	-	-0.556073	-0.616712	0.432772	0.866758	-0.578758	-0.615156	0.664665	0.999928	-0.542437	-0.647886	0.16829	0.812559	-0.547193	-0.685399	0.0815206	0.537323	-0.538633	-0.67454	0.118534	0.855565
ECASYN-PWY: enterobacterial common antigen biosynthesis_with_PWY-7220: adenosine deoxyribonucleotides de novo biosynthesis II	ECASYN-PWY: enterobacterial common antigen biosynthesis	PWY-7220: adenosine deoxyribonucleotides de novo biosynthesis II	-0.448207	0	0.0310011	-	-0.475518	-0.416371	0.485093	0.891528	-0.427642	-0.418404	0.923182	0.999928	-0.40527	-0.472348	0.434497	0.914289	-0.411511	-0.526021	0.206778	0.758651	-0.3942	-0.570902	0.0667477	0.823502
ECASYN-PWY: enterobacterial common antigen biosynthesis_with_PWY-7221: guanosine ribonucleotides de novo biosynthesis	ECASYN-PWY: enterobacterial common antigen biosynthesis	PWY-7221: guanosine ribonucleotides de novo biosynthesis	-0.573118	0	0.00393426	-	-0.548849	-0.600748	0.506004	0.899054	-0.561306	-0.598226	0.665177	0.999928	-0.531985	-0.635237	0.181988	0.819888	-0.527225	-0.678518	0.0592442	0.4728	-0.519475	-0.666153	0.0957185	0.842541
ECASYN-PWY: enterobacterial common antigen biosynthesis_with_PWY-7222: guanosine deoxyribonucleotides de novo biosynthesis II	ECASYN-PWY: enterobacterial common antigen biosynthesis	PWY-7222: guanosine deoxyribonucleotides de novo biosynthesis II	-0.447245	0	0.0300266	-	-0.479674	-0.410819	0.416227	0.85837	-0.429525	-0.421145	0.930207	0.999928	-0.406567	-0.46967	0.462436	0.923896	-0.416464	-0.529462	0.21169	0.764229	-0.392894	-0.565023	0.075247	0.829501
ECASYN-PWY: enterobacterial common antigen biosynthesis_with_PWY-7228: superpathway of guanosine nucleotides de novo biosynthesis I	ECASYN-PWY: enterobacterial common antigen biosynthesis	PWY-7228: superpathway of guanosine nucleotides de novo biosynthesis I	-0.438304	0	0.0216132	-	-0.436162	-0.436256	0.999125	0.999626	-0.408112	-0.495993	0.344032	0.999928	-0.37454	-0.504274	0.129491	0.778434	-0.396959	-0.556125	0.075118	0.518262	-0.400013	-0.559974	0.0991007	0.845475
ECASYN-PWY: enterobacterial common antigen biosynthesis_with_PWY-7229: superpathway of adenosine nucleotides de novo biosynthesis I	ECASYN-PWY: enterobacterial common antigen biosynthesis	PWY-7229: superpathway of adenosine nucleotides de novo biosynthesis I	-0.510705	0	0.0131604	-	-0.522539	-0.478686	0.592726	0.925826	-0.475401	-0.511283	0.694262	0.999928	-0.470418	-0.54288	0.378671	0.897925	-0.458586	-0.600042	0.100935	0.584769	-0.446729	-0.611104	0.077582	0.833294
ECASYN-PWY: enterobacterial common antigen biosynthesis_with_PWY-7234: inosine-5'-phosphate biosynthesis III	ECASYN-PWY: enterobacterial common antigen biosynthesis	PWY-7234: inosine-5'-phosphate biosynthesis III	-0.364148	0	0.0315954	-	-0.332394	-0.361046	0.748049	0.961466	-0.325793	-0.38237	0.564259	0.999928	-0.254817	-0.42963	0.0504262	0.640462	-0.370162	-0.354003	0.868599	0.989175	-0.365338	-0.371349	0.954958	0.997876
ECASYN-PWY: enterobacterial common antigen biosynthesis_with_PWY-7237: myo-, chiro- and scillo-inositol degradation	ECASYN-PWY: enterobacterial common antigen biosynthesis	PWY-7237: myo-, chiro- and scillo-inositol degradation	-0.429917	0	0.0114528	-	-0.411902	-0.461804	0.560136	0.917175	-0.415477	-0.453189	0.690175	0.999928	-0.442669	-0.414116	0.741206	0.976013	-0.442375	-0.457715	0.869315	0.989346	-0.432246	-0.458003	0.800884	0.988938
ECASYN-PWY: enterobacterial common antigen biosynthesis_with_PWY-724: superpathway of L-lysine, L-threonine and L-methionine biosynthesis II	ECASYN-PWY: enterobacterial common antigen biosynthesis	PWY-724: superpathway of L-lysine, L-threonine and L-methionine biosynthesis II	-0.625678	0	0.00170465	-	-0.592662	-0.646194	0.47493	0.886874	-0.600788	-0.678912	0.324435	0.999928	-0.585143	-0.675202	0.223559	0.841974	-0.584958	-0.706875	0.113394	0.613587	-0.579954	-0.712626	0.11034	0.85025
ECASYN-PWY: enterobacterial common antigen biosynthesis_with_PWY-7242: D-fructuronate degradation	ECASYN-PWY: enterobacterial common antigen biosynthesis	PWY-7242: D-fructuronate degradation	-0.361611	0	0.261166	-	-0.32462	-0.335234	0.905826	0.987537	-0.343688	-0.403601	0.537843	0.999928	-0.294853	-0.376005	0.367085	0.894834	-0.453646	-0.179041	0.00627365	0.141681	-0.371596	-0.29309	0.470999	0.971273
ECASYN-PWY: enterobacterial common antigen biosynthesis_with_PWY-7254: TCA cycle VII (acetate-producers)	ECASYN-PWY: enterobacterial common antigen biosynthesis	PWY-7254: TCA cycle VII (acetate-producers)	0.582469	0	0.00258345	-	0.545135	0.592061	0.549557	0.914623	0.558269	0.614315	0.506647	0.999928	0.52456	0.635265	0.153599	0.80008	0.572221	0.587248	0.859642	0.988284	0.538252	0.685989	0.0862801	0.841828
ECASYN-PWY: enterobacterial common antigen biosynthesis_with_PWY-7269: NAD/NADP-NADH/NADPH mitochondrial interconversion (yeast)	ECASYN-PWY: enterobacterial common antigen biosynthesis	PWY-7269: NAD/NADP-NADH/NADPH mitochondrial interconversion (yeast)	0.651721	0	0.00147638	-	0.602945	0.665642	0.39592	0.847738	0.620338	0.718135	0.197527	0.999928	0.619336	0.696304	0.283796	0.867132	0.623546	0.70296	0.29875	0.841558	0.634179	0.737857	0.193174	0.900987
ECASYN-PWY: enterobacterial common antigen biosynthesis_with_PWY-7282: 4-amino-2-methyl-5-phosphomethylpyrimidine biosynthesis (yeast)	ECASYN-PWY: enterobacterial common antigen biosynthesis	PWY-7282: 4-amino-2-methyl-5-phosphomethylpyrimidine biosynthesis (yeast)	-0.459301	0	0.000827645	-	-0.402848	-0.504402	0.232182	0.720814	-0.44265	-0.485537	0.644353	0.999928	-0.423679	-0.508032	0.317897	0.883316	-0.457217	-0.462536	0.954306	0.997021	-0.418877	-0.518149	0.316992	0.947471
ECASYN-PWY: enterobacterial common antigen biosynthesis_with_PWY-7286: 7-(3-amino-3-carboxypropyl)-wyosine biosynthesis	ECASYN-PWY: enterobacterial common antigen biosynthesis	PWY-7286: 7-(3-amino-3-carboxypropyl)-wyosine biosynthesis	-0.211706	3.49803e-06	0.189795	-	-0.21185	-0.217469	0.951719	0.99354	-0.221377	-0.195142	0.799745	0.999928	-0.209573	-0.234163	0.792026	0.9809	-0.188294	-0.194144	0.954566	0.997021	-0.214381	-0.248928	0.755924	0.985613
ECASYN-PWY: enterobacterial common antigen biosynthesis_with_PWY-7315: dTDP-N-acetylthomosamine biosynthesis	ECASYN-PWY: enterobacterial common antigen biosynthesis	PWY-7315: dTDP-N-acetylthomosamine biosynthesis	0.681868	0	0.000904066	-	0.633437	0.743292	0.114789	0.562031	0.65187	0.732631	0.274968	0.999928	0.640618	0.734502	0.174401	0.815744	0.650287	0.732961	0.260352	0.814699	0.65472	0.752075	0.210941	0.910211
ECASYN-PWY: enterobacterial common antigen biosynthesis_with_PWY-7323: superpathway of GDP-mannose-derived O-antigen building blocks biosynthesis	ECASYN-PWY: enterobacterial common antigen biosynthesis	PWY-7323: superpathway of GDP-mannose-derived O-antigen building blocks biosynthesis	0.159278	0.00056035	0.0221772	-	0.102256	0.170138	0.470907	0.884748	0.141971	0.218111	0.461594	0.999928	0.14224	0.192875	0.59115	0.955709	0.134561	0.268594	0.186879	0.730959	0.17001	0.194307	0.828976	0.991727
ECASYN-PWY: enterobacterial common antigen biosynthesis_with_PWY-7328: superpathway of UDP-glucose-derived O-antigen building blocks biosynthesis	ECASYN-PWY: enterobacterial common antigen biosynthesis	PWY-7328: superpathway of UDP-glucose-derived O-antigen building blocks biosynthesis	0.494368	0	0.00172154	-	0.470429	0.518601	0.560672	0.917272	0.475869	0.565096	0.313748	0.999928	0.473301	0.571598	0.226648	0.844147	0.434242	0.627622	0.0229148	0.303604	0.474163	0.572036	0.304768	0.944261
ECASYN-PWY: enterobacterial common antigen biosynthesis_with_PWY-7357: thiamin formation from pyrithiamine and oxythiamine (yeast)	ECASYN-PWY: enterobacterial common antigen biosynthesis	PWY-7357: thiamin formation from pyrithiamine and oxythiamine (yeast)	-0.612563	0	0.00164783	-	-0.586371	-0.647582	0.415322	0.858204	-0.588068	-0.662888	0.353687	0.999928	-0.564088	-0.673974	0.141584	0.789964	-0.602927	-0.643636	0.615174	0.958049	-0.576326	-0.688567	0.18805	0.900342
ECASYN-PWY: enterobacterial common antigen biosynthesis_with_PWY-7383: anaerobic energy metabolism (invertebrates, cytosol)	ECASYN-PWY: enterobacterial common antigen biosynthesis	PWY-7383: anaerobic energy metabolism (invertebrates, cytosol)	-0.485024	0	0.00623908	-	-0.532345	-0.44169	0.271276	0.761076	-0.472174	-0.504403	0.725102	0.999928	-0.515766	-0.43892	0.360692	0.892746	-0.463424	-0.522142	0.514876	0.932541	-0.452288	-0.586181	0.157572	0.885177
ECASYN-PWY: enterobacterial common antigen biosynthesis_with_PWY-7388: octanoyl-[acyl-carrier protein] biosynthesis (mitochondria, yeast)	ECASYN-PWY: enterobacterial common antigen biosynthesis	PWY-7388: octanoyl-[acyl-carrier protein] biosynthesis (mitochondria, yeast)	0.364961	0	0.00520099	-	0.32741	0.388035	0.495188	0.895602	0.325818	0.463227	0.148754	0.999928	0.340652	0.433115	0.293485	0.871707	0.345028	0.414272	0.470804	0.918484	0.347991	0.417262	0.508493	0.974294
ECASYN-PWY: enterobacterial common antigen biosynthesis_with_PWY-7391: isoprene biosynthesis II (engineered)	ECASYN-PWY: enterobacterial common antigen biosynthesis	PWY-7391: isoprene biosynthesis II (engineered)	-0.164138	0.000378234	0.733193	-	-0.11918	-0.172626	0.56975	0.920144	-0.149394	-0.170386	0.840253	0.999928	-0.0996637	-0.219611	0.202997	0.830747	-0.135304	-0.165025	0.7736	0.98218	-0.17187	-0.120058	0.6482	0.981495
ECASYN-PWY: enterobacterial common antigen biosynthesis_with_PWY-7400: L-arginine biosynthesis IV (archaebacteria)	ECASYN-PWY: enterobacterial common antigen biosynthesis	PWY-7400: L-arginine biosynthesis IV (archaebacteria)	-0.438382	0	0.024043	-	-0.398451	-0.446357	0.578764	0.922731	-0.438494	-0.397036	0.667229	0.999928	-0.392985	-0.495666	0.229492	0.846165	-0.420653	-0.510897	0.322821	0.857701	-0.412483	-0.51791	0.288319	0.942256
ECASYN-PWY: enterobacterial common antigen biosynthesis_with_PWY-7409: phospholipid remodeling (phosphatidylethanolamine, yeast)	ECASYN-PWY: enterobacterial common antigen biosynthesis	PWY-7409: phospholipid remodeling (phosphatidylethanolamine, yeast)	0.659083	0	0.000806167	-	0.620288	0.706776	0.227421	0.715218	0.656797	0.668379	0.883168	0.999928	0.642042	0.68956	0.504815	0.934608	0.634469	0.722408	0.238996	0.79479	0.634999	0.737612	0.197825	0.903901
ECASYN-PWY: enterobacterial common antigen biosynthesis_with_PWY-7539: 6-hydroxymethyl-dihydropterin diphosphate biosynthesis III (Chlamydia)	ECASYN-PWY: enterobacterial common antigen biosynthesis	PWY-7539: 6-hydroxymethyl-dihydropterin diphosphate biosynthesis III (Chlamydia)	-0.176657	0.000129904	0.136867	-	-0.154814	-0.195311	0.665208	0.943561	-0.165043	-0.210261	0.662074	0.999928	-0.153958	-0.237217	0.374207	0.896442	-0.155645	-0.222303	0.514921	0.932552	-0.178581	-0.16096	0.876075	0.99524
ECASYN-PWY: enterobacterial common antigen biosynthesis_with_PWY-7560: methylerythritol phosphate pathway II	ECASYN-PWY: enterobacterial common antigen biosynthesis	PWY-7560: methylerythritol phosphate pathway II	-0.193808	2.77616e-05	0.579389	-	-0.248232	-0.138865	0.238928	0.727644	-0.166181	-0.276484	0.280172	0.999928	-0.24569	-0.121216	0.184984	0.821389	-0.125654	-0.457272	0.000551077	0.0259855	-0.169132	-0.336745	0.123714	0.859697
ECASYN-PWY: enterobacterial common antigen biosynthesis_with_PWY-7663: gondoate biosynthesis (anaerobic)	ECASYN-PWY: enterobacterial common antigen biosynthesis	PWY-7663: gondoate biosynthesis (anaerobic)	-0.500963	0	0.0076186	-	-0.491039	-0.529599	0.637732	0.937671	-0.480916	-0.557261	0.390535	0.999928	-0.451256	-0.56081	0.182626	0.819888	-0.471476	-0.609954	0.105196	0.593664	-0.463753	-0.600231	0.145083	0.875123
ECASYN-PWY: enterobacterial common antigen biosynthesis_with_PWY-7664: oleate biosynthesis IV (anaerobic)	ECASYN-PWY: enterobacterial common antigen biosynthesis	PWY-7664: oleate biosynthesis IV (anaerobic)	0.344012	0	0.00904777	-	0.297881	0.379151	0.364273	0.828984	0.318708	0.427439	0.260464	0.999928	0.308644	0.412313	0.244125	0.853409	0.316633	0.381356	0.506319	0.92942	0.332424	0.371812	0.711973	0.984487
ECASYN-PWY: enterobacterial common antigen biosynthesis_with_PWY-841: superpathway of purine nucleotides de novo biosynthesis I	ECASYN-PWY: enterobacterial common antigen biosynthesis	PWY-841: superpathway of purine nucleotides de novo biosynthesis I	-0.559612	0	0.00809608	-	-0.515854	-0.574716	0.461508	0.881294	-0.534817	-0.577844	0.62068	0.999928	-0.4771	-0.647931	0.0293644	0.566051	-0.520286	-0.621604	0.227561	0.783409	-0.523674	-0.637665	0.206181	0.908836
ECASYN-PWY: enterobacterial common antigen biosynthesis_with_PWY0-1241: ADP-L-glycero-&beta;-D-manno-heptose biosynthesis	ECASYN-PWY: enterobacterial common antigen biosynthesis	PWY0-1241: ADP-L-glycero-&beta;-D-manno-heptose biosynthesis	0.581015	0	0.00136565	-	0.513676	0.61587	0.195162	0.677653	0.535621	0.668059	0.103372	0.972111	0.508472	0.648558	0.0707615	0.700529	0.582531	0.542162	0.643274	0.962707	0.554103	0.602904	0.596578	0.98123
ECASYN-PWY: enterobacterial common antigen biosynthesis_with_PWY0-1296: purine ribonucleosides degradation	ECASYN-PWY: enterobacterial common antigen biosynthesis	PWY0-1296: purine ribonucleosides degradation	-0.51421	0	0.00813335	-	-0.501375	-0.531821	0.708727	0.952399	-0.534776	-0.472849	0.501425	0.999928	-0.516462	-0.530269	0.865465	0.987192	-0.463974	-0.628372	0.0517331	0.448239	-0.468267	-0.599923	0.159663	0.886346
ECASYN-PWY: enterobacterial common antigen biosynthesis_with_PWY0-1298: superpathway of pyrimidine deoxyribonucleosides degradation	ECASYN-PWY: enterobacterial common antigen biosynthesis	PWY0-1298: superpathway of pyrimidine deoxyribonucleosides degradation	-0.262515	0	0.369927	-	-0.212444	-0.286845	0.41921	0.859772	-0.278586	-0.18385	0.358697	0.999928	-0.202841	-0.289437	0.349598	0.892267	-0.268121	-0.267659	0.996351	0.999954	-0.288942	-0.0449721	0.0316153	0.727766
ECASYN-PWY: enterobacterial common antigen biosynthesis_with_PWY0-1319: CDP-diacylglycerol biosynthesis II	ECASYN-PWY: enterobacterial common antigen biosynthesis	PWY0-1319: CDP-diacylglycerol biosynthesis II	-0.541883	0	0.00686284	-	-0.544782	-0.561961	0.828359	0.97524	-0.532306	-0.565478	0.705136	0.999928	-0.543286	-0.579513	0.646938	0.965141	-0.52884	-0.602643	0.384802	0.888511	-0.507761	-0.631088	0.174837	0.894589
ECASYN-PWY: enterobacterial common antigen biosynthesis_with_PWY0-1338: polymyxin resistance	ECASYN-PWY: enterobacterial common antigen biosynthesis	PWY0-1338: polymyxin resistance	0.658334	0	0.000605889	-	0.638949	0.690263	0.472089	0.884808	0.646972	0.646201	0.992363	0.999928	0.602676	0.711408	0.129508	0.778434	0.613113	0.743496	0.0761528	0.521878	0.622058	0.747245	0.113049	0.850594
ECASYN-PWY: enterobacterial common antigen biosynthesis_with_PWY0-1415: superpathway of heme biosynthesis from uroporphyrinogen-III	ECASYN-PWY: enterobacterial common antigen biosynthesis	PWY0-1415: superpathway of heme biosynthesis from uroporphyrinogen-III	0.546783	0	0.00225097	-	0.535121	0.534135	0.9902	0.998665	0.542867	0.557237	0.870189	0.999928	0.529884	0.558166	0.724413	0.97542	0.522896	0.566278	0.618115	0.958261	0.515321	0.62618	0.223848	0.917013
ECASYN-PWY: enterobacterial common antigen biosynthesis_with_PWY0-1533: methylphosphonate degradation I	ECASYN-PWY: enterobacterial common antigen biosynthesis	PWY0-1533: methylphosphonate degradation I	0.66876	0	0.000589265	-	0.645476	0.706721	0.384653	0.841138	0.651037	0.697198	0.547908	0.999928	0.637701	0.715872	0.265259	0.861699	0.625392	0.736053	0.133882	0.649915	0.632015	0.739463	0.176868	0.894807
ECASYN-PWY: enterobacterial common antigen biosynthesis_with_PWY0-162: superpathway of pyrimidine ribonucleotides de novo biosynthesis	ECASYN-PWY: enterobacterial common antigen biosynthesis	PWY0-162: superpathway of pyrimidine ribonucleotides de novo biosynthesis	-0.547278	0	0.00415507	-	-0.5361	-0.557189	0.79124	0.967765	-0.534852	-0.55041	0.860334	0.999928	-0.471259	-0.625013	0.0529667	0.648042	-0.529362	-0.595801	0.436043	0.906464	-0.516649	-0.582448	0.484511	0.974142
ECASYN-PWY: enterobacterial common antigen biosynthesis_with_PWY0-166: superpathway of pyrimidine deoxyribonucleotides de novo biosynthesis (E. coli)	ECASYN-PWY: enterobacterial common antigen biosynthesis	PWY0-166: superpathway of pyrimidine deoxyribonucleotides de novo biosynthesis (E. coli)	-0.550343	0	0.00645949	-	-0.535898	-0.559377	0.768094	0.965323	-0.513809	-0.601881	0.305303	0.999928	-0.477206	-0.631525	0.0509166	0.642806	-0.511178	-0.63605	0.133628	0.649557	-0.511103	-0.664471	0.0824195	0.840104
ECASYN-PWY: enterobacterial common antigen biosynthesis_with_PWY0-781: aspartate superpathway	ECASYN-PWY: enterobacterial common antigen biosynthesis	PWY0-781: aspartate superpathway	-0.389998	0	0.017546	-	-0.431626	-0.347513	0.334098	0.810729	-0.353791	-0.46631	0.235068	0.999928	-0.383098	-0.37312	0.910309	0.991315	-0.440538	-0.341804	0.309658	0.849245	-0.387625	-0.352487	0.742357	0.985413
ECASYN-PWY: enterobacterial common antigen biosynthesis_with_PWY0-845: superpathway of pyridoxal 5'-phosphate biosynthesis and salvage	ECASYN-PWY: enterobacterial common antigen biosynthesis	PWY0-845: superpathway of pyridoxal 5'-phosphate biosynthesis and salvage	-0.414887	0	0.00121245	-	-0.40339	-0.44142	0.659286	0.942238	-0.396728	-0.467318	0.453882	0.999928	-0.410525	-0.455678	0.6002	0.956559	-0.417728	-0.41769	0.999678	0.999954	-0.374734	-0.502262	0.204539	0.906467
ECASYN-PWY: enterobacterial common antigen biosynthesis_with_PWY0-862: (5Z)-dodec-5-enoate biosynthesis	ECASYN-PWY: enterobacterial common antigen biosynthesis	PWY0-862: (5Z)-dodec-5-enoate biosynthesis	0.335782	0	0.0111986	-	0.273721	0.374493	0.263181	0.753287	0.301196	0.442838	0.140898	0.999928	0.31956	0.409788	0.3101	0.879754	0.328947	0.32917	0.9982	0.999954	0.317004	0.386727	0.511667	0.974294
ECASYN-PWY: enterobacterial common antigen biosynthesis_with_PWY4FS-7: phosphatidylglycerol biosynthesis I (plastidic)	ECASYN-PWY: enterobacterial common antigen biosynthesis	PWY4FS-7: phosphatidylglycerol biosynthesis I (plastidic)	0.192269	3.1804e-05	0.0346125	-	0.178503	0.195934	0.851876	0.978644	0.16333	0.287603	0.222602	0.999928	0.182679	0.209419	0.775555	0.980042	0.191518	0.167095	0.812622	0.984547	0.163124	0.273206	0.320304	0.949295
ECASYN-PWY: enterobacterial common antigen biosynthesis_with_PWY4FS-8: phosphatidylglycerol biosynthesis II (non-plastidic)	ECASYN-PWY: enterobacterial common antigen biosynthesis	PWY4FS-8: phosphatidylglycerol biosynthesis II (non-plastidic)	0.191113	3.41824e-05	0.0354173	-	0.177073	0.190519	0.88554	0.98434	0.157344	0.284287	0.213287	0.999928	0.190121	0.208551	0.844122	0.986008	0.200578	0.162064	0.708588	0.97199	0.158905	0.268935	0.321082	0.949474
ECASYN-PWY: enterobacterial common antigen biosynthesis_with_PWY4LZ-257: superpathway of fermentation (Chlamydomonas reinhardtii)	ECASYN-PWY: enterobacterial common antigen biosynthesis	PWY4LZ-257: superpathway of fermentation (Chlamydomonas reinhardtii)	-0.316587	0	0.00532122	-	-0.473294	-0.242772	0.00821437	0.23128	-0.34624	-0.243285	0.31093	0.999928	-0.391213	-0.226472	0.0695105	0.698773	-0.266563	-0.405881	0.151012	0.677674	-0.330005	-0.235833	0.394953	0.964328
ECASYN-PWY: enterobacterial common antigen biosynthesis_with_PWY66-399: gluconeogenesis III	ECASYN-PWY: enterobacterial common antigen biosynthesis	PWY66-399: gluconeogenesis III	-0.429888	0	0.00536087	-	-0.529319	-0.370657	0.0582382	0.446672	-0.423582	-0.466934	0.644469	0.999928	-0.499052	-0.36073	0.108826	0.762542	-0.404808	-0.497143	0.316041	0.853294	-0.393422	-0.512704	0.231881	0.919678
ECASYN-PWY: enterobacterial common antigen biosynthesis_with_PWY66-409: superpathway of purine nucleotide salvage	ECASYN-PWY: enterobacterial common antigen biosynthesis	PWY66-409: superpathway of purine nucleotide salvage	-0.133997	0.00394803	0.486224	-	-0.0827421	-0.190891	0.250469	0.7396	-0.126461	-0.109019	0.867961	0.999928	-0.0792321	-0.295397	0.0205226	0.513892	-0.103352	-0.288086	0.0680018	0.500248	-0.116189	-0.120633	0.968832	0.998318
ECASYN-PWY: enterobacterial common antigen biosynthesis_with_PWY66-422: D-galactose degradation V (Leloir pathway)	ECASYN-PWY: enterobacterial common antigen biosynthesis	PWY66-422: D-galactose degradation V (Leloir pathway)	-0.573193	0	0.00279814	-	-0.555044	-0.594953	0.60871	0.930026	-0.555922	-0.603635	0.574962	0.999928	-0.532823	-0.624863	0.236437	0.849592	-0.532029	-0.665634	0.0989673	0.579737	-0.536699	-0.640589	0.247077	0.926522
ECASYN-PWY: enterobacterial common antigen biosynthesis_with_PYRIDNUCSYN-PWY: NAD biosynthesis I (from aspartate)	ECASYN-PWY: enterobacterial common antigen biosynthesis	PYRIDNUCSYN-PWY: NAD biosynthesis I (from aspartate)	-0.469158	0	0.0177682	-	-0.427402	-0.507924	0.339344	0.81373	-0.464974	-0.485515	0.824468	0.999928	-0.417897	-0.582201	0.0457905	0.630759	-0.484973	-0.422571	0.506601	0.929483	-0.474541	-0.491791	0.862996	0.994032
ECASYN-PWY: enterobacterial common antigen biosynthesis_with_PYRIDOXSYN-PWY: pyridoxal 5'-phosphate biosynthesis I	ECASYN-PWY: enterobacterial common antigen biosynthesis	PYRIDOXSYN-PWY: pyridoxal 5'-phosphate biosynthesis I	-0.230401	0	0.0214326	-	-0.227516	-0.274098	0.612833	0.931711	-0.193528	-0.33202	0.168639	0.999928	-0.23362	-0.291981	0.526856	0.941573	-0.22568	-0.196149	0.773092	0.982068	-0.208143	-0.310462	0.35021	0.958719
ECASYN-PWY: enterobacterial common antigen biosynthesis_with_REDCITCYC: TCA cycle VIII (helicobacter)	ECASYN-PWY: enterobacterial common antigen biosynthesis	REDCITCYC: TCA cycle VIII (helicobacter)	0.41149	0	0.0248341	-	0.37761	0.397883	0.817077	0.972609	0.419822	0.303204	0.241028	0.999928	0.314371	0.503571	0.0289818	0.565501	0.397687	0.354175	0.654931	0.964308	0.424416	0.317072	0.31888	0.948309
ECASYN-PWY: enterobacterial common antigen biosynthesis_with_RHAMCAT-PWY: L-rhamnose degradation I	ECASYN-PWY: enterobacterial common antigen biosynthesis	RHAMCAT-PWY: L-rhamnose degradation I	-0.3119	0	0.159381	300OB	-0.321341	-0.342119	0.816795	0.972609	-0.299917	-0.387307	0.3735	0.999928	-0.271339	-0.394194	0.171878	0.815045	-0.374904	-0.282959	0.355338	0.874973	-0.338267	-0.318594	0.856029	0.993336
ECASYN-PWY: enterobacterial common antigen biosynthesis_with_RUMP-PWY: formaldehyde oxidation I	ECASYN-PWY: enterobacterial common antigen biosynthesis	RUMP-PWY: formaldehyde oxidation I	-0.336848	0	0.0117258	-	-0.276543	-0.348522	0.42588	0.862738	-0.310438	-0.366254	0.572059	0.999928	-0.282988	-0.392522	0.222575	0.840751	-0.306795	-0.317096	0.917388	0.994413	-0.313998	-0.393331	0.454268	0.968791
ECASYN-PWY: enterobacterial common antigen biosynthesis_with_SALVADEHYPOX-PWY: adenosine nucleotides degradation II	ECASYN-PWY: enterobacterial common antigen biosynthesis	SALVADEHYPOX-PWY: adenosine nucleotides degradation II	-0.230102	0	0.161827	-	-0.261508	-0.187959	0.425808	0.862639	-0.234783	-0.232828	0.984805	0.999928	-0.258916	-0.203832	0.553899	0.94705	-0.272986	-0.157429	0.260156	0.814699	-0.234604	-0.272637	0.730575	0.985413
ECASYN-PWY: enterobacterial common antigen biosynthesis_with_SER-GLYSYN-PWY: superpathway of L-serine and glycine biosynthesis I	ECASYN-PWY: enterobacterial common antigen biosynthesis	SER-GLYSYN-PWY: superpathway of L-serine and glycine biosynthesis I	-0.568092	0	0.00341947	-	-0.508081	-0.5979	0.259057	0.748579	-0.558299	-0.56201	0.96614	0.999928	-0.487301	-0.636914	0.0568909	0.66005	-0.540288	-0.623744	0.317406	0.854095	-0.528914	-0.628469	0.272743	0.938551
ECASYN-PWY: enterobacterial common antigen biosynthesis_with_SO4ASSIM-PWY: sulfate reduction I (assimilatory)	ECASYN-PWY: enterobacterial common antigen biosynthesis	SO4ASSIM-PWY: sulfate reduction I (assimilatory)	0.205396	8.30636e-06	0.0333257	IBD	0.207961	0.202287	0.951335	0.993447	0.18867	0.305065	0.250762	0.999928	0.220008	0.233042	0.888743	0.989299	0.159251	0.31168	0.129142	0.643722	0.177487	0.403761	0.0334891	0.740538
ECASYN-PWY: enterobacterial common antigen biosynthesis_with_SULFATE-CYS-PWY: superpathway of sulfate assimilation and cysteine biosynthesis	ECASYN-PWY: enterobacterial common antigen biosynthesis	SULFATE-CYS-PWY: superpathway of sulfate assimilation and cysteine biosynthesis	0.161533	0.000461862	0.0580003	-	0.169596	0.166498	0.973609	0.997647	0.14798	0.250425	0.318886	0.999928	0.17454	0.180271	0.95146	0.994381	0.120609	0.241702	0.235816	0.791142	0.137601	0.325468	0.0858169	0.841828
ECASYN-PWY: enterobacterial common antigen biosynthesis_with_TCA-GLYOX-BYPASS: superpathway of glyoxylate bypass and TCA	ECASYN-PWY: enterobacterial common antigen biosynthesis	TCA-GLYOX-BYPASS: superpathway of glyoxylate bypass and TCA	0.616493	0	0.00177667	-	0.579382	0.649753	0.350461	0.820287	0.587522	0.680862	0.239854	0.999928	0.574041	0.667812	0.209312	0.83378	0.595185	0.654793	0.458586	0.915005	0.590456	0.702601	0.180797	0.896055
ECASYN-PWY: enterobacterial common antigen biosynthesis_with_THISYN-PWY: superpathway of thiamin diphosphate biosynthesis I	ECASYN-PWY: enterobacterial common antigen biosynthesis	THISYN-PWY: superpathway of thiamin diphosphate biosynthesis I	0.28816	0	0.016727	-	0.198853	0.380272	0.0462548	0.410783	0.277231	0.374076	0.327033	0.999928	0.232117	0.406342	0.0532719	0.64924	0.278437	0.345007	0.500477	0.927496	0.285709	0.397398	0.292322	0.943331
ECASYN-PWY: enterobacterial common antigen biosynthesis_with_THISYNARA-PWY: superpathway of thiamin diphosphate biosynthesis III (eukaryotes)	ECASYN-PWY: enterobacterial common antigen biosynthesis	THISYNARA-PWY: superpathway of thiamin diphosphate biosynthesis III (eukaryotes)	-0.603127	0	0.00160334	-	-0.539124	-0.624705	0.270776	0.760743	-0.558718	-0.651286	0.25911	0.999928	-0.563526	-0.638521	0.325344	0.885394	-0.594744	-0.604765	0.904509	0.993436	-0.547748	-0.696163	0.0811787	0.840104
ECASYN-PWY: enterobacterial common antigen biosynthesis_with_THRESYN-PWY: superpathway of L-threonine biosynthesis	ECASYN-PWY: enterobacterial common antigen biosynthesis	THRESYN-PWY: superpathway of L-threonine biosynthesis	-0.603353	0	0.00196668	-	-0.552451	-0.627448	0.330848	0.809424	-0.582834	-0.637886	0.504325	0.999928	-0.524313	-0.680254	0.0395102	0.611317	-0.5718	-0.647163	0.354549	0.874543	-0.573102	-0.65048	0.381465	0.964328
ECASYN-PWY: enterobacterial common antigen biosynthesis_with_TRNA-CHARGING-PWY: tRNA charging	ECASYN-PWY: enterobacterial common antigen biosynthesis	TRNA-CHARGING-PWY: tRNA charging	-0.591286	0	0.00511043	-	-0.595365	-0.572128	0.762757	0.964896	-0.580047	-0.574681	0.950428	0.999928	-0.583229	-0.574701	0.912951	0.991527	-0.560455	-0.633103	0.378633	0.886536	-0.550082	-0.662278	0.201651	0.904585
ECASYN-PWY: enterobacterial common antigen biosynthesis_with_TRPSYN-PWY: L-tryptophan biosynthesis	ECASYN-PWY: enterobacterial common antigen biosynthesis	TRPSYN-PWY: L-tryptophan biosynthesis	-0.539664	0	0.00392701	-	-0.545703	-0.529152	0.83614	0.976215	-0.54766	-0.508654	0.665739	0.999928	-0.545111	-0.529938	0.850838	0.986921	-0.519693	-0.56412	0.61036	0.957152	-0.502981	-0.641189	0.125531	0.861198
ECASYN-PWY: enterobacterial common antigen biosynthesis_with_UBISYN-PWY: superpathway of ubiquinol-8 biosynthesis (prokaryotic)	ECASYN-PWY: enterobacterial common antigen biosynthesis	UBISYN-PWY: superpathway of ubiquinol-8 biosynthesis (prokaryotic)	0.600142	0	0.00195436	-	0.606148	0.599485	0.929922	0.990387	0.577645	0.650853	0.370192	0.999928	0.568034	0.650788	0.273706	0.863007	0.597142	0.609331	0.883544	0.990604	0.560447	0.707924	0.0786434	0.835028
ECASYN-PWY: enterobacterial common antigen biosynthesis_with_UDPNAGSYN-PWY: UDP-N-acetyl-D-glucosamine biosynthesis I	ECASYN-PWY: enterobacterial common antigen biosynthesis	UDPNAGSYN-PWY: UDP-N-acetyl-D-glucosamine biosynthesis I	-0.295392	0	0.197569	-	-0.245978	-0.290049	0.630491	0.936076	-0.292139	-0.188802	0.315904	0.999928	-0.220065	-0.344635	0.173367	0.815045	-0.295448	-0.301991	0.947721	0.996196	-0.318004	-0.232894	0.442654	0.968512
ECASYN-PWY: enterobacterial common antigen biosynthesis_with_UNINTEGRATED	ECASYN-PWY: enterobacterial common antigen biosynthesis	UNINTEGRATED	-0.546615	0	0.00672326	-	-0.516184	-0.580044	0.423474	0.861393	-0.541718	-0.562344	0.814017	0.999928	-0.488949	-0.63195	0.069278	0.697774	-0.530392	-0.608793	0.353718	0.874126	-0.519908	-0.621712	0.265323	0.934609
ECASYN-PWY: enterobacterial common antigen biosynthesis_with_UNMAPPED	ECASYN-PWY: enterobacterial common antigen biosynthesis	UNMAPPED	-0.503499	0	0.0278315	-	-0.419734	-0.556976	0.099631	0.536132	-0.527685	-0.451345	0.412396	0.999928	-0.439092	-0.582015	0.0805418	0.716831	-0.476333	-0.612468	0.110287	0.605492	-0.479021	-0.546261	0.487672	0.974142
ECASYN-PWY: enterobacterial common antigen biosynthesis_with_VALSYN-PWY: L-valine biosynthesis	ECASYN-PWY: enterobacterial common antigen biosynthesis	VALSYN-PWY: L-valine biosynthesis	-0.612477	0	0.00202156	-	-0.588454	-0.634116	0.545188	0.912532	-0.60394	-0.630546	0.74709	0.999928	-0.584225	-0.649111	0.387799	0.900914	-0.577976	-0.69336	0.139801	0.661341	-0.567165	-0.684978	0.169362	0.890738
ENTBACSYN-PWY: enterobactin biosynthesis_with_1CMET2-PWY: N10-formyl-tetrahydrofolate biosynthesis	ENTBACSYN-PWY: enterobactin biosynthesis	1CMET2-PWY: N10-formyl-tetrahydrofolate biosynthesis	-0.620281	0	0.00892557	-	-0.646462	-0.603805	0.563327	0.918173	-0.582762	-0.676356	0.24105	0.999928	-0.626997	-0.634327	0.921332	0.992272	-0.631944	-0.607297	0.765382	0.981376	-0.601725	-0.709323	0.194788	0.902945
ENTBACSYN-PWY: enterobactin biosynthesis_with_ANAEROFRUCAT-PWY: homolactic fermentation	ENTBACSYN-PWY: enterobactin biosynthesis	ANAEROFRUCAT-PWY: homolactic fermentation	-0.406344	0	0.0175061	-	-0.431167	-0.366962	0.459518	0.880251	-0.35912	-0.426146	0.48634	0.999928	-0.444287	-0.372471	0.410852	0.906331	-0.406177	-0.402154	0.966483	0.999046	-0.392482	-0.350224	0.692681	0.983313
ENTBACSYN-PWY: enterobactin biosynthesis_with_ANAGLYCOLYSIS-PWY: glycolysis III (from glucose)	ENTBACSYN-PWY: enterobactin biosynthesis	ANAGLYCOLYSIS-PWY: glycolysis III (from glucose)	-0.644702	0	0.0120189	-	-0.684711	-0.619171	0.359047	0.824998	-0.603451	-0.699279	0.217602	0.999928	-0.633255	-0.649586	0.823837	0.984804	-0.658631	-0.619012	0.625932	0.959044	-0.623146	-0.697077	0.37689	0.963798
ENTBACSYN-PWY: enterobactin biosynthesis_with_ARG+POLYAMINE-SYN: superpathway of arginine and polyamine biosynthesis	ENTBACSYN-PWY: enterobactin biosynthesis	ARG+POLYAMINE-SYN: superpathway of arginine and polyamine biosynthesis	-0.164946	0.000353867	0.120888	-	-0.119152	-0.210188	0.331505	0.80986	-0.179835	-0.0843747	0.362771	0.999928	-0.12698	-0.251112	0.185237	0.821471	-0.172549	-0.109847	0.545594	0.942273	-0.160981	-0.166948	0.957876	0.998017
ENTBACSYN-PWY: enterobactin biosynthesis_with_ARGININE-SYN4-PWY: L-ornithine de novo biosynthesis	ENTBACSYN-PWY: enterobactin biosynthesis	ARGININE-SYN4-PWY: L-ornithine de novo biosynthesis	-0.428805	0	0.000781948	-	-0.523919	-0.397473	0.129979	0.584446	-0.417041	-0.407272	0.919218	0.999928	-0.478687	-0.411781	0.434825	0.914319	-0.44043	-0.375013	0.496471	0.926705	-0.369822	-0.524178	0.120373	0.856165
ENTBACSYN-PWY: enterobactin biosynthesis_with_ARGSYN-PWY: L-arginine biosynthesis I (via L-ornithine)	ENTBACSYN-PWY: enterobactin biosynthesis	ARGSYN-PWY: L-arginine biosynthesis I (via L-ornithine)	-0.43053	0	0.20083	-	-0.432861	-0.414495	0.830837	0.975463	-0.423188	-0.409412	0.886103	0.999928	-0.414147	-0.441556	0.751141	0.976776	-0.427489	-0.461879	0.712348	0.97199	-0.41472	-0.481814	0.50717	0.974294
ENTBACSYN-PWY: enterobactin biosynthesis_with_ARGSYNBSUB-PWY: L-arginine biosynthesis II (acetyl cycle)	ENTBACSYN-PWY: enterobactin biosynthesis	ARGSYNBSUB-PWY: L-arginine biosynthesis II (acetyl cycle)	-0.263581	0	0.566212	-	-0.187512	-0.289319	0.270368	0.760266	-0.284316	-0.151131	0.198668	0.999928	-0.204834	-0.307806	0.264462	0.860879	-0.255873	-0.315658	0.549021	0.942631	-0.266198	-0.283519	0.874841	0.995022
ENTBACSYN-PWY: enterobactin biosynthesis_with_ARO-PWY: chorismate biosynthesis I	ENTBACSYN-PWY: enterobactin biosynthesis	ARO-PWY: chorismate biosynthesis I	-0.621768	0	0.03684	-	-0.689847	-0.57531	0.11426	0.561436	-0.608744	-0.630521	0.791598	0.999928	-0.64941	-0.60625	0.56241	0.94973	-0.639554	-0.615784	0.771666	0.981698	-0.597868	-0.673976	0.376739	0.963798
ENTBACSYN-PWY: enterobactin biosynthesis_with_ASPASN-PWY: superpathway of L-aspartate and L-asparagine biosynthesis	ENTBACSYN-PWY: enterobactin biosynthesis	ASPASN-PWY: superpathway of L-aspartate and L-asparagine biosynthesis	-0.450637	0	0.047706	300OB	-0.485569	-0.392614	0.273166	0.762805	-0.436695	-0.439874	0.973269	0.999928	-0.420127	-0.436478	0.849938	0.986891	-0.463701	-0.412392	0.587681	0.951299	-0.412684	-0.600019	0.0469575	0.789038
ENTBACSYN-PWY: enterobactin biosynthesis_with_AST-PWY: L-arginine degradation II (AST pathway)	ENTBACSYN-PWY: enterobactin biosynthesis	AST-PWY: L-arginine degradation II (AST pathway)	0.605776	0	0.00152007	-	0.597294	0.602187	0.948703	0.992798	0.586313	0.613949	0.741857	0.999928	0.586697	0.633618	0.535263	0.942843	0.599706	0.628324	0.727131	0.97522	0.584677	0.655714	0.418507	0.967372
ENTBACSYN-PWY: enterobactin biosynthesis_with_BIOTIN-BIOSYNTHESIS-PWY: biotin biosynthesis I	ENTBACSYN-PWY: enterobactin biosynthesis	BIOTIN-BIOSYNTHESIS-PWY: biotin biosynthesis I	0.359576	0	0.0190215	-	0.363939	0.359851	0.963181	0.99644	0.333908	0.42544	0.343152	0.999928	0.343623	0.375466	0.721185	0.97542	0.363126	0.360146	0.975641	0.999197	0.356958	0.394412	0.722874	0.985413
ENTBACSYN-PWY: enterobactin biosynthesis_with_BRANCHED-CHAIN-AA-SYN-PWY: superpathway of branched amino acid biosynthesis	ENTBACSYN-PWY: enterobactin biosynthesis	BRANCHED-CHAIN-AA-SYN-PWY: superpathway of branched amino acid biosynthesis	-0.657387	0	0.018923	-	-0.68227	-0.637984	0.532662	0.908369	-0.630719	-0.711018	0.292106	0.999928	-0.651758	-0.656023	0.953004	0.994888	-0.675529	-0.639311	0.649083	0.963588	-0.646995	-0.687333	0.631259	0.98123
ENTBACSYN-PWY: enterobactin biosynthesis_with_CALVIN-PWY: Calvin-Benson-Bassham cycle	ENTBACSYN-PWY: enterobactin biosynthesis	CALVIN-PWY: Calvin-Benson-Bassham cycle	-0.629706	0	0.0324441	-	-0.689594	-0.596122	0.193711	0.676083	-0.604165	-0.644249	0.623304	0.999928	-0.64567	-0.616273	0.692182	0.973451	-0.660881	-0.574293	0.301667	0.844027	-0.612389	-0.657598	0.603996	0.98123
ENTBACSYN-PWY: enterobactin biosynthesis_with_CENTFERM-PWY: pyruvate fermentation to butanoate	ENTBACSYN-PWY: enterobactin biosynthesis	CENTFERM-PWY: pyruvate fermentation to butanoate	-0.402615	0	0.00946145	-	-0.346066	-0.428876	0.345654	0.816725	-0.388237	-0.409964	0.821979	0.999928	-0.361245	-0.412688	0.559407	0.949136	-0.365045	-0.443683	0.406492	0.897968	-0.39113	-0.407789	0.873661	0.995022
ENTBACSYN-PWY: enterobactin biosynthesis_with_CITRULBIO-PWY: L-citrulline biosynthesis	ENTBACSYN-PWY: enterobactin biosynthesis	CITRULBIO-PWY: L-citrulline biosynthesis	-0.353062	0	0.024348	-	-0.487522	-0.252926	0.00680513	0.217438	-0.32126	-0.384442	0.519573	0.999928	-0.385899	-0.320196	0.462888	0.923896	-0.332387	-0.3614	0.766845	0.981532	-0.31542	-0.406484	0.387958	0.964328
ENTBACSYN-PWY: enterobactin biosynthesis_with_COA-PWY-1: coenzyme A biosynthesis II (mammalian)	ENTBACSYN-PWY: enterobactin biosynthesis	COA-PWY-1: coenzyme A biosynthesis II (mammalian)	-0.618158	0	0.0333009	-	-0.671125	-0.588805	0.25991	0.749578	-0.580481	-0.675043	0.237036	0.999928	-0.623973	-0.626968	0.967987	0.997321	-0.626757	-0.627486	0.992864	0.999866	-0.59797	-0.685108	0.306271	0.944261
ENTBACSYN-PWY: enterobactin biosynthesis_with_COA-PWY: coenzyme A biosynthesis I	ENTBACSYN-PWY: enterobactin biosynthesis	COA-PWY: coenzyme A biosynthesis I	-0.552233	0	0.0327258	-	-0.587903	-0.503195	0.283709	0.772183	-0.534252	-0.551072	0.849105	0.999928	-0.566777	-0.540005	0.736968	0.976013	-0.553389	-0.526365	0.760057	0.980002	-0.518061	-0.620847	0.261209	0.932656
ENTBACSYN-PWY: enterobactin biosynthesis_with_COBALSYN-PWY: adenosylcobalamin salvage from cobinamide I	ENTBACSYN-PWY: enterobactin biosynthesis	COBALSYN-PWY: adenosylcobalamin salvage from cobinamide I	-0.390821	0	0.0523418	-	-0.541912	-0.280932	0.00203921	0.151108	-0.403052	-0.283528	0.232665	0.999928	-0.453488	-0.277461	0.0474432	0.631812	-0.451022	-0.226292	0.0242428	0.312898	-0.381744	-0.337726	0.682041	0.983116
ENTBACSYN-PWY: enterobactin biosynthesis_with_COLANSYN-PWY: colanic acid building blocks biosynthesis	ENTBACSYN-PWY: enterobactin biosynthesis	COLANSYN-PWY: colanic acid building blocks biosynthesis	0.148995	0.00128936	0.0038734	-	0.134946	0.144087	0.922595	0.98956	0.137191	0.230145	0.367818	0.999928	0.123078	0.159694	0.698942	0.973578	0.107235	0.300613	0.0553408	0.46007	0.148706	0.135656	0.908432	0.996594
ENTBACSYN-PWY: enterobactin biosynthesis_with_COMPLETE-ARO-PWY: superpathway of aromatic amino acid biosynthesis	ENTBACSYN-PWY: enterobactin biosynthesis	COMPLETE-ARO-PWY: superpathway of aromatic amino acid biosynthesis	-0.621699	0	0.0350437	-	-0.685707	-0.576508	0.133076	0.590315	-0.605399	-0.629237	0.772791	0.999928	-0.646506	-0.607312	0.599194	0.95623	-0.637733	-0.619625	0.82463	0.984894	-0.595454	-0.672947	0.368834	0.96173
ENTBACSYN-PWY: enterobactin biosynthesis_with_DAPLYSINESYN-PWY: L-lysine biosynthesis I	ENTBACSYN-PWY: enterobactin biosynthesis	DAPLYSINESYN-PWY: L-lysine biosynthesis I	-0.362149	0	0.126744	-	-0.421009	-0.322564	0.2617	0.751209	-0.321569	-0.403795	0.398791	0.999928	-0.407212	-0.299465	0.228289	0.845126	-0.466028	-0.244538	0.025547	0.319859	-0.388701	-0.265717	0.261333	0.932764
ENTBACSYN-PWY: enterobactin biosynthesis_with_DENOVOPURINE2-PWY: superpathway of purine nucleotides de novo biosynthesis II	ENTBACSYN-PWY: enterobactin biosynthesis	DENOVOPURINE2-PWY: superpathway of purine nucleotides de novo biosynthesis II	-0.583033	0	0.0685763	-	-0.605597	-0.562583	0.575459	0.921584	-0.550543	-0.648956	0.231974	0.999928	-0.574898	-0.628216	0.48461	0.927206	-0.570175	-0.599667	0.726514	0.974884	-0.574712	-0.641866	0.450754	0.968791
ENTBACSYN-PWY: enterobactin biosynthesis_with_DTDPRHAMSYN-PWY: dTDP-L-rhamnose biosynthesis I	ENTBACSYN-PWY: enterobactin biosynthesis	DTDPRHAMSYN-PWY: dTDP-L-rhamnose biosynthesis I	-0.616192	0	0.0325854	-	-0.667236	-0.567528	0.17709	0.653901	-0.600302	-0.630308	0.716386	0.999928	-0.619092	-0.594846	0.749885	0.976764	-0.657382	-0.557286	0.238027	0.793402	-0.59684	-0.657743	0.486076	0.974142
FAO-PWY: fatty acid &beta;-oxidation I_with_ARG+POLYAMINE-SYN: superpathway of arginine and polyamine biosynthesis	FAO-PWY: fatty acid &beta;-oxidation I	ARG+POLYAMINE-SYN: superpathway of arginine and polyamine biosynthesis	0.273596	0	0.0237849	-	0.318132	0.26538	0.560785	0.917378	0.286742	0.223767	0.538916	0.999928	0.343773	0.297626	0.610574	0.957854	0.301551	0.252021	0.623358	0.958757	0.277238	0.235021	0.703946	0.983921
FAO-PWY: fatty acid &beta;-oxidation I_with_AST-PWY: L-arginine degradation II (AST pathway)	FAO-PWY: fatty acid &beta;-oxidation I	AST-PWY: L-arginine degradation II (AST pathway)	-0.121198	0.00931304	0.370203	-	-0.154109	-0.0780638	0.41957	0.859823	-0.130572	-0.0528308	0.460184	0.999928	-0.0895777	-0.135145	0.631552	0.962579	-0.091732	-0.131913	0.698776	0.970353	-0.122313	-0.0544843	0.552728	0.976078
FAO-PWY: fatty acid &beta;-oxidation I_with_CENTFERM-PWY: pyruvate fermentation to butanoate	FAO-PWY: fatty acid &beta;-oxidation I	CENTFERM-PWY: pyruvate fermentation to butanoate	0.227633	0	0.476193	-	0.241739	0.215732	0.778412	0.966851	0.2271	0.237789	0.917053	0.999928	0.184859	0.234509	0.595343	0.95612	0.205151	0.268804	0.529381	0.937239	0.217634	0.202729	0.89423	0.996594
FAO-PWY: fatty acid &beta;-oxidation I_with_CITRULBIO-PWY: L-citrulline biosynthesis	FAO-PWY: fatty acid &beta;-oxidation I	CITRULBIO-PWY: L-citrulline biosynthesis	0.141847	0.00224751	0.00240995	-	0.157477	0.129497	0.765906	0.964952	0.150666	0.0824721	0.516155	0.999928	0.132119	0.153895	0.818071	0.984487	0.0738966	0.273067	0.0500306	0.440267	0.121543	0.12246	0.993564	0.999438
FAO-PWY: fatty acid &beta;-oxidation I_with_DTDPRHAMSYN-PWY: dTDP-L-rhamnose biosynthesis I	FAO-PWY: fatty acid &beta;-oxidation I	DTDPRHAMSYN-PWY: dTDP-L-rhamnose biosynthesis I	0.140613	0.00246152	0.0568278	-	0.160701	0.137821	0.807496	0.97023	0.124575	0.16632	0.688936	0.999928	0.0990004	0.210855	0.23565	0.848999	0.105527	0.187735	0.425249	0.903214	0.152879	0.0513001	0.373628	0.96291
FAO-PWY: fatty acid &beta;-oxidation I_with_ENTBACSYN-PWY: enterobactin biosynthesis	FAO-PWY: fatty acid &beta;-oxidation I	ENTBACSYN-PWY: enterobactin biosynthesis	-0.101035	0.0311846	0.268078	-	-0.0981827	-0.0696902	0.763363	0.964896	-0.102414	-0.061306	0.696279	0.999928	-0.0337541	-0.118902	0.371521	0.895037	-0.10948	-0.0254366	0.420965	0.902075	-0.1011	-0.0176691	0.465936	0.970663
FASYN-ELONG-PWY: fatty acid elongation -- saturated_with_1CMET2-PWY: N10-formyl-tetrahydrofolate biosynthesis	FASYN-ELONG-PWY: fatty acid elongation -- saturated	1CMET2-PWY: N10-formyl-tetrahydrofolate biosynthesis	-0.500162	0	0.088685	-	-0.49127	-0.519176	0.734007	0.95901	-0.481991	-0.536584	0.543954	0.999928	-0.491208	-0.540248	0.54914	0.946458	-0.519345	-0.436539	0.372794	0.882209	-0.517941	-0.447229	0.486418	0.974142
FASYN-ELONG-PWY: fatty acid elongation -- saturated_with_ANAEROFRUCAT-PWY: homolactic fermentation	FASYN-ELONG-PWY: fatty acid elongation -- saturated	ANAEROFRUCAT-PWY: homolactic fermentation	-0.304695	0	0.0524925	-	-0.321197	-0.296651	0.785707	0.966885	-0.274851	-0.363629	0.370612	0.999928	-0.348274	-0.283764	0.477201	0.925693	-0.275709	-0.415871	0.146814	0.670498	-0.331422	-0.188454	0.200347	0.904534
FASYN-ELONG-PWY: fatty acid elongation -- saturated_with_ANAGLYCOLYSIS-PWY: glycolysis III (from glucose)	FASYN-ELONG-PWY: fatty acid elongation -- saturated	ANAGLYCOLYSIS-PWY: glycolysis III (from glucose)	-0.546411	0	0.0730502	-	-0.571518	-0.549306	0.777325	0.966837	-0.533027	-0.570642	0.666812	0.999928	-0.545362	-0.577404	0.685426	0.972273	-0.54411	-0.54154	0.976676	0.999397	-0.573312	-0.448458	0.21531	0.912419
FASYN-ELONG-PWY: fatty acid elongation -- saturated_with_ARG+POLYAMINE-SYN: superpathway of arginine and polyamine biosynthesis	FASYN-ELONG-PWY: fatty acid elongation -- saturated	ARG+POLYAMINE-SYN: superpathway of arginine and polyamine biosynthesis	-0.155869	0.00074917	0.226946	-	-0.0935308	-0.245434	0.104574	0.543261	-0.175122	-0.0336909	0.178617	0.999928	-0.0720364	-0.32305	0.00688991	0.34789	-0.157182	-0.127875	0.77737	0.982298	-0.177443	-0.0253626	0.182851	0.897753
FASYN-ELONG-PWY: fatty acid elongation -- saturated_with_ARGININE-SYN4-PWY: L-ornithine de novo biosynthesis	FASYN-ELONG-PWY: fatty acid elongation -- saturated	ARGININE-SYN4-PWY: L-ornithine de novo biosynthesis	-0.35076	0	0.00844175	-	-0.370946	-0.342193	0.745677	0.961466	-0.354044	-0.342346	0.906035	0.999928	-0.349212	-0.327433	0.808854	0.982736	-0.30031	-0.470762	0.0707832	0.508968	-0.319655	-0.413949	0.369806	0.96173
FASYN-ELONG-PWY: fatty acid elongation -- saturated_with_ARGSYN-PWY: L-arginine biosynthesis I (via L-ornithine)	FASYN-ELONG-PWY: fatty acid elongation -- saturated	ARGSYN-PWY: L-arginine biosynthesis I (via L-ornithine)	-0.473787	0	0.106939	-	-0.495544	-0.462839	0.694288	0.949121	-0.460908	-0.435643	0.789683	0.999928	-0.464623	-0.523635	0.477342	0.925693	-0.482523	-0.445986	0.694793	0.969739	-0.507914	-0.364914	0.173751	0.893872
FASYN-ELONG-PWY: fatty acid elongation -- saturated_with_ARGSYNBSUB-PWY: L-arginine biosynthesis II (acetyl cycle)	FASYN-ELONG-PWY: fatty acid elongation -- saturated	ARGSYNBSUB-PWY: L-arginine biosynthesis II (acetyl cycle)	-0.321791	0	0.234988	-	-0.297045	-0.329428	0.7199	0.955255	-0.307746	-0.283299	0.808882	0.999928	-0.278291	-0.401975	0.167781	0.81183	-0.354897	-0.275921	0.428958	0.904702	-0.372045	-0.163466	0.0619211	0.819368
FASYN-ELONG-PWY: fatty acid elongation -- saturated_with_ARO-PWY: chorismate biosynthesis I	FASYN-ELONG-PWY: fatty acid elongation -- saturated	ARO-PWY: chorismate biosynthesis I	-0.560648	0	0.214199	-	-0.573644	-0.56077	0.869166	0.981473	-0.544864	-0.586836	0.626568	0.999928	-0.558723	-0.584519	0.742266	0.976072	-0.563236	-0.542003	0.808356	0.984483	-0.565507	-0.520378	0.642348	0.981495
FASYN-ELONG-PWY: fatty acid elongation -- saturated_with_ASPASN-PWY: superpathway of L-aspartate and L-asparagine biosynthesis	FASYN-ELONG-PWY: fatty acid elongation -- saturated	ASPASN-PWY: superpathway of L-aspartate and L-asparagine biosynthesis	-0.367048	0	0.253781	-	-0.393999	-0.359802	0.697105	0.949674	-0.361439	-0.280467	0.421121	0.999928	-0.366572	-0.363894	0.976007	0.998058	-0.381545	-0.309364	0.464887	0.917623	-0.408382	-0.230846	0.106963	0.849189
FASYN-ELONG-PWY: fatty acid elongation -- saturated_with_AST-PWY: L-arginine degradation II (AST pathway)	FASYN-ELONG-PWY: fatty acid elongation -- saturated	AST-PWY: L-arginine degradation II (AST pathway)	0.356266	0	0.00469674	-	0.29438	0.371921	0.387609	0.843624	0.317362	0.405749	0.364254	0.999928	0.348978	0.430414	0.35442	0.892373	0.337063	0.411105	0.441536	0.908907	0.325241	0.37688	0.627941	0.98123
FASYN-ELONG-PWY: fatty acid elongation -- saturated_with_BIOTIN-BIOSYNTHESIS-PWY: biotin biosynthesis I	FASYN-ELONG-PWY: fatty acid elongation -- saturated	BIOTIN-BIOSYNTHESIS-PWY: biotin biosynthesis I	0.842162	0	0.0208836	-	0.865031	0.845173	0.68496	0.947665	0.84866	0.846805	0.973615	0.999928	0.856951	0.836911	0.693942	0.973568	0.842709	0.816814	0.662475	0.966079	0.85042	0.834037	0.793653	0.988503
FASYN-ELONG-PWY: fatty acid elongation -- saturated_with_BRANCHED-CHAIN-AA-SYN-PWY: superpathway of branched amino acid biosynthesis	FASYN-ELONG-PWY: fatty acid elongation -- saturated	BRANCHED-CHAIN-AA-SYN-PWY: superpathway of branched amino acid biosynthesis	-0.572776	0	0.139457	-	-0.58716	-0.579266	0.918474	0.989311	-0.542444	-0.638297	0.249164	0.999928	-0.579452	-0.609575	0.695112	0.973578	-0.583526	-0.521741	0.483344	0.922538	-0.583819	-0.537691	0.630487	0.98123
FASYN-ELONG-PWY: fatty acid elongation -- saturated_with_CALVIN-PWY: Calvin-Benson-Bassham cycle	FASYN-ELONG-PWY: fatty acid elongation -- saturated	CALVIN-PWY: Calvin-Benson-Bassham cycle	-0.591347	0	0.0954478	-	-0.611012	-0.597038	0.85339	0.979233	-0.578437	-0.623565	0.588658	0.999928	-0.594466	-0.61205	0.817647	0.984487	-0.569391	-0.637586	0.405946	0.897925	-0.592645	-0.558632	0.718847	0.985413
FASYN-ELONG-PWY: fatty acid elongation -- saturated_with_CENTFERM-PWY: pyruvate fermentation to butanoate	FASYN-ELONG-PWY: fatty acid elongation -- saturated	CENTFERM-PWY: pyruvate fermentation to butanoate	-0.228327	0	0.00685524	-	-0.193587	-0.260833	0.467755	0.883852	-0.183842	-0.288268	0.3049	0.999928	-0.221253	-0.250865	0.750006	0.976776	-0.203401	-0.284916	0.418967	0.902075	-0.157647	-0.393538	0.027348	0.704779
FASYN-ELONG-PWY: fatty acid elongation -- saturated_with_CITRULBIO-PWY: L-citrulline biosynthesis	FASYN-ELONG-PWY: fatty acid elongation -- saturated	CITRULBIO-PWY: L-citrulline biosynthesis	-0.298199	0	0.0586759	-	-0.335835	-0.267665	0.45041	0.87664	-0.280057	-0.340055	0.547789	0.999928	-0.302875	-0.284048	0.836908	0.985635	-0.239216	-0.377883	0.157635	0.68841	-0.293183	-0.271224	0.84194	0.992588
FASYN-ELONG-PWY: fatty acid elongation -- saturated_with_COA-PWY-1: coenzyme A biosynthesis II (mammalian)	FASYN-ELONG-PWY: fatty acid elongation -- saturated	COA-PWY-1: coenzyme A biosynthesis II (mammalian)	-0.581781	0	0.116195	-	-0.602563	-0.576462	0.733162	0.958733	-0.573447	-0.581393	0.926435	0.999928	-0.584937	-0.598078	0.864676	0.987192	-0.588834	-0.54812	0.638812	0.961766	-0.588585	-0.545355	0.650303	0.981495
FASYN-ELONG-PWY: fatty acid elongation -- saturated_with_COA-PWY: coenzyme A biosynthesis I	FASYN-ELONG-PWY: fatty acid elongation -- saturated	COA-PWY: coenzyme A biosynthesis I	-0.473046	0	0.143476	500FG	-0.511139	-0.451254	0.470243	0.884587	-0.448242	-0.501716	0.561522	0.999928	-0.497239	-0.497744	0.99515	0.999191	-0.48	-0.392553	0.357704	0.8763	-0.49908	-0.365773	0.205121	0.907589
FASYN-ELONG-PWY: fatty acid elongation -- saturated_with_COBALSYN-PWY: adenosylcobalamin salvage from cobinamide I	FASYN-ELONG-PWY: fatty acid elongation -- saturated	COBALSYN-PWY: adenosylcobalamin salvage from cobinamide I	-0.429818	0	0.370845	-	-0.529711	-0.391398	0.0972984	0.530501	-0.430964	-0.406318	0.797787	0.999928	-0.475764	-0.399087	0.372775	0.89537	-0.453577	-0.33537	0.223905	0.780267	-0.40924	-0.470312	0.548498	0.97585
FASYN-ELONG-PWY: fatty acid elongation -- saturated_with_COMPLETE-ARO-PWY: superpathway of aromatic amino acid biosynthesis	FASYN-ELONG-PWY: fatty acid elongation -- saturated	COMPLETE-ARO-PWY: superpathway of aromatic amino acid biosynthesis	-0.558275	0	0.200374	-	-0.572224	-0.558729	0.863111	0.980268	-0.543153	-0.588487	0.598934	0.999928	-0.558198	-0.584544	0.737031	0.976013	-0.562785	-0.53747	0.773034	0.982068	-0.56482	-0.51655	0.620177	0.98123
FASYN-ELONG-PWY: fatty acid elongation -- saturated_with_DAPLYSINESYN-PWY: L-lysine biosynthesis I	FASYN-ELONG-PWY: fatty acid elongation -- saturated	DAPLYSINESYN-PWY: L-lysine biosynthesis I	-0.321165	0	0.172436	-	-0.354972	-0.284632	0.433133	0.866851	-0.289694	-0.334009	0.65738	0.999928	-0.296098	-0.32802	0.725319	0.97542	-0.351929	-0.301534	0.611726	0.957666	-0.32218	-0.242013	0.468649	0.971273
FASYN-ELONG-PWY: fatty acid elongation -- saturated_with_DENOVOPURINE2-PWY: superpathway of purine nucleotides de novo biosynthesis II	FASYN-ELONG-PWY: fatty acid elongation -- saturated	DENOVOPURINE2-PWY: superpathway of purine nucleotides de novo biosynthesis II	-0.478511	0	0.0861895	-	-0.469508	-0.482644	0.875158	0.982545	-0.43711	-0.544978	0.231567	0.999928	-0.469567	-0.546374	0.350229	0.892267	-0.510813	-0.376068	0.156744	0.687131	-0.504711	-0.398522	0.306657	0.944261
FASYN-ELONG-PWY: fatty acid elongation -- saturated_with_DTDPRHAMSYN-PWY: dTDP-L-rhamnose biosynthesis I	FASYN-ELONG-PWY: fatty acid elongation -- saturated	DTDPRHAMSYN-PWY: dTDP-L-rhamnose biosynthesis I	-0.574205	0	0.0905608	-	-0.610102	-0.561265	0.52403	0.905856	-0.565569	-0.571519	0.945327	0.999928	-0.594256	-0.5683	0.738901	0.976013	-0.554538	-0.609801	0.51076	0.931563	-0.567628	-0.582536	0.873119	0.994978
FASYN-ELONG-PWY: fatty acid elongation -- saturated_with_ENTBACSYN-PWY: enterobactin biosynthesis	FASYN-ELONG-PWY: fatty acid elongation -- saturated	ENTBACSYN-PWY: enterobactin biosynthesis	0.351673	0	0.0193387	-	0.357546	0.339034	0.835207	0.976027	0.308931	0.403275	0.33362	0.999928	0.339971	0.360245	0.820958	0.984579	0.347182	0.323091	0.80732	0.984483	0.329872	0.367418	0.725329	0.985413
FASYN-ELONG-PWY: fatty acid elongation -- saturated_with_FAO-PWY: fatty acid &beta;-oxidation I	FASYN-ELONG-PWY: fatty acid elongation -- saturated	FAO-PWY: fatty acid &beta;-oxidation I	-0.135188	0.00363756	0.274319	-	-0.1256	-0.125988	0.996717	0.999351	-0.11767	-0.0771928	0.700354	0.999928	-0.122911	-0.180804	0.540103	0.944676	-0.132123	-0.130925	0.990789	0.999866	-0.0998746	-0.198096	0.383155	0.964328
FASYN-INITIAL-PWY: superpathway of fatty acid biosynthesis initiation (E. coli)_with_1CMET2-PWY: N10-formyl-tetrahydrofolate biosynthesis	FASYN-INITIAL-PWY: superpathway of fatty acid biosynthesis initiation (E. coli)	1CMET2-PWY: N10-formyl-tetrahydrofolate biosynthesis	-0.516994	0	0.0570221	-	-0.514054	-0.532529	0.819702	0.97275	-0.492669	-0.539741	0.59951	0.999928	-0.51729	-0.55806	0.612886	0.958695	-0.536827	-0.448103	0.335781	0.864747	-0.534684	-0.458713	0.451167	0.968791
FASYN-INITIAL-PWY: superpathway of fatty acid biosynthesis initiation (E. coli)_with_ANAEROFRUCAT-PWY: homolactic fermentation	FASYN-INITIAL-PWY: superpathway of fatty acid biosynthesis initiation (E. coli)	ANAEROFRUCAT-PWY: homolactic fermentation	-0.328265	0	0.0289301	-	-0.350312	-0.310831	0.659191	0.942222	-0.286133	-0.367437	0.411271	0.999928	-0.379498	-0.313665	0.46315	0.923896	-0.286255	-0.436716	0.116172	0.61934	-0.338432	-0.217557	0.276309	0.938819
FASYN-INITIAL-PWY: superpathway of fatty acid biosynthesis initiation (E. coli)_with_ANAGLYCOLYSIS-PWY: glycolysis III (from glucose)	FASYN-INITIAL-PWY: superpathway of fatty acid biosynthesis initiation (E. coli)	ANAGLYCOLYSIS-PWY: glycolysis III (from glucose)	-0.563255	0	0.0403968	-	-0.587964	-0.567657	0.793048	0.968102	-0.545956	-0.58507	0.650546	0.999928	-0.565484	-0.605534	0.605139	0.956992	-0.543031	-0.55709	0.871834	0.989496	-0.593069	-0.453171	0.162832	0.886697
FASYN-INITIAL-PWY: superpathway of fatty acid biosynthesis initiation (E. coli)_with_ARG+POLYAMINE-SYN: superpathway of arginine and polyamine biosynthesis	FASYN-INITIAL-PWY: superpathway of fatty acid biosynthesis initiation (E. coli)	ARG+POLYAMINE-SYN: superpathway of arginine and polyamine biosynthesis	-0.158405	0.000609098	0.209756	-	-0.117315	-0.240833	0.186435	0.666644	-0.177682	-0.03932	0.188111	0.999928	-0.0784352	-0.30454	0.0152341	0.471789	-0.159701	-0.118804	0.693373	0.969739	-0.177746	-0.0243428	0.179075	0.895686
FASYN-INITIAL-PWY: superpathway of fatty acid biosynthesis initiation (E. coli)_with_ARGININE-SYN4-PWY: L-ornithine de novo biosynthesis	FASYN-INITIAL-PWY: superpathway of fatty acid biosynthesis initiation (E. coli)	ARGININE-SYN4-PWY: L-ornithine de novo biosynthesis	-0.38713	0	0.00361233	-	-0.401182	-0.375521	0.769174	0.965422	-0.39667	-0.387786	0.927196	0.999928	-0.397718	-0.36869	0.742569	0.976195	-0.341729	-0.517034	0.0565701	0.464793	-0.35194	-0.430059	0.453386	0.968791
FASYN-INITIAL-PWY: superpathway of fatty acid biosynthesis initiation (E. coli)_with_ARGSYN-PWY: L-arginine biosynthesis I (via L-ornithine)	FASYN-INITIAL-PWY: superpathway of fatty acid biosynthesis initiation (E. coli)	ARGSYN-PWY: L-arginine biosynthesis I (via L-ornithine)	-0.472463	0	0.103936	-	-0.509894	-0.444556	0.431758	0.866558	-0.461016	-0.423871	0.696305	0.999928	-0.457003	-0.50638	0.555431	0.94776	-0.465987	-0.449112	0.85639	0.987765	-0.505351	-0.365502	0.183473	0.897934
FASYN-INITIAL-PWY: superpathway of fatty acid biosynthesis initiation (E. coli)_with_ARGSYNBSUB-PWY: L-arginine biosynthesis II (acetyl cycle)	FASYN-INITIAL-PWY: superpathway of fatty acid biosynthesis initiation (E. coli)	ARGSYNBSUB-PWY: L-arginine biosynthesis II (acetyl cycle)	-0.311471	0	0.215997	-	-0.301788	-0.297668	0.963739	0.996474	-0.301778	-0.262436	0.698572	0.999928	-0.262428	-0.375686	0.210348	0.834598	-0.332859	-0.256414	0.446793	0.91137	-0.360517	-0.151748	0.0623184	0.819368
FASYN-INITIAL-PWY: superpathway of fatty acid biosynthesis initiation (E. coli)_with_ARO-PWY: chorismate biosynthesis I	FASYN-INITIAL-PWY: superpathway of fatty acid biosynthesis initiation (E. coli)	ARO-PWY: chorismate biosynthesis I	-0.576959	0	0.108132	-	-0.594828	-0.57237	0.770533	0.965474	-0.554036	-0.59085	0.66813	0.999928	-0.584485	-0.602083	0.819162	0.984487	-0.564366	-0.55692	0.931606	0.995043	-0.584225	-0.523376	0.529244	0.975204
FASYN-INITIAL-PWY: superpathway of fatty acid biosynthesis initiation (E. coli)_with_ASPASN-PWY: superpathway of L-aspartate and L-asparagine biosynthesis	FASYN-INITIAL-PWY: superpathway of fatty acid biosynthesis initiation (E. coli)	ASPASN-PWY: superpathway of L-aspartate and L-asparagine biosynthesis	-0.361209	0	0.203997	-	-0.391689	-0.355762	0.682988	0.947606	-0.35945	-0.287336	0.473073	0.999928	-0.369886	-0.360009	0.911707	0.991345	-0.376041	-0.284906	0.359317	0.876956	-0.400963	-0.211277	0.0863843	0.841828
FASYN-INITIAL-PWY: superpathway of fatty acid biosynthesis initiation (E. coli)_with_AST-PWY: L-arginine degradation II (AST pathway)	FASYN-INITIAL-PWY: superpathway of fatty acid biosynthesis initiation (E. coli)	AST-PWY: L-arginine degradation II (AST pathway)	0.389565	0	0.00279848	-	0.332801	0.411162	0.37535	0.835578	0.356911	0.446128	0.350408	0.999928	0.368842	0.453391	0.331294	0.888467	0.363496	0.443081	0.401067	0.896181	0.344656	0.423652	0.449796	0.968791
FASYN-INITIAL-PWY: superpathway of fatty acid biosynthesis initiation (E. coli)_with_BIOTIN-BIOSYNTHESIS-PWY: biotin biosynthesis I	FASYN-INITIAL-PWY: superpathway of fatty acid biosynthesis initiation (E. coli)	BIOTIN-BIOSYNTHESIS-PWY: biotin biosynthesis I	0.829639	0	0.0305852	-	0.83411	0.8369	0.957415	0.99514	0.833311	0.840449	0.901218	0.999928	0.851929	0.838765	0.796878	0.981276	0.831848	0.803871	0.647371	0.963393	0.834337	0.788416	0.506225	0.974294
FASYN-INITIAL-PWY: superpathway of fatty acid biosynthesis initiation (E. coli)_with_BRANCHED-CHAIN-AA-SYN-PWY: superpathway of branched amino acid biosynthesis	FASYN-INITIAL-PWY: superpathway of fatty acid biosynthesis initiation (E. coli)	BRANCHED-CHAIN-AA-SYN-PWY: superpathway of branched amino acid biosynthesis	-0.584893	0	0.0833438	-	-0.601666	-0.589654	0.874787	0.982423	-0.550427	-0.635578	0.306145	0.999928	-0.590801	-0.619595	0.705134	0.973578	-0.582772	-0.533488	0.573671	0.948389	-0.589619	-0.529328	0.531217	0.975417
FASYN-INITIAL-PWY: superpathway of fatty acid biosynthesis initiation (E. coli)_with_CALVIN-PWY: Calvin-Benson-Bassham cycle	FASYN-INITIAL-PWY: superpathway of fatty acid biosynthesis initiation (E. coli)	CALVIN-PWY: Calvin-Benson-Bassham cycle	-0.606374	0	0.0503723	-	-0.63326	-0.609187	0.745827	0.961466	-0.586847	-0.635366	0.556624	0.999928	-0.617052	-0.629786	0.86478	0.987192	-0.57281	-0.654968	0.309708	0.849245	-0.606106	-0.574504	0.734682	0.985413
FASYN-INITIAL-PWY: superpathway of fatty acid biosynthesis initiation (E. coli)_with_CENTFERM-PWY: pyruvate fermentation to butanoate	FASYN-INITIAL-PWY: superpathway of fatty acid biosynthesis initiation (E. coli)	CENTFERM-PWY: pyruvate fermentation to butanoate	-0.240068	0	0.00593191	-	-0.218235	-0.286606	0.45755	0.879115	-0.201151	-0.285076	0.409551	0.999928	-0.252993	-0.27154	0.840742	0.985635	-0.218566	-0.32059	0.307124	0.848062	-0.173939	-0.397945	0.0357275	0.754963
FASYN-INITIAL-PWY: superpathway of fatty acid biosynthesis initiation (E. coli)_with_CITRULBIO-PWY: L-citrulline biosynthesis	FASYN-INITIAL-PWY: superpathway of fatty acid biosynthesis initiation (E. coli)	CITRULBIO-PWY: L-citrulline biosynthesis	-0.328884	0	0.0310474	-	-0.384529	-0.289889	0.287713	0.775153	-0.312228	-0.339151	0.786882	0.999928	-0.336113	-0.306197	0.741271	0.976013	-0.260318	-0.410838	0.120344	0.628253	-0.315867	-0.292685	0.832142	0.99174
FASYN-INITIAL-PWY: superpathway of fatty acid biosynthesis initiation (E. coli)_with_COA-PWY-1: coenzyme A biosynthesis II (mammalian)	FASYN-INITIAL-PWY: superpathway of fatty acid biosynthesis initiation (E. coli)	COA-PWY-1: coenzyme A biosynthesis II (mammalian)	-0.596586	0	0.0578822	-	-0.616685	-0.587855	0.703069	0.950758	-0.5823	-0.577884	0.959095	0.999928	-0.602552	-0.612352	0.897365	0.98986	-0.587294	-0.567305	0.815725	0.984547	-0.604617	-0.547048	0.544503	0.97585
FASYN-INITIAL-PWY: superpathway of fatty acid biosynthesis initiation (E. coli)_with_COA-PWY: coenzyme A biosynthesis I	FASYN-INITIAL-PWY: superpathway of fatty acid biosynthesis initiation (E. coli)	COA-PWY: coenzyme A biosynthesis I	-0.484215	0	0.134487	500FG	-0.518046	-0.466386	0.530688	0.907394	-0.461965	-0.494455	0.724694	0.999928	-0.50049	-0.517147	0.839673	0.985635	-0.481199	-0.391939	0.34784	0.871765	-0.496518	-0.369468	0.226731	0.917387
FASYN-INITIAL-PWY: superpathway of fatty acid biosynthesis initiation (E. coli)_with_COBALSYN-PWY: adenosylcobalamin salvage from cobinamide I	FASYN-INITIAL-PWY: superpathway of fatty acid biosynthesis initiation (E. coli)	COBALSYN-PWY: adenosylcobalamin salvage from cobinamide I	-0.438803	0	0.286357	-	-0.557773	-0.406882	0.0662543	0.464634	-0.445277	-0.416283	0.761799	0.999928	-0.510131	-0.40838	0.231028	0.846821	-0.46765	-0.352729	0.233709	0.789357	-0.424717	-0.476795	0.607188	0.98123
FASYN-INITIAL-PWY: superpathway of fatty acid biosynthesis initiation (E. coli)_with_COMPLETE-ARO-PWY: superpathway of aromatic amino acid biosynthesis	FASYN-INITIAL-PWY: superpathway of fatty acid biosynthesis initiation (E. coli)	COMPLETE-ARO-PWY: superpathway of aromatic amino acid biosynthesis	-0.572942	0	0.112866	-	-0.590528	-0.5723	0.813285	0.971963	-0.552013	-0.590745	0.652109	0.999928	-0.58339	-0.599127	0.838312	0.985635	-0.563897	-0.551476	0.886528	0.991121	-0.581178	-0.518712	0.519704	0.974892
FASYN-INITIAL-PWY: superpathway of fatty acid biosynthesis initiation (E. coli)_with_DAPLYSINESYN-PWY: L-lysine biosynthesis I	FASYN-INITIAL-PWY: superpathway of fatty acid biosynthesis initiation (E. coli)	DAPLYSINESYN-PWY: L-lysine biosynthesis I	-0.319861	0	0.142071	-	-0.358657	-0.289211	0.438323	0.869647	-0.27757	-0.328442	0.611529	0.999928	-0.291226	-0.323018	0.726827	0.97542	-0.344526	-0.279998	0.518164	0.933858	-0.320069	-0.223423	0.384139	0.964328
FASYN-INITIAL-PWY: superpathway of fatty acid biosynthesis initiation (E. coli)_with_DENOVOPURINE2-PWY: superpathway of purine nucleotides de novo biosynthesis II	FASYN-INITIAL-PWY: superpathway of fatty acid biosynthesis initiation (E. coli)	DENOVOPURINE2-PWY: superpathway of purine nucleotides de novo biosynthesis II	-0.490104	0	0.0759137	-	-0.483449	-0.496972	0.870372	0.981738	-0.455011	-0.549846	0.290253	0.999928	-0.484586	-0.562836	0.335825	0.889076	-0.51486	-0.381417	0.159756	0.69313	-0.508265	-0.405554	0.321221	0.949474
FASYN-INITIAL-PWY: superpathway of fatty acid biosynthesis initiation (E. coli)_with_DTDPRHAMSYN-PWY: dTDP-L-rhamnose biosynthesis I	FASYN-INITIAL-PWY: superpathway of fatty acid biosynthesis initiation (E. coli)	DTDPRHAMSYN-PWY: dTDP-L-rhamnose biosynthesis I	-0.604486	0	0.0329154	-	-0.646265	-0.585065	0.410576	0.855433	-0.596101	-0.582221	0.871171	0.999928	-0.63201	-0.60032	0.674213	0.971171	-0.576908	-0.660754	0.297093	0.840359	-0.596246	-0.592976	0.971709	0.998373
FASYN-INITIAL-PWY: superpathway of fatty acid biosynthesis initiation (E. coli)_with_ENTBACSYN-PWY: enterobactin biosynthesis	FASYN-INITIAL-PWY: superpathway of fatty acid biosynthesis initiation (E. coli)	ENTBACSYN-PWY: enterobactin biosynthesis	0.374654	0	0.0116567	-	0.396303	0.343578	0.549244	0.914504	0.338629	0.409432	0.465857	0.999928	0.372629	0.383163	0.905317	0.990659	0.365119	0.348831	0.867839	0.989058	0.355788	0.380018	0.819501	0.991727
FASYN-INITIAL-PWY: superpathway of fatty acid biosynthesis initiation (E. coli)_with_FAO-PWY: fatty acid &beta;-oxidation I	FASYN-INITIAL-PWY: superpathway of fatty acid biosynthesis initiation (E. coli)	FAO-PWY: fatty acid &beta;-oxidation I	-0.14799	0.00139389	0.321428	-	-0.148598	-0.15869	0.914402	0.98861	-0.141406	-0.0908739	0.63035	0.999928	-0.137971	-0.203049	0.489597	0.929255	-0.151281	-0.147854	0.973574	0.999141	-0.108769	-0.224063	0.303684	0.944261
FASYN-INITIAL-PWY: superpathway of fatty acid biosynthesis initiation (E. coli)_with_FASYN-ELONG-PWY: fatty acid elongation -- saturated	FASYN-INITIAL-PWY: superpathway of fatty acid biosynthesis initiation (E. coli)	FASYN-ELONG-PWY: fatty acid elongation -- saturated	0.895612	0	0.111139	-	0.890377	0.89895	0.840494	0.976772	0.892085	0.922483	0.475314	0.999928	0.885887	0.908452	0.592307	0.955861	0.887759	0.922899	0.408346	0.898278	0.884792	0.918198	0.477903	0.97292
FERMENTATION-PWY: mixed acid fermentation_with_ARG+POLYAMINE-SYN: superpathway of arginine and polyamine biosynthesis	FERMENTATION-PWY: mixed acid fermentation	ARG+POLYAMINE-SYN: superpathway of arginine and polyamine biosynthesis	0.189928	4.01055e-05	0.462623	-	0.318591	0.157842	0.0792544	0.49067	0.175015	0.210009	0.735091	0.999928	0.309904	0.144868	0.0756743	0.707928	0.217579	0.138882	0.44581	0.910635	0.195581	0.184087	0.918659	0.996769
FERMENTATION-PWY: mixed acid fermentation_with_ARGSYN-PWY: L-arginine biosynthesis I (via L-ornithine)	FERMENTATION-PWY: mixed acid fermentation	ARGSYN-PWY: L-arginine biosynthesis I (via L-ornithine)	0.151529	0.00104653	0.0598417	-	0.159852	0.128677	0.74004	0.960407	0.140714	0.163935	0.823755	0.999928	0.187415	0.155087	0.731592	0.976013	0.144497	0.157902	0.896824	0.991961	0.206892	-0.0549796	0.0215349	0.664587
FERMENTATION-PWY: mixed acid fermentation_with_ARGSYNBSUB-PWY: L-arginine biosynthesis II (acetyl cycle)	FERMENTATION-PWY: mixed acid fermentation	ARGSYNBSUB-PWY: L-arginine biosynthesis II (acetyl cycle)	0.106269	0.0232025	0.0872258	-	0.0882	0.102445	0.880285	0.983357	0.112736	0.0736205	0.710064	0.999928	0.110141	0.130854	0.827325	0.985485	0.088712	0.143851	0.594977	0.953502	0.150768	-0.0728818	0.0498936	0.790777
FERMENTATION-PWY: mixed acid fermentation_with_ARO-PWY: chorismate biosynthesis I	FERMENTATION-PWY: mixed acid fermentation	ARO-PWY: chorismate biosynthesis I	0.120677	0.00963058	0.0612371	-	0.160779	0.101933	0.531609	0.907957	0.0878182	0.268793	0.0776875	0.930841	0.214422	0.0666016	0.117747	0.772458	0.135383	0.0950047	0.697891	0.970353	0.17252	-0.0396899	0.0630163	0.819757
FERMENTATION-PWY: mixed acid fermentation_with_AST-PWY: L-arginine degradation II (AST pathway)	FERMENTATION-PWY: mixed acid fermentation	AST-PWY: L-arginine degradation II (AST pathway)	-0.150819	0.0011122	0.458144	-	-0.204871	-0.133679	0.446229	0.87388	-0.12877	-0.256013	0.215507	0.999928	-0.186686	-0.0834167	0.27544	0.864048	-0.157563	-0.123829	0.74492	0.977318	-0.176057	0.00412729	0.114633	0.852129
FERMENTATION-PWY: mixed acid fermentation_with_BIOTIN-BIOSYNTHESIS-PWY: biotin biosynthesis I	FERMENTATION-PWY: mixed acid fermentation	BIOTIN-BIOSYNTHESIS-PWY: biotin biosynthesis I	-0.154043	0.000863392	0.264922	-	-0.167553	-0.106915	0.51881	0.903516	-0.146754	-0.225039	0.448442	0.999928	-0.215916	-0.0724247	0.128749	0.777757	-0.16461	-0.143731	0.840051	0.986194	-0.15093	-0.104497	0.683245	0.983313
FERMENTATION-PWY: mixed acid fermentation_with_BRANCHED-CHAIN-AA-SYN-PWY: superpathway of branched amino acid biosynthesis	FERMENTATION-PWY: mixed acid fermentation	BRANCHED-CHAIN-AA-SYN-PWY: superpathway of branched amino acid biosynthesis	0.178653	0.000107555	0.151476	-	0.176016	0.148348	0.767772	0.965323	0.136741	0.349377	0.034125	0.803566	0.229277	0.128745	0.285029	0.867132	0.198838	0.122189	0.45895	0.915197	0.219023	0.0331762	0.10294	0.846924
FERMENTATION-PWY: mixed acid fermentation_with_CALVIN-PWY: Calvin-Benson-Bassham cycle	FERMENTATION-PWY: mixed acid fermentation	CALVIN-PWY: Calvin-Benson-Bassham cycle	0.120143	0.00997333	0.0456969	-	0.193108	0.0745698	0.206502	0.691113	0.0781696	0.264586	0.0694776	0.911542	0.225376	0.0399475	0.0496341	0.637799	0.140263	0.0815699	0.572869	0.948385	0.166863	-0.0540287	0.0528914	0.805371
FERMENTATION-PWY: mixed acid fermentation_with_CENTFERM-PWY: pyruvate fermentation to butanoate	FERMENTATION-PWY: mixed acid fermentation	CENTFERM-PWY: pyruvate fermentation to butanoate	0.164636	0.000360188	0.472381	-	0.104152	0.147732	0.643895	0.938943	0.110025	0.323936	0.0344845	0.805776	0.123483	0.118363	0.957001	0.995425	0.185843	0.114138	0.489031	0.924367	0.168563	0.085476	0.465706	0.970578
FERMENTATION-PWY: mixed acid fermentation_with_COA-PWY-1: coenzyme A biosynthesis II (mammalian)	FERMENTATION-PWY: mixed acid fermentation	COA-PWY-1: coenzyme A biosynthesis II (mammalian)	0.117681	0.0116921	0.0703785	-	0.142482	0.100311	0.654503	0.941552	0.0750605	0.286469	0.038592	0.824154	0.186028	0.075865	0.24484	0.853433	0.135766	0.0809242	0.598382	0.954608	0.161086	-0.0152927	0.122649	0.85861
FERMENTATION-PWY: mixed acid fermentation_with_COBALSYN-PWY: adenosylcobalamin salvage from cobinamide I	FERMENTATION-PWY: mixed acid fermentation	COBALSYN-PWY: adenosylcobalamin salvage from cobinamide I	0.150601	0.00113198	0.17601	-	0.18378	0.129331	0.561259	0.917396	0.148027	0.136395	0.911429	0.999928	0.207046	0.129541	0.410911	0.906331	0.208285	-0.0276773	0.0232707	0.305546	0.20078	-0.0330162	0.0403706	0.771867
FERMENTATION-PWY: mixed acid fermentation_with_COLANSYN-PWY: colanic acid building blocks biosynthesis	FERMENTATION-PWY: mixed acid fermentation	COLANSYN-PWY: colanic acid building blocks biosynthesis	-0.155446	0.000771513	0.185832	-	-0.126703	-0.20216	0.420927	0.860113	-0.173716	-0.0875103	0.411182	0.999928	-0.0967268	-0.243493	0.118255	0.772458	-0.130172	-0.239659	0.283791	0.831877	-0.180077	-0.055665	0.275328	0.938551
FERMENTATION-PWY: mixed acid fermentation_with_COMPLETE-ARO-PWY: superpathway of aromatic amino acid biosynthesis	FERMENTATION-PWY: mixed acid fermentation	COMPLETE-ARO-PWY: superpathway of aromatic amino acid biosynthesis	0.113801	0.0148682	0.0601516	-	0.151499	0.0971583	0.563911	0.918287	0.078853	0.267464	0.0660891	0.908833	0.207523	0.0619872	0.123857	0.776251	0.128508	0.0890033	0.704299	0.971335	0.166675	-0.0435287	0.0655672	0.823502
FERMENTATION-PWY: mixed acid fermentation_with_DAPLYSINESYN-PWY: L-lysine biosynthesis I	FERMENTATION-PWY: mixed acid fermentation	DAPLYSINESYN-PWY: L-lysine biosynthesis I	0.162728	0.000424252	0.424796	-	0.114752	0.119588	0.959125	0.995301	0.146111	0.21532	0.503496	0.999928	0.184618	0.109272	0.425667	0.911013	0.166228	0.260101	0.355481	0.874973	0.138399	0.247671	0.327002	0.951955
FERMENTATION-PWY: mixed acid fermentation_with_DTDPRHAMSYN-PWY: dTDP-L-rhamnose biosynthesis I	FERMENTATION-PWY: mixed acid fermentation	DTDPRHAMSYN-PWY: dTDP-L-rhamnose biosynthesis I	0.125059	0.0072404	0.0631	-	0.191897	0.0770345	0.220952	0.708722	0.0968374	0.259809	0.112718	0.983598	0.220556	0.046258	0.065101	0.687432	0.147951	0.0938566	0.602902	0.955821	0.171952	-0.0455273	0.0567043	0.817485
FERMENTATION-PWY: mixed acid fermentation_with_ENTBACSYN-PWY: enterobactin biosynthesis	FERMENTATION-PWY: mixed acid fermentation	ENTBACSYN-PWY: enterobactin biosynthesis	-0.161004	0.000482074	0.105171	-	-0.229917	-0.124643	0.258636	0.748445	-0.117167	-0.355301	0.0175416	0.664924	-0.226799	-0.0958544	0.164727	0.809746	-0.182652	-0.100194	0.426853	0.903584	-0.193019	-0.0626051	0.252442	0.92934
FERMENTATION-PWY: mixed acid fermentation_with_FAO-PWY: fatty acid &beta;-oxidation I	FERMENTATION-PWY: mixed acid fermentation	FAO-PWY: fatty acid &beta;-oxidation I	0.212375	3.50437e-06	0.234234	-	0.284167	0.142346	0.124379	0.575698	0.193592	0.233385	0.698986	0.999928	0.2859	0.126524	0.087835	0.729485	0.223782	0.148888	0.467448	0.917982	0.207498	0.160965	0.680134	0.982999
FERMENTATION-PWY: mixed acid fermentation_with_FASYN-ELONG-PWY: fatty acid elongation -- saturated	FERMENTATION-PWY: mixed acid fermentation	FASYN-ELONG-PWY: fatty acid elongation -- saturated	-0.152052	0.00100693	0.471987	-	-0.198053	-0.105589	0.323586	0.80391	-0.146917	-0.228432	0.429657	0.999928	-0.227599	-0.0783581	0.113578	0.767672	-0.178037	-0.186736	0.932575	0.995166	-0.161027	-0.153331	0.945781	0.997876
FERMENTATION-PWY: mixed acid fermentation_with_FASYN-INITIAL-PWY: superpathway of fatty acid biosynthesis initiation (E. coli)	FERMENTATION-PWY: mixed acid fermentation	FASYN-INITIAL-PWY: superpathway of fatty acid biosynthesis initiation (E. coli)	-0.165448	0.000335491	0.364564	-	-0.217694	-0.12145	0.302628	0.789174	-0.146735	-0.211221	0.533333	0.999928	-0.21567	-0.0665857	0.114592	0.769741	-0.183166	-0.17783	0.958654	0.997785	-0.166889	-0.144955	0.84646	0.992855
FOLSYN-PWY: superpathway of tetrahydrofolate biosynthesis and salvage_with_1CMET2-PWY: N10-formyl-tetrahydrofolate biosynthesis	FOLSYN-PWY: superpathway of tetrahydrofolate biosynthesis and salvage	1CMET2-PWY: N10-formyl-tetrahydrofolate biosynthesis	-0.109965	0.0186877	0.00139959	IBD	-0.125304	-0.0789898	0.623842	0.934066	-0.132769	-0.0715799	0.560666	0.999928	-0.142411	-0.0620543	0.39814	0.903942	-0.131146	0.0490941	0.0839551	0.545172	-0.0936491	-0.149431	0.622873	0.98123
FOLSYN-PWY: superpathway of tetrahydrofolate biosynthesis and salvage_with_ANAGLYCOLYSIS-PWY: glycolysis III (from glucose)	FOLSYN-PWY: superpathway of tetrahydrofolate biosynthesis and salvage	ANAGLYCOLYSIS-PWY: glycolysis III (from glucose)	-0.0918669	0.0508693	0.00116332	IBD	-0.133197	-0.0401292	0.32455	0.804809	-0.107118	-0.070885	0.730642	0.999928	-0.16961	0.012664	0.0550276	0.652672	-0.109369	0.114262	0.0314581	0.354022	-0.0916499	-0.0629088	0.801432	0.988938
FOLSYN-PWY: superpathway of tetrahydrofolate biosynthesis and salvage_with_ARO-PWY: chorismate biosynthesis I	FOLSYN-PWY: superpathway of tetrahydrofolate biosynthesis and salvage	ARO-PWY: chorismate biosynthesis I	-0.116782	0.0123492	0.000786871	IBD	-0.175367	-0.0437329	0.161824	0.631813	-0.115158	-0.148395	0.750534	0.999928	-0.159864	-0.0510832	0.252249	0.855982	-0.116515	0.0119108	0.218789	0.774134	-0.0922439	-0.167769	0.504509	0.974294
FOLSYN-PWY: superpathway of tetrahydrofolate biosynthesis and salvage_with_ASPASN-PWY: superpathway of L-aspartate and L-asparagine biosynthesis	FOLSYN-PWY: superpathway of tetrahydrofolate biosynthesis and salvage	ASPASN-PWY: superpathway of L-aspartate and L-asparagine biosynthesis	-0.0414171	0.392439	0.00359041	IBD	-0.0714044	0.0105961	0.387341	0.843598	-0.0686611	0.0717726	0.182441	0.999928	-0.128867	0.073798	0.0331693	0.585918	-0.0472326	0.0800204	0.222648	0.778929	-0.0159134	-0.0649262	0.668232	0.982591
FOLSYN-PWY: superpathway of tetrahydrofolate biosynthesis and salvage_with_BRANCHED-CHAIN-AA-SYN-PWY: superpathway of branched amino acid biosynthesis	FOLSYN-PWY: superpathway of tetrahydrofolate biosynthesis and salvage	BRANCHED-CHAIN-AA-SYN-PWY: superpathway of branched amino acid biosynthesis	-0.105263	0.0245995	0.000705596	IBD	-0.190039	-0.021217	0.0724033	0.476854	-0.103577	-0.159971	0.589191	0.999928	-0.186643	0.00743278	0.0407726	0.617593	-0.117123	0.0363612	0.141462	0.663807	-0.0885066	-0.154544	0.560223	0.977166
FOLSYN-PWY: superpathway of tetrahydrofolate biosynthesis and salvage_with_CALVIN-PWY: Calvin-Benson-Bassham cycle	FOLSYN-PWY: superpathway of tetrahydrofolate biosynthesis and salvage	CALVIN-PWY: Calvin-Benson-Bassham cycle	-0.118578	0.0110324	0.000705253	IBD	-0.196648	-0.0421487	0.0997874	0.536316	-0.129653	-0.12505	0.964952	0.999928	-0.19436	-0.00522889	0.0460298	0.630759	-0.118632	0.0258437	0.16642	0.70522	-0.101073	-0.132529	0.781921	0.987338
FOLSYN-PWY: superpathway of tetrahydrofolate biosynthesis and salvage_with_COA-PWY-1: coenzyme A biosynthesis II (mammalian)	FOLSYN-PWY: superpathway of tetrahydrofolate biosynthesis and salvage	COA-PWY-1: coenzyme A biosynthesis II (mammalian)	-0.136663	0.00327006	0.000654699	IBD	-0.175041	-0.094404	0.390787	0.845926	-0.146582	-0.142971	0.972438	0.999928	-0.182501	-0.0780922	0.270469	0.862105	-0.141457	0.0178723	0.126743	0.64022	-0.128705	-0.180459	0.646547	0.981495
FOLSYN-PWY: superpathway of tetrahydrofolate biosynthesis and salvage_with_COMPLETE-ARO-PWY: superpathway of aromatic amino acid biosynthesis	FOLSYN-PWY: superpathway of tetrahydrofolate biosynthesis and salvage	COMPLETE-ARO-PWY: superpathway of aromatic amino acid biosynthesis	-0.116669	0.0124348	0.000797166	IBD	-0.178173	-0.0445084	0.155319	0.623973	-0.117411	-0.143733	0.801299	0.999928	-0.16001	-0.0502528	0.248021	0.854928	-0.117391	0.0122918	0.214302	0.767494	-0.0920953	-0.166538	0.510705	0.974294
FOLSYN-PWY: superpathway of tetrahydrofolate biosynthesis and salvage_with_DENOVOPURINE2-PWY: superpathway of purine nucleotides de novo biosynthesis II	FOLSYN-PWY: superpathway of tetrahydrofolate biosynthesis and salvage	DENOVOPURINE2-PWY: superpathway of purine nucleotides de novo biosynthesis II	-0.11608	0.0129059	0.00152784	-	-0.181859	-0.0607607	0.197616	0.679694	-0.108937	-0.173981	0.532594	0.999928	-0.216922	-0.0399047	0.0611589	0.674276	-0.13898	0.0210054	0.125204	0.638225	-0.0902094	-0.206531	0.301099	0.944261
FOLSYN-PWY: superpathway of tetrahydrofolate biosynthesis and salvage_with_DTDPRHAMSYN-PWY: dTDP-L-rhamnose biosynthesis I	FOLSYN-PWY: superpathway of tetrahydrofolate biosynthesis and salvage	DTDPRHAMSYN-PWY: dTDP-L-rhamnose biosynthesis I	-0.119986	0.0100752	0.000709492	IBD	-0.201211	-0.0242071	0.0592668	0.448663	-0.113445	-0.167919	0.601469	0.999928	-0.176722	-0.0163041	0.0910943	0.733726	-0.115105	0.00405444	0.253903	0.809178	-0.098873	-0.164468	0.562266	0.977496
FOLSYN-PWY: superpathway of tetrahydrofolate biosynthesis and salvage_with_ENTBACSYN-PWY: enterobactin biosynthesis	FOLSYN-PWY: superpathway of tetrahydrofolate biosynthesis and salvage	ENTBACSYN-PWY: enterobactin biosynthesis	0.0107135	0.831778	0.027354	IBD	0.0689968	-0.0650512	0.157311	0.627011	-0.0214246	0.116271	0.189942	0.999928	0.0479435	-0.0666902	0.230001	0.846566	0.0253019	-0.0658863	0.382639	0.888254	0.000350021	0.0504156	0.661766	0.981991
FOLSYN-PWY: superpathway of tetrahydrofolate biosynthesis and salvage_with_FAO-PWY: fatty acid &beta;-oxidation I	FOLSYN-PWY: superpathway of tetrahydrofolate biosynthesis and salvage	FAO-PWY: fatty acid &beta;-oxidation I	0.132834	0.0042765	0.423383	-	0.038631	0.210239	0.0682287	0.468554	0.162135	0.0280111	0.202425	0.999928	0.087645	0.177682	0.341694	0.890834	0.168311	0.0346436	0.199511	0.750001	0.129821	0.303218	0.11513	0.852129
FOLSYN-PWY: superpathway of tetrahydrofolate biosynthesis and salvage_with_FERMENTATION-PWY: mixed acid fermentation	FOLSYN-PWY: superpathway of tetrahydrofolate biosynthesis and salvage	FERMENTATION-PWY: mixed acid fermentation	0.111462	0.0170595	0.0243513	-	0.147804	0.0978313	0.595769	0.926924	0.160684	-0.0252773	0.0772095	0.929224	0.166542	0.00810492	0.0954572	0.744037	0.15619	-0.0495212	0.0483458	0.434872	0.143718	0.0596753	0.461621	0.970569
FUC-RHAMCAT-PWY: superpathway of fucose and rhamnose degradation_with_1CMET2-PWY: N10-formyl-tetrahydrofolate biosynthesis	FUC-RHAMCAT-PWY: superpathway of fucose and rhamnose degradation	1CMET2-PWY: N10-formyl-tetrahydrofolate biosynthesis	-0.648277	0	0.00708097	-	-0.651281	-0.656982	0.936796	0.991602	-0.61503	-0.721692	0.158981	0.999928	-0.652096	-0.665815	0.848738	0.986891	-0.634118	-0.682386	0.534291	0.939605	-0.618335	-0.749812	0.095302	0.842275
FUC-RHAMCAT-PWY: superpathway of fucose and rhamnose degradation_with_ANAEROFRUCAT-PWY: homolactic fermentation	FUC-RHAMCAT-PWY: superpathway of fucose and rhamnose degradation	ANAEROFRUCAT-PWY: homolactic fermentation	-0.414714	0	0.0301061	-	-0.377703	-0.403471	0.76851	0.965393	-0.393088	-0.448449	0.560303	0.999928	-0.405884	-0.38073	0.774926	0.979952	-0.37406	-0.506499	0.150238	0.676822	-0.402127	-0.418637	0.874113	0.995022
FUC-RHAMCAT-PWY: superpathway of fucose and rhamnose degradation_with_ANAGLYCOLYSIS-PWY: glycolysis III (from glucose)	FUC-RHAMCAT-PWY: superpathway of fucose and rhamnose degradation	ANAGLYCOLYSIS-PWY: glycolysis III (from glucose)	-0.661421	0	0.0108016	-	-0.651143	-0.669009	0.802694	0.969773	-0.632334	-0.712885	0.289425	0.999928	-0.630848	-0.689926	0.409747	0.906088	-0.638895	-0.688266	0.522136	0.934857	-0.635505	-0.699374	0.442816	0.96853
FUC-RHAMCAT-PWY: superpathway of fucose and rhamnose degradation_with_ARG+POLYAMINE-SYN: superpathway of arginine and polyamine biosynthesis	FUC-RHAMCAT-PWY: superpathway of fucose and rhamnose degradation	ARG+POLYAMINE-SYN: superpathway of arginine and polyamine biosynthesis	-0.0936877	0.0463165	0.0749614	-	-0.0336188	-0.151675	0.211711	0.697721	-0.0888083	-0.0678854	0.842514	0.999928	-0.0196461	-0.181953	0.0869549	0.727949	-0.0867879	-0.0793765	0.943339	0.995968	-0.0846075	-0.0685124	0.887979	0.996447
FUC-RHAMCAT-PWY: superpathway of fucose and rhamnose degradation_with_ARGININE-SYN4-PWY: L-ornithine de novo biosynthesis	FUC-RHAMCAT-PWY: superpathway of fucose and rhamnose degradation	ARGININE-SYN4-PWY: L-ornithine de novo biosynthesis	-0.41077	0	0.00132057	-	-0.463152	-0.401729	0.471703	0.884748	-0.399744	-0.439884	0.673668	0.999928	-0.421262	-0.407942	0.878409	0.988753	-0.419226	-0.383584	0.710989	0.97199	-0.371663	-0.493699	0.226898	0.917387
FUC-RHAMCAT-PWY: superpathway of fucose and rhamnose degradation_with_ARGSYN-PWY: L-arginine biosynthesis I (via L-ornithine)	FUC-RHAMCAT-PWY: superpathway of fucose and rhamnose degradation	ARGSYN-PWY: L-arginine biosynthesis I (via L-ornithine)	-0.480678	0	0.0888143	-	-0.48955	-0.455468	0.683325	0.947663	-0.460623	-0.432653	0.768058	0.999928	-0.473471	-0.479028	0.947323	0.994381	-0.43043	-0.586056	0.0750477	0.518108	-0.4443	-0.554677	0.254233	0.930274
FUC-RHAMCAT-PWY: superpathway of fucose and rhamnose degradation_with_ARGSYNBSUB-PWY: L-arginine biosynthesis II (acetyl cycle)	FUC-RHAMCAT-PWY: superpathway of fucose and rhamnose degradation	ARGSYNBSUB-PWY: L-arginine biosynthesis II (acetyl cycle)	-0.323843	0	0.596299	-	-0.275827	-0.341423	0.468593	0.884145	-0.336875	-0.180848	0.129002	0.999928	-0.269719	-0.364569	0.294832	0.872398	-0.280784	-0.439669	0.0968975	0.574708	-0.296733	-0.400133	0.328759	0.952841
FUC-RHAMCAT-PWY: superpathway of fucose and rhamnose degradation_with_ARO-PWY: chorismate biosynthesis I	FUC-RHAMCAT-PWY: superpathway of fucose and rhamnose degradation	ARO-PWY: chorismate biosynthesis I	-0.638421	0	0.0775616	-	-0.640723	-0.643782	0.966507	0.996763	-0.623386	-0.634417	0.892802	0.999928	-0.632568	-0.65742	0.73369	0.976013	-0.622151	-0.665947	0.57973	0.949762	-0.62067	-0.668892	0.575436	0.978393
FUC-RHAMCAT-PWY: superpathway of fucose and rhamnose degradation_with_ASPASN-PWY: superpathway of L-aspartate and L-asparagine biosynthesis	FUC-RHAMCAT-PWY: superpathway of fucose and rhamnose degradation	ASPASN-PWY: superpathway of L-aspartate and L-asparagine biosynthesis	-0.508081	0	0.155501	-	-0.523607	-0.493882	0.715716	0.95433	-0.490064	-0.546716	0.525934	0.999928	-0.471531	-0.537435	0.424122	0.910877	-0.521918	-0.499012	0.799746	0.984186	-0.499912	-0.568267	0.473051	0.971273
FUC-RHAMCAT-PWY: superpathway of fucose and rhamnose degradation_with_AST-PWY: L-arginine degradation II (AST pathway)	FUC-RHAMCAT-PWY: superpathway of fucose and rhamnose degradation	AST-PWY: L-arginine degradation II (AST pathway)	0.514272	0	0.00165075	-	0.450512	0.529806	0.340148	0.814072	0.478182	0.607821	0.132271	0.999928	0.488395	0.555703	0.408526	0.905811	0.485247	0.503275	0.842432	0.986423	0.47881	0.589989	0.237653	0.920836
FUC-RHAMCAT-PWY: superpathway of fucose and rhamnose degradation_with_BIOTIN-BIOSYNTHESIS-PWY: biotin biosynthesis I	FUC-RHAMCAT-PWY: superpathway of fucose and rhamnose degradation	BIOTIN-BIOSYNTHESIS-PWY: biotin biosynthesis I	0.44964	0	0.00602479	-	0.430041	0.49533	0.439599	0.869892	0.424044	0.504255	0.384848	0.999928	0.444726	0.511176	0.428303	0.911588	0.426885	0.49009	0.492593	0.925752	0.443094	0.41272	0.770296	0.98658
FUC-RHAMCAT-PWY: superpathway of fucose and rhamnose degradation_with_BRANCHED-CHAIN-AA-SYN-PWY: superpathway of branched amino acid biosynthesis	FUC-RHAMCAT-PWY: superpathway of fucose and rhamnose degradation	BRANCHED-CHAIN-AA-SYN-PWY: superpathway of branched amino acid biosynthesis	-0.669652	0	0.0568339	-	-0.639684	-0.683626	0.539163	0.910089	-0.639227	-0.708755	0.361549	0.999928	-0.649016	-0.69492	0.516285	0.937951	-0.653494	-0.680742	0.724538	0.97446	-0.66035	-0.671033	0.900158	0.996594
FUC-RHAMCAT-PWY: superpathway of fucose and rhamnose degradation_with_CALVIN-PWY: Calvin-Benson-Bassham cycle	FUC-RHAMCAT-PWY: superpathway of fucose and rhamnose degradation	CALVIN-PWY: Calvin-Benson-Bassham cycle	-0.629024	0	0.064319	-	-0.625591	-0.634157	0.907653	0.987653	-0.608011	-0.644924	0.650547	0.999928	-0.622105	-0.648375	0.721959	0.97542	-0.614413	-0.639094	0.760658	0.980228	-0.625781	-0.622607	0.971738	0.998373
FUC-RHAMCAT-PWY: superpathway of fucose and rhamnose degradation_with_CENTFERM-PWY: pyruvate fermentation to butanoate	FUC-RHAMCAT-PWY: superpathway of fucose and rhamnose degradation	CENTFERM-PWY: pyruvate fermentation to butanoate	-0.328453	0	0.0139212	-	-0.243951	-0.390213	0.105209	0.544611	-0.296098	-0.383867	0.372143	0.999928	-0.29322	-0.375099	0.36303	0.893524	-0.313623	-0.355077	0.672977	0.96704	-0.335151	-0.301891	0.760174	0.985646
FUC-RHAMCAT-PWY: superpathway of fucose and rhamnose degradation_with_CITRULBIO-PWY: L-citrulline biosynthesis	FUC-RHAMCAT-PWY: superpathway of fucose and rhamnose degradation	CITRULBIO-PWY: L-citrulline biosynthesis	-0.353191	0	0.0300415	-	-0.397942	-0.293309	0.237938	0.726525	-0.332875	-0.356001	0.81512	0.999928	-0.305331	-0.37286	0.452481	0.921225	-0.334354	-0.298762	0.720616	0.973654	-0.351413	-0.274625	0.483485	0.973612
FUC-RHAMCAT-PWY: superpathway of fucose and rhamnose degradation_with_COA-PWY-1: coenzyme A biosynthesis II (mammalian)	FUC-RHAMCAT-PWY: superpathway of fucose and rhamnose degradation	COA-PWY-1: coenzyme A biosynthesis II (mammalian)	-0.657459	0	0.0442921	-	-0.653167	-0.666325	0.853991	0.979233	-0.626467	-0.705289	0.304494	0.999928	-0.64096	-0.67775	0.608529	0.95751	-0.635311	-0.693344	0.450184	0.912556	-0.632782	-0.698667	0.429194	0.968011
FUC-RHAMCAT-PWY: superpathway of fucose and rhamnose degradation_with_COA-PWY: coenzyme A biosynthesis I	FUC-RHAMCAT-PWY: superpathway of fucose and rhamnose degradation	COA-PWY: coenzyme A biosynthesis I	-0.554704	0	0.0500979	-	-0.56636	-0.520535	0.564103	0.918378	-0.528905	-0.553523	0.780544	0.999928	-0.542769	-0.557638	0.85229	0.987165	-0.534101	-0.514387	0.825455	0.984894	-0.53767	-0.557229	0.837581	0.992351
FUC-RHAMCAT-PWY: superpathway of fucose and rhamnose degradation_with_COBALSYN-PWY: adenosylcobalamin salvage from cobinamide I	FUC-RHAMCAT-PWY: superpathway of fucose and rhamnose degradation	COBALSYN-PWY: adenosylcobalamin salvage from cobinamide I	-0.369923	0	0.209524	-	-0.481059	-0.290262	0.0273197	0.340444	-0.358541	-0.329088	0.767074	0.999928	-0.439284	-0.242284	0.0279004	0.556999	-0.388902	-0.246894	0.155974	0.685777	-0.385234	-0.250605	0.220552	0.915767
FUC-RHAMCAT-PWY: superpathway of fucose and rhamnose degradation_with_COMPLETE-ARO-PWY: superpathway of aromatic amino acid biosynthesis	FUC-RHAMCAT-PWY: superpathway of fucose and rhamnose degradation	COMPLETE-ARO-PWY: superpathway of aromatic amino acid biosynthesis	-0.640828	0	0.0738644	-	-0.639	-0.647289	0.909362	0.987666	-0.626728	-0.640335	0.867243	0.999928	-0.63738	-0.657682	0.780496	0.980638	-0.62222	-0.670313	0.541572	0.941232	-0.621598	-0.67289	0.549761	0.97585
FUC-RHAMCAT-PWY: superpathway of fucose and rhamnose degradation_with_DAPLYSINESYN-PWY: L-lysine biosynthesis I	FUC-RHAMCAT-PWY: superpathway of fucose and rhamnose degradation	DAPLYSINESYN-PWY: L-lysine biosynthesis I	-0.406259	0	0.0662305	-	-0.486867	-0.342701	0.0920498	0.5187	-0.344929	-0.488629	0.125933	0.999928	-0.464838	-0.324876	0.110776	0.766136	-0.454305	-0.336138	0.223911	0.780267	-0.422725	-0.250303	0.115492	0.852129
FUC-RHAMCAT-PWY: superpathway of fucose and rhamnose degradation_with_DENOVOPURINE2-PWY: superpathway of purine nucleotides de novo biosynthesis II	FUC-RHAMCAT-PWY: superpathway of fucose and rhamnose degradation	DENOVOPURINE2-PWY: superpathway of purine nucleotides de novo biosynthesis II	-0.613447	0	0.11974	-	-0.589815	-0.622523	0.665975	0.943655	-0.588997	-0.665584	0.341204	0.999928	-0.571629	-0.692378	0.101317	0.752467	-0.594773	-0.643091	0.551757	0.943967	-0.58506	-0.709565	0.134888	0.869454
FUC-RHAMCAT-PWY: superpathway of fucose and rhamnose degradation_with_DTDPRHAMSYN-PWY: dTDP-L-rhamnose biosynthesis I	FUC-RHAMCAT-PWY: superpathway of fucose and rhamnose degradation	DTDPRHAMSYN-PWY: dTDP-L-rhamnose biosynthesis I	-0.607186	0	0.11465	-	-0.592371	-0.618242	0.732844	0.958597	-0.594055	-0.583537	0.902154	0.999928	-0.590444	-0.620058	0.697124	0.973578	-0.62549	-0.550029	0.379698	0.886963	-0.603185	-0.591284	0.897283	0.996594
FUC-RHAMCAT-PWY: superpathway of fucose and rhamnose degradation_with_ENTBACSYN-PWY: enterobactin biosynthesis	FUC-RHAMCAT-PWY: superpathway of fucose and rhamnose degradation	ENTBACSYN-PWY: enterobactin biosynthesis	0.578469	0	0.00814446	-	0.550071	0.58676	0.639704	0.937671	0.546417	0.638371	0.268494	0.999928	0.517179	0.628617	0.153389	0.799684	0.574906	0.554776	0.816334	0.984547	0.557536	0.639336	0.360836	0.960252
FUC-RHAMCAT-PWY: superpathway of fucose and rhamnose degradation_with_FASYN-ELONG-PWY: fatty acid elongation -- saturated	FUC-RHAMCAT-PWY: superpathway of fucose and rhamnose degradation	FASYN-ELONG-PWY: fatty acid elongation -- saturated	0.42609	0	0.010788	-	0.391753	0.45924	0.433697	0.867093	0.382613	0.461474	0.404745	0.999928	0.412524	0.450324	0.661177	0.968273	0.398166	0.431288	0.726836	0.975061	0.416205	0.374503	0.693514	0.983313
[truncated: 37,080 more rows]
