# Supplementary material for: Gut microbial co-abundance networks show specificity in inflammatory bowel disease and obesity
Source: Nat Commun. 2020 Aug 11;11:4018. doi: 10.1038/s41467-020-17840-y (PMC7419557; doi:10.1038/s41467-020-17840-y)
Supplement: Supplementary file 14 — Supplementary Data 11 [file 41467_2020_17840_MOESM14_ESM.xlsx]

## Sheet: TableS15.pathway contributed by
Supplementary Data 11: Pathway contributed by dominant species in each cohort
pathway	class_name	lld_contributer	lld_contributer_percent	fg_contributer	fg_contributer_percent	ob_contributer	ob_contributer_percent	ibd_contributer	ibd_contributer_percent
1CMET2-PWY: N10-formyl-tetrahydrofolate biosynthesis	Vitamin Biosynthesis	Akkermansia_muciniphila	3.12082	Bacteroides_uniformis	3.89507	Bacteroides_uniformis	4.45557	Bacteroides_uniformis	3.59811
ANAEROFRUCAT-PWY: homolactic fermentation	Fermentation	Escherichia_coli	0.175356	Lactococcus_lactis	0.150616	Escherichia_coli	0.191552	Escherichia_coli	0.917597
ANAGLYCOLYSIS-PWY: glycolysis III (from glucose)	Glycolysis		NA		NA		NA		NA
ARG+POLYAMINE-SYN: superpathway of arginine and polyamine biosynthesis	Amino Acids Biosynthesis		NA		NA		NA		NA
ARGDEG-PWY: superpathway of L-arginine, putrescine, and 4-aminobutanoate degradation	Amino Acids Degradation	Escherichia_coli	56.1031	Escherichia_coli	0.636376	Escherichia_coli	0.631578	Escherichia_coli	0.683124
ARGININE-SYN4-PWY: L-ornithine de novo biosynthesis	Amino Acids Biosynthesis	Bacteroides_uniformis	18.0249	Bacteroides_uniformis	17.2172	Bacteroides_uniformis	19.1213	Bacteroides_uniformis	17.1802
ARGORNPROST-PWY: arginine, ornithine and proline interconversion	Amino Acids Biosynthesis	Enterococcus_faecium	0.00243882	Enterococcus_faecium	0.000347891	Enterococcus_faecium	0.00260178	Enterococcus_faecium	0.0587802
ARGSYN-PWY: L-arginine biosynthesis I (via L-ornithine)	Amino Acids Biosynthesis		NA		NA		NA		NA
ARGSYNBSUB-PWY: L-arginine biosynthesis II (acetyl cycle)	Amino Acids Biosynthesis		NA		NA		NA		NA
ARO-PWY: chorismate biosynthesis I	Amino Acids Biosynthesis	Ruminococcus_sp_5_1_39BFAA	6.34406	Eubacterium_rectale	7.3015	Eubacterium_rectale	5.67247	Eubacterium_rectale	5.0109
ASPASN-PWY: superpathway of L-aspartate and L-asparagine biosynthesis	Amino Acids Biosynthesis	Faecalibacterium_prausnitzii	22.6079	Faecalibacterium_prausnitzii	22.94	Faecalibacterium_prausnitzii	20.5844	Faecalibacterium_prausnitzii	15.8337
AST-PWY: L-arginine degradation II (AST pathway)	Amino Acids Degradation		NA		NA		NA		NA
BIOTIN-BIOSYNTHESIS-PWY: biotin biosynthesis I	Vitamin Biosynthesis	Escherichia_coli	6.34965	Escherichia_coli	3.40856	Escherichia_coli	7.90801	Escherichia_coli	13.6224
BRANCHED-CHAIN-AA-SYN-PWY: superpathway of branched amino acid biosynthesis	Amino Acids Biosynthesis	Faecalibacterium_prausnitzii	12.9026	Faecalibacterium_prausnitzii	14.524	Faecalibacterium_prausnitzii	13.1356	Faecalibacterium_prausnitzii	10.0098
CALVIN-PWY: Calvin-Benson-Bassham cycle	Carbohydrates Biosynthesis	Ruminococcus_bromii	6.78201	Ruminococcus_bromii	5.6922	Ruminococcus_bromii	6.25664	Ruminococcus_bromii	3.98924
CENTFERM-PWY: pyruvate fermentation to butanoate	Fermentation		NA		NA		NA		NA
CITRULBIO-PWY: L-citrulline biosynthesis	Amino Acids Biosynthesis	Saccharomyces_cerevisiae	0.0138092		NA		NA	Saccharomyces_cerevisiae	0.509259
COA-PWY-1: coenzyme A biosynthesis II (mammalian)	Cofactor Biosynthesis		NA		NA		NA		NA
COA-PWY: coenzyme A biosynthesis I	Cofactor Biosynthesis	Faecalibacterium_prausnitzii	10.296	Faecalibacterium_prausnitzii	11.719	Faecalibacterium_prausnitzii	11.2469	Faecalibacterium_prausnitzii	8.55915
COBALSYN-PWY: adenosylcobalamin salvage from cobinamide I	Vitamin Biosynthesis	Eubacterium_rectale	17.0024	Eubacterium_rectale	20.1949	Eubacterium_rectale	16.2896	Eubacterium_rectale	13.9952
COLANSYN-PWY: colanic acid building blocks biosynthesis	Carbohydrates Biosynthesis	Escherichia_coli	2.06565	Escherichia_coli	0.00927816	Escherichia_coli	2.77034	Escherichia_coli	0.0704676
COMPLETE-ARO-PWY: superpathway of aromatic amino acid biosynthesis	Amino Acids Biosynthesis	Ruminococcus_sp_5_1_39BFAA	6.66636	Eubacterium_rectale	7.59138	Eubacterium_rectale	5.91358	Eubacterium_rectale	5.2273
CRNFORCAT-PWY: creatinine degradation I	AMINE DEG		NA		NA		NA		NA
DAPLYSINESYN-PWY: L-lysine biosynthesis I	Amino Acids Biosynthesis	Escherichia_coli	0.563961	Escherichia_coli	0.319847	Escherichia_coli	1.89046	Escherichia_coli	3.99338
DENOVOPURINE2-PWY: superpathway of purine nucleotides de novo biosynthesis II	Nucleosides and Nucleotides Biosynthesis	Haemophilus_parainfluenzae	0.0284807	Haemophilus_parainfluenzae	0.000404578	Haemophilus_parainfluenzae	0.000261036	Haemophilus_parainfluenzae	0.366897
DTDPRHAMSYN-PWY: dTDP-L-rhamnose biosynthesis I	Carbohydrates Biosynthesis	Faecalibacterium_prausnitzii	12.4514	Faecalibacterium_prausnitzii	13.1956	Faecalibacterium_prausnitzii	12.222	Faecalibacterium_prausnitzii	9.58989
ECASYN-PWY: enterobacterial common antigen biosynthesis	Cell Structures Biosynthesis	Escherichia_coli	70.6004	Escherichia_coli	67.2659	Escherichia_coli	78.8103	Escherichia_coli	79.7936
ENTBACSYN-PWY: enterobactin biosynthesis	Siderophore Biosynthesis	Escherichia_coli	19.142	Escherichia_coli	14.8817	Escherichia_coli	27.6342	Escherichia_coli	29.752
FAO-PWY: fatty acid &beta;-oxidation I	Fatty Acid and Lipid Degradation	Escherichia_coli	0.795352	Escherichia_coli	0.730807	Escherichia_coli	2.04646	Escherichia_coli	13.7908
FASYN-ELONG-PWY: fatty acid elongation -- saturated	Fatty Acid and Lipid Biosynthesis	Escherichia_coli	7.38285	Escherichia_coli	4.37567	Escherichia_coli	8.68111	Escherichia_coli	12.7646
FASYN-INITIAL-PWY: superpathway of fatty acid biosynthesis initiation (E. coli)	Fatty Acid and Lipid Biosynthesis		NA		NA		NA		NA
FERMENTATION-PWY: mixed acid fermentation	Fermentation	Citrobacter_freundii	0.014752	Citrobacter_freundii	0.00323714	Klebsiella_pneumoniae	0.0163433	Klebsiella_pneumoniae	0.488366
FOLSYN-PWY: superpathway of tetrahydrofolate biosynthesis and salvage	Vitamin Biosynthesis	Escherichia_coli	1.03362	Escherichia_coli	0.696971	Escherichia_coli	2.83667	Escherichia_coli	5.13821
FUC-RHAMCAT-PWY: superpathway of fucose and rhamnose degradation	Sugar Derivatives Degradation	Escherichia_coli	8.24797	Escherichia_coli	5.23183	Escherichia_coli	0.120992	Escherichia_coli	21.9098
FUCCAT-PWY: fucose degradation	Carbohydrates Degradation	Escherichia_coli	4.40681	Escherichia_coli	3.72616	Escherichia_coli	7.99545	Escherichia_coli	23.0981
GALACT-GLUCUROCAT-PWY: superpathway of hexuronide and hexuronate degradation	Sugar Derivatives Degradation	Faecalibacterium_prausnitzii	50.6936	Faecalibacterium_prausnitzii	47.5807	Faecalibacterium_prausnitzii	43.1443	Faecalibacterium_prausnitzii	33.1768
GALACTARDEG-PWY: D-galactarate degradation I	Sugar Derivatives Degradation	Escherichia_coli	53.194	Escherichia_coli	48.8889	Escherichia_coli	57.263	Escherichia_coli	67.7928
GALACTUROCAT-PWY: D-galacturonate degradation I	Sugar Derivatives Degradation	Faecalibacterium_prausnitzii	54.5712	Faecalibacterium_prausnitzii	53.0754	Faecalibacterium_prausnitzii	48.202	Faecalibacterium_prausnitzii	36.5939
GLCMANNANAUT-PWY: superpathway of N-acetylglucosamine, N-acetylmannosamine and N-acetylneuraminate degradation	AMINE DEG	Faecalibacterium_prausnitzii	24.9824	Faecalibacterium_prausnitzii	27.067	Faecalibacterium_prausnitzii	24.6723	Faecalibacterium_prausnitzii	18.3145
GLUCARDEG-PWY: D-glucarate degradation I	Sugar Derivatives Degradation	Escherichia_coli	67.123	Escherichia_coli	64.6018	Escherichia_coli	75.0465	Escherichia_coli	70.3776
GLUCARGALACTSUPER-PWY: superpathway of D-glucarate and D-galactarate degradation	Sugar Derivatives Degradation	Escherichia_coli	53.194	Escherichia_coli	48.8889	Escherichia_coli	57.263	Escherichia_coli	67.7928
GLUCONEO-PWY: gluconeogenesis I	Carbohydrates Biosynthesis	Citrobacter_freundii	0.0511065	Citrobacter_koseri	0.0461924	Enterobacter_cloacae	0.00412816	Saccharomyces_cerevisiae	0.225833
GLUCOSE1PMETAB-PWY: glucose and glucose-1-phosphate degradation	Carbohydrates Degradation	Escherichia_coli	20.7578	Escherichia_coli	18.0955	Escherichia_coli	23.1328	Escherichia_coli	27.2421
GLUCUROCAT-PWY: superpathway of &beta;-D-glucuronide and D-glucuronate degradation	Sugar Derivatives Degradation	Faecalibacterium_prausnitzii	46.9794	Faecalibacterium_prausnitzii	44.9695	Faecalibacterium_prausnitzii	41.0247	Faecalibacterium_prausnitzii	31.3846
GLUDEG-I-PWY: GABA shunt	AMINE DEG		NA		NA		NA		NA
GLUTORN-PWY: L-ornithine biosynthesis	Amino Acids Biosynthesis	Bifidobacterium_longum	13.0495	Bifidobacterium_longum	14.5064	Ruminococcus_torques	12.2149	Bifidobacterium_longum	11.7968
GLYCOCAT-PWY: glycogen degradation I (bacterial)	Carbohydrates Biosynthesis		NA		NA		NA		NA
GLYCOGENSYNTH-PWY: glycogen biosynthesis I (from ADP-D-Glucose)	Carbohydrates Biosynthesis		NA		NA		NA		NA
GLYCOL-GLYOXDEG-PWY: superpathway of glycol metabolism and degradation	Alcohol Degradation	Escherichia_coli	65.9745	Escherichia_coli	67.5946	Escherichia_coli	0.700729	Escherichia_coli	0.748368
GLYCOLYSIS-E-D: superpathway of glycolysis and Entner-Doudoroff	Glycolysis	Escherichia_coli	2.28225	Escherichia_coli	1.20278	Escherichia_coli	0.0392682	Escherichia_coli	7.71941
GLYCOLYSIS-TCA-GLYOX-BYPASS: superpathway of glycolysis, pyruvate dehydrogenase, TCA, and glyoxylate bypass	Glycolysis	Escherichia_coli	6.5365	Escherichia_coli	5.15714	Escherichia_coli	0.109955	Escherichia_coli	15.3482
GLYCOLYSIS: glycolysis I (from glucose 6-phosphate)	Glycolysis		NA		NA		NA		NA
GLYOXYLATE-BYPASS: glyoxylate cycle	Glycolysis	Escherichia_coli	26.3745	Escherichia_coli	27.5103	Escherichia_coli	30.296	Escherichia_coli	43.3086
GOLPDLCAT-PWY: superpathway of glycerol degradation to 1,3-propanediol	Alcohol Degradation	Megamonas_hypermegale	0.459435	Megamonas_hypermegale	1.25604	Klebsiella_pneumoniae	0.696888	Klebsiella_pneumoniae	2.38525
HCAMHPDEG-PWY: 3-phenylpropanoate and 3-(3-hydroxyphenyl)propanoate degradation to 2-oxopent-4-enoate	Aromatic Compounds Degradation		NA		NA		NA		NA
HEME-BIOSYNTHESIS-II: heme biosynthesis I (aerobic)	Porphyrin Compounds Biosynthesis		NA		NA		NA		NA
HEMESYN2-PWY: heme biosynthesis II (anaerobic)	Porphyrin Compounds Biosynthesis		NA		NA		NA		NA
HEXITOLDEGSUPER-PWY: superpathway of hexitol degradation (bacteria)	Sugar Derivatives Degradation		NA		NA		NA		NA
HISDEG-PWY: L-histidine degradation I	Amino Acids Degradation	Streptococcus_parasanguinis	7.18013	Alistipes_shahii	5.23404	Streptococcus_parasanguinis	3.96255	Streptococcus_parasanguinis	14.7861
HISTSYN-PWY: L-histidine biosynthesis	Amino Acids Biosynthesis	Ruminococcus_bromii	8.404	Bifidobacterium_adolescentis	8.50405	Ruminococcus_bromii	9.19323	Bifidobacterium_adolescentis	5.44066
HOMOSER-METSYN-PWY: L-methionine biosynthesis I	Amino Acids Biosynthesis	Ruminococcus_bromii	17.9918	Ruminococcus_bromii	16.3455	Ruminococcus_bromii	17.9684	Ruminococcus_bromii	10.8732
HSERMETANA-PWY: L-methionine biosynthesis III	Amino Acids Biosynthesis	Methanobrevibacter_smithii	8.55075	Methanobrevibacter_smithii	4.65097	Methanobrevibacter_smithii	6.31567	Methanobrevibacter_smithii	3.20453
ILEUSYN-PWY: L-isoleucine biosynthesis I (from threonine)	Amino Acids Biosynthesis		NA		NA		NA		NA
KDO-NAGLIPASYN-PWY: superpathway of (Kdo)2-lipid A biosynthesis	Cell Structures Biosynthesis		NA		NA		NA		NA
KETOGLUCONMET-PWY: ketogluconate metabolism	Sugar Derivatives Degradation	Escherichia_coli	0.0577704	Escherichia_coli	0.0372111	Escherichia_coli	0.116928	Escherichia_coli	14.2047
LACTOSECAT-PWY: lactose and galactose degradation I	Carbohydrates Degradation	Streptococcus_parasanguinis	2.56824	Lactococcus_lactis	1.56104	Streptococcus_parasanguinis	3.24268	Streptococcus_parasanguinis	7.57011
MET-SAM-PWY: superpathway of S-adenosyl-L-methionine biosynthesis	Amino Acids Biosynthesis	Ruminococcus_torques	4.5153	Ruminococcus_torques	4.23543	Ruminococcus_torques	4.04115	Lachnospiraceae_bacterium_5_1_63FAA	3.44379
METHANOGENESIS-PWY: methanogenesis from H2 and CO2	Respiration	Methanobrevibacter_smithii	97.6637	Methanobrevibacter_smithii	97.3148	Methanobrevibacter_smithii	96.1967	Methanobrevibacter_smithii	96.0816
METHGLYUT-PWY: superpathway of methylglyoxal degradation	Aldehyde Degradation	Escherichia_coli	47.3184	Escherichia_coli	43.0328	Escherichia_coli	0.467449	Escherichia_coli	44.1005
METSYN-PWY: L-homoserine and L-methionine biosynthesis	Amino Acids Biosynthesis	Ruminococcus_torques	4.72179	Ruminococcus_torques	4.48068	Ruminococcus_torques	4.11257	Lachnospiraceae_bacterium_5_1_63FAA	3.59198
NAD-BIOSYNTHESIS-II: NAD salvage pathway II	NAD Metabolism	Escherichia_coli	7.09582	Escherichia_coli	8.96832	Escherichia_coli	11.2812	Escherichia_coli	18.4658
NAGLIPASYN-PWY: lipid IVA biosynthesis	Cell Structures Biosynthesis	Escherichia_coli	10.1778	Sutterella_wadsworthensis	11.6364	Escherichia_coli	10.4818	Escherichia_coli	15.6016
NONMEVIPP-PWY: methylerythritol phosphate pathway I	Secondary Metabolites Biosynthesis	Ruminococcus_sp_5_1_39BFAA	6.51439	Eubacterium_rectale	7.00346	Eubacterium_rectale	5.72792	Eubacterium_rectale	5.07624
NONOXIPENT-PWY: pentose phosphate pathway (non-oxidative branch)	Pentose Phosphate Cycle		NA		NA		NA		NA
OANTIGEN-PWY: O-antigen building blocks biosynthesis (E. coli)	Cell Structures Biosynthesis		NA		NA		NA		NA
ORNARGDEG-PWY: superpathway of L-arginine and L-ornithine degradation	Amino Acids Degradation	Escherichia_coli	56.1031	Escherichia_coli	0.636376	Escherichia_coli	0.631578	Escherichia_coli	0.683124
ORNDEG-PWY: superpathway of ornithine degradation	AMINE DEG	Escherichia_coli	67.6026	Escherichia_coli	0.703248	Escherichia_coli	0.74781	Escherichia_coli	0.726843
P105-PWY: TCA cycle IV (2-oxoglutarate decarboxylase)	TCA cycle		NA		NA		NA		NA
P108-PWY: pyruvate fermentation to propanoate I	Fermentation	Propionibacterium_freudenreichii	0.000655495	Propionibacterium_freudenreichii	0.000805423		NA	Propionibacterium_propionicum	0.00101721
P122-PWY: heterolactic fermentation	Fermentation		NA		NA		NA		NA
P124-PWY: Bifidobacterium shunt	Carbohydrates Degradation	Lactococcus_raffinolactis	0.00113686	Lactococcus_raffinolactis	0.000863871		NA	Lactococcus_raffinolactis	0.00347167
P125-PWY: superpathway of (R,R)-butanediol biosynthesis	Fermentation		NA		NA		NA		NA
P161-PWY: acetylene degradation	Other Degradation	Lactococcus_lactis	0.683267	Lactococcus_lactis	0.608596	Pseudoflavonifractor_capillosus	0.515325	Klebsiella_pneumoniae	0.949089
P162-PWY: L-glutamate degradation V (via hydroxyglutarate)	Amino Acids Degradation		NA		NA		NA		NA
P164-PWY: purine nucleobases degradation I (anaerobic)	Nucleosides and Nucleotides Degradation		NA		NA		NA		NA
P185-PWY: formaldehyde assimilation III (dihydroxyacetone cycle)	C1 Compounds Utilization and Assimilation		NA		NA		NA		NA
P23-PWY: reductive TCA cycle I	C1 Compounds Utilization and Assimilation		NA		NA		NA		NA
P4-PWY: superpathway of L-lysine, L-threonine and L-methionine biosynthesis I	Amino Acids Biosynthesis	Escherichia_coli	0.155364	Escherichia_coli	0.0588096	Escherichia_coli	0.00404503	Escherichia_coli	0.0120087
P42-PWY: incomplete reductive TCA cycle	C1 Compounds Utilization and Assimilation		NA		NA		NA		NA
P441-PWY: superpathway of N-acetylneuraminate degradation	Carboxylates Degradation	Citrobacter_freundii	0.0429091	Citrobacter_koseri	0.0377976		NA	Citrobacter_freundii	0.000238236
P461-PWY: hexitol fermentation to lactate, formate, ethanol and acetate	Sugar Derivatives Degradation	Lachnospiraceae_bacterium_5_1_63FAA	22.8403	Lachnospiraceae_bacterium_5_1_63FAA	24.0162	Lachnospiraceae_bacterium_5_1_63FAA	19.6138	Lachnospiraceae_bacterium_5_1_63FAA	18.4289
PANTO-PWY: phosphopantothenate biosynthesis I	Vitamin Biosynthesis	Eubacterium_rectale	9.35988	Eubacterium_rectale	9.84827	Eubacterium_rectale	7.25091	Eubacterium_rectale	7.04877
PANTOSYN-PWY: pantothenate and coenzyme A biosynthesis I	Cofactor Biosynthesis	Akkermansia_muciniphila	3.3888	Lachnospiraceae_bacterium_5_1_63FAA	2.7839	Akkermansia_muciniphila	2.22345	Escherichia_coli	3.6077
PENTOSE-P-PWY: pentose phosphate pathway	Pentose Phosphate Cycle	Escherichia_coli	0.121835	Odoribacter_splanchnicus	0.711272	Odoribacter_splanchnicus	0.42852	Klebsiella_pneumoniae	0.973637
PEPTIDOGLYCANSYN-PWY: peptidoglycan biosynthesis I (meso-diaminopimelate containing)	Cell Structures Biosynthesis		NA		NA		NA		NA
PHOSLIPSYN-PWY: superpathway of phospholipid biosynthesis I (bacteria)	Fatty Acid and Lipid Biosynthesis		NA		NA		NA		NA
POLYAMINSYN3-PWY: superpathway of polyamine biosynthesis II	Polyamine Biosynthesis		NA		NA		NA		NA
POLYAMSYN-PWY: superpathway of polyamine biosynthesis I	Polyamine Biosynthesis	Escherichia_coli	1.19169	Megamonas_rupellensis	0.614353	Escherichia_coli	2.68194	Escherichia_coli	6.71872
POLYISOPRENSYN-PWY: polyisoprenoid biosynthesis (E. coli)	Polyprenyl Biosynthesis		NA		NA		NA		NA
PPGPPMET-PWY: ppGpp biosynthesis	Metabolic Regulators	Klebsiella_pneumoniae	0.288441	Klebsiella_oxytoca	0.132339	Klebsiella_pneumoniae	0.895354	Klebsiella_pneumoniae	1.31624
PRPP-PWY: superpathway of histidine, purine, and pyrimidine biosynthesis	Amino Acids Biosynthesis		NA		NA		NA		NA
PWY-1042: glycolysis IV (plant cytosol)	Glycolysis		NA		NA		NA		NA
PWY-1269: CMP-3-deoxy-D-manno-octulosonate biosynthesis I	Carbohydrates Biosynthesis	Akkermansia_muciniphila	18.335	Akkermansia_muciniphila	7.56003	Akkermansia_muciniphila	8.97632	Escherichia_coli	11.5938
PWY-1861: formaldehyde assimilation II (RuMP Cycle)	C1 Compounds Utilization and Assimilation		NA		NA		NA		NA
PWY-241: C4 photosynthetic carbon assimilation cycle, NADP-ME type	Photosynthesis		NA		NA		NA		NA
PWY-2723: trehalose degradation V	Carbohydrates Degradation	Escherichia_coli	18.5915	Escherichia_coli	0.196467	Escherichia_coli	23.3567	Escherichia_coli	30.2795
PWY-2941: L-lysine biosynthesis II	Amino Acids Biosynthesis	Methanobrevibacter_smithii	5.28214	Methanobrevibacter_smithii	3.18385	Methanobrevibacter_smithii	3.97171	Methanobrevibacter_smithii	1.79642
PWY-2942: L-lysine biosynthesis III	Amino Acids Biosynthesis	Ruminococcus_sp_5_1_39BFAA	9.42851	Ruminococcus_sp_5_1_39BFAA	6.90104	Ruminococcus_sp_5_1_39BFAA	6.01107	Ruminococcus_sp_5_1_39BFAA	6.08824
PWY-3001: superpathway of L-isoleucine biosynthesis I	Amino Acids Biosynthesis	Faecalibacterium_prausnitzii	10.4365	Faecalibacterium_prausnitzii	11.5499	Faecalibacterium_prausnitzii	11.0161	Faecalibacterium_prausnitzii	8.35458
PWY-3781: aerobic respiration I (cytochrome c)	Photosynthesis		NA		NA		NA		NA
PWY-3841: folate transformations II	Vitamin Biosynthesis	Akkermansia_muciniphila	3.39448	Bacteroides_vulgatus	4.14001	Bacteroides_uniformis	4.77332	Bacteroides_vulgatus	4.74516
PWY-4041: &gamma;-glutamyl cycle	Cofactor Biosynthesis	Escherichia_coli	52.432	Escherichia_coli	58.626	Escherichia_coli	57.7768	Escherichia_coli	55.2215
PWY-4242: pantothenate and coenzyme A biosynthesis III	Cofactor Biosynthesis	Faecalibacterium_prausnitzii	14.5161	Faecalibacterium_prausnitzii	15.9357	Faecalibacterium_prausnitzii	14.5694	Faecalibacterium_prausnitzii	10.5304
PWY-4702: phytate degradation I	Sugar Derivatives Degradation	Akkermansia_muciniphila	64.6618	Akkermansia_muciniphila	57.756	Akkermansia_muciniphila	56.3379	Escherichia_coli	50.7784
PWY-4981: L-proline biosynthesis II (from arginine)	Amino Acids Biosynthesis		NA		NA		NA		NA
PWY-4984: urea cycle	Inorganic Nutrients Metabolism	Coprococcus_catus	19.7425	Coprococcus_catus	11.753	Coprococcus_catus	12.384	Coprococcus_catus	8.73534
PWY-5005: biotin biosynthesis II	Vitamin Biosynthesis	Veillonella_parvula	0.533431	Veillonella_parvula	0.34627	Veillonella_parvula	1.02602	Veillonella_parvula	3.11313
PWY-5022: 4-aminobutanoate degradation V	AMINE DEG	Klebsiella_pneumoniae	0.0658388	Klebsiella_pneumoniae	9.23e-05	Klebsiella_pneumoniae	0.162119	Klebsiella_pneumoniae	1.49871
PWY-5030: L-histidine degradation III	Amino Acids Degradation	Streptococcus_parasanguinis	5.72041	Streptococcus_parasanguinis	2.02093	Streptococcus_parasanguinis	2.7341	Streptococcus_parasanguinis	13.0915
PWY-5083: NAD/NADH phosphorylation and dephosphorylation	NAD Metabolism	Escherichia_coli	19.3923	Escherichia_coli	15.7405	Escherichia_coli	19.7603	Escherichia_coli	22.8351
PWY-5097: L-lysine biosynthesis VI	Amino Acids Biosynthesis	Ruminococcus_sp_5_1_39BFAA	8.50834	Eubacterium_rectale	7.30692	Ruminococcus_sp_5_1_39BFAA	5.8144	Ruminococcus_sp_5_1_39BFAA	5.61805
PWY-5100: pyruvate fermentation to acetate and lactate II	Fermentation	Lachnospiraceae_bacterium_5_1_63FAA	4.62274	Lachnospiraceae_bacterium_5_1_63FAA	4.98807	Eubacterium_biforme	6.48122	Lachnospiraceae_bacterium_5_1_63FAA	5.10074
PWY-5101: L-isoleucine biosynthesis II	Amino Acids Biosynthesis	Methanobrevibacter_smithii	13.7982	Methanobrevibacter_smithii	8.20763	Methanobrevibacter_smithii	11.3854	Methanobrevibacter_smithii	4.31408
PWY-5103: L-isoleucine biosynthesis III	Amino Acids Biosynthesis	Faecalibacterium_prausnitzii	14.0526	Faecalibacterium_prausnitzii	16.0254	Faecalibacterium_prausnitzii	14.5581	Faecalibacterium_prausnitzii	10.8566
PWY-5104: L-isoleucine biosynthesis IV	Amino Acids Biosynthesis	Lachnospiraceae_bacterium_5_1_63FAA	6.35405	Lachnospiraceae_bacterium_5_1_63FAA	7.31485	Lachnospiraceae_bacterium_5_1_63FAA	5.1989	Lachnospiraceae_bacterium_5_1_63FAA	8.09513
PWY-5121: superpathway of geranylgeranyl diphosphate biosynthesis II (via MEP)	Polyprenyl Biosynthesis		NA		NA		NA		NA
PWY-5136: fatty acid &beta;-oxidation II (peroxisome)	Fatty Acid and Lipid Degradation		NA		NA		NA		NA
PWY-5138: unsaturated, even numbered fatty acid &beta;-oxidation	Fatty Acid and Lipid Degradation	Escherichia_coli	46.3832	Escherichia_coli	50.9053	Escherichia_coli	54.0779	Escherichia_coli	58.4402
PWY-5154: L-arginine biosynthesis III (via N-acetyl-L-citrulline)	Amino Acids Biosynthesis		NA		NA		NA		NA
PWY-5173: superpathway of acetyl-CoA biosynthesis	Acetyl CoA Biosynthesis	Escherichia_coli	28.2311	Escherichia_coli	29.3633	Escherichia_coli	28.9195	Escherichia_coli	28.8685
PWY-5177: glutaryl-CoA degradation	Carboxylates Degradation	Faecalibacterium_prausnitzii	43.7226	Faecalibacterium_prausnitzii	48.5563	Faecalibacterium_prausnitzii	42.4893	Faecalibacterium_prausnitzii	37.4467
PWY-5188: tetrapyrrole biosynthesis I (from glutamate)	Cofactor Biosynthesis		NA		NA		NA		NA
PWY-5189: tetrapyrrole biosynthesis II (from glycine)	Cofactor Biosynthesis		NA		NA		NA		NA
PWY-5198: factor 420 biosynthesis	Cofactor Biosynthesis	Methanobrevibacter_smithii	97.0937	Methanobrevibacter_smithii	96.7441	Methanobrevibacter_smithii	95.3662	Methanobrevibacter_smithii	95.0027
PWY-5345: superpathway of L-methionine biosynthesis (by sulfhydrylation)	Amino Acids Biosynthesis		NA		NA		NA		NA
PWY-5347: superpathway of L-methionine biosynthesis (transsulfuration)	Amino Acids Biosynthesis		NA		NA		NA		NA
PWY-5367: petroselinate biosynthesis	Fatty Acid and Lipid Biosynthesis	Eubacterium_rectale	40.3757	Eubacterium_rectale	45.4725	Eubacterium_rectale	40.0386	Eubacterium_rectale	34.1483
PWY-5384: sucrose degradation IV (sucrose phosphorylase)	Carbohydrates Degradation		NA		NA		NA		NA
PWY-5464: superpathway of cytosolic glycolysis (plants), pyruvate dehydrogenase and TCA cycle	Glycolysis		NA		NA		NA		NA
PWY-5484: glycolysis II (from fructose 6-phosphate)	Glycolysis		NA		NA		NA		NA
PWY-5505: L-glutamate and L-glutamine biosynthesis	Amino Acids Biosynthesis		NA		NA		NA		NA
PWY-561: superpathway of glyoxylate cycle and fatty acid degradation	Fatty Acid and Lipid Degradation	Escherichia_coli	5.03786	Escherichia_coli	5.41111	Escherichia_coli	0.0767226	Escherichia_coli	24.9564
PWY-5656: mannosylglycerate biosynthesis I	Organic solutes Biosynthesis		NA	Escherichia_coli	0.00990374		NA		NA
PWY-5659: GDP-mannose biosynthesis	Carbohydrates Biosynthesis	Faecalibacterium_prausnitzii	13.5987	Faecalibacterium_prausnitzii	11.7439	Faecalibacterium_prausnitzii	12.7606	Faecalibacterium_prausnitzii	9.0974
PWY-5667: CDP-diacylglycerol biosynthesis I	Fatty Acid and Lipid Biosynthesis	Faecalibacterium_prausnitzii	6.72138	Eubacterium_rectale	7.04929	Faecalibacterium_prausnitzii	6.2195	Faecalibacterium_prausnitzii	5.55725
PWY-5676: acetyl-CoA fermentation to butanoate II	Fermentation		NA		NA		NA		NA
PWY-5686: UMP biosynthesis	Nucleosides and Nucleotides Biosynthesis	Faecalibacterium_prausnitzii	5.75532	Eubacterium_rectale	6.4195	Faecalibacterium_prausnitzii	5.56892	Faecalibacterium_prausnitzii	4.7818
PWY-5690: TCA cycle II (plants and fungi)	TCA cycle		NA		NA		NA		NA
PWY-5692: allantoin degradation to glyoxylate II	AMINE DEG		NA		NA		NA		NA
PWY-5695: urate biosynthesis/inosine 5'-phosphate degradation	Polyamine Biosynthesis	Faecalibacterium_prausnitzii	7.81309	Faecalibacterium_prausnitzii	7.7519	Faecalibacterium_prausnitzii	7.63473	Faecalibacterium_prausnitzii	5.4143
PWY-5705: allantoin degradation to glyoxylate III	AMINE DEG	Escherichia_coli	35.0063	Escherichia_coli	29.7564	Escherichia_coli	0.448385	Escherichia_coli	62.5164
PWY-5723: Rubisco shunt	other	Escherichia_coli	1.18223	Escherichia_coli	2.08912	Escherichia_coli	2.54718	Escherichia_coli	2.38987
PWY-5791: 1,4-dihydroxy-2-naphthoate biosynthesis II (plants)	Quinone Biosynthesis		NA		NA		NA		NA
PWY-5837: 1,4-dihydroxy-2-naphthoate biosynthesis I	Quinone Biosynthesis	Escherichia_coli	11.0541	Escherichia_coli	7.67274	Escherichia_coli	13.8427	Escherichia_coli	18.8409
PWY-5838: superpathway of menaquinol-8 biosynthesis I	Quinone Biosynthesis	Escherichia_coli	10.4982	Escherichia_coli	7.64374	Escherichia_coli	14.0251	Escherichia_coli	0.201802
PWY-5840: superpathway of menaquinol-7 biosynthesis	Quinone Biosynthesis	Escherichia_coli	4.62062	Escherichia_coli	0.0293274	Escherichia_coli	8.03575	Escherichia_coli	14.2968
PWY-5845: superpathway of menaquinol-9 biosynthesis	Quinone Biosynthesis	Escherichia_coli	13.8494	Escherichia_coli	0.112175	Escherichia_coli	21.3235	Escherichia_coli	0.229088
PWY-5850: superpathway of menaquinol-6 biosynthesis I	Quinone Biosynthesis	Escherichia_coli	13.6839	Escherichia_coli	0.112175	Escherichia_coli	21.3235	Escherichia_coli	0.224574
PWY-5855: ubiquinol-7 biosynthesis (prokaryotic)	Quinone Biosynthesis		NA		NA		NA		NA
PWY-5856: ubiquinol-9 biosynthesis (prokaryotic)	Quinone Biosynthesis		NA		NA		NA		NA
PWY-5857: ubiquinol-10 biosynthesis (prokaryotic)	Quinone Biosynthesis		NA		NA		NA		NA
PWY-5860: superpathway of demethylmenaquinol-6 biosynthesis I	Quinone Biosynthesis	Escherichia_coli	17.1246	Escherichia_coli	0.145831	Escherichia_coli	26.4247	Escherichia_coli	0.257931
PWY-5861: superpathway of demethylmenaquinol-8 biosynthesis	Quinone Biosynthesis	Escherichia_coli	13.8929	Escherichia_coli	11.4021	Escherichia_coli	18.1699	Escherichia_coli	23.8267
PWY-5862: superpathway of demethylmenaquinol-9 biosynthesis	Quinone Biosynthesis	Escherichia_coli	17.3318	Escherichia_coli	0.145831	Escherichia_coli	26.4247	Escherichia_coli	0.263115
PWY-5863: superpathway of phylloquinol biosynthesis	Quinone Biosynthesis	Escherichia_coli	7.24829	Escherichia_coli	0.0408652	Escherichia_coli	11.8207	Escherichia_coli	0.168396
PWY-5896: superpathway of menaquinol-10 biosynthesis	Quinone Biosynthesis	Escherichia_coli	13.8494	Escherichia_coli	0.112175	Escherichia_coli	21.3235	Escherichia_coli	0.229088
PWY-5897: superpathway of menaquinol-11 biosynthesis	Quinone Biosynthesis	Escherichia_coli	4.83579	Escherichia_coli	2.97809	Escherichia_coli	7.19996	Escherichia_coli	12.5418
PWY-5898: superpathway of menaquinol-12 biosynthesis	Quinone Biosynthesis	Escherichia_coli	4.83579	Escherichia_coli	2.97809	Escherichia_coli	7.19996	Escherichia_coli	12.5418
PWY-5899: superpathway of menaquinol-13 biosynthesis	Quinone Biosynthesis	Escherichia_coli	4.83579	Escherichia_coli	2.97809	Escherichia_coli	7.19996	Escherichia_coli	12.5418
PWY-5910: superpathway of geranylgeranyldiphosphate biosynthesis I (via mevalonate)	Polyprenyl Biosynthesis		NA		NA		NA		NA
PWY-5913: TCA cycle VI (obligate autotrophs)	TCA cycle		NA		NA		NA		NA
PWY-5918: superpathay of heme biosynthesis from glutamate	Porphyrin Compounds Biosynthesis	Citrobacter_freundii	0.114848	Propionibacterium_freudenreichii	0.155963	Enterobacter_cloacae	0.000285595	Staphylococcus_carnosus	0.213026
PWY-5920: superpathway of heme biosynthesis from glycine	Porphyrin Compounds Biosynthesis	Propionibacterium_freudenreichii	0.256077	Propionibacterium_freudenreichii	0.00854194		NA	Saccharomyces_cerevisiae	1.18291
PWY-5941: glycogen degradation II (eukaryotic)	POLYSACCHARIDES DEG		NA		NA		NA		NA
PWY-5971: palmitate biosynthesis II (bacteria and plants)	Fatty Acid and Lipid Biosynthesis		NA		NA		NA		NA
PWY-5973: cis-vaccenate biosynthesis	Fatty Acid and Lipid Biosynthesis	Eubacterium_rectale	21.9765	Eubacterium_rectale	20.1665	Eubacterium_rectale	14.9076	Eubacterium_rectale	15.0793
PWY-5989: stearate biosynthesis II (bacteria and plants)	Fatty Acid and Lipid Biosynthesis		NA		NA		NA		NA
PWY-6113: superpathway of mycolate biosynthesis	Fatty Acid and Lipid Biosynthesis		NA		NA		NA		NA
PWY-6121: 5-aminoimidazole ribonucleotide biosynthesis I	Nucleosides and Nucleotides Biosynthesis	Ruminococcus_bromii	4.74028	Faecalibacterium_prausnitzii	4.13854	Ruminococcus_bromii	4.50921	Streptococcus_salivarius	2.92874
PWY-6122: 5-aminoimidazole ribonucleotide biosynthesis II	Nucleosides and Nucleotides Biosynthesis	Ruminococcus_bromii	4.61549	Bifidobacterium_adolescentis	4.05458	Ruminococcus_bromii	4.57007	Streptococcus_salivarius	3.03054
PWY-6123: inosine-5'-phosphate biosynthesis I	Nucleosides and Nucleotides Biosynthesis	Faecalibacterium_prausnitzii	14.1609	Faecalibacterium_prausnitzii	15.921	Faecalibacterium_prausnitzii	13.7672	Faecalibacterium_prausnitzii	10.5424
PWY-6124: inosine-5'-phosphate biosynthesis II	Nucleosides and Nucleotides Biosynthesis	Faecalibacterium_prausnitzii	17.1231	Faecalibacterium_prausnitzii	19.0298	Faecalibacterium_prausnitzii	16.0102	Faecalibacterium_prausnitzii	12.4516
PWY-6125: superpathway of guanosine nucleotides de novo biosynthesis II	Nucleosides and Nucleotides Biosynthesis	Streptococcus_thermophilus	3.40345	Bacteroides_vulgatus	7.99993	Bacteroides_vulgatus	6.97749	Bacteroides_vulgatus	7.13544
PWY-6126: superpathway of adenosine nucleotides de novo biosynthesis II	Nucleosides and Nucleotides Biosynthesis	Streptococcus_thermophilus	2.51482	Bacteroides_vulgatus	6.22323	Bacteroides_vulgatus	5.70024	Bacteroides_vulgatus	5.82135
PWY-6147: 6-hydroxymethyl-dihydropterin diphosphate biosynthesis I	Vitamin Biosynthesis	Collinsella_aerofaciens	25.6083	Collinsella_aerofaciens	21.6938	Collinsella_aerofaciens	21.3873	Collinsella_aerofaciens	17.1399
PWY-6151: S-adenosyl-L-methionine cycle I	Amino Acids Biosynthesis	Ruminococcus_sp_5_1_39BFAA	6.22224	Eubacterium_rectale	6.6831	Ruminococcus_bromii	5.32421	Eubacterium_rectale	4.51605
PWY-6163: chorismate biosynthesis from 3-dehydroquinate	Aromatic Compounds Biosynthesis	Eubacterium_rectale	6.71009	Eubacterium_rectale	7.96689	Eubacterium_rectale	6.16848	Eubacterium_rectale	5.48729
PWY-6167: flavin biosynthesis II (archaea)	Vitamin Biosynthesis		NA		NA		NA		NA
PWY-6168: flavin biosynthesis III (fungi)	Vitamin Biosynthesis		NA		NA		NA		NA
PWY-6174: mevalonate pathway II (archaea)	Cofactor Biosynthesis		NA		NA		NA		NA
PWY-621: sucrose degradation III (sucrose invertase)	Aromatic Compounds Degradation		NA		NA		NA		NA
PWY-6263: superpathway of menaquinol-8 biosynthesis II	Quinone Biosynthesis		NA		NA		NA		NA
PWY-6270: isoprene biosynthesis I	Secondary Metabolites Biosynthesis	Phascolarctobacterium_succinatutens	1.01592	Phascolarctobacterium_succinatutens	1.5386	Phascolarctobacterium_succinatutens	2.5637	Phascolarctobacterium_succinatutens	0.555291
PWY-6277: superpathway of 5-aminoimidazole ribonucleotide biosynthesis	Nucleosides and Nucleotides Biosynthesis	Ruminococcus_bromii	4.61549	Bifidobacterium_adolescentis	4.05458	Ruminococcus_bromii	4.57007	Streptococcus_salivarius	3.03054
PWY-6282: palmitoleate biosynthesis I (from (5Z)-dodec-5-enoate)	Fatty Acid and Lipid Biosynthesis		NA		NA		NA		NA
PWY-6284: superpathway of unsaturated fatty acids biosynthesis (E. coli)	Fatty Acid and Lipid Biosynthesis		NA		NA		NA		NA
PWY-6285: superpathway of fatty acids biosynthesis (E. coli)	Fatty Acid and Lipid Biosynthesis		NA		NA		NA		NA
PWY-6305: putrescine biosynthesis IV	Polyamine Biosynthesis	Ruminococcus_obeum	17.1314	Ruminococcus_obeum	13.721	Ruminococcus_obeum	13.3471	Ruminococcus_obeum	11.572
PWY-6317: galactose degradation I (Leloir pathway)	Carbohydrates Degradation		NA		NA		NA		NA
PWY-6353: purine nucleotides degradation II (aerobic)	Nucleosides and Nucleotides Degradation		NA		NA		NA		NA
PWY-6385: peptidoglycan biosynthesis III (mycobacteria)	Cell Structures Biosynthesis		NA		NA		NA		NA
PWY-6386: UDP-N-acetylmuramoyl-pentapeptide biosynthesis II (lysine-containing)	Cell Structures Biosynthesis		NA		NA		NA		NA
PWY-6387: UDP-N-acetylmuramoyl-pentapeptide biosynthesis I (meso-diaminopimelate containing)	Cell Structures Biosynthesis		NA		NA		NA		NA
PWY-6471: peptidoglycan biosynthesis IV (Enterococcus faecium)	Cell Structures Biosynthesis		NA		NA		NA		NA
PWY-6507: 4-deoxy-L-threo-hex-4-enopyranuronate degradation	Sugar Derivatives Degradation	Faecalibacterium_prausnitzii	50.8612	Faecalibacterium_prausnitzii	54.3131	Faecalibacterium_prausnitzii	50.3423	Faecalibacterium_prausnitzii	35.9124
PWY-6519: 8-amino-7-oxononanoate biosynthesis I	Vitamin Biosynthesis	Escherichia_coli	8.02839	Escherichia_coli	4.59739	Escherichia_coli	9.69069	Escherichia_coli	15.7885
PWY-6527: stachyose degradation	Carbohydrates Degradation	Dorea_longicatena	3.52023	Coprococcus_sp_ART55_1	3.07976	Coprococcus_sp_ART55_1	3.79214	Escherichia_coli	2.4811
PWY-6531: mannitol cycle	Sugar Derivatives Degradation	Escherichia_coli	0.00528078	Escherichia_coli	0.00480052	Escherichia_coli	0.00379054	Escherichia_coli	0.0144357
PWY-6545: pyrimidine deoxyribonucleotides de novo biosynthesis III	Nucleosides and Nucleotides Biosynthesis	Eggerthella_lenta	0.25648	Mitsuokella_multacida	0.228479	Mitsuokella_multacida	0.319107	Eggerthella_lenta	0.722677
PWY-6549: L-glutamine biosynthesis III	Amino Acids Biosynthesis		NA		NA		NA		NA
PWY-6588: pyruvate fermentation to acetone	Fermentation	Lachnospiraceae_bacterium_5_1_63FAA	17.0707	Lachnospiraceae_bacterium_5_1_63FAA	20.1505	Lachnospiraceae_bacterium_5_1_63FAA	14.6662	Lachnospiraceae_bacterium_5_1_63FAA	19.2023
PWY-6590: superpathway of Clostridium acetobutylicum acidogenic fermentation	Fermentation		NA		NA		NA		NA
PWY-6595: superpathway of guanosine nucleotides degradation (plants)	Nucleosides and Nucleotides Degradation		NA		NA		NA		NA
PWY-6606: guanosine nucleotides degradation II	Nucleosides and Nucleotides Degradation	Ruminococcus_obeum	6.93862	Ruminococcus_obeum	5.29223	Ruminococcus_obeum	5.54365	Ruminococcus_obeum	3.07074
PWY-6608: guanosine nucleotides degradation III	Nucleosides and Nucleotides Degradation	Ruminococcus_torques	10.2565	Ruminococcus_torques	9.29403	Ruminococcus_torques	8.27651	Escherichia_coli	9.59943
PWY-6609: adenine and adenosine salvage III	Nucleosides and Nucleotides Biosynthesis	Faecalibacterium_prausnitzii	12.4814	Faecalibacterium_prausnitzii	15.0125	Faecalibacterium_prausnitzii	12.8305	Faecalibacterium_prausnitzii	10.0925
PWY-6612: superpathway of tetrahydrofolate biosynthesis	Vitamin Biosynthesis	Escherichia_coli	1.466	Escherichia_coli	0.995359	Escherichia_coli	3.85937	Escherichia_coli	6.92563
PWY-6628: superpathway of L-phenylalanine biosynthesis	Amino Acids Biosynthesis	Escherichia_coli	2.28081	Escherichia_coli	2.33965	Escherichia_coli	4.04092	Escherichia_coli	5.56486
PWY-6629: superpathway of L-tryptophan biosynthesis	Amino Acids Biosynthesis	Escherichia_coli	9.62083	Escherichia_coli	6.96251	Escherichia_coli	0.105031	Escherichia_coli	16.7135
PWY-6630: superpathway of L-tyrosine biosynthesis	Amino Acids Biosynthesis	Escherichia_coli	3.27851	Escherichia_coli	3.30866	Escherichia_coli	4.89204	Escherichia_coli	7.86099
PWY-6690: cinnamate and 3-hydroxycinnamate degradation to 2-oxopent-4-enoate	Aromatic Compounds Degradation	Escherichia_coli	90.3865	Escherichia_coli	92.695	Escherichia_coli	88.632	Escherichia_coli	89.5774
PWY-6700: queuosine biosynthesis	Nucleosides and Nucleotides Biosynthesis	Eubacterium_hallii	2.97182	Prevotella_copri	6.20428	Prevotella_copri	4.13345	Bacteroides_vulgatus	4.45181
PWY-6703: preQ0 biosynthesis	Secondary Metabolites Biosynthesis	Eubacterium_hallii	5.4585	Bacteroides_vulgatus	4.62066	Bacteroides_uniformis	5.23837	Bacteroides_vulgatus	5.76444
PWY-6708: ubiquinol-8 biosynthesis (prokaryotic)	Quinone Biosynthesis		NA		NA		NA		NA
PWY-6731: starch degradation III	POLYSACCHARIDES DEG		NA		NA	Klebsiella_oxytoca	0.00901967	Klebsiella_oxytoca	0.00409301
PWY-6737: starch degradation V	POLYSACCHARIDES DEG	Eubacterium_rectale	7.46678	Eubacterium_rectale	8.54199	Eubacterium_rectale	6.60762	Eubacterium_rectale	5.98548
PWY-6803: phosphatidylcholine acyl editing	Fatty Acid and Lipid Biosynthesis	Escherichia_coli	53.4062	Escherichia_coli	51.1153	Escherichia_coli	52.3898	Escherichia_coli	60.9551
PWY-6823: molybdenum cofactor biosynthesis	Cofactor Biosynthesis	Escherichia_coli	74.9456	Escherichia_coli	69.4917	Escherichia_coli	85.3524	Escherichia_coli	79.3163
PWY-6859: all-trans-farnesol biosynthesis	other	Escherichia_coli	10.5666	Escherichia_coli	15.7506	Escherichia_coli	16.1824	Escherichia_coli	29.4734
PWY-6891: thiazole biosynthesis II (Bacillus)	Vitamin Biosynthesis		NA		NA		NA		NA
PWY-6892: thiazole biosynthesis I (E. coli)	Vitamin Biosynthesis		NA		NA		NA		NA
PWY-6895: superpathway of thiamin diphosphate biosynthesis II	Vitamin Biosynthesis		NA		NA		NA		NA
PWY-6897: thiamin salvage II	Vitamin Biosynthesis	Methanobrevibacter_smithii	5.53418	Methanobrevibacter_smithii	1.90649	Methanobrevibacter_smithii	2.50415	Escherichia_coli	5.08871
PWY-6901: superpathway of glucose and xylose degradation	Carbohydrates Degradation	Klebsiella_pneumoniae	0.0670727	Escherichia_coli	0.0559933	Klebsiella_pneumoniae	0.174686	Klebsiella_pneumoniae	0.594306
PWY-6936: seleno-amino acid biosynthesis	Amino Acids Biosynthesis	Dorea_longicatena	6.41558	Dorea_longicatena	6.43709	Eubacterium_biforme	5.44901	Escherichia_coli	5.11875
PWY-6969: TCA cycle V (2-oxoglutarate:ferredoxin oxidoreductase)	TCA cycle		NA		NA		NA		NA
PWY-7003: glycerol degradation to butanol	Secondary Metabolites Biosynthesis		NA		NA		NA		NA
PWY-7013: L-1,2-propanediol degradation	Alcohol Degradation	Escherichia_coli	33.3978	Escherichia_coli	41.0246	Escherichia_coli	37.1744	Escherichia_coli	36.4654
PWY-7111: pyruvate fermentation to isobutanol (engineered)	Secondary Metabolites Biosynthesis		NA		NA		NA		NA
PWY-7115: C4 photosynthetic carbon assimilation cycle, NAD-ME type	Photosynthesis		NA		NA		NA		NA
PWY-7117: C4 photosynthetic carbon assimilation cycle, PEPCK type	Photosynthesis	Pseudomonas_fragi	2.05e-05		NA		NA	Proteus_penneri	0.000144468
PWY-7184: pyrimidine deoxyribonucleotides de novo biosynthesis I	Nucleosides and Nucleotides Biosynthesis	Escherichia_coli	0.403525	Sutterella_wadsworthensis	0.466985	Escherichia_coli	1.8652	Escherichia_coli	2.48771
PWY-7187: pyrimidine deoxyribonucleotides de novo biosynthesis II	Nucleosides and Nucleotides Biosynthesis	Haemophilus_parainfluenzae	0.0435194	Haemophilus_parainfluenzae	0.075395	Klebsiella_pneumoniae	0.065413	Haemophilus_parainfluenzae	0.584082
PWY-7196: superpathway of pyrimidine ribonucleosides salvage	Nucleosides and Nucleotides Biosynthesis	Saccharomyces_cerevisiae	9.64e-06		NA		NA	Saccharomyces_cerevisiae	0.00154694
PWY-7197: pyrimidine deoxyribonucleotide phosphorylation	Nucleosides and Nucleotides Biosynthesis	Dialister_invisus	9.43232	Dialister_invisus	11.0147	Methanobrevibacter_smithii	4.96993	Dialister_invisus	8.99286
PWY-7198: pyrimidine deoxyribonucleotides de novo biosynthesis IV	Nucleosides and Nucleotides Biosynthesis	Escherichia_coli	0.908455	Escherichia_coli	0.513548	Escherichia_coli	1.67133	Haemophilus_parainfluenzae	3.079
PWY-7199: pyrimidine deoxyribonucleosides salvage	Nucleosides and Nucleotides Biosynthesis	Streptococcus_thermophilus	1.0821	Alistipes_finegoldii	0.764856	Escherichia_coli	2.17111	Escherichia_coli	3.8548
PWY-7204: pyridoxal 5'-phosphate salvage II (plants)	Vitamin Biosynthesis		NA		NA		NA		NA
PWY-7208: superpathway of pyrimidine nucleobases salvage	Nucleosides and Nucleotides Biosynthesis	Ruminococcus_torques	6.05992	Ruminococcus_torques	5.875	Ruminococcus_torques	5.6453	Streptococcus_salivarius	4.96761
PWY-7209: superpathway of pyrimidine ribonucleosides degradation	Nucleosides and Nucleotides Degradation		NA		NA		NA		NA
PWY-7210: pyrimidine deoxyribonucleotides biosynthesis from CTP	Nucleosides and Nucleotides Biosynthesis	Escherichia_coli	0.857337	Escherichia_coli	0.473116	Escherichia_coli	1.64878	Escherichia_coli	2.77791
PWY-7211: superpathway of pyrimidine deoxyribonucleotides de novo biosynthesis	Nucleosides and Nucleotides Biosynthesis	Escherichia_coli	0.000658716	Escherichia_coli	0.0223888	Escherichia_coli	0.00354364	Escherichia_coli	0.008657
PWY-7219: adenosine ribonucleotides de novo biosynthesis	Nucleosides and Nucleotides Biosynthesis	Eubacterium_rectale	6.18911	Eubacterium_rectale	7.5027	Eubacterium_rectale	5.90557	Eubacterium_rectale	5.28066
PWY-7220: adenosine deoxyribonucleotides de novo biosynthesis II	Nucleosides and Nucleotides Biosynthesis	Streptococcus_thermophilus	3.96513	Bacteroides_vulgatus	10.6117	Bacteroides_vulgatus	9.48141	Bacteroides_vulgatus	9.28726
PWY-7221: guanosine ribonucleotides de novo biosynthesis	Nucleosides and Nucleotides Biosynthesis	Ruminococcus_sp_5_1_39BFAA	6.19055	Eubacterium_rectale	6.1958	Ruminococcus_bromii	5.15106	Eubacterium_rectale	4.14429
PWY-7222: guanosine deoxyribonucleotides de novo biosynthesis II	Nucleosides and Nucleotides Biosynthesis	Streptococcus_thermophilus	3.96513	Bacteroides_vulgatus	10.6117	Bacteroides_vulgatus	9.48141	Bacteroides_vulgatus	9.28726
PWY-7228: superpathway of guanosine nucleotides de novo biosynthesis I	Nucleosides and Nucleotides Biosynthesis	Dialister_invisus	5.50663	Bacteroides_vulgatus	7.96666	Bacteroides_vulgatus	7.07116	Bacteroides_vulgatus	7.06808
PWY-7229: superpathway of adenosine nucleotides de novo biosynthesis I	Nucleosides and Nucleotides Biosynthesis	Streptococcus_thermophilus	2.83459	Bacteroides_vulgatus	5.23794	Bacteroides_vulgatus	4.85303	Bacteroides_vulgatus	4.95083
PWY-7234: inosine-5'-phosphate biosynthesis III	Nucleosides and Nucleotides Biosynthesis	Methanobrevibacter_smithii	7.56939	Methanobrevibacter_smithii	3.92474	Methanobrevibacter_smithii	6.28269	Escherichia_coli	2.99186
PWY-7235: superpathway of ubiquinol-6 biosynthesis (eukaryotic)	Quinone Biosynthesis		NA		NA		NA		NA
PWY-7237: myo-, chiro- and scillo-inositol degradation	Sugar Derivatives Degradation	Lachnospiraceae_bacterium_5_1_63FAA	15.5769	Lachnospiraceae_bacterium_5_1_63FAA	15.6462	Dorea_longicatena	10.7341	Lachnospiraceae_bacterium_5_1_63FAA	14.0007
PWY-724: superpathway of L-lysine, L-threonine and L-methionine biosynthesis II	Amino Acids Biosynthesis	Faecalibacterium_prausnitzii	5.87691	Faecalibacterium_prausnitzii	6.23028	Faecalibacterium_prausnitzii	5.82165	Faecalibacterium_prausnitzii	4.50252
PWY-7242: D-fructuronate degradation	Sugar Derivatives Degradation	Faecalibacterium_prausnitzii	51.9221	Faecalibacterium_prausnitzii	52.9297	Faecalibacterium_prausnitzii	47.4408	Faecalibacterium_prausnitzii	34.8309
PWY-7254: TCA cycle VII (acetate-producers)	TCA cycle		NA		NA		NA		NA
PWY-7269: NAD/NADP-NADH/NADPH mitochondrial interconversion (yeast)	NAD Metabolism		NA		NA		NA		NA
PWY-7279: aerobic respiration II (cytochrome c) (yeast)	Respiration		NA		NA		NA		NA
PWY-7282: 4-amino-2-methyl-5-phosphomethylpyrimidine biosynthesis (yeast)	Vitamin Biosynthesis		NA		NA		NA		NA
PWY-7286: 7-(3-amino-3-carboxypropyl)-wyosine biosynthesis	Nucleosides and Nucleotides Biosynthesis		NA		NA		NA		NA
PWY-7315: dTDP-N-acetylthomosamine biosynthesis	Carbohydrates Biosynthesis	Escherichia_coli	39.4562	Escherichia_coli	37.9644	Escherichia_coli	49.018	Escherichia_coli	46.8204
PWY-7323: superpathway of GDP-mannose-derived O-antigen building blocks biosynthesis	Carbohydrates Biosynthesis	Bacteroides_ovatus	11.1591	Bacteroides_ovatus	14.794	Bacteroides_ovatus	11.2649	Bacteroides_ovatus	12.2415
PWY-7328: superpathway of UDP-glucose-derived O-antigen building blocks biosynthesis	Carbohydrates Biosynthesis	Escherichia_coli	0.00421897	Escherichia_coli	0.00310703	Escherichia_coli	0.00241464	Escherichia_coli	0.00563478
PWY-7357: thiamin formation from pyrithiamine and oxythiamine (yeast)	Vitamin Biosynthesis		NA		NA		NA		NA
PWY-7371: 1,4-dihydroxy-6-naphthoate biosynthesis II	Quinone Biosynthesis	Alistipes_finegoldii	18.1544	Alistipes_finegoldii	21.4427	Desulfovibrio_piger	25.2257	Alistipes_finegoldii	18.1789
PWY-7383: anaerobic energy metabolism (invertebrates, cytosol)	Fermentation		NA		NA		NA		NA
PWY-7388: octanoyl-[acyl-carrier protein] biosynthesis (mitochondria, yeast)	Fatty Acid and Lipid Biosynthesis	Escherichia_coli	8.39229	Escherichia_coli	4.53112	Escherichia_coli	9.01286	Escherichia_coli	12.693
PWY-7391: isoprene biosynthesis II (engineered)	Secondary Metabolites Biosynthesis		NA		NA		NA		NA
PWY-7392: taxadiene biosynthesis (engineered)	Secondary Metabolites Biosynthesis		NA		NA		NA		NA
PWY-7400: L-arginine biosynthesis IV (archaebacteria)	Amino Acids Biosynthesis		NA		NA		NA		NA
PWY-7409: phospholipid remodeling (phosphatidylethanolamine, yeast)	Fatty Acid and Lipid Biosynthesis		NA		NA		NA		NA
PWY-7446: sulfoglycolysis	Sugar Derivatives Degradation	Escherichia_coli	95.3549	Escherichia_coli	94.7619	Escherichia_coli	98.1913	Escherichia_coli	97.7904
PWY-7456: mannan degradation	POLYSACCHARIDES DEG	Coprococcus_sp_ART55_1	7.83811	Coprococcus_sp_ART55_1	9.03777	Coprococcus_sp_ART55_1	9.65573	Coprococcus_sp_ART55_1	3.05477
PWY-7539: 6-hydroxymethyl-dihydropterin diphosphate biosynthesis III (Chlamydia)	Vitamin Biosynthesis		NA		NA		NA		NA
PWY-7560: methylerythritol phosphate pathway II	Secondary Metabolites Biosynthesis	Phascolarctobacterium_succinatutens	1.12811	Phascolarctobacterium_succinatutens	1.74139	Phascolarctobacterium_succinatutens	2.88218	Phascolarctobacterium_succinatutens	0.618301
PWY-7663: gondoate biosynthesis (anaerobic)	Fatty Acid and Lipid Biosynthesis		NA		NA		NA		NA
PWY-7664: oleate biosynthesis IV (anaerobic)	Fatty Acid and Lipid Biosynthesis		NA		NA		NA		NA
PWY-821: superpathway of sulfur amino acid biosynthesis (Saccharomyces cerevisiae)	Amino Acids Biosynthesis		NA		NA		NA		NA
PWY-841: superpathway of purine nucleotides de novo biosynthesis I	Nucleosides and Nucleotides Biosynthesis	Escherichia_coli	0.233857	Escherichia_coli	0.146525	Escherichia_coli	1.26812	Escherichia_coli	1.91745
PWY-922: mevalonate pathway I	Secondary Metabolites Biosynthesis	Lactococcus_lactis	4.26898	Lactococcus_lactis	7.16911	Lactococcus_lactis	1.28706	Lactococcus_lactis	3.93244
PWY0-1061: superpathway of L-alanine biosynthesis	Amino Acids Biosynthesis	Escherichia_coli	4.31275	Escherichia_coli	4.71433	Escherichia_coli	6.0639	Escherichia_coli	8.91569
PWY0-1241: ADP-L-glycero-&beta;-D-manno-heptose biosynthesis	Carbohydrates Biosynthesis	Escherichia_coli	40.955	Escherichia_coli	33.0754	Escherichia_coli	43.7558	Escherichia_coli	49.3938
PWY0-1261: anhydromuropeptides recycling	Sugar Derivatives Degradation	Escherichia_coli	6.03771	Escherichia_coli	2.90807	Escherichia_coli	7.88707	Escherichia_coli	11.2253
PWY0-1277: 3-phenylpropanoate and 3-(3-hydroxyphenyl)propanoate degradation	Aromatic Compounds Degradation		NA		NA		NA		NA
PWY0-1296: purine ribonucleosides degradation	Nucleosides and Nucleotides Degradation	Ruminococcus_sp_5_1_39BFAA	8.85302	Faecalibacterium_prausnitzii	10.0789	Faecalibacterium_prausnitzii	8.43912	Faecalibacterium_prausnitzii	6.97328
PWY0-1297: superpathway of purine deoxyribonucleosides degradation	Nucleosides and Nucleotides Degradation	Ruminococcus_torques	16.4692	Ruminococcus_torques	18.9429	Ruminococcus_torques	15.4492	Ruminococcus_torques	6.83804
PWY0-1298: superpathway of pyrimidine deoxyribonucleosides degradation	Nucleosides and Nucleotides Degradation	Lachnospiraceae_bacterium_5_1_63FAA	14.4423	Lachnospiraceae_bacterium_5_1_63FAA	14.8491	Lachnospiraceae_bacterium_5_1_63FAA	11.4855	Lachnospiraceae_bacterium_5_1_63FAA	11.6158
PWY0-1319: CDP-diacylglycerol biosynthesis II	Fatty Acid and Lipid Biosynthesis	Faecalibacterium_prausnitzii	6.72133	Eubacterium_rectale	7.04927	Faecalibacterium_prausnitzii	6.21938	Faecalibacterium_prausnitzii	5.55716
PWY0-1338: polymyxin resistance	Cell Structures Biosynthesis	Escherichia_coli	95.4624	Escherichia_coli	98.1645	Escherichia_coli	94.2076	Escherichia_coli	95.1046
PWY0-1415: superpathway of heme biosynthesis from uroporphyrinogen-III	Porphyrin Compounds Biosynthesis		NA		NA	Providencia_rettgeri	0.00406659	Aeromonas_veronii	0.00108347
PWY0-1479: tRNA processing	Nucleosides and Nucleotides Biosynthesis	Sutterella_wadsworthensis	5.11156	Sutterella_wadsworthensis	8.70432	Sutterella_wadsworthensis	6.81151	Burkholderiales_bacterium_1_1_47	6.67003
PWY0-1533: methylphosphonate degradation I	Inorganic Nutrients Metabolism	Escherichia_coli	98.6412	Escherichia_coli	0.986302	Escherichia_coli	98.7572	Escherichia_coli	0.986536
PWY0-1586: peptidoglycan maturation (meso-diaminopimelate containing)	Cell Structures Biosynthesis		NA		NA		NA		NA
PWY0-162: superpathway of pyrimidine ribonucleotides de novo biosynthesis	Nucleosides and Nucleotides Biosynthesis	Escherichia_coli	0.269144	Megamonas_rupellensis	0.178197	Escherichia_coli	1.30656	Escherichia_coli	2.40864
PWY0-166: superpathway of pyrimidine deoxyribonucleotides de novo biosynthesis (E. coli)	Nucleosides and Nucleotides Biosynthesis		NA		NA		NA		NA
PWY0-41: allantoin degradation IV (anaerobic)	AMINE DEG		NA		NA		NA		NA
PWY0-781: aspartate superpathway	Amino Acids Biosynthesis		NA		NA		NA		NA
PWY0-845: superpathway of pyridoxal 5'-phosphate biosynthesis and salvage	Vitamin Biosynthesis	Bacteroides_uniformis	9.98409	Bacteroides_uniformis	12.6218	Bacteroides_uniformis	15.4823	Bacteroides_uniformis	11.8283
PWY0-862: (5Z)-dodec-5-enoate biosynthesis	Fatty Acid and Lipid Biosynthesis		NA		NA		NA		NA
PWY490-3: nitrate reduction VI (assimilatory)	Inorganic Nutrients Metabolism		NA		NA		NA		NA
PWY4FS-7: phosphatidylglycerol biosynthesis I (plastidic)	Fatty Acid and Lipid Biosynthesis		NA		NA		NA		NA
PWY4FS-8: phosphatidylglycerol biosynthesis II (non-plastidic)	Fatty Acid and Lipid Biosynthesis		NA		NA		NA		NA
PWY4LZ-257: superpathway of fermentation (Chlamydomonas reinhardtii)	Fermentation		NA		NA		NA		NA
PWY66-389: phytol degradation	Alcohol Degradation	Saccharomyces_cerevisiae	3.8008		NA		NA	Saccharomyces_cerevisiae	6.36057
PWY66-398: TCA cycle III (animals)	TCA cycle		NA		NA		NA		NA
PWY66-399: gluconeogenesis III	Carbohydrates Biosynthesis		NA		NA		NA		NA
PWY66-400: glycolysis VI (metazoan)	Glycolysis		NA		NA		NA		NA
PWY66-409: superpathway of purine nucleotide salvage	Nucleosides and Nucleotides Biosynthesis	Streptococcus_thermophilus	2.95898	Streptococcus_thermophilus	0.97718	Escherichia_coli	1.49002	Streptococcus_thermophilus	2.611
PWY66-422: D-galactose degradation V (Leloir pathway)	Carbohydrates Degradation		NA		NA		NA		NA
PWYG-321: mycolate biosynthesis	Fatty Acid and Lipid Biosynthesis		NA		NA		NA		NA
PYRIDNUCSAL-PWY: NAD salvage pathway I	NAD Metabolism	Escherichia_coli	1.30366	Escherichia_coli	0.662955	Escherichia_coli	4.17069	Escherichia_coli	7.28068
PYRIDNUCSYN-PWY: NAD biosynthesis I (from aspartate)	NAD Metabolism		NA		NA		NA		NA
PYRIDOXSYN-PWY: pyridoxal 5'-phosphate biosynthesis I	Vitamin Biosynthesis	Bacteroides_uniformis	13.56	Bacteroides_uniformis	16.0799	Bacteroides_uniformis	18.4106	Bacteroides_uniformis	14.4882
REDCITCYC: TCA cycle VIII (helicobacter)	TCA cycle		NA		NA		NA		NA
RHAMCAT-PWY: L-rhamnose degradation I	Carbohydrates Degradation	Ruminococcus_torques	11.3814	Ruminococcus_torques	9.11261	Faecalibacterium_prausnitzii	8.77283	Escherichia_coli	7.31293
RIBOSYN2-PWY: flavin biosynthesis I (bacteria and plants)	Vitamin Biosynthesis		NA		NA		NA		NA
RUMP-PWY: formaldehyde oxidation I	C1 Compounds Utilization and Assimilation		NA		NA		NA		NA
SALVADEHYPOX-PWY: adenosine nucleotides degradation II	Nucleosides and Nucleotides Degradation	Ruminococcus_torques	11.8165	Ruminococcus_torques	11.151	Ruminococcus_torques	9.86481	Escherichia_coli	9.97123
SER-GLYSYN-PWY: superpathway of L-serine and glycine biosynthesis I	Amino Acids Biosynthesis	Ruminococcus_bromii	13.6257	Ruminococcus_bromii	12.0169	Ruminococcus_bromii	13.9956	Ruminococcus_bromii	7.63053
SO4ASSIM-PWY: sulfate reduction I (assimilatory)	Inorganic Nutrients Metabolism		NA		NA		NA		NA
SULFATE-CYS-PWY: superpathway of sulfate assimilation and cysteine biosynthesis	Amino Acids Biosynthesis	Escherichia_coli	2.6681	Escherichia_coli	1.71587	Escherichia_coli	4.32514	Escherichia_coli	9.15518
TCA-GLYOX-BYPASS: superpathway of glyoxylate bypass and TCA	Glycolysis	Escherichia_coli	20.594	Escherichia_coli	19.8717	Escherichia_coli	24.2011	Escherichia_coli	31.9605
TCA: TCA cycle I (prokaryotic)	Glycolysis		NA		NA		NA		NA
TEICHOICACID-PWY: teichoic acid (poly-glycerol) biosynthesis	Cell Structures Biosynthesis		NA		NA		NA		NA
THISYN-PWY: superpathway of thiamin diphosphate biosynthesis I	Vitamin Biosynthesis	Escherichia_sp_TW11588	0.0236757	Shigella_flexneri	2.97e-05	Shigella_sonnei	0.00027369		NA
THISYNARA-PWY: superpathway of thiamin diphosphate biosynthesis III (eukaryotes)	Vitamin Biosynthesis		NA		NA		NA		NA
THRESYN-PWY: superpathway of L-threonine biosynthesis	Amino Acids Biosynthesis	Faecalibacterium_prausnitzii	9.88559	Faecalibacterium_prausnitzii	10.8479	Faecalibacterium_prausnitzii	10.5397	Faecalibacterium_prausnitzii	7.99929
TRNA-CHARGING-PWY: tRNA charging	Aminoacyl tRNAs Charging		NA		NA		NA	Enterocytozoon_bieneusi	0.00452485
TRPSYN-PWY: L-tryptophan biosynthesis	Amino Acids Biosynthesis	Ruminococcus_torques	3.59548	Ruminococcus_torques	3.30134	Coprococcus_sp_ART55_1	3.36918	Escherichia_coli	3.01951
UBISYN-PWY: superpathway of ubiquinol-8 biosynthesis (prokaryotic)	Quinone Biosynthesis		NA		NA		NA		NA
UDPNAGSYN-PWY: UDP-N-acetyl-D-glucosamine biosynthesis I	Cell Structures Biosynthesis	Bifidobacterium_adolescentis	14.6632	Bifidobacterium_adolescentis	16.8181	Bifidobacterium_adolescentis	8.91609	Bifidobacterium_adolescentis	9.53874
UNINTEGRATED:UNINTEGRATED	UNINTEGRATED		NA		NA		NA		NA
UNMAPPED:UNMAPPED	UNMAPPED		NA		NA		NA		NA
URDEGR-PWY: superpathway of allantoin degradation in plants	AMINE DEG		NA		NA		NA		NA
VALSYN-PWY: L-valine biosynthesis	Amino Acids Biosynthesis	Faecalibacterium_prausnitzii	9.62984	Faecalibacterium_prausnitzii	10.3091	Faecalibacterium_prausnitzii	9.04732	Faecalibacterium_prausnitzii	7.35759
