# Supplementary material for: Gut microbial co-abundance networks show specificity in inflammatory bowel disease and obesity
Source: Nat Commun. 2020 Aug 11;11:4018. doi: 10.1038/s41467-020-17840-y (PMC7419557; doi:10.1038/s41467-020-17840-y)
Supplement: Supplementary file 15 — Supplementary Data 12 [file 41467_2020_17840_MOESM15_ESM.xlsx]

## Sheet: TableS11.17202 correlations bet
Supplementary Data 12: Correlation between species and pathway abundance
Pathway	Species	Species-pathway correlation in LLD			Species-pathway correlation in 500FG			Species-pathway correlation in 300OB			Species-pathway correlation in IBD			Heterogeneity		Cohort specificity	Species-pathway correlation in HMP
		lld_cor	lld_p	lld_fdr	fg_cor	fg_p	fg_fdr	ob_cor	ob_p	ob_fdr	ibd_cor	ibd_p	ibd_fdr	hetero_p	hetero_fdr	cohort	hmp_cor	hmp_p	hetero_p_ibd_hmp
PWY-7279: aerobic respiration II (cytochrome c) (yeast)_with_k__Bacteria.p__Firmicutes.c__Bacilli.o__Lactobacillales.f__Streptococcaceae.g__Lactococcus.s__Lactococcus_lactis	PWY-7279: aerobic respiration II (cytochrome c) (yeast)	k__Bacteria.p__Firmicutes.c__Bacilli.o__Lactobacillales.f__Streptococcaceae.g__Lactococcus.s__Lactococcus_lactis	0.0446702	0.750171	53	-1	0.000396825	7	-0.3	0.683333	5	0.0190985	0.914823	34	0	0	14	NA	NA
PWY-6892: thiazole biosynthesis I (E. coli)_with_k__Bacteria.p__Proteobacteria.c__Gammaproteobacteria.o__Enterobacteriales.f__Enterobacteriaceae.g__Escherichia.s__Escherichia_coli	PWY-6892: thiazole biosynthesis I (E. coli)	k__Bacteria.p__Proteobacteria.c__Gammaproteobacteria.o__Enterobacteriales.f__Enterobacteriaceae.g__Escherichia.s__Escherichia_coli	0.613436	0	559	0.460176	0	229	0.726127	0	153	0.871911	0	278	1.14618e-22	0	14	0.871977	10
NAD-BIOSYNTHESIS-II: NAD salvage pathway II_with_k__Bacteria.p__Firmicutes.c__Bacilli.o__Lactobacillales.f__Streptococcaceae.g__Streptococcus.s__Streptococcus_parasanguinis	NAD-BIOSYNTHESIS-II: NAD salvage pathway II	k__Bacteria.p__Firmicutes.c__Bacilli.o__Lactobacillales.f__Streptococcaceae.g__Streptococcus.s__Streptococcus_parasanguinis	0.244073	6.89691e-14	922	0.241031	3.1178e-06	368	0.383218	1.30621e-09	238	0.67008	0	418	2.11375e-21	0	15	0.292308	3
ARGSYNBSUB-PWY: L-arginine biosynthesis II (acetyl cycle)_with_k__Bacteria.p__Actinobacteria.c__Actinobacteria.o__Bifidobacteriales.f__Bifidobacteriaceae.g__Bifidobacterium.s__Bifidobacterium_longum	ARGSYNBSUB-PWY: L-arginine biosynthesis II (acetyl cycle)	k__Bacteria.p__Actinobacteria.c__Actinobacteria.o__Bifidobacteriales.f__Bifidobacteriaceae.g__Bifidobacterium.s__Bifidobacterium_longum	0.47129	0	1036	0.645217	0	436	0.153892	0.0155615	247	0.176886	0.000497684	385	8.90732e-21	0	13	0.112714	1
PWY-5101: L-isoleucine biosynthesis II_with_k__Bacteria.p__Bacteroidetes.c__Bacteroidia.o__Bacteroidales.f__Bacteroidaceae.g__Bacteroides.s__Bacteroides_uniformis	PWY-5101: L-isoleucine biosynthesis II	k__Bacteria.p__Bacteroidetes.c__Bacteroidia.o__Bacteroidales.f__Bacteroidaceae.g__Bacteroides.s__Bacteroides_uniformis	0.0681513	0.026445	1061	0.45177	0	438	0.435386	0	290	0.434532	0	346	6.79522e-19	0	11	0.499081	0
GLUTORN-PWY: L-ornithine biosynthesis_with_k__Bacteria.p__Actinobacteria.c__Actinobacteria.o__Bifidobacteriales.f__Bifidobacteriaceae.g__Bifidobacterium.s__Bifidobacterium_longum	GLUTORN-PWY: L-ornithine biosynthesis	k__Bacteria.p__Actinobacteria.c__Actinobacteria.o__Bifidobacteriales.f__Bifidobacteriaceae.g__Bifidobacterium.s__Bifidobacterium_longum	0.450061	0	1036	0.617523	0	436	0.11456	0.0723176	247	0.185629	0.000251082	386	1.33113e-18	0	14	0.15373	0
PWY-2942: L-lysine biosynthesis III_with_k__Bacteria.p__Bacteroidetes.c__Bacteroidia.o__Bacteroidales.f__Prevotellaceae.g__Prevotella.s__Prevotella_copri	PWY-2942: L-lysine biosynthesis III	k__Bacteria.p__Bacteroidetes.c__Bacteroidia.o__Bacteroidales.f__Prevotellaceae.g__Prevotella.s__Prevotella_copri	0.0169345	0.732021	411	0.616157	0	245	0.453011	7.00195e-08	132	0.390385	0.00141158	65	2.85208e-17	0	7	0.454545	0
ARGSYN-PWY: L-arginine biosynthesis I (via L-ornithine)_with_k__Bacteria.p__Actinobacteria.c__Actinobacteria.o__Bifidobacteriales.f__Bifidobacteriaceae.g__Bifidobacterium.s__Bifidobacterium_longum	ARGSYN-PWY: L-arginine biosynthesis I (via L-ornithine)	k__Bacteria.p__Actinobacteria.c__Actinobacteria.o__Bifidobacteriales.f__Bifidobacteriaceae.g__Bifidobacterium.s__Bifidobacterium_longum	0.458753	0	1036	0.617764	0	436	0.129489	0.0420799	247	0.232343	4.21958e-06	386	1.7976e-16	0	26	0.138176	0
PWY-7315: dTDP-N-acetylthomosamine biosynthesis_with_k__Bacteria.p__Proteobacteria.c__Gammaproteobacteria.o__Enterobacteriales.f__Enterobacteriaceae.g__Escherichia.s__Escherichia_coli	PWY-7315: dTDP-N-acetylthomosamine biosynthesis	k__Bacteria.p__Proteobacteria.c__Gammaproteobacteria.o__Enterobacteriales.f__Enterobacteriaceae.g__Escherichia.s__Escherichia_coli	0.740097	0	450	0.7763	0	183	0.911072	0	113	0.912857	0	263	2.82646e-16	0	13	0.76498	8
PWY-1269: CMP-3-deoxy-D-manno-octulosonate biosynthesis I_with_k__Bacteria.p__Verrucomicrobia.c__Verrucomicrobiae.o__Verrucomicrobiales.f__Verrucomicrobiaceae.g__Akkermansia.s__Akkermansia_muciniphila	PWY-1269: CMP-3-deoxy-D-manno-octulosonate biosynthesis I	k__Bacteria.p__Verrucomicrobia.c__Verrucomicrobiae.o__Verrucomicrobiales.f__Verrucomicrobiaceae.g__Akkermansia.s__Akkermansia_muciniphila	0.73404	0	751	0.4706	0	262	0.379564	3.53749e-08	201	0.445068	2.91012e-08	145	3.2504e-16	0	14	0.29913	0
PWY-7400: L-arginine biosynthesis IV (archaebacteria)_with_k__Bacteria.p__Actinobacteria.c__Actinobacteria.o__Bifidobacteriales.f__Bifidobacteriaceae.g__Bifidobacterium.s__Bifidobacterium_longum	PWY-7400: L-arginine biosynthesis IV (archaebacteria)	k__Bacteria.p__Actinobacteria.c__Actinobacteria.o__Bifidobacteriales.f__Bifidobacteriaceae.g__Bifidobacterium.s__Bifidobacterium_longum	0.459204	0	1036	0.617068	0	436	0.135705	0.03309	247	0.240194	1.94306e-06	386	6.33927e-16	0	17	0.125642	0
NAD-BIOSYNTHESIS-II: NAD salvage pathway II_with_k__Bacteria.p__Firmicutes.c__Bacilli.o__Lactobacillales.f__Streptococcaceae.g__Streptococcus.s__Streptococcus_salivarius	NAD-BIOSYNTHESIS-II: NAD salvage pathway II	k__Bacteria.p__Firmicutes.c__Bacilli.o__Lactobacillales.f__Streptococcaceae.g__Streptococcus.s__Streptococcus_salivarius	0.251406	2.14281e-16	1043	0.291892	1.2912e-09	420	0.35971	2.62625e-09	262	0.621796	0	455	9.28831e-16	0	16	-0.110294	4
PWY-922: mevalonate pathway I_with_k__Bacteria.p__Firmicutes.c__Bacilli.o__Lactobacillales.f__Streptococcaceae.g__Streptococcus.s__Streptococcus_parasanguinis	PWY-922: mevalonate pathway I	k__Bacteria.p__Firmicutes.c__Bacilli.o__Lactobacillales.f__Streptococcaceae.g__Streptococcus.s__Streptococcus_parasanguinis	0.587565	0	719	0.500866	0	236	0.676777	0	188	0.827149	0	325	1.66069e-15	0	13	NA	13
PWY-6897: thiamin salvage II_with_k__Archaea.p__Euryarchaeota.c__Methanobacteria.o__Methanobacteriales.f__Methanobacteriaceae.g__Methanobrevibacter.s__Methanobrevibacter_smithii	PWY-6897: thiamin salvage II	k__Archaea.p__Euryarchaeota.c__Methanobacteria.o__Methanobacteriales.f__Methanobacteriaceae.g__Methanobrevibacter.s__Methanobrevibacter_smithii	0.278116	9.99746e-12	583	-0.257102	0.00110673	159	-0.320276	3.58005e-05	162	0.159408	0.190323	69	3.7514e-15	0	13	NA	0
PWY-7282: 4-amino-2-methyl-5-phosphomethylpyrimidine biosynthesis (yeast)_with_k__Bacteria.p__Verrucomicrobia.c__Verrucomicrobiae.o__Verrucomicrobiales.f__Verrucomicrobiaceae.g__Akkermansia.s__Akkermansia_muciniphila	PWY-7282: 4-amino-2-methyl-5-phosphomethylpyrimidine biosynthesis (yeast)	k__Bacteria.p__Verrucomicrobia.c__Verrucomicrobiae.o__Verrucomicrobiales.f__Verrucomicrobiaceae.g__Akkermansia.s__Akkermansia_muciniphila	0.65081	0	751	0.341032	1.82496e-08	262	0.321547	3.67607e-06	201	0.265793	0.00127709	145	1.46463e-14	0	10	0.233913	0
PWY-5154: L-arginine biosynthesis III (via N-acetyl-L-citrulline)_with_k__Bacteria.p__Actinobacteria.c__Actinobacteria.o__Bifidobacteriales.f__Bifidobacteriaceae.g__Bifidobacterium.s__Bifidobacterium_longum	PWY-5154: L-arginine biosynthesis III (via N-acetyl-L-citrulline)	k__Bacteria.p__Actinobacteria.c__Actinobacteria.o__Bifidobacteriales.f__Bifidobacteriaceae.g__Bifidobacterium.s__Bifidobacterium_longum	0.0675682	0.02975	1035	0.45473	0	436	0.253612	5.85044e-05	247	0.0152021	0.765814	386	2.47008e-14	0	16	0.14029	0
POLYISOPRENSYN-PWY: polyisoprenoid biosynthesis (E. coli)_with_k__Bacteria.p__Proteobacteria.c__Gammaproteobacteria.o__Enterobacteriales.f__Enterobacteriaceae.g__Escherichia.s__Escherichia_coli	POLYISOPRENSYN-PWY: polyisoprenoid biosynthesis (E. coli)	k__Bacteria.p__Proteobacteria.c__Gammaproteobacteria.o__Enterobacteriales.f__Enterobacteriaceae.g__Escherichia.s__Escherichia_coli	0.616042	0	462	0.486884	1.90904e-13	183	0.80759	0	128	0.830122	0	261	5.52884e-14	0	11	0.877769	13
PWY66-399: gluconeogenesis III_with_k__Bacteria.p__Proteobacteria.c__Gammaproteobacteria.o__Enterobacteriales.f__Enterobacteriaceae.g__Escherichia.s__Escherichia_coli	PWY66-399: gluconeogenesis III	k__Bacteria.p__Proteobacteria.c__Gammaproteobacteria.o__Enterobacteriales.f__Enterobacteriaceae.g__Escherichia.s__Escherichia_coli	0.352269	0	628	0.310563	3.5146e-07	261	0.279079	0.000286125	166	-0.192148	0.00128178	279	6.99624e-14	0	14	-0.0757974	7
PWY-6549: L-glutamine biosynthesis III_with_k__Bacteria.p__Firmicutes.c__Clostridia.o__Clostridiales.f__Peptostreptococcaceae.g__Peptostreptococcaceae_noname.s__Clostridium_bartlettii	PWY-6549: L-glutamine biosynthesis III	k__Bacteria.p__Firmicutes.c__Clostridia.o__Clostridiales.f__Peptostreptococcaceae.g__Peptostreptococcaceae_noname.s__Clostridium_bartlettii	0.56764	0	749	0.251351	1.0861e-05	301	0.386445	2.65085e-07	169	0.144249	0.0195644	262	1.02313e-13	0	16	0.5	15
UNMAPPED_with_k__Bacteria.p__Bacteroidetes.c__Bacteroidia.o__Bacteroidales.f__Bacteroidaceae.g__Bacteroides.s__Bacteroides_vulgatus	UNMAPPED	k__Bacteria.p__Bacteroidetes.c__Bacteroidia.o__Bacteroidales.f__Bacteroidaceae.g__Bacteroides.s__Bacteroides_vulgatus	0.147866	5.01144e-06	947	-0.237637	8.26123e-07	423	-0.225876	0.000155517	277	-0.12798	0.0195329	333	1.16763e-13	0	16	-0.337493	0
PWY-6545: pyrimidine deoxyribonucleotides de novo biosynthesis III_with_k__Bacteria.p__Proteobacteria.c__Gammaproteobacteria.o__Enterobacteriales.f__Enterobacteriaceae.g__Escherichia.s__Escherichia_coli	PWY-6545: pyrimidine deoxyribonucleotides de novo biosynthesis III	k__Bacteria.p__Proteobacteria.c__Gammaproteobacteria.o__Enterobacteriales.f__Enterobacteriaceae.g__Escherichia.s__Escherichia_coli	0.137469	0.000540549	631	0.202435	0.000960413	264	-0.143853	0.0645001	166	-0.335708	2.73426e-09	302	1.48683e-13	0	9	-0.511687	1
ARGININE-SYN4-PWY: L-ornithine de novo biosynthesis_with_k__Bacteria.p__Bacteroidetes.c__Bacteroidia.o__Bacteroidales.f__Prevotellaceae.g__Prevotella.s__Prevotella_copri	ARGININE-SYN4-PWY: L-ornithine de novo biosynthesis	k__Bacteria.p__Bacteroidetes.c__Bacteroidia.o__Bacteroidales.f__Prevotellaceae.g__Prevotella.s__Prevotella_copri	0.182954	0.000277123	392	-0.416461	1.82895e-11	243	-0.148231	0.0898365	132	0.157664	0.220414	62	1.74495e-13	0	9	-0.966667	2
PWY-922: mevalonate pathway I_with_k__Bacteria.p__Firmicutes.c__Bacilli.o__Lactobacillales.f__Streptococcaceae.g__Streptococcus.s__Streptococcus_salivarius	PWY-922: mevalonate pathway I	k__Bacteria.p__Firmicutes.c__Bacilli.o__Lactobacillales.f__Streptococcaceae.g__Streptococcus.s__Streptococcus_salivarius	0.487986	0	740	0.365883	4.63602e-09	245	0.633113	0	192	0.746109	0	333	3.65074e-13	0	12	NA	17
PWY0-845: superpathway of pyridoxal 5'-phosphate biosynthesis and salvage_with_k__Bacteria.p__Verrucomicrobia.c__Verrucomicrobiae.o__Verrucomicrobiales.f__Verrucomicrobiaceae.g__Akkermansia.s__Akkermansia_muciniphila	PWY0-845: superpathway of pyridoxal 5'-phosphate biosynthesis and salvage	k__Bacteria.p__Verrucomicrobia.c__Verrucomicrobiae.o__Verrucomicrobiales.f__Verrucomicrobiaceae.g__Akkermansia.s__Akkermansia_muciniphila	0.692713	0	751	0.412806	4.50914e-12	262	0.374984	5.27527e-08	201	0.421587	1.70875e-07	145	3.9403e-13	0	17	0.303478	0
UNINTEGRATED_with_k__Bacteria.p__Bacteroidetes.c__Bacteroidia.o__Bacteroidales.f__Bacteroidaceae.g__Bacteroides.s__Bacteroides_vulgatus	UNINTEGRATED	k__Bacteria.p__Bacteroidetes.c__Bacteroidia.o__Bacteroidales.f__Bacteroidaceae.g__Bacteroides.s__Bacteroides_vulgatus	-0.130939	5.38802e-05	947	0.248393	2.50076e-07	423	0.231796	0.000103042	277	0.140087	0.0105363	333	3.96329e-13	0	15	0.309254	0
PWY0-1297: superpathway of purine deoxyribonucleosides degradation_with_k__Bacteria.p__Firmicutes.c__Clostridia.o__Clostridiales.f__Lachnospiraceae.g__Blautia.s__Ruminococcus_torques	PWY0-1297: superpathway of purine deoxyribonucleosides degradation	k__Bacteria.p__Firmicutes.c__Clostridia.o__Clostridiales.f__Lachnospiraceae.g__Blautia.s__Ruminococcus_torques	0.504741	0	1135	0.557507	0	450	0.400949	8.01455e-13	298	0.171288	0.0002208	462	4.41623e-13	0	12	0.102572	1
PANTO-PWY: phosphopantothenate biosynthesis I_with_k__Bacteria.p__Firmicutes.c__Bacilli.o__Lactobacillales.f__Streptococcaceae.g__Streptococcus.s__Streptococcus_salivarius	PANTO-PWY: phosphopantothenate biosynthesis I	k__Bacteria.p__Firmicutes.c__Bacilli.o__Lactobacillales.f__Streptococcaceae.g__Streptococcus.s__Streptococcus_salivarius	0.0558558	0.0666502	1079	0.0273941	0.570006	432	-0.125794	0.0374895	274	-0.341333	2.52912e-14	476	5.1892e-13	0	13	0.0421053	1
PWY-6859: all-trans-farnesol biosynthesis_with_k__Bacteria.p__Proteobacteria.c__Gammaproteobacteria.o__Enterobacteriales.f__Enterobacteriaceae.g__Escherichia.s__Escherichia_coli	PWY-6859: all-trans-farnesol biosynthesis	k__Bacteria.p__Proteobacteria.c__Gammaproteobacteria.o__Enterobacteriales.f__Enterobacteriaceae.g__Escherichia.s__Escherichia_coli	0.18757	1.48701e-05	528	0.0350926	0.626837	194	0.424776	1.65624e-07	143	0.589298	0	265	5.57192e-13	0	14	0.908788	17
PWY-7328: superpathway of UDP-glucose-derived O-antigen building blocks biosynthesis_with_k__Bacteria.p__Proteobacteria.c__Gammaproteobacteria.o__Enterobacteriales.f__Enterobacteriaceae.g__Escherichia.s__Escherichia_coli	PWY-7328: superpathway of UDP-glucose-derived O-antigen building blocks biosynthesis	k__Bacteria.p__Proteobacteria.c__Gammaproteobacteria.o__Enterobacteriales.f__Enterobacteriaceae.g__Escherichia.s__Escherichia_coli	0.67386	0	377	0.281346	0.000111418	185	0.630926	0	129	0.778231	0	235	6.06575e-13	0	10	0.472809	9
KDO-NAGLIPASYN-PWY: superpathway of (Kdo)2-lipid A biosynthesis_with_k__Bacteria.p__Proteobacteria.c__Gammaproteobacteria.o__Enterobacteriales.f__Enterobacteriaceae.g__Escherichia.s__Escherichia_coli	KDO-NAGLIPASYN-PWY: superpathway of (Kdo)2-lipid A biosynthesis	k__Bacteria.p__Proteobacteria.c__Gammaproteobacteria.o__Enterobacteriales.f__Enterobacteriaceae.g__Escherichia.s__Escherichia_coli	0.818851	0	284	0.783823	0	126	0.930688	0	87	0.940169	0	203	6.10436e-13	0	10	0.834154	19
PYRIDOXSYN-PWY: pyridoxal 5'-phosphate biosynthesis I_with_k__Bacteria.p__Verrucomicrobia.c__Verrucomicrobiae.o__Verrucomicrobiales.f__Verrucomicrobiaceae.g__Akkermansia.s__Akkermansia_muciniphila	PYRIDOXSYN-PWY: pyridoxal 5'-phosphate biosynthesis I	k__Bacteria.p__Verrucomicrobia.c__Verrucomicrobiae.o__Verrucomicrobiales.f__Verrucomicrobiaceae.g__Akkermansia.s__Akkermansia_muciniphila	0.682269	0	753	0.412248	4.8731e-12	262	0.352675	3.40017e-07	201	0.411235	3.25878e-07	146	9.70234e-13	0	10	0.249565	0
LACTOSECAT-PWY: lactose and galactose degradation I_with_k__Bacteria.p__Actinobacteria.c__Actinobacteria.o__Bifidobacteriales.f__Bifidobacteriaceae.g__Bifidobacterium.s__Bifidobacterium_adolescentis	LACTOSECAT-PWY: lactose and galactose degradation I	k__Bacteria.p__Actinobacteria.c__Actinobacteria.o__Bifidobacteriales.f__Bifidobacteriaceae.g__Bifidobacterium.s__Bifidobacterium_adolescentis	0.461442	0	944	0.652415	0	442	0.370927	1.79508e-08	220	0.207416	0.000713135	264	1.19733e-12	0	13	0.0970588	1
UNMAPPED_with_k__Bacteria.p__Bacteroidetes.c__Bacteroidia.o__Bacteroidales.f__Bacteroidaceae.g__Bacteroides.s__Bacteroides_uniformis	UNMAPPED	k__Bacteria.p__Bacteroidetes.c__Bacteroidia.o__Bacteroidales.f__Bacteroidaceae.g__Bacteroides.s__Bacteroides_uniformis	0.0940135	0.00218129	1061	-0.214696	6.10991e-06	438	-0.320807	2.75836e-08	290	-0.11378	0.0341617	347	1.29896e-12	0	8	-0.311224	0
UNINTEGRATED_with_k__Bacteria.p__Bacteroidetes.c__Bacteroidia.o__Bacteroidales.f__Bacteroidaceae.g__Bacteroides.s__Bacteroides_uniformis	UNINTEGRATED	k__Bacteria.p__Bacteroidetes.c__Bacteroidia.o__Bacteroidales.f__Bacteroidaceae.g__Bacteroides.s__Bacteroides_uniformis	-0.0753728	0.0140769	1061	0.234176	7.75269e-07	438	0.329055	1.15994e-08	290	0.130487	0.0150536	347	2.45192e-12	0	14	0.207121	0
NONMEVIPP-PWY: methylerythritol phosphate pathway I_with_k__Bacteria.p__Firmicutes.c__Bacilli.o__Lactobacillales.f__Streptococcaceae.g__Streptococcus.s__Streptococcus_salivarius	NONMEVIPP-PWY: methylerythritol phosphate pathway I	k__Bacteria.p__Firmicutes.c__Bacilli.o__Lactobacillales.f__Streptococcaceae.g__Streptococcus.s__Streptococcus_salivarius	-0.0264895	0.384638	1079	-0.0259684	0.590251	432	-0.124232	0.0399377	274	-0.398	0	476	3.93247e-12	0	12	0.0421053	1
PANTO-PWY: phosphopantothenate biosynthesis I_with_k__Bacteria.p__Firmicutes.c__Bacilli.o__Lactobacillales.f__Streptococcaceae.g__Streptococcus.s__Streptococcus_parasanguinis	PANTO-PWY: phosphopantothenate biosynthesis I	k__Bacteria.p__Firmicutes.c__Bacilli.o__Lactobacillales.f__Streptococcaceae.g__Streptococcus.s__Streptococcus_parasanguinis	0.0229268	0.482094	942	0.0342553	0.509367	373	-0.169775	0.0078035	245	-0.361184	1.17786e-14	432	7.21096e-12	0	20	-0.254902	0
GLYCOL-GLYOXDEG-PWY: superpathway of glycol metabolism and degradation_with_k__Bacteria.p__Proteobacteria.c__Gammaproteobacteria.o__Enterobacteriales.f__Enterobacteriaceae.g__Escherichia.s__Escherichia_coli	GLYCOL-GLYOXDEG-PWY: superpathway of glycol metabolism and degradation	k__Bacteria.p__Proteobacteria.c__Gammaproteobacteria.o__Enterobacteriales.f__Enterobacteriaceae.g__Escherichia.s__Escherichia_coli	0.831696	0	365	0.733277	0	156	0.928019	0	102	0.918746	0	240	7.72892e-12	0	10	0.707888	14
PWY-7383: anaerobic energy metabolism (invertebrates, cytosol)_with_k__Bacteria.p__Proteobacteria.c__Gammaproteobacteria.o__Enterobacteriales.f__Enterobacteriaceae.g__Escherichia.s__Escherichia_coli	PWY-7383: anaerobic energy metabolism (invertebrates, cytosol)	k__Bacteria.p__Proteobacteria.c__Gammaproteobacteria.o__Enterobacteriales.f__Enterobacteriaceae.g__Escherichia.s__Escherichia_coli	0.0502116	0.207755	631	0.054945	0.376416	261	-0.146618	0.0594926	166	-0.422564	1.28721e-13	280	1.02488e-11	0	9	0.030662	6
PWY-5104: L-isoleucine biosynthesis IV_with_k__Bacteria.p__Firmicutes.c__Clostridia.o__Clostridiales.f__Lachnospiraceae.g__Coprococcus.s__Coprococcus_sp_ART55_1	PWY-5104: L-isoleucine biosynthesis IV	k__Bacteria.p__Firmicutes.c__Clostridia.o__Clostridiales.f__Lachnospiraceae.g__Coprococcus.s__Coprococcus_sp_ART55_1	0.247919	1.4905e-06	370	0.687029	0	169	0.659267	0	121	0.622326	2.73102e-05	40	1.33241e-11	0	16	NA	NA
PWY-7219: adenosine ribonucleotides de novo biosynthesis_with_k__Bacteria.p__Bacteroidetes.c__Bacteroidia.o__Bacteroidales.f__Prevotellaceae.g__Prevotella.s__Prevotella_copri	PWY-7219: adenosine ribonucleotides de novo biosynthesis	k__Bacteria.p__Bacteroidetes.c__Bacteroidia.o__Bacteroidales.f__Prevotellaceae.g__Prevotella.s__Prevotella_copri	-0.190509	0.000104789	411	0.330475	1.40895e-07	245	0.267567	0.00198755	132	0.0223339	0.859571	65	3.97107e-11	0	18	0.463636	0
PWY-6606: guanosine nucleotides degradation II_with_k__Bacteria.p__Firmicutes.c__Clostridia.o__Clostridiales.f__Lachnospiraceae.g__Blautia.s__Ruminococcus_torques	PWY-6606: guanosine nucleotides degradation II	k__Bacteria.p__Firmicutes.c__Clostridia.o__Clostridiales.f__Lachnospiraceae.g__Blautia.s__Ruminococcus_torques	0.434573	0	1133	0.466829	0	450	0.425271	1.00801e-15	298	0.0996614	0.0335981	455	3.98413e-11	0	20	0.0265306	11
PEPTIDOGLYCANSYN-PWY: peptidoglycan biosynthesis I (meso-diaminopimelate containing)_with_k__Bacteria.p__Bacteroidetes.c__Bacteroidia.o__Bacteroidales.f__Prevotellaceae.g__Prevotella.s__Prevotella_copri	PEPTIDOGLYCANSYN-PWY: peptidoglycan biosynthesis I (meso-diaminopimelate containing)	k__Bacteria.p__Bacteroidetes.c__Bacteroidia.o__Bacteroidales.f__Prevotellaceae.g__Prevotella.s__Prevotella_copri	-0.210633	1.74031e-05	411	0.33083	1.36427e-07	245	0.177879	0.0414153	132	0.0685752	0.586432	65	4.73974e-11	0	12	0.172727	0
PWY66-409: superpathway of purine nucleotide salvage_with_k__Bacteria.p__Firmicutes.c__Clostridia.o__Clostridiales.f__Lachnospiraceae.g__Blautia.s__Ruminococcus_torques	PWY66-409: superpathway of purine nucleotide salvage	k__Bacteria.p__Firmicutes.c__Clostridia.o__Clostridiales.f__Lachnospiraceae.g__Blautia.s__Ruminococcus_torques	0.437485	0	1131	0.509644	0	449	0.406743	3.48327e-13	297	0.127038	0.00663211	456	6.44235e-11	0	17	0.233066	12
PWY-7221: guanosine ribonucleotides de novo biosynthesis_with_k__Bacteria.p__Bacteroidetes.c__Bacteroidia.o__Bacteroidales.f__Prevotellaceae.g__Prevotella.s__Prevotella_copri	PWY-7221: guanosine ribonucleotides de novo biosynthesis	k__Bacteria.p__Bacteroidetes.c__Bacteroidia.o__Bacteroidales.f__Prevotellaceae.g__Prevotella.s__Prevotella_copri	-0.0766684	0.120665	411	0.416712	1.45042e-11	245	0.381241	7.64007e-06	132	0.103934	0.409058	65	7.69379e-11	0	13	0.572727	0
UNMAPPED_with_k__Bacteria.p__Bacteroidetes.c__Bacteroidia.o__Bacteroidales.f__Bacteroidaceae.g__Bacteroides.s__Bacteroides_caccae	UNMAPPED	k__Bacteria.p__Bacteroidetes.c__Bacteroidia.o__Bacteroidales.f__Bacteroidaceae.g__Bacteroides.s__Bacteroides_caccae	0.15922	7.78684e-06	783	-0.155139	0.00369961	349	-0.305563	5.04843e-06	217	-0.0024649	0.97228	201	8.41419e-11	0	13	-0.297294	0
HISDEG-PWY: L-histidine degradation I_with_k__Bacteria.p__Bacteroidetes.c__Bacteroidia.o__Bacteroidales.f__Porphyromonadaceae.g__Barnesiella.s__Barnesiella_intestinihominis	HISDEG-PWY: L-histidine degradation I	k__Bacteria.p__Bacteroidetes.c__Bacteroidia.o__Bacteroidales.f__Porphyromonadaceae.g__Barnesiella.s__Barnesiella_intestinihominis	0.360233	0	889	0.25695	2.95418e-07	390	-0.118319	0.0587306	256	0.21308	0.000986592	237	1.35339e-10	0	11	0.242647	2
UNMAPPED_with_k__Bacteria.p__Bacteroidetes.c__Bacteroidia.o__Bacteroidales.f__Porphyromonadaceae.g__Barnesiella.s__Barnesiella_intestinihominis	UNMAPPED	k__Bacteria.p__Bacteroidetes.c__Bacteroidia.o__Bacteroidales.f__Porphyromonadaceae.g__Barnesiella.s__Barnesiella_intestinihominis	0.218957	3.905e-11	896	-0.0397311	0.433801	390	-0.230038	0.000212976	256	0.0530273	0.414195	239	1.41259e-10	0	15	-0.42807	0
UNMAPPED_with_k__Bacteria.p__Bacteroidetes.c__Bacteroidia.o__Bacteroidales.f__Porphyromonadaceae.g__Parabacteroides.s__Parabacteroides_merdae	UNMAPPED	k__Bacteria.p__Bacteroidetes.c__Bacteroidia.o__Bacteroidales.f__Porphyromonadaceae.g__Parabacteroides.s__Parabacteroides_merdae	0.131091	0.000231115	786	-0.172055	0.00156847	336	-0.295207	2.15811e-06	251	-0.138282	0.0409724	219	1.64938e-10	0	8	-0.047561	0
UNINTEGRATED_with_k__Bacteria.p__Bacteroidetes.c__Bacteroidia.o__Bacteroidales.f__Bacteroidaceae.g__Bacteroides.s__Bacteroides_caccae	UNINTEGRATED	k__Bacteria.p__Bacteroidetes.c__Bacteroidia.o__Bacteroidales.f__Bacteroidaceae.g__Bacteroides.s__Bacteroides_caccae	-0.145037	4.71587e-05	783	0.167448	0.00171597	349	0.308259	4.13222e-06	217	0.0148618	0.833998	201	1.99077e-10	0	10	0.302266	0
PWY-6628: superpathway of L-phenylalanine biosynthesis_with_k__Bacteria.p__Firmicutes.c__Bacilli.o__Lactobacillales.f__Streptococcaceae.g__Streptococcus.s__Streptococcus_parasanguinis	PWY-6628: superpathway of L-phenylalanine biosynthesis	k__Bacteria.p__Firmicutes.c__Bacilli.o__Lactobacillales.f__Streptococcaceae.g__Streptococcus.s__Streptococcus_parasanguinis	0.51921	0	830	0.360109	7.47536e-11	312	0.506061	0	210	0.707947	0	398	2.36376e-10	0	13	0.217582	3
PWY-6897: thiamin salvage II_with_k__Bacteria.p__Bacteroidetes.c__Bacteroidia.o__Bacteroidales.f__Bacteroidaceae.g__Bacteroides.s__Bacteroides_caccae	PWY-6897: thiamin salvage II	k__Bacteria.p__Bacteroidetes.c__Bacteroidia.o__Bacteroidales.f__Bacteroidaceae.g__Bacteroides.s__Bacteroides_caccae	0.454185	0	782	0.0968727	0.0707001	349	0.139312	0.0404011	217	0.248042	0.000400015	201	2.76166e-10	0	16	-0.0737743	0
HISDEG-PWY: L-histidine degradation I_with_k__Bacteria.p__Bacteroidetes.c__Bacteroidia.o__Bacteroidales.f__Bacteroidaceae.g__Bacteroides.s__Bacteroides_caccae	HISDEG-PWY: L-histidine degradation I	k__Bacteria.p__Bacteroidetes.c__Bacteroidia.o__Bacteroidales.f__Bacteroidaceae.g__Bacteroides.s__Bacteroides_caccae	0.362129	0	778	0.0817265	0.127503	349	-0.0595911	0.383188	216	0.0695168	0.331408	197	3.13985e-10	0	13	-0.149826	5
PWY-7663: gondoate biosynthesis (anaerobic)_with_k__Bacteria.p__Bacteroidetes.c__Bacteroidia.o__Bacteroidales.f__Bacteroidaceae.g__Bacteroides.s__Bacteroides_vulgatus	PWY-7663: gondoate biosynthesis (anaerobic)	k__Bacteria.p__Bacteroidetes.c__Bacteroidia.o__Bacteroidales.f__Bacteroidaceae.g__Bacteroides.s__Bacteroides_vulgatus	0.378025	0	947	0.0417013	0.39212	423	0.0860159	0.153277	277	0.304703	1.72837e-08	332	3.24052e-10	0	6	0.206346	0
UNINTEGRATED_with_k__Bacteria.p__Bacteroidetes.c__Bacteroidia.o__Bacteroidales.f__Porphyromonadaceae.g__Barnesiella.s__Barnesiella_intestinihominis	UNINTEGRATED	k__Bacteria.p__Bacteroidetes.c__Bacteroidia.o__Bacteroidales.f__Porphyromonadaceae.g__Barnesiella.s__Barnesiella_intestinihominis	-0.200084	1.65403e-09	896	0.0555868	0.273352	390	0.240136	0.00010913	256	-0.0441352	0.496823	239	3.52606e-10	0	11	0.491228	0
PWY-5097: L-lysine biosynthesis VI_with_k__Bacteria.p__Bacteroidetes.c__Bacteroidia.o__Bacteroidales.f__Prevotellaceae.g__Prevotella.s__Prevotella_copri	PWY-5097: L-lysine biosynthesis VI	k__Bacteria.p__Bacteroidetes.c__Bacteroidia.o__Bacteroidales.f__Prevotellaceae.g__Prevotella.s__Prevotella_copri	-0.0465209	0.346679	411	0.41509	1.78662e-11	245	0.390936	4.29802e-06	132	0.356337	0.00375836	65	4.18132e-10	0	11	0.536364	0
PWY-5484: glycolysis II (from fructose 6-phosphate)_with_k__Bacteria.p__Firmicutes.c__Bacilli.o__Lactobacillales.f__Streptococcaceae.g__Streptococcus.s__Streptococcus_salivarius	PWY-5484: glycolysis II (from fructose 6-phosphate)	k__Bacteria.p__Firmicutes.c__Bacilli.o__Lactobacillales.f__Streptococcaceae.g__Streptococcus.s__Streptococcus_salivarius	0.0256368	0.400567	1077	-0.0824095	0.0871164	432	0.123956	0.0403827	274	0.323933	5.78962e-13	476	5.53456e-10	0	9	-0.120301	1
HISDEG-PWY: L-histidine degradation I_with_k__Bacteria.p__Bacteroidetes.c__Bacteroidia.o__Bacteroidales.f__Bacteroidaceae.g__Bacteroides.s__Bacteroides_vulgatus	HISDEG-PWY: L-histidine degradation I	k__Bacteria.p__Bacteroidetes.c__Bacteroidia.o__Bacteroidales.f__Bacteroidaceae.g__Bacteroides.s__Bacteroides_vulgatus	0.312058	2.12698e-23	940	0.0384358	0.430272	423	-0.0118583	0.844422	276	0.0139476	0.801808	326	5.75301e-10	0	12	-0.172799	9
PWY-7254: TCA cycle VII (acetate-producers)_with_k__Bacteria.p__Proteobacteria.c__Gammaproteobacteria.o__Enterobacteriales.f__Enterobacteriaceae.g__Escherichia.s__Escherichia_coli	PWY-7254: TCA cycle VII (acetate-producers)	k__Bacteria.p__Proteobacteria.c__Gammaproteobacteria.o__Enterobacteriales.f__Enterobacteriaceae.g__Escherichia.s__Escherichia_coli	0.755802	0	467	0.63734	0	181	0.805239	0	137	0.881348	0	257	5.95881e-10	0	12	0.876003	14
GLYCOLYSIS: glycolysis I (from glucose 6-phosphate)_with_k__Bacteria.p__Firmicutes.c__Bacilli.o__Lactobacillales.f__Streptococcaceae.g__Streptococcus.s__Streptococcus_salivarius	GLYCOLYSIS: glycolysis I (from glucose 6-phosphate)	k__Bacteria.p__Firmicutes.c__Bacilli.o__Lactobacillales.f__Streptococcaceae.g__Streptococcus.s__Streptococcus_salivarius	0.0180509	0.55396	1077	-0.076087	0.114278	432	0.119023	0.0490926	274	0.321083	9.43705e-13	476	8.16913e-10	0	7	-0.150376	1
PWY-6471: peptidoglycan biosynthesis IV (Enterococcus faecium)_with_k__Bacteria.p__Firmicutes.c__Bacilli.o__Lactobacillales.f__Streptococcaceae.g__Streptococcus.s__Streptococcus_thermophilus	PWY-6471: peptidoglycan biosynthesis IV (Enterococcus faecium)	k__Bacteria.p__Firmicutes.c__Bacilli.o__Lactobacillales.f__Streptococcaceae.g__Streptococcus.s__Streptococcus_thermophilus	0.847547	0	820	0.885377	0	272	0.795543	0	174	0.705294	0	297	9.06313e-10	0	8	-0.1	4
PWY-241: C4 photosynthetic carbon assimilation cycle, NADP-ME type_with_k__Bacteria.p__Bacteroidetes.c__Bacteroidia.o__Bacteroidales.f__Bacteroidaceae.g__Bacteroides.s__Bacteroides_vulgatus	PWY-241: C4 photosynthetic carbon assimilation cycle, NADP-ME type	k__Bacteria.p__Bacteroidetes.c__Bacteroidia.o__Bacteroidales.f__Bacteroidaceae.g__Bacteroides.s__Bacteroides_vulgatus	0.209798	2.81688e-10	891	-0.0216238	0.670983	388	-0.123535	0.0422034	271	-0.153646	0.0112305	272	9.97109e-10	0	15	0.0857143	55
HISDEG-PWY: L-histidine degradation I_with_k__Bacteria.p__Bacteroidetes.c__Bacteroidia.o__Bacteroidales.f__Rikenellaceae.g__Alistipes.s__Alistipes_putredinis	HISDEG-PWY: L-histidine degradation I	k__Bacteria.p__Bacteroidetes.c__Bacteroidia.o__Bacteroidales.f__Rikenellaceae.g__Alistipes.s__Alistipes_putredinis	0.381838	0	908	0.233107	3.19885e-06	393	-0.0556082	0.38785	243	0.147881	0.0295001	217	1.01291e-09	0	16	0.041963	5
PWY-5686: UMP biosynthesis_with_k__Bacteria.p__Firmicutes.c__Clostridia.o__Clostridiales.f__Lachnospiraceae.g__Dorea.s__Dorea_formicigenerans	PWY-5686: UMP biosynthesis	k__Bacteria.p__Firmicutes.c__Clostridia.o__Clostridiales.f__Lachnospiraceae.g__Dorea.s__Dorea_formicigenerans	0.279542	4.0072e-21	1101	-0.0903919	0.059039	437	0.146746	0.0130421	286	0.170109	0.00208135	326	1.09492e-09	0	7	-0.226216	0
GLYCOCAT-PWY: glycogen degradation I (bacterial)_with_k__Bacteria.p__Proteobacteria.c__Gammaproteobacteria.o__Enterobacteriales.f__Enterobacteriaceae.g__Escherichia.s__Escherichia_coli	GLYCOCAT-PWY: glycogen degradation I (bacterial)	k__Bacteria.p__Proteobacteria.c__Gammaproteobacteria.o__Enterobacteriales.f__Enterobacteriaceae.g__Escherichia.s__Escherichia_coli	0.48822	0	486	0.0611979	0.360594	225	0.391132	7.79226e-07	152	0.551295	0	259	1.18246e-09	0	12	0.542918	3
NAD-BIOSYNTHESIS-II: NAD salvage pathway II_with_k__Bacteria.p__Firmicutes.c__Bacilli.o__Lactobacillales.f__Streptococcaceae.g__Streptococcus.s__Streptococcus_vestibularis	NAD-BIOSYNTHESIS-II: NAD salvage pathway II	k__Bacteria.p__Firmicutes.c__Bacilli.o__Lactobacillales.f__Streptococcaceae.g__Streptococcus.s__Streptococcus_vestibularis	0.270433	1.66504e-07	366	0.0472807	0.634798	103	0.589051	0	101	0.609024	0	206	1.22059e-09	0	11	NA	NA
PWY-6897: thiamin salvage II_with_k__Bacteria.p__Bacteroidetes.c__Bacteroidia.o__Bacteroidales.f__Bacteroidales_noname.g__Bacteroidales_noname.s__Bacteroidales_bacterium_ph8	PWY-6897: thiamin salvage II	k__Bacteria.p__Bacteroidetes.c__Bacteroidia.o__Bacteroidales.f__Bacteroidales_noname.g__Bacteroidales_noname.s__Bacteroidales_bacterium_ph8	0.378123	0	803	0.0339292	0.518563	364	0.058182	0.352667	257	0.280508	4.3598e-05	208	1.52217e-09	0	15	-0.0368421	0
UNINTEGRATED_with_k__Bacteria.p__Bacteroidetes.c__Bacteroidia.o__Bacteroidales.f__Porphyromonadaceae.g__Parabacteroides.s__Parabacteroides_merdae	UNINTEGRATED	k__Bacteria.p__Bacteroidetes.c__Bacteroidia.o__Bacteroidales.f__Porphyromonadaceae.g__Parabacteroides.s__Parabacteroides_merdae	-0.110974	0.0018437	786	0.183712	0.000728414	336	0.289614	3.39884e-06	251	0.145575	0.0313616	219	1.63627e-09	0	18	0.0580139	0
ARGININE-SYN4-PWY: L-ornithine de novo biosynthesis_with_k__Bacteria.p__Bacteroidetes.c__Bacteroidia.o__Bacteroidales.f__Bacteroidaceae.g__Bacteroides.s__Bacteroides_vulgatus	ARGININE-SYN4-PWY: L-ornithine de novo biosynthesis	k__Bacteria.p__Bacteroidetes.c__Bacteroidia.o__Bacteroidales.f__Bacteroidaceae.g__Bacteroides.s__Bacteroides_vulgatus	0.622125	0	926	0.417649	0	421	0.409316	1.69293e-12	277	0.382048	1.34488e-12	325	1.6896e-09	0	11	0.300526	2
PWY-2942: L-lysine biosynthesis III_with_k__Bacteria.p__Firmicutes.c__Clostridia.o__Clostridiales.f__Ruminococcaceae.g__Ruminococcus.s__Ruminococcus_sp_5_1_39BFAA	PWY-2942: L-lysine biosynthesis III	k__Bacteria.p__Firmicutes.c__Clostridia.o__Clostridiales.f__Ruminococcaceae.g__Ruminococcus.s__Ruminococcus_sp_5_1_39BFAA	0.314501	0	1032	-0.0182099	0.707717	426	0.172704	0.00462349	268	0.376285	6.07871e-11	287	1.71346e-09	0	16	NA	0
PWY-5686: UMP biosynthesis_with_k__Bacteria.p__Firmicutes.c__Bacilli.o__Lactobacillales.f__Streptococcaceae.g__Streptococcus.s__Streptococcus_salivarius	PWY-5686: UMP biosynthesis	k__Bacteria.p__Firmicutes.c__Bacilli.o__Lactobacillales.f__Streptococcaceae.g__Streptococcus.s__Streptococcus_salivarius	0.0762926	0.0121982	1079	0.0260242	0.589452	432	-0.0476052	0.432303	274	-0.274952	1.23813e-09	476	1.82025e-09	0	13	-0.185714	0
NAD-BIOSYNTHESIS-II: NAD salvage pathway II_with_k__Archaea.p__Euryarchaeota.c__Methanobacteria.o__Methanobacteriales.f__Methanobacteriaceae.g__Methanobrevibacter.s__Methanobrevibacter_smithii	NAD-BIOSYNTHESIS-II: NAD salvage pathway II	k__Archaea.p__Euryarchaeota.c__Methanobacteria.o__Methanobacteriales.f__Methanobacteriaceae.g__Methanobrevibacter.s__Methanobrevibacter_smithii	0.745742	0	580	0.8243	0	158	0.645462	0	161	0.246288	0.0431593	68	1.93903e-09	0	16	NA	1
PWY-5097: L-lysine biosynthesis VI_with_k__Bacteria.p__Firmicutes.c__Bacilli.o__Lactobacillales.f__Streptococcaceae.g__Streptococcus.s__Streptococcus_salivarius	PWY-5097: L-lysine biosynthesis VI	k__Bacteria.p__Firmicutes.c__Bacilli.o__Lactobacillales.f__Streptococcaceae.g__Streptococcus.s__Streptococcus_salivarius	0.0087794	0.773266	1079	-0.0179679	0.709483	432	-0.0551854	0.362596	274	-0.331081	1.65386e-13	476	2.15954e-09	0	13	-0.0974026	0
PWY-2942: L-lysine biosynthesis III_with_k__Bacteria.p__Firmicutes.c__Bacilli.o__Lactobacillales.f__Streptococcaceae.g__Streptococcus.s__Streptococcus_salivarius	PWY-2942: L-lysine biosynthesis III	k__Bacteria.p__Firmicutes.c__Bacilli.o__Lactobacillales.f__Streptococcaceae.g__Streptococcus.s__Streptococcus_salivarius	0.0310319	0.308434	1079	-0.0635046	0.18762	432	0.00490167	0.935589	274	-0.313968	3.11587e-12	476	2.22047e-09	0	15	-0.0805195	0
PWY-7663: gondoate biosynthesis (anaerobic)_with_k__Bacteria.p__Bacteroidetes.c__Bacteroidia.o__Bacteroidales.f__Bacteroidaceae.g__Bacteroides.s__Bacteroides_uniformis	PWY-7663: gondoate biosynthesis (anaerobic)	k__Bacteria.p__Bacteroidetes.c__Bacteroidia.o__Bacteroidales.f__Bacteroidaceae.g__Bacteroides.s__Bacteroides_uniformis	0.261674	5.89764e-18	1061	-0.050403	0.29244	438	-0.0470635	0.424388	290	0.136948	0.0108152	346	2.30713e-09	0	11	0.0710383	0
ARGININE-SYN4-PWY: L-ornithine de novo biosynthesis_with_k__Bacteria.p__Bacteroidetes.c__Bacteroidia.o__Bacteroidales.f__Rikenellaceae.g__Alistipes.s__Alistipes_putredinis	ARGININE-SYN4-PWY: L-ornithine de novo biosynthesis	k__Bacteria.p__Bacteroidetes.c__Bacteroidia.o__Bacteroidales.f__Rikenellaceae.g__Alistipes.s__Alistipes_putredinis	0.536854	0	897	0.289827	5.67437e-09	393	0.268758	2.24115e-05	244	0.267164	6.613e-05	219	2.42246e-09	0	9	0.0949477	1
PWY-6121: 5-aminoimidazole ribonucleotide biosynthesis I_with_k__Bacteria.p__Bacteroidetes.c__Bacteroidia.o__Bacteroidales.f__Rikenellaceae.g__Alistipes.s__Alistipes_putredinis	PWY-6121: 5-aminoimidazole ribonucleotide biosynthesis I	k__Bacteria.p__Bacteroidetes.c__Bacteroidia.o__Bacteroidales.f__Rikenellaceae.g__Alistipes.s__Alistipes_putredinis	-0.346137	0	914	-0.0334063	0.508877	393	-0.0201405	0.754098	244	-0.308407	3.50149e-06	220	2.50168e-09	0	14	0.192448	0
PWY-241: C4 photosynthetic carbon assimilation cycle, NADP-ME type_with_k__Bacteria.p__Bacteroidetes.c__Bacteroidia.o__Bacteroidales.f__Bacteroidaceae.g__Bacteroides.s__Bacteroides_uniformis	PWY-241: C4 photosynthetic carbon assimilation cycle, NADP-ME type	k__Bacteria.p__Bacteroidetes.c__Bacteroidia.o__Bacteroidales.f__Bacteroidaceae.g__Bacteroides.s__Bacteroides_uniformis	0.169608	7.58613e-08	996	-0.0507399	0.310656	401	-0.214387	0.00028893	283	-0.0776639	0.193352	282	2.70525e-09	0	7	-0.428571	55
PWY0-1061: superpathway of L-alanine biosynthesis_with_k__Bacteria.p__Firmicutes.c__Bacilli.o__Lactobacillales.f__Streptococcaceae.g__Streptococcus.s__Streptococcus_parasanguinis	PWY0-1061: superpathway of L-alanine biosynthesis	k__Bacteria.p__Firmicutes.c__Bacilli.o__Lactobacillales.f__Streptococcaceae.g__Streptococcus.s__Streptococcus_parasanguinis	0.551531	0	936	0.39475	1.69386e-15	371	0.538443	0	240	0.704385	0	427	3.15589e-09	0	13	0.320588	1
GLYCOLYSIS: glycolysis I (from glucose 6-phosphate)_with_k__Bacteria.p__Firmicutes.c__Bacilli.o__Lactobacillales.f__Streptococcaceae.g__Streptococcus.s__Streptococcus_parasanguinis	GLYCOLYSIS: glycolysis I (from glucose 6-phosphate)	k__Bacteria.p__Firmicutes.c__Bacilli.o__Lactobacillales.f__Streptococcaceae.g__Streptococcus.s__Streptococcus_parasanguinis	0.0396159	0.224909	940	-0.00902103	0.862082	373	0.156294	0.0144008	245	0.365496	5.02108e-15	432	3.50959e-09	0	13	-0.242647	0
P162-PWY: L-glutamate degradation V (via hydroxyglutarate)_with_k__Bacteria.p__Bacteroidetes.c__Bacteroidia.o__Bacteroidales.f__Bacteroidaceae.g__Bacteroides.s__Bacteroides_uniformis	P162-PWY: L-glutamate degradation V (via hydroxyglutarate)	k__Bacteria.p__Bacteroidetes.c__Bacteroidia.o__Bacteroidales.f__Bacteroidaceae.g__Bacteroides.s__Bacteroides_uniformis	0.346037	0	872	0.0733859	0.137919	410	-0.0168316	0.780199	277	0.16308	0.00848481	260	4.00148e-09	0	17	-0.369627	26
PWY-5100: pyruvate fermentation to acetate and lactate II_with_k__Bacteria.p__Firmicutes.c__Clostridia.o__Clostridiales.f__Lachnospiraceae.g__Coprococcus.s__Coprococcus_sp_ART55_1	PWY-5100: pyruvate fermentation to acetate and lactate II	k__Bacteria.p__Firmicutes.c__Clostridia.o__Clostridiales.f__Lachnospiraceae.g__Coprococcus.s__Coprococcus_sp_ART55_1	-0.0419636	0.420753	370	0.439797	3.21521e-09	169	0.388382	1.26126e-05	121	0.447655	0.0040995	40	4.41954e-09	0	9	NA	NA
PWY-2723: trehalose degradation V_with_k__Bacteria.p__Proteobacteria.c__Gammaproteobacteria.o__Enterobacteriales.f__Enterobacteriaceae.g__Escherichia.s__Escherichia_coli	PWY-2723: trehalose degradation V	k__Bacteria.p__Proteobacteria.c__Gammaproteobacteria.o__Enterobacteriales.f__Enterobacteriaceae.g__Escherichia.s__Escherichia_coli	0.775106	0	347	0.720829	0	134	0.859232	0	108	0.905961	0	223	5.21051e-09	0	10	0.894118	12
PWY-4702: phytate degradation I_with_k__Bacteria.p__Verrucomicrobia.c__Verrucomicrobiae.o__Verrucomicrobiales.f__Verrucomicrobiaceae.g__Akkermansia.s__Akkermansia_muciniphila	PWY-4702: phytate degradation I	k__Bacteria.p__Verrucomicrobia.c__Verrucomicrobiae.o__Verrucomicrobiales.f__Verrucomicrobiaceae.g__Akkermansia.s__Akkermansia_muciniphila	0.908742	0	702	0.892112	0	241	0.756632	0	183	0.870061	0	139	5.34685e-09	0	11	0.299831	2
PWY-6630: superpathway of L-tyrosine biosynthesis_with_k__Bacteria.p__Proteobacteria.c__Gammaproteobacteria.o__Enterobacteriales.f__Enterobacteriaceae.g__Escherichia.s__Escherichia_coli	PWY-6630: superpathway of L-tyrosine biosynthesis	k__Bacteria.p__Proteobacteria.c__Gammaproteobacteria.o__Enterobacteriales.f__Enterobacteriaceae.g__Escherichia.s__Escherichia_coli	0.486035	0	491	0.37706	3.77017e-08	203	0.701459	0	143	0.709918	0	269	5.66922e-09	0	7	0.837619	9
HISDEG-PWY: L-histidine degradation I_with_k__Bacteria.p__Bacteroidetes.c__Bacteroidia.o__Bacteroidales.f__Bacteroidaceae.g__Bacteroides.s__Bacteroides_uniformis	HISDEG-PWY: L-histidine degradation I	k__Bacteria.p__Bacteroidetes.c__Bacteroidia.o__Bacteroidales.f__Bacteroidaceae.g__Bacteroides.s__Bacteroides_uniformis	0.310862	0	1051	0.186089	9.18842e-05	438	-0.0732953	0.213993	289	0.0898384	0.0966775	343	6.54174e-09	0	11	-0.196104	7
TRNA-CHARGING-PWY: tRNA charging_with_k__Bacteria.p__Proteobacteria.c__Gammaproteobacteria.o__Enterobacteriales.f__Enterobacteriaceae.g__Escherichia.s__Escherichia_coli	TRNA-CHARGING-PWY: tRNA charging	k__Bacteria.p__Proteobacteria.c__Gammaproteobacteria.o__Enterobacteriales.f__Enterobacteriaceae.g__Escherichia.s__Escherichia_coli	-0.183303	3.71701e-06	631	-0.101053	0.101334	264	-0.34526	5.98806e-06	166	-0.517529	0	306	6.5966e-09	0	12	-0.0534179	3
COA-PWY-1: coenzyme A biosynthesis II (mammalian)_with_k__Bacteria.p__Bacteroidetes.c__Bacteroidia.o__Bacteroidales.f__Porphyromonadaceae.g__Parabacteroides.s__Parabacteroides_merdae	COA-PWY-1: coenzyme A biosynthesis II (mammalian)	k__Bacteria.p__Bacteroidetes.c__Bacteroidia.o__Bacteroidales.f__Porphyromonadaceae.g__Parabacteroides.s__Parabacteroides_merdae	-0.279469	1.87549e-15	786	-0.0867402	0.112474	336	0.147472	0.0194855	251	-0.033424	0.622505	219	6.60971e-09	0	17	0.102265	0
LACTOSECAT-PWY: lactose and galactose degradation I_with_k__Bacteria.p__Firmicutes.c__Bacilli.o__Lactobacillales.f__Streptococcaceae.g__Streptococcus.s__Streptococcus_mitis_oralis_pneumoniae	LACTOSECAT-PWY: lactose and galactose degradation I	k__Bacteria.p__Firmicutes.c__Bacilli.o__Lactobacillales.f__Streptococcaceae.g__Streptococcus.s__Streptococcus_mitis_oralis_pneumoniae	-0.113384	0.148167	164	0.0108853	0.938347	53	0.317689	0.0360789	44	0.553276	0	129	6.92697e-09	0	15	NA	NA
PWY-5989: stearate biosynthesis II (bacteria and plants)_with_k__Bacteria.p__Firmicutes.c__Clostridia.o__Clostridiales.f__Eubacteriaceae.g__Eubacterium.s__Eubacterium_rectale	PWY-5989: stearate biosynthesis II (bacteria and plants)	k__Bacteria.p__Firmicutes.c__Clostridia.o__Clostridiales.f__Eubacteriaceae.g__Eubacterium.s__Eubacterium_rectale	0.63134	0	1100	0.765417	0	449	0.763074	0	286	0.57781	0	335	8.44592e-09	0	12	0.638562	1
PWY66-399: gluconeogenesis III_with_k__Bacteria.p__Firmicutes.c__Negativicutes.o__Selenomonadales.f__Veillonellaceae.g__Veillonella.s__Veillonella_parvula	PWY66-399: gluconeogenesis III	k__Bacteria.p__Firmicutes.c__Negativicutes.o__Selenomonadales.f__Veillonellaceae.g__Veillonella.s__Veillonella_parvula	0.190807	0.00100787	295	0.099375	0.172378	190	0.127501	0.190326	107	-0.359898	4.40987e-07	189	8.62768e-09	0	6	0.0315271	6
HISTSYN-PWY: L-histidine biosynthesis_with_k__Bacteria.p__Bacteroidetes.c__Bacteroidia.o__Bacteroidales.f__Porphyromonadaceae.g__Parabacteroides.s__Parabacteroides_merdae	HISTSYN-PWY: L-histidine biosynthesis	k__Bacteria.p__Bacteroidetes.c__Bacteroidia.o__Bacteroidales.f__Porphyromonadaceae.g__Parabacteroides.s__Parabacteroides_merdae	-0.405563	0	786	-0.220965	4.58344e-05	336	0.00127262	0.983987	251	-0.178517	0.00816839	219	8.65667e-09	0	9	0.00470383	0
PWY-7187: pyrimidine deoxyribonucleotides de novo biosynthesis II_with_k__Bacteria.p__Proteobacteria.c__Gammaproteobacteria.o__Enterobacteriales.f__Enterobacteriaceae.g__Escherichia.s__Escherichia_coli	PWY-7187: pyrimidine deoxyribonucleotides de novo biosynthesis II	k__Bacteria.p__Proteobacteria.c__Gammaproteobacteria.o__Enterobacteriales.f__Enterobacteriaceae.g__Escherichia.s__Escherichia_coli	-0.0879845	0.0271294	631	0.0521402	0.398576	264	-0.357816	2.59708e-06	166	-0.382438	5.50907e-12	307	8.91421e-09	0	19	-0.239526	2
COA-PWY-1: coenzyme A biosynthesis II (mammalian)_with_k__Bacteria.p__Bacteroidetes.c__Bacteroidia.o__Bacteroidales.f__Bacteroidaceae.g__Bacteroides.s__Bacteroides_vulgatus	COA-PWY-1: coenzyme A biosynthesis II (mammalian)	k__Bacteria.p__Bacteroidetes.c__Bacteroidia.o__Bacteroidales.f__Bacteroidaceae.g__Bacteroides.s__Bacteroides_vulgatus	-0.311629	1.51734e-23	947	-0.0702783	0.148991	423	0.059796	0.321187	277	-0.145351	0.00794066	333	9.45701e-09	0	11	0.370547	1
PWY-6122: 5-aminoimidazole ribonucleotide biosynthesis II_with_k__Bacteria.p__Bacteroidetes.c__Bacteroidia.o__Bacteroidales.f__Rikenellaceae.g__Alistipes.s__Alistipes_putredinis	PWY-6122: 5-aminoimidazole ribonucleotide biosynthesis II	k__Bacteria.p__Bacteroidetes.c__Bacteroidia.o__Bacteroidales.f__Rikenellaceae.g__Alistipes.s__Alistipes_putredinis	-0.375137	0	914	-0.0760188	0.132438	393	-0.058491	0.362702	244	-0.312732	2.51787e-06	220	9.93099e-09	0	10	0.123086	0
PWY-6277: superpathway of 5-aminoimidazole ribonucleotide biosynthesis_with_k__Bacteria.p__Bacteroidetes.c__Bacteroidia.o__Bacteroidales.f__Rikenellaceae.g__Alistipes.s__Alistipes_putredinis	PWY-6277: superpathway of 5-aminoimidazole ribonucleotide biosynthesis	k__Bacteria.p__Bacteroidetes.c__Bacteroidia.o__Bacteroidales.f__Rikenellaceae.g__Alistipes.s__Alistipes_putredinis	-0.375137	0	914	-0.0760188	0.132438	393	-0.058491	0.362702	244	-0.312732	2.51787e-06	220	9.93099e-09	0	13	0.123086	0
GLUCONEO-PWY: gluconeogenesis I_with_k__Bacteria.p__Bacteroidetes.c__Bacteroidia.o__Bacteroidales.f__Bacteroidaceae.g__Bacteroides.s__Bacteroides_vulgatus	GLUCONEO-PWY: gluconeogenesis I	k__Bacteria.p__Bacteroidetes.c__Bacteroidia.o__Bacteroidales.f__Bacteroidaceae.g__Bacteroides.s__Bacteroides_vulgatus	0.247689	1.72565e-14	938	0.108473	0.0266216	418	-0.0916073	0.129614	275	-0.0702893	0.214074	314	1.03592e-08	0	12	0.153864	24
PWY-7196: superpathway of pyrimidine ribonucleosides salvage_with_k__Bacteria.p__Firmicutes.c__Negativicutes.o__Selenomonadales.f__Veillonellaceae.g__Veillonella.s__Veillonella_parvula	PWY-7196: superpathway of pyrimidine ribonucleosides salvage	k__Bacteria.p__Firmicutes.c__Negativicutes.o__Selenomonadales.f__Veillonellaceae.g__Veillonella.s__Veillonella_parvula	0.127385	0.0287627	295	0.205219	0.00425926	193	-0.0655185	0.501955	107	-0.363589	4.10649e-07	186	1.04579e-08	0	13	-0.00246305	6
TCA: TCA cycle I (prokaryotic)_with_k__Bacteria.p__Bacteroidetes.c__Bacteroidia.o__Bacteroidales.f__Bacteroidaceae.g__Bacteroides.s__Bacteroides_uniformis	TCA: TCA cycle I (prokaryotic)	k__Bacteria.p__Bacteroidetes.c__Bacteroidia.o__Bacteroidales.f__Bacteroidaceae.g__Bacteroides.s__Bacteroides_uniformis	0.174565	1.33635e-08	1049	-0.0448277	0.35026	436	-0.155588	0.00800053	290	-0.0956906	0.0789638	338	1.12939e-08	0	7	-0.00879365	10
PWY-6897: thiamin salvage II_with_k__Bacteria.p__Bacteroidetes.c__Bacteroidia.o__Bacteroidales.f__Bacteroidaceae.g__Bacteroides.s__Bacteroides_uniformis	PWY-6897: thiamin salvage II	k__Bacteria.p__Bacteroidetes.c__Bacteroidia.o__Bacteroidales.f__Bacteroidaceae.g__Bacteroides.s__Bacteroides_uniformis	0.341862	0	1059	0.0542369	0.257235	438	0.0759187	0.197232	290	0.324875	7.16367e-10	347	1.15216e-08	0	8	-0.194631	0
UNMAPPED_with_k__Bacteria.p__Bacteroidetes.c__Bacteroidia.o__Bacteroidales.f__Porphyromonadaceae.g__Parabacteroides.s__Parabacteroides_distasonis	UNMAPPED	k__Bacteria.p__Bacteroidetes.c__Bacteroidia.o__Bacteroidales.f__Porphyromonadaceae.g__Parabacteroides.s__Parabacteroides_distasonis	0.193346	4.00535e-08	797	-0.0281168	0.605768	339	-0.227375	0.000335102	246	-0.02533	0.687073	255	1.29263e-08	0	10	0.00366455	0
PWY-5484: glycolysis II (from fructose 6-phosphate)_with_k__Bacteria.p__Firmicutes.c__Bacilli.o__Lactobacillales.f__Streptococcaceae.g__Streptococcus.s__Streptococcus_parasanguinis	PWY-5484: glycolysis II (from fructose 6-phosphate)	k__Bacteria.p__Firmicutes.c__Bacilli.o__Lactobacillales.f__Streptococcaceae.g__Streptococcus.s__Streptococcus_parasanguinis	0.0461171	0.157689	940	-0.0124688	0.810233	373	0.160821	0.0117792	245	0.356637	2.77902e-14	432	1.35978e-08	0	10	-0.242647	0
PWY-6969: TCA cycle V (2-oxoglutarate:ferredoxin oxidoreductase)_with_k__Bacteria.p__Firmicutes.c__Clostridia.o__Clostridiales.f__Lachnospiraceae.g__Blautia.s__Ruminococcus_torques	PWY-6969: TCA cycle V (2-oxoglutarate:ferredoxin oxidoreductase)	k__Bacteria.p__Firmicutes.c__Clostridia.o__Clostridiales.f__Lachnospiraceae.g__Blautia.s__Ruminococcus_torques	-0.05703	0.0572882	1112	-0.301542	8.94106e-11	448	-0.299248	1.61005e-07	298	0.018614	0.697218	439	1.36549e-08	0	12	0.0402715	9
PWY-6121: 5-aminoimidazole ribonucleotide biosynthesis I_with_k__Bacteria.p__Bacteroidetes.c__Bacteroidia.o__Bacteroidales.f__Bacteroidaceae.g__Bacteroides.s__Bacteroides_vulgatus	PWY-6121: 5-aminoimidazole ribonucleotide biosynthesis I	k__Bacteria.p__Bacteroidetes.c__Bacteroidia.o__Bacteroidales.f__Bacteroidaceae.g__Bacteroides.s__Bacteroides_vulgatus	-0.361293	0	947	-0.0768455	0.114509	423	-0.0465108	0.440464	277	-0.238229	1.17857e-05	333	1.40087e-08	0	16	-0.0530936	0
FUC-RHAMCAT-PWY: superpathway of fucose and rhamnose degradation_with_k__Bacteria.p__Proteobacteria.c__Gammaproteobacteria.o__Enterobacteriales.f__Enterobacteriaceae.g__Escherichia.s__Escherichia_coli	FUC-RHAMCAT-PWY: superpathway of fucose and rhamnose degradation	k__Bacteria.p__Proteobacteria.c__Gammaproteobacteria.o__Enterobacteriales.f__Enterobacteriaceae.g__Escherichia.s__Escherichia_coli	0.673035	0	460	0.56481	0	207	0.814152	0	127	0.815289	0	262	1.46533e-08	0	11	0.833603	8
THISYN-PWY: superpathway of thiamin diphosphate biosynthesis I_with_k__Bacteria.p__Proteobacteria.c__Gammaproteobacteria.o__Enterobacteriales.f__Enterobacteriaceae.g__Escherichia.s__Escherichia_coli	THISYN-PWY: superpathway of thiamin diphosphate biosynthesis I	k__Bacteria.p__Proteobacteria.c__Gammaproteobacteria.o__Enterobacteriales.f__Enterobacteriaceae.g__Escherichia.s__Escherichia_coli	0.612819	0	558	0.459301	0	229	0.715921	0	153	0.772471	0	278	1.5219e-08	0	14	0.837364	10
PWY-6353: purine nucleotides degradation II (aerobic)_with_k__Bacteria.p__Firmicutes.c__Clostridia.o__Clostridiales.f__Lachnospiraceae.g__Blautia.s__Ruminococcus_torques	PWY-6353: purine nucleotides degradation II (aerobic)	k__Bacteria.p__Firmicutes.c__Clostridia.o__Clostridiales.f__Lachnospiraceae.g__Blautia.s__Ruminococcus_torques	0.483659	0	1135	0.548004	0	450	0.396938	1.47427e-12	298	0.231141	5.80395e-07	460	1.65196e-08	0	10	0.188946	6
GOLPDLCAT-PWY: superpathway of glycerol degradation to 1,3-propanediol_with_k__Bacteria.p__Bacteroidetes.c__Bacteroidia.o__Bacteroidales.f__Porphyromonadaceae.g__Barnesiella.s__Barnesiella_intestinihominis	GOLPDLCAT-PWY: superpathway of glycerol degradation to 1,3-propanediol	k__Bacteria.p__Bacteroidetes.c__Bacteroidia.o__Bacteroidales.f__Porphyromonadaceae.g__Barnesiella.s__Barnesiella_intestinihominis	-0.24467	1.47702e-13	893	0.00649445	0.898227	390	0.109832	0.0800304	255	-0.268687	3.20156e-05	235	1.72362e-08	0	11	-0.0857143	13
GALACT-GLUCUROCAT-PWY: superpathway of hexuronide and hexuronate degradation_with_k__Bacteria.p__Firmicutes.c__Clostridia.o__Clostridiales.f__Ruminococcaceae.g__Faecalibacterium.s__Faecalibacterium_prausnitzii	GALACT-GLUCUROCAT-PWY: superpathway of hexuronide and hexuronate degradation	k__Bacteria.p__Firmicutes.c__Clostridia.o__Clostridiales.f__Ruminococcaceae.g__Faecalibacterium.s__Faecalibacterium_prausnitzii	0.822716	0	1127	0.693533	0	448	0.724695	0	295	0.812328	0	348	1.78517e-08	0	20	0.757415	0
PWY-6803: phosphatidylcholine acyl editing_with_k__Bacteria.p__Proteobacteria.c__Gammaproteobacteria.o__Enterobacteriales.f__Enterobacteriaceae.g__Escherichia.s__Escherichia_coli	PWY-6803: phosphatidylcholine acyl editing	k__Bacteria.p__Proteobacteria.c__Gammaproteobacteria.o__Enterobacteriales.f__Enterobacteriaceae.g__Escherichia.s__Escherichia_coli	0.743435	0	384	0.683673	0	169	0.78584	0	129	0.884415	0	239	1.85166e-08	0	8	0.870555	10
COA-PWY-1: coenzyme A biosynthesis II (mammalian)_with_k__Bacteria.p__Bacteroidetes.c__Bacteroidia.o__Bacteroidales.f__Bacteroidaceae.g__Bacteroides.s__Bacteroides_caccae	COA-PWY-1: coenzyme A biosynthesis II (mammalian)	k__Bacteria.p__Bacteroidetes.c__Bacteroidia.o__Bacteroidales.f__Bacteroidaceae.g__Bacteroides.s__Bacteroides_caccae	-0.339441	0	783	-0.113171	0.034612	349	0.0928752	0.172693	217	-0.215816	0.00213372	201	1.92226e-08	0	13	0.253585	0
COBALSYN-PWY: adenosylcobalamin salvage from cobinamide I_with_k__Bacteria.p__Firmicutes.c__Bacilli.o__Lactobacillales.f__Streptococcaceae.g__Streptococcus.s__Streptococcus_salivarius	COBALSYN-PWY: adenosylcobalamin salvage from cobinamide I	k__Bacteria.p__Firmicutes.c__Bacilli.o__Lactobacillales.f__Streptococcaceae.g__Streptococcus.s__Streptococcus_salivarius	0.070565	0.0205175	1078	0.0350124	0.467789	432	-0.104644	0.0838107	274	-0.253675	3.37278e-08	464	2.28326e-08	0	11	-0.36391	1
UNINTEGRATED_with_k__Bacteria.p__Bacteroidetes.c__Bacteroidia.o__Bacteroidales.f__Porphyromonadaceae.g__Parabacteroides.s__Parabacteroides_distasonis	UNINTEGRATED	k__Bacteria.p__Bacteroidetes.c__Bacteroidia.o__Bacteroidales.f__Porphyromonadaceae.g__Parabacteroides.s__Parabacteroides_distasonis	-0.180163	3.19986e-07	797	0.0364218	0.503724	339	0.232759	0.000239461	246	0.0434851	0.48911	255	2.29947e-08	0	8	-0.0339676	0
HISTSYN-PWY: L-histidine biosynthesis_with_k__Bacteria.p__Bacteroidetes.c__Bacteroidia.o__Bacteroidales.f__Bacteroidaceae.g__Bacteroides.s__Bacteroides_uniformis	HISTSYN-PWY: L-histidine biosynthesis	k__Bacteria.p__Bacteroidetes.c__Bacteroidia.o__Bacteroidales.f__Bacteroidaceae.g__Bacteroides.s__Bacteroides_uniformis	-0.36911	0	1061	-0.223848	2.36898e-06	438	0.0134947	0.818899	290	-0.255517	1.53877e-06	347	2.52162e-08	0	10	-0.00234192	0
PWY-6609: adenine and adenosine salvage III_with_k__Bacteria.p__Bacteroidetes.c__Bacteroidia.o__Bacteroidales.f__Porphyromonadaceae.g__Barnesiella.s__Barnesiella_intestinihominis	PWY-6609: adenine and adenosine salvage III	k__Bacteria.p__Bacteroidetes.c__Bacteroidia.o__Bacteroidales.f__Porphyromonadaceae.g__Barnesiella.s__Barnesiella_intestinihominis	-0.315863	6.79688e-23	896	-0.0980189	0.0531213	390	0.0763597	0.223231	256	-0.245516	0.000131696	239	2.5445e-08	0	13	0.349123	0
HISTSYN-PWY: L-histidine biosynthesis_with_k__Bacteria.p__Proteobacteria.c__Gammaproteobacteria.o__Enterobacteriales.f__Enterobacteriaceae.g__Escherichia.s__Escherichia_coli	HISTSYN-PWY: L-histidine biosynthesis	k__Bacteria.p__Proteobacteria.c__Gammaproteobacteria.o__Enterobacteriales.f__Enterobacteriaceae.g__Escherichia.s__Escherichia_coli	-0.179252	6.09568e-06	631	-0.0621096	0.314514	264	-0.313666	4.23122e-05	166	-0.49114	0	307	2.58463e-08	0	11	0.0482192	0
PWY-7111: pyruvate fermentation to isobutanol (engineered)_with_k__Bacteria.p__Bacteroidetes.c__Bacteroidia.o__Bacteroidales.f__Bacteroidaceae.g__Bacteroides.s__Bacteroides_caccae	PWY-7111: pyruvate fermentation to isobutanol (engineered)	k__Bacteria.p__Bacteroidetes.c__Bacteroidia.o__Bacteroidales.f__Bacteroidaceae.g__Bacteroides.s__Bacteroides_caccae	-0.380185	0	783	-0.195578	0.000243035	349	0.0576072	0.398146	217	-0.248389	0.000392385	201	2.76236e-08	0	19	-0.0276364	0
PWY-3841: folate transformations II_with_k__Bacteria.p__Actinobacteria.c__Actinobacteria.o__Bifidobacteriales.f__Bifidobacteriaceae.g__Bifidobacterium.s__Bifidobacterium_longum	PWY-3841: folate transformations II	k__Bacteria.p__Actinobacteria.c__Actinobacteria.o__Bifidobacteriales.f__Bifidobacteriaceae.g__Bifidobacterium.s__Bifidobacterium_longum	0.185157	2.05971e-09	1036	0.278073	4.07356e-09	436	0.0671154	0.293206	247	-0.116199	0.0224614	386	2.80137e-08	0	10	-0.175174	0
HEXITOLDEGSUPER-PWY: superpathway of hexitol degradation (bacteria)_with_k__Bacteria.p__Firmicutes.c__Bacilli.o__Lactobacillales.f__Streptococcaceae.g__Streptococcus.s__Streptococcus_salivarius	HEXITOLDEGSUPER-PWY: superpathway of hexitol degradation (bacteria)	k__Bacteria.p__Firmicutes.c__Bacilli.o__Lactobacillales.f__Streptococcaceae.g__Streptococcus.s__Streptococcus_salivarius	0.154463	3.63113e-07	1077	0.00521952	0.913824	432	0.240325	6.13928e-05	274	0.381329	0	472	3.21746e-08	0	11	-0.0824561	2
PWY-6386: UDP-N-acetylmuramoyl-pentapeptide biosynthesis II (lysine-containing)_with_k__Bacteria.p__Bacteroidetes.c__Bacteroidia.o__Bacteroidales.f__Bacteroidaceae.g__Bacteroides.s__Bacteroides_caccae	PWY-6386: UDP-N-acetylmuramoyl-pentapeptide biosynthesis II (lysine-containing)	k__Bacteria.p__Bacteroidetes.c__Bacteroidia.o__Bacteroidales.f__Bacteroidaceae.g__Bacteroides.s__Bacteroides_caccae	-0.391796	0	783	-0.259775	9.45985e-07	349	0.0557235	0.413772	217	-0.271772	0.000100881	201	3.27791e-08	0	7	0.0630204	0
PWY-7111: pyruvate fermentation to isobutanol (engineered)_with_k__Bacteria.p__Bacteroidetes.c__Bacteroidia.o__Bacteroidales.f__Bacteroidaceae.g__Bacteroides.s__Bacteroides_vulgatus	PWY-7111: pyruvate fermentation to isobutanol (engineered)	k__Bacteria.p__Bacteroidetes.c__Bacteroidia.o__Bacteroidales.f__Bacteroidaceae.g__Bacteroides.s__Bacteroides_vulgatus	-0.316815	0	947	-0.0853088	0.0796837	423	0.0447577	0.457899	277	-0.228038	2.78863e-05	333	3.40411e-08	0	11	0.308091	0
PWY-7211: superpathway of pyrimidine deoxyribonucleotides de novo biosynthesis_with_k__Bacteria.p__Proteobacteria.c__Gammaproteobacteria.o__Enterobacteriales.f__Enterobacteriaceae.g__Escherichia.s__Escherichia_coli	PWY-7211: superpathway of pyrimidine deoxyribonucleotides de novo biosynthesis	k__Bacteria.p__Proteobacteria.c__Gammaproteobacteria.o__Enterobacteriales.f__Enterobacteriaceae.g__Escherichia.s__Escherichia_coli	0.104636	0.00865796	629	0.192312	0.00172273	264	-0.0285838	0.714413	166	-0.26458	4.59233e-06	294	3.61204e-08	0	8	-0.23735	3
P162-PWY: L-glutamate degradation V (via hydroxyglutarate)_with_k__Bacteria.p__Bacteroidetes.c__Bacteroidia.o__Bacteroidales.f__Bacteroidaceae.g__Bacteroides.s__Bacteroides_caccae	P162-PWY: L-glutamate degradation V (via hydroxyglutarate)	k__Bacteria.p__Bacteroidetes.c__Bacteroidia.o__Bacteroidales.f__Bacteroidaceae.g__Bacteroides.s__Bacteroides_caccae	0.338038	9.39384e-20	672	0.0439347	0.431843	322	-0.0618658	0.373235	209	0.171885	0.0314671	157	3.76523e-08	0	16	-0.0403941	18
PWY-724: superpathway of L-lysine, L-threonine and L-methionine biosynthesis II_with_k__Bacteria.p__Proteobacteria.c__Gammaproteobacteria.o__Enterobacteriales.f__Enterobacteriaceae.g__Escherichia.s__Escherichia_coli	PWY-724: superpathway of L-lysine, L-threonine and L-methionine biosynthesis II	k__Bacteria.p__Proteobacteria.c__Gammaproteobacteria.o__Enterobacteriales.f__Enterobacteriaceae.g__Escherichia.s__Escherichia_coli	-0.286571	2.75836e-13	631	-0.128943	0.0363315	264	-0.44311	3.31518e-09	166	-0.542353	0	307	3.98377e-08	0	14	-0.420783	1
GOLPDLCAT-PWY: superpathway of glycerol degradation to 1,3-propanediol_with_k__Bacteria.p__Bacteroidetes.c__Bacteroidia.o__Bacteroidales.f__Bacteroidaceae.g__Bacteroides.s__Bacteroides_uniformis	GOLPDLCAT-PWY: superpathway of glycerol degradation to 1,3-propanediol	k__Bacteria.p__Bacteroidetes.c__Bacteroidia.o__Bacteroidales.f__Bacteroidaceae.g__Bacteroides.s__Bacteroides_uniformis	-0.176762	7.66383e-09	1057	-0.0834068	0.0815766	437	0.214606	0.000245065	289	-0.169764	0.00167569	341	4.09085e-08	0	17	-0.4	41
P105-PWY: TCA cycle IV (2-oxoglutarate decarboxylase)_with_k__Bacteria.p__Proteobacteria.c__Gammaproteobacteria.o__Enterobacteriales.f__Enterobacteriaceae.g__Escherichia.s__Escherichia_coli	P105-PWY: TCA cycle IV (2-oxoglutarate decarboxylase)	k__Bacteria.p__Proteobacteria.c__Gammaproteobacteria.o__Enterobacteriales.f__Enterobacteriaceae.g__Escherichia.s__Escherichia_coli	0.853584	0	409	0.826823	0	170	0.937623	0	118	0.922116	0	253	4.39027e-08	0	15	0.903959	15
PWY-6609: adenine and adenosine salvage III_with_k__Bacteria.p__Bacteroidetes.c__Bacteroidia.o__Bacteroidales.f__Bacteroidaceae.g__Bacteroides.s__Bacteroides_vulgatus	PWY-6609: adenine and adenosine salvage III	k__Bacteria.p__Bacteroidetes.c__Bacteroidia.o__Bacteroidales.f__Bacteroidaceae.g__Bacteroides.s__Bacteroides_vulgatus	-0.312894	5.65576e-25	947	0.0139916	0.774078	423	-0.128295	0.0328689	277	-0.282981	1.70127e-07	333	4.41686e-08	0	15	0.169103	1
PWY-6122: 5-aminoimidazole ribonucleotide biosynthesis II_with_k__Bacteria.p__Bacteroidetes.c__Bacteroidia.o__Bacteroidales.f__Bacteroidaceae.g__Bacteroides.s__Bacteroides_vulgatus	PWY-6122: 5-aminoimidazole ribonucleotide biosynthesis II	k__Bacteria.p__Bacteroidetes.c__Bacteroidia.o__Bacteroidales.f__Bacteroidaceae.g__Bacteroides.s__Bacteroides_vulgatus	-0.425305	0	947	-0.183119	0.000156182	423	-0.108175	0.0722685	277	-0.286051	1.23674e-07	333	4.43261e-08	0	13	-0.0808567	0
PWY-6277: superpathway of 5-aminoimidazole ribonucleotide biosynthesis_with_k__Bacteria.p__Bacteroidetes.c__Bacteroidia.o__Bacteroidales.f__Bacteroidaceae.g__Bacteroides.s__Bacteroides_vulgatus	PWY-6277: superpathway of 5-aminoimidazole ribonucleotide biosynthesis	k__Bacteria.p__Bacteroidetes.c__Bacteroidia.o__Bacteroidales.f__Bacteroidaceae.g__Bacteroides.s__Bacteroides_vulgatus	-0.425305	0	947	-0.183119	0.000156182	423	-0.108175	0.0722685	277	-0.286051	1.23674e-07	333	4.43261e-08	0	15	-0.0808567	0
ILEUSYN-PWY: L-isoleucine biosynthesis I (from threonine)_with_k__Bacteria.p__Bacteroidetes.c__Bacteroidia.o__Bacteroidales.f__Bacteroidaceae.g__Bacteroides.s__Bacteroides_caccae	ILEUSYN-PWY: L-isoleucine biosynthesis I (from threonine)	k__Bacteria.p__Bacteroidetes.c__Bacteroidia.o__Bacteroidales.f__Bacteroidaceae.g__Bacteroides.s__Bacteroides_caccae	-0.375076	0	783	-0.197318	0.000213361	349	0.0586442	0.389697	217	-0.236068	0.000764728	201	4.51393e-08	0	12	0.0286772	0
VALSYN-PWY: L-valine biosynthesis_with_k__Bacteria.p__Bacteroidetes.c__Bacteroidia.o__Bacteroidales.f__Bacteroidaceae.g__Bacteroides.s__Bacteroides_caccae	VALSYN-PWY: L-valine biosynthesis	k__Bacteria.p__Bacteroidetes.c__Bacteroidia.o__Bacteroidales.f__Bacteroidaceae.g__Bacteroides.s__Bacteroides_caccae	-0.375076	0	783	-0.197318	0.000213361	349	0.0586442	0.389697	217	-0.236068	0.000764728	201	4.51393e-08	0	8	-0.0146855	0
CALVIN-PWY: Calvin-Benson-Bassham cycle_with_k__Bacteria.p__Firmicutes.c__Bacilli.o__Lactobacillales.f__Streptococcaceae.g__Streptococcus.s__Streptococcus_salivarius	CALVIN-PWY: Calvin-Benson-Bassham cycle	k__Bacteria.p__Firmicutes.c__Bacilli.o__Lactobacillales.f__Streptococcaceae.g__Streptococcus.s__Streptococcus_salivarius	-0.00628825	0.836515	1079	-0.0125601	0.794543	432	-0.144577	0.0166944	274	-0.313309	3.47388e-12	476	4.8454e-08	0	13	-0.314286	1
NONMEVIPP-PWY: methylerythritol phosphate pathway I_with_k__Bacteria.p__Firmicutes.c__Bacilli.o__Lactobacillales.f__Streptococcaceae.g__Streptococcus.s__Streptococcus_parasanguinis	NONMEVIPP-PWY: methylerythritol phosphate pathway I	k__Bacteria.p__Firmicutes.c__Bacilli.o__Lactobacillales.f__Streptococcaceae.g__Streptococcus.s__Streptococcus_parasanguinis	-0.114396	0.000438366	942	-0.0632108	0.223141	373	-0.155475	0.0149264	245	-0.408872	0	432	4.87185e-08	0	16	-0.0931373	0
PWY-7282: 4-amino-2-methyl-5-phosphomethylpyrimidine biosynthesis (yeast)_with_k__Bacteria.p__Proteobacteria.c__Gammaproteobacteria.o__Enterobacteriales.f__Enterobacteriaceae.g__Escherichia.s__Escherichia_coli	PWY-7282: 4-amino-2-methyl-5-phosphomethylpyrimidine biosynthesis (yeast)	k__Bacteria.p__Proteobacteria.c__Gammaproteobacteria.o__Enterobacteriales.f__Enterobacteriaceae.g__Escherichia.s__Escherichia_coli	0.114216	0.00479216	609	0.0821834	0.182991	264	-0.22397	0.00379167	166	-0.254358	1.58113e-05	283	4.90086e-08	0	20	-0.252042	2
PWY-2941: L-lysine biosynthesis II_with_k__Bacteria.p__Firmicutes.c__Bacilli.o__Lactobacillales.f__Streptococcaceae.g__Streptococcus.s__Streptococcus_salivarius	PWY-2941: L-lysine biosynthesis II	k__Bacteria.p__Firmicutes.c__Bacilli.o__Lactobacillales.f__Streptococcaceae.g__Streptococcus.s__Streptococcus_salivarius	0.23448	7.35894e-15	1079	0.10499	0.0291587	432	0.283382	2.06375e-06	274	0.45878	0	476	4.91347e-08	0	10	0.0315789	1
NONMEVIPP-PWY: methylerythritol phosphate pathway I_with_k__Bacteria.p__Bacteroidetes.c__Bacteroidia.o__Bacteroidales.f__Prevotellaceae.g__Prevotella.s__Prevotella_copri	NONMEVIPP-PWY: methylerythritol phosphate pathway I	k__Bacteria.p__Bacteroidetes.c__Bacteroidia.o__Bacteroidales.f__Prevotellaceae.g__Prevotella.s__Prevotella_copri	-0.0808755	0.101555	411	0.364764	5.19735e-09	245	0.267614	0.00198381	132	0.218881	0.0799007	65	5.06657e-08	0	10	0.454545	1
ILEUSYN-PWY: L-isoleucine biosynthesis I (from threonine)_with_k__Bacteria.p__Bacteroidetes.c__Bacteroidia.o__Bacteroidales.f__Bacteroidaceae.g__Bacteroides.s__Bacteroides_vulgatus	ILEUSYN-PWY: L-isoleucine biosynthesis I (from threonine)	k__Bacteria.p__Bacteroidetes.c__Bacteroidia.o__Bacteroidales.f__Bacteroidaceae.g__Bacteroides.s__Bacteroides_vulgatus	-0.313917	0	947	-0.085928	0.0775168	423	0.0447108	0.45837	277	-0.219696	5.48824e-05	333	5.32227e-08	0	13	0.315032	1
VALSYN-PWY: L-valine biosynthesis_with_k__Bacteria.p__Bacteroidetes.c__Bacteroidia.o__Bacteroidales.f__Bacteroidaceae.g__Bacteroides.s__Bacteroides_vulgatus	VALSYN-PWY: L-valine biosynthesis	k__Bacteria.p__Bacteroidetes.c__Bacteroidia.o__Bacteroidales.f__Bacteroidaceae.g__Bacteroides.s__Bacteroides_vulgatus	-0.313917	0	947	-0.085928	0.0775168	423	0.0447108	0.45837	277	-0.219696	5.48824e-05	333	5.32227e-08	0	14	0.26716	0
PWY-6386: UDP-N-acetylmuramoyl-pentapeptide biosynthesis II (lysine-containing)_with_k__Bacteria.p__Bacteroidetes.c__Bacteroidia.o__Bacteroidales.f__Prevotellaceae.g__Prevotella.s__Prevotella_copri	PWY-6386: UDP-N-acetylmuramoyl-pentapeptide biosynthesis II (lysine-containing)	k__Bacteria.p__Bacteroidetes.c__Bacteroidia.o__Bacteroidales.f__Prevotellaceae.g__Prevotella.s__Prevotella_copri	-0.214497	1.20836e-05	411	0.239707	0.00015832	245	0.146348	0.0940272	132	0.0379371	0.763646	65	5.48347e-08	0	18	0.10303	1
PWY-5690: TCA cycle II (plants and fungi)_with_k__Bacteria.p__Bacteroidetes.c__Bacteroidia.o__Bacteroidales.f__Bacteroidaceae.g__Bacteroides.s__Bacteroides_uniformis	PWY-5690: TCA cycle II (plants and fungi)	k__Bacteria.p__Bacteroidetes.c__Bacteroidia.o__Bacteroidales.f__Bacteroidaceae.g__Bacteroides.s__Bacteroides_uniformis	0.160084	1.78877e-07	1055	-0.0487549	0.309078	437	-0.167845	0.00419403	290	-0.0819528	0.129217	344	5.7345e-08	0	13	-0.181034	5
PWY-5686: UMP biosynthesis_with_k__Bacteria.p__Bacteroidetes.c__Bacteroidia.o__Bacteroidales.f__Prevotellaceae.g__Prevotella.s__Prevotella_copri	PWY-5686: UMP biosynthesis	k__Bacteria.p__Bacteroidetes.c__Bacteroidia.o__Bacteroidales.f__Prevotellaceae.g__Prevotella.s__Prevotella_copri	-0.0675472	0.171623	411	0.385101	6.0551e-10	245	0.251329	0.00373766	132	0.127579	0.310363	65	6.02557e-08	0	18	0.442424	1
HISDEG-PWY: L-histidine degradation I_with_k__Bacteria.p__Bacteroidetes.c__Bacteroidia.o__Bacteroidales.f__Porphyromonadaceae.g__Parabacteroides.s__Parabacteroides_distasonis	HISDEG-PWY: L-histidine degradation I	k__Bacteria.p__Bacteroidetes.c__Bacteroidia.o__Bacteroidales.f__Porphyromonadaceae.g__Parabacteroides.s__Parabacteroides_distasonis	0.3345	0	794	0.15667	0.0038641	339	-0.034773	0.587804	245	0.0543828	0.390682	251	6.08236e-08	0	11	-0.331218	6
HSERMETANA-PWY: L-methionine biosynthesis III_with_k__Bacteria.p__Proteobacteria.c__Gammaproteobacteria.o__Enterobacteriales.f__Enterobacteriaceae.g__Escherichia.s__Escherichia_coli	HSERMETANA-PWY: L-methionine biosynthesis III	k__Bacteria.p__Proteobacteria.c__Gammaproteobacteria.o__Enterobacteriales.f__Enterobacteriaceae.g__Escherichia.s__Escherichia_coli	-0.105909	0.00777737	631	-0.0593078	0.336874	264	-0.357971	2.56992e-06	166	-0.434185	0	300	6.1517e-08	0	9	-0.144664	2
PWY-7208: superpathway of pyrimidine nucleobases salvage_with_k__Bacteria.p__Bacteroidetes.c__Bacteroidia.o__Bacteroidales.f__Bacteroidaceae.g__Bacteroides.s__Bacteroides_vulgatus	PWY-7208: superpathway of pyrimidine nucleobases salvage	k__Bacteria.p__Bacteroidetes.c__Bacteroidia.o__Bacteroidales.f__Bacteroidaceae.g__Bacteroides.s__Bacteroides_vulgatus	-0.160672	6.92643e-07	947	0.0946962	0.0516547	423	0.0931119	0.122047	277	0.137488	0.0120767	333	6.153e-08	0	9	0.309364	1
PWY-6527: stachyose degradation_with_k__Bacteria.p__Firmicutes.c__Bacilli.o__Lactobacillales.f__Streptococcaceae.g__Streptococcus.s__Streptococcus_mitis_oralis_pneumoniae	PWY-6527: stachyose degradation	k__Bacteria.p__Firmicutes.c__Bacilli.o__Lactobacillales.f__Streptococcaceae.g__Streptococcus.s__Streptococcus_mitis_oralis_pneumoniae	-0.0160842	0.837866	164	-0.0281406	0.841138	53	-0.0439746	0.776276	44	-0.592006	0	129	6.26619e-08	0	16	NA	NA
PWY-6969: TCA cycle V (2-oxoglutarate:ferredoxin oxidoreductase)_with_k__Bacteria.p__Bacteroidetes.c__Bacteroidia.o__Bacteroidales.f__Bacteroidaceae.g__Bacteroides.s__Bacteroides_uniformis	PWY-6969: TCA cycle V (2-oxoglutarate:ferredoxin oxidoreductase)	k__Bacteria.p__Bacteroidetes.c__Bacteroidia.o__Bacteroidales.f__Bacteroidaceae.g__Bacteroides.s__Bacteroides_uniformis	0.19411	2.71305e-10	1045	0.00236767	0.960668	436	-0.143853	0.0142716	290	-0.0457249	0.404675	334	6.27359e-08	0	11	-0.0353169	9
PWY-6151: S-adenosyl-L-methionine cycle I_with_k__Bacteria.p__Bacteroidetes.c__Bacteroidia.o__Bacteroidales.f__Prevotellaceae.g__Prevotella.s__Prevotella_copri	PWY-6151: S-adenosyl-L-methionine cycle I	k__Bacteria.p__Bacteroidetes.c__Bacteroidia.o__Bacteroidales.f__Prevotellaceae.g__Prevotella.s__Prevotella_copri	-0.138264	0.00501629	411	0.289406	4.53211e-06	245	0.262328	0.00244683	132	0.185577	0.13864	65	6.28898e-08	0	15	0.318182	0
PWY-7409: phospholipid remodeling (phosphatidylethanolamine, yeast)_with_k__Bacteria.p__Proteobacteria.c__Gammaproteobacteria.o__Enterobacteriales.f__Enterobacteriaceae.g__Escherichia.s__Escherichia_coli	PWY-7409: phospholipid remodeling (phosphatidylethanolamine, yeast)	k__Bacteria.p__Proteobacteria.c__Gammaproteobacteria.o__Enterobacteriales.f__Enterobacteriaceae.g__Escherichia.s__Escherichia_coli	0.836329	0	275	0.764947	0	118	0.914778	0	97	0.923309	0	202	6.2957e-08	0	12	0.865184	17
PWY-6897: thiamin salvage II_with_k__Bacteria.p__Bacteroidetes.c__Bacteroidia.o__Bacteroidales.f__Rikenellaceae.g__Alistipes.s__Alistipes_shahii	PWY-6897: thiamin salvage II	k__Bacteria.p__Bacteroidetes.c__Bacteroidia.o__Bacteroidales.f__Rikenellaceae.g__Alistipes.s__Alistipes_shahii	0.361623	0	856	0.0508573	0.318812	386	0.0773448	0.235361	237	0.263337	0.000226188	193	6.30424e-08	0	16	-0.12149	0
PWY0-1061: superpathway of L-alanine biosynthesis_with_k__Bacteria.p__Actinobacteria.c__Actinobacteria.o__Bifidobacteriales.f__Bifidobacteriaceae.g__Bifidobacterium.s__Bifidobacterium_longum	PWY0-1061: superpathway of L-alanine biosynthesis	k__Bacteria.p__Actinobacteria.c__Actinobacteria.o__Bifidobacteriales.f__Bifidobacteriaceae.g__Bifidobacterium.s__Bifidobacterium_longum	0.0966084	0.00199679	1022	0.133554	0.00546183	432	-0.0860593	0.182886	241	-0.218972	1.87528e-05	377	6.56607e-08	0	8	0.0354839	12
COMPLETE-ARO-PWY: superpathway of aromatic amino acid biosynthesis_with_k__Bacteria.p__Bacteroidetes.c__Bacteroidia.o__Bacteroidales.f__Bacteroidaceae.g__Bacteroides.s__Bacteroides_caccae	COMPLETE-ARO-PWY: superpathway of aromatic amino acid biosynthesis	k__Bacteria.p__Bacteroidetes.c__Bacteroidia.o__Bacteroidales.f__Bacteroidaceae.g__Bacteroides.s__Bacteroides_caccae	-0.383367	0	783	-0.220302	3.446e-05	349	0.0479796	0.481689	217	-0.284333	4.62108e-05	201	7.2189e-08	0	13	-0.15229	0
COA-PWY-1: coenzyme A biosynthesis II (mammalian)_with_k__Bacteria.p__Bacteroidetes.c__Bacteroidia.o__Bacteroidales.f__Bacteroidaceae.g__Bacteroides.s__Bacteroides_uniformis	COA-PWY-1: coenzyme A biosynthesis II (mammalian)	k__Bacteria.p__Bacteroidetes.c__Bacteroidia.o__Bacteroidales.f__Bacteroidaceae.g__Bacteroides.s__Bacteroides_uniformis	-0.290662	4.30776e-22	1061	-0.185585	9.60558e-05	438	0.088122	0.134309	290	-0.129185	0.0160983	347	7.40106e-08	0	11	0.106142	0
HISDEG-PWY: L-histidine degradation I_with_k__Bacteria.p__Bacteroidetes.c__Bacteroidia.o__Bacteroidales.f__Prevotellaceae.g__Prevotella.s__Prevotella_copri	HISDEG-PWY: L-histidine degradation I	k__Bacteria.p__Bacteroidetes.c__Bacteroidia.o__Bacteroidales.f__Prevotellaceae.g__Prevotella.s__Prevotella_copri	0.157733	0.00140858	408	0.0481114	0.453201	245	-0.32238	0.000176472	132	-0.395629	0.0012032	65	7.4075e-08	0	18	0.65	2
PWY-6897: thiamin salvage II_with_k__Bacteria.p__Bacteroidetes.c__Bacteroidia.o__Bacteroidales.f__Bacteroidaceae.g__Bacteroides.s__Bacteroides_vulgatus	PWY-6897: thiamin salvage II	k__Bacteria.p__Bacteroidetes.c__Bacteroidia.o__Bacteroidales.f__Bacteroidaceae.g__Bacteroides.s__Bacteroides_vulgatus	0.420258	0	945	0.133922	0.00583648	423	0.17013	0.00456411	277	0.294817	5.10748e-08	332	7.67281e-08	0	16	-0.0161712	1
PWY-6387: UDP-N-acetylmuramoyl-pentapeptide biosynthesis I (meso-diaminopimelate containing)_with_k__Bacteria.p__Bacteroidetes.c__Bacteroidia.o__Bacteroidales.f__Bacteroidaceae.g__Bacteroides.s__Bacteroides_caccae	PWY-6387: UDP-N-acetylmuramoyl-pentapeptide biosynthesis I (meso-diaminopimelate containing)	k__Bacteria.p__Bacteroidetes.c__Bacteroidia.o__Bacteroidales.f__Bacteroidaceae.g__Bacteroides.s__Bacteroides_caccae	-0.386704	0	783	-0.261439	8.02203e-07	349	0.0513442	0.451463	217	-0.272497	9.65277e-05	201	7.75901e-08	0	13	0.103377	0
PWY-7211: superpathway of pyrimidine deoxyribonucleotides de novo biosynthesis_with_k__Bacteria.p__Firmicutes.c__Negativicutes.o__Selenomonadales.f__Veillonellaceae.g__Veillonella.s__Veillonella_parvula	PWY-7211: superpathway of pyrimidine deoxyribonucleotides de novo biosynthesis	k__Bacteria.p__Firmicutes.c__Negativicutes.o__Selenomonadales.f__Veillonellaceae.g__Veillonella.s__Veillonella_parvula	0.0885452	0.129784	294	0.213472	0.00292731	193	-0.031182	0.749485	107	-0.343469	1.0374e-06	195	7.84562e-08	0	13	-0.036822	1
PEPTIDOGLYCANSYN-PWY: peptidoglycan biosynthesis I (meso-diaminopimelate containing)_with_k__Bacteria.p__Firmicutes.c__Clostridia.o__Clostridiales.f__Lachnospiraceae.g__Dorea.s__Dorea_formicigenerans	PEPTIDOGLYCANSYN-PWY: peptidoglycan biosynthesis I (meso-diaminopimelate containing)	k__Bacteria.p__Firmicutes.c__Clostridia.o__Clostridiales.f__Lachnospiraceae.g__Dorea.s__Dorea_formicigenerans	0.265761	3.88664e-19	1101	-0.0662842	0.166543	437	0.151738	0.0102345	286	0.188219	0.000648612	326	7.87516e-08	0	14	-0.098661	0
PWY-561: superpathway of glyoxylate cycle and fatty acid degradation_with_k__Bacteria.p__Proteobacteria.c__Gammaproteobacteria.o__Enterobacteriales.f__Enterobacteriaceae.g__Escherichia.s__Escherichia_coli	PWY-561: superpathway of glyoxylate cycle and fatty acid degradation	k__Bacteria.p__Proteobacteria.c__Gammaproteobacteria.o__Enterobacteriales.f__Enterobacteriaceae.g__Escherichia.s__Escherichia_coli	0.839137	0	406	0.812552	0	167	0.936755	0	116	0.778396	0	236	7.98068e-08	0	9	0.611538	22
HISTSYN-PWY: L-histidine biosynthesis_with_k__Bacteria.p__Bacteroidetes.c__Bacteroidia.o__Bacteroidales.f__Porphyromonadaceae.g__Barnesiella.s__Barnesiella_intestinihominis	HISTSYN-PWY: L-histidine biosynthesis	k__Bacteria.p__Bacteroidetes.c__Bacteroidia.o__Bacteroidales.f__Porphyromonadaceae.g__Barnesiella.s__Barnesiella_intestinihominis	-0.405857	0	896	-0.260768	1.94402e-07	390	-0.0373019	0.55219	256	-0.18898	0.00340571	239	8.12238e-08	0	8	0.0333333	0
DTDPRHAMSYN-PWY: dTDP-L-rhamnose biosynthesis I_with_k__Bacteria.p__Proteobacteria.c__Gammaproteobacteria.o__Enterobacteriales.f__Enterobacteriaceae.g__Escherichia.s__Escherichia_coli	DTDPRHAMSYN-PWY: dTDP-L-rhamnose biosynthesis I	k__Bacteria.p__Proteobacteria.c__Gammaproteobacteria.o__Enterobacteriales.f__Enterobacteriaceae.g__Escherichia.s__Escherichia_coli	-0.296616	3.65866e-14	631	-0.123279	0.0454251	264	-0.379659	5.58987e-07	166	-0.545423	0	307	8.20462e-08	0	13	-0.485777	0
PWY-7663: gondoate biosynthesis (anaerobic)_with_k__Bacteria.p__Bacteroidetes.c__Bacteroidia.o__Bacteroidales.f__Porphyromonadaceae.g__Barnesiella.s__Barnesiella_intestinihominis	PWY-7663: gondoate biosynthesis (anaerobic)	k__Bacteria.p__Bacteroidetes.c__Bacteroidia.o__Bacteroidales.f__Porphyromonadaceae.g__Barnesiella.s__Barnesiella_intestinihominis	0.405598	0	896	0.116843	0.0210472	390	0.124859	0.0460101	256	0.286668	7.32377e-06	239	8.3197e-08	0	13	0.487719	0
NONMEVIPP-PWY: methylerythritol phosphate pathway I_with_k__Bacteria.p__Firmicutes.c__Clostridia.o__Clostridiales.f__Lachnospiraceae.g__Dorea.s__Dorea_formicigenerans	NONMEVIPP-PWY: methylerythritol phosphate pathway I	k__Bacteria.p__Firmicutes.c__Clostridia.o__Clostridiales.f__Lachnospiraceae.g__Dorea.s__Dorea_formicigenerans	0.190785	1.90248e-10	1101	-0.143881	0.00259254	437	0.0889224	0.133503	286	0.123808	0.0254443	326	8.33348e-08	0	13	-0.0242424	0
PWY-6527: stachyose degradation_with_k__Bacteria.p__Firmicutes.c__Bacilli.o__Lactobacillales.f__Streptococcaceae.g__Streptococcus.s__Streptococcus_sanguinis	PWY-6527: stachyose degradation	k__Bacteria.p__Firmicutes.c__Bacilli.o__Lactobacillales.f__Streptococcaceae.g__Streptococcus.s__Streptococcus_sanguinis	-0.0561626	0.262926	399	-0.0736709	0.395317	135	-0.118171	0.343802	66	-0.532123	0	167	8.3414e-08	0	14	NA	NA
PWY-6386: UDP-N-acetylmuramoyl-pentapeptide biosynthesis II (lysine-containing)_with_k__Bacteria.p__Firmicutes.c__Clostridia.o__Clostridiales.f__Lachnospiraceae.g__Dorea.s__Dorea_formicigenerans	PWY-6386: UDP-N-acetylmuramoyl-pentapeptide biosynthesis II (lysine-containing)	k__Bacteria.p__Firmicutes.c__Clostridia.o__Clostridiales.f__Lachnospiraceae.g__Dorea.s__Dorea_formicigenerans	0.258916	3.29732e-18	1101	-0.0720181	0.132763	437	0.133922	0.0235688	286	0.184034	0.000857333	326	8.38925e-08	0	14	-0.00916138	0
PWY-5154: L-arginine biosynthesis III (via N-acetyl-L-citrulline)_with_k__Bacteria.p__Firmicutes.c__Clostridia.o__Clostridiales.f__Lachnospiraceae.g__Blautia.s__Ruminococcus_torques	PWY-5154: L-arginine biosynthesis III (via N-acetyl-L-citrulline)	k__Bacteria.p__Firmicutes.c__Clostridia.o__Clostridiales.f__Lachnospiraceae.g__Blautia.s__Ruminococcus_torques	0.387015	0	1133	0.264796	1.33447e-08	450	0.278824	1.11605e-06	298	0.0811371	0.0814889	462	9.04043e-08	0	13	0.145646	1
ECASYN-PWY: enterobacterial common antigen biosynthesis_with_k__Bacteria.p__Proteobacteria.c__Gammaproteobacteria.o__Enterobacteriales.f__Enterobacteriaceae.g__Escherichia.s__Escherichia_coli	ECASYN-PWY: enterobacterial common antigen biosynthesis	k__Bacteria.p__Proteobacteria.c__Gammaproteobacteria.o__Enterobacteriales.f__Enterobacteriaceae.g__Escherichia.s__Escherichia_coli	0.807849	0	230	0.782624	0	97	0.890089	0	72	0.928085	0	185	9.11598e-08	0	14	0.730827	27
LACTOSECAT-PWY: lactose and galactose degradation I_with_k__Bacteria.p__Firmicutes.c__Negativicutes.o__Selenomonadales.f__Veillonellaceae.g__Veillonella.s__Veillonella_atypica	LACTOSECAT-PWY: lactose and galactose degradation I	k__Bacteria.p__Firmicutes.c__Negativicutes.o__Selenomonadales.f__Veillonellaceae.g__Veillonella.s__Veillonella_atypica	-0.28855	7.29134e-05	185	0.0258783	0.814924	84	-0.0649133	0.640087	54	0.331104	1.56663e-05	165	9.55366e-08	0	13	-0.0901099	6
DTDPRHAMSYN-PWY: dTDP-L-rhamnose biosynthesis I_with_k__Bacteria.p__Firmicutes.c__Bacilli.o__Lactobacillales.f__Streptococcaceae.g__Streptococcus.s__Streptococcus_parasanguinis	DTDPRHAMSYN-PWY: dTDP-L-rhamnose biosynthesis I	k__Bacteria.p__Firmicutes.c__Bacilli.o__Lactobacillales.f__Streptococcaceae.g__Streptococcus.s__Streptococcus_parasanguinis	-0.120304	0.000216972	942	-0.0325883	0.5302	373	-0.158903	0.0128337	245	-0.394611	0	432	9.6661e-08	0	18	-0.404412	0
PWY-2942: L-lysine biosynthesis III_with_k__Bacteria.p__Firmicutes.c__Clostridia.o__Clostridiales.f__Lachnospiraceae.g__Blautia.s__Ruminococcus_torques	PWY-2942: L-lysine biosynthesis III	k__Bacteria.p__Firmicutes.c__Clostridia.o__Clostridiales.f__Lachnospiraceae.g__Blautia.s__Ruminococcus_torques	0.206163	2.62368e-12	1135	-0.0442178	0.349214	450	0.127973	0.0272377	298	0.324084	1.23908e-12	462	1.01839e-07	0	13	-0.247124	0
PWY-6387: UDP-N-acetylmuramoyl-pentapeptide biosynthesis I (meso-diaminopimelate containing)_with_k__Bacteria.p__Bacteroidetes.c__Bacteroidia.o__Bacteroidales.f__Prevotellaceae.g__Prevotella.s__Prevotella_copri	PWY-6387: UDP-N-acetylmuramoyl-pentapeptide biosynthesis I (meso-diaminopimelate containing)	k__Bacteria.p__Bacteroidetes.c__Bacteroidia.o__Bacteroidales.f__Prevotellaceae.g__Prevotella.s__Prevotella_copri	-0.211821	1.55676e-05	411	0.237911	0.000177749	245	0.13394	0.125639	132	0.0211538	0.866928	65	1.0256e-07	0	5	0.181818	0
PWY-6859: all-trans-farnesol biosynthesis_with_k__Archaea.p__Euryarchaeota.c__Methanobacteria.o__Methanobacteriales.f__Methanobacteriaceae.g__Methanobrevibacter.s__Methanobrevibacter_smithii	PWY-6859: all-trans-farnesol biosynthesis	k__Archaea.p__Euryarchaeota.c__Methanobacteria.o__Methanobacteriales.f__Methanobacteriaceae.g__Methanobrevibacter.s__Methanobrevibacter_smithii	0.883454	0	559	0.87566	0	150	0.752055	0	152	0.675301	0	69	1.04868e-07	0	12	NA	NA
ARGININE-SYN4-PWY: L-ornithine de novo biosynthesis_with_k__Bacteria.p__Actinobacteria.c__Actinobacteria.o__Coriobacteriales.f__Coriobacteriaceae.g__Collinsella.s__Collinsella_aerofaciens	ARGININE-SYN4-PWY: L-ornithine de novo biosynthesis	k__Bacteria.p__Actinobacteria.c__Actinobacteria.o__Coriobacteriales.f__Coriobacteriaceae.g__Collinsella.s__Collinsella_aerofaciens	-0.368764	0	987	-0.160736	0.00108966	411	-0.139891	0.0190371	281	-0.0623521	0.283145	298	1.0952e-07	0	10	-0.354032	0
BRANCHED-CHAIN-AA-SYN-PWY: superpathway of branched amino acid biosynthesis_with_k__Bacteria.p__Proteobacteria.c__Gammaproteobacteria.o__Enterobacteriales.f__Enterobacteriaceae.g__Escherichia.s__Escherichia_coli	BRANCHED-CHAIN-AA-SYN-PWY: superpathway of branched amino acid biosynthesis	k__Bacteria.p__Proteobacteria.c__Gammaproteobacteria.o__Enterobacteriales.f__Enterobacteriaceae.g__Escherichia.s__Escherichia_coli	-0.257626	5.93386e-11	631	-0.117989	0.0555721	264	-0.414721	3.75921e-08	166	-0.52113	0	307	1.14163e-07	0	11	-0.11588	1
PWY-7003: glycerol degradation to butanol_with_k__Bacteria.p__Firmicutes.c__Bacilli.o__Lactobacillales.f__Streptococcaceae.g__Streptococcus.s__Streptococcus_sanguinis	PWY-7003: glycerol degradation to butanol	k__Bacteria.p__Firmicutes.c__Bacilli.o__Lactobacillales.f__Streptococcaceae.g__Streptococcus.s__Streptococcus_sanguinis	0.279144	1.84722e-08	396	-0.0458086	0.598747	134	0.286976	0.0207769	65	-0.24959	0.00359124	135	1.24322e-07	0	18	NA	NA
PWY-6737: starch degradation V_with_k__Bacteria.p__Firmicutes.c__Clostridia.o__Clostridiales.f__Lachnospiraceae.g__Dorea.s__Dorea_formicigenerans	PWY-6737: starch degradation V	k__Bacteria.p__Firmicutes.c__Clostridia.o__Clostridiales.f__Lachnospiraceae.g__Dorea.s__Dorea_formicigenerans	0.281381	2.09848e-21	1101	-0.0398107	0.406294	437	0.123934	0.0362437	286	0.197374	0.000345188	326	1.24695e-07	0	16	0.103312	0
ILEUSYN-PWY: L-isoleucine biosynthesis I (from threonine)_with_k__Bacteria.p__Bacteroidetes.c__Bacteroidia.o__Bacteroidales.f__Porphyromonadaceae.g__Parabacteroides.s__Parabacteroides_merdae	ILEUSYN-PWY: L-isoleucine biosynthesis I (from threonine)	k__Bacteria.p__Bacteroidetes.c__Bacteroidia.o__Bacteroidales.f__Porphyromonadaceae.g__Parabacteroides.s__Parabacteroides_merdae	-0.307103	1.53541e-18	786	-0.113077	0.0383439	336	0.0814365	0.198338	251	-0.0965759	0.154241	219	1.40824e-07	0	13	-0.00574913	0
VALSYN-PWY: L-valine biosynthesis_with_k__Bacteria.p__Bacteroidetes.c__Bacteroidia.o__Bacteroidales.f__Porphyromonadaceae.g__Parabacteroides.s__Parabacteroides_merdae	VALSYN-PWY: L-valine biosynthesis	k__Bacteria.p__Bacteroidetes.c__Bacteroidia.o__Bacteroidales.f__Porphyromonadaceae.g__Parabacteroides.s__Parabacteroides_merdae	-0.307103	1.53541e-18	786	-0.113077	0.0383439	336	0.0814365	0.198338	251	-0.0965759	0.154241	219	1.40824e-07	0	6	-0.0445993	0
PWY-7196: superpathway of pyrimidine ribonucleosides salvage_with_k__Bacteria.p__Proteobacteria.c__Gammaproteobacteria.o__Enterobacteriales.f__Enterobacteriaceae.g__Escherichia.s__Escherichia_coli	PWY-7196: superpathway of pyrimidine ribonucleosides salvage	k__Bacteria.p__Proteobacteria.c__Gammaproteobacteria.o__Enterobacteriales.f__Enterobacteriaceae.g__Escherichia.s__Escherichia_coli	-0.0141294	0.723509	629	0.0639305	0.300516	264	-0.291199	0.000150359	166	-0.330155	1.55483e-08	283	1.42978e-07	0	15	0.177335	10
COBALSYN-PWY: adenosylcobalamin salvage from cobinamide I_with_k__Bacteria.p__Firmicutes.c__Bacilli.o__Lactobacillales.f__Streptococcaceae.g__Streptococcus.s__Streptococcus_parasanguinis	COBALSYN-PWY: adenosylcobalamin salvage from cobinamide I	k__Bacteria.p__Firmicutes.c__Bacilli.o__Lactobacillales.f__Streptococcaceae.g__Streptococcus.s__Streptococcus_parasanguinis	-0.0276367	0.397032	941	-0.00181221	0.972162	373	-0.180326	0.00468645	245	-0.329876	5.08649e-12	421	1.48892e-07	0	12	-0.262255	0
PWY-6859: all-trans-farnesol biosynthesis_with_k__Bacteria.p__Firmicutes.c__Bacilli.o__Lactobacillales.f__Streptococcaceae.g__Streptococcus.s__Streptococcus_parasanguinis	PWY-6859: all-trans-farnesol biosynthesis	k__Bacteria.p__Firmicutes.c__Bacilli.o__Lactobacillales.f__Streptococcaceae.g__Streptococcus.s__Streptococcus_parasanguinis	-0.145794	0.000144644	676	-0.0619669	0.354581	225	-0.0717006	0.342599	177	0.262888	8.59024e-06	281	1.52663e-07	0	17	0.678571	10
SULFATE-CYS-PWY: superpathway of sulfate assimilation and cysteine biosynthesis_with_k__Bacteria.p__Proteobacteria.c__Gammaproteobacteria.o__Enterobacteriales.f__Enterobacteriaceae.g__Escherichia.s__Escherichia_coli	SULFATE-CYS-PWY: superpathway of sulfate assimilation and cysteine biosynthesis	k__Bacteria.p__Proteobacteria.c__Gammaproteobacteria.o__Enterobacteriales.f__Enterobacteriaceae.g__Escherichia.s__Escherichia_coli	0.286449	8.33481e-13	606	0.214161	0.00053425	259	0.340103	1.01089e-05	163	0.578748	0	299	1.62858e-07	0	15	0.648221	2
PWY-5863: superpathway of phylloquinol biosynthesis_with_k__Bacteria.p__Proteobacteria.c__Gammaproteobacteria.o__Enterobacteriales.f__Enterobacteriaceae.g__Escherichia.s__Escherichia_coli	PWY-5863: superpathway of phylloquinol biosynthesis	k__Bacteria.p__Proteobacteria.c__Gammaproteobacteria.o__Enterobacteriales.f__Enterobacteriaceae.g__Escherichia.s__Escherichia_coli	0.632097	0	466	0.40251	5.68362e-09	198	0.71348	0	130	0.744358	0	261	1.63715e-07	0	9	0.620263	7
PWY-7111: pyruvate fermentation to isobutanol (engineered)_with_k__Bacteria.p__Bacteroidetes.c__Bacteroidia.o__Bacteroidales.f__Porphyromonadaceae.g__Parabacteroides.s__Parabacteroides_merdae	PWY-7111: pyruvate fermentation to isobutanol (engineered)	k__Bacteria.p__Bacteroidetes.c__Bacteroidia.o__Bacteroidales.f__Porphyromonadaceae.g__Parabacteroides.s__Parabacteroides_merdae	-0.307718	1.29037e-18	786	-0.113029	0.0384255	336	0.0802208	0.205137	251	-0.106574	0.115761	219	1.68277e-07	0	10	-0.061324	0
PWY-6387: UDP-N-acetylmuramoyl-pentapeptide biosynthesis I (meso-diaminopimelate containing)_with_k__Bacteria.p__Firmicutes.c__Clostridia.o__Clostridiales.f__Lachnospiraceae.g__Dorea.s__Dorea_formicigenerans	PWY-6387: UDP-N-acetylmuramoyl-pentapeptide biosynthesis I (meso-diaminopimelate containing)	k__Bacteria.p__Firmicutes.c__Clostridia.o__Clostridiales.f__Lachnospiraceae.g__Dorea.s__Dorea_formicigenerans	0.247411	1.02357e-16	1101	-0.076997	0.107956	437	0.126629	0.0323539	286	0.181297	0.00102579	326	1.70557e-07	0	13	-0.0690627	0
ARO-PWY: chorismate biosynthesis I_with_k__Bacteria.p__Bacteroidetes.c__Bacteroidia.o__Bacteroidales.f__Bacteroidaceae.g__Bacteroides.s__Bacteroides_caccae	ARO-PWY: chorismate biosynthesis I	k__Bacteria.p__Bacteroidetes.c__Bacteroidia.o__Bacteroidales.f__Bacteroidaceae.g__Bacteroides.s__Bacteroides_caccae	-0.397005	0	783	-0.230148	1.48609e-05	349	0.0169053	0.804285	217	-0.303566	1.30197e-05	201	1.75797e-07	0	7	-0.14963	0
PWY-5667: CDP-diacylglycerol biosynthesis I_with_k__Bacteria.p__Firmicutes.c__Bacilli.o__Lactobacillales.f__Streptococcaceae.g__Streptococcus.s__Streptococcus_mitis_oralis_pneumoniae	PWY-5667: CDP-diacylglycerol biosynthesis I	k__Bacteria.p__Firmicutes.c__Bacilli.o__Lactobacillales.f__Streptococcaceae.g__Streptococcus.s__Streptococcus_mitis_oralis_pneumoniae	0.0195993	0.803089	164	-0.0759555	0.587816	53	-0.0138125	0.929147	44	-0.563685	0	129	1.93057e-07	5.40541e-05	12	NA	NA
PWY-6151: S-adenosyl-L-methionine cycle I_with_k__Bacteria.p__Firmicutes.c__Clostridia.o__Clostridiales.f__Lachnospiraceae.g__Dorea.s__Dorea_formicigenerans	PWY-6151: S-adenosyl-L-methionine cycle I	k__Bacteria.p__Firmicutes.c__Clostridia.o__Clostridiales.f__Lachnospiraceae.g__Dorea.s__Dorea_formicigenerans	0.242155	4.62788e-16	1101	-0.0782544	0.102308	437	0.178068	0.00254049	286	0.213618	0.00010512	326	1.95211e-07	5.37634e-05	11	-0.0914729	0
PWY-6151: S-adenosyl-L-methionine cycle I_with_k__Bacteria.p__Bacteroidetes.c__Bacteroidia.o__Bacteroidales.f__Bacteroidaceae.g__Bacteroides.s__Bacteroides_vulgatus	PWY-6151: S-adenosyl-L-methionine cycle I	k__Bacteria.p__Bacteroidetes.c__Bacteroidia.o__Bacteroidales.f__Bacteroidaceae.g__Bacteroides.s__Bacteroides_vulgatus	-0.384236	0	947	-0.187851	0.000104427	423	-0.043087	0.474867	277	-0.238998	1.10274e-05	333	2.02713e-07	5.34759e-05	8	0.24458	0
FUCCAT-PWY: fucose degradation_with_k__Bacteria.p__Proteobacteria.c__Gammaproteobacteria.o__Enterobacteriales.f__Enterobacteriaceae.g__Escherichia.s__Escherichia_coli	FUCCAT-PWY: fucose degradation	k__Bacteria.p__Proteobacteria.c__Gammaproteobacteria.o__Enterobacteriales.f__Enterobacteriaceae.g__Escherichia.s__Escherichia_coli	0.241193	1.14068e-09	625	0.100557	0.104351	262	0.448726	2.49658e-09	164	0.492058	0	294	2.05678e-07	5.31915e-05	12	0.805346	4
PWY-1042: glycolysis IV (plant cytosol)_with_k__Bacteria.p__Bacteroidetes.c__Bacteroidia.o__Bacteroidales.f__Bacteroidaceae.g__Bacteroides.s__Bacteroides_caccae	PWY-1042: glycolysis IV (plant cytosol)	k__Bacteria.p__Bacteroidetes.c__Bacteroidia.o__Bacteroidales.f__Bacteroidaceae.g__Bacteroides.s__Bacteroides_caccae	-0.218513	7.13507e-10	783	0.0384149	0.474211	349	0.168418	0.0130591	217	-0.100437	0.155882	201	2.18961e-07	5.29101e-05	17	0.139107	0
PWY-2941: L-lysine biosynthesis II_with_k__Bacteria.p__Firmicutes.c__Bacilli.o__Lactobacillales.f__Streptococcaceae.g__Streptococcus.s__Streptococcus_parasanguinis	PWY-2941: L-lysine biosynthesis II	k__Bacteria.p__Firmicutes.c__Bacilli.o__Lactobacillales.f__Streptococcaceae.g__Streptococcus.s__Streptococcus_parasanguinis	0.228604	1.43883e-12	942	0.184775	0.000341179	373	0.289385	4.53937e-06	245	0.492913	0	432	2.3262e-07	5.26316e-05	14	0.0171569	0
PEPTIDOGLYCANSYN-PWY: peptidoglycan biosynthesis I (meso-diaminopimelate containing)_with_k__Bacteria.p__Bacteroidetes.c__Bacteroidia.o__Bacteroidales.f__Bacteroidaceae.g__Bacteroides.s__Bacteroides_caccae	PEPTIDOGLYCANSYN-PWY: peptidoglycan biosynthesis I (meso-diaminopimelate containing)	k__Bacteria.p__Bacteroidetes.c__Bacteroidia.o__Bacteroidales.f__Bacteroidaceae.g__Bacteroides.s__Bacteroides_caccae	-0.377723	0	783	-0.25483	1.53401e-06	349	0.0464106	0.496149	217	-0.256715	0.000245322	201	2.33736e-07	5.2356e-05	12	0.0638298	0
METHGLYUT-PWY: superpathway of methylglyoxal degradation_with_k__Bacteria.p__Proteobacteria.c__Gammaproteobacteria.o__Enterobacteriales.f__Enterobacteriaceae.g__Escherichia.s__Escherichia_coli	METHGLYUT-PWY: superpathway of methylglyoxal degradation	k__Bacteria.p__Proteobacteria.c__Gammaproteobacteria.o__Enterobacteriales.f__Enterobacteriaceae.g__Escherichia.s__Escherichia_coli	0.827579	0	274	0.614609	0	124	0.900271	0	91	0.842723	0	216	2.39968e-07	5.20833e-05	15	0.759316	21
PWY-7199: pyrimidine deoxyribonucleosides salvage_with_k__Bacteria.p__Firmicutes.c__Clostridia.o__Clostridiales.f__Lachnospiraceae.g__Blautia.s__Ruminococcus_torques	PWY-7199: pyrimidine deoxyribonucleosides salvage	k__Bacteria.p__Firmicutes.c__Clostridia.o__Clostridiales.f__Lachnospiraceae.g__Blautia.s__Ruminococcus_torques	0.284044	1.78771e-22	1135	0.277266	2.56236e-09	450	0.142224	0.0140565	298	-0.00976769	0.834086	462	2.41526e-07	5.18135e-05	7	-0.18244	0
1CMET2-PWY: N10-formyl-tetrahydrofolate biosynthesis_with_k__Bacteria.p__Actinobacteria.c__Actinobacteria.o__Bifidobacteriales.f__Bifidobacteriaceae.g__Bifidobacterium.s__Bifidobacterium_longum	1CMET2-PWY: N10-formyl-tetrahydrofolate biosynthesis	k__Bacteria.p__Actinobacteria.c__Actinobacteria.o__Bifidobacteriales.f__Bifidobacteriaceae.g__Bifidobacterium.s__Bifidobacterium_longum	0.138319	8.0517e-06	1036	0.245949	2.1729e-07	436	0.0698906	0.273666	247	-0.138215	0.00657012	386	2.44602e-07	5.15464e-05	12	-0.153579	0
SO4ASSIM-PWY: sulfate reduction I (assimilatory)_with_k__Bacteria.p__Proteobacteria.c__Gammaproteobacteria.o__Enterobacteriales.f__Enterobacteriaceae.g__Escherichia.s__Escherichia_coli	SO4ASSIM-PWY: sulfate reduction I (assimilatory)	k__Bacteria.p__Proteobacteria.c__Gammaproteobacteria.o__Enterobacteriales.f__Enterobacteriaceae.g__Escherichia.s__Escherichia_coli	0.287518	6.80748e-13	606	0.228051	0.000222439	259	0.324062	2.70347e-05	163	0.579182	0	299	2.5651e-07	5.12821e-05	16	0.475671	1
PWY-7383: anaerobic energy metabolism (invertebrates, cytosol)_with_k__Bacteria.p__Bacteroidetes.c__Bacteroidia.o__Bacteroidales.f__Bacteroidaceae.g__Bacteroides.s__Bacteroides_vulgatus	PWY-7383: anaerobic energy metabolism (invertebrates, cytosol)	k__Bacteria.p__Bacteroidetes.c__Bacteroidia.o__Bacteroidales.f__Bacteroidaceae.g__Bacteroides.s__Bacteroides_vulgatus	0.122595	0.000157306	947	-0.0315649	0.519195	419	-0.0483091	0.42298	277	-0.237803	2.31197e-05	312	2.60897e-07	5.10204e-05	14	-0.22684	6
CALVIN-PWY: Calvin-Benson-Bassham cycle_with_k__Bacteria.p__Firmicutes.c__Bacilli.o__Lactobacillales.f__Streptococcaceae.g__Streptococcus.s__Streptococcus_parasanguinis	CALVIN-PWY: Calvin-Benson-Bassham cycle	k__Bacteria.p__Firmicutes.c__Bacilli.o__Lactobacillales.f__Streptococcaceae.g__Streptococcus.s__Streptococcus_parasanguinis	-0.0754008	0.0206636	942	-0.000847947	0.986973	373	-0.165464	0.00953722	245	-0.351826	6.65977e-14	432	2.6271e-07	5.07614e-05	15	-0.191176	0
HEMESYN2-PWY: heme biosynthesis II (anaerobic)_with_k__Bacteria.p__Proteobacteria.c__Gammaproteobacteria.o__Enterobacteriales.f__Enterobacteriaceae.g__Escherichia.s__Escherichia_coli	HEMESYN2-PWY: heme biosynthesis II (anaerobic)	k__Bacteria.p__Proteobacteria.c__Gammaproteobacteria.o__Enterobacteriales.f__Enterobacteriaceae.g__Escherichia.s__Escherichia_coli	0.316465	2.05886e-15	605	0.215595	0.00044205	263	0.313437	5.3201e-05	162	0.58257	0	302	2.67529e-07	5.05051e-05	10	0.54621	4
PWY-5177: glutaryl-CoA degradation_with_k__Bacteria.p__Proteobacteria.c__Gammaproteobacteria.o__Enterobacteriales.f__Enterobacteriaceae.g__Escherichia.s__Escherichia_coli	PWY-5177: glutaryl-CoA degradation	k__Bacteria.p__Proteobacteria.c__Gammaproteobacteria.o__Enterobacteriales.f__Enterobacteriaceae.g__Escherichia.s__Escherichia_coli	-0.285684	3.28364e-13	631	-0.150329	0.014748	263	-0.237164	0.00214597	166	-0.549665	0	280	2.75086e-07	5.02513e-05	12	-0.456917	2
PWY-5083: NAD/NADH phosphorylation and dephosphorylation_with_k__Bacteria.p__Proteobacteria.c__Gammaproteobacteria.o__Enterobacteriales.f__Enterobacteriaceae.g__Escherichia.s__Escherichia_coli	PWY-5083: NAD/NADH phosphorylation and dephosphorylation	k__Bacteria.p__Proteobacteria.c__Gammaproteobacteria.o__Enterobacteriales.f__Enterobacteriaceae.g__Escherichia.s__Escherichia_coli	0.765967	0	482	0.665885	0	198	0.797485	0	140	0.868367	0	273	2.7631e-07	5e-05	14	0.807633	5
PWY-7234: inosine-5'-phosphate biosynthesis III_with_k__Bacteria.p__Firmicutes.c__Bacilli.o__Lactobacillales.f__Streptococcaceae.g__Streptococcus.s__Streptococcus_mitis_oralis_pneumoniae	PWY-7234: inosine-5'-phosphate biosynthesis III	k__Bacteria.p__Firmicutes.c__Bacilli.o__Lactobacillales.f__Streptococcaceae.g__Streptococcus.s__Streptococcus_mitis_oralis_pneumoniae	-0.15015	0.0550463	164	-0.0310434	0.824975	53	0.289218	0.0572456	44	0.46913	3.04909e-08	129	2.81173e-07	4.97512e-05	11	NA	NA
PWY0-1261: anhydromuropeptides recycling_with_k__Bacteria.p__Proteobacteria.c__Gammaproteobacteria.o__Enterobacteriales.f__Enterobacteriaceae.g__Escherichia.s__Escherichia_coli	PWY0-1261: anhydromuropeptides recycling	k__Bacteria.p__Proteobacteria.c__Gammaproteobacteria.o__Enterobacteriales.f__Enterobacteriaceae.g__Escherichia.s__Escherichia_coli	0.474077	0	531	0.30016	1.82596e-06	246	0.538532	0	155	0.664023	0	294	2.85118e-07	4.9505e-05	18	0.714983	6
PWY-6527: stachyose degradation_with_k__Bacteria.p__Firmicutes.c__Bacilli.o__Lactobacillales.f__Streptococcaceae.g__Streptococcus.s__Streptococcus_salivarius	PWY-6527: stachyose degradation	k__Bacteria.p__Firmicutes.c__Bacilli.o__Lactobacillales.f__Streptococcaceae.g__Streptococcus.s__Streptococcus_salivarius	0.115071	0.000153283	1079	0.0648848	0.178194	432	-0.0503517	0.406198	274	-0.189534	3.32228e-05	475	2.89241e-07	4.92611e-05	11	-0.255639	1
PWY-6386: UDP-N-acetylmuramoyl-pentapeptide biosynthesis II (lysine-containing)_with_k__Bacteria.p__Bacteroidetes.c__Bacteroidia.o__Bacteroidales.f__Porphyromonadaceae.g__Parabacteroides.s__Parabacteroides_merdae	PWY-6386: UDP-N-acetylmuramoyl-pentapeptide biosynthesis II (lysine-containing)	k__Bacteria.p__Bacteroidetes.c__Bacteroidia.o__Bacteroidales.f__Porphyromonadaceae.g__Parabacteroides.s__Parabacteroides_merdae	-0.321837	1.41253e-20	786	-0.157003	0.00394754	336	0.0675857	0.285925	251	-0.137062	0.0428014	219	3.06675e-07	4.90196e-05	12	0.0991289	0
PWY0-1319: CDP-diacylglycerol biosynthesis II_with_k__Bacteria.p__Firmicutes.c__Bacilli.o__Lactobacillales.f__Streptococcaceae.g__Streptococcus.s__Streptococcus_mitis_oralis_pneumoniae	PWY0-1319: CDP-diacylglycerol biosynthesis II	k__Bacteria.p__Firmicutes.c__Bacilli.o__Lactobacillales.f__Streptococcaceae.g__Streptococcus.s__Streptococcus_mitis_oralis_pneumoniae	0.0203012	0.796188	164	-0.0759555	0.587816	53	-0.0138125	0.929147	44	-0.556748	0	129	3.16106e-07	4.87805e-05	13	NA	NA
UNINTEGRATED_with_k__Bacteria.p__Actinobacteria.c__Actinobacteria.o__Bifidobacteriales.f__Bifidobacteriaceae.g__Bifidobacterium.s__Bifidobacterium_longum	UNINTEGRATED	k__Bacteria.p__Actinobacteria.c__Actinobacteria.o__Bifidobacteriales.f__Bifidobacteriaceae.g__Bifidobacterium.s__Bifidobacterium_longum	0.183043	3.14742e-09	1036	0.308457	5.80603e-11	436	0.0415099	0.515851	247	-0.0577931	0.257206	386	3.17258e-07	4.85437e-05	12	-0.101933	0
PWY0-1261: anhydromuropeptides recycling_with_k__Bacteria.p__Firmicutes.c__Bacilli.o__Lactobacillales.f__Streptococcaceae.g__Streptococcus.s__Streptococcus_parasanguinis	PWY0-1261: anhydromuropeptides recycling	k__Bacteria.p__Firmicutes.c__Bacilli.o__Lactobacillales.f__Streptococcaceae.g__Streptococcus.s__Streptococcus_parasanguinis	-0.0110266	0.779632	646	0.0344844	0.533523	328	-0.0194195	0.784723	200	0.327322	1.18417e-10	373	3.34879e-07	4.83092e-05	11	0.343137	0
PWY-6122: 5-aminoimidazole ribonucleotide biosynthesis II_with_k__Bacteria.p__Bacteroidetes.c__Bacteroidia.o__Bacteroidales.f__Porphyromonadaceae.g__Barnesiella.s__Barnesiella_intestinihominis	PWY-6122: 5-aminoimidazole ribonucleotide biosynthesis II	k__Bacteria.p__Bacteroidetes.c__Bacteroidia.o__Bacteroidales.f__Porphyromonadaceae.g__Barnesiella.s__Barnesiella_intestinihominis	-0.43124	0	896	-0.201625	6.27598e-05	390	-0.136363	0.0292273	256	-0.234967	0.000256911	239	3.44285e-07	4.80769e-05	14	0.357895	0
PWY-6277: superpathway of 5-aminoimidazole ribonucleotide biosynthesis_with_k__Bacteria.p__Bacteroidetes.c__Bacteroidia.o__Bacteroidales.f__Porphyromonadaceae.g__Barnesiella.s__Barnesiella_intestinihominis	PWY-6277: superpathway of 5-aminoimidazole ribonucleotide biosynthesis	k__Bacteria.p__Bacteroidetes.c__Bacteroidia.o__Bacteroidales.f__Porphyromonadaceae.g__Barnesiella.s__Barnesiella_intestinihominis	-0.43124	0	896	-0.201625	6.27598e-05	390	-0.136363	0.0292273	256	-0.234967	0.000256911	239	3.44285e-07	4.78469e-05	14	0.357895	0
PWY-7197: pyrimidine deoxyribonucleotide phosphorylation_with_k__Bacteria.p__Firmicutes.c__Bacilli.o__Lactobacillales.f__Streptococcaceae.g__Streptococcus.s__Streptococcus_salivarius	PWY-7197: pyrimidine deoxyribonucleotide phosphorylation	k__Bacteria.p__Firmicutes.c__Bacilli.o__Lactobacillales.f__Streptococcaceae.g__Streptococcus.s__Streptococcus_salivarius	0.0414091	0.17425	1078	-0.0732	0.128711	432	0.107215	0.0764521	274	0.28244	4.20793e-10	476	3.51996e-07	4.7619e-05	14	-0.0220779	0
UNMAPPED_with_k__Bacteria.p__Bacteroidetes.c__Bacteroidia.o__Bacteroidales.f__Bacteroidaceae.g__Bacteroides.s__Bacteroides_thetaiotaomicron	UNMAPPED	k__Bacteria.p__Bacteroidetes.c__Bacteroidia.o__Bacteroidales.f__Bacteroidaceae.g__Bacteroides.s__Bacteroides_thetaiotaomicron	0.0647419	0.0718422	774	-0.201008	0.000118903	363	-0.270127	1.48058e-05	252	-0.155514	0.0139045	250	3.53493e-07	4.73934e-05	20	-0.145701	0
PWY0-1297: superpathway of purine deoxyribonucleosides degradation_with_k__Bacteria.p__Firmicutes.c__Clostridia.o__Clostridiales.f__Lachnospiraceae.g__Blautia.s__Ruminococcus_obeum	PWY0-1297: superpathway of purine deoxyribonucleosides degradation	k__Bacteria.p__Firmicutes.c__Clostridia.o__Clostridiales.f__Lachnospiraceae.g__Blautia.s__Ruminococcus_obeum	0.112214	0.00015621	1132	0.116282	0.013617	450	0.0180778	0.755828	298	-0.198288	4.6117e-05	418	3.55841e-07	4.71698e-05	12	-0.0236652	2
PWY-4242: pantothenate and coenzyme A biosynthesis III_with_k__Bacteria.p__Firmicutes.c__Bacilli.o__Lactobacillales.f__Streptococcaceae.g__Streptococcus.s__Streptococcus_parasanguinis	PWY-4242: pantothenate and coenzyme A biosynthesis III	k__Bacteria.p__Firmicutes.c__Bacilli.o__Lactobacillales.f__Streptococcaceae.g__Streptococcus.s__Streptococcus_parasanguinis	-0.0966894	0.00298274	942	-0.0406612	0.433459	373	0.123702	0.053188	245	0.211206	1.00084e-05	432	3.5751e-07	4.69484e-05	16	-0.0784314	0
UNMAPPED_with_k__Bacteria.p__Actinobacteria.c__Actinobacteria.o__Bifidobacteriales.f__Bifidobacteriaceae.g__Bifidobacterium.s__Bifidobacterium_longum	UNMAPPED	k__Bacteria.p__Actinobacteria.c__Actinobacteria.o__Bifidobacteriales.f__Bifidobacteriaceae.g__Bifidobacterium.s__Bifidobacterium_longum	-0.183898	2.65281e-09	1036	-0.313576	2.69923e-11	436	-0.0466774	0.46496	247	0.0522807	0.305442	386	3.62023e-07	4.6729e-05	20	0.164754	0
PWY-7237: myo-, chiro- and scillo-inositol degradation_with_k__Bacteria.p__Firmicutes.c__Bacilli.o__Lactobacillales.f__Streptococcaceae.g__Streptococcus.s__Streptococcus_parasanguinis	PWY-7237: myo-, chiro- and scillo-inositol degradation	k__Bacteria.p__Firmicutes.c__Bacilli.o__Lactobacillales.f__Streptococcaceae.g__Streptococcus.s__Streptococcus_parasanguinis	0.0757626	0.0200611	942	-0.0576204	0.266854	373	-0.00193066	0.976002	245	-0.2514	1.65835e-07	425	3.66503e-07	4.65116e-05	14	0.507143	2
PWY0-1241: ADP-L-glycero-&beta;-D-manno-heptose biosynthesis_with_k__Bacteria.p__Proteobacteria.c__Gammaproteobacteria.o__Enterobacteriales.f__Enterobacteriaceae.g__Escherichia.s__Escherichia_coli	PWY0-1241: ADP-L-glycero-&beta;-D-manno-heptose biosynthesis	k__Bacteria.p__Proteobacteria.c__Gammaproteobacteria.o__Enterobacteriales.f__Enterobacteriaceae.g__Escherichia.s__Escherichia_coli	0.71235	0	437	0.602216	0	194	0.798609	0	124	0.835082	0	258	3.68072e-07	4.62963e-05	8	0.836652	10
UNINTEGRATED_with_k__Bacteria.p__Bacteroidetes.c__Bacteroidia.o__Bacteroidales.f__Bacteroidaceae.g__Bacteroides.s__Bacteroides_thetaiotaomicron	UNINTEGRATED	k__Bacteria.p__Bacteroidetes.c__Bacteroidia.o__Bacteroidales.f__Bacteroidaceae.g__Bacteroides.s__Bacteroides_thetaiotaomicron	-0.0494317	0.169452	774	0.214018	4.09901e-05	363	0.285558	4.49548e-06	252	0.167995	0.0078326	250	3.74084e-07	4.60829e-05	6	0.0876018	0
PWY0-162: superpathway of pyrimidine ribonucleotides de novo biosynthesis_with_k__Bacteria.p__Firmicutes.c__Negativicutes.o__Selenomonadales.f__Veillonellaceae.g__Veillonella.s__Veillonella_parvula	PWY0-162: superpathway of pyrimidine ribonucleotides de novo biosynthesis	k__Bacteria.p__Firmicutes.c__Negativicutes.o__Selenomonadales.f__Veillonellaceae.g__Veillonella.s__Veillonella_parvula	0.0133532	0.819243	295	0.233551	0.00111041	193	-0.0609044	0.532588	107	-0.318176	3.18988e-06	208	3.74251e-07	4.58716e-05	6	-0.080112	0
PWY-6387: UDP-N-acetylmuramoyl-pentapeptide biosynthesis I (meso-diaminopimelate containing)_with_k__Bacteria.p__Bacteroidetes.c__Bacteroidia.o__Bacteroidales.f__Porphyromonadaceae.g__Parabacteroides.s__Parabacteroides_merdae	PWY-6387: UDP-N-acetylmuramoyl-pentapeptide biosynthesis I (meso-diaminopimelate containing)	k__Bacteria.p__Bacteroidetes.c__Bacteroidia.o__Bacteroidales.f__Porphyromonadaceae.g__Parabacteroides.s__Parabacteroides_merdae	-0.319061	3.90956e-20	786	-0.164757	0.00247685	336	0.069281	0.27399	251	-0.13169	0.0516899	219	3.80116e-07	4.56621e-05	14	0.0796167	0
PWY-7663: gondoate biosynthesis (anaerobic)_with_k__Bacteria.p__Bacteroidetes.c__Bacteroidia.o__Bacteroidales.f__Rikenellaceae.g__Alistipes.s__Alistipes_shahii	PWY-7663: gondoate biosynthesis (anaerobic)	k__Bacteria.p__Bacteroidetes.c__Bacteroidia.o__Bacteroidales.f__Rikenellaceae.g__Alistipes.s__Alistipes_shahii	0.29582	1.21262e-18	856	-0.00742415	0.884351	386	0.0238931	0.714217	237	0.145056	0.0442151	193	3.82139e-07	4.54545e-05	7	0.234432	0
GALACTUROCAT-PWY: D-galacturonate degradation I_with_k__Bacteria.p__Firmicutes.c__Clostridia.o__Clostridiales.f__Ruminococcaceae.g__Faecalibacterium.s__Faecalibacterium_prausnitzii	GALACTUROCAT-PWY: D-galacturonate degradation I	k__Bacteria.p__Firmicutes.c__Clostridia.o__Clostridiales.f__Ruminococcaceae.g__Faecalibacterium.s__Faecalibacterium_prausnitzii	0.847084	0	1127	0.746915	0	448	0.758698	0	295	0.823704	0	348	3.92954e-07	4.52489e-05	7	0.811429	0
COA-PWY: coenzyme A biosynthesis I_with_k__Bacteria.p__Firmicutes.c__Bacilli.o__Lactobacillales.f__Lactobacillaceae.g__Lactobacillus.s__Lactobacillus_delbrueckii	COA-PWY: coenzyme A biosynthesis I	k__Bacteria.p__Firmicutes.c__Bacilli.o__Lactobacillales.f__Lactobacillaceae.g__Lactobacillus.s__Lactobacillus_delbrueckii	0.0149018	0.80382	280	0.0738924	0.53359	73	-0.758653	4.42027e-07	37	-0.0281342	0.801533	82	4.12835e-07	4.5045e-05	11	NA	NA
PWY-7357: thiamin formation from pyrithiamine and oxythiamine (yeast)_with_k__Bacteria.p__Proteobacteria.c__Gammaproteobacteria.o__Enterobacteriales.f__Enterobacteriaceae.g__Escherichia.s__Escherichia_coli	PWY-7357: thiamin formation from pyrithiamine and oxythiamine (yeast)	k__Bacteria.p__Proteobacteria.c__Gammaproteobacteria.o__Enterobacteriales.f__Enterobacteriaceae.g__Escherichia.s__Escherichia_coli	-0.274493	2.80483e-12	631	-0.0957581	0.120598	264	-0.345045	6.07259e-06	166	-0.511318	0	307	4.22407e-07	4.4843e-05	16	-0.196053	1
PWY-6628: superpathway of L-phenylalanine biosynthesis_with_k__Bacteria.p__Firmicutes.c__Bacilli.o__Lactobacillales.f__Streptococcaceae.g__Streptococcus.s__Streptococcus_salivarius	PWY-6628: superpathway of L-phenylalanine biosynthesis	k__Bacteria.p__Firmicutes.c__Bacilli.o__Lactobacillales.f__Streptococcaceae.g__Streptococcus.s__Streptococcus_salivarius	0.402965	0	886	0.215124	6.61155e-05	340	0.355972	8.05852e-08	218	0.557932	0	420	4.22793e-07	4.46429e-05	11	-0.0901099	7
PWY-7197: pyrimidine deoxyribonucleotide phosphorylation_with_k__Bacteria.p__Firmicutes.c__Bacilli.o__Lactobacillales.f__Streptococcaceae.g__Streptococcus.s__Streptococcus_parasanguinis	PWY-7197: pyrimidine deoxyribonucleotide phosphorylation	k__Bacteria.p__Firmicutes.c__Bacilli.o__Lactobacillales.f__Streptococcaceae.g__Streptococcus.s__Streptococcus_parasanguinis	0.0560181	0.085894	941	-0.0306618	0.554801	373	0.168976	0.00810181	245	0.321986	9.25504e-12	432	4.30139e-07	4.44444e-05	24	0.0906863	0
PWY-841: superpathway of purine nucleotides de novo biosynthesis I_with_k__Bacteria.p__Firmicutes.c__Bacilli.o__Lactobacillales.f__Streptococcaceae.g__Streptococcus.s__Streptococcus_parasanguinis	PWY-841: superpathway of purine nucleotides de novo biosynthesis I	k__Bacteria.p__Firmicutes.c__Bacilli.o__Lactobacillales.f__Streptococcaceae.g__Streptococcus.s__Streptococcus_parasanguinis	0.037928	0.245047	941	-0.0187547	0.717953	373	0.161495	0.0114273	245	0.318433	1.59729e-11	432	4.3228e-07	4.42478e-05	12	0.588235	0
TCA: TCA cycle I (prokaryotic)_with_k__Bacteria.p__Firmicutes.c__Clostridia.o__Clostridiales.f__Lachnospiraceae.g__Blautia.s__Ruminococcus_torques	TCA: TCA cycle I (prokaryotic)	k__Bacteria.p__Firmicutes.c__Clostridia.o__Clostridiales.f__Lachnospiraceae.g__Blautia.s__Ruminococcus_torques	-0.0861808	0.00395648	1117	-0.315575	1.05431e-11	448	-0.309612	5.69458e-08	298	-0.0388251	0.415356	442	4.46016e-07	4.40529e-05	11	0.0581633	11
HISTSYN-PWY: L-histidine biosynthesis_with_k__Bacteria.p__Bacteroidetes.c__Bacteroidia.o__Bacteroidales.f__Bacteroidaceae.g__Bacteroides.s__Bacteroides_vulgatus	HISTSYN-PWY: L-histidine biosynthesis	k__Bacteria.p__Bacteroidetes.c__Bacteroidia.o__Bacteroidales.f__Bacteroidaceae.g__Bacteroides.s__Bacteroides_vulgatus	-0.410643	0	947	-0.143156	0.00319455	423	-0.166627	0.00548188	277	-0.330925	7.56997e-10	333	4.58027e-07	4.38596e-05	7	0.064569	0
PWY-6595: superpathway of guanosine nucleotides degradation (plants)_with_k__Bacteria.p__Firmicutes.c__Clostridia.o__Clostridiales.f__Ruminococcaceae.g__Ruminococcus.s__Ruminococcus_sp_5_1_39BFAA	PWY-6595: superpathway of guanosine nucleotides degradation (plants)	k__Bacteria.p__Firmicutes.c__Clostridia.o__Clostridiales.f__Ruminococcaceae.g__Ruminococcus.s__Ruminococcus_sp_5_1_39BFAA	0.373443	0	1029	0.20854	1.49287e-05	426	0.308204	3.03629e-07	268	0.0296682	0.621496	279	4.63574e-07	4.36681e-05	12	NA	0
PWY-5973: cis-vaccenate biosynthesis_with_k__Bacteria.p__Firmicutes.c__Clostridia.o__Clostridiales.f__Eubacteriaceae.g__Eubacterium.s__Eubacterium_rectale	PWY-5973: cis-vaccenate biosynthesis	k__Bacteria.p__Firmicutes.c__Clostridia.o__Clostridiales.f__Eubacteriaceae.g__Eubacterium.s__Eubacterium_rectale	0.417197	0	1103	0.194259	3.52645e-05	449	0.157217	0.00778189	286	0.255333	2.06923e-06	339	4.77471e-07	4.34783e-05	12	0.0927528	0
TCA-GLYOX-BYPASS: superpathway of glyoxylate bypass and TCA_with_k__Bacteria.p__Proteobacteria.c__Gammaproteobacteria.o__Enterobacteriales.f__Enterobacteriaceae.g__Escherichia.s__Escherichia_coli	TCA-GLYOX-BYPASS: superpathway of glyoxylate bypass and TCA	k__Bacteria.p__Proteobacteria.c__Gammaproteobacteria.o__Enterobacteriales.f__Enterobacteriaceae.g__Escherichia.s__Escherichia_coli	0.857175	0	476	0.789376	0	193	0.884128	0	134	0.919723	0	269	5.11154e-07	4.329e-05	17	0.906162	12
P185-PWY: formaldehyde assimilation III (dihydroxyacetone cycle)_with_k__Bacteria.p__Bacteroidetes.c__Bacteroidia.o__Bacteroidales.f__Bacteroidaceae.g__Bacteroides.s__Bacteroides_uniformis	P185-PWY: formaldehyde assimilation III (dihydroxyacetone cycle)	k__Bacteria.p__Bacteroidetes.c__Bacteroidia.o__Bacteroidales.f__Bacteroidaceae.g__Bacteroides.s__Bacteroides_uniformis	0.011529	0.708728	1052	0.150527	0.00165864	435	0.23742	4.93902e-05	288	-0.16269	0.00253654	343	5.17901e-07	4.31034e-05	9	-0.216599	23
PWY0-1533: methylphosphonate degradation I_with_k__Bacteria.p__Proteobacteria.c__Gammaproteobacteria.o__Enterobacteriales.f__Enterobacteriaceae.g__Escherichia.s__Escherichia_coli	PWY0-1533: methylphosphonate degradation I	k__Bacteria.p__Proteobacteria.c__Gammaproteobacteria.o__Enterobacteriales.f__Enterobacteriaceae.g__Escherichia.s__Escherichia_coli	0.864604	0	324	0.79859	0	135	0.852304	0	98	0.932559	0	212	5.3624e-07	4.29185e-05	14	0.767488	18
PWY-621: sucrose degradation III (sucrose invertase)_with_k__Bacteria.p__Bacteroidetes.c__Bacteroidia.o__Bacteroidales.f__Bacteroidaceae.g__Bacteroides.s__Bacteroides_vulgatus	PWY-621: sucrose degradation III (sucrose invertase)	k__Bacteria.p__Bacteroidetes.c__Bacteroidia.o__Bacteroidales.f__Bacteroidaceae.g__Bacteroides.s__Bacteroides_vulgatus	-0.248789	9.82219e-15	947	0.0462123	0.342914	423	-0.0114909	0.848912	277	-0.179841	0.000995946	333	5.40981e-07	4.2735e-05	4	-0.100639	1
PWY-5667: CDP-diacylglycerol biosynthesis I_with_k__Bacteria.p__Firmicutes.c__Bacilli.o__Lactobacillales.f__Streptococcaceae.g__Streptococcus.s__Streptococcus_salivarius	PWY-5667: CDP-diacylglycerol biosynthesis I	k__Bacteria.p__Firmicutes.c__Bacilli.o__Lactobacillales.f__Streptococcaceae.g__Streptococcus.s__Streptococcus_salivarius	0.0557787	0.0670272	1079	-0.00938449	0.845729	432	-0.0537124	0.375563	274	-0.248211	4.53383e-08	476	5.65997e-07	4.25532e-05	10	-0.248052	0
PWY0-1319: CDP-diacylglycerol biosynthesis II_with_k__Bacteria.p__Firmicutes.c__Bacilli.o__Lactobacillales.f__Streptococcaceae.g__Streptococcus.s__Streptococcus_salivarius	PWY0-1319: CDP-diacylglycerol biosynthesis II	k__Bacteria.p__Firmicutes.c__Bacilli.o__Lactobacillales.f__Streptococcaceae.g__Streptococcus.s__Streptococcus_salivarius	0.0558296	0.0667782	1079	-0.00937987	0.845804	432	-0.0537124	0.375563	274	-0.247252	5.12167e-08	476	6.23939e-07	4.23729e-05	8	-0.248052	0
GLUCUROCAT-PWY: superpathway of &beta;-D-glucuronide and D-glucuronate degradation_with_k__Bacteria.p__Actinobacteria.c__Actinobacteria.o__Actinomycetales.f__Micrococcaceae.g__Rothia.s__Rothia_mucilaginosa	GLUCUROCAT-PWY: superpathway of &beta;-D-glucuronide and D-glucuronate degradation	k__Bacteria.p__Actinobacteria.c__Actinobacteria.o__Actinomycetales.f__Micrococcaceae.g__Rothia.s__Rothia_mucilaginosa	0.0756306	0.181206	314	-0.0986193	0.395879	76	-0.0165953	0.89462	66	-0.431115	7.74358e-09	168	6.41135e-07	4.21941e-05	10	NA	0
PWY-6163: chorismate biosynthesis from 3-dehydroquinate_with_k__Bacteria.p__Firmicutes.c__Bacilli.o__Lactobacillales.f__Streptococcaceae.g__Streptococcus.s__Streptococcus_salivarius	PWY-6163: chorismate biosynthesis from 3-dehydroquinate	k__Bacteria.p__Firmicutes.c__Bacilli.o__Lactobacillales.f__Streptococcaceae.g__Streptococcus.s__Streptococcus_salivarius	0.0876192	0.00398328	1079	0.0543831	0.259252	432	-0.0278691	0.645822	274	-0.21129	3.49385e-06	476	6.61462e-07	4.20168e-05	11	-0.11039	0
PANTO-PWY: phosphopantothenate biosynthesis I_with_k__Bacteria.p__Firmicutes.c__Bacilli.o__Lactobacillales.f__Streptococcaceae.g__Streptococcus.s__Streptococcus_infantis	PANTO-PWY: phosphopantothenate biosynthesis I	k__Bacteria.p__Firmicutes.c__Bacilli.o__Lactobacillales.f__Streptococcaceae.g__Streptococcus.s__Streptococcus_infantis	-0.0379293	0.630392	163	-0.13951	0.266987	65	-0.389711	0.00934155	44	-0.607125	0	115	7.07796e-07	4.1841e-05	14	NA	NA
PEPTIDOGLYCANSYN-PWY: peptidoglycan biosynthesis I (meso-diaminopimelate containing)_with_k__Bacteria.p__Bacteroidetes.c__Bacteroidia.o__Bacteroidales.f__Porphyromonadaceae.g__Parabacteroides.s__Parabacteroides_merdae	PEPTIDOGLYCANSYN-PWY: peptidoglycan biosynthesis I (meso-diaminopimelate containing)	k__Bacteria.p__Bacteroidetes.c__Bacteroidia.o__Bacteroidales.f__Porphyromonadaceae.g__Parabacteroides.s__Parabacteroides_merdae	-0.3227	9.98571e-21	786	-0.170576	0.00172308	336	0.0531269	0.401729	251	-0.128735	0.0572008	219	7.65311e-07	4.16667e-05	12	0.0614983	0
PWY-5030: L-histidine degradation III_with_k__Bacteria.p__Bacteroidetes.c__Bacteroidia.o__Bacteroidales.f__Bacteroidaceae.g__Bacteroides.s__Bacteroides_uniformis	PWY-5030: L-histidine degradation III	k__Bacteria.p__Bacteroidetes.c__Bacteroidia.o__Bacteroidales.f__Bacteroidaceae.g__Bacteroides.s__Bacteroides_uniformis	0.284079	9.62865e-21	1044	0.219577	3.70443e-06	438	0.0198907	0.736185	289	0.00262094	0.961979	333	7.91717e-07	4.14938e-05	14	-0.0549002	5
PWY-6121: 5-aminoimidazole ribonucleotide biosynthesis I_with_k__Bacteria.p__Firmicutes.c__Clostridia.o__Clostridiales.f__Lachnospiraceae.g__Dorea.s__Dorea_formicigenerans	PWY-6121: 5-aminoimidazole ribonucleotide biosynthesis I	k__Bacteria.p__Firmicutes.c__Clostridia.o__Clostridiales.f__Lachnospiraceae.g__Dorea.s__Dorea_formicigenerans	0.31754	0	1101	0.0255643	0.593919	437	0.15269	0.00976442	286	0.179393	0.00116038	326	7.93682e-07	4.13223e-05	11	0.0694856	0
PWY-1042: glycolysis IV (plant cytosol)_with_k__Bacteria.p__Bacteroidetes.c__Bacteroidia.o__Bacteroidales.f__Bacteroidaceae.g__Bacteroides.s__Bacteroides_vulgatus	PWY-1042: glycolysis IV (plant cytosol)	k__Bacteria.p__Bacteroidetes.c__Bacteroidia.o__Bacteroidales.f__Bacteroidaceae.g__Bacteroides.s__Bacteroides_vulgatus	-0.170423	1.37969e-07	947	0.0879473	0.0707804	423	0.124299	0.0387514	277	-0.104693	0.0563528	333	8.11272e-07	4.11523e-05	9	0.103437	0
THRESYN-PWY: superpathway of L-threonine biosynthesis_with_k__Bacteria.p__Bacteroidetes.c__Bacteroidia.o__Bacteroidales.f__Bacteroidaceae.g__Bacteroides.s__Bacteroides_uniformis	THRESYN-PWY: superpathway of L-threonine biosynthesis	k__Bacteria.p__Bacteroidetes.c__Bacteroidia.o__Bacteroidales.f__Bacteroidaceae.g__Bacteroides.s__Bacteroides_uniformis	-0.383793	0	1061	-0.215615	5.56529e-06	438	-0.0609191	0.300994	290	-0.264352	6.45869e-07	347	8.14962e-07	4.09836e-05	8	0.0119614	0
COA-PWY-1: coenzyme A biosynthesis II (mammalian)_with_k__Bacteria.p__Firmicutes.c__Clostridia.o__Clostridiales.f__Lachnospiraceae.g__Dorea.s__Dorea_formicigenerans	COA-PWY-1: coenzyme A biosynthesis II (mammalian)	k__Bacteria.p__Firmicutes.c__Clostridia.o__Clostridiales.f__Lachnospiraceae.g__Dorea.s__Dorea_formicigenerans	0.169394	1.63868e-08	1101	-0.138818	0.00366648	437	0.0593622	0.316919	286	0.135168	0.0146466	326	8.28563e-07	4.08163e-05	13	0.0191684	0
PWY-6121: 5-aminoimidazole ribonucleotide biosynthesis I_with_k__Bacteria.p__Bacteroidetes.c__Bacteroidia.o__Bacteroidales.f__Bacteroidaceae.g__Bacteroides.s__Bacteroides_caccae	PWY-6121: 5-aminoimidazole ribonucleotide biosynthesis I	k__Bacteria.p__Bacteroidetes.c__Bacteroidia.o__Bacteroidales.f__Bacteroidaceae.g__Bacteroides.s__Bacteroides_caccae	-0.378419	0	783	-0.180914	0.000697179	349	0.000667052	0.992205	217	-0.261215	0.000189111	201	8.33998e-07	4.06504e-05	14	-0.215888	0
CALVIN-PWY: Calvin-Benson-Bassham cycle_with_k__Bacteria.p__Firmicutes.c__Negativicutes.o__Selenomonadales.f__Veillonellaceae.g__Veillonella.s__Veillonella_dispar	CALVIN-PWY: Calvin-Benson-Bassham cycle	k__Bacteria.p__Firmicutes.c__Negativicutes.o__Selenomonadales.f__Veillonellaceae.g__Veillonella.s__Veillonella_dispar	-0.08629	0.390271	101	-0.0437023	0.711025	74	-0.251948	0.150249	34	-0.641186	0	107	8.38353e-07	4.04858e-05	7	-0.329412	0
PWY-6897: thiamin salvage II_with_k__Bacteria.p__Bacteroidetes.c__Bacteroidia.o__Bacteroidales.f__Porphyromonadaceae.g__Barnesiella.s__Barnesiella_intestinihominis	PWY-6897: thiamin salvage II	k__Bacteria.p__Bacteroidetes.c__Bacteroidia.o__Bacteroidales.f__Porphyromonadaceae.g__Barnesiella.s__Barnesiella_intestinihominis	0.434198	0	896	0.174761	0.000536037	390	0.184531	0.00308169	256	0.388375	6.9358e-10	239	8.43115e-07	4.03226e-05	10	0.324561	0
PWY-6121: 5-aminoimidazole ribonucleotide biosynthesis I_with_k__Bacteria.p__Bacteroidetes.c__Bacteroidia.o__Bacteroidales.f__Porphyromonadaceae.g__Barnesiella.s__Barnesiella_intestinihominis	PWY-6121: 5-aminoimidazole ribonucleotide biosynthesis I	k__Bacteria.p__Bacteroidetes.c__Bacteroidia.o__Bacteroidales.f__Porphyromonadaceae.g__Barnesiella.s__Barnesiella_intestinihominis	-0.373093	0	896	-0.128949	0.0108461	390	-0.0753555	0.229391	256	-0.219807	0.000638458	239	8.58378e-07	4.01606e-05	15	0.454386	0
PWY-6163: chorismate biosynthesis from 3-dehydroquinate_with_k__Bacteria.p__Bacteroidetes.c__Bacteroidia.o__Bacteroidales.f__Bacteroidaceae.g__Bacteroides.s__Bacteroides_caccae	PWY-6163: chorismate biosynthesis from 3-dehydroquinate	k__Bacteria.p__Bacteroidetes.c__Bacteroidia.o__Bacteroidales.f__Bacteroidaceae.g__Bacteroides.s__Bacteroides_caccae	-0.381009	0	783	-0.217517	4.34275e-05	349	0.0128666	0.850408	217	-0.293467	2.55978e-05	201	8.68036e-07	4e-05	16	-0.117831	0
PWY-4242: pantothenate and coenzyme A biosynthesis III_with_k__Bacteria.p__Firmicutes.c__Bacilli.o__Lactobacillales.f__Streptococcaceae.g__Streptococcus.s__Streptococcus_salivarius	PWY-4242: pantothenate and coenzyme A biosynthesis III	k__Bacteria.p__Firmicutes.c__Bacilli.o__Lactobacillales.f__Streptococcaceae.g__Streptococcus.s__Streptococcus_salivarius	-0.0904643	0.00295975	1078	-0.0392066	0.416155	432	0.0413691	0.495037	274	0.207571	5.20471e-06	476	8.70967e-07	3.98406e-05	15	-0.359398	1
PWY-5097: L-lysine biosynthesis VI_with_k__Bacteria.p__Firmicutes.c__Bacilli.o__Lactobacillales.f__Streptococcaceae.g__Streptococcus.s__Streptococcus_parasanguinis	PWY-5097: L-lysine biosynthesis VI	k__Bacteria.p__Firmicutes.c__Bacilli.o__Lactobacillales.f__Streptococcaceae.g__Streptococcus.s__Streptococcus_parasanguinis	-0.0827649	0.0110647	942	-0.0723028	0.163387	373	-0.0779215	0.224091	245	-0.365288	5.23697e-15	432	8.74284e-07	3.96825e-05	11	-0.0441176	0
PANTO-PWY: phosphopantothenate biosynthesis I_with_k__Bacteria.p__Firmicutes.c__Negativicutes.o__Selenomonadales.f__Veillonellaceae.g__Veillonella.s__Veillonella_dispar	PANTO-PWY: phosphopantothenate biosynthesis I	k__Bacteria.p__Firmicutes.c__Negativicutes.o__Selenomonadales.f__Veillonellaceae.g__Veillonella.s__Veillonella_dispar	-0.0895981	0.372306	101	0.0529137	0.65367	74	-0.198778	0.258648	34	-0.611248	0	107	8.84693e-07	3.95257e-05	14	-0.138235	0
PWY-6122: 5-aminoimidazole ribonucleotide biosynthesis II_with_k__Bacteria.p__Firmicutes.c__Clostridia.o__Clostridiales.f__Eubacteriaceae.g__Eubacterium.s__Eubacterium_eligens	PWY-6122: 5-aminoimidazole ribonucleotide biosynthesis II	k__Bacteria.p__Firmicutes.c__Clostridia.o__Clostridiales.f__Eubacteriaceae.g__Eubacterium.s__Eubacterium_eligens	-0.370745	0	898	-0.111511	0.0293689	382	-0.0886207	0.158978	254	-0.21764	0.00101497	226	8.85414e-07	3.93701e-05	11	0.0147992	0
PWY-6277: superpathway of 5-aminoimidazole ribonucleotide biosynthesis_with_k__Bacteria.p__Firmicutes.c__Clostridia.o__Clostridiales.f__Eubacteriaceae.g__Eubacterium.s__Eubacterium_eligens	PWY-6277: superpathway of 5-aminoimidazole ribonucleotide biosynthesis	k__Bacteria.p__Firmicutes.c__Clostridia.o__Clostridiales.f__Eubacteriaceae.g__Eubacterium.s__Eubacterium_eligens	-0.370745	0	898	-0.111511	0.0293689	382	-0.0886207	0.158978	254	-0.21764	0.00101497	226	8.85414e-07	3.92157e-05	9	0.0147992	0
DTDPRHAMSYN-PWY: dTDP-L-rhamnose biosynthesis I_with_k__Bacteria.p__Firmicutes.c__Bacilli.o__Lactobacillales.f__Streptococcaceae.g__Streptococcus.s__Streptococcus_salivarius	DTDPRHAMSYN-PWY: dTDP-L-rhamnose biosynthesis I	k__Bacteria.p__Firmicutes.c__Bacilli.o__Lactobacillales.f__Streptococcaceae.g__Streptococcus.s__Streptococcus_salivarius	-0.0310602	0.307992	1079	0.046032	0.339695	432	-0.16274	0.00699777	274	-0.276465	9.981e-10	476	8.91786e-07	3.90625e-05	16	-0.38797	1
DTDPRHAMSYN-PWY: dTDP-L-rhamnose biosynthesis I_with_k__Bacteria.p__Bacteroidetes.c__Bacteroidia.o__Bacteroidales.f__Bacteroidaceae.g__Bacteroides.s__Bacteroides_vulgatus	DTDPRHAMSYN-PWY: dTDP-L-rhamnose biosynthesis I	k__Bacteria.p__Bacteroidetes.c__Bacteroidia.o__Bacteroidales.f__Bacteroidaceae.g__Bacteroides.s__Bacteroides_vulgatus	-0.21106	5.9862e-11	947	0.0289367	0.552695	423	0.00902753	0.881029	277	-0.284187	1.50161e-07	333	8.95726e-07	3.89105e-05	15	-0.0881544	0
PWY-6519: 8-amino-7-oxononanoate biosynthesis I_with_k__Bacteria.p__Proteobacteria.c__Gammaproteobacteria.o__Enterobacteriales.f__Enterobacteriaceae.g__Escherichia.s__Escherichia_coli	PWY-6519: 8-amino-7-oxononanoate biosynthesis I	k__Bacteria.p__Proteobacteria.c__Gammaproteobacteria.o__Enterobacteriales.f__Enterobacteriaceae.g__Escherichia.s__Escherichia_coli	0.515401	0	501	0.360659	1.97353e-08	232	0.562132	0	145	0.697215	0	280	9.25446e-07	3.87597e-05	19	0.35694	5
PWY-7184: pyrimidine deoxyribonucleotides de novo biosynthesis I_with_k__Bacteria.p__Firmicutes.c__Bacilli.o__Lactobacillales.f__Streptococcaceae.g__Streptococcus.s__Streptococcus_parasanguinis	PWY-7184: pyrimidine deoxyribonucleotides de novo biosynthesis I	k__Bacteria.p__Firmicutes.c__Bacilli.o__Lactobacillales.f__Streptococcaceae.g__Streptococcus.s__Streptococcus_parasanguinis	0.0474919	0.145444	941	-0.0198321	0.702501	373	0.156046	0.0145582	245	0.316405	2.17392e-11	432	9.54815e-07	3.861e-05	16	0.0490196	0
REDCITCYC: TCA cycle VIII (helicobacter)_with_k__Bacteria.p__Proteobacteria.c__Gammaproteobacteria.o__Enterobacteriales.f__Enterobacteriaceae.g__Escherichia.s__Escherichia_coli	REDCITCYC: TCA cycle VIII (helicobacter)	k__Bacteria.p__Proteobacteria.c__Gammaproteobacteria.o__Enterobacteriales.f__Enterobacteriaceae.g__Escherichia.s__Escherichia_coli	0.724647	0	532	0.53657	0	219	0.785921	0	149	0.788162	0	271	9.55179e-07	3.84615e-05	13	0.760875	11
PWY-6122: 5-aminoimidazole ribonucleotide biosynthesis II_with_k__Bacteria.p__Bacteroidetes.c__Bacteroidia.o__Bacteroidales.f__Rikenellaceae.g__Alistipes.s__Alistipes_onderdonkii	PWY-6122: 5-aminoimidazole ribonucleotide biosynthesis II	k__Bacteria.p__Bacteroidetes.c__Bacteroidia.o__Bacteroidales.f__Rikenellaceae.g__Alistipes.s__Alistipes_onderdonkii	-0.296668	1.61506e-17	796	-0.126374	0.014509	374	-0.0261049	0.6916	233	0.0444275	0.497645	235	9.80978e-07	3.83142e-05	16	0.123997	0
PWY-6277: superpathway of 5-aminoimidazole ribonucleotide biosynthesis_with_k__Bacteria.p__Bacteroidetes.c__Bacteroidia.o__Bacteroidales.f__Rikenellaceae.g__Alistipes.s__Alistipes_onderdonkii	PWY-6277: superpathway of 5-aminoimidazole ribonucleotide biosynthesis	k__Bacteria.p__Bacteroidetes.c__Bacteroidia.o__Bacteroidales.f__Rikenellaceae.g__Alistipes.s__Alistipes_onderdonkii	-0.296668	1.61506e-17	796	-0.126374	0.014509	374	-0.0261049	0.6916	233	0.0444275	0.497645	235	9.80978e-07	3.81679e-05	10	0.123997	0
PWY-6630: superpathway of L-tyrosine biosynthesis_with_k__Bacteria.p__Firmicutes.c__Bacilli.o__Lactobacillales.f__Streptococcaceae.g__Streptococcus.s__Streptococcus_parasanguinis	PWY-6630: superpathway of L-tyrosine biosynthesis	k__Bacteria.p__Firmicutes.c__Bacilli.o__Lactobacillales.f__Streptococcaceae.g__Streptococcus.s__Streptococcus_parasanguinis	-0.00242361	0.954845	548	-0.134083	0.0512869	212	-0.019581	0.809941	153	0.308627	6.9737e-08	296	1.04508e-06	7.60456e-05	10	0.366667	8
PANTOSYN-PWY: pantothenate and coenzyme A biosynthesis I_with_k__Bacteria.p__Firmicutes.c__Bacilli.o__Lactobacillales.f__Lactobacillaceae.g__Lactobacillus.s__Lactobacillus_delbrueckii	PANTOSYN-PWY: pantothenate and coenzyme A biosynthesis I	k__Bacteria.p__Firmicutes.c__Bacilli.o__Lactobacillales.f__Lactobacillaceae.g__Lactobacillus.s__Lactobacillus_delbrueckii	0.0185638	0.756972	280	0.0909231	0.443407	73	-0.723092	1.30939e-06	37	-0.240822	0.0295331	82	1.05521e-06	7.57576e-05	17	NA	NA
PWY-5030: L-histidine degradation III_with_k__Bacteria.p__Bacteroidetes.c__Bacteroidia.o__Bacteroidales.f__Bacteroidaceae.g__Bacteroides.s__Bacteroides_vulgatus	PWY-5030: L-histidine degradation III	k__Bacteria.p__Bacteroidetes.c__Bacteroidia.o__Bacteroidales.f__Bacteroidaceae.g__Bacteroides.s__Bacteroides_vulgatus	0.278818	4.90089e-18	935	0.234805	1.1213e-06	423	0.0767523	0.203526	276	-0.0456727	0.418251	316	1.06045e-06	7.54717e-05	14	0.0819602	9
HSERMETANA-PWY: L-methionine biosynthesis III_with_k__Bacteria.p__Firmicutes.c__Erysipelotrichia.o__Erysipelotrichales.f__Erysipelotrichaceae.g__Erysipelotrichaceae_noname.s__Erysipelotrichaceae_bacterium_21_3	HSERMETANA-PWY: L-methionine biosynthesis III	k__Bacteria.p__Firmicutes.c__Erysipelotrichia.o__Erysipelotrichales.f__Erysipelotrichaceae.g__Erysipelotrichaceae_noname.s__Erysipelotrichaceae_bacterium_21_3	-0.0341265	0.541549	322	-0.130138	0.123934	141	0.188591	0.0751169	90	-0.398061	9.67272e-10	223	1.07273e-06	7.5188e-05	12	NA	NA
PWY-7357: thiamin formation from pyrithiamine and oxythiamine (yeast)_with_k__Bacteria.p__Firmicutes.c__Bacilli.o__Lactobacillales.f__Streptococcaceae.g__Streptococcus.s__Streptococcus_parasanguinis	PWY-7357: thiamin formation from pyrithiamine and oxythiamine (yeast)	k__Bacteria.p__Firmicutes.c__Bacilli.o__Lactobacillales.f__Streptococcaceae.g__Streptococcus.s__Streptococcus_parasanguinis	-0.0287197	0.378534	942	0.00741347	0.886475	373	-0.0399987	0.532942	245	-0.310417	5.32538e-11	432	1.07675e-06	7.49064e-05	12	-0.132353	0
PWY-7221: guanosine ribonucleotides de novo biosynthesis_with_k__Bacteria.p__Bacteroidetes.c__Bacteroidia.o__Bacteroidales.f__Rikenellaceae.g__Alistipes.s__Alistipes_onderdonkii	PWY-7221: guanosine ribonucleotides de novo biosynthesis	k__Bacteria.p__Bacteroidetes.c__Bacteroidia.o__Bacteroidales.f__Rikenellaceae.g__Alistipes.s__Alistipes_onderdonkii	-0.302252	3.58128e-18	796	-0.172267	0.000834908	374	-0.0766252	0.2438	233	0.0696959	0.287095	235	1.08661e-06	7.46269e-05	14	0.0902406	0
HISDEG-PWY: L-histidine degradation I_with_k__Bacteria.p__Bacteroidetes.c__Bacteroidia.o__Bacteroidales.f__Rikenellaceae.g__Alistipes.s__Alistipes_shahii	HISDEG-PWY: L-histidine degradation I	k__Bacteria.p__Bacteroidetes.c__Bacteroidia.o__Bacteroidales.f__Rikenellaceae.g__Alistipes.s__Alistipes_shahii	0.434975	0	853	0.429648	0	386	0.143929	0.027122	236	0.161025	0.0257605	192	1.08711e-06	7.43494e-05	11	0.415751	0
PEPTIDOGLYCANSYN-PWY: peptidoglycan biosynthesis I (meso-diaminopimelate containing)_with_k__Bacteria.p__Bacteroidetes.c__Bacteroidia.o__Bacteroidales.f__Rikenellaceae.g__Alistipes.s__Alistipes_putredinis	PEPTIDOGLYCANSYN-PWY: peptidoglycan biosynthesis I (meso-diaminopimelate containing)	k__Bacteria.p__Bacteroidetes.c__Bacteroidia.o__Bacteroidales.f__Rikenellaceae.g__Alistipes.s__Alistipes_putredinis	-0.340085	0	914	-0.0964275	0.0561632	393	-0.035427	0.581578	244	-0.283763	2.08684e-05	220	1.08721e-06	7.40741e-05	11	0.0749534	0
SO4ASSIM-PWY: sulfate reduction I (assimilatory)_with_k__Bacteria.p__Verrucomicrobia.c__Verrucomicrobiae.o__Verrucomicrobiales.f__Verrucomicrobiaceae.g__Akkermansia.s__Akkermansia_muciniphila	SO4ASSIM-PWY: sulfate reduction I (assimilatory)	k__Bacteria.p__Verrucomicrobia.c__Verrucomicrobiae.o__Verrucomicrobiales.f__Verrucomicrobiaceae.g__Akkermansia.s__Akkermansia_muciniphila	0.670202	0	716	0.506772	0	255	0.407983	5.37318e-09	193	0.488302	1.91783e-09	138	1.1198e-06	7.38007e-05	14	0.184348	0
PWY-7663: gondoate biosynthesis (anaerobic)_with_k__Bacteria.p__Bacteroidetes.c__Bacteroidia.o__Bacteroidales.f__Rikenellaceae.g__Alistipes.s__Alistipes_putredinis	PWY-7663: gondoate biosynthesis (anaerobic)	k__Bacteria.p__Bacteroidetes.c__Bacteroidia.o__Bacteroidales.f__Rikenellaceae.g__Alistipes.s__Alistipes_putredinis	0.36592	0	914	0.123892	0.0140272	393	0.132421	0.0388014	244	0.100821	0.136862	219	1.1327e-06	7.35294e-05	16	0.20833	0
PWY-5177: glutaryl-CoA degradation_with_k__Bacteria.p__Firmicutes.c__Negativicutes.o__Selenomonadales.f__Veillonellaceae.g__Veillonella.s__Veillonella_parvula	PWY-5177: glutaryl-CoA degradation	k__Bacteria.p__Firmicutes.c__Negativicutes.o__Selenomonadales.f__Veillonellaceae.g__Veillonella.s__Veillonella_parvula	-0.0465966	0.425021	295	-0.0868326	0.229627	193	-0.132007	0.175033	107	-0.490926	0	186	1.1328e-06	7.32601e-05	16	-0.335676	1
CALVIN-PWY: Calvin-Benson-Bassham cycle_with_k__Bacteria.p__Bacteroidetes.c__Bacteroidia.o__Bacteroidales.f__Bacteroidaceae.g__Bacteroides.s__Bacteroides_vulgatus	CALVIN-PWY: Calvin-Benson-Bassham cycle	k__Bacteria.p__Bacteroidetes.c__Bacteroidia.o__Bacteroidales.f__Bacteroidaceae.g__Bacteroides.s__Bacteroides_vulgatus	-0.199566	6.33405e-10	947	0.055137	0.257726	423	0.0778336	0.1964	277	-0.171194	0.00173897	333	1.13544e-06	7.29927e-05	12	-0.0676855	1
CALVIN-PWY: Calvin-Benson-Bassham cycle_with_k__Bacteria.p__Firmicutes.c__Negativicutes.o__Selenomonadales.f__Veillonellaceae.g__Veillonella.s__Veillonella_parvula	CALVIN-PWY: Calvin-Benson-Bassham cycle	k__Bacteria.p__Firmicutes.c__Negativicutes.o__Selenomonadales.f__Veillonellaceae.g__Veillonella.s__Veillonella_parvula	-0.0990731	0.0893907	295	-0.0141452	0.845068	193	-0.0372264	0.703013	107	-0.462234	1.26397e-12	209	1.17208e-06	7.27273e-05	9	-0.416246	0
PWY-3001: superpathway of L-isoleucine biosynthesis I_with_k__Bacteria.p__Bacteroidetes.c__Bacteroidia.o__Bacteroidales.f__Bacteroidaceae.g__Bacteroides.s__Bacteroides_uniformis	PWY-3001: superpathway of L-isoleucine biosynthesis I	k__Bacteria.p__Bacteroidetes.c__Bacteroidia.o__Bacteroidales.f__Bacteroidaceae.g__Bacteroides.s__Bacteroides_uniformis	-0.391277	0	1061	-0.239259	4.39042e-07	438	-0.066574	0.258278	290	-0.297113	1.96549e-08	347	1.28846e-06	7.24638e-05	9	-0.153937	0
HISTSYN-PWY: L-histidine biosynthesis_with_k__Bacteria.p__Bacteroidetes.c__Bacteroidia.o__Bacteroidales.f__Bacteroidaceae.g__Bacteroides.s__Bacteroides_caccae	HISTSYN-PWY: L-histidine biosynthesis	k__Bacteria.p__Bacteroidetes.c__Bacteroidia.o__Bacteroidales.f__Bacteroidaceae.g__Bacteroides.s__Bacteroides_caccae	-0.320413	2.92448e-20	783	-0.0895211	0.0949591	349	0.0344213	0.6138	217	-0.268182	0.000125264	201	1.3011e-06	7.22022e-05	8	-0.0706522	0
ARGININE-SYN4-PWY: L-ornithine de novo biosynthesis_with_k__Bacteria.p__Bacteroidetes.c__Bacteroidia.o__Bacteroidales.f__Porphyromonadaceae.g__Barnesiella.s__Barnesiella_intestinihominis	ARGININE-SYN4-PWY: L-ornithine de novo biosynthesis	k__Bacteria.p__Bacteroidetes.c__Bacteroidia.o__Bacteroidales.f__Porphyromonadaceae.g__Barnesiella.s__Barnesiella_intestinihominis	0.588779	0	884	0.379478	9.17436e-15	390	0.361835	3.20066e-09	256	0.502014	0	237	1.34207e-06	7.19424e-05	12	0.22807	0
PWY-6386: UDP-N-acetylmuramoyl-pentapeptide biosynthesis II (lysine-containing)_with_k__Bacteria.p__Bacteroidetes.c__Bacteroidia.o__Bacteroidales.f__Bacteroidaceae.g__Bacteroides.s__Bacteroides_vulgatus	PWY-6386: UDP-N-acetylmuramoyl-pentapeptide biosynthesis II (lysine-containing)	k__Bacteria.p__Bacteroidetes.c__Bacteroidia.o__Bacteroidales.f__Bacteroidaceae.g__Bacteroides.s__Bacteroides_vulgatus	-0.368148	0	947	-0.166279	0.000604975	423	-0.0706399	0.241101	277	-0.187375	0.000600432	333	1.34488e-06	7.16846e-05	6	0.224951	1
DTDPRHAMSYN-PWY: dTDP-L-rhamnose biosynthesis I_with_k__Bacteria.p__Firmicutes.c__Bacilli.o__Lactobacillales.f__Streptococcaceae.g__Streptococcus.s__Streptococcus_infantis	DTDPRHAMSYN-PWY: dTDP-L-rhamnose biosynthesis I	k__Bacteria.p__Firmicutes.c__Bacilli.o__Lactobacillales.f__Streptococcaceae.g__Streptococcus.s__Streptococcus_infantis	-0.13421	0.0876295	163	0.0995192	0.429325	65	-0.243975	0.110443	44	-0.59016	0	115	1.3473e-06	7.14286e-05	14	NA	NA
GLUCUROCAT-PWY: superpathway of &beta;-D-glucuronide and D-glucuronate degradation_with_k__Bacteria.p__Firmicutes.c__Clostridia.o__Clostridiales.f__Lachnospiraceae.g__Blautia.s__Ruminococcus_obeum	GLUCUROCAT-PWY: superpathway of &beta;-D-glucuronide and D-glucuronate degradation	k__Bacteria.p__Firmicutes.c__Clostridia.o__Clostridiales.f__Lachnospiraceae.g__Blautia.s__Ruminococcus_obeum	0.0650518	0.0287838	1130	0.0276061	0.559017	450	0.041854	0.471433	298	0.333823	3.08766e-12	419	1.36183e-06	7.11744e-05	9	0.0669173	1
CALVIN-PWY: Calvin-Benson-Bassham cycle_with_k__Bacteria.p__Bacteroidetes.c__Bacteroidia.o__Bacteroidales.f__Bacteroidaceae.g__Bacteroides.s__Bacteroides_caccae	CALVIN-PWY: Calvin-Benson-Bassham cycle	k__Bacteria.p__Bacteroidetes.c__Bacteroidia.o__Bacteroidales.f__Bacteroidaceae.g__Bacteroides.s__Bacteroides_caccae	-0.263797	7.77664e-14	783	-0.0407379	0.447884	349	0.105848	0.119987	217	-0.205345	0.00350696	201	1.36929e-06	7.0922e-05	11	-0.000462535	0
PWY-5686: UMP biosynthesis_with_k__Bacteria.p__Firmicutes.c__Bacilli.o__Lactobacillales.f__Streptococcaceae.g__Streptococcus.s__Streptococcus_parasanguinis	PWY-5686: UMP biosynthesis	k__Bacteria.p__Firmicutes.c__Bacilli.o__Lactobacillales.f__Streptococcaceae.g__Streptococcus.s__Streptococcus_parasanguinis	0.00241555	0.940968	942	-0.0157123	0.762198	373	-0.0915112	0.153184	245	-0.29752	3.42616e-10	432	1.37577e-06	7.06714e-05	8	-0.0318627	0
P185-PWY: formaldehyde assimilation III (dihydroxyacetone cycle)_with_k__Bacteria.p__Proteobacteria.c__Gammaproteobacteria.o__Enterobacteriales.f__Enterobacteriaceae.g__Escherichia.s__Escherichia_coli	P185-PWY: formaldehyde assimilation III (dihydroxyacetone cycle)	k__Bacteria.p__Proteobacteria.c__Gammaproteobacteria.o__Enterobacteriales.f__Enterobacteriaceae.g__Escherichia.s__Escherichia_coli	0.222304	2.01538e-08	627	0.269913	9.76731e-06	263	-0.00808416	0.917591	166	-0.0977008	0.090631	301	1.43567e-06	7.04225e-05	7	-0.147783	19
PWY-4981: L-proline biosynthesis II (from arginine)_with_k__Bacteria.p__Bacteroidetes.c__Bacteroidia.o__Bacteroidales.f__Prevotellaceae.g__Prevotella.s__Prevotella_copri	PWY-4981: L-proline biosynthesis II (from arginine)	k__Bacteria.p__Bacteroidetes.c__Bacteroidia.o__Bacteroidales.f__Prevotellaceae.g__Prevotella.s__Prevotella_copri	-0.325741	1.69763e-11	411	0.0668019	0.297451	245	-0.295805	0.000604509	132	-0.424432	0.000478644	65	1.45969e-06	7.01754e-05	10	-0.281818	0
PWY-3001: superpathway of L-isoleucine biosynthesis I_with_k__Bacteria.p__Bacteroidetes.c__Bacteroidia.o__Bacteroidales.f__Bacteroidaceae.g__Bacteroides.s__Bacteroides_vulgatus	PWY-3001: superpathway of L-isoleucine biosynthesis I	k__Bacteria.p__Bacteroidetes.c__Bacteroidia.o__Bacteroidales.f__Bacteroidaceae.g__Bacteroides.s__Bacteroides_vulgatus	-0.39782	0	947	-0.180296	0.000197655	423	-0.112864	0.0606965	277	-0.347126	9.7082e-11	333	1.46244e-06	6.99301e-05	7	-0.0823006	1
PWY-5723: Rubisco shunt_with_k__Bacteria.p__Proteobacteria.c__Gammaproteobacteria.o__Enterobacteriales.f__Enterobacteriaceae.g__Escherichia.s__Escherichia_coli	PWY-5723: Rubisco shunt	k__Bacteria.p__Proteobacteria.c__Gammaproteobacteria.o__Enterobacteriales.f__Enterobacteriaceae.g__Escherichia.s__Escherichia_coli	0.765899	0	400	0.628548	0	174	0.745108	0	119	0.855602	0	245	1.47446e-06	6.96864e-05	11	0.884014	9
PWY0-1319: CDP-diacylglycerol biosynthesis II_with_k__Bacteria.p__Bacteroidetes.c__Bacteroidia.o__Bacteroidales.f__Bacteroidaceae.g__Bacteroides.s__Bacteroides_caccae	PWY0-1319: CDP-diacylglycerol biosynthesis II	k__Bacteria.p__Bacteroidetes.c__Bacteroidia.o__Bacteroidales.f__Bacteroidaceae.g__Bacteroides.s__Bacteroides_caccae	-0.281421	1.33075e-15	783	-0.125765	0.0188056	349	0.110894	0.10325	217	-0.0930028	0.188963	201	1.48721e-06	6.94444e-05	12	0.262604	0
PWY-5686: UMP biosynthesis_with_k__Bacteria.p__Firmicutes.c__Clostridia.o__Clostridiales.f__Ruminococcaceae.g__Ruminococcus.s__Ruminococcus_sp_5_1_39BFAA	PWY-5686: UMP biosynthesis	k__Bacteria.p__Firmicutes.c__Clostridia.o__Clostridiales.f__Ruminococcaceae.g__Ruminococcus.s__Ruminococcus_sp_5_1_39BFAA	0.283767	1.79926e-20	1032	-0.0236748	0.62593	426	0.193151	0.00151334	268	0.191802	0.00111317	287	1.49076e-06	6.92042e-05	16	NA	0
PWY-5667: CDP-diacylglycerol biosynthesis I_with_k__Bacteria.p__Bacteroidetes.c__Bacteroidia.o__Bacteroidales.f__Bacteroidaceae.g__Bacteroides.s__Bacteroides_caccae	PWY-5667: CDP-diacylglycerol biosynthesis I	k__Bacteria.p__Bacteroidetes.c__Bacteroidia.o__Bacteroidales.f__Bacteroidaceae.g__Bacteroides.s__Bacteroides_caccae	-0.281359	1.35099e-15	783	-0.125798	0.0187751	349	0.110894	0.10325	217	-0.0936944	0.185684	201	1.51271e-06	6.89655e-05	8	0.262604	0
HSERMETANA-PWY: L-methionine biosynthesis III_with_k__Bacteria.p__Firmicutes.c__Negativicutes.o__Selenomonadales.f__Veillonellaceae.g__Veillonella.s__Veillonella_parvula	HSERMETANA-PWY: L-methionine biosynthesis III	k__Bacteria.p__Firmicutes.c__Negativicutes.o__Selenomonadales.f__Veillonellaceae.g__Veillonella.s__Veillonella_parvula	0.0831303	0.154305	295	0.0637503	0.378105	193	-0.0573483	0.556819	107	-0.363304	9.92959e-08	206	1.5287e-06	6.87285e-05	14	-0.128291	0
COA-PWY-1: coenzyme A biosynthesis II (mammalian)_with_k__Bacteria.p__Bacteroidetes.c__Bacteroidia.o__Bacteroidales.f__Rikenellaceae.g__Alistipes.s__Alistipes_onderdonkii	COA-PWY-1: coenzyme A biosynthesis II (mammalian)	k__Bacteria.p__Bacteroidetes.c__Bacteroidia.o__Bacteroidales.f__Rikenellaceae.g__Alistipes.s__Alistipes_onderdonkii	-0.277901	1.81477e-15	796	-0.088902	0.0859911	374	-0.0243091	0.711838	233	0.0597048	0.361931	235	1.57711e-06	0.00010274	13	0.281083	0
PWY-6897: thiamin salvage II_with_k__Bacteria.p__Bacteroidetes.c__Bacteroidia.o__Bacteroidales.f__Rikenellaceae.g__Alistipes.s__Alistipes_putredinis	PWY-6897: thiamin salvage II	k__Bacteria.p__Bacteroidetes.c__Bacteroidia.o__Bacteroidales.f__Rikenellaceae.g__Alistipes.s__Alistipes_putredinis	0.509421	0	914	0.313858	2.47161e-10	393	0.265898	2.75308e-05	244	0.291905	1.1774e-05	220	1.60327e-06	0.000136519	13	-0.0410826	0
PWY-6595: superpathway of guanosine nucleotides degradation (plants)_with_k__Bacteria.p__Firmicutes.c__Clostridia.o__Clostridiales.f__Lachnospiraceae.g__Blautia.s__Ruminococcus_torques	PWY-6595: superpathway of guanosine nucleotides degradation (plants)	k__Bacteria.p__Firmicutes.c__Clostridia.o__Clostridiales.f__Lachnospiraceae.g__Blautia.s__Ruminococcus_torques	0.252454	9.79482e-18	1127	0.249325	9.55306e-08	449	0.256924	7.85155e-06	297	-0.0325571	0.498092	435	1.65873e-06	0.000136054	19	-0.114783	22
COA-PWY-1: coenzyme A biosynthesis II (mammalian)_with_k__Bacteria.p__Bacteroidetes.c__Bacteroidia.o__Bacteroidales.f__Rikenellaceae.g__Alistipes.s__Alistipes_putredinis	COA-PWY-1: coenzyme A biosynthesis II (mammalian)	k__Bacteria.p__Bacteroidetes.c__Bacteroidia.o__Bacteroidales.f__Rikenellaceae.g__Alistipes.s__Alistipes_putredinis	-0.305783	2.71865e-21	914	-0.0455012	0.368163	393	-0.0194689	0.762047	244	-0.229525	0.000620109	220	1.68057e-06	0.000135593	15	0.139292	0
GLUTORN-PWY: L-ornithine biosynthesis_with_k__Bacteria.p__Firmicutes.c__Clostridia.o__Clostridiales.f__Lachnospiraceae.g__Blautia.s__Ruminococcus_torques	GLUTORN-PWY: L-ornithine biosynthesis	k__Bacteria.p__Firmicutes.c__Clostridia.o__Clostridiales.f__Lachnospiraceae.g__Blautia.s__Ruminococcus_torques	0.197619	2.05611e-11	1135	0.249416	9.14288e-08	450	0.219986	0.000133666	298	-0.0615455	0.186584	462	1.69174e-06	0.000135135	8	0.170076	1
PWY-6545: pyrimidine deoxyribonucleotides de novo biosynthesis III_with_k__Bacteria.p__Firmicutes.c__Negativicutes.o__Selenomonadales.f__Veillonellaceae.g__Veillonella.s__Veillonella_parvula	PWY-6545: pyrimidine deoxyribonucleotides de novo biosynthesis III	k__Bacteria.p__Firmicutes.c__Negativicutes.o__Selenomonadales.f__Veillonellaceae.g__Veillonella.s__Veillonella_parvula	0.144482	0.0130484	295	0.199211	0.00554925	193	0.172349	0.0759174	107	-0.266872	0.000125335	203	1.71822e-06	0.00013468	12	-0.190476	0
GALACT-GLUCUROCAT-PWY: superpathway of hexuronide and hexuronate degradation_with_k__Bacteria.p__Actinobacteria.c__Actinobacteria.o__Actinomycetales.f__Micrococcaceae.g__Rothia.s__Rothia_mucilaginosa	GALACT-GLUCUROCAT-PWY: superpathway of hexuronide and hexuronate degradation	k__Bacteria.p__Actinobacteria.c__Actinobacteria.o__Actinomycetales.f__Micrococcaceae.g__Rothia.s__Rothia_mucilaginosa	0.0627541	0.267415	314	-0.0996856	0.390771	76	-0.131448	0.292011	66	-0.432083	8.7717e-09	166	1.71931e-06	0.000134228	21	NA	0
PWY-6163: chorismate biosynthesis from 3-dehydroquinate_with_k__Bacteria.p__Bacteroidetes.c__Bacteroidia.o__Bacteroidales.f__Porphyromonadaceae.g__Parabacteroides.s__Parabacteroides_merdae	PWY-6163: chorismate biosynthesis from 3-dehydroquinate	k__Bacteria.p__Bacteroidetes.c__Bacteroidia.o__Bacteroidales.f__Porphyromonadaceae.g__Parabacteroides.s__Parabacteroides_merdae	-0.300783	8.71022e-18	786	-0.115507	0.0343525	336	0.0549581	0.385684	251	-0.105507	0.11947	219	1.73292e-06	0.000133779	15	-0.178223	0
GLUDEG-I-PWY: GABA shunt_with_k__Bacteria.p__Bacteroidetes.c__Bacteroidia.o__Bacteroidales.f__Bacteroidaceae.g__Bacteroides.s__Bacteroides_vulgatus	GLUDEG-I-PWY: GABA shunt	k__Bacteria.p__Bacteroidetes.c__Bacteroidia.o__Bacteroidales.f__Bacteroidaceae.g__Bacteroides.s__Bacteroides_vulgatus	0.324487	1.20319e-22	819	0.0165356	0.752763	365	0.100884	0.115208	245	0.196735	0.00125629	267	1.74e-06	0.000133333	11	-0.0386555	27
GLYCOLYSIS: glycolysis I (from glucose 6-phosphate)_with_k__Bacteria.p__Firmicutes.c__Bacilli.o__Lactobacillales.f__Streptococcaceae.g__Streptococcus.s__Streptococcus_infantis	GLYCOLYSIS: glycolysis I (from glucose 6-phosphate)	k__Bacteria.p__Firmicutes.c__Bacilli.o__Lactobacillales.f__Streptococcaceae.g__Streptococcus.s__Streptococcus_infantis	0.213596	0.00627526	163	-0.0936626	0.457078	65	0.423397	0.00449323	44	0.607354	0	115	1.75372e-06	0.00013289	13	NA	NA
PWY-6606: guanosine nucleotides degradation II_with_k__Bacteria.p__Firmicutes.c__Clostridia.o__Clostridiales.f__Ruminococcaceae.g__Ruminococcus.s__Ruminococcus_sp_5_1_39BFAA	PWY-6606: guanosine nucleotides degradation II	k__Bacteria.p__Firmicutes.c__Clostridia.o__Clostridiales.f__Ruminococcaceae.g__Ruminococcus.s__Ruminococcus_sp_5_1_39BFAA	0.346735	0	1031	0.200672	3.13104e-05	426	0.259873	1.75685e-05	268	0.0112941	0.848823	287	1.75762e-06	0.00013245	7	NA	0
HISTSYN-PWY: L-histidine biosynthesis_with_k__Bacteria.p__Bacteroidetes.c__Bacteroidia.o__Bacteroidales.f__Rikenellaceae.g__Alistipes.s__Alistipes_putredinis	HISTSYN-PWY: L-histidine biosynthesis	k__Bacteria.p__Bacteroidetes.c__Bacteroidia.o__Bacteroidales.f__Rikenellaceae.g__Alistipes.s__Alistipes_putredinis	-0.382745	0	914	-0.194116	0.000110747	393	-0.0699776	0.276027	244	-0.17628	0.00885794	220	1.8478e-06	0.000132013	9	-0.193258	0
PWY-1042: glycolysis IV (plant cytosol)_with_k__Bacteria.p__Bacteroidetes.c__Bacteroidia.o__Bacteroidales.f__Bacteroidaceae.g__Bacteroides.s__Bacteroides_uniformis	PWY-1042: glycolysis IV (plant cytosol)	k__Bacteria.p__Bacteroidetes.c__Bacteroidia.o__Bacteroidales.f__Bacteroidaceae.g__Bacteroides.s__Bacteroides_uniformis	-0.125987	3.92098e-05	1061	0.0323943	0.498763	438	0.201244	0.000579089	290	-0.118815	0.0269398	347	1.89893e-06	0.000131579	8	-0.0958676	0
COMPLETE-ARO-PWY: superpathway of aromatic amino acid biosynthesis_with_k__Bacteria.p__Firmicutes.c__Clostridia.o__Clostridiales.f__Lachnospiraceae.g__Dorea.s__Dorea_formicigenerans	COMPLETE-ARO-PWY: superpathway of aromatic amino acid biosynthesis	k__Bacteria.p__Firmicutes.c__Clostridia.o__Clostridiales.f__Lachnospiraceae.g__Dorea.s__Dorea_formicigenerans	0.258107	4.22386e-18	1101	-0.041989	0.381084	437	0.168421	0.00432965	286	0.19626	0.000373283	326	1.94008e-06	0.000131148	16	0.13883	0
COA-PWY-1: coenzyme A biosynthesis II (mammalian)_with_k__Bacteria.p__Bacteroidetes.c__Bacteroidia.o__Bacteroidales.f__Porphyromonadaceae.g__Parabacteroides.s__Parabacteroides_distasonis	COA-PWY-1: coenzyme A biosynthesis II (mammalian)	k__Bacteria.p__Bacteroidetes.c__Bacteroidia.o__Bacteroidales.f__Porphyromonadaceae.g__Parabacteroides.s__Parabacteroides_distasonis	-0.304925	1.61791e-18	797	-0.147773	0.00645828	339	0.0610584	0.340003	246	-0.12648	0.0436562	255	1.99479e-06	0.000130719	10	-0.0114165	0
PWY-6859: all-trans-farnesol biosynthesis_with_k__Bacteria.p__Firmicutes.c__Bacilli.o__Lactobacillales.f__Streptococcaceae.g__Streptococcus.s__Streptococcus_salivarius	PWY-6859: all-trans-farnesol biosynthesis	k__Bacteria.p__Firmicutes.c__Bacilli.o__Lactobacillales.f__Streptococcaceae.g__Streptococcus.s__Streptococcus_salivarius	-0.159835	7.88677e-06	776	-0.066275	0.288694	258	-0.15815	0.0281384	193	0.190125	0.000751227	312	2.00961e-06	0.000130293	12	-0.2	12
PWY-5022: 4-aminobutanoate degradation V_with_k__Bacteria.p__Bacteroidetes.c__Bacteroidia.o__Bacteroidales.f__Bacteroidaceae.g__Bacteroides.s__Bacteroides_vulgatus	PWY-5022: 4-aminobutanoate degradation V	k__Bacteria.p__Bacteroidetes.c__Bacteroidia.o__Bacteroidales.f__Bacteroidaceae.g__Bacteroides.s__Bacteroides_vulgatus	0.352168	0	773	0.0503176	0.342965	357	0.114262	0.0760595	242	0.257957	5.17723e-05	242	2.04904e-06	0.00012987	9	-0.0467532	40
PWY0-1261: anhydromuropeptides recycling_with_k__Bacteria.p__Firmicutes.c__Bacilli.o__Lactobacillales.f__Streptococcaceae.g__Streptococcus.s__Streptococcus_salivarius	PWY0-1261: anhydromuropeptides recycling	k__Bacteria.p__Firmicutes.c__Bacilli.o__Lactobacillales.f__Streptococcaceae.g__Streptococcus.s__Streptococcus_salivarius	-0.119967	0.00105085	744	-0.00772421	0.880648	380	-0.0641189	0.340271	223	0.205856	2.83307e-05	409	2.09496e-06	0.00012945	10	0.101754	2
ILEUSYN-PWY: L-isoleucine biosynthesis I (from threonine)_with_k__Bacteria.p__Firmicutes.c__Bacilli.o__Lactobacillales.f__Streptococcaceae.g__Streptococcus.s__Streptococcus_salivarius	ILEUSYN-PWY: L-isoleucine biosynthesis I (from threonine)	k__Bacteria.p__Firmicutes.c__Bacilli.o__Lactobacillales.f__Streptococcaceae.g__Streptococcus.s__Streptococcus_salivarius	0.12078	7.05178e-05	1079	0.11996	0.0126316	432	-0.0423824	0.484525	274	-0.150693	0.000985432	476	2.11207e-06	0.000129032	8	-0.35974	0
VALSYN-PWY: L-valine biosynthesis_with_k__Bacteria.p__Firmicutes.c__Bacilli.o__Lactobacillales.f__Streptococcaceae.g__Streptococcus.s__Streptococcus_salivarius	VALSYN-PWY: L-valine biosynthesis	k__Bacteria.p__Firmicutes.c__Bacilli.o__Lactobacillales.f__Streptococcaceae.g__Streptococcus.s__Streptococcus_salivarius	0.12078	7.05178e-05	1079	0.11996	0.0126316	432	-0.0423824	0.484525	274	-0.150693	0.000985432	476	2.11207e-06	0.000128617	13	-0.355844	0
BIOTIN-BIOSYNTHESIS-PWY: biotin biosynthesis I_with_k__Bacteria.p__Proteobacteria.c__Gammaproteobacteria.o__Enterobacteriales.f__Enterobacteriaceae.g__Escherichia.s__Escherichia_coli	BIOTIN-BIOSYNTHESIS-PWY: biotin biosynthesis I	k__Bacteria.p__Proteobacteria.c__Gammaproteobacteria.o__Enterobacteriales.f__Enterobacteriaceae.g__Escherichia.s__Escherichia_coli	0.518368	0	501	0.360192	2.06321e-08	232	0.562057	0	145	0.691072	0	280	2.1212e-06	0.000128205	14	0.342193	5
PWY-3001: superpathway of L-isoleucine biosynthesis I_with_k__Bacteria.p__Bacteroidetes.c__Bacteroidia.o__Bacteroidales.f__Porphyromonadaceae.g__Barnesiella.s__Barnesiella_intestinihominis	PWY-3001: superpathway of L-isoleucine biosynthesis I	k__Bacteria.p__Bacteroidetes.c__Bacteroidia.o__Bacteroidales.f__Porphyromonadaceae.g__Barnesiella.s__Barnesiella_intestinihominis	-0.414575	0	896	-0.222107	1.00383e-05	390	-0.0981267	0.117275	256	-0.284172	8.84239e-06	239	2.15e-06	0.000127796	9	0.287719	0
PWY-6125: superpathway of guanosine nucleotides de novo biosynthesis II_with_k__Bacteria.p__Firmicutes.c__Bacilli.o__Lactobacillales.f__Streptococcaceae.g__Streptococcus.s__Streptococcus_parasanguinis	PWY-6125: superpathway of guanosine nucleotides de novo biosynthesis II	k__Bacteria.p__Firmicutes.c__Bacilli.o__Lactobacillales.f__Streptococcaceae.g__Streptococcus.s__Streptococcus_parasanguinis	0.0764732	0.0189857	941	-0.015205	0.769656	373	0.186515	0.00343153	245	0.321478	1.00114e-11	432	2.20129e-06	0.000127389	14	-0.0931373	0
FAO-PWY: fatty acid &beta;-oxidation I_with_k__Bacteria.p__Proteobacteria.c__Gammaproteobacteria.o__Enterobacteriales.f__Enterobacteriaceae.g__Escherichia.s__Escherichia_coli	FAO-PWY: fatty acid &beta;-oxidation I	k__Bacteria.p__Proteobacteria.c__Gammaproteobacteria.o__Enterobacteriales.f__Enterobacteriaceae.g__Escherichia.s__Escherichia_coli	0.284546	6.0234e-13	622	0.232393	0.000177403	257	0.498817	6.31273e-12	163	0.0283021	0.636436	281	2.291e-06	0.000126984	12	0.530059	15
PWY-5690: TCA cycle II (plants and fungi)_with_k__Bacteria.p__Firmicutes.c__Clostridia.o__Clostridiales.f__Lachnospiraceae.g__Blautia.s__Ruminococcus_torques	PWY-5690: TCA cycle II (plants and fungi)	k__Bacteria.p__Firmicutes.c__Clostridia.o__Clostridiales.f__Lachnospiraceae.g__Blautia.s__Ruminococcus_torques	-0.0902617	0.00244039	1126	-0.309659	2.50257e-11	449	-0.296168	2.17649e-07	298	-0.0456036	0.330558	457	2.32089e-06	0.000126582	13	0.0612804	7
PEPTIDOGLYCANSYN-PWY: peptidoglycan biosynthesis I (meso-diaminopimelate containing)_with_k__Bacteria.p__Firmicutes.c__Clostridia.o__Clostridiales.f__Ruminococcaceae.g__Ruminococcus.s__Ruminococcus_sp_5_1_39BFAA	PEPTIDOGLYCANSYN-PWY: peptidoglycan biosynthesis I (meso-diaminopimelate containing)	k__Bacteria.p__Firmicutes.c__Clostridia.o__Clostridiales.f__Ruminococcaceae.g__Ruminococcus.s__Ruminococcus_sp_5_1_39BFAA	0.290673	1.67532e-21	1032	0.000874602	0.985635	426	0.221208	0.000271307	268	0.299477	2.67162e-07	287	2.33309e-06	0.000126183	12	NA	0
LACTOSECAT-PWY: lactose and galactose degradation I_with_k__Bacteria.p__Firmicutes.c__Bacilli.o__Lactobacillales.f__Streptococcaceae.g__Streptococcus.s__Streptococcus_salivarius	LACTOSECAT-PWY: lactose and galactose degradation I	k__Bacteria.p__Firmicutes.c__Bacilli.o__Lactobacillales.f__Streptococcaceae.g__Streptococcus.s__Streptococcus_salivarius	0.133686	1.13482e-05	1073	0.0871822	0.0705967	431	0.175404	0.00362297	274	0.381074	0	474	2.40224e-06	0.000125786	14	0.147059	4
PWY-6151: S-adenosyl-L-methionine cycle I_with_k__Bacteria.p__Bacteroidetes.c__Bacteroidia.o__Bacteroidales.f__Bacteroidaceae.g__Bacteroides.s__Bacteroides_caccae	PWY-6151: S-adenosyl-L-methionine cycle I	k__Bacteria.p__Bacteroidetes.c__Bacteroidia.o__Bacteroidales.f__Bacteroidaceae.g__Bacteroides.s__Bacteroides_caccae	-0.390019	0	783	-0.294304	2.45967e-08	349	0.0018156	0.978775	217	-0.306124	1.09283e-05	201	2.43171e-06	0.000125392	10	-0.0667206	0
GLYCOGENSYNTH-PWY: glycogen biosynthesis I (from ADP-D-Glucose)_with_k__Bacteria.p__Firmicutes.c__Bacilli.o__Lactobacillales.f__Streptococcaceae.g__Streptococcus.s__Streptococcus_salivarius	GLYCOGENSYNTH-PWY: glycogen biosynthesis I (from ADP-D-Glucose)	k__Bacteria.p__Firmicutes.c__Bacilli.o__Lactobacillales.f__Streptococcaceae.g__Streptococcus.s__Streptococcus_salivarius	0.0998606	0.00102629	1079	0.0957782	0.0466739	432	-0.0514286	0.396224	274	-0.173557	0.00014469	476	2.45362e-06	0.000125	12	-0.255639	1
PWY-5484: glycolysis II (from fructose 6-phosphate)_with_k__Bacteria.p__Firmicutes.c__Bacilli.o__Lactobacillales.f__Streptococcaceae.g__Streptococcus.s__Streptococcus_infantis	PWY-5484: glycolysis II (from fructose 6-phosphate)	k__Bacteria.p__Firmicutes.c__Bacilli.o__Lactobacillales.f__Streptococcaceae.g__Streptococcus.s__Streptococcus_infantis	0.218077	0.00524738	163	-0.0987325	0.432996	65	0.462016	0.00177707	44	0.596591	0	115	2.47757e-06	0.000124611	11	NA	NA
PWY-2941: L-lysine biosynthesis II_with_k__Bacteria.p__Bacteroidetes.c__Bacteroidia.o__Bacteroidales.f__Prevotellaceae.g__Prevotella.s__Prevotella_copri	PWY-2941: L-lysine biosynthesis II	k__Bacteria.p__Bacteroidetes.c__Bacteroidia.o__Bacteroidales.f__Prevotellaceae.g__Prevotella.s__Prevotella_copri	-0.343066	1.16515e-12	411	0.0633241	0.323355	245	-0.243304	0.00503673	132	-0.359747	0.00342227	65	2.48974e-06	0.000124224	17	0.178571	4
PWY-6270: isoprene biosynthesis I_with_k__Bacteria.p__Firmicutes.c__Bacilli.o__Lactobacillales.f__Streptococcaceae.g__Streptococcus.s__Streptococcus_sanguinis	PWY-6270: isoprene biosynthesis I	k__Bacteria.p__Firmicutes.c__Bacilli.o__Lactobacillales.f__Streptococcaceae.g__Streptococcus.s__Streptococcus_sanguinis	0.334262	9.56725e-12	399	0.169247	0.0498173	135	0.574869	9.17574e-07	65	-0.0424598	0.585515	167	2.52799e-06	0.000123839	9	NA	NA
ARGSYNBSUB-PWY: L-arginine biosynthesis II (acetyl cycle)_with_k__Bacteria.p__Firmicutes.c__Clostridia.o__Clostridiales.f__Lachnospiraceae.g__Blautia.s__Ruminococcus_torques	ARGSYNBSUB-PWY: L-arginine biosynthesis II (acetyl cycle)	k__Bacteria.p__Firmicutes.c__Clostridia.o__Clostridiales.f__Lachnospiraceae.g__Blautia.s__Ruminococcus_torques	0.170749	7.49533e-09	1135	0.218507	3.05214e-06	450	0.19935	0.000549542	298	-0.0860163	0.0650153	461	2.56573e-06	0.000123457	4	0.115106	4
SULFATE-CYS-PWY: superpathway of sulfate assimilation and cysteine biosynthesis_with_k__Bacteria.p__Verrucomicrobia.c__Verrucomicrobiae.o__Verrucomicrobiales.f__Verrucomicrobiaceae.g__Akkermansia.s__Akkermansia_muciniphila	SULFATE-CYS-PWY: superpathway of sulfate assimilation and cysteine biosynthesis	k__Bacteria.p__Verrucomicrobia.c__Verrucomicrobiae.o__Verrucomicrobiales.f__Verrucomicrobiaceae.g__Akkermansia.s__Akkermansia_muciniphila	0.669968	0	716	0.510546	0	255	0.423537	1.21362e-09	193	0.482275	3.26489e-09	138	2.61356e-06	0.000123077	19	0.101739	0
PWY-5384: sucrose degradation IV (sucrose phosphorylase)_with_k__Bacteria.p__Firmicutes.c__Bacilli.o__Lactobacillales.f__Streptococcaceae.g__Streptococcus.s__Streptococcus_mitis_oralis_pneumoniae	PWY-5384: sucrose degradation IV (sucrose phosphorylase)	k__Bacteria.p__Firmicutes.c__Bacilli.o__Lactobacillales.f__Streptococcaceae.g__Streptococcus.s__Streptococcus_mitis_oralis_pneumoniae	0.0505432	0.545588	145	0.06679	0.658264	46	-0.149393	0.362695	39	0.547123	0	123	2.65677e-06	0.000122699	6	NA	NA
ARO-PWY: chorismate biosynthesis I_with_k__Bacteria.p__Firmicutes.c__Bacilli.o__Lactobacillales.f__Streptococcaceae.g__Streptococcus.s__Streptococcus_salivarius	ARO-PWY: chorismate biosynthesis I	k__Bacteria.p__Firmicutes.c__Bacilli.o__Lactobacillales.f__Streptococcaceae.g__Streptococcus.s__Streptococcus_salivarius	0.0966872	0.00148037	1079	0.0665818	0.167092	432	-0.00952653	0.875187	274	-0.188477	3.61108e-05	476	2.78577e-06	0.000122324	8	-0.194805	0
PWY-2942: L-lysine biosynthesis III_with_k__Bacteria.p__Actinobacteria.c__Actinobacteria.o__Actinomycetales.f__Actinomycetaceae.g__Actinomyces.s__Actinomyces_odontolyticus	PWY-2942: L-lysine biosynthesis III	k__Bacteria.p__Actinobacteria.c__Actinobacteria.o__Actinomycetales.f__Actinomycetaceae.g__Actinomyces.s__Actinomyces_odontolyticus	0.0146155	0.772329	394	-0.269078	0.00098023	148	-0.179766	0.073566	100	-0.44896	2.68801e-08	143	2.80441e-06	0.000121951	12	NA	NA
PWY-6606: guanosine nucleotides degradation II_with_k__Bacteria.p__Bacteroidetes.c__Bacteroidia.o__Bacteroidales.f__Porphyromonadaceae.g__Parabacteroides.s__Parabacteroides_merdae	PWY-6606: guanosine nucleotides degradation II	k__Bacteria.p__Bacteroidetes.c__Bacteroidia.o__Bacteroidales.f__Porphyromonadaceae.g__Parabacteroides.s__Parabacteroides_merdae	-0.249323	1.59185e-12	786	0.0255215	0.640944	336	0.0374479	0.554585	251	-0.0474503	0.485528	218	2.80653e-06	0.000121581	17	-0.0397727	8
PWY-7229: superpathway of adenosine nucleotides de novo biosynthesis I_with_k__Bacteria.p__Bacteroidetes.c__Bacteroidia.o__Bacteroidales.f__Bacteroidaceae.g__Bacteroides.s__Bacteroides_vulgatus	PWY-7229: superpathway of adenosine nucleotides de novo biosynthesis I	k__Bacteria.p__Bacteroidetes.c__Bacteroidia.o__Bacteroidales.f__Bacteroidaceae.g__Bacteroides.s__Bacteroides_vulgatus	-0.139033	1.79052e-05	947	0.0760139	0.118493	423	0.0491915	0.41455	277	0.151005	0.00587695	332	2.81777e-06	0.000121212	17	0.388525	0
HISDEG-PWY: L-histidine degradation I_with_k__Bacteria.p__Bacteroidetes.c__Bacteroidia.o__Bacteroidales.f__Porphyromonadaceae.g__Parabacteroides.s__Parabacteroides_merdae	HISDEG-PWY: L-histidine degradation I	k__Bacteria.p__Bacteroidetes.c__Bacteroidia.o__Bacteroidales.f__Porphyromonadaceae.g__Parabacteroides.s__Parabacteroides_merdae	0.274666	7.39819e-15	780	0.102103	0.0615779	336	-0.0219525	0.729616	250	-0.0303238	0.656638	217	2.83268e-06	0.000120846	17	0.0585586	4
PWY0-1297: superpathway of purine deoxyribonucleosides degradation_with_k__Bacteria.p__Firmicutes.c__Bacilli.o__Lactobacillales.f__Streptococcaceae.g__Streptococcus.s__Streptococcus_salivarius	PWY0-1297: superpathway of purine deoxyribonucleosides degradation	k__Bacteria.p__Firmicutes.c__Bacilli.o__Lactobacillales.f__Streptococcaceae.g__Streptococcus.s__Streptococcus_salivarius	0.391695	0	1079	0.228461	1.70917e-06	432	0.403819	4.96017e-12	274	0.528592	0	476	2.85404e-06	0.000120482	9	-0.262338	0
PWY-5676: acetyl-CoA fermentation to butanoate II_with_k__Bacteria.p__Firmicutes.c__Clostridia.o__Clostridiales.f__Ruminococcaceae.g__Ruminococcus.s__Ruminococcus_sp_5_1_39BFAA	PWY-5676: acetyl-CoA fermentation to butanoate II	k__Bacteria.p__Firmicutes.c__Clostridia.o__Clostridiales.f__Ruminococcaceae.g__Ruminococcus.s__Ruminococcus_sp_5_1_39BFAA	-0.293611	2.73266e-20	951	-0.0646181	0.191542	410	-0.208704	0.000659564	264	0.00868417	0.88974	257	2.88319e-06	0.00012012	9	NA	0
PWY0-1319: CDP-diacylglycerol biosynthesis II_with_k__Bacteria.p__Firmicutes.c__Negativicutes.o__Selenomonadales.f__Veillonellaceae.g__Veillonella.s__Veillonella_dispar	PWY0-1319: CDP-diacylglycerol biosynthesis II	k__Bacteria.p__Firmicutes.c__Negativicutes.o__Selenomonadales.f__Veillonellaceae.g__Veillonella.s__Veillonella_dispar	-0.114677	0.253035	101	-0.101607	0.388197	74	-0.177387	0.314224	34	-0.643116	0	107	2.95477e-06	0.000149701	11	-0.208824	0
PWY-5791: 1,4-dihydroxy-2-naphthoate biosynthesis II (plants)_with_k__Bacteria.p__Actinobacteria.c__Actinobacteria.o__Actinomycetales.f__Actinomycetaceae.g__Actinomyces.s__Actinomyces_graevenitzii	PWY-5791: 1,4-dihydroxy-2-naphthoate biosynthesis II (plants)	k__Bacteria.p__Actinobacteria.c__Actinobacteria.o__Actinomycetales.f__Actinomycetaceae.g__Actinomyces.s__Actinomyces_graevenitzii	-0.0170641	0.820976	178	0.00380844	0.981224	42	0.500334	0.005385	30	0.521157	7.40876e-09	111	2.97359e-06	0.000149254	8	NA	NA
PWY-5837: 1,4-dihydroxy-2-naphthoate biosynthesis I_with_k__Bacteria.p__Actinobacteria.c__Actinobacteria.o__Actinomycetales.f__Actinomycetaceae.g__Actinomyces.s__Actinomyces_graevenitzii	PWY-5837: 1,4-dihydroxy-2-naphthoate biosynthesis I	k__Bacteria.p__Actinobacteria.c__Actinobacteria.o__Actinomycetales.f__Actinomycetaceae.g__Actinomyces.s__Actinomyces_graevenitzii	-0.0170641	0.820976	178	0.00380844	0.981224	42	0.500334	0.005385	30	0.521157	7.40876e-09	111	2.97359e-06	0.00014881	12	NA	NA
LACTOSECAT-PWY: lactose and galactose degradation I_with_k__Bacteria.p__Firmicutes.c__Bacilli.o__Lactobacillales.f__Streptococcaceae.g__Streptococcus.s__Streptococcus_parasanguinis	LACTOSECAT-PWY: lactose and galactose degradation I	k__Bacteria.p__Firmicutes.c__Bacilli.o__Lactobacillales.f__Streptococcaceae.g__Streptococcus.s__Streptococcus_parasanguinis	0.0895414	0.00608023	938	0.0875665	0.091697	372	0.201121	0.00158393	245	0.366208	4.69419e-15	431	3.02188e-06	0.000148368	11	0.442857	2
PWY-5667: CDP-diacylglycerol biosynthesis I_with_k__Bacteria.p__Firmicutes.c__Negativicutes.o__Selenomonadales.f__Veillonellaceae.g__Veillonella.s__Veillonella_dispar	PWY-5667: CDP-diacylglycerol biosynthesis I	k__Bacteria.p__Firmicutes.c__Negativicutes.o__Selenomonadales.f__Veillonellaceae.g__Veillonella.s__Veillonella_dispar	-0.114048	0.25566	101	-0.101607	0.388197	74	-0.177387	0.314224	34	-0.642558	0	107	3.03522e-06	0.000147929	14	-0.208824	0
PWY0-1061: superpathway of L-alanine biosynthesis_with_k__Bacteria.p__Firmicutes.c__Bacilli.o__Lactobacillales.f__Streptococcaceae.g__Streptococcus.s__Streptococcus_infantis	PWY0-1061: superpathway of L-alanine biosynthesis	k__Bacteria.p__Firmicutes.c__Bacilli.o__Lactobacillales.f__Streptococcaceae.g__Streptococcus.s__Streptococcus_infantis	0.354069	4.11107e-06	163	0.270848	0.0293989	65	0.552079	0.000132354	44	0.742216	0	115	3.03731e-06	0.000147493	9	NA	NA
PWY66-409: superpathway of purine nucleotide salvage_with_k__Bacteria.p__Firmicutes.c__Bacilli.o__Lactobacillales.f__Streptococcaceae.g__Streptococcus.s__Streptococcus_salivarius	PWY66-409: superpathway of purine nucleotide salvage	k__Bacteria.p__Firmicutes.c__Bacilli.o__Lactobacillales.f__Streptococcaceae.g__Streptococcus.s__Streptococcus_salivarius	0.402055	0	1075	0.263035	3.23597e-08	432	0.423123	2.72449e-13	273	0.553045	0	471	3.04507e-06	0.000147059	12	-0.22807	2
PEPTIDOGLYCANSYN-PWY: peptidoglycan biosynthesis I (meso-diaminopimelate containing)_with_k__Bacteria.p__Bacteroidetes.c__Bacteroidia.o__Bacteroidales.f__Bacteroidaceae.g__Bacteroides.s__Bacteroides_vulgatus	PEPTIDOGLYCANSYN-PWY: peptidoglycan biosynthesis I (meso-diaminopimelate containing)	k__Bacteria.p__Bacteroidetes.c__Bacteroidia.o__Bacteroidales.f__Bacteroidaceae.g__Bacteroides.s__Bacteroides_vulgatus	-0.381146	0	947	-0.191655	7.50204e-05	423	-0.0997443	0.0975634	277	-0.191578	0.000448954	333	3.10164e-06	0.000146628	11	0.162031	0
ARGININE-SYN4-PWY: L-ornithine de novo biosynthesis_with_k__Bacteria.p__Bacteroidetes.c__Bacteroidia.o__Bacteroidales.f__Rikenellaceae.g__Alistipes.s__Alistipes_shahii	ARGININE-SYN4-PWY: L-ornithine de novo biosynthesis	k__Bacteria.p__Bacteroidetes.c__Bacteroidia.o__Bacteroidales.f__Rikenellaceae.g__Alistipes.s__Alistipes_shahii	0.505012	0	852	0.263836	1.66323e-07	385	0.276614	1.68141e-05	237	0.383568	5.56147e-08	191	3.11866e-06	0.000146199	10	0.394994	0
PEPTIDOGLYCANSYN-PWY: peptidoglycan biosynthesis I (meso-diaminopimelate containing)_with_k__Bacteria.p__Bacteroidetes.c__Bacteroidia.o__Bacteroidales.f__Rikenellaceae.g__Alistipes.s__Alistipes_onderdonkii	PEPTIDOGLYCANSYN-PWY: peptidoglycan biosynthesis I (meso-diaminopimelate containing)	k__Bacteria.p__Bacteroidetes.c__Bacteroidia.o__Bacteroidales.f__Rikenellaceae.g__Alistipes.s__Alistipes_onderdonkii	-0.283146	5.07022e-16	796	-0.159893	0.00194502	374	-0.0432714	0.510734	233	0.066282	0.311402	235	3.19538e-06	0.000145773	14	0.0862299	0
PWY-7456: mannan degradation_with_k__Bacteria.p__Bacteroidetes.c__Bacteroidia.o__Bacteroidales.f__Bacteroidaceae.g__Bacteroides.s__Bacteroides_ovatus	PWY-7456: mannan degradation	k__Bacteria.p__Bacteroidetes.c__Bacteroidia.o__Bacteroidales.f__Bacteroidaceae.g__Bacteroides.s__Bacteroides_ovatus	0.138908	5.90963e-05	832	-0.145443	0.00362376	399	-0.122725	0.0521867	251	0.0566772	0.384787	237	3.19799e-06	0.000145349	11	-0.00739958	23
PWY-7221: guanosine ribonucleotides de novo biosynthesis_with_k__Bacteria.p__Firmicutes.c__Clostridia.o__Clostridiales.f__Lachnospiraceae.g__Dorea.s__Dorea_formicigenerans	PWY-7221: guanosine ribonucleotides de novo biosynthesis	k__Bacteria.p__Firmicutes.c__Clostridia.o__Clostridiales.f__Lachnospiraceae.g__Dorea.s__Dorea_formicigenerans	0.16433	4.3559e-08	1101	-0.133873	0.00509011	437	0.105587	0.0746325	286	0.0893097	0.107471	326	3.21829e-06	0.000144928	12	-0.17463	0
PWY-7242: D-fructuronate degradation_with_k__Bacteria.p__Firmicutes.c__Clostridia.o__Clostridiales.f__Lachnospiraceae.g__Blautia.s__Ruminococcus_gnavus	PWY-7242: D-fructuronate degradation	k__Bacteria.p__Firmicutes.c__Clostridia.o__Clostridiales.f__Lachnospiraceae.g__Blautia.s__Ruminococcus_gnavus	-0.183278	0.000121856	436	-0.131508	0.0602117	205	-0.282943	0.00131934	127	-0.481464	0	338	3.22519e-06	0.000144509	13	-0.198198	1
PWY-7219: adenosine ribonucleotides de novo biosynthesis_with_k__Bacteria.p__Firmicutes.c__Clostridia.o__Clostridiales.f__Lachnospiraceae.g__Dorea.s__Dorea_formicigenerans	PWY-7219: adenosine ribonucleotides de novo biosynthesis	k__Bacteria.p__Firmicutes.c__Clostridia.o__Clostridiales.f__Lachnospiraceae.g__Dorea.s__Dorea_formicigenerans	0.161645	7.22979e-08	1101	-0.136612	0.00424966	437	0.0856317	0.14853	286	0.0591969	0.286415	326	3.26505e-06	0.000144092	13	-0.152502	0
ARO-PWY: chorismate biosynthesis I_with_k__Bacteria.p__Firmicutes.c__Clostridia.o__Clostridiales.f__Lachnospiraceae.g__Dorea.s__Dorea_formicigenerans	ARO-PWY: chorismate biosynthesis I	k__Bacteria.p__Firmicutes.c__Clostridia.o__Clostridiales.f__Lachnospiraceae.g__Dorea.s__Dorea_formicigenerans	0.286068	3.80925e-22	1101	-0.00641319	0.893612	437	0.194152	0.000984288	286	0.218023	7.49704e-05	326	3.26863e-06	0.000143678	13	0.138266	0
PWY-6897: thiamin salvage II_with_k__Bacteria.p__Proteobacteria.c__Gammaproteobacteria.o__Enterobacteriales.f__Enterobacteriaceae.g__Escherichia.s__Escherichia_coli	PWY-6897: thiamin salvage II	k__Bacteria.p__Proteobacteria.c__Gammaproteobacteria.o__Enterobacteriales.f__Enterobacteriaceae.g__Escherichia.s__Escherichia_coli	0.08584	0.0315163	628	0.00563364	0.927366	264	-0.154373	0.0471325	166	-0.260031	4.2086e-06	307	3.30921e-06	0.000143266	10	-0.316435	1
PWY0-162: superpathway of pyrimidine ribonucleotides de novo biosynthesis_with_k__Bacteria.p__Actinobacteria.c__Actinobacteria.o__Bifidobacteriales.f__Bifidobacteriaceae.g__Bifidobacterium.s__Bifidobacterium_adolescentis	PWY0-162: superpathway of pyrimidine ribonucleotides de novo biosynthesis	k__Bacteria.p__Actinobacteria.c__Actinobacteria.o__Bifidobacteriales.f__Bifidobacteriaceae.g__Bifidobacterium.s__Bifidobacterium_adolescentis	0.346823	0	947	0.166659	0.000421893	445	0.00792841	0.906846	220	0.31122	2.68887e-07	265	3.38411e-06	0.000142857	11	0.392157	0
PWY-5791: 1,4-dihydroxy-2-naphthoate biosynthesis II (plants)_with_k__Bacteria.p__Proteobacteria.c__Gammaproteobacteria.o__Enterobacteriales.f__Enterobacteriaceae.g__Escherichia.s__Escherichia_coli	PWY-5791: 1,4-dihydroxy-2-naphthoate biosynthesis II (plants)	k__Bacteria.p__Proteobacteria.c__Gammaproteobacteria.o__Enterobacteriales.f__Enterobacteriaceae.g__Escherichia.s__Escherichia_coli	0.652207	0	468	0.398609	6.85449e-09	200	0.69996	0	130	0.708392	0	271	3.38954e-06	0.00014245	16	0.64622	5
PWY-5837: 1,4-dihydroxy-2-naphthoate biosynthesis I_with_k__Bacteria.p__Proteobacteria.c__Gammaproteobacteria.o__Enterobacteriales.f__Enterobacteriaceae.g__Escherichia.s__Escherichia_coli	PWY-5837: 1,4-dihydroxy-2-naphthoate biosynthesis I	k__Bacteria.p__Proteobacteria.c__Gammaproteobacteria.o__Enterobacteriales.f__Enterobacteriaceae.g__Escherichia.s__Escherichia_coli	0.652207	0	468	0.398609	6.85449e-09	200	0.69996	0	130	0.708392	0	271	3.38954e-06	0.000142045	12	0.64622	5
PWY-5659: GDP-mannose biosynthesis_with_k__Bacteria.p__Firmicutes.c__Negativicutes.o__Selenomonadales.f__Veillonellaceae.g__Veillonella.s__Veillonella_parvula	PWY-5659: GDP-mannose biosynthesis	k__Bacteria.p__Firmicutes.c__Negativicutes.o__Selenomonadales.f__Veillonellaceae.g__Veillonella.s__Veillonella_parvula	0.00720082	0.901928	295	0.0245213	0.734765	193	-0.0927918	0.341246	107	-0.40258	2.10904e-09	209	3.41622e-06	0.000141643	5	-0.217112	1
DTDPRHAMSYN-PWY: dTDP-L-rhamnose biosynthesis I_with_k__Bacteria.p__Firmicutes.c__Clostridia.o__Clostridiales.f__Lachnospiraceae.g__Blautia.s__Ruminococcus_gnavus	DTDPRHAMSYN-PWY: dTDP-L-rhamnose biosynthesis I	k__Bacteria.p__Firmicutes.c__Clostridia.o__Clostridiales.f__Lachnospiraceae.g__Blautia.s__Ruminococcus_gnavus	-0.174339	0.000255313	437	-0.0406764	0.562237	205	-0.253732	0.00409181	127	-0.441742	0	338	3.47406e-06	0.000141243	12	0.150016	0
PWY-4984: urea cycle_with_k__Bacteria.p__Bacteroidetes.c__Bacteroidia.o__Bacteroidales.f__Porphyromonadaceae.g__Parabacteroides.s__Parabacteroides_merdae	PWY-4984: urea cycle	k__Bacteria.p__Bacteroidetes.c__Bacteroidia.o__Bacteroidales.f__Porphyromonadaceae.g__Parabacteroides.s__Parabacteroides_merdae	0.43123	0	781	0.657659	0	336	0.590342	0	250	0.495924	0	217	3.49642e-06	0.000169014	6	0.676655	0
PWY-7383: anaerobic energy metabolism (invertebrates, cytosol)_with_k__Bacteria.p__Firmicutes.c__Negativicutes.o__Selenomonadales.f__Veillonellaceae.g__Veillonella.s__Veillonella_parvula	PWY-7383: anaerobic energy metabolism (invertebrates, cytosol)	k__Bacteria.p__Firmicutes.c__Negativicutes.o__Selenomonadales.f__Veillonellaceae.g__Veillonella.s__Veillonella_parvula	-0.0769864	0.187182	295	-0.0516588	0.478701	190	0.03946	0.686104	107	-0.450877	1.07509e-10	189	3.54169e-06	0.000168539	9	0.00985222	6
ARGININE-SYN4-PWY: L-ornithine de novo biosynthesis_with_k__Bacteria.p__Bacteroidetes.c__Bacteroidia.o__Bacteroidales.f__Bacteroidaceae.g__Bacteroides.s__Bacteroides_stercoris	ARGININE-SYN4-PWY: L-ornithine de novo biosynthesis	k__Bacteria.p__Bacteroidetes.c__Bacteroidia.o__Bacteroidales.f__Bacteroidaceae.g__Bacteroides.s__Bacteroides_stercoris	0.580188	0	478	0.286142	9.09704e-06	235	0.535619	0	155	0.65916	0	133	3.58752e-06	0.000168067	8	0.564353	1
PEPTIDOGLYCANSYN-PWY: peptidoglycan biosynthesis I (meso-diaminopimelate containing)_with_k__Bacteria.p__Bacteroidetes.c__Bacteroidia.o__Bacteroidales.f__Porphyromonadaceae.g__Parabacteroides.s__Parabacteroides_distasonis	PEPTIDOGLYCANSYN-PWY: peptidoglycan biosynthesis I (meso-diaminopimelate containing)	k__Bacteria.p__Bacteroidetes.c__Bacteroidia.o__Bacteroidales.f__Porphyromonadaceae.g__Parabacteroides.s__Parabacteroides_distasonis	-0.34102	0	797	-0.170868	0.00161207	339	-0.00707464	0.912035	246	-0.133402	0.0332944	255	3.71995e-06	0.000195531	14	-0.0548273	0
PWY0-1415: superpathway of heme biosynthesis from uroporphyrinogen-III_with_k__Bacteria.p__Proteobacteria.c__Gammaproteobacteria.o__Enterobacteriales.f__Enterobacteriaceae.g__Escherichia.s__Escherichia_coli	PWY0-1415: superpathway of heme biosynthesis from uroporphyrinogen-III	k__Bacteria.p__Proteobacteria.c__Gammaproteobacteria.o__Enterobacteriales.f__Enterobacteriaceae.g__Escherichia.s__Escherichia_coli	0.591304	0	339	0.573039	0	159	0.659977	0	111	0.798613	0	229	3.78105e-06	0.000194986	16	0.77004	8
PWY-7184: pyrimidine deoxyribonucleotides de novo biosynthesis I_with_k__Bacteria.p__Firmicutes.c__Bacilli.o__Lactobacillales.f__Streptococcaceae.g__Streptococcus.s__Streptococcus_salivarius	PWY-7184: pyrimidine deoxyribonucleotides de novo biosynthesis I	k__Bacteria.p__Firmicutes.c__Bacilli.o__Lactobacillales.f__Streptococcaceae.g__Streptococcus.s__Streptococcus_salivarius	0.0419294	0.168897	1078	-0.0588279	0.222282	432	0.097508	0.107259	274	0.268243	3.17072e-09	476	3.82427e-06	0.000194444	10	-0.171429	0
PWY-724: superpathway of L-lysine, L-threonine and L-methionine biosynthesis II_with_k__Bacteria.p__Bacteroidetes.c__Bacteroidia.o__Bacteroidales.f__Bacteroidales_noname.g__Bacteroidales_noname.s__Bacteroidales_bacterium_ph8	PWY-724: superpathway of L-lysine, L-threonine and L-methionine biosynthesis II	k__Bacteria.p__Bacteroidetes.c__Bacteroidia.o__Bacteroidales.f__Bacteroidales_noname.g__Bacteroidales_noname.s__Bacteroidales_bacterium_ph8	-0.318918	1.42633e-20	803	-0.208351	6.41932e-05	364	-0.0334783	0.592949	257	-0.00747841	0.914558	208	3.88831e-06	0.000193906	16	0.0701754	0
THRESYN-PWY: superpathway of L-threonine biosynthesis_with_k__Bacteria.p__Bacteroidetes.c__Bacteroidia.o__Bacteroidales.f__Bacteroidaceae.g__Bacteroides.s__Bacteroides_vulgatus	THRESYN-PWY: superpathway of L-threonine biosynthesis	k__Bacteria.p__Bacteroidetes.c__Bacteroidia.o__Bacteroidales.f__Bacteroidaceae.g__Bacteroides.s__Bacteroides_vulgatus	-0.390155	0	947	-0.170253	0.000444339	423	-0.122359	0.0419132	277	-0.332428	6.28839e-10	333	3.95154e-06	0.00019337	7	0.0142262	1
COMPLETE-ARO-PWY: superpathway of aromatic amino acid biosynthesis_with_k__Bacteria.p__Bacteroidetes.c__Bacteroidia.o__Bacteroidales.f__Prevotellaceae.g__Prevotella.s__Prevotella_copri	COMPLETE-ARO-PWY: superpathway of aromatic amino acid biosynthesis	k__Bacteria.p__Bacteroidetes.c__Bacteroidia.o__Bacteroidales.f__Prevotellaceae.g__Prevotella.s__Prevotella_copri	-0.171805	0.000476318	411	0.194987	0.00220566	245	0.211121	0.0152404	132	0.0631556	0.616414	65	3.97401e-06	0.000192837	13	0.0666667	1
UNMAPPED_with_k__Bacteria.p__Bacteroidetes.c__Bacteroidia.o__Bacteroidales.f__Bacteroidaceae.g__Bacteroides.s__Bacteroides_massiliensis	UNMAPPED	k__Bacteria.p__Bacteroidetes.c__Bacteroidia.o__Bacteroidales.f__Bacteroidaceae.g__Bacteroides.s__Bacteroides_massiliensis	0.18098	0.000222812	413	-0.180958	0.0110227	197	-0.227453	0.00639713	143	-0.0350866	0.747985	86	3.98375e-06	0.000192308	17	-0.294118	0
PWY-7234: inosine-5'-phosphate biosynthesis III_with_k__Bacteria.p__Actinobacteria.c__Actinobacteria.o__Bifidobacteriales.f__Bifidobacteriaceae.g__Bifidobacterium.s__Bifidobacterium_adolescentis	PWY-7234: inosine-5'-phosphate biosynthesis III	k__Bacteria.p__Actinobacteria.c__Actinobacteria.o__Bifidobacteriales.f__Bifidobacteriaceae.g__Bifidobacterium.s__Bifidobacterium_adolescentis	0.682847	0	947	0.674758	0	445	0.559969	0	220	0.463319	0	265	3.9914e-06	0.000191781	11	-0.144608	0
P162-PWY: L-glutamate degradation V (via hydroxyglutarate)_with_k__Bacteria.p__Bacteroidetes.c__Bacteroidia.o__Bacteroidales.f__Bacteroidaceae.g__Bacteroides.s__Bacteroides_eggerthii	P162-PWY: L-glutamate degradation V (via hydroxyglutarate)	k__Bacteria.p__Bacteroidetes.c__Bacteroidia.o__Bacteroidales.f__Bacteroidaceae.g__Bacteroides.s__Bacteroides_eggerthii	0.301299	3.82704e-06	229	-0.293619	0.00222728	107	0.103307	0.277938	112	-0.0422063	0.777631	47	4.0029e-06	0.000191257	12	NA	NA
COMPLETE-ARO-PWY: superpathway of aromatic amino acid biosynthesis_with_k__Bacteria.p__Firmicutes.c__Bacilli.o__Lactobacillales.f__Streptococcaceae.g__Streptococcus.s__Streptococcus_salivarius	COMPLETE-ARO-PWY: superpathway of aromatic amino acid biosynthesis	k__Bacteria.p__Firmicutes.c__Bacilli.o__Lactobacillales.f__Streptococcaceae.g__Streptococcus.s__Streptococcus_salivarius	0.100602	0.000940645	1079	0.0758436	0.115443	432	0.0113612	0.851406	274	-0.180769	7.4979e-05	476	4.01887e-06	0.000190736	11	-0.190909	0
PWY-5136: fatty acid &beta;-oxidation II (peroxisome)_with_k__Bacteria.p__Proteobacteria.c__Gammaproteobacteria.o__Enterobacteriales.f__Enterobacteriaceae.g__Escherichia.s__Escherichia_coli	PWY-5136: fatty acid &beta;-oxidation II (peroxisome)	k__Bacteria.p__Proteobacteria.c__Gammaproteobacteria.o__Enterobacteriales.f__Enterobacteriaceae.g__Escherichia.s__Escherichia_coli	0.279149	1.68239e-12	622	0.247218	6.49513e-05	257	0.4956	1.32363e-11	163	0.031876	0.59445	281	4.05845e-06	0.000190217	11	0.527493	15
PWY-6270: isoprene biosynthesis I_with_k__Bacteria.p__Actinobacteria.c__Actinobacteria.o__Actinomycetales.f__Actinomycetaceae.g__Actinomyces.s__Actinomyces_odontolyticus	PWY-6270: isoprene biosynthesis I	k__Bacteria.p__Actinobacteria.c__Actinobacteria.o__Actinomycetales.f__Actinomycetaceae.g__Actinomyces.s__Actinomyces_odontolyticus	0.0582765	0.248356	394	0.194672	0.0178704	148	0.509271	9.80848e-08	100	-0.0947216	0.260126	143	4.09715e-06	0.000189702	14	NA	NA
PWY-621: sucrose degradation III (sucrose invertase)_with_k__Bacteria.p__Firmicutes.c__Clostridia.o__Clostridiales.f__Lachnospiraceae.g__Blautia.s__Ruminococcus_gnavus	PWY-621: sucrose degradation III (sucrose invertase)	k__Bacteria.p__Firmicutes.c__Clostridia.o__Clostridiales.f__Lachnospiraceae.g__Blautia.s__Ruminococcus_gnavus	0.00235217	0.96088	437	-0.0196139	0.779961	205	-0.360705	3.50585e-05	127	-0.29487	3.84364e-08	338	4.15107e-06	0.000189189	9	0.200806	1
PWY-4981: L-proline biosynthesis II (from arginine)_with_k__Bacteria.p__Bacteroidetes.c__Bacteroidia.o__Bacteroidales.f__Bacteroidaceae.g__Bacteroides.s__Bacteroides_caccae	PWY-4981: L-proline biosynthesis II (from arginine)	k__Bacteria.p__Bacteroidetes.c__Bacteroidia.o__Bacteroidales.f__Bacteroidaceae.g__Bacteroides.s__Bacteroides_caccae	-0.319537	3.98569e-20	783	-0.066433	0.215606	349	-0.016358	0.810499	217	-0.130763	0.0643134	201	4.1686e-06	0.000188679	7	-0.183932	3
PWY0-1061: superpathway of L-alanine biosynthesis_with_k__Bacteria.p__Firmicutes.c__Bacilli.o__Lactobacillales.f__Streptococcaceae.g__Streptococcus.s__Streptococcus_salivarius	PWY0-1061: superpathway of L-alanine biosynthesis	k__Bacteria.p__Firmicutes.c__Bacilli.o__Lactobacillales.f__Streptococcaceae.g__Streptococcus.s__Streptococcus_salivarius	0.467023	0	1065	0.293161	6.89951e-10	430	0.449838	0	267	0.573678	0	469	4.20515e-06	0.000188172	11	0.00526316	2
NAD-BIOSYNTHESIS-II: NAD salvage pathway II_with_k__Bacteria.p__Proteobacteria.c__Gammaproteobacteria.o__Enterobacteriales.f__Enterobacteriaceae.g__Escherichia.s__Escherichia_coli	NAD-BIOSYNTHESIS-II: NAD salvage pathway II	k__Bacteria.p__Proteobacteria.c__Gammaproteobacteria.o__Enterobacteriales.f__Enterobacteriaceae.g__Escherichia.s__Escherichia_coli	0.304354	1.44572e-14	617	0.204723	0.000919096	260	0.387031	3.83113e-07	164	0.551854	0	301	4.24941e-06	0.000187668	12	0.812171	5
PWY-6386: UDP-N-acetylmuramoyl-pentapeptide biosynthesis II (lysine-containing)_with_k__Bacteria.p__Bacteroidetes.c__Bacteroidia.o__Bacteroidales.f__Rikenellaceae.g__Alistipes.s__Alistipes_putredinis	PWY-6386: UDP-N-acetylmuramoyl-pentapeptide biosynthesis II (lysine-containing)	k__Bacteria.p__Bacteroidetes.c__Bacteroidia.o__Bacteroidales.f__Rikenellaceae.g__Alistipes.s__Alistipes_putredinis	-0.340727	0	914	-0.111346	0.0273462	393	-0.0499304	0.437234	244	-0.291707	1.19417e-05	220	4.28348e-06	0.000187166	19	0.0743052	0
UNINTEGRATED_with_k__Bacteria.p__Bacteroidetes.c__Bacteroidia.o__Bacteroidales.f__Bacteroidaceae.g__Bacteroides.s__Bacteroides_massiliensis	UNINTEGRATED	k__Bacteria.p__Bacteroidetes.c__Bacteroidia.o__Bacteroidales.f__Bacteroidaceae.g__Bacteroides.s__Bacteroides_massiliensis	-0.168712	0.000584929	413	0.189613	0.00769356	197	0.241316	0.00377178	143	0.039917	0.714687	86	4.3485e-06	0.000186667	15	0.232843	0
PWY66-400: glycolysis VI (metazoan)_with_k__Bacteria.p__Firmicutes.c__Bacilli.o__Lactobacillales.f__Streptococcaceae.g__Streptococcus.s__Streptococcus_infantis	PWY66-400: glycolysis VI (metazoan)	k__Bacteria.p__Firmicutes.c__Bacilli.o__Lactobacillales.f__Streptococcaceae.g__Streptococcus.s__Streptococcus_infantis	0.268473	0.000553374	163	0.112937	0.369497	65	0.464553	0.00166608	44	0.67718	0	115	4.35811e-06	0.00018617	19	NA	NA
PWY-1042: glycolysis IV (plant cytosol)_with_k__Bacteria.p__Bacteroidetes.c__Bacteroidia.o__Bacteroidales.f__Porphyromonadaceae.g__Barnesiella.s__Barnesiella_intestinihominis	PWY-1042: glycolysis IV (plant cytosol)	k__Bacteria.p__Bacteroidetes.c__Bacteroidia.o__Bacteroidales.f__Porphyromonadaceae.g__Barnesiella.s__Barnesiella_intestinihominis	-0.17256	2.11652e-07	896	-0.0212421	0.675669	390	0.173064	0.00554847	256	-0.173173	0.00734946	239	4.36347e-06	0.000185676	11	0.622807	0
NAGLIPASYN-PWY: lipid IVA biosynthesis_with_k__Bacteria.p__Proteobacteria.c__Gammaproteobacteria.o__Enterobacteriales.f__Enterobacteriaceae.g__Escherichia.s__Escherichia_coli	NAGLIPASYN-PWY: lipid IVA biosynthesis	k__Bacteria.p__Proteobacteria.c__Gammaproteobacteria.o__Enterobacteriales.f__Enterobacteriaceae.g__Escherichia.s__Escherichia_coli	0.651365	0	502	0.429515	1.05687e-11	232	0.649902	0	143	0.723049	0	292	4.42247e-06	0.000185185	6	0.641015	3
PWY-5918: superpathay of heme biosynthesis from glutamate_with_k__Bacteria.p__Proteobacteria.c__Gammaproteobacteria.o__Enterobacteriales.f__Enterobacteriaceae.g__Escherichia.s__Escherichia_coli	PWY-5918: superpathay of heme biosynthesis from glutamate	k__Bacteria.p__Proteobacteria.c__Gammaproteobacteria.o__Enterobacteriales.f__Enterobacteriaceae.g__Escherichia.s__Escherichia_coli	0.195404	1.34639e-05	491	0.1751	0.00744603	233	0.159873	0.0531617	147	0.505391	0	263	4.47408e-06	0.000184697	11	0.756285	7
GLYCOGENSYNTH-PWY: glycogen biosynthesis I (from ADP-D-Glucose)_with_k__Bacteria.p__Firmicutes.c__Bacilli.o__Lactobacillales.f__Streptococcaceae.g__Streptococcus.s__Streptococcus_parasanguinis	GLYCOGENSYNTH-PWY: glycogen biosynthesis I (from ADP-D-Glucose)	k__Bacteria.p__Firmicutes.c__Bacilli.o__Lactobacillales.f__Streptococcaceae.g__Streptococcus.s__Streptococcus_parasanguinis	0.0582245	0.0740752	942	0.0520175	0.316222	373	-0.115831	0.0703382	245	-0.219481	4.36288e-06	432	4.47417e-06	0.000184211	16	0.142157	0
HEXITOLDEGSUPER-PWY: superpathway of hexitol degradation (bacteria)_with_k__Bacteria.p__Firmicutes.c__Bacilli.o__Lactobacillales.f__Streptococcaceae.g__Streptococcus.s__Streptococcus_parasanguinis	HEXITOLDEGSUPER-PWY: superpathway of hexitol degradation (bacteria)	k__Bacteria.p__Firmicutes.c__Bacilli.o__Lactobacillales.f__Streptococcaceae.g__Streptococcus.s__Streptococcus_parasanguinis	0.137901	2.24939e-05	940	0.101976	0.0491001	373	0.249995	8.02088e-05	245	0.393414	0	429	4.4989e-06	0.000183727	9	0.20098	0
METHGLYUT-PWY: superpathway of methylglyoxal degradation_with_k__Bacteria.p__Actinobacteria.c__Actinobacteria.o__Bifidobacteriales.f__Bifidobacteriaceae.g__Bifidobacterium.s__Bifidobacterium_adolescentis	METHGLYUT-PWY: superpathway of methylglyoxal degradation	k__Bacteria.p__Actinobacteria.c__Actinobacteria.o__Bifidobacteriales.f__Bifidobacteriaceae.g__Bifidobacterium.s__Bifidobacterium_adolescentis	-0.0700177	0.285907	234	0.109933	0.220102	126	-0.174318	0.14	73	-0.521416	4.34482e-08	100	4.50157e-06	0.000183246	11	1	13
HEMESYN2-PWY: heme biosynthesis II (anaerobic)_with_k__Bacteria.p__Actinobacteria.c__Actinobacteria.o__Actinomycetales.f__Actinomycetaceae.g__Actinomyces.s__Actinomyces_graevenitzii	HEMESYN2-PWY: heme biosynthesis II (anaerobic)	k__Bacteria.p__Actinobacteria.c__Actinobacteria.o__Actinomycetales.f__Actinomycetaceae.g__Actinomyces.s__Actinomyces_graevenitzii	0.00538077	0.930091	268	0.0624781	0.637457	59	0.19334	0.192296	47	0.507121	6.94368e-10	133	4.61374e-06	0.000208877	7	NA	NA
THRESYN-PWY: superpathway of L-threonine biosynthesis_with_k__Bacteria.p__Bacteroidetes.c__Bacteroidia.o__Bacteroidales.f__Porphyromonadaceae.g__Barnesiella.s__Barnesiella_intestinihominis	THRESYN-PWY: superpathway of L-threonine biosynthesis	k__Bacteria.p__Bacteroidetes.c__Bacteroidia.o__Bacteroidales.f__Porphyromonadaceae.g__Barnesiella.s__Barnesiella_intestinihominis	-0.390653	0	896	-0.188355	0.000187741	390	-0.0911758	0.14567	256	-0.245621	0.000130807	239	4.62001e-06	0.000208333	9	0.508772	0
PWY-7228: superpathway of guanosine nucleotides de novo biosynthesis I_with_k__Bacteria.p__Firmicutes.c__Bacilli.o__Lactobacillales.f__Streptococcaceae.g__Streptococcus.s__Streptococcus_parasanguinis	PWY-7228: superpathway of guanosine nucleotides de novo biosynthesis I	k__Bacteria.p__Firmicutes.c__Bacilli.o__Lactobacillales.f__Streptococcaceae.g__Streptococcus.s__Streptococcus_parasanguinis	0.0615439	0.0591448	941	-0.0258472	0.618611	373	0.16888	0.00813844	245	0.30273	1.63286e-10	432	4.65051e-06	0.000233766	16	-0.0710784	0
PWY-7560: methylerythritol phosphate pathway II_with_k__Bacteria.p__Firmicutes.c__Bacilli.o__Lactobacillales.f__Streptococcaceae.g__Streptococcus.s__Streptococcus_sanguinis	PWY-7560: methylerythritol phosphate pathway II	k__Bacteria.p__Firmicutes.c__Bacilli.o__Lactobacillales.f__Streptococcaceae.g__Streptococcus.s__Streptococcus_sanguinis	0.334902	8.69266e-12	399	0.17012	0.0486368	135	0.580813	6.76917e-07	65	-0.0243901	0.754141	167	4.66572e-06	0.000233161	14	NA	NA
PWY-4702: phytate degradation I_with_k__Bacteria.p__Proteobacteria.c__Gammaproteobacteria.o__Enterobacteriales.f__Enterobacteriaceae.g__Escherichia.s__Escherichia_coli	PWY-4702: phytate degradation I	k__Bacteria.p__Proteobacteria.c__Gammaproteobacteria.o__Enterobacteriales.f__Enterobacteriaceae.g__Escherichia.s__Escherichia_coli	0.254729	2.3412e-09	538	0.274624	4.21973e-05	218	0.426902	1.04593e-07	146	0.562177	0	262	4.70272e-06	0.000232558	18	0.467787	12
PWY66-400: glycolysis VI (metazoan)_with_k__Bacteria.p__Firmicutes.c__Bacilli.o__Lactobacillales.f__Streptococcaceae.g__Streptococcus.s__Streptococcus_salivarius	PWY66-400: glycolysis VI (metazoan)	k__Bacteria.p__Firmicutes.c__Bacilli.o__Lactobacillales.f__Streptococcaceae.g__Streptococcus.s__Streptococcus_salivarius	0.278902	1.6054e-20	1073	0.107271	0.0258177	432	0.270047	6.27604e-06	274	0.427613	0	475	4.71933e-06	0.000231959	19	-0.428571	0
PWY-7219: adenosine ribonucleotides de novo biosynthesis_with_k__Bacteria.p__Bacteroidetes.c__Bacteroidia.o__Bacteroidales.f__Rikenellaceae.g__Alistipes.s__Alistipes_onderdonkii	PWY-7219: adenosine ribonucleotides de novo biosynthesis	k__Bacteria.p__Bacteroidetes.c__Bacteroidia.o__Bacteroidales.f__Rikenellaceae.g__Alistipes.s__Alistipes_onderdonkii	-0.34583	0	796	-0.229232	7.97407e-06	374	-0.12591	0.0549995	233	-0.00311243	0.962124	235	4.72686e-06	0.000231362	8	0.0548128	0
PWY-922: mevalonate pathway I_with_k__Bacteria.p__Firmicutes.c__Bacilli.o__Lactobacillales.f__Streptococcaceae.g__Streptococcus.s__Streptococcus_infantis	PWY-922: mevalonate pathway I	k__Bacteria.p__Firmicutes.c__Bacilli.o__Lactobacillales.f__Streptococcaceae.g__Streptococcus.s__Streptococcus_infantis	0.356724	4.25313e-06	160	0.142379	0.29432	56	0.667612	2.73265e-06	42	0.706688	0	106	4.81998e-06	0.000230769	16	NA	NA
PWY-6897: thiamin salvage II_with_k__Bacteria.p__Firmicutes.c__Clostridia.o__Clostridiales.f__Eubacteriaceae.g__Eubacterium.s__Eubacterium_siraeum	PWY-6897: thiamin salvage II	k__Bacteria.p__Firmicutes.c__Clostridia.o__Clostridiales.f__Eubacteriaceae.g__Eubacterium.s__Eubacterium_siraeum	0.209215	5.61648e-09	765	-0.119199	0.0314811	326	0.0902134	0.163474	240	0.235785	0.00375312	150	4.86924e-06	0.000230179	14	-0.340909	0
PWY0-1586: peptidoglycan maturation (meso-diaminopimelate containing)_with_k__Bacteria.p__Firmicutes.c__Clostridia.o__Clostridiales.f__Lachnospiraceae.g__Blautia.s__Ruminococcus_gnavus	PWY0-1586: peptidoglycan maturation (meso-diaminopimelate containing)	k__Bacteria.p__Firmicutes.c__Clostridia.o__Clostridiales.f__Lachnospiraceae.g__Blautia.s__Ruminococcus_gnavus	-0.217901	4.63272e-06	436	0.0192684	0.78374	205	0.161505	0.0697293	127	0.107445	0.0484464	338	5.0043e-06	0.000229592	10	0.366233	0
PWY-7663: gondoate biosynthesis (anaerobic)_with_k__Archaea.p__Euryarchaeota.c__Methanobacteria.o__Methanobacteriales.f__Methanobacteriaceae.g__Methanobrevibacter.s__Methanobrevibacter_smithii	PWY-7663: gondoate biosynthesis (anaerobic)	k__Archaea.p__Euryarchaeota.c__Methanobacteria.o__Methanobacteriales.f__Methanobacteriaceae.g__Methanobrevibacter.s__Methanobrevibacter_smithii	0.01189	0.774254	584	-0.335273	1.74942e-05	159	-0.338493	1.19098e-05	162	-0.201863	0.0962345	69	5.02665e-06	0.000229008	13	NA	0
PWY-7209: superpathway of pyrimidine ribonucleosides degradation_with_k__Bacteria.p__Bacteroidetes.c__Bacteroidia.o__Bacteroidales.f__Bacteroidaceae.g__Bacteroides.s__Bacteroides_vulgatus	PWY-7209: superpathway of pyrimidine ribonucleosides degradation	k__Bacteria.p__Bacteroidetes.c__Bacteroidia.o__Bacteroidales.f__Bacteroidaceae.g__Bacteroides.s__Bacteroides_vulgatus	-0.302581	2.708e-19	846	-0.0407655	0.423721	387	-0.078533	0.241554	224	-0.0718997	0.258149	249	5.10155e-06	0.000228426	7	-0.0278638	43
PWY-7234: inosine-5'-phosphate biosynthesis III_with_k__Bacteria.p__Actinobacteria.c__Actinobacteria.o__Bifidobacteriales.f__Bifidobacteriaceae.g__Bifidobacterium.s__Bifidobacterium_longum	PWY-7234: inosine-5'-phosphate biosynthesis III	k__Bacteria.p__Actinobacteria.c__Actinobacteria.o__Bifidobacteriales.f__Bifidobacteriaceae.g__Bifidobacterium.s__Bifidobacterium_longum	0.570947	0	1036	0.578845	0	436	0.453918	0	247	0.350437	1.85479e-12	386	5.1692e-06	0.000227848	11	-0.0420549	1
PWY-2942: L-lysine biosynthesis III_with_k__Bacteria.p__Firmicutes.c__Bacilli.o__Lactobacillales.f__Streptococcaceae.g__Streptococcus.s__Streptococcus_mitis_oralis_pneumoniae	PWY-2942: L-lysine biosynthesis III	k__Bacteria.p__Firmicutes.c__Bacilli.o__Lactobacillales.f__Streptococcaceae.g__Streptococcus.s__Streptococcus_mitis_oralis_pneumoniae	0.0298287	0.704286	164	-0.101193	0.469804	53	-0.125018	0.417474	44	-0.521601	2.95503e-10	129	5.21537e-06	0.000227273	12	NA	NA
PANTO-PWY: phosphopantothenate biosynthesis I_with_k__Bacteria.p__Firmicutes.c__Clostridia.o__Clostridiales.f__Lachnospiraceae.g__Dorea.s__Dorea_formicigenerans	PANTO-PWY: phosphopantothenate biosynthesis I	k__Bacteria.p__Firmicutes.c__Clostridia.o__Clostridiales.f__Lachnospiraceae.g__Dorea.s__Dorea_formicigenerans	0.320129	0	1101	0.0506031	0.291081	437	0.14993	0.0111827	286	0.258385	2.46283e-06	326	5.23932e-06	0.0002267	13	-0.158562	0
PWY-6387: UDP-N-acetylmuramoyl-pentapeptide biosynthesis I (meso-diaminopimelate containing)_with_k__Bacteria.p__Bacteroidetes.c__Bacteroidia.o__Bacteroidales.f__Bacteroidaceae.g__Bacteroides.s__Bacteroides_vulgatus	PWY-6387: UDP-N-acetylmuramoyl-pentapeptide biosynthesis I (meso-diaminopimelate containing)	k__Bacteria.p__Bacteroidetes.c__Bacteroidia.o__Bacteroidales.f__Bacteroidaceae.g__Bacteroides.s__Bacteroides_vulgatus	-0.367094	0	947	-0.177243	0.000254016	423	-0.0783293	0.193558	277	-0.207344	0.000142946	333	5.38313e-06	0.000251256	15	0.167425	0
PWY-2942: L-lysine biosynthesis III_with_k__Bacteria.p__Firmicutes.c__Clostridia.o__Clostridiales.f__Lachnospiraceae.g__Dorea.s__Dorea_formicigenerans	PWY-2942: L-lysine biosynthesis III	k__Bacteria.p__Firmicutes.c__Clostridia.o__Clostridiales.f__Lachnospiraceae.g__Dorea.s__Dorea_formicigenerans	0.255953	8.13284e-18	1101	-0.0331391	0.489439	437	0.167107	0.00464646	286	0.156177	0.00474636	326	5.4e-06	0.000250627	12	-0.219732	0
PWY-6147: 6-hydroxymethyl-dihydropterin diphosphate biosynthesis I_with_k__Bacteria.p__Actinobacteria.c__Actinobacteria.o__Coriobacteriales.f__Coriobacteriaceae.g__Collinsella.s__Collinsella_aerofaciens	PWY-6147: 6-hydroxymethyl-dihydropterin diphosphate biosynthesis I	k__Bacteria.p__Actinobacteria.c__Actinobacteria.o__Coriobacteriales.f__Coriobacteriaceae.g__Collinsella.s__Collinsella_aerofaciens	0.63605	0	1021	0.685116	0	412	0.453071	0	281	0.523164	0	304	5.40273e-06	0.00025	8	-0.305451	1
PWY0-845: superpathway of pyridoxal 5'-phosphate biosynthesis and salvage_with_k__Bacteria.p__Bacteroidetes.c__Bacteroidia.o__Bacteroidales.f__Prevotellaceae.g__Prevotella.s__Prevotella_copri	PWY0-845: superpathway of pyridoxal 5'-phosphate biosynthesis and salvage	k__Bacteria.p__Bacteroidetes.c__Bacteroidia.o__Bacteroidales.f__Prevotellaceae.g__Prevotella.s__Prevotella_copri	-0.0356752	0.484472	386	-0.390798	3.50102e-10	244	-0.253646	0.00342348	132	0.121503	0.345934	62	5.42269e-06	0.000249377	19	-0.8	2
PANTO-PWY: phosphopantothenate biosynthesis I_with_k__Bacteria.p__Firmicutes.c__Bacilli.o__Lactobacillales.f__Streptococcaceae.g__Streptococcus.s__Streptococcus_vestibularis	PANTO-PWY: phosphopantothenate biosynthesis I	k__Bacteria.p__Firmicutes.c__Bacilli.o__Lactobacillales.f__Streptococcaceae.g__Streptococcus.s__Streptococcus_vestibularis	-0.0605174	0.244794	371	-0.0194922	0.844072	104	-0.279972	0.0043007	103	-0.444954	1.97154e-11	209	5.44645e-06	0.000273632	14	NA	NA
PWY-7237: myo-, chiro- and scillo-inositol degradation_with_k__Bacteria.p__Firmicutes.c__Bacilli.o__Lactobacillales.f__Streptococcaceae.g__Streptococcus.s__Streptococcus_salivarius	PWY-7237: myo-, chiro- and scillo-inositol degradation	k__Bacteria.p__Firmicutes.c__Bacilli.o__Lactobacillales.f__Streptococcaceae.g__Streptococcus.s__Streptococcus_salivarius	0.0697705	0.0219243	1079	-0.0802299	0.0958231	432	0.0249949	0.680219	274	-0.20441	8.48564e-06	469	5.47075e-06	0.000272953	10	-0.0157895	2
PWY-7282: 4-amino-2-methyl-5-phosphomethylpyrimidine biosynthesis (yeast)_with_k__Bacteria.p__Bacteroidetes.c__Bacteroidia.o__Bacteroidales.f__Prevotellaceae.g__Prevotella.s__Prevotella_copri	PWY-7282: 4-amino-2-methyl-5-phosphomethylpyrimidine biosynthesis (yeast)	k__Bacteria.p__Bacteroidetes.c__Bacteroidia.o__Bacteroidales.f__Prevotellaceae.g__Prevotella.s__Prevotella_copri	-0.0381401	0.453614	388	-0.408635	4.39692e-11	244	-0.249905	0.0039435	132	0.0503891	0.696642	62	5.48645e-06	0.000272277	11	-0.733333	2
ARGININE-SYN4-PWY: L-ornithine de novo biosynthesis_with_k__Bacteria.p__Bacteroidetes.c__Bacteroidia.o__Bacteroidales.f__Bacteroidaceae.g__Bacteroides.s__Bacteroides_uniformis	ARGININE-SYN4-PWY: L-ornithine de novo biosynthesis	k__Bacteria.p__Bacteroidetes.c__Bacteroidia.o__Bacteroidales.f__Bacteroidaceae.g__Bacteroides.s__Bacteroides_uniformis	0.76992	0	1035	0.648485	0	438	0.644914	0	290	0.702455	0	346	5.56066e-06	0.000271605	8	0.468958	1
PWY-5097: L-lysine biosynthesis VI_with_k__Bacteria.p__Firmicutes.c__Bacilli.o__Lactobacillales.f__Streptococcaceae.g__Streptococcus.s__Streptococcus_mitis_oralis_pneumoniae	PWY-5097: L-lysine biosynthesis VI	k__Bacteria.p__Firmicutes.c__Bacilli.o__Lactobacillales.f__Streptococcaceae.g__Streptococcus.s__Streptococcus_mitis_oralis_pneumoniae	-0.0361433	0.645568	164	-0.0474923	0.734937	53	-0.236786	0.121596	44	-0.554388	0	129	5.63468e-06	0.000270936	8	NA	NA
GLYCOLYSIS-TCA-GLYOX-BYPASS: superpathway of glycolysis, pyruvate dehydrogenase, TCA, and glyoxylate bypass_with_k__Bacteria.p__Proteobacteria.c__Gammaproteobacteria.o__Enterobacteriales.f__Enterobacteriaceae.g__Escherichia.s__Escherichia_coli	GLYCOLYSIS-TCA-GLYOX-BYPASS: superpathway of glycolysis, pyruvate dehydrogenase, TCA, and glyoxylate bypass	k__Bacteria.p__Proteobacteria.c__Gammaproteobacteria.o__Enterobacteriales.f__Enterobacteriaceae.g__Escherichia.s__Escherichia_coli	0.854614	0	466	0.783662	0	193	0.878891	0	134	0.911584	0	267	5.69031e-06	0.00027027	11	0.871963	13
P161-PWY: acetylene degradation_with_k__Bacteria.p__Proteobacteria.c__Gammaproteobacteria.o__Enterobacteriales.f__Enterobacteriaceae.g__Escherichia.s__Escherichia_coli	P161-PWY: acetylene degradation	k__Bacteria.p__Proteobacteria.c__Gammaproteobacteria.o__Enterobacteriales.f__Enterobacteriaceae.g__Escherichia.s__Escherichia_coli	0.341999	5.7429e-19	631	0.34656	9.76139e-09	263	0.576885	0	166	0.575159	0	302	5.78579e-06	0.000294118	12	0.48505	4
PWY-1042: glycolysis IV (plant cytosol)_with_k__Bacteria.p__Bacteroidetes.c__Bacteroidia.o__Bacteroidales.f__Porphyromonadaceae.g__Parabacteroides.s__Parabacteroides_merdae	PWY-1042: glycolysis IV (plant cytosol)	k__Bacteria.p__Bacteroidetes.c__Bacteroidia.o__Bacteroidales.f__Porphyromonadaceae.g__Parabacteroides.s__Parabacteroides_merdae	-0.159753	6.96747e-06	786	0.078909	0.148875	336	0.159263	0.0115808	251	-0.111043	0.101196	219	5.82645e-06	0.000293399	13	-0.185017	0
P185-PWY: formaldehyde assimilation III (dihydroxyacetone cycle)_with_k__Bacteria.p__Firmicutes.c__Bacilli.o__Lactobacillales.f__Streptococcaceae.g__Streptococcus.s__Streptococcus_sanguinis	P185-PWY: formaldehyde assimilation III (dihydroxyacetone cycle)	k__Bacteria.p__Firmicutes.c__Bacilli.o__Lactobacillales.f__Streptococcaceae.g__Streptococcus.s__Streptococcus_sanguinis	0.340789	3.55339e-12	399	0.00574578	0.947218	135	0.40549	0.000805001	66	-0.0409615	0.602172	164	5.86624e-06	0.000292683	16	NA	NA
ARO-PWY: chorismate biosynthesis I_with_k__Bacteria.p__Bacteroidetes.c__Bacteroidia.o__Bacteroidales.f__Porphyromonadaceae.g__Parabacteroides.s__Parabacteroides_merdae	ARO-PWY: chorismate biosynthesis I	k__Bacteria.p__Bacteroidetes.c__Bacteroidia.o__Bacteroidales.f__Porphyromonadaceae.g__Parabacteroides.s__Parabacteroides_merdae	-0.30467	3.02731e-18	786	-0.145618	0.00755046	336	0.0386834	0.541591	251	-0.111999	0.0982804	219	5.87704e-06	0.000291971	9	-0.262718	0
PWY-7242: D-fructuronate degradation_with_k__Bacteria.p__Actinobacteria.c__Actinobacteria.o__Actinomycetales.f__Micrococcaceae.g__Rothia.s__Rothia_mucilaginosa	PWY-7242: D-fructuronate degradation	k__Bacteria.p__Actinobacteria.c__Actinobacteria.o__Actinomycetales.f__Micrococcaceae.g__Rothia.s__Rothia_mucilaginosa	0.0630258	0.264581	315	-0.0790431	0.496502	76	-0.111241	0.372992	66	-0.410741	4.30159e-08	168	5.88654e-06	0.000291262	13	NA	0
DENOVOPURINE2-PWY: superpathway of purine nucleotides de novo biosynthesis II_with_k__Bacteria.p__Proteobacteria.c__Gammaproteobacteria.o__Enterobacteriales.f__Enterobacteriaceae.g__Escherichia.s__Escherichia_coli	DENOVOPURINE2-PWY: superpathway of purine nucleotides de novo biosynthesis II	k__Bacteria.p__Proteobacteria.c__Gammaproteobacteria.o__Enterobacteriales.f__Enterobacteriaceae.g__Escherichia.s__Escherichia_coli	0.0380945	0.339294	631	0.109851	0.0747962	264	-0.260935	0.000711923	166	-0.207544	0.000258079	307	5.9364e-06	0.000290557	16	-0.323188	2
PWY-7663: gondoate biosynthesis (anaerobic)_with_k__Bacteria.p__Bacteroidetes.c__Bacteroidia.o__Bacteroidales.f__Bacteroidaceae.g__Bacteroides.s__Bacteroides_caccae	PWY-7663: gondoate biosynthesis (anaerobic)	k__Bacteria.p__Bacteroidetes.c__Bacteroidia.o__Bacteroidales.f__Bacteroidaceae.g__Bacteroides.s__Bacteroides_caccae	0.399309	0	783	0.135583	0.0112763	349	0.160232	0.0182612	217	0.198955	0.00469682	201	5.9591e-06	0.000289855	10	0.206406	0
PWY-1042: glycolysis IV (plant cytosol)_with_k__Bacteria.p__Firmicutes.c__Bacilli.o__Lactobacillales.f__Streptococcaceae.g__Streptococcus.s__Streptococcus_parasanguinis	PWY-1042: glycolysis IV (plant cytosol)	k__Bacteria.p__Firmicutes.c__Bacilli.o__Lactobacillales.f__Streptococcaceae.g__Streptococcus.s__Streptococcus_parasanguinis	-0.0412887	0.20544	942	0.0346028	0.505078	373	-0.0975014	0.127958	245	-0.29156	7.85722e-10	432	6.01936e-06	0.000313253	20	-0.372549	0
PWY-5005: biotin biosynthesis II_with_k__Bacteria.p__Firmicutes.c__Negativicutes.o__Selenomonadales.f__Veillonellaceae.g__Veillonella.s__Veillonella_parvula	PWY-5005: biotin biosynthesis II	k__Bacteria.p__Firmicutes.c__Negativicutes.o__Selenomonadales.f__Veillonellaceae.g__Veillonella.s__Veillonella_parvula	-0.0343672	0.592935	244	0.0179669	0.81326	175	-0.0743785	0.492832	87	0.397784	2.50905e-08	186	6.12734e-06	0.000336538	9	0.407991	3
ANAGLYCOLYSIS-PWY: glycolysis III (from glucose)_with_k__Bacteria.p__Proteobacteria.c__Gammaproteobacteria.o__Enterobacteriales.f__Enterobacteriaceae.g__Escherichia.s__Escherichia_coli	ANAGLYCOLYSIS-PWY: glycolysis III (from glucose)	k__Bacteria.p__Proteobacteria.c__Gammaproteobacteria.o__Enterobacteriales.f__Enterobacteriaceae.g__Escherichia.s__Escherichia_coli	-0.159901	5.58702e-05	631	-0.00151961	0.980386	264	-0.360731	2.12882e-06	166	-0.368432	3.65018e-11	307	6.20807e-06	0.000335731	13	-0.498366	1
PWY-621: sucrose degradation III (sucrose invertase)_with_k__Bacteria.p__Firmicutes.c__Bacilli.o__Lactobacillales.f__Streptococcaceae.g__Streptococcus.s__Streptococcus_salivarius	PWY-621: sucrose degradation III (sucrose invertase)	k__Bacteria.p__Firmicutes.c__Bacilli.o__Lactobacillales.f__Streptococcaceae.g__Streptococcus.s__Streptococcus_salivarius	0.158213	1.81951e-07	1079	0.109974	0.0222916	432	-0.00874542	0.885348	274	-0.112653	0.0139632	476	6.30094e-06	0.000334928	13	-0.317293	1
CITRULBIO-PWY: L-citrulline biosynthesis_with_k__Bacteria.p__Bacteroidetes.c__Bacteroidia.o__Bacteroidales.f__Porphyromonadaceae.g__Parabacteroides.s__Parabacteroides_merdae	CITRULBIO-PWY: L-citrulline biosynthesis	k__Bacteria.p__Bacteroidetes.c__Bacteroidia.o__Bacteroidales.f__Porphyromonadaceae.g__Parabacteroides.s__Parabacteroides_merdae	0.439115	0	781	0.659506	0	336	0.591764	0	250	0.501962	0	217	6.41553e-06	0.000334129	21	0.675436	0
PWY-6124: inosine-5'-phosphate biosynthesis II_with_k__Bacteria.p__Firmicutes.c__Bacilli.o__Lactobacillales.f__Streptococcaceae.g__Streptococcus.s__Streptococcus_thermophilus	PWY-6124: inosine-5'-phosphate biosynthesis II	k__Bacteria.p__Firmicutes.c__Bacilli.o__Lactobacillales.f__Streptococcaceae.g__Streptococcus.s__Streptococcus_thermophilus	0.317585	1.38094e-22	875	0.0615657	0.280478	309	0.00425936	0.953829	187	0.192155	0.000657636	312	6.51805e-06	0.000333333	14	-0.566667	0
PWY-7560: methylerythritol phosphate pathway II_with_k__Bacteria.p__Actinobacteria.c__Actinobacteria.o__Actinomycetales.f__Actinomycetaceae.g__Actinomyces.s__Actinomyces_odontolyticus	PWY-7560: methylerythritol phosphate pathway II	k__Bacteria.p__Actinobacteria.c__Actinobacteria.o__Actinomycetales.f__Actinomycetaceae.g__Actinomyces.s__Actinomyces_odontolyticus	0.0587833	0.24426	394	0.195938	0.0171291	148	0.511467	8.48872e-08	100	-0.0736523	0.381565	143	6.54314e-06	0.000332542	13	NA	NA
PWY-7357: thiamin formation from pyrithiamine and oxythiamine (yeast)_with_k__Bacteria.p__Firmicutes.c__Negativicutes.o__Selenomonadales.f__Veillonellaceae.g__Veillonella.s__Veillonella_parvula	PWY-7357: thiamin formation from pyrithiamine and oxythiamine (yeast)	k__Bacteria.p__Firmicutes.c__Negativicutes.o__Selenomonadales.f__Veillonellaceae.g__Veillonella.s__Veillonella_parvula	-0.0436345	0.45507	295	-0.128245	0.0755208	193	-0.126697	0.193151	107	-0.459774	2.10076e-12	209	6.54657e-06	0.000331754	15	-0.165266	0
PWY-6163: chorismate biosynthesis from 3-dehydroquinate_with_k__Bacteria.p__Bacteroidetes.c__Bacteroidia.o__Bacteroidales.f__Prevotellaceae.g__Prevotella.s__Prevotella_copri	PWY-6163: chorismate biosynthesis from 3-dehydroquinate	k__Bacteria.p__Bacteroidetes.c__Bacteroidia.o__Bacteroidales.f__Prevotellaceae.g__Prevotella.s__Prevotella_copri	-0.175362	0.000361208	411	0.190635	0.00277403	245	0.190375	0.0289195	132	0.0507867	0.687176	65	6.58265e-06	0.000330969	19	-0.0545455	1
P441-PWY: superpathway of N-acetylneuraminate degradation_with_k__Bacteria.p__Firmicutes.c__Clostridia.o__Clostridiales.f__Ruminococcaceae.g__Ruminococcus.s__Ruminococcus_sp_5_1_39BFAA	P441-PWY: superpathway of N-acetylneuraminate degradation	k__Bacteria.p__Firmicutes.c__Clostridia.o__Clostridiales.f__Ruminococcaceae.g__Ruminococcus.s__Ruminococcus_sp_5_1_39BFAA	-0.170789	3.89219e-08	1026	-0.0238427	0.623481	426	-0.164625	0.00697051	268	0.150379	0.0110814	285	6.6057e-06	0.000330189	16	NA	0
PWY-5695: urate biosynthesis/inosine 5'-phosphate degradation_with_k__Bacteria.p__Firmicutes.c__Clostridia.o__Clostridiales.f__Ruminococcaceae.g__Ruminococcus.s__Ruminococcus_bromii	PWY-5695: urate biosynthesis/inosine 5'-phosphate degradation	k__Bacteria.p__Firmicutes.c__Clostridia.o__Clostridiales.f__Ruminococcaceae.g__Ruminococcus.s__Ruminococcus_bromii	0.474308	0	905	0.316666	6.77533e-11	410	0.275794	1.13535e-05	248	0.184569	0.00798764	206	6.6519e-06	0.000352941	15	-0.0712074	0
PWY0-845: superpathway of pyridoxal 5'-phosphate biosynthesis and salvage_with_k__Bacteria.p__Proteobacteria.c__Gammaproteobacteria.o__Enterobacteriales.f__Enterobacteriaceae.g__Escherichia.s__Escherichia_coli	PWY0-845: superpathway of pyridoxal 5'-phosphate biosynthesis and salvage	k__Bacteria.p__Proteobacteria.c__Gammaproteobacteria.o__Enterobacteriales.f__Enterobacteriaceae.g__Escherichia.s__Escherichia_coli	0.154201	0.000139108	607	0.10035	0.103742	264	-0.192098	0.0132669	166	-0.136456	0.0219686	282	6.66399e-06	0.000352113	7	-0.252042	2
PWY0-1298: superpathway of pyrimidine deoxyribonucleosides degradation_with_k__Bacteria.p__Firmicutes.c__Clostridia.o__Clostridiales.f__Lachnospiraceae.g__Roseburia.s__Roseburia_intestinalis	PWY0-1298: superpathway of pyrimidine deoxyribonucleosides degradation	k__Bacteria.p__Firmicutes.c__Clostridia.o__Clostridiales.f__Lachnospiraceae.g__Roseburia.s__Roseburia_intestinalis	0.124519	0.000305387	838	0.362375	2.05351e-11	326	0.218978	0.000764035	234	0.400185	5.17643e-12	279	6.81174e-06	0.000351288	11	0.75665	4
P162-PWY: L-glutamate degradation V (via hydroxyglutarate)_with_k__Bacteria.p__Bacteroidetes.c__Bacteroidia.o__Bacteroidales.f__Rikenellaceae.g__Alistipes.s__Alistipes_putredinis	P162-PWY: L-glutamate degradation V (via hydroxyglutarate)	k__Bacteria.p__Bacteroidetes.c__Bacteroidia.o__Bacteroidales.f__Rikenellaceae.g__Alistipes.s__Alistipes_putredinis	0.391302	0	766	0.179766	0.000530903	369	0.0878178	0.181464	233	0.194602	0.0113364	169	6.89277e-06	0.000350467	7	0.00549451	15
PWY-7208: superpathway of pyrimidine nucleobases salvage_with_k__Bacteria.p__Firmicutes.c__Clostridia.o__Clostridiales.f__Lachnospiraceae.g__Blautia.s__Ruminococcus_gnavus	PWY-7208: superpathway of pyrimidine nucleobases salvage	k__Bacteria.p__Firmicutes.c__Clostridia.o__Clostridiales.f__Lachnospiraceae.g__Blautia.s__Ruminococcus_gnavus	0.0123933	0.796062	437	0.355341	2.08133e-07	205	-0.142746	0.109325	127	0.156178	0.00403249	338	6.91561e-06	0.00034965	22	-0.429916	0
COA-PWY-1: coenzyme A biosynthesis II (mammalian)_with_k__Bacteria.p__Firmicutes.c__Clostridia.o__Clostridiales.f__Eubacteriaceae.g__Eubacterium.s__Eubacterium_hallii	COA-PWY-1: coenzyme A biosynthesis II (mammalian)	k__Bacteria.p__Firmicutes.c__Clostridia.o__Clostridiales.f__Eubacteriaceae.g__Eubacterium.s__Eubacterium_hallii	0.128691	1.6425e-05	1116	-0.141851	0.00282184	442	0.105909	0.0693219	295	0.152657	0.00372243	360	7.05044e-06	0.000348837	10	-0.0679537	0
PWY-7221: guanosine ribonucleotides de novo biosynthesis_with_k__Bacteria.p__Bacteroidetes.c__Bacteroidia.o__Bacteroidales.f__Rikenellaceae.g__Alistipes.s__Alistipes_putredinis	PWY-7221: guanosine ribonucleotides de novo biosynthesis	k__Bacteria.p__Bacteroidetes.c__Bacteroidia.o__Bacteroidales.f__Rikenellaceae.g__Alistipes.s__Alistipes_putredinis	-0.301932	1.06147e-20	914	-0.0622448	0.218137	393	-0.0256546	0.689879	244	-0.252844	0.000157512	220	7.08918e-06	0.000348028	12	-0.0245523	0
PWY-7400: L-arginine biosynthesis IV (archaebacteria)_with_k__Bacteria.p__Bacteroidetes.c__Bacteroidia.o__Bacteroidales.f__Bacteroidaceae.g__Bacteroides.s__Bacteroides_vulgatus	PWY-7400: L-arginine biosynthesis IV (archaebacteria)	k__Bacteria.p__Bacteroidetes.c__Bacteroidia.o__Bacteroidales.f__Bacteroidaceae.g__Bacteroides.s__Bacteroides_vulgatus	-0.27678	5.38933e-18	947	0.0107536	0.825395	423	-0.236857	7.18784e-05	277	-0.146903	0.00729279	333	7.14736e-06	0.000347222	11	-0.21794	3
PWY-7219: adenosine ribonucleotides de novo biosynthesis_with_k__Bacteria.p__Bacteroidetes.c__Bacteroidia.o__Bacteroidales.f__Porphyromonadaceae.g__Parabacteroides.s__Parabacteroides_merdae	PWY-7219: adenosine ribonucleotides de novo biosynthesis	k__Bacteria.p__Bacteroidetes.c__Bacteroidia.o__Bacteroidales.f__Porphyromonadaceae.g__Parabacteroides.s__Parabacteroides_merdae	-0.343153	0	786	-0.214316	7.78325e-05	336	-0.00150636	0.981046	251	-0.155285	0.0216002	219	7.20969e-06	0.00034642	13	-0.0803136	0
PWY-621: sucrose degradation III (sucrose invertase)_with_k__Bacteria.p__Firmicutes.c__Clostridia.o__Clostridiales.f__Ruminococcaceae.g__Ruminococcus.s__Ruminococcus_sp_5_1_39BFAA	PWY-621: sucrose degradation III (sucrose invertase)	k__Bacteria.p__Firmicutes.c__Clostridia.o__Clostridiales.f__Ruminococcaceae.g__Ruminococcus.s__Ruminococcus_sp_5_1_39BFAA	0.371316	0	1032	0.212697	9.982e-06	426	0.294627	1.02264e-06	268	0.0678498	0.251732	287	7.22857e-06	0.000345622	12	NA	0
COLANSYN-PWY: colanic acid building blocks biosynthesis_with_k__Bacteria.p__Actinobacteria.c__Actinobacteria.o__Bifidobacteriales.f__Bifidobacteriaceae.g__Bifidobacterium.s__Bifidobacterium_longum	COLANSYN-PWY: colanic acid building blocks biosynthesis	k__Bacteria.p__Actinobacteria.c__Actinobacteria.o__Bifidobacteriales.f__Bifidobacteriaceae.g__Bifidobacterium.s__Bifidobacterium_longum	-0.0480501	0.179177	783	0.0996642	0.0402764	424	0.223667	0.000633925	231	-0.162321	0.00322953	328	7.40164e-06	0.000344828	15	-0.0561764	0
GLUDEG-I-PWY: GABA shunt_with_k__Bacteria.p__Bacteroidetes.c__Bacteroidia.o__Bacteroidales.f__Bacteroidaceae.g__Bacteroides.s__Bacteroides_uniformis	GLUDEG-I-PWY: GABA shunt	k__Bacteria.p__Bacteroidetes.c__Bacteroidia.o__Bacteroidales.f__Bacteroidaceae.g__Bacteroides.s__Bacteroides_uniformis	0.351486	0	918	0.221773	1.41954e-05	378	0.0521615	0.403841	258	0.132972	0.0238364	289	7.46614e-06	0.000344037	14	-0.0251304	25
PANTO-PWY: phosphopantothenate biosynthesis I_with_k__Bacteria.p__Firmicutes.c__Clostridia.o__Clostridiales.f__Ruminococcaceae.g__Ruminococcus.s__Ruminococcus_sp_5_1_39BFAA	PANTO-PWY: phosphopantothenate biosynthesis I	k__Bacteria.p__Firmicutes.c__Clostridia.o__Clostridiales.f__Ruminococcaceae.g__Ruminococcus.s__Ruminococcus_sp_5_1_39BFAA	0.44263	0	1032	0.18364	0.000141562	426	0.306177	3.65351e-07	268	0.345938	2.2061e-09	287	7.47442e-06	0.000343249	20	NA	0
PWY-5173: superpathway of acetyl-CoA biosynthesis_with_k__Bacteria.p__Firmicutes.c__Bacilli.o__Lactobacillales.f__Streptococcaceae.g__Streptococcus.s__Streptococcus_parasanguinis	PWY-5173: superpathway of acetyl-CoA biosynthesis	k__Bacteria.p__Firmicutes.c__Bacilli.o__Lactobacillales.f__Streptococcaceae.g__Streptococcus.s__Streptococcus_parasanguinis	0.293017	5.94381e-12	535	0.218707	0.00153918	208	0.241516	0.00307424	149	0.542575	0	311	7.559e-06	0.000342466	15	0.321212	7
PWY-6305: putrescine biosynthesis IV_with_k__Bacteria.p__Firmicutes.c__Clostridia.o__Clostridiales.f__Lachnospiraceae.g__Blautia.s__Ruminococcus_torques	PWY-6305: putrescine biosynthesis IV	k__Bacteria.p__Firmicutes.c__Clostridia.o__Clostridiales.f__Lachnospiraceae.g__Blautia.s__Ruminococcus_torques	0.226431	1.38133e-14	1135	0.210967	6.68928e-06	450	0.0390988	0.50113	298	-0.0230502	0.621442	461	7.5649e-06	0.000341686	10	-0.0544596	0
PWY-2941: L-lysine biosynthesis II_with_k__Bacteria.p__Actinobacteria.c__Actinobacteria.o__Coriobacteriales.f__Coriobacteriaceae.g__Collinsella.s__Collinsella_aerofaciens	PWY-2941: L-lysine biosynthesis II	k__Bacteria.p__Actinobacteria.c__Actinobacteria.o__Coriobacteriales.f__Coriobacteriaceae.g__Collinsella.s__Collinsella_aerofaciens	0.546323	0	1023	0.666994	0	412	0.524341	0	281	0.397169	9.04368e-13	303	7.66776e-06	0.000340909	13	0.0623077	6
GALACTUROCAT-PWY: D-galacturonate degradation I_with_k__Bacteria.p__Actinobacteria.c__Actinobacteria.o__Actinomycetales.f__Micrococcaceae.g__Rothia.s__Rothia_mucilaginosa	GALACTUROCAT-PWY: D-galacturonate degradation I	k__Bacteria.p__Actinobacteria.c__Actinobacteria.o__Actinomycetales.f__Micrococcaceae.g__Rothia.s__Rothia_mucilaginosa	0.0439667	0.436593	315	-0.0871087	0.453499	76	-0.228974	0.0645744	66	-0.417927	2.89189e-08	166	7.71455e-06	0.000362812	11	NA	0
POLYAMSYN-PWY: superpathway of polyamine biosynthesis I_with_k__Bacteria.p__Firmicutes.c__Negativicutes.o__Selenomonadales.f__Veillonellaceae.g__Dialister.s__Dialister_invisus	POLYAMSYN-PWY: superpathway of polyamine biosynthesis I	k__Bacteria.p__Firmicutes.c__Negativicutes.o__Selenomonadales.f__Veillonellaceae.g__Dialister.s__Dialister_invisus	0.341051	1.29761e-13	451	0.228018	0.000655583	221	0.103799	0.402306	67	-0.0584711	0.380293	227	7.7781e-06	0.000361991	9	0.13135	2
PWY-6527: stachyose degradation_with_k__Bacteria.p__Firmicutes.c__Clostridia.o__Clostridiales.f__Lachnospiraceae.g__Dorea.s__Dorea_formicigenerans	PWY-6527: stachyose degradation	k__Bacteria.p__Firmicutes.c__Clostridia.o__Clostridiales.f__Lachnospiraceae.g__Dorea.s__Dorea_formicigenerans	0.247242	1.07501e-16	1101	-0.00707335	0.882735	437	0.0304848	0.607463	286	0.129706	0.0191951	326	7.88522e-06	0.000361174	11	0.0673714	0
PWY-6527: stachyose degradation_with_k__Bacteria.p__Firmicutes.c__Bacilli.o__Lactobacillales.f__Streptococcaceae.g__Streptococcus.s__Streptococcus_parasanguinis	PWY-6527: stachyose degradation	k__Bacteria.p__Firmicutes.c__Bacilli.o__Lactobacillales.f__Streptococcaceae.g__Streptococcus.s__Streptococcus_parasanguinis	0.0523039	0.108643	942	0.0489867	0.345272	373	-0.124732	0.0512244	245	-0.216806	5.87111e-06	431	7.94651e-06	0.00036036	15	-0.240196	0
TRNA-CHARGING-PWY: tRNA charging_with_k__Bacteria.p__Firmicutes.c__Clostridia.o__Clostridiales.f__Peptostreptococcaceae.g__Peptostreptococcaceae_noname.s__Clostridium_bartlettii	TRNA-CHARGING-PWY: tRNA charging	k__Bacteria.p__Firmicutes.c__Clostridia.o__Clostridiales.f__Peptostreptococcaceae.g__Peptostreptococcaceae_noname.s__Clostridium_bartlettii	0.0619023	0.0696171	860	0.0612624	0.250155	354	0.0721621	0.322157	190	-0.245053	6.07899e-06	335	8.06088e-06	0.000359551	8	0.0319917	0
PWY-5484: glycolysis II (from fructose 6-phosphate)_with_k__Bacteria.p__Firmicutes.c__Clostridia.o__Clostridiales.f__Ruminococcaceae.g__Ruminococcus.s__Ruminococcus_sp_5_1_39BFAA	PWY-5484: glycolysis II (from fructose 6-phosphate)	k__Bacteria.p__Firmicutes.c__Clostridia.o__Clostridiales.f__Ruminococcaceae.g__Ruminococcus.s__Ruminococcus_sp_5_1_39BFAA	-0.317749	0	1030	-0.154177	0.00142919	426	-0.191746	0.00163998	268	-0.0114794	0.846374	287	8.06216e-06	0.000358744	15	NA	0
COMPLETE-ARO-PWY: superpathway of aromatic amino acid biosynthesis_with_k__Bacteria.p__Bacteroidetes.c__Bacteroidia.o__Bacteroidales.f__Porphyromonadaceae.g__Parabacteroides.s__Parabacteroides_merdae	COMPLETE-ARO-PWY: superpathway of aromatic amino acid biosynthesis	k__Bacteria.p__Bacteroidetes.c__Bacteroidia.o__Bacteroidales.f__Porphyromonadaceae.g__Parabacteroides.s__Parabacteroides_merdae	-0.30052	9.3449e-18	786	-0.139924	0.0102803	336	0.0350734	0.579978	251	-0.102138	0.131791	219	8.21241e-06	0.000380313	11	-0.271603	0
ARGSYNBSUB-PWY: L-arginine biosynthesis II (acetyl cycle)_with_k__Bacteria.p__Firmicutes.c__Bacilli.o__Lactobacillales.f__Streptococcaceae.g__Streptococcus.s__Streptococcus_salivarius	ARGSYNBSUB-PWY: L-arginine biosynthesis II (acetyl cycle)	k__Bacteria.p__Firmicutes.c__Bacilli.o__Lactobacillales.f__Streptococcaceae.g__Streptococcus.s__Streptococcus_salivarius	0.326963	0	1079	0.127548	0.00798517	432	0.317671	9.07238e-08	274	0.435347	0	476	8.2424e-06	0.000379464	12	0.00300752	1
GALACT-GLUCUROCAT-PWY: superpathway of hexuronide and hexuronate degradation_with_k__Bacteria.p__Firmicutes.c__Clostridia.o__Clostridiales.f__Lachnospiraceae.g__Blautia.s__Ruminococcus_obeum	GALACT-GLUCUROCAT-PWY: superpathway of hexuronide and hexuronate degradation	k__Bacteria.p__Firmicutes.c__Clostridia.o__Clostridiales.f__Lachnospiraceae.g__Blautia.s__Ruminococcus_obeum	0.0804457	0.00685536	1129	0.0363416	0.441728	450	0.0336731	0.562374	298	0.323635	1.48345e-11	419	8.28054e-06	0.000378619	12	0.13568	1
PWY-5177: glutaryl-CoA degradation_with_k__Bacteria.p__Firmicutes.c__Clostridia.o__Clostridiales.f__Lachnospiraceae.g__Blautia.s__Ruminococcus_obeum	PWY-5177: glutaryl-CoA degradation	k__Bacteria.p__Firmicutes.c__Clostridia.o__Clostridiales.f__Lachnospiraceae.g__Blautia.s__Ruminococcus_obeum	0.101472	0.000635419	1131	0.169003	0.000327832	449	0.126858	0.028615	298	0.375124	4.06282e-15	410	8.40348e-06	0.000377778	12	0.156596	1
DTDPRHAMSYN-PWY: dTDP-L-rhamnose biosynthesis I_with_k__Bacteria.p__Firmicutes.c__Negativicutes.o__Selenomonadales.f__Veillonellaceae.g__Veillonella.s__Veillonella_parvula	DTDPRHAMSYN-PWY: dTDP-L-rhamnose biosynthesis I	k__Bacteria.p__Firmicutes.c__Negativicutes.o__Selenomonadales.f__Veillonellaceae.g__Veillonella.s__Veillonella_parvula	-0.0490315	0.40121	295	-0.0678633	0.348062	193	-0.0611101	0.531203	107	-0.439859	3.7333e-11	209	8.42826e-06	0.00037694	9	-0.220168	0
PWY-6387: UDP-N-acetylmuramoyl-pentapeptide biosynthesis I (meso-diaminopimelate containing)_with_k__Bacteria.p__Bacteroidetes.c__Bacteroidia.o__Bacteroidales.f__Rikenellaceae.g__Alistipes.s__Alistipes_putredinis	PWY-6387: UDP-N-acetylmuramoyl-pentapeptide biosynthesis I (meso-diaminopimelate containing)	k__Bacteria.p__Bacteroidetes.c__Bacteroidia.o__Bacteroidales.f__Rikenellaceae.g__Alistipes.s__Alistipes_putredinis	-0.340286	0	914	-0.119724	0.0176231	393	-0.0542838	0.398289	244	-0.292556	1.12397e-05	220	8.45323e-06	0.000376106	12	0.108014	0
PWY-5101: L-isoleucine biosynthesis II_with_k__Bacteria.p__Bacteroidetes.c__Bacteroidia.o__Bacteroidales.f__Bacteroidaceae.g__Bacteroides.s__Bacteroides_ovatus	PWY-5101: L-isoleucine biosynthesis II	k__Bacteria.p__Bacteroidetes.c__Bacteroidia.o__Bacteroidales.f__Bacteroidaceae.g__Bacteroides.s__Bacteroides_ovatus	-0.0989246	0.00342875	874	0.177962	0.000247849	421	0.126843	0.0391301	265	-0.0141092	0.809519	294	8.46798e-06	0.000375276	11	0.159863	5
PWY-5686: UMP biosynthesis_with_k__Bacteria.p__Bacteroidetes.c__Bacteroidia.o__Bacteroidales.f__Bacteroidaceae.g__Bacteroides.s__Bacteroides_caccae	PWY-5686: UMP biosynthesis	k__Bacteria.p__Bacteroidetes.c__Bacteroidia.o__Bacteroidales.f__Bacteroidaceae.g__Bacteroides.s__Bacteroides_caccae	-0.352894	0	783	-0.274111	2.20469e-07	349	0.0262499	0.700374	217	-0.275137	8.21339e-05	201	8.64969e-06	0.000374449	9	-0.167091	0
ARGSYN-PWY: L-arginine biosynthesis I (via L-ornithine)_with_k__Bacteria.p__Bacteroidetes.c__Bacteroidia.o__Bacteroidales.f__Bacteroidaceae.g__Bacteroides.s__Bacteroides_vulgatus	ARGSYN-PWY: L-arginine biosynthesis I (via L-ornithine)	k__Bacteria.p__Bacteroidetes.c__Bacteroidia.o__Bacteroidales.f__Bacteroidaceae.g__Bacteroides.s__Bacteroides_vulgatus	-0.267461	7.33091e-17	947	0.0163697	0.736994	423	-0.236542	7.35247e-05	277	-0.137051	0.0123541	333	8.98488e-06	0.000395604	10	-0.222677	3
FUCCAT-PWY: fucose degradation_with_k__Bacteria.p__Firmicutes.c__Clostridia.o__Clostridiales.f__Lachnospiraceae.g__Blautia.s__Ruminococcus_torques	FUCCAT-PWY: fucose degradation	k__Bacteria.p__Firmicutes.c__Clostridia.o__Clostridiales.f__Lachnospiraceae.g__Blautia.s__Ruminococcus_torques	0.412782	0	1112	0.503955	0	443	0.265642	4.3558e-06	293	0.243838	6.70353e-07	408	9.02024e-06	0.000394737	13	0.257724	14
PWY-724: superpathway of L-lysine, L-threonine and L-methionine biosynthesis II_with_k__Bacteria.p__Bacteroidetes.c__Bacteroidia.o__Bacteroidales.f__Prevotellaceae.g__Prevotella.s__Prevotella_copri	PWY-724: superpathway of L-lysine, L-threonine and L-methionine biosynthesis II	k__Bacteria.p__Bacteroidetes.c__Bacteroidia.o__Bacteroidales.f__Prevotellaceae.g__Prevotella.s__Prevotella_copri	-0.227561	3.35239e-06	411	0.179501	0.00488181	245	-0.0936223	0.285235	132	-0.125219	0.319456	65	9.23741e-06	0.000393873	13	-0.115152	1
TRNA-CHARGING-PWY: tRNA charging_with_k__Bacteria.p__Bacteroidetes.c__Bacteroidia.o__Bacteroidales.f__Rikenellaceae.g__Alistipes.s__Alistipes_shahii	TRNA-CHARGING-PWY: tRNA charging	k__Bacteria.p__Bacteroidetes.c__Bacteroidia.o__Bacteroidales.f__Rikenellaceae.g__Alistipes.s__Alistipes_shahii	-0.0895355	0.00878507	856	0.220121	1.33998e-05	386	0.0121949	0.851749	237	-0.0103543	0.886259	193	9.31054e-06	0.000393013	17	0.129426	0
PWY-5097: L-lysine biosynthesis VI_with_k__Bacteria.p__Firmicutes.c__Clostridia.o__Clostridiales.f__Ruminococcaceae.g__Ruminococcus.s__Ruminococcus_sp_5_1_39BFAA	PWY-5097: L-lysine biosynthesis VI	k__Bacteria.p__Firmicutes.c__Clostridia.o__Clostridiales.f__Ruminococcaceae.g__Ruminococcus.s__Ruminococcus_sp_5_1_39BFAA	0.249244	5.59073e-16	1032	-0.0283613	0.55923	426	0.169858	0.00535345	268	0.257639	1.05643e-05	287	9.33339e-06	0.000392157	14	NA	0
PWY-7111: pyruvate fermentation to isobutanol (engineered)_with_k__Bacteria.p__Firmicutes.c__Bacilli.o__Lactobacillales.f__Streptococcaceae.g__Streptococcus.s__Streptococcus_salivarius	PWY-7111: pyruvate fermentation to isobutanol (engineered)	k__Bacteria.p__Firmicutes.c__Bacilli.o__Lactobacillales.f__Streptococcaceae.g__Streptococcus.s__Streptococcus_salivarius	0.12329	4.95756e-05	1079	0.118081	0.0141003	432	-0.0421048	0.487394	274	-0.132217	0.00387976	476	9.36768e-06	0.000391304	12	-0.380519	0
COBALSYN-PWY: adenosylcobalamin salvage from cobinamide I_with_k__Bacteria.p__Firmicutes.c__Bacilli.o__Lactobacillales.f__Streptococcaceae.g__Streptococcus.s__Streptococcus_infantis	COBALSYN-PWY: adenosylcobalamin salvage from cobinamide I	k__Bacteria.p__Firmicutes.c__Bacilli.o__Lactobacillales.f__Streptococcaceae.g__Streptococcus.s__Streptococcus_infantis	-0.141487	0.0716493	163	0.0190122	0.880309	65	-0.364905	0.0153516	44	-0.587955	0	113	9.57936e-06	0.000390456	13	NA	NA
PWY-5345: superpathway of L-methionine biosynthesis (by sulfhydrylation)_with_k__Bacteria.p__Verrucomicrobia.c__Verrucomicrobiae.o__Verrucomicrobiales.f__Verrucomicrobiaceae.g__Akkermansia.s__Akkermansia_muciniphila	PWY-5345: superpathway of L-methionine biosynthesis (by sulfhydrylation)	k__Bacteria.p__Verrucomicrobia.c__Verrucomicrobiae.o__Verrucomicrobiales.f__Verrucomicrobiaceae.g__Akkermansia.s__Akkermansia_muciniphila	0.718719	0	715	0.590436	0	255	0.489142	0	193	0.604486	0	137	9.70623e-06	0.00038961	11	0.0956522	0
PWY-6163: chorismate biosynthesis from 3-dehydroquinate_with_k__Bacteria.p__Firmicutes.c__Clostridia.o__Clostridiales.f__Lachnospiraceae.g__Dorea.s__Dorea_formicigenerans	PWY-6163: chorismate biosynthesis from 3-dehydroquinate	k__Bacteria.p__Firmicutes.c__Clostridia.o__Clostridiales.f__Lachnospiraceae.g__Dorea.s__Dorea_formicigenerans	0.275391	1.66353e-20	1101	-0.00447974	0.925573	437	0.174886	0.00303778	286	0.216308	8.55864e-05	326	9.855e-06	0.000410367	13	0.178154	0
TCA: TCA cycle I (prokaryotic)_with_k__Bacteria.p__Bacteroidetes.c__Bacteroidia.o__Bacteroidales.f__Bacteroidaceae.g__Bacteroides.s__Bacteroides_vulgatus	TCA: TCA cycle I (prokaryotic)	k__Bacteria.p__Bacteroidetes.c__Bacteroidia.o__Bacteroidales.f__Bacteroidaceae.g__Bacteroides.s__Bacteroides_vulgatus	0.151388	3.25348e-06	939	-0.0818188	0.0936126	421	-0.0729531	0.22601	277	-0.0781328	0.162471	321	9.86435e-06	0.000409483	14	0.0740936	11
PWY-841: superpathway of purine nucleotides de novo biosynthesis I_with_k__Bacteria.p__Firmicutes.c__Bacilli.o__Lactobacillales.f__Streptococcaceae.g__Streptococcus.s__Streptococcus_salivarius	PWY-841: superpathway of purine nucleotides de novo biosynthesis I	k__Bacteria.p__Firmicutes.c__Bacilli.o__Lactobacillales.f__Streptococcaceae.g__Streptococcus.s__Streptococcus_salivarius	0.0565614	0.0634024	1078	-0.0204497	0.671553	432	0.0919352	0.128944	274	0.28514	2.82911e-10	476	1.00311e-05	0.000408602	17	0.0272727	0
ENTBACSYN-PWY: enterobactin biosynthesis_with_k__Bacteria.p__Proteobacteria.c__Gammaproteobacteria.o__Enterobacteriales.f__Enterobacteriaceae.g__Escherichia.s__Escherichia_coli	ENTBACSYN-PWY: enterobactin biosynthesis	k__Bacteria.p__Proteobacteria.c__Gammaproteobacteria.o__Enterobacteriales.f__Enterobacteriaceae.g__Escherichia.s__Escherichia_coli	0.679989	0	305	0.662887	0	118	0.792681	0	94	0.848052	0	201	1.00354e-05	0.000407725	16	0.827692	22
PWY-6700: queuosine biosynthesis_with_k__Bacteria.p__Bacteroidetes.c__Bacteroidia.o__Bacteroidales.f__Prevotellaceae.g__Prevotella.s__Prevotella_copri	PWY-6700: queuosine biosynthesis	k__Bacteria.p__Bacteroidetes.c__Bacteroidia.o__Bacteroidales.f__Prevotellaceae.g__Prevotella.s__Prevotella_copri	0.442653	0	411	0.687034	0	245	0.684033	0	132	0.579939	7.08098e-07	65	1.01334e-05	0.000406852	14	0.554545	0
PWY-621: sucrose degradation III (sucrose invertase)_with_k__Bacteria.p__Firmicutes.c__Bacilli.o__Lactobacillales.f__Lactobacillaceae.g__Lactobacillus.s__Lactobacillus_delbrueckii	PWY-621: sucrose degradation III (sucrose invertase)	k__Bacteria.p__Firmicutes.c__Bacilli.o__Lactobacillales.f__Lactobacillaceae.g__Lactobacillus.s__Lactobacillus_delbrueckii	0.101477	0.0901037	280	0.207331	0.0784742	73	-0.648412	2.26036e-05	37	-0.0281124	0.801683	82	1.01456e-05	0.000405983	15	NA	NA
PWY-6897: thiamin salvage II_with_k__Bacteria.p__Bacteroidetes.c__Bacteroidia.o__Bacteroidales.f__Bacteroidaceae.g__Bacteroides.s__Bacteroides_dorei	PWY-6897: thiamin salvage II	k__Bacteria.p__Bacteroidetes.c__Bacteroidia.o__Bacteroidales.f__Bacteroidaceae.g__Bacteroides.s__Bacteroides_dorei	0.243841	2.0119e-12	815	-0.063529	0.224589	367	0.0825914	0.195644	247	0.178965	0.00419102	255	1.01749e-05	0.000405117	14	-0.0725462	0
CALVIN-PWY: Calvin-Benson-Bassham cycle_with_k__Bacteria.p__Bacteroidetes.c__Bacteroidia.o__Bacteroidales.f__Porphyromonadaceae.g__Parabacteroides.s__Parabacteroides_merdae	CALVIN-PWY: Calvin-Benson-Bassham cycle	k__Bacteria.p__Bacteroidetes.c__Bacteroidia.o__Bacteroidales.f__Porphyromonadaceae.g__Parabacteroides.s__Parabacteroides_merdae	-0.193233	5.05861e-08	786	0.039811	0.466836	336	0.125556	0.0469622	251	-0.0624927	0.357075	219	1.01873e-05	0.000404255	16	-0.109582	0
PWY-5840: superpathway of menaquinol-7 biosynthesis_with_k__Bacteria.p__Proteobacteria.c__Gammaproteobacteria.o__Enterobacteriales.f__Enterobacteriaceae.g__Escherichia.s__Escherichia_coli	PWY-5840: superpathway of menaquinol-7 biosynthesis	k__Bacteria.p__Proteobacteria.c__Gammaproteobacteria.o__Enterobacteriales.f__Enterobacteriaceae.g__Escherichia.s__Escherichia_coli	0.596577	0	424	0.372619	2.02212e-07	186	0.700073	0	126	0.688041	0	242	1.02058e-05	0.000403397	13	0.699532	14
GLYCOLYSIS: glycolysis I (from glucose 6-phosphate)_with_k__Bacteria.p__Firmicutes.c__Clostridia.o__Clostridiales.f__Ruminococcaceae.g__Ruminococcus.s__Ruminococcus_sp_5_1_39BFAA	GLYCOLYSIS: glycolysis I (from glucose 6-phosphate)	k__Bacteria.p__Firmicutes.c__Clostridia.o__Clostridiales.f__Ruminococcaceae.g__Ruminococcus.s__Ruminococcus_sp_5_1_39BFAA	-0.310454	0	1030	-0.149804	0.00195195	426	-0.188248	0.00199852	268	-0.00494881	0.933437	287	1.02423e-05	0.000402542	4	NA	0
PWY-6891: thiazole biosynthesis II (Bacillus)_with_k__Bacteria.p__Proteobacteria.c__Gammaproteobacteria.o__Enterobacteriales.f__Enterobacteriaceae.g__Escherichia.s__Escherichia_coli	PWY-6891: thiazole biosynthesis II (Bacillus)	k__Bacteria.p__Proteobacteria.c__Gammaproteobacteria.o__Enterobacteriales.f__Enterobacteriaceae.g__Escherichia.s__Escherichia_coli	0.759378	0	344	0.708363	0	144	0.831209	0	112	0.874288	0	234	1.03227e-05	0.000401691	16	0.858065	16
PWY-6609: adenine and adenosine salvage III_with_k__Bacteria.p__Bacteroidetes.c__Bacteroidia.o__Bacteroidales.f__Bacteroidaceae.g__Bacteroides.s__Bacteroides_uniformis	PWY-6609: adenine and adenosine salvage III	k__Bacteria.p__Bacteroidetes.c__Bacteroidia.o__Bacteroidales.f__Bacteroidaceae.g__Bacteroides.s__Bacteroides_uniformis	-0.250599	1.49026e-16	1061	-0.0106396	0.824213	438	-0.0405918	0.49088	290	-0.245211	4.07572e-06	347	1.03292e-05	0.000400844	14	0.15842	0
PWY66-409: superpathway of purine nucleotide salvage_with_k__Bacteria.p__Firmicutes.c__Bacilli.o__Lactobacillales.f__Streptococcaceae.g__Streptococcus.s__Streptococcus_parasanguinis	PWY66-409: superpathway of purine nucleotide salvage	k__Bacteria.p__Firmicutes.c__Bacilli.o__Lactobacillales.f__Streptococcaceae.g__Streptococcus.s__Streptococcus_parasanguinis	0.41502	0	939	0.333727	4.90123e-11	373	0.451269	0	244	0.594541	0	429	1.06787e-05	0.000421053	10	0.1	1
PYRIDOXSYN-PWY: pyridoxal 5'-phosphate biosynthesis I_with_k__Bacteria.p__Bacteroidetes.c__Bacteroidia.o__Bacteroidales.f__Prevotellaceae.g__Prevotella.s__Prevotella_copri	PYRIDOXSYN-PWY: pyridoxal 5'-phosphate biosynthesis I	k__Bacteria.p__Bacteroidetes.c__Bacteroidia.o__Bacteroidales.f__Prevotellaceae.g__Prevotella.s__Prevotella_copri	-0.0231113	0.64812	392	-0.380786	1.04827e-09	244	-0.229102	0.00835402	132	0.0898137	0.482956	63	1.08795e-05	0.000420168	13	-0.672727	1
PWY-6609: adenine and adenosine salvage III_with_k__Bacteria.p__Bacteroidetes.c__Bacteroidia.o__Bacteroidales.f__Bacteroidaceae.g__Bacteroides.s__Bacteroides_caccae	PWY-6609: adenine and adenosine salvage III	k__Bacteria.p__Bacteroidetes.c__Bacteroidia.o__Bacteroidales.f__Bacteroidaceae.g__Bacteroides.s__Bacteroides_caccae	-0.248961	1.8922e-12	783	0.00355555	0.947205	349	0.0581134	0.394009	217	-0.138756	0.0495415	201	1.09123e-05	0.000419287	11	0.251735	0
PEPTIDOGLYCANSYN-PWY: peptidoglycan biosynthesis I (meso-diaminopimelate containing)_with_k__Bacteria.p__Firmicutes.c__Bacilli.o__Lactobacillales.f__Streptococcaceae.g__Streptococcus.s__Streptococcus_salivarius	PEPTIDOGLYCANSYN-PWY: peptidoglycan biosynthesis I (meso-diaminopimelate containing)	k__Bacteria.p__Firmicutes.c__Bacilli.o__Lactobacillales.f__Streptococcaceae.g__Streptococcus.s__Streptococcus_salivarius	0.0733934	0.0159126	1079	-0.0210323	0.662765	432	-0.00590679	0.922418	274	-0.203133	8.2982e-06	476	1.09393e-05	0.00041841	10	-0.118182	0
PWY-5667: CDP-diacylglycerol biosynthesis I_with_k__Bacteria.p__Firmicutes.c__Clostridia.o__Clostridiales.f__Lachnospiraceae.g__Dorea.s__Dorea_formicigenerans	PWY-5667: CDP-diacylglycerol biosynthesis I	k__Bacteria.p__Firmicutes.c__Clostridia.o__Clostridiales.f__Lachnospiraceae.g__Dorea.s__Dorea_formicigenerans	0.343766	0	1101	0.07523	0.116303	437	0.234619	6.45608e-05	286	0.22825	3.33259e-05	326	1.0979e-05	0.000417537	14	-0.22382	0
PWY-2942: L-lysine biosynthesis III_with_k__Bacteria.p__Bacteroidetes.c__Bacteroidia.o__Bacteroidales.f__Rikenellaceae.g__Alistipes.s__Alistipes_onderdonkii	PWY-2942: L-lysine biosynthesis III	k__Bacteria.p__Bacteroidetes.c__Bacteroidia.o__Bacteroidales.f__Rikenellaceae.g__Alistipes.s__Alistipes_onderdonkii	-0.167378	2.12173e-06	796	-0.158113	0.0021865	374	-0.00663225	0.919737	233	0.181713	0.00526165	235	1.10242e-05	0.000416667	14	0.0828877	0
PWY-6121: 5-aminoimidazole ribonucleotide biosynthesis I_with_k__Bacteria.p__Bacteroidetes.c__Bacteroidia.o__Bacteroidales.f__Bacteroidales_noname.g__Bacteroidales_noname.s__Bacteroidales_bacterium_ph8	PWY-6121: 5-aminoimidazole ribonucleotide biosynthesis I	k__Bacteria.p__Bacteroidetes.c__Bacteroidia.o__Bacteroidales.f__Bacteroidales_noname.g__Bacteroidales_noname.s__Bacteroidales_bacterium_ph8	-0.3913	0	803	-0.186278	0.000360697	364	-0.125819	0.0439377	257	-0.16698	0.016012	208	1.10644e-05	0.0004158	4	0.222807	0
PWY-6386: UDP-N-acetylmuramoyl-pentapeptide biosynthesis II (lysine-containing)_with_k__Bacteria.p__Bacteroidetes.c__Bacteroidia.o__Bacteroidales.f__Porphyromonadaceae.g__Parabacteroides.s__Parabacteroides_distasonis	PWY-6386: UDP-N-acetylmuramoyl-pentapeptide biosynthesis II (lysine-containing)	k__Bacteria.p__Bacteroidetes.c__Bacteroidia.o__Bacteroidales.f__Porphyromonadaceae.g__Parabacteroides.s__Parabacteroides_distasonis	-0.333675	0	797	-0.159531	0.00325755	339	-0.00411146	0.948812	246	-0.171431	0.00611667	255	1.11324e-05	0.000414938	15	-0.035377	0
HISTSYN-PWY: L-histidine biosynthesis_with_k__Bacteria.p__Firmicutes.c__Clostridia.o__Clostridiales.f__Ruminococcaceae.g__Ruminococcus.s__Ruminococcus_bromii	HISTSYN-PWY: L-histidine biosynthesis	k__Bacteria.p__Firmicutes.c__Clostridia.o__Clostridiales.f__Ruminococcaceae.g__Ruminococcus.s__Ruminococcus_bromii	0.295363	1.37485e-19	905	0.370281	1.08686e-14	410	0.583449	0	248	0.333806	1.09525e-06	206	1.11441e-05	0.000414079	9	0.0897833	0
PWY0-1319: CDP-diacylglycerol biosynthesis II_with_k__Bacteria.p__Firmicutes.c__Clostridia.o__Clostridiales.f__Lachnospiraceae.g__Dorea.s__Dorea_formicigenerans	PWY0-1319: CDP-diacylglycerol biosynthesis II	k__Bacteria.p__Firmicutes.c__Clostridia.o__Clostridiales.f__Lachnospiraceae.g__Dorea.s__Dorea_formicigenerans	0.343764	0	1101	0.0752408	0.116251	437	0.234619	6.45608e-05	286	0.2297	2.96202e-05	326	1.11656e-05	0.000413223	8	-0.22382	0
UDPNAGSYN-PWY: UDP-N-acetyl-D-glucosamine biosynthesis I_with_k__Bacteria.p__Actinobacteria.c__Actinobacteria.o__Bifidobacteriales.f__Bifidobacteriaceae.g__Bifidobacterium.s__Bifidobacterium_longum	UDPNAGSYN-PWY: UDP-N-acetyl-D-glucosamine biosynthesis I	k__Bacteria.p__Actinobacteria.c__Actinobacteria.o__Bifidobacteriales.f__Bifidobacteriaceae.g__Bifidobacterium.s__Bifidobacterium_longum	0.444899	0	1036	0.419715	0	435	0.226761	0.000338392	247	0.223686	9.62751e-06	386	1.11928e-05	0.000412371	12	0.216725	2
COA-PWY-1: coenzyme A biosynthesis II (mammalian)_with_k__Bacteria.p__Bacteroidetes.c__Bacteroidia.o__Bacteroidales.f__Porphyromonadaceae.g__Barnesiella.s__Barnesiella_intestinihominis	COA-PWY-1: coenzyme A biosynthesis II (mammalian)	k__Bacteria.p__Bacteroidetes.c__Bacteroidia.o__Bacteroidales.f__Porphyromonadaceae.g__Barnesiella.s__Barnesiella_intestinihominis	-0.341472	0	896	-0.153536	0.00238582	390	-0.0367003	0.558622	256	-0.192769	0.00280718	239	1.12001e-05	0.000411523	6	0.459649	0
PWY-1042: glycolysis IV (plant cytosol)_with_k__Bacteria.p__Firmicutes.c__Bacilli.o__Lactobacillales.f__Streptococcaceae.g__Streptococcus.s__Streptococcus_salivarius	PWY-1042: glycolysis IV (plant cytosol)	k__Bacteria.p__Firmicutes.c__Bacilli.o__Lactobacillales.f__Streptococcaceae.g__Streptococcus.s__Streptococcus_salivarius	0.0192871	0.526759	1079	0.00146076	0.97584	432	-0.0953018	0.115472	274	-0.244325	7.40794e-08	476	1.14468e-05	0.000431211	9	-0.28961	0
NONMEVIPP-PWY: methylerythritol phosphate pathway I_with_k__Bacteria.p__Firmicutes.c__Clostridia.o__Clostridiales.f__Lachnospiraceae.g__Blautia.s__Ruminococcus_torques	NONMEVIPP-PWY: methylerythritol phosphate pathway I	k__Bacteria.p__Firmicutes.c__Clostridia.o__Clostridiales.f__Lachnospiraceae.g__Blautia.s__Ruminococcus_torques	0.0534012	0.0721211	1135	-0.13629	0.00379708	450	0.0569405	0.327081	298	0.194518	2.64653e-05	462	1.17847e-05	0.000471311	14	-0.302751	0
NONMEVIPP-PWY: methylerythritol phosphate pathway I_with_k__Bacteria.p__Firmicutes.c__Bacilli.o__Lactobacillales.f__Streptococcaceae.g__Streptococcus.s__Streptococcus_mitis_oralis_pneumoniae	NONMEVIPP-PWY: methylerythritol phosphate pathway I	k__Bacteria.p__Firmicutes.c__Bacilli.o__Lactobacillales.f__Streptococcaceae.g__Streptococcus.s__Streptococcus_mitis_oralis_pneumoniae	-0.0945057	0.228447	164	-0.0270118	0.847442	53	-0.183791	0.231567	44	-0.565893	0	129	1.18668e-05	0.000470348	17	NA	NA
PENTOSE-P-PWY: pentose phosphate pathway_with_k__Bacteria.p__Actinobacteria.c__Actinobacteria.o__Bifidobacteriales.f__Bifidobacteriaceae.g__Bifidobacterium.s__Bifidobacterium_adolescentis	PENTOSE-P-PWY: pentose phosphate pathway	k__Bacteria.p__Actinobacteria.c__Actinobacteria.o__Bifidobacteriales.f__Bifidobacteriaceae.g__Bifidobacterium.s__Bifidobacterium_adolescentis	0.73554	0	947	0.712184	0	445	0.552643	0	220	0.604624	0	265	1.19673e-05	0.000489796	16	-0.107143	2
PWY-5973: cis-vaccenate biosynthesis_with_k__Bacteria.p__Bacteroidetes.c__Bacteroidia.o__Bacteroidales.f__Prevotellaceae.g__Prevotella.s__Prevotella_copri	PWY-5973: cis-vaccenate biosynthesis	k__Bacteria.p__Bacteroidetes.c__Bacteroidia.o__Bacteroidales.f__Prevotellaceae.g__Prevotella.s__Prevotella_copri	0.481834	0	411	0.630109	0	245	0.768258	0	132	0.537194	5.66676e-06	65	1.1998e-05	0.000488798	11	0.0666667	1
ANAEROFRUCAT-PWY: homolactic fermentation_with_k__Bacteria.p__Bacteroidetes.c__Bacteroidia.o__Bacteroidales.f__Bacteroidaceae.g__Bacteroides.s__Bacteroides_ovatus	ANAEROFRUCAT-PWY: homolactic fermentation	k__Bacteria.p__Bacteroidetes.c__Bacteroidia.o__Bacteroidales.f__Bacteroidaceae.g__Bacteroides.s__Bacteroides_ovatus	-0.0170609	0.614613	873	0.265006	3.81897e-08	421	0.168583	0.00599263	265	0.0723955	0.213362	297	1.20538e-05	0.000487805	10	0.430874	0
NONOXIPENT-PWY: pentose phosphate pathway (non-oxidative branch)_with_k__Bacteria.p__Firmicutes.c__Bacilli.o__Lactobacillales.f__Streptococcaceae.g__Streptococcus.s__Streptococcus_salivarius	NONOXIPENT-PWY: pentose phosphate pathway (non-oxidative branch)	k__Bacteria.p__Firmicutes.c__Bacilli.o__Lactobacillales.f__Streptococcaceae.g__Streptococcus.s__Streptococcus_salivarius	-0.0203234	0.504788	1079	-0.0022858	0.962202	432	-0.133244	0.0274954	274	-0.270076	2.45836e-09	476	1.20558e-05	0.000486815	15	-0.366917	1
PWY-7211: superpathway of pyrimidine deoxyribonucleotides de novo biosynthesis_with_k__Bacteria.p__Firmicutes.c__Clostridia.o__Clostridiales.f__Ruminococcaceae.g__Faecalibacterium.s__Faecalibacterium_prausnitzii	PWY-7211: superpathway of pyrimidine deoxyribonucleotides de novo biosynthesis	k__Bacteria.p__Firmicutes.c__Clostridia.o__Clostridiales.f__Ruminococcaceae.g__Faecalibacterium.s__Faecalibacterium_prausnitzii	-0.266922	1.13292e-19	1124	-0.0541972	0.252195	448	-0.293756	3.15838e-07	295	-0.0575255	0.287201	344	1.20762e-05	0.00048583	20	-0.0631119	3
THISYNARA-PWY: superpathway of thiamin diphosphate biosynthesis III (eukaryotes)_with_k__Bacteria.p__Bacteroidetes.c__Bacteroidia.o__Bacteroidales.f__Bacteroidaceae.g__Bacteroides.s__Bacteroides_vulgatus	THISYNARA-PWY: superpathway of thiamin diphosphate biosynthesis III (eukaryotes)	k__Bacteria.p__Bacteroidetes.c__Bacteroidia.o__Bacteroidales.f__Bacteroidaceae.g__Bacteroides.s__Bacteroides_vulgatus	-0.21863	1.17548e-11	947	0.0581078	0.232933	423	-0.0373432	0.535739	277	-0.15803	0.00387328	333	1.2103e-05	0.000484848	18	0.139483	1
PWY-6386: UDP-N-acetylmuramoyl-pentapeptide biosynthesis II (lysine-containing)_with_k__Bacteria.p__Bacteroidetes.c__Bacteroidia.o__Bacteroidales.f__Bacteroidales_noname.g__Bacteroidales_noname.s__Bacteroidales_bacterium_ph8	PWY-6386: UDP-N-acetylmuramoyl-pentapeptide biosynthesis II (lysine-containing)	k__Bacteria.p__Bacteroidetes.c__Bacteroidia.o__Bacteroidales.f__Bacteroidales_noname.g__Bacteroidales_noname.s__Bacteroidales_bacterium_ph8	-0.417253	0	803	-0.274985	1.09956e-07	364	-0.11657	0.0620706	257	-0.211702	0.00218459	208	1.21081e-05	0.000483871	9	0.240351	0
PWY-5103: L-isoleucine biosynthesis III_with_k__Bacteria.p__Proteobacteria.c__Gammaproteobacteria.o__Enterobacteriales.f__Enterobacteriaceae.g__Escherichia.s__Escherichia_coli	PWY-5103: L-isoleucine biosynthesis III	k__Bacteria.p__Proteobacteria.c__Gammaproteobacteria.o__Enterobacteriales.f__Enterobacteriaceae.g__Escherichia.s__Escherichia_coli	-0.230404	5.2839e-09	631	-0.102853	0.0953687	264	-0.396449	1.59329e-07	166	-0.451375	0	307	1.22167e-05	0.000482897	10	-0.105766	1
PWY-6121: 5-aminoimidazole ribonucleotide biosynthesis I_with_k__Bacteria.p__Firmicutes.c__Clostridia.o__Clostridiales.f__Eubacteriaceae.g__Eubacterium.s__Eubacterium_eligens	PWY-6121: 5-aminoimidazole ribonucleotide biosynthesis I	k__Bacteria.p__Firmicutes.c__Clostridia.o__Clostridiales.f__Eubacteriaceae.g__Eubacterium.s__Eubacterium_eligens	-0.319215	0	898	-0.0763154	0.136479	382	-0.0772064	0.219952	254	-0.134428	0.0435658	226	1.24772e-05	0.000481928	10	0.0484748	0
PWY-6122: 5-aminoimidazole ribonucleotide biosynthesis II_with_k__Bacteria.p__Bacteroidetes.c__Bacteroidia.o__Bacteroidales.f__Prevotellaceae.g__Prevotella.s__Prevotella_copri	PWY-6122: 5-aminoimidazole ribonucleotide biosynthesis II	k__Bacteria.p__Bacteroidetes.c__Bacteroidia.o__Bacteroidales.f__Prevotellaceae.g__Prevotella.s__Prevotella_copri	-0.328471	1.12707e-11	411	0.0520282	0.417241	245	-0.173334	0.0469638	132	-0.357517	0.00363884	65	1.24979e-05	0.000480962	13	0.0454545	0
PWY-6277: superpathway of 5-aminoimidazole ribonucleotide biosynthesis_with_k__Bacteria.p__Bacteroidetes.c__Bacteroidia.o__Bacteroidales.f__Prevotellaceae.g__Prevotella.s__Prevotella_copri	PWY-6277: superpathway of 5-aminoimidazole ribonucleotide biosynthesis	k__Bacteria.p__Bacteroidetes.c__Bacteroidia.o__Bacteroidales.f__Prevotellaceae.g__Prevotella.s__Prevotella_copri	-0.328471	1.12707e-11	411	0.0520282	0.417241	245	-0.173334	0.0469638	132	-0.357517	0.00363884	65	1.24979e-05	0.00048	14	0.0454545	0
PWY-6151: S-adenosyl-L-methionine cycle I_with_k__Bacteria.p__Bacteroidetes.c__Bacteroidia.o__Bacteroidales.f__Porphyromonadaceae.g__Parabacteroides.s__Parabacteroides_merdae	PWY-6151: S-adenosyl-L-methionine cycle I	k__Bacteria.p__Bacteroidetes.c__Bacteroidia.o__Bacteroidales.f__Porphyromonadaceae.g__Parabacteroides.s__Parabacteroides_merdae	-0.317206	7.31157e-20	786	-0.167327	0.00211301	336	0.0103601	0.870179	251	-0.118335	0.0805906	219	1.28269e-05	0.000479042	4	-0.106272	0
PEPTIDOGLYCANSYN-PWY: peptidoglycan biosynthesis I (meso-diaminopimelate containing)_with_k__Bacteria.p__Firmicutes.c__Clostridia.o__Clostridiales.f__Eubacteriaceae.g__Eubacterium.s__Eubacterium_hallii	PEPTIDOGLYCANSYN-PWY: peptidoglycan biosynthesis I (meso-diaminopimelate containing)	k__Bacteria.p__Firmicutes.c__Clostridia.o__Clostridiales.f__Eubacteriaceae.g__Eubacterium.s__Eubacterium_hallii	0.177733	2.40149e-09	1116	-0.0914977	0.0546024	442	0.09433	0.105875	295	0.18431	0.000448883	360	1.29835e-05	0.000498008	11	-0.0888031	0
ANAEROFRUCAT-PWY: homolactic fermentation_with_k__Bacteria.p__Firmicutes.c__Clostridia.o__Clostridiales.f__Ruminococcaceae.g__Ruminococcus.s__Ruminococcus_sp_5_1_39BFAA	ANAEROFRUCAT-PWY: homolactic fermentation	k__Bacteria.p__Firmicutes.c__Clostridia.o__Clostridiales.f__Ruminococcaceae.g__Ruminococcus.s__Ruminococcus_sp_5_1_39BFAA	-0.305817	4.67973e-25	1030	-0.144952	0.00273287	426	-0.182213	0.00278914	268	-0.00393103	0.947105	287	1.29952e-05	0.000497018	14	NA	0
PWY66-399: gluconeogenesis III_with_k__Bacteria.p__Bacteroidetes.c__Bacteroidia.o__Bacteroidales.f__Bacteroidaceae.g__Bacteroides.s__Bacteroides_vulgatus	PWY66-399: gluconeogenesis III	k__Bacteria.p__Bacteroidetes.c__Bacteroidia.o__Bacteroidales.f__Bacteroidaceae.g__Bacteroides.s__Bacteroides_vulgatus	0.191441	3.40529e-09	942	0.180695	0.000212525	417	0.0200444	0.740551	275	-0.106663	0.0602974	311	1.30911e-05	0.000496032	14	-0.141832	8
PWY-621: sucrose degradation III (sucrose invertase)_with_k__Bacteria.p__Bacteroidetes.c__Bacteroidia.o__Bacteroidales.f__Bacteroidaceae.g__Bacteroides.s__Bacteroides_caccae	PWY-621: sucrose degradation III (sucrose invertase)	k__Bacteria.p__Bacteroidetes.c__Bacteroidia.o__Bacteroidales.f__Bacteroidaceae.g__Bacteroides.s__Bacteroides_caccae	-0.354189	0	783	-0.199849	0.000176218	349	-0.0251836	0.711994	217	-0.136962	0.0525835	201	1.31901e-05	0.000514851	14	0.00774746	0
PWY-7228: superpathway of guanosine nucleotides de novo biosynthesis I_with_k__Bacteria.p__Firmicutes.c__Bacilli.o__Lactobacillales.f__Streptococcaceae.g__Streptococcus.s__Streptococcus_salivarius	PWY-7228: superpathway of guanosine nucleotides de novo biosynthesis I	k__Bacteria.p__Firmicutes.c__Bacilli.o__Lactobacillales.f__Streptococcaceae.g__Streptococcus.s__Streptococcus_salivarius	0.0472388	0.121117	1078	-0.0655429	0.173826	432	0.100194	0.0978881	274	0.252379	2.65397e-08	476	1.32663e-05	0.000513834	14	-0.164935	0
PWY-6387: UDP-N-acetylmuramoyl-pentapeptide biosynthesis I (meso-diaminopimelate containing)_with_k__Bacteria.p__Bacteroidetes.c__Bacteroidia.o__Bacteroidales.f__Porphyromonadaceae.g__Parabacteroides.s__Parabacteroides_distasonis	PWY-6387: UDP-N-acetylmuramoyl-pentapeptide biosynthesis I (meso-diaminopimelate containing)	k__Bacteria.p__Bacteroidetes.c__Bacteroidia.o__Bacteroidales.f__Porphyromonadaceae.g__Parabacteroides.s__Parabacteroides_distasonis	-0.332433	0	797	-0.159976	0.00317145	339	-0.00441938	0.944984	246	-0.173309	0.00557419	255	1.32865e-05	0.000512821	12	-0.0346723	0
PWY-5101: L-isoleucine biosynthesis II_with_k__Bacteria.p__Bacteroidetes.c__Bacteroidia.o__Bacteroidales.f__Bacteroidaceae.g__Bacteroides.s__Bacteroides_vulgatus	PWY-5101: L-isoleucine biosynthesis II	k__Bacteria.p__Bacteroidetes.c__Bacteroidia.o__Bacteroidales.f__Bacteroidaceae.g__Bacteroides.s__Bacteroides_vulgatus	-0.0491065	0.131004	947	0.155704	0.00133136	423	0.227445	0.000139585	277	-0.0390102	0.479174	331	1.33055e-05	0.000511811	13	0.146411	5
PWY0-781: aspartate superpathway_with_k__Bacteria.p__Firmicutes.c__Clostridia.o__Clostridiales.f__Lachnospiraceae.g__Blautia.s__Ruminococcus_gnavus	PWY0-781: aspartate superpathway	k__Bacteria.p__Firmicutes.c__Clostridia.o__Clostridiales.f__Lachnospiraceae.g__Blautia.s__Ruminococcus_gnavus	-0.0598542	0.213776	433	-0.0176234	0.801804	205	-0.0898189	0.314824	127	-0.366396	1.02179e-11	328	1.33722e-05	0.000510806	7	-0.0291435	8
PWY-6123: inosine-5'-phosphate biosynthesis I_with_k__Bacteria.p__Actinobacteria.c__Actinobacteria.o__Bifidobacteriales.f__Bifidobacteriaceae.g__Bifidobacterium.s__Bifidobacterium_longum	PWY-6123: inosine-5'-phosphate biosynthesis I	k__Bacteria.p__Actinobacteria.c__Actinobacteria.o__Bifidobacteriales.f__Bifidobacteriaceae.g__Bifidobacterium.s__Bifidobacterium_longum	0.292424	7.33221e-22	1036	0.405854	0	436	0.111846	0.0793735	247	0.133062	0.0089009	386	1.3454e-05	0.000529412	9	0.0649351	0
PWY-241: C4 photosynthetic carbon assimilation cycle, NADP-ME type_with_k__Bacteria.p__Bacteroidetes.c__Bacteroidia.o__Bacteroidales.f__Bacteroidaceae.g__Bacteroides.s__Bacteroides_caccae	PWY-241: C4 photosynthetic carbon assimilation cycle, NADP-ME type	k__Bacteria.p__Bacteroidetes.c__Bacteroidia.o__Bacteroidales.f__Bacteroidaceae.g__Bacteroides.s__Bacteroides_caccae	0.228759	2.6876e-10	749	-0.00318999	0.954435	323	-0.0710069	0.303187	212	-0.0272904	0.72681	166	1.35111e-05	0.000547945	13	0.3	42
PWY-6612: superpathway of tetrahydrofolate biosynthesis_with_k__Bacteria.p__Proteobacteria.c__Gammaproteobacteria.o__Enterobacteriales.f__Enterobacteriaceae.g__Escherichia.s__Escherichia_coli	PWY-6612: superpathway of tetrahydrofolate biosynthesis	k__Bacteria.p__Proteobacteria.c__Gammaproteobacteria.o__Enterobacteriales.f__Enterobacteriaceae.g__Escherichia.s__Escherichia_coli	0.0608678	0.129395	622	0.0704022	0.25506	263	0.356627	3.01862e-06	165	0.330335	8.00038e-09	294	1.35867e-05	0.000546875	13	0.721201	7
PYRIDOXSYN-PWY: pyridoxal 5'-phosphate biosynthesis I_with_k__Bacteria.p__Firmicutes.c__Clostridia.o__Clostridiales.f__Lachnospiraceae.g__Blautia.s__Ruminococcus_torques	PYRIDOXSYN-PWY: pyridoxal 5'-phosphate biosynthesis I	k__Bacteria.p__Firmicutes.c__Clostridia.o__Clostridiales.f__Lachnospiraceae.g__Blautia.s__Ruminococcus_torques	-0.116229	0.000117873	1094	-0.00634055	0.893377	449	0.076013	0.190568	298	0.143221	0.00216535	457	1.36108e-05	0.000545809	18	-0.0489772	1
HISTSYN-PWY: L-histidine biosynthesis_with_k__Bacteria.p__Bacteroidetes.c__Bacteroidia.o__Bacteroidales.f__Bacteroidales_noname.g__Bacteroidales_noname.s__Bacteroidales_bacterium_ph8	HISTSYN-PWY: L-histidine biosynthesis	k__Bacteria.p__Bacteroidetes.c__Bacteroidia.o__Bacteroidales.f__Bacteroidales_noname.g__Bacteroidales_noname.s__Bacteroidales_bacterium_ph8	-0.257205	1.64864e-13	803	-0.165754	0.00152568	364	0.0922916	0.140009	257	-0.106578	0.125408	208	1.37596e-05	0.000564202	13	-0.229825	0
PWY-7221: guanosine ribonucleotides de novo biosynthesis_with_k__Bacteria.p__Firmicutes.c__Clostridia.o__Clostridiales.f__Ruminococcaceae.g__Ruminococcus.s__Ruminococcus_sp_5_1_39BFAA	PWY-7221: guanosine ribonucleotides de novo biosynthesis	k__Bacteria.p__Firmicutes.c__Clostridia.o__Clostridiales.f__Ruminococcaceae.g__Ruminococcus.s__Ruminococcus_sp_5_1_39BFAA	0.164925	1.03506e-07	1032	-0.108273	0.0254763	426	0.122294	0.0455304	268	0.185613	0.00161267	287	1.37997e-05	0.000563107	12	NA	0
PWY66-409: superpathway of purine nucleotide salvage_with_k__Bacteria.p__Firmicutes.c__Clostridia.o__Clostridiales.f__Lachnospiraceae.g__Blautia.s__Ruminococcus_obeum	PWY66-409: superpathway of purine nucleotide salvage	k__Bacteria.p__Firmicutes.c__Clostridia.o__Clostridiales.f__Lachnospiraceae.g__Blautia.s__Ruminococcus_obeum	0.0940154	0.00157825	1128	0.139973	0.00297785	449	-0.0244605	0.674436	297	-0.1574	0.00136599	412	1.39247e-05	0.000562016	11	0.0311084	14
PWY-2942: L-lysine biosynthesis III_with_k__Bacteria.p__Firmicutes.c__Bacilli.o__Lactobacillales.f__Streptococcaceae.g__Streptococcus.s__Streptococcus_parasanguinis	PWY-2942: L-lysine biosynthesis III	k__Bacteria.p__Firmicutes.c__Bacilli.o__Lactobacillales.f__Streptococcaceae.g__Streptococcus.s__Streptococcus_parasanguinis	-0.0155053	0.634524	942	-0.0934083	0.0715737	373	-0.0352406	0.582791	245	-0.293066	6.38141e-10	432	1.42583e-05	0.000580271	12	-0.0833333	0
UNMAPPED_with_k__Bacteria.p__Firmicutes.c__Clostridia.o__Clostridiales.f__Eubacteriaceae.g__Eubacterium.s__Eubacterium_eligens	UNMAPPED	k__Bacteria.p__Firmicutes.c__Clostridia.o__Clostridiales.f__Eubacteriaceae.g__Eubacterium.s__Eubacterium_eligens	0.272372	1.26966e-16	898	0.139413	0.00638571	382	-0.0374419	0.552271	254	0.0477252	0.475002	226	1.43357e-05	0.000579151	11	-0.261099	0
PWY-6737: starch degradation V_with_k__Bacteria.p__Firmicutes.c__Bacilli.o__Lactobacillales.f__Streptococcaceae.g__Streptococcus.s__Streptococcus_salivarius	PWY-6737: starch degradation V	k__Bacteria.p__Firmicutes.c__Bacilli.o__Lactobacillales.f__Streptococcaceae.g__Streptococcus.s__Streptococcus_salivarius	0.0634814	0.0370897	1079	0.0206316	0.668804	432	-0.0587025	0.332782	274	-0.204168	7.44983e-06	476	1.43444e-05	0.000578035	14	-0.349351	0
GLUCONEO-PWY: gluconeogenesis I_with_k__Bacteria.p__Bacteroidetes.c__Bacteroidia.o__Bacteroidales.f__Bacteroidaceae.g__Bacteroides.s__Bacteroides_uniformis	GLUCONEO-PWY: gluconeogenesis I	k__Bacteria.p__Bacteroidetes.c__Bacteroidia.o__Bacteroidales.f__Bacteroidaceae.g__Bacteroides.s__Bacteroides_uniformis	0.183325	2.32935e-09	1050	0.0887328	0.0654077	432	-0.0803046	0.174019	288	-0.0603098	0.276699	327	1.44229e-05	0.000576923	6	0.214071	22
PWY-5121: superpathway of geranylgeranyl diphosphate biosynthesis II (via MEP)_with_k__Archaea.p__Euryarchaeota.c__Methanobacteria.o__Methanobacteriales.f__Methanobacteriaceae.g__Methanobrevibacter.s__Methanobrevibacter_smithii	PWY-5121: superpathway of geranylgeranyl diphosphate biosynthesis II (via MEP)	k__Archaea.p__Euryarchaeota.c__Methanobacteria.o__Methanobacteriales.f__Methanobacteriaceae.g__Methanobrevibacter.s__Methanobrevibacter_smithii	0.73521	0	584	0.653362	0	159	0.459101	1.20716e-09	162	0.681622	0	69	1.46646e-05	0.000575816	15	NA	0
PWY-6527: stachyose degradation_with_k__Bacteria.p__Bacteroidetes.c__Bacteroidia.o__Bacteroidales.f__Bacteroidaceae.g__Bacteroides.s__Bacteroides_vulgatus	PWY-6527: stachyose degradation	k__Bacteria.p__Bacteroidetes.c__Bacteroidia.o__Bacteroidales.f__Bacteroidaceae.g__Bacteroides.s__Bacteroides_vulgatus	-0.0705039	0.0300644	947	0.198655	4.01508e-05	423	0.133451	0.0264176	277	0.00360822	0.947673	333	1.47905e-05	0.000574713	19	-0.0689582	0
NONMEVIPP-PWY: methylerythritol phosphate pathway I_with_k__Bacteria.p__Firmicutes.c__Clostridia.o__Clostridiales.f__Ruminococcaceae.g__Ruminococcus.s__Ruminococcus_sp_5_1_39BFAA	NONMEVIPP-PWY: methylerythritol phosphate pathway I	k__Bacteria.p__Firmicutes.c__Clostridia.o__Clostridiales.f__Ruminococcaceae.g__Ruminococcus.s__Ruminococcus_sp_5_1_39BFAA	0.20218	6.15692e-11	1032	-0.0815227	0.0928602	426	0.141768	0.0203159	268	0.160887	0.00635397	287	1.48123e-05	0.000573614	15	NA	0
FASYN-INITIAL-PWY: superpathway of fatty acid biosynthesis initiation (E. coli)_with_k__Bacteria.p__Proteobacteria.c__Gammaproteobacteria.o__Enterobacteriales.f__Enterobacteriaceae.g__Escherichia.s__Escherichia_coli	FASYN-INITIAL-PWY: superpathway of fatty acid biosynthesis initiation (E. coli)	k__Bacteria.p__Proteobacteria.c__Gammaproteobacteria.o__Enterobacteriales.f__Enterobacteriaceae.g__Escherichia.s__Escherichia_coli	0.482434	0	507	0.351874	4.50061e-08	232	0.547591	0	145	0.662447	0	282	1.5188e-05	0.000572519	17	0.338719	4
PWY-6385: peptidoglycan biosynthesis III (mycobacteria)_with_k__Bacteria.p__Bacteroidetes.c__Bacteroidia.o__Bacteroidales.f__Bacteroidaceae.g__Bacteroides.s__Bacteroides_vulgatus	PWY-6385: peptidoglycan biosynthesis III (mycobacteria)	k__Bacteria.p__Bacteroidetes.c__Bacteroidia.o__Bacteroidales.f__Bacteroidaceae.g__Bacteroides.s__Bacteroides_vulgatus	0.0519143	0.110357	947	0.298771	4.39932e-10	423	0.219028	0.000247155	277	0.261115	1.48287e-06	333	1.52133e-05	0.000571429	22	0.288049	0
PWY-7286: 7-(3-amino-3-carboxypropyl)-wyosine biosynthesis_with_k__Archaea.p__Euryarchaeota.c__Methanobacteria.o__Methanobacteriales.f__Methanobacteriaceae.g__Methanobrevibacter.s__Methanobrevibacter_smithii	PWY-7286: 7-(3-amino-3-carboxypropyl)-wyosine biosynthesis	k__Archaea.p__Euryarchaeota.c__Methanobacteria.o__Methanobacteriales.f__Methanobacteriaceae.g__Methanobrevibacter.s__Methanobrevibacter_smithii	0.950423	0	521	0.935261	0	143	0.900523	0	140	0.867657	0	65	1.52958e-05	0.000570342	17	NA	NA
PWY0-845: superpathway of pyridoxal 5'-phosphate biosynthesis and salvage_with_k__Bacteria.p__Firmicutes.c__Clostridia.o__Clostridiales.f__Lachnospiraceae.g__Blautia.s__Ruminococcus_torques	PWY0-845: superpathway of pyridoxal 5'-phosphate biosynthesis and salvage	k__Bacteria.p__Firmicutes.c__Clostridia.o__Clostridiales.f__Lachnospiraceae.g__Blautia.s__Ruminococcus_torques	-0.109127	0.000321239	1084	-0.00257583	0.956577	449	0.0827006	0.154346	298	0.152925	0.00132417	439	1.53e-05	0.00056926	16	0.0303608	2
PWY-6386: UDP-N-acetylmuramoyl-pentapeptide biosynthesis II (lysine-containing)_with_k__Bacteria.p__Bacteroidetes.c__Bacteroidia.o__Bacteroidales.f__Rikenellaceae.g__Alistipes.s__Alistipes_onderdonkii	PWY-6386: UDP-N-acetylmuramoyl-pentapeptide biosynthesis II (lysine-containing)	k__Bacteria.p__Bacteroidetes.c__Bacteroidia.o__Bacteroidales.f__Rikenellaceae.g__Alistipes.s__Alistipes_onderdonkii	-0.280116	1.06311e-15	796	-0.150508	0.00355709	374	-0.0404604	0.538592	233	0.0382507	0.55932	235	1.53847e-05	0.000587121	19	0.0985963	0
PWY-1042: glycolysis IV (plant cytosol)_with_k__Bacteria.p__Proteobacteria.c__Gammaproteobacteria.o__Enterobacteriales.f__Enterobacteriaceae.g__Escherichia.s__Escherichia_coli	PWY-1042: glycolysis IV (plant cytosol)	k__Bacteria.p__Proteobacteria.c__Gammaproteobacteria.o__Enterobacteriales.f__Enterobacteriaceae.g__Escherichia.s__Escherichia_coli	-0.223591	1.49768e-08	631	-0.0468952	0.447748	264	-0.40471	8.38044e-08	166	-0.397094	6.34884e-13	307	1.55391e-05	0.000586011	12	-0.515379	0
PWY-7357: thiamin formation from pyrithiamine and oxythiamine (yeast)_with_k__Bacteria.p__Firmicutes.c__Bacilli.o__Lactobacillales.f__Streptococcaceae.g__Streptococcus.s__Streptococcus_salivarius	PWY-7357: thiamin formation from pyrithiamine and oxythiamine (yeast)	k__Bacteria.p__Firmicutes.c__Bacilli.o__Lactobacillales.f__Streptococcaceae.g__Streptococcus.s__Streptococcus_salivarius	0.0504335	0.0977617	1079	0.0625786	0.194146	432	-0.0420581	0.487877	274	-0.204877	6.91654e-06	476	1.56458e-05	0.000584906	16	-0.309774	1
PWY-7269: NAD/NADP-NADH/NADPH mitochondrial interconversion (yeast)_with_k__Bacteria.p__Actinobacteria.c__Actinobacteria.o__Bifidobacteriales.f__Bifidobacteriaceae.g__Bifidobacterium.s__Bifidobacterium_adolescentis	PWY-7269: NAD/NADP-NADH/NADPH mitochondrial interconversion (yeast)	k__Bacteria.p__Actinobacteria.c__Actinobacteria.o__Bifidobacteriales.f__Bifidobacteriaceae.g__Bifidobacterium.s__Bifidobacterium_adolescentis	-0.016847	0.761743	326	0.126187	0.12253	151	-0.0877113	0.432525	82	-0.450496	1.17504e-06	109	1.57655e-05	0.000583804	13	0.7	12
PWY-1269: CMP-3-deoxy-D-manno-octulosonate biosynthesis I_with_k__Bacteria.p__Firmicutes.c__Clostridia.o__Clostridiales.f__Ruminococcaceae.g__Ruminococcus.s__Ruminococcus_sp_5_1_39BFAA	PWY-1269: CMP-3-deoxy-D-manno-octulosonate biosynthesis I	k__Bacteria.p__Firmicutes.c__Clostridia.o__Clostridiales.f__Ruminococcaceae.g__Ruminococcus.s__Ruminococcus_sp_5_1_39BFAA	-0.201024	1.87647e-10	991	-0.106033	0.0288821	425	0.0263671	0.667216	268	0.0922746	0.124766	278	1.61462e-05	0.000582707	17	NA	0
CENTFERM-PWY: pyruvate fermentation to butanoate_with_k__Bacteria.p__Proteobacteria.c__Gammaproteobacteria.o__Enterobacteriales.f__Enterobacteriaceae.g__Escherichia.s__Escherichia_coli	CENTFERM-PWY: pyruvate fermentation to butanoate	k__Bacteria.p__Proteobacteria.c__Gammaproteobacteria.o__Enterobacteriales.f__Enterobacteriaceae.g__Escherichia.s__Escherichia_coli	-0.00319088	0.940791	544	0.0694595	0.283617	240	-0.00654392	0.936166	152	-0.396535	6.36079e-07	150	1.62253e-05	0.000581614	15	-0.573427	35
TRPSYN-PWY: L-tryptophan biosynthesis_with_k__Bacteria.p__Firmicutes.c__Negativicutes.o__Selenomonadales.f__Veillonellaceae.g__Veillonella.s__Veillonella_parvula	TRPSYN-PWY: L-tryptophan biosynthesis	k__Bacteria.p__Firmicutes.c__Negativicutes.o__Selenomonadales.f__Veillonellaceae.g__Veillonella.s__Veillonella_parvula	-0.00936644	0.872654	295	-0.100881	0.162599	193	0.0461902	0.636115	107	-0.396436	3.84935e-09	209	1.62765e-05	0.000580524	13	0.114639	2
PWY-6121: 5-aminoimidazole ribonucleotide biosynthesis I_with_k__Bacteria.p__Bacteroidetes.c__Bacteroidia.o__Bacteroidales.f__Rikenellaceae.g__Alistipes.s__Alistipes_onderdonkii	PWY-6121: 5-aminoimidazole ribonucleotide biosynthesis I	k__Bacteria.p__Bacteroidetes.c__Bacteroidia.o__Bacteroidales.f__Rikenellaceae.g__Alistipes.s__Alistipes_onderdonkii	-0.237107	1.43332e-11	796	-0.0728939	0.159403	374	0.014826	0.821769	233	0.0673028	0.303996	235	1.63502e-05	0.000579439	17	0.171791	0
PWY-6387: UDP-N-acetylmuramoyl-pentapeptide biosynthesis I (meso-diaminopimelate containing)_with_k__Bacteria.p__Bacteroidetes.c__Bacteroidia.o__Bacteroidales.f__Bacteroidales_noname.g__Bacteroidales_noname.s__Bacteroidales_bacterium_ph8	PWY-6387: UDP-N-acetylmuramoyl-pentapeptide biosynthesis I (meso-diaminopimelate containing)	k__Bacteria.p__Bacteroidetes.c__Bacteroidia.o__Bacteroidales.f__Bacteroidales_noname.g__Bacteroidales_noname.s__Bacteroidales_bacterium_ph8	-0.413991	0	803	-0.279888	6.40326e-08	364	-0.11615	0.0630238	257	-0.207538	0.00267677	208	1.64719e-05	0.000578358	17	0.229825	0
GLUTORN-PWY: L-ornithine biosynthesis_with_k__Bacteria.p__Bacteroidetes.c__Bacteroidia.o__Bacteroidales.f__Bacteroidaceae.g__Bacteroides.s__Bacteroides_vulgatus	GLUTORN-PWY: L-ornithine biosynthesis	k__Bacteria.p__Bacteroidetes.c__Bacteroidia.o__Bacteroidales.f__Bacteroidaceae.g__Bacteroides.s__Bacteroides_vulgatus	-0.220994	6.98403e-12	947	0.0465285	0.33962	423	-0.225869	0.000155589	277	-0.0784777	0.152963	333	1.6787e-05	0.000595903	13	-0.251838	3
ANAGLYCOLYSIS-PWY: glycolysis III (from glucose)_with_k__Bacteria.p__Firmicutes.c__Clostridia.o__Clostridiales.f__Lachnospiraceae.g__Blautia.s__Ruminococcus_gnavus	ANAGLYCOLYSIS-PWY: glycolysis III (from glucose)	k__Bacteria.p__Firmicutes.c__Clostridia.o__Clostridiales.f__Lachnospiraceae.g__Blautia.s__Ruminococcus_gnavus	0.00862258	0.857302	437	0.234464	0.000737258	205	-0.165208	0.0634991	127	-0.175401	0.00122253	338	1.68891e-05	0.000594796	18	0.15308	0
ILEUSYN-PWY: L-isoleucine biosynthesis I (from threonine)_with_k__Bacteria.p__Bacteroidetes.c__Bacteroidia.o__Bacteroidales.f__Rikenellaceae.g__Alistipes.s__Alistipes_putredinis	ILEUSYN-PWY: L-isoleucine biosynthesis I (from threonine)	k__Bacteria.p__Bacteroidetes.c__Bacteroidia.o__Bacteroidales.f__Rikenellaceae.g__Alistipes.s__Alistipes_putredinis	-0.3503	0	914	-0.181522	0.000304322	393	-0.0359301	0.576223	244	-0.300997	6.08964e-06	220	1.68977e-05	0.000593692	11	-0.0645815	0
VALSYN-PWY: L-valine biosynthesis_with_k__Bacteria.p__Bacteroidetes.c__Bacteroidia.o__Bacteroidales.f__Rikenellaceae.g__Alistipes.s__Alistipes_putredinis	VALSYN-PWY: L-valine biosynthesis	k__Bacteria.p__Bacteroidetes.c__Bacteroidia.o__Bacteroidales.f__Rikenellaceae.g__Alistipes.s__Alistipes_putredinis	-0.3503	0	914	-0.181522	0.000304322	393	-0.0359301	0.576223	244	-0.300997	6.08964e-06	220	1.68977e-05	0.000592593	11	0.00170164	0
PWY-7388: octanoyl-[acyl-carrier protein] biosynthesis (mitochondria, yeast)_with_k__Bacteria.p__Proteobacteria.c__Gammaproteobacteria.o__Enterobacteriales.f__Enterobacteriaceae.g__Escherichia.s__Escherichia_coli	PWY-7388: octanoyl-[acyl-carrier protein] biosynthesis (mitochondria, yeast)	k__Bacteria.p__Proteobacteria.c__Gammaproteobacteria.o__Enterobacteriales.f__Enterobacteriaceae.g__Escherichia.s__Escherichia_coli	0.481773	0	506	0.351845	4.51262e-08	232	0.547843	0	145	0.661167	0	282	1.70621e-05	0.000628466	14	0.413662	5
PWY66-400: glycolysis VI (metazoan)_with_k__Bacteria.p__Firmicutes.c__Bacilli.o__Lactobacillales.f__Streptococcaceae.g__Streptococcus.s__Streptococcus_parasanguinis	PWY66-400: glycolysis VI (metazoan)	k__Bacteria.p__Firmicutes.c__Bacilli.o__Lactobacillales.f__Streptococcaceae.g__Streptococcus.s__Streptococcus_parasanguinis	0.284924	7.27465e-19	938	0.179465	0.000505922	373	0.249296	8.40742e-05	245	0.472515	0	431	1.72969e-05	0.000645756	11	-0.264706	0
PWY-6386: UDP-N-acetylmuramoyl-pentapeptide biosynthesis II (lysine-containing)_with_k__Bacteria.p__Firmicutes.c__Clostridia.o__Clostridiales.f__Ruminococcaceae.g__Ruminococcus.s__Ruminococcus_sp_5_1_39BFAA	PWY-6386: UDP-N-acetylmuramoyl-pentapeptide biosynthesis II (lysine-containing)	k__Bacteria.p__Firmicutes.c__Clostridia.o__Clostridiales.f__Ruminococcaceae.g__Ruminococcus.s__Ruminococcus_sp_5_1_39BFAA	0.300974	2.59423e-23	1032	0.032762	0.499908	426	0.222481	0.000249642	268	0.301103	2.28842e-07	287	1.73141e-05	0.000644567	20	NA	0
PWY-6386: UDP-N-acetylmuramoyl-pentapeptide biosynthesis II (lysine-containing)_with_k__Bacteria.p__Bacteroidetes.c__Bacteroidia.o__Bacteroidales.f__Porphyromonadaceae.g__Barnesiella.s__Barnesiella_intestinihominis	PWY-6386: UDP-N-acetylmuramoyl-pentapeptide biosynthesis II (lysine-containing)	k__Bacteria.p__Bacteroidetes.c__Bacteroidia.o__Bacteroidales.f__Porphyromonadaceae.g__Barnesiella.s__Barnesiella_intestinihominis	-0.393949	0	896	-0.222394	9.77199e-06	390	-0.103523	0.0983737	256	-0.234999	0.000256407	239	1.74888e-05	0.000643382	15	0.514035	0
HOMOSER-METSYN-PWY: L-methionine biosynthesis I_with_k__Bacteria.p__Firmicutes.c__Erysipelotrichia.o__Erysipelotrichales.f__Erysipelotrichaceae.g__Erysipelotrichaceae_noname.s__Erysipelotrichaceae_bacterium_21_3	HOMOSER-METSYN-PWY: L-methionine biosynthesis I	k__Bacteria.p__Firmicutes.c__Erysipelotrichia.o__Erysipelotrichales.f__Erysipelotrichaceae.g__Erysipelotrichaceae_noname.s__Erysipelotrichaceae_bacterium_21_3	-0.111974	0.044706	322	-0.102145	0.227807	141	0.0488538	0.64691	90	-0.434334	1.21677e-11	225	1.74937e-05	0.000642202	11	NA	NA
PWY-5030: L-histidine degradation III_with_k__Bacteria.p__Bacteroidetes.c__Bacteroidia.o__Bacteroidales.f__Prevotellaceae.g__Prevotella.s__Prevotella_copri	PWY-5030: L-histidine degradation III	k__Bacteria.p__Bacteroidetes.c__Bacteroidia.o__Bacteroidales.f__Prevotellaceae.g__Prevotella.s__Prevotella_copri	0.275016	2.10829e-08	405	-0.0329199	0.607866	245	0.104428	0.233079	132	-0.250096	0.0483098	63	1.76638e-05	0.000641026	9	0.0833333	2
PWY-5897: superpathway of menaquinol-11 biosynthesis_with_k__Bacteria.p__Actinobacteria.c__Actinobacteria.o__Actinomycetales.f__Actinomycetaceae.g__Actinomyces.s__Actinomyces_graevenitzii	PWY-5897: superpathway of menaquinol-11 biosynthesis	k__Bacteria.p__Actinobacteria.c__Actinobacteria.o__Actinomycetales.f__Actinomycetaceae.g__Actinomyces.s__Actinomyces_graevenitzii	-0.0354335	0.638362	178	-0.00283607	0.986121	42	0.498109	0.00562003	30	0.468761	2.98485e-07	111	1.77396e-05	0.000658135	17	NA	NA
PWY-5898: superpathway of menaquinol-12 biosynthesis_with_k__Bacteria.p__Actinobacteria.c__Actinobacteria.o__Actinomycetales.f__Actinomycetaceae.g__Actinomyces.s__Actinomyces_graevenitzii	PWY-5898: superpathway of menaquinol-12 biosynthesis	k__Bacteria.p__Actinobacteria.c__Actinobacteria.o__Actinomycetales.f__Actinomycetaceae.g__Actinomyces.s__Actinomyces_graevenitzii	-0.0354335	0.638362	178	-0.00283607	0.986121	42	0.498109	0.00562003	30	0.468761	2.98485e-07	111	1.77396e-05	0.000656934	9	NA	NA
PWY-5899: superpathway of menaquinol-13 biosynthesis_with_k__Bacteria.p__Actinobacteria.c__Actinobacteria.o__Actinomycetales.f__Actinomycetaceae.g__Actinomyces.s__Actinomyces_graevenitzii	PWY-5899: superpathway of menaquinol-13 biosynthesis	k__Bacteria.p__Actinobacteria.c__Actinobacteria.o__Actinomycetales.f__Actinomycetaceae.g__Actinomyces.s__Actinomyces_graevenitzii	-0.0354335	0.638362	178	-0.00283607	0.986121	42	0.498109	0.00562003	30	0.468761	2.98485e-07	111	1.77396e-05	0.000655738	12	NA	NA
PWY0-166: superpathway of pyrimidine deoxyribonucleotides de novo biosynthesis (E. coli)_with_k__Bacteria.p__Firmicutes.c__Bacilli.o__Lactobacillales.f__Streptococcaceae.g__Streptococcus.s__Streptococcus_parasanguinis	PWY0-166: superpathway of pyrimidine deoxyribonucleotides de novo biosynthesis (E. coli)	k__Bacteria.p__Firmicutes.c__Bacilli.o__Lactobacillales.f__Streptococcaceae.g__Streptococcus.s__Streptococcus_parasanguinis	0.0309766	0.342457	941	-0.029754	0.566585	373	0.171535	0.00718056	245	0.266832	2.0201e-08	432	1.79429e-05	0.000654545	12	0.0318627	0
PWY-6609: adenine and adenosine salvage III_with_k__Bacteria.p__Bacteroidetes.c__Bacteroidia.o__Bacteroidales.f__Porphyromonadaceae.g__Parabacteroides.s__Parabacteroides_merdae	PWY-6609: adenine and adenosine salvage III	k__Bacteria.p__Bacteroidetes.c__Bacteroidia.o__Bacteroidales.f__Porphyromonadaceae.g__Parabacteroides.s__Parabacteroides_merdae	-0.264439	6.04096e-14	786	-0.0307387	0.574285	336	0.0146044	0.817786	251	-0.255868	0.000135345	219	1.81491e-05	0.000653358	12	-0.0557491	0
PWY-5464: superpathway of cytosolic glycolysis (plants), pyruvate dehydrogenase and TCA cycle_with_k__Bacteria.p__Actinobacteria.c__Actinobacteria.o__Bifidobacteriales.f__Bifidobacteriaceae.g__Bifidobacterium.s__Bifidobacterium_adolescentis	PWY-5464: superpathway of cytosolic glycolysis (plants), pyruvate dehydrogenase and TCA cycle	k__Bacteria.p__Actinobacteria.c__Actinobacteria.o__Bifidobacteriales.f__Bifidobacteriaceae.g__Bifidobacterium.s__Bifidobacterium_adolescentis	0.00626971	0.892931	463	-0.0258541	0.698213	227	-0.0608431	0.514083	117	-0.418944	7.06061e-08	156	1.82001e-05	0.00067029	7	NA	NA
GALACTUROCAT-PWY: D-galacturonate degradation I_with_k__Bacteria.p__Actinobacteria.c__Actinobacteria.o__Actinomycetales.f__Micrococcaceae.g__Rothia.s__Rothia_dentocariosa	GALACTUROCAT-PWY: D-galacturonate degradation I	k__Bacteria.p__Actinobacteria.c__Actinobacteria.o__Actinomycetales.f__Micrococcaceae.g__Rothia.s__Rothia_dentocariosa	0.0919017	0.330301	114	0.238095	0.582143	8	-0.202574	0.235126	36	-0.526122	3.69552e-08	99	1.83313e-05	0.000669078	11	NA	NA
PANTO-PWY: phosphopantothenate biosynthesis I_with_k__Bacteria.p__Firmicutes.c__Bacilli.o__Lactobacillales.f__Streptococcaceae.g__Streptococcus.s__Streptococcus_mitis_oralis_pneumoniae	PANTO-PWY: phosphopantothenate biosynthesis I	k__Bacteria.p__Firmicutes.c__Bacilli.o__Lactobacillales.f__Streptococcaceae.g__Streptococcus.s__Streptococcus_mitis_oralis_pneumoniae	-0.0179206	0.819653	164	-0.164893	0.237299	53	-0.315574	0.0373871	44	-0.537092	1.25743e-11	129	1.85735e-05	0.000685921	9	NA	NA
SALVADEHYPOX-PWY: adenosine nucleotides degradation II_with_k__Bacteria.p__Bacteroidetes.c__Bacteroidia.o__Bacteroidales.f__Bacteroidaceae.g__Bacteroides.s__Bacteroides_vulgatus	SALVADEHYPOX-PWY: adenosine nucleotides degradation II	k__Bacteria.p__Bacteroidetes.c__Bacteroidia.o__Bacteroidales.f__Bacteroidaceae.g__Bacteroides.s__Bacteroides_vulgatus	-0.186132	8.41891e-09	947	0.101115	0.0376725	423	-0.113294	0.0597147	277	-0.123683	0.0240512	333	1.87032e-05	0.000684685	14	-0.0722488	5
PWY-7111: pyruvate fermentation to isobutanol (engineered)_with_k__Bacteria.p__Bacteroidetes.c__Bacteroidia.o__Bacteroidales.f__Bacteroidaceae.g__Bacteroides.s__Bacteroides_uniformis	PWY-7111: pyruvate fermentation to isobutanol (engineered)	k__Bacteria.p__Bacteroidetes.c__Bacteroidia.o__Bacteroidales.f__Bacteroidaceae.g__Bacteroides.s__Bacteroides_uniformis	-0.282529	7.81805e-21	1061	-0.161509	0.000701977	438	0.0315527	0.592349	290	-0.214317	5.93027e-05	347	1.89634e-05	0.000683453	10	-0.220569	0
PWY-6590: superpathway of Clostridium acetobutylicum acidogenic fermentation_with_k__Bacteria.p__Proteobacteria.c__Gammaproteobacteria.o__Enterobacteriales.f__Enterobacteriaceae.g__Escherichia.s__Escherichia_coli	PWY-6590: superpathway of Clostridium acetobutylicum acidogenic fermentation	k__Bacteria.p__Proteobacteria.c__Gammaproteobacteria.o__Enterobacteriales.f__Enterobacteriaceae.g__Escherichia.s__Escherichia_coli	-0.0048634	0.909865	544	0.0678198	0.295158	240	-0.010296	0.899714	152	-0.395593	6.79039e-07	150	1.89998e-05	0.000682226	10	-0.573427	35
PEPTIDOGLYCANSYN-PWY: peptidoglycan biosynthesis I (meso-diaminopimelate containing)_with_k__Bacteria.p__Bacteroidetes.c__Bacteroidia.o__Bacteroidales.f__Porphyromonadaceae.g__Barnesiella.s__Barnesiella_intestinihominis	PEPTIDOGLYCANSYN-PWY: peptidoglycan biosynthesis I (meso-diaminopimelate containing)	k__Bacteria.p__Bacteroidetes.c__Bacteroidia.o__Bacteroidales.f__Porphyromonadaceae.g__Barnesiella.s__Barnesiella_intestinihominis	-0.392403	0	896	-0.228643	5.39039e-06	390	-0.11251	0.0723443	256	-0.200324	0.00188979	239	1.93644e-05	0.000698925	8	0.536842	0
PWY-5097: L-lysine biosynthesis VI_with_k__Bacteria.p__Firmicutes.c__Clostridia.o__Clostridiales.f__Lachnospiraceae.g__Dorea.s__Dorea_formicigenerans	PWY-5097: L-lysine biosynthesis VI	k__Bacteria.p__Firmicutes.c__Clostridia.o__Clostridiales.f__Lachnospiraceae.g__Dorea.s__Dorea_formicigenerans	0.143161	1.89473e-06	1101	-0.134579	0.00486022	437	0.0858877	0.147316	286	0.0853667	0.123951	326	1.9665e-05	0.000715564	12	-0.22241	0
NONMEVIPP-PWY: methylerythritol phosphate pathway I_with_k__Bacteria.p__Firmicutes.c__Negativicutes.o__Selenomonadales.f__Veillonellaceae.g__Veillonella.s__Veillonella_dispar	NONMEVIPP-PWY: methylerythritol phosphate pathway I	k__Bacteria.p__Firmicutes.c__Negativicutes.o__Selenomonadales.f__Veillonellaceae.g__Veillonella.s__Veillonella_dispar	-0.285603	0.00390804	101	-0.11304	0.336831	74	-0.38518	0.0251793	34	-0.673563	0	107	1.96674e-05	0.000714286	9	-0.376471	0
ILEUSYN-PWY: L-isoleucine biosynthesis I (from threonine)_with_k__Bacteria.p__Bacteroidetes.c__Bacteroidia.o__Bacteroidales.f__Bacteroidaceae.g__Bacteroides.s__Bacteroides_uniformis	ILEUSYN-PWY: L-isoleucine biosynthesis I (from threonine)	k__Bacteria.p__Bacteroidetes.c__Bacteroidia.o__Bacteroidales.f__Bacteroidaceae.g__Bacteroides.s__Bacteroides_uniformis	-0.280867	1.37216e-20	1061	-0.158744	0.000867801	438	0.0326558	0.579468	290	-0.199924	0.000182945	347	1.97482e-05	0.000713012	7	-0.327441	0
VALSYN-PWY: L-valine biosynthesis_with_k__Bacteria.p__Bacteroidetes.c__Bacteroidia.o__Bacteroidales.f__Bacteroidaceae.g__Bacteroides.s__Bacteroides_uniformis	VALSYN-PWY: L-valine biosynthesis	k__Bacteria.p__Bacteroidetes.c__Bacteroidia.o__Bacteroidales.f__Bacteroidaceae.g__Bacteroides.s__Bacteroides_uniformis	-0.280867	1.37216e-20	1061	-0.158744	0.000867801	438	0.0326558	0.579468	290	-0.199924	0.000182945	347	1.97482e-05	0.000711744	9	-0.275717	0
PWY-6507: 4-deoxy-L-threo-hex-4-enopyranuronate degradation_with_k__Bacteria.p__Actinobacteria.c__Actinobacteria.o__Actinomycetales.f__Micrococcaceae.g__Rothia.s__Rothia_dentocariosa	PWY-6507: 4-deoxy-L-threo-hex-4-enopyranuronate degradation	k__Bacteria.p__Actinobacteria.c__Actinobacteria.o__Actinomycetales.f__Micrococcaceae.g__Rothia.s__Rothia_dentocariosa	0.105567	0.263207	114	0.238095	0.582143	8	-0.258945	0.127118	36	-0.51368	8.55349e-08	99	1.97879e-05	0.00071048	13	NA	NA
PWY-7663: gondoate biosynthesis (anaerobic)_with_k__Bacteria.p__Verrucomicrobia.c__Verrucomicrobiae.o__Verrucomicrobiales.f__Verrucomicrobiaceae.g__Akkermansia.s__Akkermansia_muciniphila	PWY-7663: gondoate biosynthesis (anaerobic)	k__Bacteria.p__Verrucomicrobia.c__Verrucomicrobiae.o__Verrucomicrobiales.f__Verrucomicrobiaceae.g__Akkermansia.s__Akkermansia_muciniphila	0.288041	7.93253e-16	758	0.0779523	0.208373	262	-0.0627457	0.375899	201	0.203952	0.0136662	146	1.98176e-05	0.00070922	13	0.15913	0
PWY-5022: 4-aminobutanoate degradation V_with_k__Bacteria.p__Bacteroidetes.c__Bacteroidia.o__Bacteroidales.f__Bacteroidaceae.g__Bacteroides.s__Bacteroides_uniformis	PWY-5022: 4-aminobutanoate degradation V	k__Bacteria.p__Bacteroidetes.c__Bacteroidia.o__Bacteroidales.f__Bacteroidaceae.g__Bacteroides.s__Bacteroides_uniformis	0.3263	0	858	0.20685	6.3253e-05	370	0.0215942	0.731292	255	0.114851	0.0682063	253	1.99563e-05	0.000707965	9	-0.0843478	38
GOLPDLCAT-PWY: superpathway of glycerol degradation to 1,3-propanediol_with_k__Bacteria.p__Bacteroidetes.c__Bacteroidia.o__Bacteroidales.f__Bacteroidaceae.g__Bacteroides.s__Bacteroides_vulgatus	GOLPDLCAT-PWY: superpathway of glycerol degradation to 1,3-propanediol	k__Bacteria.p__Bacteroidetes.c__Bacteroidia.o__Bacteroidales.f__Bacteroidaceae.g__Bacteroides.s__Bacteroides_vulgatus	-0.211601	5.86136e-11	943	-0.0298428	0.540324	423	0.0793819	0.18843	276	-0.1954	0.000396406	326	2.00683e-05	0.000706714	9	-0.0968379	38
PWY-6897: thiamin salvage II_with_k__Bacteria.p__Firmicutes.c__Clostridia.o__Clostridiales.f__Eubacteriaceae.g__Eubacterium.s__Eubacterium_hallii	PWY-6897: thiamin salvage II	k__Bacteria.p__Firmicutes.c__Clostridia.o__Clostridiales.f__Eubacteriaceae.g__Eubacterium.s__Eubacterium_hallii	-0.258738	2.63211e-18	1109	-0.187589	7.46075e-05	442	-0.0616756	0.290867	295	0.00650784	0.902157	359	2.01203e-05	0.000705467	9	-0.027027	0
PWY-5384: sucrose degradation IV (sucrose phosphorylase)_with_k__Bacteria.p__Firmicutes.c__Clostridia.o__Clostridiales.f__Lachnospiraceae.g__Roseburia.s__Roseburia_intestinalis	PWY-5384: sucrose degradation IV (sucrose phosphorylase)	k__Bacteria.p__Firmicutes.c__Clostridia.o__Clostridiales.f__Lachnospiraceae.g__Roseburia.s__Roseburia_intestinalis	0.34854	0	716	0.557367	0	281	0.418323	4.65462e-10	208	0.581531	0	249	2.02465e-05	0.000704225	16	0.607521	7
PWY-7219: adenosine ribonucleotides de novo biosynthesis_with_k__Bacteria.p__Bacteroidetes.c__Bacteroidia.o__Bacteroidales.f__Bacteroidaceae.g__Bacteroides.s__Bacteroides_caccae	PWY-7219: adenosine ribonucleotides de novo biosynthesis	k__Bacteria.p__Bacteroidetes.c__Bacteroidia.o__Bacteroidales.f__Bacteroidaceae.g__Bacteroides.s__Bacteroides_caccae	-0.408925	0	783	-0.339876	9.14544e-11	349	-0.0598491	0.380018	217	-0.27446	8.56194e-05	201	2.02563e-05	0.000702988	14	-0.0471785	0
PWY66-422: D-galactose degradation V (Leloir pathway)_with_k__Bacteria.p__Bacteroidetes.c__Bacteroidia.o__Bacteroidales.f__Bacteroidaceae.g__Bacteroides.s__Bacteroides_caccae	PWY66-422: D-galactose degradation V (Leloir pathway)	k__Bacteria.p__Bacteroidetes.c__Bacteroidia.o__Bacteroidales.f__Bacteroidaceae.g__Bacteroides.s__Bacteroides_caccae	-0.304148	4.06319e-18	783	-0.103976	0.0523236	349	0.0264613	0.698078	217	-0.232789	0.000908304	201	2.03756e-05	0.000719298	13	-0.207331	0
GLUCUROCAT-PWY: superpathway of &beta;-D-glucuronide and D-glucuronate degradation_with_k__Bacteria.p__Firmicutes.c__Clostridia.o__Clostridiales.f__Lachnospiraceae.g__Blautia.s__Ruminococcus_gnavus	GLUCUROCAT-PWY: superpathway of &beta;-D-glucuronide and D-glucuronate degradation	k__Bacteria.p__Firmicutes.c__Clostridia.o__Clostridiales.f__Lachnospiraceae.g__Blautia.s__Ruminococcus_gnavus	-0.210313	1.01804e-05	435	-0.181824	0.00915515	205	-0.286505	0.00113982	127	-0.490368	0	338	2.04527e-05	0.000718039	9	-0.184685	1
HEMESYN2-PWY: heme biosynthesis II (anaerobic)_with_k__Bacteria.p__Bacteroidetes.c__Bacteroidia.o__Bacteroidales.f__Prevotellaceae.g__Prevotella.s__Prevotella_copri	HEMESYN2-PWY: heme biosynthesis II (anaerobic)	k__Bacteria.p__Bacteroidetes.c__Bacteroidia.o__Bacteroidales.f__Prevotellaceae.g__Prevotella.s__Prevotella_copri	0.27823	6.01126e-08	370	-0.106202	0.0992866	242	0.193057	0.0285206	129	0.308	0.0151974	62	2.04872e-05	0.000716783	11	0.0666667	1
PWY-7003: glycerol degradation to butanol_with_k__Bacteria.p__Firmicutes.c__Negativicutes.o__Selenomonadales.f__Veillonellaceae.g__Veillonella.s__Veillonella_parvula	PWY-7003: glycerol degradation to butanol	k__Bacteria.p__Firmicutes.c__Negativicutes.o__Selenomonadales.f__Veillonellaceae.g__Veillonella.s__Veillonella_parvula	0.217453	0.000191584	291	0.163777	0.0233108	192	0.0336499	0.731631	106	-0.239089	0.00196986	166	2.05168e-05	0.000715532	17	-0.302374	17
PWY0-781: aspartate superpathway_with_k__Bacteria.p__Bacteroidetes.c__Bacteroidia.o__Bacteroidales.f__Rikenellaceae.g__Alistipes.s__Alistipes_putredinis	PWY0-781: aspartate superpathway	k__Bacteria.p__Bacteroidetes.c__Bacteroidia.o__Bacteroidales.f__Rikenellaceae.g__Alistipes.s__Alistipes_putredinis	-0.241543	1.87149e-13	909	-0.11613	0.0213453	393	-0.0474175	0.460673	244	0.0951272	0.160538	219	2.06854e-05	0.000714286	12	-0.0804246	4
PWY-7111: pyruvate fermentation to isobutanol (engineered)_with_k__Bacteria.p__Bacteroidetes.c__Bacteroidia.o__Bacteroidales.f__Rikenellaceae.g__Alistipes.s__Alistipes_putredinis	PWY-7111: pyruvate fermentation to isobutanol (engineered)	k__Bacteria.p__Bacteroidetes.c__Bacteroidia.o__Bacteroidales.f__Rikenellaceae.g__Alistipes.s__Alistipes_putredinis	-0.348496	0	914	-0.18203	0.000292532	393	-0.0374162	0.56054	244	-0.306122	4.15929e-06	220	2.09866e-05	0.000713043	16	-0.00121546	0
PWY0-162: superpathway of pyrimidine ribonucleotides de novo biosynthesis_with_k__Bacteria.p__Proteobacteria.c__Gammaproteobacteria.o__Enterobacteriales.f__Enterobacteriaceae.g__Escherichia.s__Escherichia_coli	PWY0-162: superpathway of pyrimidine ribonucleotides de novo biosynthesis	k__Bacteria.p__Proteobacteria.c__Gammaproteobacteria.o__Enterobacteriales.f__Enterobacteriaceae.g__Escherichia.s__Escherichia_coli	-0.0185085	0.642527	631	0.0294289	0.633865	264	-0.211937	0.0062078	166	-0.30218	7.75669e-08	307	2.10487e-05	0.000711806	9	-0.0160962	1
PWY-7663: gondoate biosynthesis (anaerobic)_with_k__Bacteria.p__Bacteroidetes.c__Bacteroidia.o__Bacteroidales.f__Bacteroidales_noname.g__Bacteroidales_noname.s__Bacteroidales_bacterium_ph8	PWY-7663: gondoate biosynthesis (anaerobic)	k__Bacteria.p__Bacteroidetes.c__Bacteroidia.o__Bacteroidales.f__Bacteroidales_noname.g__Bacteroidales_noname.s__Bacteroidales_bacterium_ph8	0.246266	1.75472e-12	803	-0.0126018	0.810543	364	0.00640355	0.918579	257	0.0498245	0.474485	208	2.12968e-05	0.000710572	11	0.189474	0
PWY-7111: pyruvate fermentation to isobutanol (engineered)_with_k__Bacteria.p__Firmicutes.c__Clostridia.o__Clostridiales.f__Lachnospiraceae.g__Dorea.s__Dorea_formicigenerans	PWY-7111: pyruvate fermentation to isobutanol (engineered)	k__Bacteria.p__Firmicutes.c__Clostridia.o__Clostridiales.f__Lachnospiraceae.g__Dorea.s__Dorea_formicigenerans	0.160876	8.34527e-08	1101	-0.11191	0.0193212	437	0.067247	0.256813	286	0.0282884	0.610643	326	2.1402e-05	0.000709343	9	0.0593376	0
PWY-6122: 5-aminoimidazole ribonucleotide biosynthesis II_with_k__Bacteria.p__Bacteroidetes.c__Bacteroidia.o__Bacteroidales.f__Bacteroidaceae.g__Bacteroides.s__Bacteroides_caccae	PWY-6122: 5-aminoimidazole ribonucleotide biosynthesis II	k__Bacteria.p__Bacteroidetes.c__Bacteroidia.o__Bacteroidales.f__Bacteroidaceae.g__Bacteroides.s__Bacteroides_caccae	-0.408024	0	783	-0.253394	1.76205e-06	349	-0.0720792	0.290247	217	-0.30648	1.06638e-05	201	2.15104e-05	0.000725389	11	-0.280296	0
PWY-6277: superpathway of 5-aminoimidazole ribonucleotide biosynthesis_with_k__Bacteria.p__Bacteroidetes.c__Bacteroidia.o__Bacteroidales.f__Bacteroidaceae.g__Bacteroides.s__Bacteroides_caccae	PWY-6277: superpathway of 5-aminoimidazole ribonucleotide biosynthesis	k__Bacteria.p__Bacteroidetes.c__Bacteroidia.o__Bacteroidales.f__Bacteroidaceae.g__Bacteroides.s__Bacteroides_caccae	-0.408024	0	783	-0.253394	1.76205e-06	349	-0.0720792	0.290247	217	-0.30648	1.06638e-05	201	2.15104e-05	0.000724138	12	-0.280296	0
PWY-6386: UDP-N-acetylmuramoyl-pentapeptide biosynthesis II (lysine-containing)_with_k__Bacteria.p__Firmicutes.c__Bacilli.o__Lactobacillales.f__Streptococcaceae.g__Streptococcus.s__Streptococcus_salivarius	PWY-6386: UDP-N-acetylmuramoyl-pentapeptide biosynthesis II (lysine-containing)	k__Bacteria.p__Firmicutes.c__Bacilli.o__Lactobacillales.f__Streptococcaceae.g__Streptococcus.s__Streptococcus_salivarius	0.0784495	0.00995523	1079	-0.00172392	0.971489	432	-0.00579362	0.9239	274	-0.190963	2.83497e-05	476	2.15973e-05	0.000722892	18	-0.0987013	0
PWY-7663: gondoate biosynthesis (anaerobic)_with_k__Bacteria.p__Actinobacteria.c__Actinobacteria.o__Coriobacteriales.f__Coriobacteriaceae.g__Collinsella.s__Collinsella_aerofaciens	PWY-7663: gondoate biosynthesis (anaerobic)	k__Bacteria.p__Actinobacteria.c__Actinobacteria.o__Coriobacteriales.f__Coriobacteriaceae.g__Collinsella.s__Collinsella_aerofaciens	-0.31022	0	1023	-0.0939571	0.0567333	412	-0.266248	6.53092e-06	281	-0.0681974	0.236434	303	2.16286e-05	0.000721649	9	-0.22379	0
HISDEG-PWY: L-histidine degradation I_with_k__Bacteria.p__Firmicutes.c__Clostridia.o__Clostridiales.f__Eubacteriaceae.g__Eubacterium.s__Eubacterium_eligens	HISDEG-PWY: L-histidine degradation I	k__Bacteria.p__Firmicutes.c__Clostridia.o__Clostridiales.f__Eubacteriaceae.g__Eubacterium.s__Eubacterium_eligens	0.231109	2.99031e-12	895	0.143416	0.00501288	382	-0.03517	0.577413	253	-0.0560004	0.403935	224	2.17668e-05	0.000720412	10	-0.255097	6
PWY-6387: UDP-N-acetylmuramoyl-pentapeptide biosynthesis I (meso-diaminopimelate containing)_with_k__Bacteria.p__Firmicutes.c__Clostridia.o__Clostridiales.f__Ruminococcaceae.g__Ruminococcus.s__Ruminococcus_sp_5_1_39BFAA	PWY-6387: UDP-N-acetylmuramoyl-pentapeptide biosynthesis I (meso-diaminopimelate containing)	k__Bacteria.p__Firmicutes.c__Clostridia.o__Clostridiales.f__Ruminococcaceae.g__Ruminococcus.s__Ruminococcus_sp_5_1_39BFAA	0.290178	1.99897e-21	1032	0.022166	0.648108	426	0.212639	0.000469421	268	0.284106	1.10418e-06	287	2.18351e-05	0.000719178	12	NA	0
ARO-PWY: chorismate biosynthesis I_with_k__Bacteria.p__Bacteroidetes.c__Bacteroidia.o__Bacteroidales.f__Prevotellaceae.g__Prevotella.s__Prevotella_copri	ARO-PWY: chorismate biosynthesis I	k__Bacteria.p__Bacteroidetes.c__Bacteroidia.o__Bacteroidales.f__Prevotellaceae.g__Prevotella.s__Prevotella_copri	-0.179919	0.000251461	411	0.168149	0.00842145	245	0.172473	0.0480819	132	0.00708042	0.955369	65	2.19613e-05	0.000717949	14	-0.030303	1
PWY-3001: superpathway of L-isoleucine biosynthesis I_with_k__Bacteria.p__Firmicutes.c__Clostridia.o__Clostridiales.f__Eubacteriaceae.g__Eubacterium.s__Eubacterium_eligens	PWY-3001: superpathway of L-isoleucine biosynthesis I	k__Bacteria.p__Firmicutes.c__Clostridia.o__Clostridiales.f__Eubacteriaceae.g__Eubacterium.s__Eubacterium_eligens	-0.374882	0	898	-0.231946	4.91834e-06	382	-0.0675269	0.283459	254	-0.217579	0.00101838	226	2.20349e-05	0.000716724	9	0.117789	0
BRANCHED-CHAIN-AA-SYN-PWY: superpathway of branched amino acid biosynthesis_with_k__Bacteria.p__Firmicutes.c__Clostridia.o__Clostridiales.f__Lachnospiraceae.g__Blautia.s__Ruminococcus_gnavus	BRANCHED-CHAIN-AA-SYN-PWY: superpathway of branched amino acid biosynthesis	k__Bacteria.p__Firmicutes.c__Clostridia.o__Clostridiales.f__Lachnospiraceae.g__Blautia.s__Ruminococcus_gnavus	-0.161379	0.00071918	437	-0.205643	0.0031473	205	-0.260516	0.00317941	127	-0.46759	0	338	2.2732e-05	0.00076661	14	0.0191487	0
PWY-6609: adenine and adenosine salvage III_with_k__Bacteria.p__Firmicutes.c__Clostridia.o__Clostridiales.f__Lachnospiraceae.g__Blautia.s__Ruminococcus_torques	PWY-6609: adenine and adenosine salvage III	k__Bacteria.p__Firmicutes.c__Clostridia.o__Clostridiales.f__Lachnospiraceae.g__Blautia.s__Ruminococcus_torques	0.190196	1.14423e-10	1135	0.236233	4.32523e-07	450	0.196399	0.000665428	298	-0.0469537	0.313785	462	2.28918e-05	0.000816327	10	0.034843	0
PWY-6317: galactose degradation I (Leloir pathway)_with_k__Bacteria.p__Bacteroidetes.c__Bacteroidia.o__Bacteroidales.f__Bacteroidaceae.g__Bacteroides.s__Bacteroides_caccae	PWY-6317: galactose degradation I (Leloir pathway)	k__Bacteria.p__Bacteroidetes.c__Bacteroidia.o__Bacteroidales.f__Bacteroidaceae.g__Bacteroides.s__Bacteroides_caccae	-0.303974	4.26114e-18	783	-0.10499	0.0500589	349	0.0252893	0.710839	217	-0.230296	0.00103365	201	2.29907e-05	0.000814941	15	-0.187905	0
PWY-6151: S-adenosyl-L-methionine cycle I_with_k__Bacteria.p__Firmicutes.c__Clostridia.o__Clostridiales.f__Eubacteriaceae.g__Eubacterium.s__Eubacterium_eligens	PWY-6151: S-adenosyl-L-methionine cycle I	k__Bacteria.p__Firmicutes.c__Clostridia.o__Clostridiales.f__Eubacteriaceae.g__Eubacterium.s__Eubacterium_eligens	-0.310867	9.30514e-22	898	-0.100495	0.0497145	382	-0.0879191	0.162314	254	-0.063762	0.339712	226	2.35616e-05	0.000813559	12	0.0803383	0
PWY66-422: D-galactose degradation V (Leloir pathway)_with_k__Bacteria.p__Firmicutes.c__Clostridia.o__Clostridiales.f__Lachnospiraceae.g__Dorea.s__Dorea_formicigenerans	PWY66-422: D-galactose degradation V (Leloir pathway)	k__Bacteria.p__Firmicutes.c__Clostridia.o__Clostridiales.f__Lachnospiraceae.g__Dorea.s__Dorea_formicigenerans	0.281036	2.37178e-21	1101	0.0237458	0.620438	437	0.116696	0.0486979	286	0.208067	0.000159418	326	2.35857e-05	0.000812183	11	0.0701903	0
PWY-5667: CDP-diacylglycerol biosynthesis I_with_k__Bacteria.p__Bacteroidetes.c__Bacteroidia.o__Bacteroidales.f__Bacteroidaceae.g__Bacteroides.s__Bacteroides_uniformis	PWY-5667: CDP-diacylglycerol biosynthesis I	k__Bacteria.p__Bacteroidetes.c__Bacteroidia.o__Bacteroidales.f__Bacteroidaceae.g__Bacteroides.s__Bacteroides_uniformis	-0.184733	1.43946e-09	1061	-0.0763527	0.110533	438	0.084293	0.15212	290	0.0343383	0.523593	347	2.42646e-05	0.000844595	11	0.0385535	0
P461-PWY: hexitol fermentation to lactate, formate, ethanol and acetate_with_k__Bacteria.p__Firmicutes.c__Clostridia.o__Clostridiales.f__Eubacteriaceae.g__Eubacterium.s__Eubacterium_ventriosum	P461-PWY: hexitol fermentation to lactate, formate, ethanol and acetate	k__Bacteria.p__Firmicutes.c__Clostridia.o__Clostridiales.f__Eubacteriaceae.g__Eubacterium.s__Eubacterium_ventriosum	-0.0551489	0.107693	852	0.203782	8.33205e-05	369	-0.026433	0.697719	218	0.20687	0.00479287	185	2.4278e-05	0.000860034	13	0.0805195	2
GOLPDLCAT-PWY: superpathway of glycerol degradation to 1,3-propanediol_with_k__Bacteria.p__Firmicutes.c__Clostridia.o__Clostridiales.f__Ruminococcaceae.g__Ruminococcus.s__Ruminococcus_sp_5_1_39BFAA	GOLPDLCAT-PWY: superpathway of glycerol degradation to 1,3-propanediol	k__Bacteria.p__Firmicutes.c__Clostridia.o__Clostridiales.f__Ruminococcaceae.g__Ruminococcus.s__Ruminococcus_sp_5_1_39BFAA	0.422743	0	1032	0.275677	8.3456e-09	426	0.396405	2.28414e-11	268	0.15042	0.0110593	285	2.43096e-05	0.000858586	8	NA	0
TRPSYN-PWY: L-tryptophan biosynthesis_with_k__Bacteria.p__Firmicutes.c__Clostridia.o__Clostridiales.f__Ruminococcaceae.g__Ruminococcus.s__Ruminococcus_bromii	TRPSYN-PWY: L-tryptophan biosynthesis	k__Bacteria.p__Firmicutes.c__Clostridia.o__Clostridiales.f__Ruminococcaceae.g__Ruminococcus.s__Ruminococcus_bromii	0.676833	0	905	0.712517	0	410	0.779029	0	248	0.530442	0	206	2.44347e-05	0.000857143	8	0.552116	0
PWY-1042: glycolysis IV (plant cytosol)_with_k__Bacteria.p__Firmicutes.c__Negativicutes.o__Selenomonadales.f__Veillonellaceae.g__Veillonella.s__Veillonella_parvula	PWY-1042: glycolysis IV (plant cytosol)	k__Bacteria.p__Firmicutes.c__Negativicutes.o__Selenomonadales.f__Veillonellaceae.g__Veillonella.s__Veillonella_parvula	-0.104474	0.0731967	295	-0.0270452	0.708646	193	-0.0146946	0.880424	107	-0.423805	2.34516e-10	209	2.4654e-05	0.000855705	16	-0.409804	0
PWY-6969: TCA cycle V (2-oxoglutarate:ferredoxin oxidoreductase)_with_k__Bacteria.p__Bacteroidetes.c__Bacteroidia.o__Bacteroidales.f__Bacteroidaceae.g__Bacteroides.s__Bacteroides_vulgatus	PWY-6969: TCA cycle V (2-oxoglutarate:ferredoxin oxidoreductase)	k__Bacteria.p__Bacteroidetes.c__Bacteroidia.o__Bacteroidales.f__Bacteroidaceae.g__Bacteroides.s__Bacteroides_vulgatus	0.177691	4.59836e-08	937	-0.0529431	0.278315	421	-0.0355032	0.556036	277	-0.0353478	0.529767	318	2.46738e-05	0.000854271	17	0.0356783	11
PWY-6123: inosine-5'-phosphate biosynthesis I_with_k__Bacteria.p__Firmicutes.c__Bacilli.o__Lactobacillales.f__Streptococcaceae.g__Streptococcus.s__Streptococcus_thermophilus	PWY-6123: inosine-5'-phosphate biosynthesis I	k__Bacteria.p__Firmicutes.c__Bacilli.o__Lactobacillales.f__Streptococcaceae.g__Streptococcus.s__Streptococcus_thermophilus	0.277106	9.03595e-17	875	0.0179846	0.752717	309	-0.00527786	0.942803	187	0.157083	0.00546586	312	2.47072e-05	0.000852843	15	-0.466667	0
PWY-7115: C4 photosynthetic carbon assimilation cycle, NAD-ME type_with_k__Bacteria.p__Proteobacteria.c__Gammaproteobacteria.o__Enterobacteriales.f__Enterobacteriaceae.g__Escherichia.s__Escherichia_coli	PWY-7115: C4 photosynthetic carbon assimilation cycle, NAD-ME type	k__Bacteria.p__Proteobacteria.c__Gammaproteobacteria.o__Enterobacteriales.f__Enterobacteriaceae.g__Escherichia.s__Escherichia_coli	0.513236	0	594	0.396011	9.69923e-11	252	0.570514	0	164	0.240857	9.45815e-05	259	2.47401e-05	0.000851419	11	0.657143	41
PWY0-1319: CDP-diacylglycerol biosynthesis II_with_k__Bacteria.p__Bacteroidetes.c__Bacteroidia.o__Bacteroidales.f__Bacteroidaceae.g__Bacteroides.s__Bacteroides_uniformis	PWY0-1319: CDP-diacylglycerol biosynthesis II	k__Bacteria.p__Bacteroidetes.c__Bacteroidia.o__Bacteroidales.f__Bacteroidaceae.g__Bacteroides.s__Bacteroides_uniformis	-0.184753	1.43372e-09	1061	-0.0763159	0.110705	438	0.084293	0.15212	290	0.0337955	0.530181	347	2.47659e-05	0.00085	14	0.0385535	0
HISTSYN-PWY: L-histidine biosynthesis_with_k__Bacteria.p__Firmicutes.c__Clostridia.o__Clostridiales.f__Lachnospiraceae.g__Blautia.s__Ruminococcus_gnavus	HISTSYN-PWY: L-histidine biosynthesis	k__Bacteria.p__Firmicutes.c__Clostridia.o__Clostridiales.f__Lachnospiraceae.g__Blautia.s__Ruminococcus_gnavus	-0.092694	0.0528505	437	-0.0706718	0.313686	205	-0.0949042	0.288122	127	-0.386889	2.10118e-13	338	2.50911e-05	0.000865225	14	-0.0121457	0
P461-PWY: hexitol fermentation to lactate, formate, ethanol and acetate_with_k__Bacteria.p__Actinobacteria.c__Actinobacteria.o__Bifidobacteriales.f__Bifidobacteriaceae.g__Bifidobacterium.s__Bifidobacterium_longum	P461-PWY: hexitol fermentation to lactate, formate, ethanol and acetate	k__Bacteria.p__Actinobacteria.c__Actinobacteria.o__Bifidobacteriales.f__Bifidobacteriaceae.g__Bifidobacterium.s__Bifidobacterium_longum	0.135503	1.24149e-05	1035	0.219994	3.73489e-06	436	-0.00373323	0.953421	247	-0.0873798	0.0876827	383	2.53654e-05	0.000863787	14	0.171482	3
PWY-6317: galactose degradation I (Leloir pathway)_with_k__Bacteria.p__Firmicutes.c__Clostridia.o__Clostridiales.f__Lachnospiraceae.g__Dorea.s__Dorea_formicigenerans	PWY-6317: galactose degradation I (Leloir pathway)	k__Bacteria.p__Firmicutes.c__Clostridia.o__Clostridiales.f__Lachnospiraceae.g__Dorea.s__Dorea_formicigenerans	0.281717	1.86257e-21	1101	0.0255429	0.594229	437	0.116676	0.0487377	286	0.202834	0.00023379	326	2.5439e-05	0.000862355	15	0.088654	0
PWY0-1297: superpathway of purine deoxyribonucleosides degradation_with_k__Bacteria.p__Firmicutes.c__Clostridia.o__Clostridiales.f__Eubacteriaceae.g__Eubacterium.s__Eubacterium_hallii	PWY0-1297: superpathway of purine deoxyribonucleosides degradation	k__Bacteria.p__Firmicutes.c__Clostridia.o__Clostridiales.f__Eubacteriaceae.g__Eubacterium.s__Eubacterium_hallii	0.12909	1.54552e-05	1116	0.0579066	0.224275	442	-0.158374	0.0064624	295	-0.0559126	0.290577	359	2.57272e-05	0.000877483	12	-0.226512	0
PWY-6121: 5-aminoimidazole ribonucleotide biosynthesis I_with_k__Bacteria.p__Bacteroidetes.c__Bacteroidia.o__Bacteroidales.f__Bacteroidaceae.g__Bacteroides.s__Bacteroides_uniformis	PWY-6121: 5-aminoimidazole ribonucleotide biosynthesis I	k__Bacteria.p__Bacteroidetes.c__Bacteroidia.o__Bacteroidales.f__Bacteroidaceae.g__Bacteroides.s__Bacteroides_uniformis	-0.307678	0	1061	-0.128149	0.00727884	438	-0.0363584	0.537219	290	-0.18026	0.000755751	347	2.57579e-05	0.000876033	11	-0.204603	0
PEPTIDOGLYCANSYN-PWY: peptidoglycan biosynthesis I (meso-diaminopimelate containing)_with_k__Bacteria.p__Bacteroidetes.c__Bacteroidia.o__Bacteroidales.f__Bacteroidales_noname.g__Bacteroidales_noname.s__Bacteroidales_bacterium_ph8	PEPTIDOGLYCANSYN-PWY: peptidoglycan biosynthesis I (meso-diaminopimelate containing)	k__Bacteria.p__Bacteroidetes.c__Bacteroidia.o__Bacteroidales.f__Bacteroidales_noname.g__Bacteroidales_noname.s__Bacteroidales_bacterium_ph8	-0.40615	0	803	-0.269414	2.00727e-07	364	-0.113192	0.0700719	257	-0.205078	0.00301292	208	2.58835e-05	0.000874587	16	0.192982	0
PWY-6595: superpathway of guanosine nucleotides degradation (plants)_with_k__Bacteria.p__Bacteroidetes.c__Bacteroidia.o__Bacteroidales.f__Porphyromonadaceae.g__Barnesiella.s__Barnesiella_intestinihominis	PWY-6595: superpathway of guanosine nucleotides degradation (plants)	k__Bacteria.p__Bacteroidetes.c__Bacteroidia.o__Bacteroidales.f__Porphyromonadaceae.g__Barnesiella.s__Barnesiella_intestinihominis	-0.251715	2.88414e-14	892	-0.0556465	0.273456	389	0.0469257	0.455366	255	-0.103725	0.116663	230	2.60822e-05	0.00092257	10	0.379121	6
GALACTUROCAT-PWY: D-galacturonate degradation I_with_k__Bacteria.p__Firmicutes.c__Clostridia.o__Clostridiales.f__Lachnospiraceae.g__Blautia.s__Ruminococcus_gnavus	GALACTUROCAT-PWY: D-galacturonate degradation I	k__Bacteria.p__Firmicutes.c__Clostridia.o__Clostridiales.f__Lachnospiraceae.g__Blautia.s__Ruminococcus_gnavus	-0.25219	1.08039e-07	435	-0.174367	0.0124885	205	-0.326695	0.00019223	127	-0.505196	0	336	2.61052e-05	0.000921053	18	-0.224514	1
PWY-6387: UDP-N-acetylmuramoyl-pentapeptide biosynthesis I (meso-diaminopimelate containing)_with_k__Bacteria.p__Bacteroidetes.c__Bacteroidia.o__Bacteroidales.f__Rikenellaceae.g__Alistipes.s__Alistipes_onderdonkii	PWY-6387: UDP-N-acetylmuramoyl-pentapeptide biosynthesis I (meso-diaminopimelate containing)	k__Bacteria.p__Bacteroidetes.c__Bacteroidia.o__Bacteroidales.f__Rikenellaceae.g__Alistipes.s__Alistipes_onderdonkii	-0.282203	6.39102e-16	796	-0.159843	0.00195145	374	-0.0501076	0.446242	233	0.0306009	0.640472	235	2.61314e-05	0.00091954	5	0.0688503	0
CALVIN-PWY: Calvin-Benson-Bassham cycle_with_k__Bacteria.p__Proteobacteria.c__Gammaproteobacteria.o__Enterobacteriales.f__Enterobacteriaceae.g__Escherichia.s__Escherichia_coli	CALVIN-PWY: Calvin-Benson-Bassham cycle	k__Bacteria.p__Proteobacteria.c__Gammaproteobacteria.o__Enterobacteriales.f__Enterobacteriaceae.g__Escherichia.s__Escherichia_coli	-0.278825	1.23719e-12	631	-0.105107	0.0883021	264	-0.454328	1.17338e-09	166	-0.434543	0	307	2.68317e-05	0.000934426	12	-0.391551	1
ARO-PWY: chorismate biosynthesis I_with_k__Bacteria.p__Bacteroidetes.c__Bacteroidia.o__Bacteroidales.f__Bacteroidaceae.g__Bacteroides.s__Bacteroides_vulgatus	ARO-PWY: chorismate biosynthesis I	k__Bacteria.p__Bacteroidetes.c__Bacteroidia.o__Bacteroidales.f__Bacteroidaceae.g__Bacteroides.s__Bacteroides_vulgatus	-0.343455	0	947	-0.155833	0.00131894	423	-0.0657233	0.275489	277	-0.257923	2.00344e-06	333	2.68979e-05	0.000932897	14	-0.150375	1
DAPLYSINESYN-PWY: L-lysine biosynthesis I_with_k__Bacteria.p__Bacteroidetes.c__Bacteroidia.o__Bacteroidales.f__Porphyromonadaceae.g__Barnesiella.s__Barnesiella_intestinihominis	DAPLYSINESYN-PWY: L-lysine biosynthesis I	k__Bacteria.p__Bacteroidetes.c__Bacteroidia.o__Bacteroidales.f__Porphyromonadaceae.g__Barnesiella.s__Barnesiella_intestinihominis	-0.239398	4.82286e-13	894	-0.0761313	0.133357	390	0.0629084	0.315828	256	-0.0437783	0.500312	239	2.72062e-05	0.000931373	12	0.112487	1
GOLPDLCAT-PWY: superpathway of glycerol degradation to 1,3-propanediol_with_k__Bacteria.p__Bacteroidetes.c__Bacteroidia.o__Bacteroidales.f__Bacteroidaceae.g__Bacteroides.s__Bacteroides_caccae	GOLPDLCAT-PWY: superpathway of glycerol degradation to 1,3-propanediol	k__Bacteria.p__Bacteroidetes.c__Bacteroidia.o__Bacteroidales.f__Bacteroidaceae.g__Bacteroides.s__Bacteroides_caccae	-0.272327	1.31955e-14	779	-0.0209619	0.696636	348	-0.00669929	0.921962	216	-0.246975	0.000469151	198	2.74726e-05	0.000946166	13	-0.126471	31
PWY-6629: superpathway of L-tryptophan biosynthesis_with_k__Bacteria.p__Proteobacteria.c__Gammaproteobacteria.o__Enterobacteriales.f__Enterobacteriaceae.g__Escherichia.s__Escherichia_coli	PWY-6629: superpathway of L-tryptophan biosynthesis	k__Bacteria.p__Proteobacteria.c__Gammaproteobacteria.o__Enterobacteriales.f__Enterobacteriaceae.g__Escherichia.s__Escherichia_coli	0.637098	0	299	0.556517	0	121	0.812975	0	99	0.779673	0	202	2.76845e-05	0.000944625	10	0.796935	19
GLUTORN-PWY: L-ornithine biosynthesis_with_k__Bacteria.p__Firmicutes.c__Bacilli.o__Lactobacillales.f__Streptococcaceae.g__Streptococcus.s__Streptococcus_salivarius	GLUTORN-PWY: L-ornithine biosynthesis	k__Bacteria.p__Firmicutes.c__Bacilli.o__Lactobacillales.f__Streptococcaceae.g__Streptococcus.s__Streptococcus_salivarius	0.319124	0	1079	0.121071	0.0118285	432	0.318946	8.01626e-08	274	0.413854	0	476	2.7747e-05	0.000943089	14	0.00300752	1
PWY-7383: anaerobic energy metabolism (invertebrates, cytosol)_with_k__Bacteria.p__Bacteroidetes.c__Bacteroidia.o__Bacteroidales.f__Bacteroidaceae.g__Bacteroides.s__Bacteroides_caccae	PWY-7383: anaerobic energy metabolism (invertebrates, cytosol)	k__Bacteria.p__Bacteroidetes.c__Bacteroidia.o__Bacteroidales.f__Bacteroidaceae.g__Bacteroides.s__Bacteroides_caccae	0.171999	1.33965e-06	783	-0.0195106	0.717882	345	-0.0261712	0.701229	217	-0.167123	0.020274	193	2.77955e-05	0.000941558	10	-0.150529	3
PWY-5695: urate biosynthesis/inosine 5'-phosphate degradation_with_k__Bacteria.p__Bacteroidetes.c__Bacteroidia.o__Bacteroidales.f__Bacteroidaceae.g__Bacteroides.s__Bacteroides_thetaiotaomicron	PWY-5695: urate biosynthesis/inosine 5'-phosphate degradation	k__Bacteria.p__Bacteroidetes.c__Bacteroidia.o__Bacteroidales.f__Bacteroidaceae.g__Bacteroides.s__Bacteroides_thetaiotaomicron	0.0241347	0.502479	774	0.189825	0.000282164	363	0.0904824	0.152008	252	0.347872	1.99701e-08	250	2.82233e-05	0.000940032	12	-0.0406335	0
PWY-6125: superpathway of guanosine nucleotides de novo biosynthesis II_with_k__Bacteria.p__Firmicutes.c__Bacilli.o__Lactobacillales.f__Streptococcaceae.g__Streptococcus.s__Streptococcus_salivarius	PWY-6125: superpathway of guanosine nucleotides de novo biosynthesis II	k__Bacteria.p__Firmicutes.c__Bacilli.o__Lactobacillales.f__Streptococcaceae.g__Streptococcus.s__Streptococcus_salivarius	0.0726618	0.0170455	1078	-0.0367512	0.445966	432	0.114953	0.0574136	274	0.270268	2.39344e-09	476	2.84472e-05	0.000954693	10	-0.157143	0
COMPLETE-ARO-PWY: superpathway of aromatic amino acid biosynthesis_with_k__Bacteria.p__Bacteroidetes.c__Bacteroidia.o__Bacteroidales.f__Rikenellaceae.g__Alistipes.s__Alistipes_putredinis	COMPLETE-ARO-PWY: superpathway of aromatic amino acid biosynthesis	k__Bacteria.p__Bacteroidetes.c__Bacteroidia.o__Bacteroidales.f__Rikenellaceae.g__Alistipes.s__Alistipes_putredinis	-0.356043	0	914	-0.201146	6.12526e-05	393	-0.0429881	0.50364	244	-0.297491	7.87268e-06	220	2.87033e-05	0.000969305	6	-0.189045	0
PWY0-1298: superpathway of pyrimidine deoxyribonucleosides degradation_with_k__Bacteria.p__Actinobacteria.c__Actinobacteria.o__Bifidobacteriales.f__Bifidobacteriaceae.g__Bifidobacterium.s__Bifidobacterium_longum	PWY0-1298: superpathway of pyrimidine deoxyribonucleosides degradation	k__Bacteria.p__Actinobacteria.c__Actinobacteria.o__Bifidobacteriales.f__Bifidobacteriaceae.g__Bifidobacterium.s__Bifidobacterium_longum	0.150186	1.23471e-06	1036	0.261928	3.20594e-08	436	0.0236425	0.711389	247	-0.0495291	0.33289	384	2.87449e-05	0.000967742	17	0.196761	4
PWY-6936: seleno-amino acid biosynthesis_with_k__Bacteria.p__Firmicutes.c__Bacilli.o__Lactobacillales.f__Streptococcaceae.g__Streptococcus.s__Streptococcus_salivarius	PWY-6936: seleno-amino acid biosynthesis	k__Bacteria.p__Firmicutes.c__Bacilli.o__Lactobacillales.f__Streptococcaceae.g__Streptococcus.s__Streptococcus_salivarius	0.208693	4.96591e-12	1079	0.153098	0.00143014	432	0.142882	0.018026	274	0.405875	0	476	2.88455e-05	0.000966184	12	-0.101299	0
COA-PWY-1: coenzyme A biosynthesis II (mammalian)_with_k__Bacteria.p__Bacteroidetes.c__Bacteroidia.o__Bacteroidales.f__Bacteroidaceae.g__Bacteroides.s__Bacteroides_massiliensis	COA-PWY-1: coenzyme A biosynthesis II (mammalian)	k__Bacteria.p__Bacteroidetes.c__Bacteroidia.o__Bacteroidales.f__Bacteroidaceae.g__Bacteroides.s__Bacteroides_massiliensis	-0.345624	6.77121e-13	413	-0.113675	0.111674	197	0.0879051	0.296113	143	-0.254738	0.0181624	86	2.91069e-05	0.00096463	10	0.227941	0
DTDPRHAMSYN-PWY: dTDP-L-rhamnose biosynthesis I_with_k__Bacteria.p__Actinobacteria.c__Actinobacteria.o__Actinomycetales.f__Micrococcaceae.g__Rothia.s__Rothia_mucilaginosa	DTDPRHAMSYN-PWY: dTDP-L-rhamnose biosynthesis I	k__Bacteria.p__Actinobacteria.c__Actinobacteria.o__Actinomycetales.f__Micrococcaceae.g__Rothia.s__Rothia_mucilaginosa	-0.0652515	0.248054	315	-0.227013	0.0487972	76	-0.223672	0.0711469	66	-0.486838	1.54754e-11	170	2.91439e-05	0.000963082	12	NA	0
BRANCHED-CHAIN-AA-SYN-PWY: superpathway of branched amino acid biosynthesis_with_k__Bacteria.p__Bacteroidetes.c__Bacteroidia.o__Bacteroidales.f__Bacteroidaceae.g__Bacteroides.s__Bacteroides_vulgatus	BRANCHED-CHAIN-AA-SYN-PWY: superpathway of branched amino acid biosynthesis	k__Bacteria.p__Bacteroidetes.c__Bacteroidia.o__Bacteroidales.f__Bacteroidaceae.g__Bacteroides.s__Bacteroides_vulgatus	-0.336729	0	947	-0.144886	0.00284238	423	-0.0765034	0.204174	277	-0.312106	7.10236e-09	333	2.93501e-05	0.000961538	16	-0.107808	1
UNMAPPED_with_k__Bacteria.p__Bacteroidetes.c__Bacteroidia.o__Bacteroidales.f__Bacteroidaceae.g__Bacteroides.s__Bacteroides_cellulosilyticus	UNMAPPED	k__Bacteria.p__Bacteroidetes.c__Bacteroidia.o__Bacteroidales.f__Bacteroidaceae.g__Bacteroides.s__Bacteroides_cellulosilyticus	0.142238	0.00363325	417	-0.221544	0.00189585	195	-0.171867	0.0201006	183	0.0400751	0.70087	94	2.95177e-05	0.00096	10	0.177866	0
PWY-6317: galactose degradation I (Leloir pathway)_with_k__Bacteria.p__Bacteroidetes.c__Bacteroidia.o__Bacteroidales.f__Bacteroidaceae.g__Bacteroides.s__Bacteroides_vulgatus	PWY-6317: galactose degradation I (Leloir pathway)	k__Bacteria.p__Bacteroidetes.c__Bacteroidia.o__Bacteroidales.f__Bacteroidaceae.g__Bacteroides.s__Bacteroides_vulgatus	-0.212603	4.31691e-11	947	0.0251595	0.605712	423	0.0147944	0.806239	277	-0.178141	0.00111347	333	2.99564e-05	0.000958466	12	-0.0351137	0
PWY-6122: 5-aminoimidazole ribonucleotide biosynthesis II_with_k__Bacteria.p__Bacteroidetes.c__Bacteroidia.o__Bacteroidales.f__Bacteroidales_noname.g__Bacteroidales_noname.s__Bacteroidales_bacterium_ph8	PWY-6122: 5-aminoimidazole ribonucleotide biosynthesis II	k__Bacteria.p__Bacteroidetes.c__Bacteroidia.o__Bacteroidales.f__Bacteroidales_noname.g__Bacteroidales_noname.s__Bacteroidales_bacterium_ph8	-0.379931	0	803	-0.180731	0.000540817	364	-0.121309	0.0521302	257	-0.171773	0.0131914	208	3.02174e-05	0.000956938	14	0.0210526	0
PWY-6277: superpathway of 5-aminoimidazole ribonucleotide biosynthesis_with_k__Bacteria.p__Bacteroidetes.c__Bacteroidia.o__Bacteroidales.f__Bacteroidales_noname.g__Bacteroidales_noname.s__Bacteroidales_bacterium_ph8	PWY-6277: superpathway of 5-aminoimidazole ribonucleotide biosynthesis	k__Bacteria.p__Bacteroidetes.c__Bacteroidia.o__Bacteroidales.f__Bacteroidales_noname.g__Bacteroidales_noname.s__Bacteroidales_bacterium_ph8	-0.379931	0	803	-0.180731	0.000540817	364	-0.121309	0.0521302	257	-0.171773	0.0131914	208	3.02174e-05	0.000955414	11	0.0210526	0
PWY-7196: superpathway of pyrimidine ribonucleosides salvage_with_k__Bacteria.p__Firmicutes.c__Negativicutes.o__Selenomonadales.f__Veillonellaceae.g__Veillonella.s__Veillonella_dispar	PWY-7196: superpathway of pyrimidine ribonucleosides salvage	k__Bacteria.p__Firmicutes.c__Negativicutes.o__Selenomonadales.f__Veillonellaceae.g__Veillonella.s__Veillonella_dispar	0.0346535	0.730412	101	0.208649	0.0745139	74	-0.0380443	0.830582	34	-0.470027	3.42997e-06	91	3.03825e-05	0.000953895	14	-0.0769231	2
PWY-1042: glycolysis IV (plant cytosol)_with_k__Bacteria.p__Firmicutes.c__Negativicutes.o__Selenomonadales.f__Veillonellaceae.g__Veillonella.s__Veillonella_dispar	PWY-1042: glycolysis IV (plant cytosol)	k__Bacteria.p__Firmicutes.c__Negativicutes.o__Selenomonadales.f__Veillonellaceae.g__Veillonella.s__Veillonella_dispar	-0.0774257	0.440913	101	0.0721066	0.540714	74	-0.22139	0.20749	34	-0.542428	2.52465e-09	107	3.077e-05	0.000968254	8	-0.317647	0
PEPTIDOGLYCANSYN-PWY: peptidoglycan biosynthesis I (meso-diaminopimelate containing)_with_k__Bacteria.p__Bacteroidetes.c__Bacteroidia.o__Bacteroidales.f__Bacteroidaceae.g__Bacteroides.s__Bacteroides_uniformis	PEPTIDOGLYCANSYN-PWY: peptidoglycan biosynthesis I (meso-diaminopimelate containing)	k__Bacteria.p__Bacteroidetes.c__Bacteroidia.o__Bacteroidales.f__Bacteroidaceae.g__Bacteroides.s__Bacteroides_uniformis	-0.339353	0	1061	-0.304376	9.58679e-11	438	-0.0619027	0.293245	290	-0.174138	0.00114301	347	3.08884e-05	0.000966719	10	-0.189242	0
PWY-5097: L-lysine biosynthesis VI_with_k__Bacteria.p__Actinobacteria.c__Actinobacteria.o__Actinomycetales.f__Actinomycetaceae.g__Actinomyces.s__Actinomyces_odontolyticus	PWY-5097: L-lysine biosynthesis VI	k__Bacteria.p__Actinobacteria.c__Actinobacteria.o__Actinomycetales.f__Actinomycetaceae.g__Actinomyces.s__Actinomyces_odontolyticus	-0.0757425	0.133358	394	-0.251543	0.00210049	148	-0.200708	0.0454068	100	-0.500209	2.77189e-10	143	3.17615e-05	0.00096519	13	NA	NA
ORNDEG-PWY: superpathway of ornithine degradation_with_k__Bacteria.p__Firmicutes.c__Clostridia.o__Clostridiales.f__Clostridiaceae.g__Clostridium.s__Clostridium_bolteae	ORNDEG-PWY: superpathway of ornithine degradation	k__Bacteria.p__Firmicutes.c__Clostridia.o__Clostridiales.f__Clostridiaceae.g__Clostridium.s__Clostridium_bolteae	-0.280228	0.0885486	38	0.746753	0.000153715	21	-0.515152	0.132823	10	0.294661	0.029352	55	3.18922e-05	0.000963665	9	-0.0545455	40
PWY-922: mevalonate pathway I_with_k__Bacteria.p__Actinobacteria.c__Actinobacteria.o__Actinomycetales.f__Micrococcaceae.g__Rothia.s__Rothia_mucilaginosa	PWY-922: mevalonate pathway I	k__Bacteria.p__Actinobacteria.c__Actinobacteria.o__Actinomycetales.f__Micrococcaceae.g__Rothia.s__Rothia_mucilaginosa	0.266499	7.17439e-06	278	0.297732	0.0291613	54	0.291438	0.0197837	64	0.63148	0	156	3.2027e-05	0.000962145	13	NA	NA
PWY-6387: UDP-N-acetylmuramoyl-pentapeptide biosynthesis I (meso-diaminopimelate containing)_with_k__Bacteria.p__Firmicutes.c__Bacilli.o__Lactobacillales.f__Streptococcaceae.g__Streptococcus.s__Streptococcus_salivarius	PWY-6387: UDP-N-acetylmuramoyl-pentapeptide biosynthesis I (meso-diaminopimelate containing)	k__Bacteria.p__Firmicutes.c__Bacilli.o__Lactobacillales.f__Streptococcaceae.g__Streptococcus.s__Streptococcus_salivarius	0.0746367	0.0142126	1079	-0.000131876	0.99782	432	-0.0121843	0.840778	274	-0.190033	3.10475e-05	476	3.21484e-05	0.000976378	12	-0.105195	0
NONMEVIPP-PWY: methylerythritol phosphate pathway I_with_k__Bacteria.p__Firmicutes.c__Clostridia.o__Clostridiales.f__Eubacteriaceae.g__Eubacterium.s__Eubacterium_hallii	NONMEVIPP-PWY: methylerythritol phosphate pathway I	k__Bacteria.p__Firmicutes.c__Clostridia.o__Clostridiales.f__Eubacteriaceae.g__Eubacterium.s__Eubacterium_hallii	0.142271	1.87269e-06	1116	-0.10767	0.0236269	442	0.0715786	0.220151	295	0.179469	0.000635087	360	3.23272e-05	0.000974843	12	0.0288288	0
ARG+POLYAMINE-SYN: superpathway of arginine and polyamine biosynthesis_with_k__Bacteria.p__Firmicutes.c__Clostridia.o__Clostridiales.f__Lachnospiraceae.g__Blautia.s__Ruminococcus_torques	ARG+POLYAMINE-SYN: superpathway of arginine and polyamine biosynthesis	k__Bacteria.p__Firmicutes.c__Clostridia.o__Clostridiales.f__Lachnospiraceae.g__Blautia.s__Ruminococcus_torques	0.325966	0	1122	0.37782	3.96827e-17	449	0.180174	0.00191778	295	0.123264	0.00904525	448	3.27635e-05	0.000989011	14	-0.0931092	10
PWY-5973: cis-vaccenate biosynthesis_with_k__Bacteria.p__Bacteroidetes.c__Bacteroidia.o__Bacteroidales.f__Bacteroidaceae.g__Bacteroides.s__Bacteroides_uniformis	PWY-5973: cis-vaccenate biosynthesis	k__Bacteria.p__Bacteroidetes.c__Bacteroidia.o__Bacteroidales.f__Bacteroidaceae.g__Bacteroides.s__Bacteroides_uniformis	0.118576	0.000109347	1061	-0.133735	0.00508521	438	-0.0711784	0.226738	290	0.0583681	0.27809	347	3.3315e-05	0.00100313	14	-0.00234192	0
PWY-5103: L-isoleucine biosynthesis III_with_k__Bacteria.p__Firmicutes.c__Clostridia.o__Clostridiales.f__Eubacteriaceae.g__Eubacterium.s__Eubacterium_eligens	PWY-5103: L-isoleucine biosynthesis III	k__Bacteria.p__Firmicutes.c__Clostridia.o__Clostridiales.f__Eubacteriaceae.g__Eubacterium.s__Eubacterium_eligens	-0.289659	1.0484e-18	898	-0.104304	0.0416393	382	0.00316315	0.959968	254	-0.129656	0.051639	226	3.35054e-05	0.00100156	9	0.123377	0
GALACT-GLUCUROCAT-PWY: superpathway of hexuronide and hexuronate degradation_with_k__Bacteria.p__Proteobacteria.c__Gammaproteobacteria.o__Pasteurellales.f__Pasteurellaceae.g__Haemophilus.s__Haemophilus_parainfluenzae	GALACT-GLUCUROCAT-PWY: superpathway of hexuronide and hexuronate degradation	k__Bacteria.p__Proteobacteria.c__Gammaproteobacteria.o__Pasteurellales.f__Pasteurellaceae.g__Haemophilus.s__Haemophilus_parainfluenzae	0.107328	0.0943658	244	0.0848137	0.258706	179	0.104971	0.419765	61	-0.356918	2.11155e-05	137	3.36952e-05	0.001	15	-0.0964095	2
PWY-6531: mannitol cycle_with_k__Bacteria.p__Bacteroidetes.c__Bacteroidia.o__Bacteroidales.f__Prevotellaceae.g__Prevotella.s__Prevotella_copri	PWY-6531: mannitol cycle	k__Bacteria.p__Bacteroidetes.c__Bacteroidia.o__Bacteroidales.f__Prevotellaceae.g__Prevotella.s__Prevotella_copri	0.207771	0.00129251	238	-0.198927	0.002373	232	0.19911	0.038082	109	-0.0564784	0.721618	42	3.39621e-05	0.00099844	11	-0.25	4
ARO-PWY: chorismate biosynthesis I_with_k__Bacteria.p__Bacteroidetes.c__Bacteroidia.o__Bacteroidales.f__Rikenellaceae.g__Alistipes.s__Alistipes_putredinis	ARO-PWY: chorismate biosynthesis I	k__Bacteria.p__Bacteroidetes.c__Bacteroidia.o__Bacteroidales.f__Rikenellaceae.g__Alistipes.s__Alistipes_putredinis	-0.35114	0	914	-0.200234	6.62159e-05	393	-0.0377937	0.556589	244	-0.289763	1.37101e-05	220	3.39662e-05	0.000996885	12	-0.212544	0
PWY-621: sucrose degradation III (sucrose invertase)_with_k__Bacteria.p__Firmicutes.c__Clostridia.o__Clostridiales.f__Lachnospiraceae.g__Blautia.s__Ruminococcus_torques	PWY-621: sucrose degradation III (sucrose invertase)	k__Bacteria.p__Firmicutes.c__Clostridia.o__Clostridiales.f__Lachnospiraceae.g__Blautia.s__Ruminococcus_torques	0.26105	5.07235e-19	1135	0.290423	4.1068e-10	450	0.298341	1.7601e-07	298	0.0325774	0.484714	462	3.40405e-05	0.000995334	6	-0.265167	1
HEME-BIOSYNTHESIS-II: heme biosynthesis I (aerobic)_with_k__Bacteria.p__Proteobacteria.c__Gammaproteobacteria.o__Enterobacteriales.f__Enterobacteriaceae.g__Escherichia.s__Escherichia_coli	HEME-BIOSYNTHESIS-II: heme biosynthesis I (aerobic)	k__Bacteria.p__Proteobacteria.c__Gammaproteobacteria.o__Enterobacteriales.f__Enterobacteriaceae.g__Escherichia.s__Escherichia_coli	0.192694	1.74243e-05	492	0.149079	0.0226257	234	0.13668	0.0987581	147	0.469492	0	267	3.40455e-05	0.000993789	13	0.403452	5
DENOVOPURINE2-PWY: superpathway of purine nucleotides de novo biosynthesis II_with_k__Bacteria.p__Firmicutes.c__Bacilli.o__Lactobacillales.f__Streptococcaceae.g__Streptococcus.s__Streptococcus_parasanguinis	DENOVOPURINE2-PWY: superpathway of purine nucleotides de novo biosynthesis II	k__Bacteria.p__Firmicutes.c__Bacilli.o__Lactobacillales.f__Streptococcaceae.g__Streptococcus.s__Streptococcus_parasanguinis	0.0715708	0.0281544	941	0.00826049	0.873607	373	0.214779	0.000732417	245	0.293782	5.77833e-10	432	3.43045e-05	0.000992248	10	-0.105392	0
PWY-621: sucrose degradation III (sucrose invertase)_with_k__Bacteria.p__Firmicutes.c__Clostridia.o__Clostridiales.f__Eubacteriaceae.g__Eubacterium.s__Eubacterium_eligens	PWY-621: sucrose degradation III (sucrose invertase)	k__Bacteria.p__Firmicutes.c__Clostridia.o__Clostridiales.f__Eubacteriaceae.g__Eubacterium.s__Eubacterium_eligens	-0.22426	1.21477e-11	898	-0.11948	0.0195429	382	-0.0261177	0.678479	254	0.100817	0.130702	226	3.56804e-05	0.00105263	12	0.354509	1
P4-PWY: superpathway of L-lysine, L-threonine and L-methionine biosynthesis I_with_k__Bacteria.p__Bacteroidetes.c__Bacteroidia.o__Bacteroidales.f__Rikenellaceae.g__Alistipes.s__Alistipes_putredinis	P4-PWY: superpathway of L-lysine, L-threonine and L-methionine biosynthesis I	k__Bacteria.p__Bacteroidetes.c__Bacteroidia.o__Bacteroidales.f__Rikenellaceae.g__Alistipes.s__Alistipes_putredinis	-0.242543	1.48041e-13	909	-0.120616	0.0167915	393	-0.0463882	0.470472	244	0.082835	0.221925	219	3.59154e-05	0.00106646	14	-0.0855535	2
PWY66-422: D-galactose degradation V (Leloir pathway)_with_k__Bacteria.p__Bacteroidetes.c__Bacteroidia.o__Bacteroidales.f__Bacteroidaceae.g__Bacteroides.s__Bacteroides_vulgatus	PWY66-422: D-galactose degradation V (Leloir pathway)	k__Bacteria.p__Bacteroidetes.c__Bacteroidia.o__Bacteroidales.f__Bacteroidaceae.g__Bacteroides.s__Bacteroides_vulgatus	-0.213109	3.87564e-11	947	0.0214106	0.660465	423	0.015249	0.800409	277	-0.177226	0.00118193	333	3.59688e-05	0.00106481	16	-0.0567953	0
UNINTEGRATED_with_k__Bacteria.p__Firmicutes.c__Clostridia.o__Clostridiales.f__Eubacteriaceae.g__Eubacterium.s__Eubacterium_eligens	UNINTEGRATED	k__Bacteria.p__Firmicutes.c__Clostridia.o__Clostridiales.f__Eubacteriaceae.g__Eubacterium.s__Eubacterium_eligens	-0.260761	2.54456e-15	898	-0.136409	0.00762833	382	0.0443387	0.481484	254	-0.0558133	0.403401	226	3.60001e-05	0.00106317	16	0.242827	0
PWY-6588: pyruvate fermentation to acetone_with_k__Bacteria.p__Firmicutes.c__Bacilli.o__Lactobacillales.f__Streptococcaceae.g__Streptococcus.s__Streptococcus_infantis	PWY-6588: pyruvate fermentation to acetone	k__Bacteria.p__Firmicutes.c__Bacilli.o__Lactobacillales.f__Streptococcaceae.g__Streptococcus.s__Streptococcus_infantis	-0.0580605	0.46122	163	-0.0353022	0.78136	64	-0.104198	0.504798	43	-0.559112	2.30018e-09	100	3.62532e-05	0.00106154	15	NA	NA
PWY-6385: peptidoglycan biosynthesis III (mycobacteria)_with_k__Bacteria.p__Bacteroidetes.c__Bacteroidia.o__Bacteroidales.f__Porphyromonadaceae.g__Parabacteroides.s__Parabacteroides_distasonis	PWY-6385: peptidoglycan biosynthesis III (mycobacteria)	k__Bacteria.p__Bacteroidetes.c__Bacteroidia.o__Bacteroidales.f__Porphyromonadaceae.g__Parabacteroides.s__Parabacteroides_distasonis	-0.054517	0.124078	797	0.0683301	0.209397	339	0.278436	1.0103e-05	246	0.109287	0.0815462	255	3.64067e-05	0.00105991	12	-0.0128259	0
PWY-5103: L-isoleucine biosynthesis III_with_k__Bacteria.p__Bacteroidetes.c__Bacteroidia.o__Bacteroidales.f__Bacteroidaceae.g__Bacteroides.s__Bacteroides_vulgatus	PWY-5103: L-isoleucine biosynthesis III	k__Bacteria.p__Bacteroidetes.c__Bacteroidia.o__Bacteroidales.f__Bacteroidaceae.g__Bacteroides.s__Bacteroides_vulgatus	-0.335719	0	947	-0.144112	0.00299522	423	-0.0800999	0.183655	277	-0.312184	7.03868e-09	333	3.67918e-05	0.00110429	16	-0.117199	1
PWY-6122: 5-aminoimidazole ribonucleotide biosynthesis II_with_k__Bacteria.p__Bacteroidetes.c__Bacteroidia.o__Bacteroidales.f__Bacteroidaceae.g__Bacteroides.s__Bacteroides_uniformis	PWY-6122: 5-aminoimidazole ribonucleotide biosynthesis II	k__Bacteria.p__Bacteroidetes.c__Bacteroidia.o__Bacteroidales.f__Bacteroidaceae.g__Bacteroides.s__Bacteroides_uniformis	-0.382634	0	1061	-0.245399	2.17261e-07	438	-0.113583	0.0533798	290	-0.240739	6.14135e-06	347	3.76119e-05	0.00111792	20	-0.241621	0
PWY-6277: superpathway of 5-aminoimidazole ribonucleotide biosynthesis_with_k__Bacteria.p__Bacteroidetes.c__Bacteroidia.o__Bacteroidales.f__Bacteroidaceae.g__Bacteroides.s__Bacteroides_uniformis	PWY-6277: superpathway of 5-aminoimidazole ribonucleotide biosynthesis	k__Bacteria.p__Bacteroidetes.c__Bacteroidia.o__Bacteroidales.f__Bacteroidaceae.g__Bacteroides.s__Bacteroides_uniformis	-0.382634	0	1061	-0.245399	2.17261e-07	438	-0.113583	0.0533798	290	-0.240739	6.14135e-06	347	3.76119e-05	0.00111621	7	-0.241621	0
PWY-6163: chorismate biosynthesis from 3-dehydroquinate_with_k__Bacteria.p__Bacteroidetes.c__Bacteroidia.o__Bacteroidales.f__Rikenellaceae.g__Alistipes.s__Alistipes_putredinis	PWY-6163: chorismate biosynthesis from 3-dehydroquinate	k__Bacteria.p__Bacteroidetes.c__Bacteroidia.o__Bacteroidales.f__Rikenellaceae.g__Alistipes.s__Alistipes_putredinis	-0.348284	0	914	-0.186193	0.000210754	393	-0.043188	0.501657	244	-0.290863	1.26812e-05	220	3.79585e-05	0.0011145	13	-0.226157	0
TRPSYN-PWY: L-tryptophan biosynthesis_with_k__Bacteria.p__Firmicutes.c__Bacilli.o__Lactobacillales.f__Streptococcaceae.g__Streptococcus.s__Streptococcus_sanguinis	TRPSYN-PWY: L-tryptophan biosynthesis	k__Bacteria.p__Firmicutes.c__Bacilli.o__Lactobacillales.f__Streptococcaceae.g__Streptococcus.s__Streptococcus_sanguinis	0.045978	0.359504	399	-0.168296	0.0511304	135	0.197495	0.111859	66	-0.327159	1.77534e-05	167	3.79871e-05	0.0011128	13	NA	NA
CITRULBIO-PWY: L-citrulline biosynthesis_with_k__Bacteria.p__Firmicutes.c__Clostridia.o__Clostridiales.f__Lachnospiraceae.g__Coprococcus.s__Coprococcus_catus	CITRULBIO-PWY: L-citrulline biosynthesis	k__Bacteria.p__Firmicutes.c__Clostridia.o__Clostridiales.f__Lachnospiraceae.g__Coprococcus.s__Coprococcus_catus	0.366635	0	1027	0.186329	0.000148872	411	0.18048	0.00290208	271	0.123166	0.0527661	248	3.82214e-05	0.00115677	12	-0.208333	1
PWY-5083: NAD/NADH phosphorylation and dephosphorylation_with_k__Bacteria.p__Actinobacteria.c__Actinobacteria.o__Bifidobacteriales.f__Bifidobacteriaceae.g__Bifidobacterium.s__Bifidobacterium_adolescentis	PWY-5083: NAD/NADH phosphorylation and dephosphorylation	k__Bacteria.p__Actinobacteria.c__Actinobacteria.o__Bifidobacteriales.f__Bifidobacteriaceae.g__Bifidobacterium.s__Bifidobacterium_adolescentis	-0.0453229	0.318595	486	0.0753242	0.24485	240	-0.1171	0.19315	125	-0.389111	6.96959e-07	155	3.83512e-05	0.00115502	11	-0.163636	7
PWY-6606: guanosine nucleotides degradation II_with_k__Bacteria.p__Firmicutes.c__Clostridia.o__Clostridiales.f__Lachnospiraceae.g__Dorea.s__Dorea_formicigenerans	PWY-6606: guanosine nucleotides degradation II	k__Bacteria.p__Firmicutes.c__Clostridia.o__Clostridiales.f__Lachnospiraceae.g__Dorea.s__Dorea_formicigenerans	0.422191	0	1100	0.300429	1.78567e-10	437	0.386965	1.67153e-11	286	0.159967	0.00381639	326	3.83655e-05	0.00115326	13	0.089853	7
GLUCUROCAT-PWY: superpathway of &beta;-D-glucuronide and D-glucuronate degradation_with_k__Bacteria.p__Firmicutes.c__Negativicutes.o__Selenomonadales.f__Veillonellaceae.g__Veillonella.s__Veillonella_parvula	GLUCUROCAT-PWY: superpathway of &beta;-D-glucuronide and D-glucuronate degradation	k__Bacteria.p__Firmicutes.c__Negativicutes.o__Selenomonadales.f__Veillonellaceae.g__Veillonella.s__Veillonella_parvula	0.0480089	0.411911	294	-0.192075	0.00752928	193	-0.0643332	0.509736	107	-0.36219	1.09195e-07	206	3.91158e-05	0.00118182	16	-0.268144	1
PWY-5667: CDP-diacylglycerol biosynthesis I_with_k__Bacteria.p__Firmicutes.c__Bacilli.o__Lactobacillales.f__Streptococcaceae.g__Streptococcus.s__Streptococcus_parasanguinis	PWY-5667: CDP-diacylglycerol biosynthesis I	k__Bacteria.p__Firmicutes.c__Bacilli.o__Lactobacillales.f__Streptococcaceae.g__Streptococcus.s__Streptococcus_parasanguinis	0.00438467	0.893069	942	0.000916625	0.985918	373	-0.0497801	0.437672	245	-0.257564	6.30105e-08	432	3.93428e-05	0.00118003	6	-0.166667	0
PWY-4984: urea cycle_with_k__Bacteria.p__Firmicutes.c__Clostridia.o__Clostridiales.f__Lachnospiraceae.g__Coprococcus.s__Coprococcus_catus	PWY-4984: urea cycle	k__Bacteria.p__Firmicutes.c__Clostridia.o__Clostridiales.f__Lachnospiraceae.g__Coprococcus.s__Coprococcus_catus	0.368736	0	1027	0.187784	0.000131856	411	0.181184	0.00279249	271	0.128534	0.0432003	248	3.95287e-05	0.00117825	14	-0.198529	1
PWY66-399: gluconeogenesis III_with_k__Bacteria.p__Firmicutes.c__Bacilli.o__Lactobacillales.f__Streptococcaceae.g__Streptococcus.s__Streptococcus_mutans	PWY66-399: gluconeogenesis III	k__Bacteria.p__Firmicutes.c__Bacilli.o__Lactobacillales.f__Streptococcaceae.g__Streptococcus.s__Streptococcus_mutans	0.259015	1.94501e-05	267	-0.0104212	0.944027	48	0.271071	0.0173558	77	-0.199761	0.0157595	146	3.97754e-05	0.00117647	11	NA	NA
BRANCHED-CHAIN-AA-SYN-PWY: superpathway of branched amino acid biosynthesis_with_k__Bacteria.p__Firmicutes.c__Clostridia.o__Clostridiales.f__Eubacteriaceae.g__Eubacterium.s__Eubacterium_eligens	BRANCHED-CHAIN-AA-SYN-PWY: superpathway of branched amino acid biosynthesis	k__Bacteria.p__Firmicutes.c__Clostridia.o__Clostridiales.f__Eubacteriaceae.g__Eubacterium.s__Eubacterium_eligens	-0.288547	1.44824e-18	898	-0.0988091	0.0536847	382	-0.000521761	0.993398	254	-0.135326	0.0421714	226	3.98315e-05	0.0011747	12	0.12836	0
PWY-5030: L-histidine degradation III_with_k__Bacteria.p__Bacteroidetes.c__Bacteroidia.o__Bacteroidales.f__Bacteroidaceae.g__Bacteroides.s__Bacteroides_ovatus	PWY-5030: L-histidine degradation III	k__Bacteria.p__Bacteroidetes.c__Bacteroidia.o__Bacteroidales.f__Bacteroidaceae.g__Bacteroides.s__Bacteroides_ovatus	0.186134	3.84298e-08	863	-0.00276689	0.954843	421	-0.0144611	0.814974	264	-0.0861642	0.146015	286	3.99316e-05	0.00117293	12	0.0771325	9
PWY-6595: superpathway of guanosine nucleotides degradation (plants)_with_k__Bacteria.p__Bacteroidetes.c__Bacteroidia.o__Bacteroidales.f__Porphyromonadaceae.g__Parabacteroides.s__Parabacteroides_merdae	PWY-6595: superpathway of guanosine nucleotides degradation (plants)	k__Bacteria.p__Bacteroidetes.c__Bacteroidia.o__Bacteroidales.f__Porphyromonadaceae.g__Parabacteroides.s__Parabacteroides_merdae	-0.236546	2.27769e-11	784	-0.0511319	0.349925	336	0.0668029	0.292524	250	-0.0382532	0.580277	211	4.02912e-05	0.0012012	12	-0.229231	16
PWY-6737: starch degradation V_with_k__Bacteria.p__Firmicutes.c__Clostridia.o__Clostridiales.f__Ruminococcaceae.g__Ruminococcus.s__Ruminococcus_sp_5_1_39BFAA	PWY-6737: starch degradation V	k__Bacteria.p__Firmicutes.c__Clostridia.o__Clostridiales.f__Ruminococcaceae.g__Ruminococcus.s__Ruminococcus_sp_5_1_39BFAA	0.41729	0	1032	0.175532	0.000277625	426	0.300853	5.90324e-07	268	0.288775	7.23658e-07	287	4.0748e-05	0.00122939	7	NA	0
PANTOSYN-PWY: pantothenate and coenzyme A biosynthesis I_with_k__Bacteria.p__Firmicutes.c__Bacilli.o__Lactobacillales.f__Streptococcaceae.g__Streptococcus.s__Streptococcus_salivarius	PANTOSYN-PWY: pantothenate and coenzyme A biosynthesis I	k__Bacteria.p__Firmicutes.c__Bacilli.o__Lactobacillales.f__Streptococcaceae.g__Streptococcus.s__Streptococcus_salivarius	0.0536067	0.0783917	1079	0.0728775	0.130407	432	0.000613401	0.991934	274	-0.1904	2.99551e-05	476	4.12338e-05	0.00125749	14	-0.350376	1
GLUCONEO-PWY: gluconeogenesis I_with_k__Bacteria.p__Bacteroidetes.c__Bacteroidia.o__Bacteroidales.f__Bacteroidaceae.g__Bacteroides.s__Bacteroides_caccae	GLUCONEO-PWY: gluconeogenesis I	k__Bacteria.p__Bacteroidetes.c__Bacteroidia.o__Bacteroidales.f__Bacteroidaceae.g__Bacteroides.s__Bacteroides_caccae	0.281571	1.45515e-15	780	0.121688	0.0238458	345	-0.0394432	0.563954	216	0.069367	0.343875	188	4.13149e-05	0.00125561	11	0.0552419	16
PWY-5941: glycogen degradation II (eukaryotic)_with_k__Bacteria.p__Firmicutes.c__Bacilli.o__Lactobacillales.f__Streptococcaceae.g__Streptococcus.s__Streptococcus_infantis	PWY-5941: glycogen degradation II (eukaryotic)	k__Bacteria.p__Firmicutes.c__Bacilli.o__Lactobacillales.f__Streptococcaceae.g__Streptococcus.s__Streptococcus_infantis	0.0691967	0.393394	154	0.0627282	0.627322	62	-0.128223	0.42297	41	-0.500838	1.11622e-06	87	4.18911e-05	0.00125373	17	NA	NA
PWY-6151: S-adenosyl-L-methionine cycle I_with_k__Bacteria.p__Bacteroidetes.c__Bacteroidia.o__Bacteroidales.f__Rikenellaceae.g__Alistipes.s__Alistipes_onderdonkii	PWY-6151: S-adenosyl-L-methionine cycle I	k__Bacteria.p__Bacteroidetes.c__Bacteroidia.o__Bacteroidales.f__Rikenellaceae.g__Alistipes.s__Alistipes_onderdonkii	-0.341261	0	796	-0.229805	7.56009e-06	374	-0.0644204	0.327297	233	-0.0879636	0.17886	235	4.21918e-05	0.00125186	8	-0.104947	0
UNINTEGRATED_with_k__Bacteria.p__Bacteroidetes.c__Bacteroidia.o__Bacteroidales.f__Bacteroidaceae.g__Bacteroides.s__Bacteroides_cellulosilyticus	UNINTEGRATED	k__Bacteria.p__Bacteroidetes.c__Bacteroidia.o__Bacteroidales.f__Bacteroidaceae.g__Bacteroides.s__Bacteroides_cellulosilyticus	-0.128382	0.00871211	417	0.228751	0.00133107	195	0.179492	0.0151464	183	-0.038688	0.710757	94	4.23728e-05	0.00125	12	-0.0543478	0
UDPNAGSYN-PWY: UDP-N-acetyl-D-glucosamine biosynthesis I_with_k__Bacteria.p__Firmicutes.c__Bacilli.o__Lactobacillales.f__Streptococcaceae.g__Streptococcus.s__Streptococcus_infantis	UDPNAGSYN-PWY: UDP-N-acetyl-D-glucosamine biosynthesis I	k__Bacteria.p__Firmicutes.c__Bacilli.o__Lactobacillales.f__Streptococcaceae.g__Streptococcus.s__Streptococcus_infantis	0.0149578	0.849543	163	-0.144274	0.250872	65	0.403383	0.00699816	44	0.438649	1.22719e-06	115	4.34164e-05	0.00127786	16	NA	NA
COBALSYN-PWY: adenosylcobalamin salvage from cobinamide I_with_k__Bacteria.p__Actinobacteria.c__Actinobacteria.o__Actinomycetales.f__Micrococcaceae.g__Rothia.s__Rothia_mucilaginosa	COBALSYN-PWY: adenosylcobalamin salvage from cobinamide I	k__Bacteria.p__Actinobacteria.c__Actinobacteria.o__Actinomycetales.f__Micrococcaceae.g__Rothia.s__Rothia_mucilaginosa	-0.0635326	0.260752	315	-0.176131	0.127863	76	-0.125812	0.313333	66	-0.47917	1.16303e-10	164	4.34534e-05	0.00127596	11	NA	0
PWY-6387: UDP-N-acetylmuramoyl-pentapeptide biosynthesis I (meso-diaminopimelate containing)_with_k__Bacteria.p__Bacteroidetes.c__Bacteroidia.o__Bacteroidales.f__Porphyromonadaceae.g__Barnesiella.s__Barnesiella_intestinihominis	PWY-6387: UDP-N-acetylmuramoyl-pentapeptide biosynthesis I (meso-diaminopimelate containing)	k__Bacteria.p__Bacteroidetes.c__Bacteroidia.o__Bacteroidales.f__Porphyromonadaceae.g__Barnesiella.s__Barnesiella_intestinihominis	-0.393655	0	896	-0.226929	6.35612e-06	390	-0.116807	0.0620508	256	-0.240697	0.000179347	239	4.34738e-05	0.00127407	12	0.552632	0
PWY0-1319: CDP-diacylglycerol biosynthesis II_with_k__Bacteria.p__Firmicutes.c__Bacilli.o__Lactobacillales.f__Streptococcaceae.g__Streptococcus.s__Streptococcus_parasanguinis	PWY0-1319: CDP-diacylglycerol biosynthesis II	k__Bacteria.p__Firmicutes.c__Bacilli.o__Lactobacillales.f__Streptococcaceae.g__Streptococcus.s__Streptococcus_parasanguinis	0.00443196	0.891923	942	0.000969578	0.985105	373	-0.0497801	0.437672	245	-0.256351	7.28993e-08	432	4.36611e-05	0.00130178	10	-0.166667	0
DTDPRHAMSYN-PWY: dTDP-L-rhamnose biosynthesis I_with_k__Bacteria.p__Proteobacteria.c__Gammaproteobacteria.o__Pasteurellales.f__Pasteurellaceae.g__Haemophilus.s__Haemophilus_parainfluenzae	DTDPRHAMSYN-PWY: dTDP-L-rhamnose biosynthesis I	k__Bacteria.p__Proteobacteria.c__Gammaproteobacteria.o__Pasteurellales.f__Pasteurellaceae.g__Haemophilus.s__Haemophilus_parainfluenzae	-0.0631996	0.325307	244	0.0096081	0.898334	179	-0.13247	0.307964	61	-0.459981	1.60047e-08	140	4.3896e-05	0.00129985	14	-0.403081	1
PWY-6387: UDP-N-acetylmuramoyl-pentapeptide biosynthesis I (meso-diaminopimelate containing)_with_k__Bacteria.p__Firmicutes.c__Clostridia.o__Clostridiales.f__Eubacteriaceae.g__Eubacterium.s__Eubacterium_hallii	PWY-6387: UDP-N-acetylmuramoyl-pentapeptide biosynthesis I (meso-diaminopimelate containing)	k__Bacteria.p__Firmicutes.c__Clostridia.o__Clostridiales.f__Eubacteriaceae.g__Eubacterium.s__Eubacterium_hallii	0.163705	3.97803e-08	1116	-0.0862891	0.0699408	442	0.0686745	0.23948	295	0.183342	0.000481465	360	4.39276e-05	0.00129794	8	-0.0514801	0
P461-PWY: hexitol fermentation to lactate, formate, ethanol and acetate_with_k__Bacteria.p__Firmicutes.c__Clostridia.o__Clostridiales.f__Lachnospiraceae.g__Blautia.s__Ruminococcus_obeum	P461-PWY: hexitol fermentation to lactate, formate, ethanol and acetate	k__Bacteria.p__Firmicutes.c__Clostridia.o__Clostridiales.f__Lachnospiraceae.g__Blautia.s__Ruminococcus_obeum	0.156542	1.26118e-07	1131	0.0156306	0.740795	450	0.103225	0.0752178	298	-0.103427	0.0345614	418	4.39421e-05	0.00129602	16	0.0447964	6
PWY-6507: 4-deoxy-L-threo-hex-4-enopyranuronate degradation_with_k__Bacteria.p__Firmicutes.c__Clostridia.o__Clostridiales.f__Lachnospiraceae.g__Blautia.s__Ruminococcus_gnavus	PWY-6507: 4-deoxy-L-threo-hex-4-enopyranuronate degradation	k__Bacteria.p__Firmicutes.c__Clostridia.o__Clostridiales.f__Lachnospiraceae.g__Blautia.s__Ruminococcus_gnavus	-0.227494	1.69707e-06	436	-0.172634	0.0134015	205	-0.314955	0.00033155	127	-0.488169	0	335	4.41e-05	0.00129412	13	-0.127549	1
PWY-7237: myo-, chiro- and scillo-inositol degradation_with_k__Bacteria.p__Firmicutes.c__Clostridia.o__Clostridiales.f__Ruminococcaceae.g__Ruminococcus.s__Ruminococcus_sp_5_1_39BFAA	PWY-7237: myo-, chiro- and scillo-inositol degradation	k__Bacteria.p__Firmicutes.c__Clostridia.o__Clostridiales.f__Ruminococcaceae.g__Ruminococcus.s__Ruminococcus_sp_5_1_39BFAA	0.422238	0	1032	0.278561	5.76235e-09	426	0.335841	2.1244e-08	268	0.152693	0.00963491	287	4.4156e-05	0.00129222	15	NA	0
PWY-6507: 4-deoxy-L-threo-hex-4-enopyranuronate degradation_with_k__Bacteria.p__Actinobacteria.c__Actinobacteria.o__Actinomycetales.f__Micrococcaceae.g__Rothia.s__Rothia_mucilaginosa	PWY-6507: 4-deoxy-L-threo-hex-4-enopyranuronate degradation	k__Bacteria.p__Actinobacteria.c__Actinobacteria.o__Actinomycetales.f__Micrococcaceae.g__Rothia.s__Rothia_mucilaginosa	0.0590456	0.295987	315	-0.0525222	0.651622	76	-0.209769	0.0909582	66	-0.372938	9.07055e-07	166	4.56482e-05	0.00136364	19	NA	0
PWY-621: sucrose degradation III (sucrose invertase)_with_k__Bacteria.p__Firmicutes.c__Bacilli.o__Lactobacillales.f__Streptococcaceae.g__Streptococcus.s__Streptococcus_parasanguinis	PWY-621: sucrose degradation III (sucrose invertase)	k__Bacteria.p__Firmicutes.c__Bacilli.o__Lactobacillales.f__Streptococcaceae.g__Streptococcus.s__Streptococcus_parasanguinis	0.0922997	0.00459342	942	0.1103	0.0332487	373	-0.0249925	0.69689	245	-0.161267	0.000778568	432	4.61709e-05	0.00139092	12	-0.205882	0
PWY-7111: pyruvate fermentation to isobutanol (engineered)_with_k__Bacteria.p__Bacteroidetes.c__Bacteroidia.o__Bacteroidales.f__Porphyromonadaceae.g__Barnesiella.s__Barnesiella_intestinihominis	PWY-7111: pyruvate fermentation to isobutanol (engineered)	k__Bacteria.p__Bacteroidetes.c__Bacteroidia.o__Bacteroidales.f__Porphyromonadaceae.g__Barnesiella.s__Barnesiella_intestinihominis	-0.368646	0	896	-0.217217	1.57978e-05	390	-0.0695718	0.267214	256	-0.256166	6.51274e-05	239	4.67394e-05	0.00138889	17	0.498246	0
POLYISOPRENSYN-PWY: polyisoprenoid biosynthesis (E. coli)_with_k__Bacteria.p__Firmicutes.c__Bacilli.o__Lactobacillales.f__Streptococcaceae.g__Streptococcus.s__Streptococcus_parasanguinis	POLYISOPRENSYN-PWY: polyisoprenoid biosynthesis (E. coli)	k__Bacteria.p__Firmicutes.c__Bacilli.o__Lactobacillales.f__Streptococcaceae.g__Streptococcus.s__Streptococcus_parasanguinis	0.0458698	0.321441	469	0.00918336	0.903631	176	0.0645723	0.454669	136	0.367977	2.23221e-09	252	4.67922e-05	0.00138686	11	0.666667	9
METSYN-PWY: L-homoserine and L-methionine biosynthesis_with_k__Bacteria.p__Firmicutes.c__Erysipelotrichia.o__Erysipelotrichales.f__Erysipelotrichaceae.g__Erysipelotrichaceae_noname.s__Erysipelotrichaceae_bacterium_21_3	METSYN-PWY: L-homoserine and L-methionine biosynthesis	k__Bacteria.p__Firmicutes.c__Erysipelotrichia.o__Erysipelotrichales.f__Erysipelotrichaceae.g__Erysipelotrichaceae_noname.s__Erysipelotrichaceae_bacterium_21_3	-0.119417	0.0322299	322	-0.115219	0.17347	141	0.06451	0.545125	90	-0.419767	7.36573e-11	225	4.73981e-05	0.00139942	10	NA	NA
ORNDEG-PWY: superpathway of ornithine degradation_with_k__Bacteria.p__Proteobacteria.c__Gammaproteobacteria.o__Enterobacteriales.f__Enterobacteriaceae.g__Escherichia.s__Escherichia_coli	ORNDEG-PWY: superpathway of ornithine degradation	k__Bacteria.p__Proteobacteria.c__Gammaproteobacteria.o__Enterobacteriales.f__Enterobacteriaceae.g__Escherichia.s__Escherichia_coli	0.70683	0	142	0.823206	0	71	0.862715	0	51	0.898123	0	122	4.75548e-05	0.00139738	4	0.723077	33
PWY-6386: UDP-N-acetylmuramoyl-pentapeptide biosynthesis II (lysine-containing)_with_k__Bacteria.p__Bacteroidetes.c__Bacteroidia.o__Bacteroidales.f__Bacteroidaceae.g__Bacteroides.s__Bacteroides_uniformis	PWY-6386: UDP-N-acetylmuramoyl-pentapeptide biosynthesis II (lysine-containing)	k__Bacteria.p__Bacteroidetes.c__Bacteroidia.o__Bacteroidales.f__Bacteroidaceae.g__Bacteroides.s__Bacteroides_uniformis	-0.323174	0	1061	-0.271042	9.40657e-09	438	-0.0356203	0.545517	290	-0.179946	0.000772201	347	4.75618e-05	0.00139535	12	-0.20138	0
PWY-6386: UDP-N-acetylmuramoyl-pentapeptide biosynthesis II (lysine-containing)_with_k__Bacteria.p__Firmicutes.c__Clostridia.o__Clostridiales.f__Eubacteriaceae.g__Eubacterium.s__Eubacterium_hallii	PWY-6386: UDP-N-acetylmuramoyl-pentapeptide biosynthesis II (lysine-containing)	k__Bacteria.p__Firmicutes.c__Clostridia.o__Clostridiales.f__Eubacteriaceae.g__Eubacterium.s__Eubacterium_hallii	0.16216	5.34425e-08	1116	-0.09135	0.0549952	442	0.0707143	0.225784	295	0.169144	0.00129369	360	4.77372e-05	0.00139332	11	0.0280566	0
GALACT-GLUCUROCAT-PWY: superpathway of hexuronide and hexuronate degradation_with_k__Bacteria.p__Actinobacteria.c__Actinobacteria.o__Actinomycetales.f__Micrococcaceae.g__Rothia.s__Rothia_dentocariosa	GALACT-GLUCUROCAT-PWY: superpathway of hexuronide and hexuronate degradation	k__Bacteria.p__Actinobacteria.c__Actinobacteria.o__Actinomycetales.f__Micrococcaceae.g__Rothia.s__Rothia_dentocariosa	0.0900176	0.342512	113	0.047619	0.934871	8	-0.233977	0.16911	36	-0.514409	8.15175e-08	99	4.8374e-05	0.0014058	13	NA	NA
PWY-6897: thiamin salvage II_with_k__Bacteria.p__Bacteroidetes.c__Bacteroidia.o__Bacteroidales.f__Rikenellaceae.g__Alistipes.s__Alistipes_senegalensis	PWY-6897: thiamin salvage II	k__Bacteria.p__Bacteroidetes.c__Bacteroidia.o__Bacteroidales.f__Rikenellaceae.g__Alistipes.s__Alistipes_senegalensis	0.229786	1.50049e-07	514	-0.111214	0.0585758	290	0.0624776	0.390212	191	0.0382979	0.713547	94	4.85268e-05	0.00140376	14	0.125275	0
PWY-7323: superpathway of GDP-mannose-derived O-antigen building blocks biosynthesis_with_k__Bacteria.p__Actinobacteria.c__Actinobacteria.o__Bifidobacteriales.f__Bifidobacteriaceae.g__Bifidobacterium.s__Bifidobacterium_longum	PWY-7323: superpathway of GDP-mannose-derived O-antigen building blocks biosynthesis	k__Bacteria.p__Actinobacteria.c__Actinobacteria.o__Bifidobacteriales.f__Bifidobacteriaceae.g__Bifidobacterium.s__Bifidobacterium_longum	-0.0220752	0.540957	769	0.102738	0.0344799	424	0.204248	0.00201814	227	-0.161446	0.00381821	320	4.8713e-05	0.00143064	11	0.120205	0
BRANCHED-CHAIN-AA-SYN-PWY: superpathway of branched amino acid biosynthesis_with_k__Bacteria.p__Bacteroidetes.c__Bacteroidia.o__Bacteroidales.f__Porphyromonadaceae.g__Barnesiella.s__Barnesiella_intestinihominis	BRANCHED-CHAIN-AA-SYN-PWY: superpathway of branched amino acid biosynthesis	k__Bacteria.p__Bacteroidetes.c__Bacteroidia.o__Bacteroidales.f__Porphyromonadaceae.g__Barnesiella.s__Barnesiella_intestinihominis	-0.404287	0	896	-0.253588	4.24762e-07	390	-0.114755	0.0668067	256	-0.288058	6.58948e-06	239	4.94253e-05	0.001443	13	0.187719	0
NAGLIPASYN-PWY: lipid IVA biosynthesis_with_k__Bacteria.p__Firmicutes.c__Bacilli.o__Lactobacillales.f__Streptococcaceae.g__Streptococcus.s__Streptococcus_parasanguinis	NAGLIPASYN-PWY: lipid IVA biosynthesis	k__Bacteria.p__Firmicutes.c__Bacilli.o__Lactobacillales.f__Streptococcaceae.g__Streptococcus.s__Streptococcus_parasanguinis	0.0385664	0.373642	534	-0.00844271	0.882047	311	0.0697813	0.361261	173	0.310759	4.23709e-09	346	4.95702e-05	0.00144092	16	0.183824	0
PEPTIDOGLYCANSYN-PWY: peptidoglycan biosynthesis I (meso-diaminopimelate containing)_with_k__Bacteria.p__Firmicutes.c__Clostridia.o__Clostridiales.f__Lachnospiraceae.g__Blautia.s__Ruminococcus_torques	PEPTIDOGLYCANSYN-PWY: peptidoglycan biosynthesis I (meso-diaminopimelate containing)	k__Bacteria.p__Firmicutes.c__Clostridia.o__Clostridiales.f__Lachnospiraceae.g__Blautia.s__Ruminococcus_torques	0.104715	0.00041261	1135	-0.101967	0.0306051	450	0.145659	0.0118827	298	0.190362	3.94205e-05	462	4.95923e-05	0.00143885	15	-0.282467	0
PWY0-1297: superpathway of purine deoxyribonucleosides degradation_with_k__Bacteria.p__Firmicutes.c__Bacilli.o__Lactobacillales.f__Streptococcaceae.g__Streptococcus.s__Streptococcus_infantis	PWY0-1297: superpathway of purine deoxyribonucleosides degradation	k__Bacteria.p__Firmicutes.c__Bacilli.o__Lactobacillales.f__Streptococcaceae.g__Streptococcus.s__Streptococcus_infantis	0.253102	0.00115207	163	0.236713	0.0578294	65	0.331783	0.0282925	44	0.664326	0	115	4.96012e-05	0.00143678	13	NA	NA
UNINTEGRATED_with_k__Bacteria.p__Firmicutes.c__Clostridia.o__Clostridiales.f__Eubacteriaceae.g__Eubacterium.s__Eubacterium_hallii	UNINTEGRATED	k__Bacteria.p__Firmicutes.c__Clostridia.o__Clostridiales.f__Eubacteriaceae.g__Eubacterium.s__Eubacterium_hallii	0.115771	0.000107183	1116	-0.132852	0.00517876	442	-0.0459296	0.431685	295	0.0828052	0.116768	360	5.05496e-05	0.00143472	9	-0.0859717	0
TRNA-CHARGING-PWY: tRNA charging_with_k__Bacteria.p__Firmicutes.c__Negativicutes.o__Selenomonadales.f__Veillonellaceae.g__Veillonella.s__Veillonella_parvula	TRNA-CHARGING-PWY: tRNA charging	k__Bacteria.p__Firmicutes.c__Negativicutes.o__Selenomonadales.f__Veillonellaceae.g__Veillonella.s__Veillonella_parvula	-0.0681004	0.243438	295	-0.0359055	0.619786	193	0.0436235	0.655002	107	-0.392296	6.23712e-09	208	5.12575e-05	0.00144699	10	-0.156083	2
PWY-7383: anaerobic energy metabolism (invertebrates, cytosol)_with_k__Bacteria.p__Actinobacteria.c__Actinobacteria.o__Bifidobacteriales.f__Bifidobacteriaceae.g__Bifidobacterium.s__Bifidobacterium_dentium	PWY-7383: anaerobic energy metabolism (invertebrates, cytosol)	k__Bacteria.p__Actinobacteria.c__Actinobacteria.o__Bifidobacteriales.f__Bifidobacteriaceae.g__Bifidobacterium.s__Bifidobacterium_dentium	0.142527	0.0966013	137	0.030525	0.880192	27	0.000824176	0.994971	64	-0.410081	3.05078e-06	123	5.15596e-05	0.00144492	7	NA	0
PWY0-166: superpathway of pyrimidine deoxyribonucleotides de novo biosynthesis (E. coli)_with_k__Bacteria.p__Proteobacteria.c__Gammaproteobacteria.o__Enterobacteriales.f__Enterobacteriaceae.g__Escherichia.s__Escherichia_coli	PWY0-166: superpathway of pyrimidine deoxyribonucleotides de novo biosynthesis (E. coli)	k__Bacteria.p__Proteobacteria.c__Gammaproteobacteria.o__Enterobacteriales.f__Enterobacteriaceae.g__Escherichia.s__Escherichia_coli	0.0916328	0.0213599	631	0.18251	0.00295497	264	-0.183425	0.0181178	166	-0.113118	0.0477165	307	5.17657e-05	0.00145714	22	-0.355288	1
PWY-5103: L-isoleucine biosynthesis III_with_k__Bacteria.p__Bacteroidetes.c__Bacteroidia.o__Bacteroidales.f__Porphyromonadaceae.g__Barnesiella.s__Barnesiella_intestinihominis	PWY-5103: L-isoleucine biosynthesis III	k__Bacteria.p__Bacteroidetes.c__Bacteroidia.o__Bacteroidales.f__Porphyromonadaceae.g__Barnesiella.s__Barnesiella_intestinihominis	-0.40082	0	896	-0.254754	3.74716e-07	390	-0.111131	0.0759284	256	-0.272659	2.06193e-05	239	5.1841e-05	0.00145506	10	0.122807	0
PWY-5667: CDP-diacylglycerol biosynthesis I_with_k__Bacteria.p__Bacteroidetes.c__Bacteroidia.o__Bacteroidales.f__Porphyromonadaceae.g__Parabacteroides.s__Parabacteroides_merdae	PWY-5667: CDP-diacylglycerol biosynthesis I	k__Bacteria.p__Bacteroidetes.c__Bacteroidia.o__Bacteroidales.f__Porphyromonadaceae.g__Parabacteroides.s__Parabacteroides_merdae	-0.167919	2.27992e-06	786	0.0268419	0.623769	336	0.143213	0.0233228	251	-0.0286323	0.673243	219	5.23781e-05	0.00146724	13	0.0743902	0
PWY0-1319: CDP-diacylglycerol biosynthesis II_with_k__Bacteria.p__Bacteroidetes.c__Bacteroidia.o__Bacteroidales.f__Porphyromonadaceae.g__Parabacteroides.s__Parabacteroides_merdae	PWY0-1319: CDP-diacylglycerol biosynthesis II	k__Bacteria.p__Bacteroidetes.c__Bacteroidia.o__Bacteroidales.f__Porphyromonadaceae.g__Parabacteroides.s__Parabacteroides_merdae	-0.167933	2.27543e-06	786	0.0268445	0.623736	336	0.143213	0.0233228	251	-0.0294561	0.664406	219	5.25863e-05	0.00146515	16	0.0743902	0
PWY-6126: superpathway of adenosine nucleotides de novo biosynthesis II_with_k__Bacteria.p__Bacteroidetes.c__Bacteroidia.o__Bacteroidales.f__Bacteroidaceae.g__Bacteroides.s__Bacteroides_vulgatus	PWY-6126: superpathway of adenosine nucleotides de novo biosynthesis II	k__Bacteria.p__Bacteroidetes.c__Bacteroidia.o__Bacteroidales.f__Bacteroidaceae.g__Bacteroides.s__Bacteroides_vulgatus	-0.0991515	0.00226192	947	0.0743279	0.126903	423	0.0626975	0.298234	277	0.170556	0.0018393	332	5.26589e-05	0.00146307	10	0.4211	0
COMPLETE-ARO-PWY: superpathway of aromatic amino acid biosynthesis_with_k__Bacteria.p__Bacteroidetes.c__Bacteroidia.o__Bacteroidales.f__Bacteroidaceae.g__Bacteroides.s__Bacteroides_vulgatus	COMPLETE-ARO-PWY: superpathway of aromatic amino acid biosynthesis	k__Bacteria.p__Bacteroidetes.c__Bacteroidia.o__Bacteroidales.f__Bacteroidaceae.g__Bacteroides.s__Bacteroides_vulgatus	-0.329331	0	947	-0.15296	0.00162116	423	-0.0533296	0.376362	277	-0.236926	1.31854e-05	333	5.31828e-05	0.00146099	10	-0.133148	1
PWY-6630: superpathway of L-tyrosine biosynthesis_with_k__Bacteria.p__Firmicutes.c__Clostridia.o__Clostridiales.f__Lachnospiraceae.g__Roseburia.s__Roseburia_intestinalis	PWY-6630: superpathway of L-tyrosine biosynthesis	k__Bacteria.p__Firmicutes.c__Clostridia.o__Clostridiales.f__Lachnospiraceae.g__Roseburia.s__Roseburia_intestinalis	-0.0847448	0.0697029	459	-0.151466	0.0375639	189	-0.140928	0.096723	140	0.277203	0.000255232	171	5.36209e-05	0.00145892	14	0.465686	16
PWY-6606: guanosine nucleotides degradation II_with_k__Bacteria.p__Bacteroidetes.c__Bacteroidia.o__Bacteroidales.f__Porphyromonadaceae.g__Barnesiella.s__Barnesiella_intestinihominis	PWY-6606: guanosine nucleotides degradation II	k__Bacteria.p__Bacteroidetes.c__Bacteroidia.o__Bacteroidales.f__Porphyromonadaceae.g__Barnesiella.s__Barnesiella_intestinihominis	-0.252283	2.27778e-14	895	-0.0651647	0.199002	390	0.0399419	0.524397	256	-0.124969	0.0542343	238	5.45919e-05	0.00151344	13	0.395253	1
PWY-3841: folate transformations II_with_k__Bacteria.p__Bacteroidetes.c__Bacteroidia.o__Bacteroidales.f__Bacteroidaceae.g__Bacteroides.s__Bacteroides_massiliensis	PWY-3841: folate transformations II	k__Bacteria.p__Bacteroidetes.c__Bacteroidia.o__Bacteroidales.f__Bacteroidaceae.g__Bacteroides.s__Bacteroides_massiliensis	0.031144	0.527784	413	0.314628	7.48672e-06	197	0.398548	1.02393e-06	143	0.0677673	0.534574	86	5.49925e-05	0.00152542	7	0.154412	0
PWY-6121: 5-aminoimidazole ribonucleotide biosynthesis I_with_k__Bacteria.p__Bacteroidetes.c__Bacteroidia.o__Bacteroidales.f__Porphyromonadaceae.g__Parabacteroides.s__Parabacteroides_merdae	PWY-6121: 5-aminoimidazole ribonucleotide biosynthesis I	k__Bacteria.p__Bacteroidetes.c__Bacteroidia.o__Bacteroidales.f__Porphyromonadaceae.g__Parabacteroides.s__Parabacteroides_merdae	-0.320164	2.64657e-20	786	-0.150772	0.00565921	336	-0.0111038	0.860951	251	-0.186525	0.00568775	219	5.5347e-05	0.00152327	17	-0.129268	0
PWY-5989: stearate biosynthesis II (bacteria and plants)_with_k__Bacteria.p__Bacteroidetes.c__Bacteroidia.o__Bacteroidales.f__Porphyromonadaceae.g__Barnesiella.s__Barnesiella_intestinihominis	PWY-5989: stearate biosynthesis II (bacteria and plants)	k__Bacteria.p__Bacteroidetes.c__Bacteroidia.o__Bacteroidales.f__Porphyromonadaceae.g__Barnesiella.s__Barnesiella_intestinihominis	0.113154	0.000720146	891	-0.0637159	0.209189	390	-0.074382	0.235477	256	-0.184445	0.00478919	233	5.55288e-05	0.00152113	10	-0.250774	1
PWY-6147: 6-hydroxymethyl-dihydropterin diphosphate biosynthesis I_with_k__Bacteria.p__Bacteroidetes.c__Bacteroidia.o__Bacteroidales.f__Prevotellaceae.g__Prevotella.s__Prevotella_copri	PWY-6147: 6-hydroxymethyl-dihydropterin diphosphate biosynthesis I	k__Bacteria.p__Bacteroidetes.c__Bacteroidia.o__Bacteroidales.f__Prevotellaceae.g__Prevotella.s__Prevotella_copri	-0.249533	3.26484e-07	411	0.0913178	0.154057	245	-0.296119	0.000596184	132	-0.254152	0.0413278	65	5.58928e-05	0.00151899	11	-0.490909	1
ILEUSYN-PWY: L-isoleucine biosynthesis I (from threonine)_with_k__Bacteria.p__Firmicutes.c__Clostridia.o__Clostridiales.f__Lachnospiraceae.g__Dorea.s__Dorea_formicigenerans	ILEUSYN-PWY: L-isoleucine biosynthesis I (from threonine)	k__Bacteria.p__Firmicutes.c__Clostridia.o__Clostridiales.f__Lachnospiraceae.g__Dorea.s__Dorea_formicigenerans	0.149041	6.98836e-07	1101	-0.113169	0.017995	437	0.065942	0.266175	286	0.0252944	0.648927	326	5.59802e-05	0.00151685	20	0.0544045	0
VALSYN-PWY: L-valine biosynthesis_with_k__Bacteria.p__Firmicutes.c__Clostridia.o__Clostridiales.f__Lachnospiraceae.g__Dorea.s__Dorea_formicigenerans	VALSYN-PWY: L-valine biosynthesis	k__Bacteria.p__Firmicutes.c__Clostridia.o__Clostridiales.f__Lachnospiraceae.g__Dorea.s__Dorea_formicigenerans	0.149041	6.98836e-07	1101	-0.113169	0.017995	437	0.065942	0.266175	286	0.0252944	0.648927	326	5.59802e-05	0.00151473	11	0.0221283	0
PWY0-1415: superpathway of heme biosynthesis from uroporphyrinogen-III_with_k__Bacteria.p__Firmicutes.c__Bacilli.o__Lactobacillales.f__Streptococcaceae.g__Streptococcus.s__Streptococcus_vestibularis	PWY0-1415: superpathway of heme biosynthesis from uroporphyrinogen-III	k__Bacteria.p__Firmicutes.c__Bacilli.o__Lactobacillales.f__Streptococcaceae.g__Streptococcus.s__Streptococcus_vestibularis	0.212629	0.0152935	130	-0.568182	0.000695308	33	-0.0940102	0.528472	47	0.239254	0.0105074	114	5.61743e-05	0.00151261	14	NA	NA
PWY-7228: superpathway of guanosine nucleotides de novo biosynthesis I_with_k__Archaea.p__Euryarchaeota.c__Methanobacteria.o__Methanobacteriales.f__Methanobacteriaceae.g__Methanobrevibacter.s__Methanobrevibacter_smithii	PWY-7228: superpathway of guanosine nucleotides de novo biosynthesis I	k__Archaea.p__Euryarchaeota.c__Methanobacteria.o__Methanobacteriales.f__Methanobacteriaceae.g__Methanobrevibacter.s__Methanobrevibacter_smithii	0.477351	0	584	0.228344	0.00386571	159	0.205607	0.00877009	162	0.158531	0.192797	69	5.63425e-05	0.00153846	11	NA	0
NONMEVIPP-PWY: methylerythritol phosphate pathway I_with_k__Bacteria.p__Firmicutes.c__Bacilli.o__Lactobacillales.f__Streptococcaceae.g__Streptococcus.s__Streptococcus_infantis	NONMEVIPP-PWY: methylerythritol phosphate pathway I	k__Bacteria.p__Firmicutes.c__Bacilli.o__Lactobacillales.f__Streptococcaceae.g__Streptococcus.s__Streptococcus_infantis	-0.188901	0.0158508	163	-0.161538	0.19811	65	-0.351515	0.0197926	44	-0.623096	0	115	5.6813e-05	0.00155028	8	NA	NA
COBALSYN-PWY: adenosylcobalamin salvage from cobinamide I_with_k__Bacteria.p__Bacteroidetes.c__Bacteroidia.o__Bacteroidales.f__Bacteroidaceae.g__Bacteroides.s__Bacteroides_vulgatus	COBALSYN-PWY: adenosylcobalamin salvage from cobinamide I	k__Bacteria.p__Bacteroidetes.c__Bacteroidia.o__Bacteroidales.f__Bacteroidaceae.g__Bacteroides.s__Bacteroides_vulgatus	-0.127252	8.72056e-05	947	0.123848	0.0108285	423	0.0264717	0.660715	277	-0.130984	0.0178562	327	5.72416e-05	0.00156206	11	-0.0404442	2
PWY-5861: superpathway of demethylmenaquinol-8 biosynthesis_with_k__Bacteria.p__Actinobacteria.c__Actinobacteria.o__Bifidobacteriales.f__Bifidobacteriaceae.g__Bifidobacterium.s__Bifidobacterium_adolescentis	PWY-5861: superpathway of demethylmenaquinol-8 biosynthesis	k__Bacteria.p__Actinobacteria.c__Actinobacteria.o__Bifidobacteriales.f__Bifidobacteriaceae.g__Bifidobacterium.s__Bifidobacterium_adolescentis	-0.0694635	0.224004	308	0.121124	0.1424	148	-0.0903533	0.407324	86	-0.447688	2.18602e-06	105	5.7309e-05	0.00155989	11	0.6	11
PWY-6859: all-trans-farnesol biosynthesis_with_k__Bacteria.p__Firmicutes.c__Bacilli.o__Lactobacillales.f__Streptococcaceae.g__Streptococcus.s__Streptococcus_mitis_oralis_pneumoniae	PWY-6859: all-trans-farnesol biosynthesis	k__Bacteria.p__Firmicutes.c__Bacilli.o__Lactobacillales.f__Streptococcaceae.g__Streptococcus.s__Streptococcus_mitis_oralis_pneumoniae	-0.0364261	0.69246	120	-0.0568182	0.756792	32	-0.124631	0.517904	29	0.481875	1.4443e-07	110	5.75237e-05	0.00155772	15	NA	NA
PWY-241: C4 photosynthetic carbon assimilation cycle, NADP-ME type_with_k__Bacteria.p__Bacteroidetes.c__Bacteroidia.o__Bacteroidales.f__Porphyromonadaceae.g__Barnesiella.s__Barnesiella_intestinihominis	PWY-241: C4 photosynthetic carbon assimilation cycle, NADP-ME type	k__Bacteria.p__Bacteroidetes.c__Bacteroidia.o__Bacteroidales.f__Porphyromonadaceae.g__Barnesiella.s__Barnesiella_intestinihominis	0.273138	8.26288e-16	845	0.139047	0.00856291	357	-0.0397771	0.533539	247	0.0977707	0.154937	213	5.85091e-05	0.00156944	14	0.4	15
PWY-7196: superpathway of pyrimidine ribonucleosides salvage_with_k__Bacteria.p__Firmicutes.c__Bacilli.o__Lactobacillales.f__Streptococcaceae.g__Streptococcus.s__Streptococcus_sanguinis	PWY-7196: superpathway of pyrimidine ribonucleosides salvage	k__Bacteria.p__Firmicutes.c__Bacilli.o__Lactobacillales.f__Streptococcaceae.g__Streptococcus.s__Streptococcus_sanguinis	0.0572449	0.254426	398	0.0231197	0.789862	135	0.204926	0.0988024	66	-0.336275	2.39026e-05	153	5.92817e-05	0.00156727	10	NA	NA
PWY-6124: inosine-5'-phosphate biosynthesis II_with_k__Bacteria.p__Actinobacteria.c__Actinobacteria.o__Actinomycetales.f__Actinomycetaceae.g__Actinomyces.s__Actinomyces_odontolyticus	PWY-6124: inosine-5'-phosphate biosynthesis II	k__Bacteria.p__Actinobacteria.c__Actinobacteria.o__Actinomycetales.f__Actinomycetaceae.g__Actinomyces.s__Actinomyces_odontolyticus	-0.0193192	0.702122	394	-0.140951	0.0874987	148	0.238368	0.0171214	100	0.323012	9.07108e-05	143	5.9626e-05	0.0015651	11	NA	NA
PWY0-862: (5Z)-dodec-5-enoate biosynthesis_with_k__Bacteria.p__Actinobacteria.c__Actinobacteria.o__Actinomycetales.f__Actinomycetaceae.g__Actinomyces.s__Actinomyces_graevenitzii	PWY0-862: (5Z)-dodec-5-enoate biosynthesis	k__Bacteria.p__Actinobacteria.c__Actinobacteria.o__Actinomycetales.f__Actinomycetaceae.g__Actinomyces.s__Actinomyces_graevenitzii	0.0577571	0.413911	202	0.100743	0.476192	52	0.13229	0.433636	37	0.530957	7.39568e-10	119	5.98138e-05	0.00156293	14	NA	NA
PWY-6121: 5-aminoimidazole ribonucleotide biosynthesis I_with_k__Bacteria.p__Firmicutes.c__Bacilli.o__Lactobacillales.f__Streptococcaceae.g__Streptococcus.s__Streptococcus_salivarius	PWY-6121: 5-aminoimidazole ribonucleotide biosynthesis I	k__Bacteria.p__Firmicutes.c__Bacilli.o__Lactobacillales.f__Streptococcaceae.g__Streptococcus.s__Streptococcus_salivarius	0.113331	0.000192886	1079	0.0191396	0.691479	432	-0.042736	0.480886	274	-0.136287	0.00290785	476	5.98164e-05	0.00156077	12	-0.261039	0
PWY-6969: TCA cycle V (2-oxoglutarate:ferredoxin oxidoreductase)_with_k__Bacteria.p__Firmicutes.c__Clostridia.o__Clostridiales.f__Lachnospiraceae.g__Blautia.s__Ruminococcus_gnavus	PWY-6969: TCA cycle V (2-oxoglutarate:ferredoxin oxidoreductase)	k__Bacteria.p__Firmicutes.c__Clostridia.o__Clostridiales.f__Lachnospiraceae.g__Blautia.s__Ruminococcus_gnavus	-0.0661247	0.175083	422	-0.229269	0.00102833	203	0.0355034	0.691529	127	0.172029	0.00210627	318	5.98433e-05	0.00155862	22	0.255665	9
PWY-7111: pyruvate fermentation to isobutanol (engineered)_with_k__Bacteria.p__Actinobacteria.c__Actinobacteria.o__Actinomycetales.f__Actinomycetaceae.g__Actinomyces.s__Actinomyces_graevenitzii	PWY-7111: pyruvate fermentation to isobutanol (engineered)	k__Bacteria.p__Actinobacteria.c__Actinobacteria.o__Actinomycetales.f__Actinomycetaceae.g__Actinomyces.s__Actinomyces_graevenitzii	-0.106886	0.0752174	278	-0.123904	0.348852	59	-0.217391	0.141866	47	-0.53379	0	134	6.1011e-05	0.00158402	16	NA	NA
PWY-6608: guanosine nucleotides degradation III_with_k__Bacteria.p__Firmicutes.c__Bacilli.o__Lactobacillales.f__Streptococcaceae.g__Streptococcus.s__Streptococcus_parasanguinis	PWY-6608: guanosine nucleotides degradation III	k__Bacteria.p__Firmicutes.c__Bacilli.o__Lactobacillales.f__Streptococcaceae.g__Streptococcus.s__Streptococcus_parasanguinis	-0.0622554	0.0561359	942	0.0623763	0.22932	373	-0.0814833	0.203575	245	-0.257177	6.60208e-08	432	6.11394e-05	0.00158184	17	0.1	1
GLUCARDEG-PWY: D-glucarate degradation I_with_k__Bacteria.p__Proteobacteria.c__Gammaproteobacteria.o__Enterobacteriales.f__Enterobacteriaceae.g__Escherichia.s__Escherichia_coli	GLUCARDEG-PWY: D-glucarate degradation I	k__Bacteria.p__Proteobacteria.c__Gammaproteobacteria.o__Enterobacteriales.f__Enterobacteriaceae.g__Escherichia.s__Escherichia_coli	0.658414	0	318	0.630986	0	142	0.734096	0	106	0.821903	0	217	6.13973e-05	0.00159341	10	0.840049	20
PWY-5686: UMP biosynthesis_with_k__Bacteria.p__Firmicutes.c__Bacilli.o__Lactobacillales.f__Streptococcaceae.g__Streptococcus.s__Streptococcus_mitis_oralis_pneumoniae	PWY-5686: UMP biosynthesis	k__Bacteria.p__Firmicutes.c__Bacilli.o__Lactobacillales.f__Streptococcaceae.g__Streptococcus.s__Streptococcus_mitis_oralis_pneumoniae	-0.0638118	0.416532	164	-0.125464	0.369636	53	-0.103876	0.500944	44	-0.53281	5.2665e-11	129	6.14145e-05	0.00159122	11	NA	NA
LACTOSECAT-PWY: lactose and galactose degradation I_with_k__Bacteria.p__Firmicutes.c__Bacilli.o__Lactobacillales.f__Streptococcaceae.g__Streptococcus.s__Streptococcus_infantis	LACTOSECAT-PWY: lactose and galactose degradation I	k__Bacteria.p__Firmicutes.c__Bacilli.o__Lactobacillales.f__Streptococcaceae.g__Streptococcus.s__Streptococcus_infantis	0.0152986	0.846156	163	-0.0480332	0.70333	65	0.135447	0.379432	44	0.492709	3.44633e-08	115	6.16367e-05	0.00160274	7	NA	NA
PWY-724: superpathway of L-lysine, L-threonine and L-methionine biosynthesis II_with_k__Bacteria.p__Bacteroidetes.c__Bacteroidia.o__Bacteroidales.f__Rikenellaceae.g__Alistipes.s__Alistipes_onderdonkii	PWY-724: superpathway of L-lysine, L-threonine and L-methionine biosynthesis II	k__Bacteria.p__Bacteroidetes.c__Bacteroidia.o__Bacteroidales.f__Rikenellaceae.g__Alistipes.s__Alistipes_onderdonkii	-0.303776	2.34822e-18	796	-0.120907	0.0193844	374	-0.0756405	0.249926	233	-0.0389451	0.552206	235	6.26811e-05	0.00162791	18	0.333556	0
P162-PWY: L-glutamate degradation V (via hydroxyglutarate)_with_k__Bacteria.p__Bacteroidetes.c__Bacteroidia.o__Bacteroidales.f__Porphyromonadaceae.g__Parabacteroides.s__Parabacteroides_distasonis	P162-PWY: L-glutamate degradation V (via hydroxyglutarate)	k__Bacteria.p__Bacteroidetes.c__Bacteroidia.o__Bacteroidales.f__Porphyromonadaceae.g__Parabacteroides.s__Parabacteroides_distasonis	0.294968	3.38813e-15	690	0.200494	0.000344016	316	-0.0524481	0.423273	235	0.206269	0.00447058	189	6.3111e-05	0.00165301	8	-0.304871	16
POLYISOPRENSYN-PWY: polyisoprenoid biosynthesis (E. coli)_with_k__Bacteria.p__Firmicutes.c__Bacilli.o__Lactobacillales.f__Streptococcaceae.g__Streptococcus.s__Streptococcus_salivarius	POLYISOPRENSYN-PWY: polyisoprenoid biosynthesis (E. coli)	k__Bacteria.p__Firmicutes.c__Bacilli.o__Lactobacillales.f__Streptococcaceae.g__Streptococcus.s__Streptococcus_salivarius	-0.0242174	0.577536	531	0.0418176	0.555265	201	-0.105832	0.206528	144	0.282436	2.14339e-06	275	6.31493e-05	0.00165075	11	-0.2	10
PWY-5686: UMP biosynthesis_with_k__Bacteria.p__Firmicutes.c__Clostridia.o__Clostridiales.f__Lachnospiraceae.g__Blautia.s__Ruminococcus_torques	PWY-5686: UMP biosynthesis	k__Bacteria.p__Firmicutes.c__Clostridia.o__Clostridiales.f__Lachnospiraceae.g__Blautia.s__Ruminococcus_torques	0.152345	2.59744e-07	1135	-0.0836987	0.0761208	450	0.100068	0.0846172	298	0.189692	4.20002e-05	462	6.32887e-05	0.0016485	8	-0.32459	0
PWY-7383: anaerobic energy metabolism (invertebrates, cytosol)_with_k__Bacteria.p__Actinobacteria.c__Actinobacteria.o__Bifidobacteriales.f__Bifidobacteriaceae.g__Bifidobacterium.s__Bifidobacterium_adolescentis	PWY-7383: anaerobic energy metabolism (invertebrates, cytosol)	k__Bacteria.p__Actinobacteria.c__Actinobacteria.o__Bifidobacteriales.f__Bifidobacteriaceae.g__Bifidobacterium.s__Bifidobacterium_adolescentis	-0.0998783	0.00209824	947	-0.0366619	0.442875	440	0.116414	0.0849395	220	0.196218	0.00189681	249	6.39568e-05	0.00168707	8	0.394608	0
PWY0-1319: CDP-diacylglycerol biosynthesis II_with_k__Bacteria.p__Bacteroidetes.c__Bacteroidia.o__Bacteroidales.f__Bacteroidaceae.g__Bacteroides.s__Bacteroides_vulgatus	PWY0-1319: CDP-diacylglycerol biosynthesis II	k__Bacteria.p__Bacteroidetes.c__Bacteroidia.o__Bacteroidales.f__Bacteroidaceae.g__Bacteroides.s__Bacteroides_vulgatus	-0.205783	1.79836e-10	947	-0.0133934	0.783492	423	0.0592235	0.325848	277	-0.0515072	0.348572	333	6.45537e-05	0.00171196	14	-0.0248402	1
PWY-5838: superpathway of menaquinol-8 biosynthesis I_with_k__Bacteria.p__Actinobacteria.c__Actinobacteria.o__Bifidobacteriales.f__Bifidobacteriaceae.g__Bifidobacterium.s__Bifidobacterium_adolescentis	PWY-5838: superpathway of menaquinol-8 biosynthesis I	k__Bacteria.p__Actinobacteria.c__Actinobacteria.o__Bifidobacteriales.f__Bifidobacteriaceae.g__Bifidobacterium.s__Bifidobacterium_adolescentis	-0.0729344	0.201663	308	0.117329	0.1554	148	-0.0928629	0.394379	86	-0.448072	2.13869e-06	105	6.48708e-05	0.00173677	12	0.6	11
ILEUSYN-PWY: L-isoleucine biosynthesis I (from threonine)_with_k__Bacteria.p__Bacteroidetes.c__Bacteroidia.o__Bacteroidales.f__Porphyromonadaceae.g__Barnesiella.s__Barnesiella_intestinihominis	ILEUSYN-PWY: L-isoleucine biosynthesis I (from threonine)	k__Bacteria.p__Bacteroidetes.c__Bacteroidia.o__Bacteroidales.f__Porphyromonadaceae.g__Barnesiella.s__Barnesiella_intestinihominis	-0.364471	0	896	-0.216227	1.7295e-05	390	-0.0689202	0.271728	256	-0.254327	7.37089e-05	239	6.50543e-05	0.00173442	12	0.533333	0
VALSYN-PWY: L-valine biosynthesis_with_k__Bacteria.p__Bacteroidetes.c__Bacteroidia.o__Bacteroidales.f__Porphyromonadaceae.g__Barnesiella.s__Barnesiella_intestinihominis	VALSYN-PWY: L-valine biosynthesis	k__Bacteria.p__Bacteroidetes.c__Bacteroidia.o__Bacteroidales.f__Porphyromonadaceae.g__Barnesiella.s__Barnesiella_intestinihominis	-0.364471	0	896	-0.216227	1.7295e-05	390	-0.0689202	0.271728	256	-0.254327	7.37089e-05	239	6.50543e-05	0.00173207	10	0.498246	0
PWY-5667: CDP-diacylglycerol biosynthesis I_with_k__Bacteria.p__Bacteroidetes.c__Bacteroidia.o__Bacteroidales.f__Bacteroidaceae.g__Bacteroides.s__Bacteroides_vulgatus	PWY-5667: CDP-diacylglycerol biosynthesis I	k__Bacteria.p__Bacteroidetes.c__Bacteroidia.o__Bacteroidales.f__Bacteroidaceae.g__Bacteroides.s__Bacteroides_vulgatus	-0.205752	1.80956e-10	947	-0.0134013	0.783367	423	0.0592235	0.325848	277	-0.051812	0.345724	333	6.50909e-05	0.00172973	18	-0.0248402	1
PWY-5897: superpathway of menaquinol-11 biosynthesis_with_k__Bacteria.p__Proteobacteria.c__Gammaproteobacteria.o__Enterobacteriales.f__Enterobacteriaceae.g__Escherichia.s__Escherichia_coli	PWY-5897: superpathway of menaquinol-11 biosynthesis	k__Bacteria.p__Proteobacteria.c__Gammaproteobacteria.o__Enterobacteriales.f__Enterobacteriaceae.g__Escherichia.s__Escherichia_coli	0.644443	0	468	0.399784	6.14201e-09	200	0.693591	0	130	0.659261	0	271	6.57709e-05	0.00174089	15	0.596629	5
PWY-5898: superpathway of menaquinol-12 biosynthesis_with_k__Bacteria.p__Proteobacteria.c__Gammaproteobacteria.o__Enterobacteriales.f__Enterobacteriaceae.g__Escherichia.s__Escherichia_coli	PWY-5898: superpathway of menaquinol-12 biosynthesis	k__Bacteria.p__Proteobacteria.c__Gammaproteobacteria.o__Enterobacteriales.f__Enterobacteriaceae.g__Escherichia.s__Escherichia_coli	0.644443	0	468	0.399784	6.14201e-09	200	0.693591	0	130	0.659261	0	271	6.57709e-05	0.00173854	14	0.596629	5
PWY-5899: superpathway of menaquinol-13 biosynthesis_with_k__Bacteria.p__Proteobacteria.c__Gammaproteobacteria.o__Enterobacteriales.f__Enterobacteriaceae.g__Escherichia.s__Escherichia_coli	PWY-5899: superpathway of menaquinol-13 biosynthesis	k__Bacteria.p__Proteobacteria.c__Gammaproteobacteria.o__Enterobacteriales.f__Enterobacteriaceae.g__Escherichia.s__Escherichia_coli	0.644443	0	468	0.399784	6.14201e-09	200	0.693591	0	130	0.659261	0	271	6.57709e-05	0.0017362	11	0.596629	5
PWY-7242: D-fructuronate degradation_with_k__Bacteria.p__Actinobacteria.c__Actinobacteria.o__Actinomycetales.f__Micrococcaceae.g__Rothia.s__Rothia_dentocariosa	PWY-7242: D-fructuronate degradation	k__Bacteria.p__Actinobacteria.c__Actinobacteria.o__Actinomycetales.f__Micrococcaceae.g__Rothia.s__Rothia_dentocariosa	0.0373301	0.69293	114	0.404762	0.326835	8	-0.278507	0.100113	36	-0.521416	4.34482e-08	100	6.68642e-05	0.00177419	13	NA	NA
PWY-6163: chorismate biosynthesis from 3-dehydroquinate_with_k__Bacteria.p__Bacteroidetes.c__Bacteroidia.o__Bacteroidales.f__Bacteroidaceae.g__Bacteroides.s__Bacteroides_vulgatus	PWY-6163: chorismate biosynthesis from 3-dehydroquinate	k__Bacteria.p__Bacteroidetes.c__Bacteroidia.o__Bacteroidales.f__Bacteroidaceae.g__Bacteroides.s__Bacteroides_vulgatus	-0.32637	0	947	-0.141113	0.00366107	423	-0.0632175	0.294238	277	-0.258024	1.98462e-06	333	6.80261e-05	0.00179866	15	-0.100194	1
PWY-7219: adenosine ribonucleotides de novo biosynthesis_with_k__Bacteria.p__Bacteroidetes.c__Bacteroidia.o__Bacteroidales.f__Bacteroidaceae.g__Bacteroides.s__Bacteroides_vulgatus	PWY-7219: adenosine ribonucleotides de novo biosynthesis	k__Bacteria.p__Bacteroidetes.c__Bacteroidia.o__Bacteroidales.f__Bacteroidaceae.g__Bacteroides.s__Bacteroides_vulgatus	-0.395533	0	947	-0.233865	1.23999e-06	423	-0.130736	0.029664	277	-0.340997	2.14219e-10	333	6.81804e-05	0.00179625	10	0.0964569	0
PWY-7357: thiamin formation from pyrithiamine and oxythiamine (yeast)_with_k__Bacteria.p__Firmicutes.c__Bacilli.o__Lactobacillales.f__Streptococcaceae.g__Streptococcus.s__Streptococcus_mitis_oralis_pneumoniae	PWY-7357: thiamin formation from pyrithiamine and oxythiamine (yeast)	k__Bacteria.p__Firmicutes.c__Bacilli.o__Lactobacillales.f__Streptococcaceae.g__Streptococcus.s__Streptococcus_mitis_oralis_pneumoniae	-0.116507	0.13726	164	0.341558	0.012681	53	-0.366032	0.0150199	44	-0.365949	2.28545e-05	129	6.82156e-05	0.00179384	9	NA	NA
PWY-6284: superpathway of unsaturated fatty acids biosynthesis (E. coli)_with_k__Bacteria.p__Actinobacteria.c__Actinobacteria.o__Actinomycetales.f__Actinomycetaceae.g__Actinomyces.s__Actinomyces_graevenitzii	PWY-6284: superpathway of unsaturated fatty acids biosynthesis (E. coli)	k__Bacteria.p__Actinobacteria.c__Actinobacteria.o__Actinomycetales.f__Actinomycetaceae.g__Actinomyces.s__Actinomyces_graevenitzii	0.0678229	0.354743	188	0.0622809	0.666568	50	0.0722689	0.678943	35	0.550379	3.35291e-09	102	6.8539e-05	0.00180481	12	NA	NA
ILEUSYN-PWY: L-isoleucine biosynthesis I (from threonine)_with_k__Bacteria.p__Proteobacteria.c__Gammaproteobacteria.o__Enterobacteriales.f__Enterobacteriaceae.g__Escherichia.s__Escherichia_coli	ILEUSYN-PWY: L-isoleucine biosynthesis I (from threonine)	k__Bacteria.p__Proteobacteria.c__Gammaproteobacteria.o__Enterobacteriales.f__Enterobacteriaceae.g__Escherichia.s__Escherichia_coli	-0.356628	0	631	-0.184168	0.002702	264	-0.476344	1.20777e-10	166	-0.503972	0	307	6.86626e-05	0.0018024	9	-0.265372	1
VALSYN-PWY: L-valine biosynthesis_with_k__Bacteria.p__Proteobacteria.c__Gammaproteobacteria.o__Enterobacteriales.f__Enterobacteriaceae.g__Escherichia.s__Escherichia_coli	VALSYN-PWY: L-valine biosynthesis	k__Bacteria.p__Proteobacteria.c__Gammaproteobacteria.o__Enterobacteriales.f__Enterobacteriaceae.g__Escherichia.s__Escherichia_coli	-0.356628	0	631	-0.184168	0.002702	264	-0.476344	1.20777e-10	166	-0.503972	0	307	6.86626e-05	0.0018	10	-0.342507	0
PWY4FS-7: phosphatidylglycerol biosynthesis I (plastidic)_with_k__Bacteria.p__Firmicutes.c__Bacilli.o__Lactobacillales.f__Streptococcaceae.g__Streptococcus.s__Streptococcus_parasanguinis	PWY4FS-7: phosphatidylglycerol biosynthesis I (plastidic)	k__Bacteria.p__Firmicutes.c__Bacilli.o__Lactobacillales.f__Streptococcaceae.g__Streptococcus.s__Streptococcus_parasanguinis	0.0601568	0.0768412	866	0.0304668	0.560529	367	-0.0425191	0.510952	241	0.277246	1.0261e-08	416	6.87623e-05	0.00181092	17	-0.392157	0
HISDEG-PWY: L-histidine degradation I_with_k__Bacteria.p__Bacteroidetes.c__Bacteroidia.o__Bacteroidales.f__Bacteroidaceae.g__Bacteroides.s__Bacteroides_ovatus	HISDEG-PWY: L-histidine degradation I	k__Bacteria.p__Bacteroidetes.c__Bacteroidia.o__Bacteroidales.f__Bacteroidaceae.g__Bacteroides.s__Bacteroides_ovatus	0.0972154	0.00415995	868	-0.12073	0.0132211	421	0.00327857	0.957693	264	-0.160545	0.00601653	292	6.91192e-05	0.00180851	17	-0.0695147	10
GLYCOLYSIS: glycolysis I (from glucose 6-phosphate)_with_k__Archaea.p__Euryarchaeota.c__Methanobacteria.o__Methanobacteriales.f__Methanobacteriaceae.g__Methanobrevibacter.s__Methanobrevibacter_smithii	GLYCOLYSIS: glycolysis I (from glucose 6-phosphate)	k__Archaea.p__Euryarchaeota.c__Methanobacteria.o__Methanobacteriales.f__Methanobacteriaceae.g__Methanobrevibacter.s__Methanobrevibacter_smithii	0.774483	0	584	0.729454	0	159	0.599984	0	162	0.540482	2.43805e-06	69	6.91384e-05	0.00180611	14	NA	0
PWY-6703: preQ0 biosynthesis_with_k__Bacteria.p__Firmicutes.c__Clostridia.o__Clostridiales.f__Eubacteriaceae.g__Eubacterium.s__Eubacterium_eligens	PWY-6703: preQ0 biosynthesis	k__Bacteria.p__Firmicutes.c__Clostridia.o__Clostridiales.f__Eubacteriaceae.g__Eubacterium.s__Eubacterium_eligens	0.032078	0.336898	898	0.222672	1.17643e-05	382	0.284369	4.5277e-06	254	0.246641	0.000188232	226	6.92121e-05	0.00180371	12	0.0983087	0
DAPLYSINESYN-PWY: L-lysine biosynthesis I_with_k__Bacteria.p__Firmicutes.c__Clostridia.o__Clostridiales.f__Lachnospiraceae.g__Blautia.s__Ruminococcus_gnavus	DAPLYSINESYN-PWY: L-lysine biosynthesis I	k__Bacteria.p__Firmicutes.c__Clostridia.o__Clostridiales.f__Lachnospiraceae.g__Blautia.s__Ruminococcus_gnavus	0.00606745	0.899662	434	0.0537365	0.443811	205	0.0309805	0.729184	127	-0.275405	3.39196e-07	335	6.92767e-05	0.00180132	11	0.153925	2
GLUDEG-I-PWY: GABA shunt_with_k__Bacteria.p__Bacteroidetes.c__Bacteroidia.o__Bacteroidales.f__Rikenellaceae.g__Alistipes.s__Alistipes_putredinis	GLUDEG-I-PWY: GABA shunt	k__Bacteria.p__Bacteroidetes.c__Bacteroidia.o__Bacteroidales.f__Rikenellaceae.g__Alistipes.s__Alistipes_putredinis	0.269503	1.08633e-14	801	0.0545662	0.311339	346	-0.00843497	0.900698	221	0.262768	0.000428322	177	6.93118e-05	0.00179894	10	-0.125385	17
UNMAPPED_with_k__Bacteria.p__Bacteroidetes.c__Bacteroidia.o__Bacteroidales.f__Rikenellaceae.g__Alistipes.s__Alistipes_putredinis	UNMAPPED	k__Bacteria.p__Bacteroidetes.c__Bacteroidia.o__Bacteroidales.f__Rikenellaceae.g__Alistipes.s__Alistipes_putredinis	0.176266	8.57007e-08	914	-0.0578067	0.252801	393	-0.0720502	0.262027	244	0.0978908	0.147755	220	7.06568e-05	0.00182299	15	-0.143019	0
PWY-7208: superpathway of pyrimidine nucleobases salvage_with_k__Bacteria.p__Bacteroidetes.c__Bacteroidia.o__Bacteroidales.f__Bacteroidaceae.g__Bacteroides.s__Bacteroides_uniformis	PWY-7208: superpathway of pyrimidine nucleobases salvage	k__Bacteria.p__Bacteroidetes.c__Bacteroidia.o__Bacteroidales.f__Bacteroidaceae.g__Bacteroides.s__Bacteroides_uniformis	-0.159709	1.7653e-07	1061	0.0268796	0.574628	438	0.105682	0.0723572	290	-0.087867	0.102233	347	7.09055e-05	0.00183377	10	0.127547	0
PWY-5659: GDP-mannose biosynthesis_with_k__Bacteria.p__Actinobacteria.c__Actinobacteria.o__Coriobacteriales.f__Coriobacteriaceae.g__Eggerthella.s__Eggerthella_lenta	PWY-5659: GDP-mannose biosynthesis	k__Bacteria.p__Actinobacteria.c__Actinobacteria.o__Coriobacteriales.f__Coriobacteriaceae.g__Eggerthella.s__Eggerthella_lenta	0.00895649	0.846874	467	0.14963	0.0383975	192	-0.246643	0.00889987	112	-0.244323	0.000390325	208	7.13456e-05	0.00184453	12	NA	NA
UNMAPPED_with_k__Bacteria.p__Firmicutes.c__Clostridia.o__Clostridiales.f__Eubacteriaceae.g__Eubacterium.s__Eubacterium_hallii	UNMAPPED	k__Bacteria.p__Firmicutes.c__Clostridia.o__Clostridiales.f__Eubacteriaceae.g__Eubacterium.s__Eubacterium_hallii	-0.114536	0.000127012	1116	0.12938	0.00648573	442	0.0504342	0.387861	295	-0.0755518	0.152494	360	7.1603e-05	0.00184211	10	0.123552	0
PWY-6897: thiamin salvage II_with_k__Bacteria.p__Bacteroidetes.c__Bacteroidia.o__Bacteroidales.f__Prevotellaceae.g__Paraprevotella.s__Paraprevotella_clara	PWY-6897: thiamin salvage II	k__Bacteria.p__Bacteroidetes.c__Bacteroidia.o__Bacteroidales.f__Prevotellaceae.g__Paraprevotella.s__Paraprevotella_clara	0.367107	1.58584e-14	413	0.0347816	0.613438	213	0.158498	0.0396632	169	0.413895	2.69139e-05	98	7.1956e-05	0.00185283	13	0	0
ARGDEG-PWY: superpathway of L-arginine, putrescine, and 4-aminobutanoate degradation_with_k__Bacteria.p__Proteobacteria.c__Gammaproteobacteria.o__Enterobacteriales.f__Enterobacteriaceae.g__Escherichia.s__Escherichia_coli	ARGDEG-PWY: superpathway of L-arginine, putrescine, and 4-aminobutanoate degradation	k__Bacteria.p__Proteobacteria.c__Gammaproteobacteria.o__Enterobacteriales.f__Enterobacteriaceae.g__Escherichia.s__Escherichia_coli	0.792089	0	140	0.917605	0	62	0.853213	0	51	0.92483	0	116	7.20848e-05	0.00185039	12	0.592857	32
ORNARGDEG-PWY: superpathway of L-arginine and L-ornithine degradation_with_k__Bacteria.p__Proteobacteria.c__Gammaproteobacteria.o__Enterobacteriales.f__Enterobacteriaceae.g__Escherichia.s__Escherichia_coli	ORNARGDEG-PWY: superpathway of L-arginine and L-ornithine degradation	k__Bacteria.p__Proteobacteria.c__Gammaproteobacteria.o__Enterobacteriales.f__Enterobacteriaceae.g__Escherichia.s__Escherichia_coli	0.792089	0	140	0.917605	0	62	0.853213	0	51	0.92483	0	116	7.20848e-05	0.00184797	13	0.592857	32
PWY-7237: myo-, chiro- and scillo-inositol degradation_with_k__Bacteria.p__Bacteroidetes.c__Bacteroidia.o__Bacteroidales.f__Bacteroidaceae.g__Bacteroides.s__Bacteroides_caccae	PWY-7237: myo-, chiro- and scillo-inositol degradation	k__Bacteria.p__Bacteroidetes.c__Bacteroidia.o__Bacteroidales.f__Bacteroidaceae.g__Bacteroides.s__Bacteroides_caccae	-0.233678	4.11446e-11	783	0.0198922	0.71101	349	0.0206727	0.76186	217	-0.145336	0.040112	200	7.21838e-05	0.00185864	10	-0.196623	7
PWY-7400: L-arginine biosynthesis IV (archaebacteria)_with_k__Bacteria.p__Bacteroidetes.c__Bacteroidia.o__Bacteroidales.f__Bacteroidaceae.g__Bacteroides.s__Bacteroides_uniformis	PWY-7400: L-arginine biosynthesis IV (archaebacteria)	k__Bacteria.p__Bacteroidetes.c__Bacteroidia.o__Bacteroidales.f__Bacteroidaceae.g__Bacteroides.s__Bacteroides_uniformis	-0.218541	7.08228e-13	1061	-0.00888205	0.852888	438	-0.094911	0.106731	290	-0.293591	2.92202e-08	347	7.27783e-05	0.00188235	16	-0.0367324	2
NONOXIPENT-PWY: pentose phosphate pathway (non-oxidative branch)_with_k__Bacteria.p__Firmicutes.c__Bacilli.o__Lactobacillales.f__Streptococcaceae.g__Streptococcus.s__Streptococcus_mitis_oralis_pneumoniae	NONOXIPENT-PWY: pentose phosphate pathway (non-oxidative branch)	k__Bacteria.p__Firmicutes.c__Bacilli.o__Lactobacillales.f__Streptococcaceae.g__Streptococcus.s__Streptococcus_mitis_oralis_pneumoniae	-0.127964	0.102452	164	0.228834	0.099318	53	-0.479352	0.00113322	44	-0.418918	9.929e-07	129	7.2896e-05	0.00189295	13	NA	NA
ANAEROFRUCAT-PWY: homolactic fermentation_with_k__Bacteria.p__Firmicutes.c__Bacilli.o__Lactobacillales.f__Streptococcaceae.g__Streptococcus.s__Streptococcus_salivarius	ANAEROFRUCAT-PWY: homolactic fermentation	k__Bacteria.p__Firmicutes.c__Bacilli.o__Lactobacillales.f__Streptococcaceae.g__Streptococcus.s__Streptococcus_salivarius	0.0312124	0.306077	1077	-0.0766961	0.111402	432	0.107642	0.0752823	274	0.217163	1.83514e-06	476	7.31541e-05	0.00189048	13	-0.215038	1
PWY-7392: taxadiene biosynthesis (engineered)_with_k__Archaea.p__Euryarchaeota.c__Methanobacteria.o__Methanobacteriales.f__Methanobacteriaceae.g__Methanobrevibacter.s__Methanobrevibacter_smithii	PWY-7392: taxadiene biosynthesis (engineered)	k__Archaea.p__Euryarchaeota.c__Methanobacteria.o__Methanobacteriales.f__Methanobacteriaceae.g__Methanobrevibacter.s__Methanobrevibacter_smithii	0.507468	0	550	0.651355	0	149	0.52565	0	151	0.0796552	0.52079	67	7.39171e-05	0.00188802	14	NA	NA
GALACTUROCAT-PWY: D-galacturonate degradation I_with_k__Bacteria.p__Firmicutes.c__Negativicutes.o__Selenomonadales.f__Veillonellaceae.g__Veillonella.s__Veillonella_parvula	GALACTUROCAT-PWY: D-galacturonate degradation I	k__Bacteria.p__Firmicutes.c__Negativicutes.o__Selenomonadales.f__Veillonellaceae.g__Veillonella.s__Veillonella_parvula	0.0209663	0.719726	295	-0.0728427	0.313771	193	-0.076706	0.431687	107	-0.376564	3.64434e-08	204	7.41524e-05	0.00188557	13	-0.337204	1
PWY-5177: glutaryl-CoA degradation_with_k__Bacteria.p__Actinobacteria.c__Actinobacteria.o__Actinomycetales.f__Micrococcaceae.g__Rothia.s__Rothia_dentocariosa	PWY-5177: glutaryl-CoA degradation	k__Bacteria.p__Actinobacteria.c__Actinobacteria.o__Actinomycetales.f__Micrococcaceae.g__Rothia.s__Rothia_dentocariosa	0.0472773	0.616938	114	0.119048	0.793006	8	-0.234749	0.167677	36	-0.550488	6.90819e-08	86	7.47724e-05	0.0018961	11	NA	NA
ARO-PWY: chorismate biosynthesis I_with_k__Bacteria.p__Bacteroidetes.c__Bacteroidia.o__Bacteroidales.f__Porphyromonadaceae.g__Parabacteroides.s__Parabacteroides_distasonis	ARO-PWY: chorismate biosynthesis I	k__Bacteria.p__Bacteroidetes.c__Bacteroidia.o__Bacteroidales.f__Porphyromonadaceae.g__Parabacteroides.s__Parabacteroides_distasonis	-0.324083	2.28154e-21	797	-0.18072	0.00084438	339	-0.00674737	0.916089	246	-0.248986	6.13608e-05	255	7.48443e-05	0.00189364	8	-0.195772	0
PWY4FS-8: phosphatidylglycerol biosynthesis II (non-plastidic)_with_k__Bacteria.p__Firmicutes.c__Bacilli.o__Lactobacillales.f__Streptococcaceae.g__Streptococcus.s__Streptococcus_parasanguinis	PWY4FS-8: phosphatidylglycerol biosynthesis II (non-plastidic)	k__Bacteria.p__Firmicutes.c__Bacilli.o__Lactobacillales.f__Streptococcaceae.g__Streptococcus.s__Streptococcus_parasanguinis	0.0601568	0.0768412	866	0.0304668	0.560529	367	-0.0425191	0.510952	241	0.27619	1.17122e-08	416	7.50498e-05	0.00189119	18	-0.392157	0
PEPTIDOGLYCANSYN-PWY: peptidoglycan biosynthesis I (meso-diaminopimelate containing)_with_k__Bacteria.p__Firmicutes.c__Clostridia.o__Clostridiales.f__Eubacteriaceae.g__Eubacterium.s__Eubacterium_eligens	PEPTIDOGLYCANSYN-PWY: peptidoglycan biosynthesis I (meso-diaminopimelate containing)	k__Bacteria.p__Firmicutes.c__Clostridia.o__Clostridiales.f__Eubacteriaceae.g__Eubacterium.s__Eubacterium_eligens	-0.350191	0	898	-0.171122	0.000796536	382	-0.0940477	0.1349	254	-0.165293	0.0129152	226	7.53982e-05	0.00190168	11	0.110088	0
TRNA-CHARGING-PWY: tRNA charging_with_k__Bacteria.p__Actinobacteria.c__Actinobacteria.o__Actinomycetales.f__Micrococcaceae.g__Rothia.s__Rothia_mucilaginosa	TRNA-CHARGING-PWY: tRNA charging	k__Bacteria.p__Actinobacteria.c__Actinobacteria.o__Actinomycetales.f__Micrococcaceae.g__Rothia.s__Rothia_mucilaginosa	-0.0950757	0.0920701	315	-0.105673	0.362828	76	-0.097088	0.43711	66	-0.478097	6.31508e-11	169	7.56339e-05	0.00192506	13	NA	0
LACTOSECAT-PWY: lactose and galactose degradation I_with_k__Bacteria.p__Actinobacteria.c__Actinobacteria.o__Actinomycetales.f__Micrococcaceae.g__Rothia.s__Rothia_mucilaginosa	LACTOSECAT-PWY: lactose and galactose degradation I	k__Bacteria.p__Actinobacteria.c__Actinobacteria.o__Actinomycetales.f__Micrococcaceae.g__Rothia.s__Rothia_mucilaginosa	0.000748667	0.989437	315	0.0515106	0.657908	76	0.213903	0.0846599	66	0.410978	3.49896e-08	170	7.62714e-05	0.00193548	8	NA	0
PWY-6609: adenine and adenosine salvage III_with_k__Bacteria.p__Bacteroidetes.c__Bacteroidia.o__Bacteroidales.f__Rikenellaceae.g__Alistipes.s__Alistipes_onderdonkii	PWY-6609: adenine and adenosine salvage III	k__Bacteria.p__Bacteroidetes.c__Bacteroidia.o__Bacteroidales.f__Rikenellaceae.g__Alistipes.s__Alistipes_onderdonkii	-0.218974	4.73828e-10	796	0.00172075	0.973531	374	0.0635201	0.334113	233	-0.13653	0.0365424	235	7.66882e-05	0.00193299	11	0.220254	0
RHAMCAT-PWY: L-rhamnose degradation I_with_k__Bacteria.p__Firmicutes.c__Clostridia.o__Clostridiales.f__Ruminococcaceae.g__Faecalibacterium.s__Faecalibacterium_prausnitzii	RHAMCAT-PWY: L-rhamnose degradation I	k__Bacteria.p__Firmicutes.c__Clostridia.o__Clostridiales.f__Ruminococcaceae.g__Faecalibacterium.s__Faecalibacterium_prausnitzii	0.266573	1.13514e-19	1127	0.0585699	0.21589	448	0.107451	0.0653468	295	0.0742802	0.166708	348	7.6907e-05	0.0019305	13	-0.0342787	0
NONMEVIPP-PWY: methylerythritol phosphate pathway I_with_k__Bacteria.p__Bacteroidetes.c__Bacteroidia.o__Bacteroidales.f__Bacteroidales_noname.g__Bacteroidales_noname.s__Bacteroidales_bacterium_ph8	NONMEVIPP-PWY: methylerythritol phosphate pathway I	k__Bacteria.p__Bacteroidetes.c__Bacteroidia.o__Bacteroidales.f__Bacteroidales_noname.g__Bacteroidales_noname.s__Bacteroidales_bacterium_ph8	-0.376096	0	803	-0.288744	2.34966e-08	364	-0.114239	0.0675069	257	-0.133074	0.0553935	208	7.69477e-05	0.00192802	9	0.180702	0
BRANCHED-CHAIN-AA-SYN-PWY: superpathway of branched amino acid biosynthesis_with_k__Bacteria.p__Bacteroidetes.c__Bacteroidia.o__Bacteroidales.f__Bacteroidales_noname.g__Bacteroidales_noname.s__Bacteroidales_bacterium_ph8	BRANCHED-CHAIN-AA-SYN-PWY: superpathway of branched amino acid biosynthesis	k__Bacteria.p__Bacteroidetes.c__Bacteroidia.o__Bacteroidales.f__Bacteroidales_noname.g__Bacteroidales_noname.s__Bacteroidales_bacterium_ph8	-0.302185	2.5817e-18	803	-0.196836	0.000161641	364	-0.0215704	0.730558	257	-0.0653561	0.348003	208	7.70501e-05	0.00192555	16	-0.0824561	0
PWY-7664: oleate biosynthesis IV (anaerobic)_with_k__Bacteria.p__Proteobacteria.c__Gammaproteobacteria.o__Enterobacteriales.f__Enterobacteriaceae.g__Escherichia.s__Escherichia_coli	PWY-7664: oleate biosynthesis IV (anaerobic)	k__Bacteria.p__Proteobacteria.c__Gammaproteobacteria.o__Enterobacteriales.f__Enterobacteriaceae.g__Escherichia.s__Escherichia_coli	0.48624	0	506	0.356811	2.84022e-08	232	0.546162	0	145	0.650015	0	282	7.71728e-05	0.00192308	16	0.377522	5
POLYAMSYN-PWY: superpathway of polyamine biosynthesis I_with_k__Bacteria.p__Bacteroidetes.c__Bacteroidia.o__Bacteroidales.f__Bacteroidaceae.g__Bacteroides.s__Bacteroides_thetaiotaomicron	POLYAMSYN-PWY: superpathway of polyamine biosynthesis I	k__Bacteria.p__Bacteroidetes.c__Bacteroidia.o__Bacteroidales.f__Bacteroidaceae.g__Bacteroides.s__Bacteroides_thetaiotaomicron	0.0329435	0.360274	773	-0.00869422	0.868819	363	-0.234548	0.000178678	252	-0.214002	0.000693072	249	7.74217e-05	0.00193342	14	-0.0186735	2
PWY-6545: pyrimidine deoxyribonucleotides de novo biosynthesis III_with_k__Bacteria.p__Firmicutes.c__Bacilli.o__Lactobacillales.f__Streptococcaceae.g__Streptococcus.s__Streptococcus_mutans	PWY-6545: pyrimidine deoxyribonucleotides de novo biosynthesis III	k__Bacteria.p__Firmicutes.c__Bacilli.o__Lactobacillales.f__Streptococcaceae.g__Streptococcus.s__Streptococcus_mutans	0.0863294	0.15944	267	-0.169184	0.244379	49	0.343709	0.00232911	77	-0.239145	0.00307371	152	7.78605e-05	0.00194373	22	NA	NA
PWY-2942: L-lysine biosynthesis III_with_k__Bacteria.p__Bacteroidetes.c__Bacteroidia.o__Bacteroidales.f__Bacteroidaceae.g__Bacteroides.s__Bacteroides_uniformis	PWY-2942: L-lysine biosynthesis III	k__Bacteria.p__Bacteroidetes.c__Bacteroidia.o__Bacteroidales.f__Bacteroidaceae.g__Bacteroides.s__Bacteroides_uniformis	-0.197895	8.66585e-11	1061	-0.21421	6.41829e-06	438	-0.0896001	0.12788	290	0.0651158	0.226203	347	7.80039e-05	0.00194125	10	-0.186875	0
PWY-7237: myo-, chiro- and scillo-inositol degradation_with_k__Bacteria.p__Bacteroidetes.c__Bacteroidia.o__Bacteroidales.f__Porphyromonadaceae.g__Parabacteroides.s__Parabacteroides_merdae	PWY-7237: myo-, chiro- and scillo-inositol degradation	k__Bacteria.p__Bacteroidetes.c__Bacteroidia.o__Bacteroidales.f__Porphyromonadaceae.g__Parabacteroides.s__Parabacteroides_merdae	-0.192345	5.83335e-08	786	0.0410005	0.453622	336	0.0695276	0.272283	251	-0.160397	0.0176104	219	7.84234e-05	0.00197704	12	-0.137463	9
PWY-7663: gondoate biosynthesis (anaerobic)_with_k__Bacteria.p__Proteobacteria.c__Deltaproteobacteria.o__Desulfovibrionales.f__Desulfovibrionaceae.g__Desulfovibrio.s__Desulfovibrio_piger	PWY-7663: gondoate biosynthesis (anaerobic)	k__Bacteria.p__Proteobacteria.c__Deltaproteobacteria.o__Desulfovibrionales.f__Desulfovibrionaceae.g__Desulfovibrio.s__Desulfovibrio_piger	0.284266	4.37073e-06	255	-0.132373	0.145934	122	-0.115276	0.203914	123	0.18915	0.298506	32	7.87181e-05	0.00198726	17	NA	0
GLYCOLYSIS-E-D: superpathway of glycolysis and Entner-Doudoroff_with_k__Bacteria.p__Proteobacteria.c__Gammaproteobacteria.o__Enterobacteriales.f__Enterobacteriaceae.g__Escherichia.s__Escherichia_coli	GLYCOLYSIS-E-D: superpathway of glycolysis and Entner-Doudoroff	k__Bacteria.p__Proteobacteria.c__Gammaproteobacteria.o__Enterobacteriales.f__Enterobacteriaceae.g__Escherichia.s__Escherichia_coli	0.283808	1.10713e-12	611	0.266504	1.32214e-05	262	0.442743	3.42678e-09	166	0.526185	0	299	7.97293e-05	0.00203562	14	0.392594	5
PWY0-781: aspartate superpathway_with_k__Bacteria.p__Firmicutes.c__Erysipelotrichia.o__Erysipelotrichales.f__Erysipelotrichaceae.g__Erysipelotrichaceae_noname.s__Erysipelotrichaceae_bacterium_21_3	PWY0-781: aspartate superpathway	k__Bacteria.p__Firmicutes.c__Erysipelotrichia.o__Erysipelotrichales.f__Erysipelotrichaceae.g__Erysipelotrichaceae_noname.s__Erysipelotrichaceae_bacterium_21_3	-0.177226	0.00145332	321	-0.115262	0.17331	141	0.0777627	0.465597	90	-0.423451	5.85035e-11	223	7.99374e-05	0.00203304	9	NA	NA
DAPLYSINESYN-PWY: L-lysine biosynthesis I_with_k__Bacteria.p__Bacteroidetes.c__Bacteroidia.o__Bacteroidales.f__Bacteroidaceae.g__Bacteroides.s__Bacteroides_dorei	DAPLYSINESYN-PWY: L-lysine biosynthesis I	k__Bacteria.p__Bacteroidetes.c__Bacteroidia.o__Bacteroidales.f__Bacteroidaceae.g__Bacteroides.s__Bacteroides_dorei	-0.22014	2.61189e-10	811	-0.0805325	0.123518	367	0.0379463	0.552552	247	0.0380162	0.546986	253	8.06326e-05	0.00203046	12	0.129987	1
PWY-7219: adenosine ribonucleotides de novo biosynthesis_with_k__Bacteria.p__Firmicutes.c__Clostridia.o__Clostridiales.f__Eubacteriaceae.g__Eubacterium.s__Eubacterium_eligens	PWY-7219: adenosine ribonucleotides de novo biosynthesis	k__Bacteria.p__Firmicutes.c__Clostridia.o__Clostridiales.f__Eubacteriaceae.g__Eubacterium.s__Eubacterium_eligens	-0.307549	3.43239e-21	898	-0.0965536	0.0594065	382	-0.0548311	0.383937	254	-0.172616	0.00939076	226	8.06977e-05	0.00204056	16	0.00694654	0
PYRIDNUCSAL-PWY: NAD salvage pathway I_with_k__Bacteria.p__Firmicutes.c__Negativicutes.o__Selenomonadales.f__Veillonellaceae.g__Veillonella.s__Veillonella_parvula	PYRIDNUCSAL-PWY: NAD salvage pathway I	k__Bacteria.p__Firmicutes.c__Negativicutes.o__Selenomonadales.f__Veillonellaceae.g__Veillonella.s__Veillonella_parvula	0.107908	0.0655854	292	0.0329034	0.651945	190	0.116739	0.232969	106	-0.279334	5.34257e-05	205	8.07732e-05	0.00203797	13	0.494805	14
PWY-6163: chorismate biosynthesis from 3-dehydroquinate_with_k__Bacteria.p__Bacteroidetes.c__Bacteroidia.o__Bacteroidales.f__Porphyromonadaceae.g__Parabacteroides.s__Parabacteroides_distasonis	PWY-6163: chorismate biosynthesis from 3-dehydroquinate	k__Bacteria.p__Bacteroidetes.c__Bacteroidia.o__Bacteroidales.f__Porphyromonadaceae.g__Parabacteroides.s__Parabacteroides_distasonis	-0.308492	5.81113e-19	797	-0.161061	0.00297003	339	0.00788557	0.901999	246	-0.23545	0.000153925	255	8.10544e-05	0.0020354	11	-0.181818	0
COMPLETE-ARO-PWY: superpathway of aromatic amino acid biosynthesis_with_k__Bacteria.p__Bacteroidetes.c__Bacteroidia.o__Bacteroidales.f__Porphyromonadaceae.g__Parabacteroides.s__Parabacteroides_distasonis	COMPLETE-ARO-PWY: superpathway of aromatic amino acid biosynthesis	k__Bacteria.p__Bacteroidetes.c__Bacteroidia.o__Bacteroidales.f__Porphyromonadaceae.g__Parabacteroides.s__Parabacteroides_distasonis	-0.320075	1.35287e-20	797	-0.182255	0.000761167	339	-0.00163193	0.979674	246	-0.239526	0.000117312	255	8.16927e-05	0.00204545	13	-0.204228	0
ARGSYN-PWY: L-arginine biosynthesis I (via L-ornithine)_with_k__Bacteria.p__Firmicutes.c__Clostridia.o__Clostridiales.f__Lachnospiraceae.g__Blautia.s__Ruminococcus_torques	ARGSYN-PWY: L-arginine biosynthesis I (via L-ornithine)	k__Bacteria.p__Firmicutes.c__Clostridia.o__Clostridiales.f__Lachnospiraceae.g__Blautia.s__Ruminococcus_torques	0.203016	5.66018e-12	1135	0.252873	5.9949e-08	450	0.239516	3.0976e-05	298	-0.0113669	0.807416	462	8.17036e-05	0.00204288	12	0.150906	1
PWY-5505: L-glutamate and L-glutamine biosynthesis_with_k__Bacteria.p__Bacteroidetes.c__Bacteroidia.o__Bacteroidales.f__Rikenellaceae.g__Alistipes.s__Alistipes_putredinis	PWY-5505: L-glutamate and L-glutamine biosynthesis	k__Bacteria.p__Bacteroidetes.c__Bacteroidia.o__Bacteroidales.f__Rikenellaceae.g__Alistipes.s__Alistipes_putredinis	0.240393	5.98436e-08	499	-0.0713429	0.28211	229	-0.0617437	0.43612	161	0.165758	0.0807257	112	8.27593e-05	0.0020403	12	0.0956522	18
PENTOSE-P-PWY: pentose phosphate pathway_with_k__Bacteria.p__Firmicutes.c__Clostridia.o__Clostridiales.f__Eubacteriaceae.g__Eubacterium.s__Eubacterium_rectale	PENTOSE-P-PWY: pentose phosphate pathway	k__Bacteria.p__Firmicutes.c__Clostridia.o__Clostridiales.f__Eubacteriaceae.g__Eubacterium.s__Eubacterium_rectale	-0.183356	9.3303e-10	1102	-0.000134293	0.997736	449	0.0740628	0.211622	286	-0.138363	0.0108098	339	8.29799e-05	0.00205031	7	0.165372	7
COBALSYN-PWY: adenosylcobalamin salvage from cobinamide I_with_k__Bacteria.p__Bacteroidetes.c__Bacteroidia.o__Bacteroidales.f__Porphyromonadaceae.g__Parabacteroides.s__Parabacteroides_merdae	COBALSYN-PWY: adenosylcobalamin salvage from cobinamide I	k__Bacteria.p__Bacteroidetes.c__Bacteroidia.o__Bacteroidales.f__Porphyromonadaceae.g__Parabacteroides.s__Parabacteroides_merdae	-0.15251	1.79464e-05	786	0.0606176	0.267704	336	0.122402	0.052813	251	0.0405292	0.553266	216	8.40667e-05	0.00208543	14	-0.230662	0
PWY-6897: thiamin salvage II_with_k__Bacteria.p__Firmicutes.c__Clostridia.o__Clostridiales.f__Ruminococcaceae.g__Ruminococcus.s__Ruminococcus_sp_5_1_39BFAA	PWY-6897: thiamin salvage II	k__Bacteria.p__Firmicutes.c__Clostridia.o__Clostridiales.f__Ruminococcaceae.g__Ruminococcus.s__Ruminococcus_sp_5_1_39BFAA	-0.348803	0	1025	-0.325818	7.15982e-12	426	-0.0689126	0.26074	268	-0.202489	0.000584468	286	8.42341e-05	0.00209536	8	NA	0
GLUCOSE1PMETAB-PWY: glucose and glucose-1-phosphate degradation_with_k__Bacteria.p__Firmicutes.c__Bacilli.o__Lactobacillales.f__Streptococcaceae.g__Streptococcus.s__Streptococcus_parasanguinis	GLUCOSE1PMETAB-PWY: glucose and glucose-1-phosphate degradation	k__Bacteria.p__Firmicutes.c__Bacilli.o__Lactobacillales.f__Streptococcaceae.g__Streptococcus.s__Streptococcus_parasanguinis	-0.0120808	0.796671	457	-0.132027	0.0630854	199	-0.0437303	0.611457	137	0.256845	1.72453e-05	275	8.47019e-05	0.00210526	15	0.157143	2
PWY-6612: superpathway of tetrahydrofolate biosynthesis_with_k__Bacteria.p__Firmicutes.c__Bacilli.o__Lactobacillales.f__Streptococcaceae.g__Streptococcus.s__Streptococcus_parasanguinis	PWY-6612: superpathway of tetrahydrofolate biosynthesis	k__Bacteria.p__Firmicutes.c__Bacilli.o__Lactobacillales.f__Streptococcaceae.g__Streptococcus.s__Streptococcus_parasanguinis	0.0752401	0.0224192	921	0.0551338	0.291345	368	-0.040214	0.535859	239	0.288864	4.29152e-09	402	8.51567e-05	0.00210263	11	0.34965	5
ILEUSYN-PWY: L-isoleucine biosynthesis I (from threonine)_with_k__Bacteria.p__Actinobacteria.c__Actinobacteria.o__Actinomycetales.f__Actinomycetaceae.g__Actinomyces.s__Actinomyces_graevenitzii	ILEUSYN-PWY: L-isoleucine biosynthesis I (from threonine)	k__Bacteria.p__Actinobacteria.c__Actinobacteria.o__Actinomycetales.f__Actinomycetaceae.g__Actinomyces.s__Actinomyces_graevenitzii	-0.122757	0.0408805	278	-0.124255	0.347482	59	-0.217044	0.142515	47	-0.5377	0	134	8.53327e-05	0.0021125	18	NA	NA
VALSYN-PWY: L-valine biosynthesis_with_k__Bacteria.p__Actinobacteria.c__Actinobacteria.o__Actinomycetales.f__Actinomycetaceae.g__Actinomyces.s__Actinomyces_graevenitzii	VALSYN-PWY: L-valine biosynthesis	k__Bacteria.p__Actinobacteria.c__Actinobacteria.o__Actinomycetales.f__Actinomycetaceae.g__Actinomyces.s__Actinomyces_graevenitzii	-0.122757	0.0408805	278	-0.124255	0.347482	59	-0.217044	0.142515	47	-0.5377	0	134	8.53327e-05	0.00210986	14	NA	NA
PWY-7383: anaerobic energy metabolism (invertebrates, cytosol)_with_k__Bacteria.p__Actinobacteria.c__Actinobacteria.o__Bifidobacteriales.f__Bifidobacteriaceae.g__Bifidobacterium.s__Bifidobacterium_longum	PWY-7383: anaerobic energy metabolism (invertebrates, cytosol)	k__Bacteria.p__Actinobacteria.c__Actinobacteria.o__Bifidobacteriales.f__Bifidobacteriaceae.g__Bifidobacterium.s__Bifidobacterium_longum	-0.143373	3.68897e-06	1036	-0.143861	0.00278022	431	0.0863724	0.175906	247	0.0746999	0.156604	361	8.55516e-05	0.00210723	6	-0.345951	4
PWY-2942: L-lysine biosynthesis III_with_k__Bacteria.p__Firmicutes.c__Clostridia.o__Clostridiales.f__Eubacteriaceae.g__Eubacterium.s__Eubacterium_hallii	PWY-2942: L-lysine biosynthesis III	k__Bacteria.p__Firmicutes.c__Clostridia.o__Clostridiales.f__Eubacteriaceae.g__Eubacterium.s__Eubacterium_hallii	0.143246	1.58955e-06	1116	-0.106191	0.0256207	442	0.0905116	0.120818	295	0.146825	0.00528681	360	8.586e-05	0.00210461	10	-0.0916345	0
PWY0-1338: polymyxin resistance_with_k__Bacteria.p__Proteobacteria.c__Gammaproteobacteria.o__Enterobacteriales.f__Enterobacteriaceae.g__Escherichia.s__Escherichia_coli	PWY0-1338: polymyxin resistance	k__Bacteria.p__Proteobacteria.c__Gammaproteobacteria.o__Enterobacteriales.f__Enterobacteriaceae.g__Escherichia.s__Escherichia_coli	0.830504	0	333	0.800582	0	140	0.854867	0	99	0.912082	0	215	8.59372e-05	0.00210199	15	0.877833	18
COA-PWY-1: coenzyme A biosynthesis II (mammalian)_with_k__Bacteria.p__Bacteroidetes.c__Bacteroidia.o__Bacteroidales.f__Bacteroidales_noname.g__Bacteroidales_noname.s__Bacteroidales_bacterium_ph8	COA-PWY-1: coenzyme A biosynthesis II (mammalian)	k__Bacteria.p__Bacteroidetes.c__Bacteroidia.o__Bacteroidales.f__Bacteroidales_noname.g__Bacteroidales_noname.s__Bacteroidales_bacterium_ph8	-0.386449	0	803	-0.261468	4.63113e-07	364	-0.129136	0.0386263	257	-0.151989	0.0284982	208	8.63792e-05	0.0021118	19	0.00701754	0
PWY-7456: mannan degradation_with_k__Bacteria.p__Bacteroidetes.c__Bacteroidia.o__Bacteroidales.f__Bacteroidaceae.g__Bacteroides.s__Bacteroides_vulgatus	PWY-7456: mannan degradation	k__Bacteria.p__Bacteroidetes.c__Bacteroidia.o__Bacteroidales.f__Bacteroidaceae.g__Bacteroides.s__Bacteroides_vulgatus	0.21425	1.07709e-10	894	-0.0184616	0.711987	402	-0.00564383	0.92682	267	0.0477533	0.446551	256	8.64071e-05	0.00210918	8	-0.0514462	24
PWY-3001: superpathway of L-isoleucine biosynthesis I_with_k__Bacteria.p__Bacteroidetes.c__Bacteroidia.o__Bacteroidales.f__Bacteroidales_noname.g__Bacteroidales_noname.s__Bacteroidales_bacterium_ph8	PWY-3001: superpathway of L-isoleucine biosynthesis I	k__Bacteria.p__Bacteroidetes.c__Bacteroidia.o__Bacteroidales.f__Bacteroidales_noname.g__Bacteroidales_noname.s__Bacteroidales_bacterium_ph8	-0.304169	1.47962e-18	803	-0.15026	0.00409515	364	-0.0249002	0.690957	257	-0.0921253	0.185529	208	8.70324e-05	0.00211896	15	-0.108772	0
PWY-621: sucrose degradation III (sucrose invertase)_with_k__Bacteria.p__Firmicutes.c__Clostridia.o__Clostridiales.f__Lachnospiraceae.g__Lachnospiraceae_noname.s__Lachnospiraceae_bacterium_1_4_56FAA	PWY-621: sucrose degradation III (sucrose invertase)	k__Bacteria.p__Firmicutes.c__Clostridia.o__Clostridiales.f__Lachnospiraceae.g__Lachnospiraceae_noname.s__Lachnospiraceae_bacterium_1_4_56FAA	0.228049	0.000414966	237	0.0296392	0.763719	105	-0.295152	0.0093863	77	-0.123591	0.127906	153	8.72425e-05	0.00211634	7	0.357143	0
PWY-7111: pyruvate fermentation to isobutanol (engineered)_with_k__Bacteria.p__Proteobacteria.c__Gammaproteobacteria.o__Enterobacteriales.f__Enterobacteriaceae.g__Escherichia.s__Escherichia_coli	PWY-7111: pyruvate fermentation to isobutanol (engineered)	k__Bacteria.p__Proteobacteria.c__Gammaproteobacteria.o__Enterobacteriales.f__Enterobacteriaceae.g__Escherichia.s__Escherichia_coli	-0.353438	0	631	-0.185724	0.00248272	264	-0.474817	1.43728e-10	166	-0.501214	0	307	8.74337e-05	0.00211372	5	-0.332794	0
PWY-7003: glycerol degradation to butanol_with_k__Bacteria.p__Firmicutes.c__Negativicutes.o__Selenomonadales.f__Veillonellaceae.g__Veillonella.s__Veillonella_dispar	PWY-7003: glycerol degradation to butanol	k__Bacteria.p__Firmicutes.c__Negativicutes.o__Selenomonadales.f__Veillonellaceae.g__Veillonella.s__Veillonella_dispar	0.308491	0.00187315	100	0.258467	0.0264511	74	-0.116979	0.51529	33	-0.313497	0.00537082	78	8.74456e-05	0.00211111	12	-0.490909	6
GLUCUROCAT-PWY: superpathway of &beta;-D-glucuronide and D-glucuronate degradation_with_k__Bacteria.p__Proteobacteria.c__Gammaproteobacteria.o__Pasteurellales.f__Pasteurellaceae.g__Haemophilus.s__Haemophilus_parainfluenzae	GLUCUROCAT-PWY: superpathway of &beta;-D-glucuronide and D-glucuronate degradation	k__Bacteria.p__Proteobacteria.c__Gammaproteobacteria.o__Pasteurellales.f__Pasteurellaceae.g__Haemophilus.s__Haemophilus_parainfluenzae	0.116316	0.0697397	244	0.0789572	0.293134	179	0.1523	0.240628	61	-0.326869	9.37111e-05	139	8.78223e-05	0.00210851	13	-0.230558	2
DAPLYSINESYN-PWY: L-lysine biosynthesis I_with_k__Bacteria.p__Bacteroidetes.c__Bacteroidia.o__Bacteroidales.f__Rikenellaceae.g__Alistipes.s__Alistipes_putredinis	DAPLYSINESYN-PWY: L-lysine biosynthesis I	k__Bacteria.p__Bacteroidetes.c__Bacteroidia.o__Bacteroidales.f__Rikenellaceae.g__Alistipes.s__Alistipes_putredinis	-0.21776	3.6301e-11	909	-0.0912258	0.0708544	393	-0.0237769	0.711525	244	0.0905149	0.181874	219	8.86334e-05	0.00213054	17	-0.0493477	0
PANTOSYN-PWY: pantothenate and coenzyme A biosynthesis I_with_k__Bacteria.p__Firmicutes.c__Bacilli.o__Lactobacillales.f__Streptococcaceae.g__Streptococcus.s__Streptococcus_vestibularis	PANTOSYN-PWY: pantothenate and coenzyme A biosynthesis I	k__Bacteria.p__Firmicutes.c__Bacilli.o__Lactobacillales.f__Streptococcaceae.g__Streptococcus.s__Streptococcus_vestibularis	-0.0451695	0.385478	371	0.0778086	0.431785	104	-0.247013	0.0120644	103	-0.363982	7.54478e-08	209	8.88295e-05	0.00215252	21	NA	NA
PWY-6387: UDP-N-acetylmuramoyl-pentapeptide biosynthesis I (meso-diaminopimelate containing)_with_k__Bacteria.p__Bacteroidetes.c__Bacteroidia.o__Bacteroidales.f__Bacteroidaceae.g__Bacteroides.s__Bacteroides_uniformis	PWY-6387: UDP-N-acetylmuramoyl-pentapeptide biosynthesis I (meso-diaminopimelate containing)	k__Bacteria.p__Bacteroidetes.c__Bacteroidia.o__Bacteroidales.f__Bacteroidaceae.g__Bacteroides.s__Bacteroides_uniformis	-0.323191	0	1061	-0.272624	7.6666e-09	438	-0.0448297	0.446725	290	-0.183308	0.00061204	347	8.9019e-05	0.00214988	16	-0.158772	0
NONMEVIPP-PWY: methylerythritol phosphate pathway I_with_k__Bacteria.p__Actinobacteria.c__Actinobacteria.o__Actinomycetales.f__Micrococcaceae.g__Rothia.s__Rothia_mucilaginosa	NONMEVIPP-PWY: methylerythritol phosphate pathway I	k__Bacteria.p__Actinobacteria.c__Actinobacteria.o__Actinomycetales.f__Micrococcaceae.g__Rothia.s__Rothia_mucilaginosa	-0.190734	0.000680196	315	-0.170854	0.139825	76	-0.1413	0.25709	66	-0.536986	0	170	8.99088e-05	0.00217178	11	NA	0
FAO-PWY: fatty acid &beta;-oxidation I_with_k__Bacteria.p__Firmicutes.c__Clostridia.o__Clostridiales.f__Lachnospiraceae.g__Coprococcus.s__Coprococcus_sp_ART55_1	FAO-PWY: fatty acid &beta;-oxidation I	k__Bacteria.p__Firmicutes.c__Clostridia.o__Clostridiales.f__Lachnospiraceae.g__Coprococcus.s__Coprococcus_sp_ART55_1	-0.316035	7.33615e-10	367	-0.062077	0.423688	168	0.0728424	0.426663	121	0.142576	0.391752	38	9.01019e-05	0.00218137	18	NA	NA
ARGSYNBSUB-PWY: L-arginine biosynthesis II (acetyl cycle)_with_k__Bacteria.p__Bacteroidetes.c__Bacteroidia.o__Bacteroidales.f__Bacteroidaceae.g__Bacteroides.s__Bacteroides_uniformis	ARGSYNBSUB-PWY: L-arginine biosynthesis II (acetyl cycle)	k__Bacteria.p__Bacteroidetes.c__Bacteroidia.o__Bacteroidales.f__Bacteroidaceae.g__Bacteroides.s__Bacteroides_uniformis	-0.172157	1.75971e-08	1061	0.0266504	0.577895	438	-0.0801545	0.173326	290	-0.275667	2.11504e-07	346	9.02871e-05	0.0021787	9	-0.0624838	5
PWY-7269: NAD/NADP-NADH/NADPH mitochondrial interconversion (yeast)_with_k__Bacteria.p__Proteobacteria.c__Gammaproteobacteria.o__Enterobacteriales.f__Enterobacteriaceae.g__Escherichia.s__Escherichia_coli	PWY-7269: NAD/NADP-NADH/NADPH mitochondrial interconversion (yeast)	k__Bacteria.p__Proteobacteria.c__Gammaproteobacteria.o__Enterobacteriales.f__Enterobacteriaceae.g__Escherichia.s__Escherichia_coli	0.837247	0	365	0.791016	0	150	0.881894	0	107	0.906782	0	239	9.07894e-05	0.00218826	9	0.915441	14
UDPNAGSYN-PWY: UDP-N-acetyl-D-glucosamine biosynthesis I_with_k__Bacteria.p__Firmicutes.c__Bacilli.o__Lactobacillales.f__Streptococcaceae.g__Streptococcus.s__Streptococcus_parasanguinis	UDPNAGSYN-PWY: UDP-N-acetyl-D-glucosamine biosynthesis I	k__Bacteria.p__Firmicutes.c__Bacilli.o__Lactobacillales.f__Streptococcaceae.g__Streptococcus.s__Streptococcus_parasanguinis	0.142794	1.10879e-05	942	0.0540723	0.297465	373	0.186222	0.00348327	245	0.346858	1.59541e-13	432	9.11507e-05	0.00218559	12	0.39951	0
PWY-6151: S-adenosyl-L-methionine cycle I_with_k__Bacteria.p__Bacteroidetes.c__Bacteroidia.o__Bacteroidales.f__Porphyromonadaceae.g__Parabacteroides.s__Parabacteroides_distasonis	PWY-6151: S-adenosyl-L-methionine cycle I	k__Bacteria.p__Bacteroidetes.c__Bacteroidia.o__Bacteroidales.f__Porphyromonadaceae.g__Parabacteroides.s__Parabacteroides_distasonis	-0.34947	0	797	-0.242665	6.62727e-06	339	-0.0310905	0.627256	246	-0.242451	9.62693e-05	255	9.12909e-05	0.00218293	10	-0.112615	0
PWY-6168: flavin biosynthesis III (fungi)_with_k__Bacteria.p__Bacteroidetes.c__Bacteroidia.o__Bacteroidales.f__Prevotellaceae.g__Prevotella.s__Prevotella_copri	PWY-6168: flavin biosynthesis III (fungi)	k__Bacteria.p__Bacteroidetes.c__Bacteroidia.o__Bacteroidales.f__Prevotellaceae.g__Prevotella.s__Prevotella_copri	0.0341228	0.490647	410	-0.31669	4.779e-07	245	-0.118235	0.176723	132	0.0486451	0.699729	65	9.25553e-05	0.00220463	10	-0.151515	1
PWY-3001: superpathway of L-isoleucine biosynthesis I_with_k__Bacteria.p__Firmicutes.c__Clostridia.o__Clostridiales.f__Lachnospiraceae.g__Blautia.s__Ruminococcus_obeum	PWY-3001: superpathway of L-isoleucine biosynthesis I	k__Bacteria.p__Firmicutes.c__Clostridia.o__Clostridiales.f__Lachnospiraceae.g__Blautia.s__Ruminococcus_obeum	-0.0364265	0.220679	1132	-0.0997402	0.034449	450	0.0729839	0.208886	298	0.179874	0.000219474	419	9.32399e-05	0.00222628	13	0.100985	0
FOLSYN-PWY: superpathway of tetrahydrofolate biosynthesis and salvage_with_k__Bacteria.p__Firmicutes.c__Bacilli.o__Lactobacillales.f__Streptococcaceae.g__Streptococcus.s__Streptococcus_parasanguinis	FOLSYN-PWY: superpathway of tetrahydrofolate biosynthesis and salvage	k__Bacteria.p__Firmicutes.c__Bacilli.o__Lactobacillales.f__Streptococcaceae.g__Streptococcus.s__Streptococcus_parasanguinis	0.0948747	0.00396607	921	0.0663472	0.204044	368	-0.0290997	0.654212	239	0.30037	9.6444e-10	402	9.33508e-05	0.00222357	11	0.34965	5
P162-PWY: L-glutamate degradation V (via hydroxyglutarate)_with_k__Bacteria.p__Bacteroidetes.c__Bacteroidia.o__Bacteroidales.f__Porphyromonadaceae.g__Barnesiella.s__Barnesiella_intestinihominis	P162-PWY: L-glutamate degradation V (via hydroxyglutarate)	k__Bacteria.p__Bacteroidetes.c__Bacteroidia.o__Bacteroidales.f__Porphyromonadaceae.g__Barnesiella.s__Barnesiella_intestinihominis	0.316591	3.17914e-19	764	0.132042	0.0116143	365	0.020276	0.752498	244	0.231661	0.00115045	195	9.35587e-05	0.00225728	10	0.696703	5
PWY0-1297: superpathway of purine deoxyribonucleosides degradation_with_k__Bacteria.p__Firmicutes.c__Bacilli.o__Lactobacillales.f__Streptococcaceae.g__Streptococcus.s__Streptococcus_parasanguinis	PWY0-1297: superpathway of purine deoxyribonucleosides degradation	k__Bacteria.p__Firmicutes.c__Bacilli.o__Lactobacillales.f__Streptococcaceae.g__Streptococcus.s__Streptococcus_parasanguinis	0.424518	0	942	0.342976	1.31878e-11	373	0.432061	1.66627e-12	245	0.582812	0	432	9.35726e-05	0.00225455	11	-0.171569	0
[truncated: 16,377 more rows]
