# Supplementary material for: Gut microbial co-abundance networks show specificity in inflammatory bowel disease and obesity
Source: Nat Commun. 2020 Aug 11;11:4018. doi: 10.1038/s41467-020-17840-y (PMC7419557; doi:10.1038/s41467-020-17840-y)
Supplement: Supplementary file 17 — Supplementary Data 14 [file 41467_2020_17840_MOESM17_ESM.xlsx]

## Sheet: result_covariates_ob_path_37889
Supplementary Data 14: Replication and relevance of phenotypes to 300OB pathway co-abundance
Pathway co-abundance			Co-abundance in 300OB		Heterogeneity and cohort specificity		Replication in LLD			Diabetes vs non-diabetes				Plaque vs non-plaque
name	start	end	ob_cor	ob_fdr	hetero_fdr_per	cohort_specific_all	Cor_lld_obes	hetero_p_lld_obes	hetero_fdr_lld_obes	Cor_diabetic	Cor_no_diabetic	hetero_p_diabetic	hetero_fdr_diabetic	Cor_plaque	Cor_no_plaque	hetero_p_plaque	hetero_fdr_plaque
ANAEROFRUCAT-PWY: homolactic fermentation_with_1CMET2-PWY: N10-formyl-tetrahydrofolate biosynthesis	ANAEROFRUCAT-PWY: homolactic fermentation	1CMET2-PWY: N10-formyl-tetrahydrofolate biosynthesis	0.591121	0	0.000658775	-	0.282856	0.00128385	0.0387601	0.827941	0.564273	0.01672	0.999999	0.648557	0.537477	0.238514	0.99999
ANAGLYCOLYSIS-PWY: glycolysis III (from glucose)_with_1CMET2-PWY: N10-formyl-tetrahydrofolate biosynthesis	ANAGLYCOLYSIS-PWY: glycolysis III (from glucose)	1CMET2-PWY: N10-formyl-tetrahydrofolate biosynthesis	0.941223	0	0.0384044	-	0.907066	0.411275	0.880484	0.938988	0.941575	0.967454	0.999999	0.937289	0.945034	0.844248	0.99999
ANAGLYCOLYSIS-PWY: glycolysis III (from glucose)_with_ANAEROFRUCAT-PWY: homolactic fermentation	ANAGLYCOLYSIS-PWY: glycolysis III (from glucose)	ANAEROFRUCAT-PWY: homolactic fermentation	0.615523	0	0.000842324	-	0.272216	0.000322758	0.0160525	0.795903	0.591322	0.0793734	0.999999	0.680021	0.551068	0.162069	0.99999
ARG+POLYAMINE-SYN: superpathway of arginine and polyamine biosynthesis_with_1CMET2-PWY: N10-formyl-tetrahydrofolate biosynthesis	ARG+POLYAMINE-SYN: superpathway of arginine and polyamine biosynthesis	1CMET2-PWY: N10-formyl-tetrahydrofolate biosynthesis	0.334312	0	0.00597286	-	0.54673	0.0198119	0.222481	0.522096	0.315424	0.195525	0.999999	0.444973	0.265902	0.100564	0.99999
ARG+POLYAMINE-SYN: superpathway of arginine and polyamine biosynthesis_with_ANAEROFRUCAT-PWY: homolactic fermentation	ARG+POLYAMINE-SYN: superpathway of arginine and polyamine biosynthesis	ANAEROFRUCAT-PWY: homolactic fermentation	0.209708	0.000458358	0.0606066	-	0.162439	0.646241	0.953157	0.527847	0.165938	0.0236631	0.999999	0.312747	0.131096	0.110022	0.99999
ARG+POLYAMINE-SYN: superpathway of arginine and polyamine biosynthesis_with_ANAGLYCOLYSIS-PWY: glycolysis III (from glucose)	ARG+POLYAMINE-SYN: superpathway of arginine and polyamine biosynthesis	ANAGLYCOLYSIS-PWY: glycolysis III (from glucose)	0.370513	0	0.00383454	-	0.557457	0.0382154	0.327293	0.543233	0.345894	0.209555	0.999999	0.458059	0.317335	0.191298	0.99999
ARGDEG-PWY: superpathway of L-arginine, putrescine, and 4-aminobutanoate degradation_with_1CMET2-PWY: N10-formyl-tetrahydrofolate biosynthesis	ARGDEG-PWY: superpathway of L-arginine, putrescine, and 4-aminobutanoate degradation	1CMET2-PWY: N10-formyl-tetrahydrofolate biosynthesis	-0.392596	0	0.00284804	-	-0.158407	0.0206725	0.228055	-0.656113	-0.347579	0.031692	0.999999	-0.458714	-0.28122	0.101558	0.99999
ARGDEG-PWY: superpathway of L-arginine, putrescine, and 4-aminobutanoate degradation_with_ANAEROFRUCAT-PWY: homolactic fermentation	ARGDEG-PWY: superpathway of L-arginine, putrescine, and 4-aminobutanoate degradation	ANAEROFRUCAT-PWY: homolactic fermentation	-0.305707	3.36587e-07	0.0597537	-	-0.141236	0.108263	0.560918	-0.518873	-0.260104	0.106608	0.999999	-0.321567	-0.27911	0.703474	0.99999
ARGDEG-PWY: superpathway of L-arginine, putrescine, and 4-aminobutanoate degradation_with_ANAGLYCOLYSIS-PWY: glycolysis III (from glucose)	ARGDEG-PWY: superpathway of L-arginine, putrescine, and 4-aminobutanoate degradation	ANAGLYCOLYSIS-PWY: glycolysis III (from glucose)	-0.395921	0	0.00351373	-	-0.164223	0.0219126	0.236402	-0.649138	-0.351159	0.0392536	0.999999	-0.468572	-0.285967	0.0910076	0.99999
ARGDEG-PWY: superpathway of L-arginine, putrescine, and 4-aminobutanoate degradation_with_ARG+POLYAMINE-SYN: superpathway of arginine and polyamine biosynthesis	ARGDEG-PWY: superpathway of L-arginine, putrescine, and 4-aminobutanoate degradation	ARG+POLYAMINE-SYN: superpathway of arginine and polyamine biosynthesis	-0.179954	0.002778	0.472979	-	-0.0992934	0.437017	0.888149	-0.454088	-0.154901	0.0727193	0.999999	-0.302012	-0.0873777	0.0600873	0.99999
ARGDEG-PWY: superpathway of L-arginine, putrescine, and 4-aminobutanoate degradation_with_ARGININE-SYN4-PWY: L-ornithine de novo biosynthesis	ARGDEG-PWY: superpathway of L-arginine, putrescine, and 4-aminobutanoate degradation	ARGININE-SYN4-PWY: L-ornithine de novo biosynthesis	-0.320124	3.49711e-07	0.0108918	-	-0.168556	0.137077	0.622674	-0.566242	-0.252752	0.0437694	0.999999	-0.360412	-0.256467	0.349832	0.99999
ARGDEG-PWY: superpathway of L-arginine, putrescine, and 4-aminobutanoate degradation_with_ARGSYN-PWY: L-arginine biosynthesis I (via L-ornithine)	ARGDEG-PWY: superpathway of L-arginine, putrescine, and 4-aminobutanoate degradation	ARGSYN-PWY: L-arginine biosynthesis I (via L-ornithine)	-0.259004	1.39923e-05	0.0499146	-	-0.107659	0.142308	0.633976	-0.543273	-0.223971	0.0434344	0.999999	-0.306511	-0.169642	0.22746	0.99999
ARGDEG-PWY: superpathway of L-arginine, putrescine, and 4-aminobutanoate degradation_with_ARGSYNBSUB-PWY: L-arginine biosynthesis II (acetyl cycle)	ARGDEG-PWY: superpathway of L-arginine, putrescine, and 4-aminobutanoate degradation	ARGSYNBSUB-PWY: L-arginine biosynthesis II (acetyl cycle)	-0.156105	0.00989663	0.407615	-	-0.0600264	0.356205	0.854536	-0.432848	-0.127732	0.070186	0.999999	-0.172605	-0.105094	0.55973	0.99999
ARGDEG-PWY: superpathway of L-arginine, putrescine, and 4-aminobutanoate degradation_with_ARO-PWY: chorismate biosynthesis I	ARGDEG-PWY: superpathway of L-arginine, putrescine, and 4-aminobutanoate degradation	ARO-PWY: chorismate biosynthesis I	-0.398322	0	0.00296654	-	-0.185856	0.0350113	0.311642	-0.671652	-0.347124	0.0217551	0.999999	-0.46693	-0.270939	0.0705245	0.99999
ARGDEG-PWY: superpathway of L-arginine, putrescine, and 4-aminobutanoate degradation_with_ASPASN-PWY: superpathway of L-aspartate and L-asparagine biosynthesis	ARGDEG-PWY: superpathway of L-arginine, putrescine, and 4-aminobutanoate degradation	ASPASN-PWY: superpathway of L-aspartate and L-asparagine biosynthesis	-0.325339	0	0.0226861	-	-0.0852736	0.0193775	0.219884	-0.606598	-0.277136	0.0287275	0.999999	-0.365969	-0.241822	0.264691	0.99999
ARGDEG-PWY: superpathway of L-arginine, putrescine, and 4-aminobutanoate degradation_with_AST-PWY: L-arginine degradation II (AST pathway)	ARGDEG-PWY: superpathway of L-arginine, putrescine, and 4-aminobutanoate degradation	AST-PWY: L-arginine degradation II (AST pathway)	0.357923	0	0.00654724	-	0.205336	0.130865	0.610683	0.515593	0.330251	0.247267	0.999999	0.439062	0.255503	0.0933167	0.99999
ARGDEG-PWY: superpathway of L-arginine, putrescine, and 4-aminobutanoate degradation_with_BRANCHED-CHAIN-AA-SYN-PWY: superpathway of branched amino acid biosynthesis	ARGDEG-PWY: superpathway of L-arginine, putrescine, and 4-aminobutanoate degradation	BRANCHED-CHAIN-AA-SYN-PWY: superpathway of branched amino acid biosynthesis	-0.424047	0	0.00228612	-	-0.178078	0.014417	0.184693	-0.686709	-0.376843	0.0257181	0.999999	-0.491469	-0.308214	0.0866075	0.99999
ARGDEG-PWY: superpathway of L-arginine, putrescine, and 4-aminobutanoate degradation_with_CALVIN-PWY: Calvin-Benson-Bassham cycle	ARGDEG-PWY: superpathway of L-arginine, putrescine, and 4-aminobutanoate degradation	CALVIN-PWY: Calvin-Benson-Bassham cycle	-0.401019	0	0.0025369	-	-0.189822	0.0359434	0.316489	-0.658947	-0.344572	0.0281974	0.999999	-0.469153	-0.275741	0.073907	0.99999
ARGDEG-PWY: superpathway of L-arginine, putrescine, and 4-aminobutanoate degradation_with_CENTFERM-PWY: pyruvate fermentation to butanoate	ARGDEG-PWY: superpathway of L-arginine, putrescine, and 4-aminobutanoate degradation	CENTFERM-PWY: pyruvate fermentation to butanoate	-0.217166	0.000283447	0.0727915	-	-0.174026	0.674708	0.95906	-0.111844	-0.209845	0.592825	0.999999	-0.337013	-0.0717792	0.0195663	0.99999
ARGDEG-PWY: superpathway of L-arginine, putrescine, and 4-aminobutanoate degradation_with_CITRULBIO-PWY: L-citrulline biosynthesis	ARGDEG-PWY: superpathway of L-arginine, putrescine, and 4-aminobutanoate degradation	CITRULBIO-PWY: L-citrulline biosynthesis	-0.262256	1.05074e-05	0.0132646	-	-0.0800573	0.0778005	0.48261	-0.578919	-0.236626	0.0263892	0.999999	-0.359041	-0.187772	0.126916	0.99999
ARGDEG-PWY: superpathway of L-arginine, putrescine, and 4-aminobutanoate degradation_with_COA-PWY-1: coenzyme A biosynthesis II (mammalian)	ARGDEG-PWY: superpathway of L-arginine, putrescine, and 4-aminobutanoate degradation	COA-PWY-1: coenzyme A biosynthesis II (mammalian)	-0.397572	0	0.00369352	-	-0.180352	0.0312732	0.29185	-0.661131	-0.349647	0.0292787	0.999999	-0.471711	-0.288307	0.0892077	0.99999
ARGDEG-PWY: superpathway of L-arginine, putrescine, and 4-aminobutanoate degradation_with_COA-PWY: coenzyme A biosynthesis I	ARGDEG-PWY: superpathway of L-arginine, putrescine, and 4-aminobutanoate degradation	COA-PWY: coenzyme A biosynthesis I	-0.343474	0	0.00956997	-	-0.145456	0.0521179	0.392427	-0.550204	-0.299705	0.11036	0.999999	-0.413431	-0.206523	0.0617618	0.99999
ARGDEG-PWY: superpathway of L-arginine, putrescine, and 4-aminobutanoate degradation_with_COBALSYN-PWY: adenosylcobalamin salvage from cobinamide I	ARGDEG-PWY: superpathway of L-arginine, putrescine, and 4-aminobutanoate degradation	COBALSYN-PWY: adenosylcobalamin salvage from cobinamide I	-0.296634	3.28807e-07	0.0254197	-	-0.0971888	0.0525591	0.394261	-0.603816	-0.24936	0.0190281	0.999999	-0.373678	-0.215218	0.155419	0.99999
ARGDEG-PWY: superpathway of L-arginine, putrescine, and 4-aminobutanoate degradation_with_COMPLETE-ARO-PWY: superpathway of aromatic amino acid biosynthesis	ARGDEG-PWY: superpathway of L-arginine, putrescine, and 4-aminobutanoate degradation	COMPLETE-ARO-PWY: superpathway of aromatic amino acid biosynthesis	-0.401152	0	0.00291197	-	-0.189412	0.0354775	0.313994	-0.667004	-0.347664	0.0246116	0.999999	-0.470881	-0.272961	0.0674315	0.99999
ARGDEG-PWY: superpathway of L-arginine, putrescine, and 4-aminobutanoate degradation_with_DAPLYSINESYN-PWY: L-lysine biosynthesis I	ARGDEG-PWY: superpathway of L-arginine, putrescine, and 4-aminobutanoate degradation	DAPLYSINESYN-PWY: L-lysine biosynthesis I	-0.14556	0.0164389	0.0609903	-	-0.0744583	0.494676	0.910527	-0.367997	-0.125474	0.161244	0.999999	-0.163669	-0.150507	0.909246	0.99999
ARGDEG-PWY: superpathway of L-arginine, putrescine, and 4-aminobutanoate degradation_with_DENOVOPURINE2-PWY: superpathway of purine nucleotides de novo biosynthesis II	ARGDEG-PWY: superpathway of L-arginine, putrescine, and 4-aminobutanoate degradation	DENOVOPURINE2-PWY: superpathway of purine nucleotides de novo biosynthesis II	-0.397946	0	0.00446157	-	-0.165238	0.0212917	0.231878	-0.651956	-0.363022	0.0448735	0.999999	-0.472055	-0.301811	0.113711	0.99999
ARGDEG-PWY: superpathway of L-arginine, putrescine, and 4-aminobutanoate degradation_with_DTDPRHAMSYN-PWY: dTDP-L-rhamnose biosynthesis I	ARGDEG-PWY: superpathway of L-arginine, putrescine, and 4-aminobutanoate degradation	DTDPRHAMSYN-PWY: dTDP-L-rhamnose biosynthesis I	-0.405049	0	0.00282793	-	-0.196413	0.0379655	0.326116	-0.65271	-0.359624	0.0417839	0.999999	-0.461051	-0.306595	0.152051	0.99999
ARGDEG-PWY: superpathway of L-arginine, putrescine, and 4-aminobutanoate degradation_with_ECASYN-PWY: enterobacterial common antigen biosynthesis	ARGDEG-PWY: superpathway of L-arginine, putrescine, and 4-aminobutanoate degradation	ECASYN-PWY: enterobacterial common antigen biosynthesis	0.374924	0	0.00841679	-	0.227909	0.143225	0.635902	0.394903	0.388791	0.971286	0.999999	0.417308	0.321312	0.376967	0.99999
ARGDEG-PWY: superpathway of L-arginine, putrescine, and 4-aminobutanoate degradation_with_ENTBACSYN-PWY: enterobactin biosynthesis	ARGDEG-PWY: superpathway of L-arginine, putrescine, and 4-aminobutanoate degradation	ENTBACSYN-PWY: enterobactin biosynthesis	0.350969	0	0.00905198	-	0.164568	0.0666917	0.443863	0.408187	0.309879	0.561835	0.999999	0.400414	0.236014	0.1373	0.99999
ARGDEG-PWY: superpathway of L-arginine, putrescine, and 4-aminobutanoate degradation_with_GALACT-GLUCUROCAT-PWY: superpathway of hexuronide and hexuronate degradation	ARGDEG-PWY: superpathway of L-arginine, putrescine, and 4-aminobutanoate degradation	GALACT-GLUCUROCAT-PWY: superpathway of hexuronide and hexuronate degradation	-0.278797	2.51083e-06	0.0541064	-	-0.146451	0.197125	0.723621	-0.50278	-0.238302	0.102641	0.999999	-0.336135	-0.196053	0.21329	0.99999
ARGDEG-PWY: superpathway of L-arginine, putrescine, and 4-aminobutanoate degradation_with_GALACTARDEG-PWY: D-galactarate degradation I	ARGDEG-PWY: superpathway of L-arginine, putrescine, and 4-aminobutanoate degradation	GALACTARDEG-PWY: D-galactarate degradation I	0.387424	0	0.0111868	-	0.243468	0.14995	0.647854	0.614578	0.364623	0.0932753	0.999999	0.421455	0.371933	0.644625	0.99999
ARGDEG-PWY: superpathway of L-arginine, putrescine, and 4-aminobutanoate degradation_with_GALACTUROCAT-PWY: D-galacturonate degradation I	ARGDEG-PWY: superpathway of L-arginine, putrescine, and 4-aminobutanoate degradation	GALACTUROCAT-PWY: D-galacturonate degradation I	-0.315103	3.44661e-07	0.0282548	-	-0.161777	0.133095	0.614156	-0.542285	-0.269041	0.0836265	0.999999	-0.368088	-0.235586	0.234095	0.99999
ARGDEG-PWY: superpathway of L-arginine, putrescine, and 4-aminobutanoate degradation_with_GLCMANNANAUT-PWY: superpathway of N-acetylglucosamine, N-acetylmannosamine and N-acetylneuraminate degradation	ARGDEG-PWY: superpathway of L-arginine, putrescine, and 4-aminobutanoate degradation	GLCMANNANAUT-PWY: superpathway of N-acetylglucosamine, N-acetylmannosamine and N-acetylneuraminate degradation	-0.270883	4.91778e-06	0.0287267	-	-0.162871	0.291962	0.817544	-0.638942	-0.223239	0.00465034	0.999999	-0.342696	-0.175192	0.137131	0.99999
ARGDEG-PWY: superpathway of L-arginine, putrescine, and 4-aminobutanoate degradation_with_GLUCARDEG-PWY: D-glucarate degradation I	ARGDEG-PWY: superpathway of L-arginine, putrescine, and 4-aminobutanoate degradation	GLUCARDEG-PWY: D-glucarate degradation I	0.418589	0	0.00565405	-	0.250468	0.0908755	0.516606	0.589731	0.40182	0.215098	0.999999	0.490985	0.316529	0.102303	0.99999
ARGDEG-PWY: superpathway of L-arginine, putrescine, and 4-aminobutanoate degradation_with_GLUCARGALACTSUPER-PWY: superpathway of D-glucarate and D-galactarate degradation	ARGDEG-PWY: superpathway of L-arginine, putrescine, and 4-aminobutanoate degradation	GLUCARGALACTSUPER-PWY: superpathway of D-glucarate and D-galactarate degradation	0.400104	0	0.00751954	-	0.262992	0.167967	0.679133	0.627864	0.346278	0.0561017	0.999999	0.42413	0.346132	0.469876	0.99999
ARGDEG-PWY: superpathway of L-arginine, putrescine, and 4-aminobutanoate degradation_with_GLUCONEO-PWY: gluconeogenesis I	ARGDEG-PWY: superpathway of L-arginine, putrescine, and 4-aminobutanoate degradation	GLUCONEO-PWY: gluconeogenesis I	-0.223152	0.000185758	0.445789	-	-0.182592	0.692698	0.963283	-0.318272	-0.218598	0.570586	0.999999	-0.25231	-0.165219	0.446081	0.99999
ARGDEG-PWY: superpathway of L-arginine, putrescine, and 4-aminobutanoate degradation_with_GLUCOSE1PMETAB-PWY: glucose and glucose-1-phosphate degradation	ARGDEG-PWY: superpathway of L-arginine, putrescine, and 4-aminobutanoate degradation	GLUCOSE1PMETAB-PWY: glucose and glucose-1-phosphate degradation	0.288957	6.43936e-07	0.0279397	-	0.117857	0.0960186	0.530966	0.49286	0.257543	0.148455	0.999999	0.3284	0.223542	0.35055	0.99999
ARGDEG-PWY: superpathway of L-arginine, putrescine, and 4-aminobutanoate degradation_with_GLUCUROCAT-PWY: superpathway of &beta;-D-glucuronide and D-glucuronate degradation	ARGDEG-PWY: superpathway of L-arginine, putrescine, and 4-aminobutanoate degradation	GLUCUROCAT-PWY: superpathway of &beta;-D-glucuronide and D-glucuronate degradation	-0.285513	6.38345e-07	0.0419581	-	-0.135174	0.143097	0.635504	-0.502932	-0.250865	0.119606	0.999999	-0.342293	-0.200257	0.206278	0.99999
ARGDEG-PWY: superpathway of L-arginine, putrescine, and 4-aminobutanoate degradation_with_GLYCOGENSYNTH-PWY: glycogen biosynthesis I (from ADP-D-Glucose)	ARGDEG-PWY: superpathway of L-arginine, putrescine, and 4-aminobutanoate degradation	GLYCOGENSYNTH-PWY: glycogen biosynthesis I (from ADP-D-Glucose)	-0.325594	0	0.0113312	-	-0.164934	0.114988	0.576485	-0.54013	-0.297168	0.12405	0.999999	-0.357333	-0.257425	0.369066	0.99999
ARGDEG-PWY: superpathway of L-arginine, putrescine, and 4-aminobutanoate degradation_with_GLYCOL-GLYOXDEG-PWY: superpathway of glycol metabolism and degradation	ARGDEG-PWY: superpathway of L-arginine, putrescine, and 4-aminobutanoate degradation	GLYCOL-GLYOXDEG-PWY: superpathway of glycol metabolism and degradation	0.364838	0	0.00757381	-	0.162649	0.0463893	0.368247	0.491723	0.353436	0.394077	0.999999	0.431614	0.296655	0.214861	0.99999
ARGDEG-PWY: superpathway of L-arginine, putrescine, and 4-aminobutanoate degradation_with_GLYCOLYSIS-TCA-GLYOX-BYPASS: superpathway of glycolysis, pyruvate dehydrogenase, TCA, and glyoxylate bypass	ARGDEG-PWY: superpathway of L-arginine, putrescine, and 4-aminobutanoate degradation	GLYCOLYSIS-TCA-GLYOX-BYPASS: superpathway of glycolysis, pyruvate dehydrogenase, TCA, and glyoxylate bypass	0.287351	6.41622e-07	0.0181643	-	0.104492	0.0756149	0.474326	0.476614	0.239515	0.149272	0.999999	0.356783	0.193168	0.144721	0.99999
ARGDEG-PWY: superpathway of L-arginine, putrescine, and 4-aminobutanoate degradation_with_GLYCOLYSIS: glycolysis I (from glucose 6-phosphate)	ARGDEG-PWY: superpathway of L-arginine, putrescine, and 4-aminobutanoate degradation	GLYCOLYSIS: glycolysis I (from glucose 6-phosphate)	-0.152274	0.0119171	0.691869	-	-0.0965395	0.591838	0.936172	-0.239385	-0.125785	0.527567	0.999999	-0.132495	-0.163236	0.790291	0.99999
ARGDEG-PWY: superpathway of L-arginine, putrescine, and 4-aminobutanoate degradation_with_GLYOXYLATE-BYPASS: glyoxylate cycle	ARGDEG-PWY: superpathway of L-arginine, putrescine, and 4-aminobutanoate degradation	GLYOXYLATE-BYPASS: glyoxylate cycle	0.299626	3.31411e-07	0.0133366	-	0.119581	0.079514	0.487039	0.512066	0.257176	0.113483	0.999999	0.355538	0.164197	0.0891121	0.99999
ARGDEG-PWY: superpathway of L-arginine, putrescine, and 4-aminobutanoate degradation_with_GOLPDLCAT-PWY: superpathway of glycerol degradation to 1,3-propanediol	ARGDEG-PWY: superpathway of L-arginine, putrescine, and 4-aminobutanoate degradation	GOLPDLCAT-PWY: superpathway of glycerol degradation to 1,3-propanediol	-0.334897	0	0.00954203	-	-0.114183	0.0310552	0.290453	-0.547208	-0.3049	0.123163	0.999999	-0.39784	-0.26278	0.220589	0.99999
ARGDEG-PWY: superpathway of L-arginine, putrescine, and 4-aminobutanoate degradation_with_HCAMHPDEG-PWY: 3-phenylpropanoate and 3-(3-hydroxyphenyl)propanoate degradation to 2-oxopent-4-enoate	ARGDEG-PWY: superpathway of L-arginine, putrescine, and 4-aminobutanoate degradation	HCAMHPDEG-PWY: 3-phenylpropanoate and 3-(3-hydroxyphenyl)propanoate degradation to 2-oxopent-4-enoate	0.444105	0	0.00412111	-	0.3603	0.384949	0.867546	0.60511	0.446721	0.288568	0.999999	0.470629	0.394191	0.468611	0.99999
ARGDEG-PWY: superpathway of L-arginine, putrescine, and 4-aminobutanoate degradation_with_HEXITOLDEGSUPER-PWY: superpathway of hexitol degradation (bacteria)	ARGDEG-PWY: superpathway of L-arginine, putrescine, and 4-aminobutanoate degradation	HEXITOLDEGSUPER-PWY: superpathway of hexitol degradation (bacteria)	-0.194792	0.00117056	0.467881	-	-0.0549851	0.178591	0.696239	-0.370436	-0.174695	0.257309	0.999999	-0.188269	-0.183809	0.969024	0.99999
ARGDEG-PWY: superpathway of L-arginine, putrescine, and 4-aminobutanoate degradation_with_HISTSYN-PWY: L-histidine biosynthesis	ARGDEG-PWY: superpathway of L-arginine, putrescine, and 4-aminobutanoate degradation	HISTSYN-PWY: L-histidine biosynthesis	-0.392634	0	0.00299203	-	-0.175493	0.0315536	0.293599	-0.652214	-0.339049	0.0299151	0.999999	-0.462761	-0.267757	0.0724035	0.99999
ARGDEG-PWY: superpathway of L-arginine, putrescine, and 4-aminobutanoate degradation_with_HOMOSER-METSYN-PWY: L-methionine biosynthesis I	ARGDEG-PWY: superpathway of L-arginine, putrescine, and 4-aminobutanoate degradation	HOMOSER-METSYN-PWY: L-methionine biosynthesis I	-0.358592	0	0.00556118	-	-0.160578	0.0513208	0.389288	-0.587265	-0.326879	0.087861	0.999999	-0.423413	-0.2577	0.131018	0.99999
ARGDEG-PWY: superpathway of L-arginine, putrescine, and 4-aminobutanoate degradation_with_HSERMETANA-PWY: L-methionine biosynthesis III	ARGDEG-PWY: superpathway of L-arginine, putrescine, and 4-aminobutanoate degradation	HSERMETANA-PWY: L-methionine biosynthesis III	-0.403732	0	0.003125	-	-0.20802	0.051204	0.388713	-0.569843	-0.371144	0.19744	0.999999	-0.450692	-0.302128	0.169761	0.99999
ARGDEG-PWY: superpathway of L-arginine, putrescine, and 4-aminobutanoate degradation_with_ILEUSYN-PWY: L-isoleucine biosynthesis I (from threonine)	ARGDEG-PWY: superpathway of L-arginine, putrescine, and 4-aminobutanoate degradation	ILEUSYN-PWY: L-isoleucine biosynthesis I (from threonine)	-0.404309	0	0.00240506	-	-0.190534	0.033644	0.304378	-0.687116	-0.352254	0.0160777	0.999999	-0.482836	-0.275697	0.0547524	0.99999
ARGDEG-PWY: superpathway of L-arginine, putrescine, and 4-aminobutanoate degradation_with_KDO-NAGLIPASYN-PWY: superpathway of (Kdo)2-lipid A biosynthesis	ARGDEG-PWY: superpathway of L-arginine, putrescine, and 4-aminobutanoate degradation	KDO-NAGLIPASYN-PWY: superpathway of (Kdo)2-lipid A biosynthesis	0.386424	0	0.00840988	-	0.193822	0.056093	0.408713	0.467999	0.34313	0.447688	0.999999	0.438969	0.260525	0.102543	0.99999
ARGDEG-PWY: superpathway of L-arginine, putrescine, and 4-aminobutanoate degradation_with_KETOGLUCONMET-PWY: ketogluconate metabolism	ARGDEG-PWY: superpathway of L-arginine, putrescine, and 4-aminobutanoate degradation	KETOGLUCONMET-PWY: ketogluconate metabolism	0.294263	3.26765e-07	0.0347763	-	0.157333	0.180909	0.699406	0.426968	0.269514	0.349559	0.999999	0.322839	0.235608	0.437084	0.99999
ARGDEG-PWY: superpathway of L-arginine, putrescine, and 4-aminobutanoate degradation_with_MET-SAM-PWY: superpathway of S-adenosyl-L-methionine biosynthesis	ARGDEG-PWY: superpathway of L-arginine, putrescine, and 4-aminobutanoate degradation	MET-SAM-PWY: superpathway of S-adenosyl-L-methionine biosynthesis	-0.363616	0	0.00370527	-	-0.184088	0.0761981	0.476116	-0.591521	-0.331101	0.0867111	0.999999	-0.423926	-0.263374	0.143041	0.99999
ARGDEG-PWY: superpathway of L-arginine, putrescine, and 4-aminobutanoate degradation_with_METHGLYUT-PWY: superpathway of methylglyoxal degradation	ARGDEG-PWY: superpathway of L-arginine, putrescine, and 4-aminobutanoate degradation	METHGLYUT-PWY: superpathway of methylglyoxal degradation	0.348203	0	0.0258712	-	0.257097	0.363312	0.858331	0.451785	0.318708	0.422782	0.999999	0.37831	0.28936	0.419604	0.99999
ARGDEG-PWY: superpathway of L-arginine, putrescine, and 4-aminobutanoate degradation_with_METSYN-PWY: L-homoserine and L-methionine biosynthesis	ARGDEG-PWY: superpathway of L-arginine, putrescine, and 4-aminobutanoate degradation	METSYN-PWY: L-homoserine and L-methionine biosynthesis	-0.376195	0	0.00352745	-	-0.177984	0.050098	0.385224	-0.607811	-0.341589	0.0758801	0.999999	-0.438188	-0.271611	0.126872	0.99999
ARGDEG-PWY: superpathway of L-arginine, putrescine, and 4-aminobutanoate degradation_with_NONMEVIPP-PWY: methylerythritol phosphate pathway I	ARGDEG-PWY: superpathway of L-arginine, putrescine, and 4-aminobutanoate degradation	NONMEVIPP-PWY: methylerythritol phosphate pathway I	-0.401427	0	0.00302525	-	-0.191106	0.0366758	0.319818	-0.656612	-0.345616	0.0302974	0.999999	-0.473898	-0.278012	0.069835	0.99999
ARGDEG-PWY: superpathway of L-arginine, putrescine, and 4-aminobutanoate degradation_with_NONOXIPENT-PWY: pentose phosphate pathway (non-oxidative branch)	ARGDEG-PWY: superpathway of L-arginine, putrescine, and 4-aminobutanoate degradation	NONOXIPENT-PWY: pentose phosphate pathway (non-oxidative branch)	-0.388383	0	0.00352792	-	-0.208876	0.0742734	0.469011	-0.679947	-0.337579	0.0146864	0.999999	-0.474083	-0.241479	0.0323348	0.99999
ARGDEG-PWY: superpathway of L-arginine, putrescine, and 4-aminobutanoate degradation_with_OANTIGEN-PWY: O-antigen building blocks biosynthesis (E. coli)	ARGDEG-PWY: superpathway of L-arginine, putrescine, and 4-aminobutanoate degradation	OANTIGEN-PWY: O-antigen building blocks biosynthesis (E. coli)	-0.206133	0.000581725	0.018842	-	-0.118327	0.396067	0.872172	-0.331548	-0.210763	0.490129	0.999999	-0.266854	-0.177404	0.43247	0.99999
ARGDEG-PWY: superpathway of L-arginine, putrescine, and 4-aminobutanoate degradation_with_P105-PWY: TCA cycle IV (2-oxoglutarate decarboxylase)	ARGDEG-PWY: superpathway of L-arginine, putrescine, and 4-aminobutanoate degradation	P105-PWY: TCA cycle IV (2-oxoglutarate decarboxylase)	0.318703	3.48238e-07	0.0144455	-	0.132103	0.0683231	0.449738	0.465301	0.28667	0.279279	0.999999	0.375083	0.210406	0.13997	0.99999
ARGDEG-PWY: superpathway of L-arginine, putrescine, and 4-aminobutanoate degradation_with_P161-PWY: acetylene degradation	ARGDEG-PWY: superpathway of L-arginine, putrescine, and 4-aminobutanoate degradation	P161-PWY: acetylene degradation	0.126662	0.0377953	0.0838375	-	0.201082	0.469649	0.90182	0.210479	0.140456	0.698658	0.999999	0.111931	0.127476	0.893454	0.99999
ARGDEG-PWY: superpathway of L-arginine, putrescine, and 4-aminobutanoate degradation_with_P162-PWY: L-glutamate degradation V (via hydroxyglutarate)	ARGDEG-PWY: superpathway of L-arginine, putrescine, and 4-aminobutanoate degradation	P162-PWY: L-glutamate degradation V (via hydroxyglutarate)	-0.240688	5.32384e-05	0.0339804	-	-0.16727	0.47467	0.902767	-0.271602	-0.218075	0.763754	0.999999	-0.290316	-0.173142	0.302476	0.99999
ARGDEG-PWY: superpathway of L-arginine, putrescine, and 4-aminobutanoate degradation_with_P185-PWY: formaldehyde assimilation III (dihydroxyacetone cycle)	ARGDEG-PWY: superpathway of L-arginine, putrescine, and 4-aminobutanoate degradation	P185-PWY: formaldehyde assimilation III (dihydroxyacetone cycle)	-0.306929	3.37598e-07	0.0108635	-	-0.127601	0.0802872	0.488832	-0.421831	-0.300808	0.472636	0.999999	-0.386867	-0.198967	0.0918738	0.99999
ARGDEG-PWY: superpathway of L-arginine, putrescine, and 4-aminobutanoate degradation_with_P4-PWY: superpathway of L-lysine, L-threonine and L-methionine biosynthesis I	ARGDEG-PWY: superpathway of L-arginine, putrescine, and 4-aminobutanoate degradation	P4-PWY: superpathway of L-lysine, L-threonine and L-methionine biosynthesis I	-0.208244	0.00050559	0.043274	-	-0.095853	0.278101	0.808814	-0.472088	-0.191116	0.0886871	0.999999	-0.248336	-0.193459	0.630339	0.99999
ARGDEG-PWY: superpathway of L-arginine, putrescine, and 4-aminobutanoate degradation_with_P42-PWY: incomplete reductive TCA cycle	ARGDEG-PWY: superpathway of L-arginine, putrescine, and 4-aminobutanoate degradation	P42-PWY: incomplete reductive TCA cycle	-0.322295	3.5184e-07	0.0175383	-	-0.167683	0.129314	0.607133	-0.455358	-0.292968	0.327651	0.999999	-0.348449	-0.268238	0.470793	0.99999
ARGDEG-PWY: superpathway of L-arginine, putrescine, and 4-aminobutanoate degradation_with_P461-PWY: hexitol fermentation to lactate, formate, ethanol and acetate	ARGDEG-PWY: superpathway of L-arginine, putrescine, and 4-aminobutanoate degradation	P461-PWY: hexitol fermentation to lactate, formate, ethanol and acetate	-0.132937	0.0290422	0.251972	-	-0.0461939	0.40559	0.877386	-0.332969	-0.100629	0.185086	0.999999	-0.137426	-0.100374	0.74958	0.99999
ARGDEG-PWY: superpathway of L-arginine, putrescine, and 4-aminobutanoate degradation_with_PANTO-PWY: phosphopantothenate biosynthesis I	ARGDEG-PWY: superpathway of L-arginine, putrescine, and 4-aminobutanoate degradation	PANTO-PWY: phosphopantothenate biosynthesis I	-0.380638	0	0.0063547	-	-0.189974	0.0589368	0.41716	-0.641369	-0.328344	0.031791	0.999999	-0.457913	-0.261041	0.0703545	0.99999
ARGDEG-PWY: superpathway of L-arginine, putrescine, and 4-aminobutanoate degradation_with_PANTOSYN-PWY: pantothenate and coenzyme A biosynthesis I	ARGDEG-PWY: superpathway of L-arginine, putrescine, and 4-aminobutanoate degradation	PANTOSYN-PWY: pantothenate and coenzyme A biosynthesis I	-0.362894	0	0.00686384	-	-0.176852	0.0664179	0.443047	-0.600136	-0.31735	0.0612927	0.999999	-0.447108	-0.228499	0.0461057	0.99999
ARGDEG-PWY: superpathway of L-arginine, putrescine, and 4-aminobutanoate degradation_with_PENTOSE-P-PWY: pentose phosphate pathway	ARGDEG-PWY: superpathway of L-arginine, putrescine, and 4-aminobutanoate degradation	PENTOSE-P-PWY: pentose phosphate pathway	-0.230593	0.000109964	0.0790301	-	-0.109572	0.24166	0.774643	-0.420147	-0.20092	0.195103	0.999999	-0.268213	-0.234038	0.762694	0.99999
ARGDEG-PWY: superpathway of L-arginine, putrescine, and 4-aminobutanoate degradation_with_PEPTIDOGLYCANSYN-PWY: peptidoglycan biosynthesis I (meso-diaminopimelate containing)	ARGDEG-PWY: superpathway of L-arginine, putrescine, and 4-aminobutanoate degradation	PEPTIDOGLYCANSYN-PWY: peptidoglycan biosynthesis I (meso-diaminopimelate containing)	-0.403953	0	0.00311989	-	-0.182477	0.0279303	0.272956	-0.66031	-0.351775	0.030956	0.999999	-0.475466	-0.283923	0.0758403	0.99999
ARGDEG-PWY: superpathway of L-arginine, putrescine, and 4-aminobutanoate degradation_with_POLYAMSYN-PWY: superpathway of polyamine biosynthesis I	ARGDEG-PWY: superpathway of L-arginine, putrescine, and 4-aminobutanoate degradation	POLYAMSYN-PWY: superpathway of polyamine biosynthesis I	-0.309202	3.39466e-07	0.0364954	-	-0.148257	0.115646	0.578442	-0.546188	-0.260404	0.06976	0.999999	-0.358775	-0.19747	0.150132	0.99999
ARGDEG-PWY: superpathway of L-arginine, putrescine, and 4-aminobutanoate degradation_with_POLYISOPRENSYN-PWY: polyisoprenoid biosynthesis (E. coli)	ARGDEG-PWY: superpathway of L-arginine, putrescine, and 4-aminobutanoate degradation	POLYISOPRENSYN-PWY: polyisoprenoid biosynthesis (E. coli)	0.226611	0.000148455	0.0070084	-	0.106957	0.247246	0.782633	0.401518	0.193498	0.222723	0.999999	0.230056	0.17828	0.651	0.99999
ARGDEG-PWY: superpathway of L-arginine, putrescine, and 4-aminobutanoate degradation_with_PRPP-PWY: superpathway of histidine, purine, and pyrimidine biosynthesis	ARGDEG-PWY: superpathway of L-arginine, putrescine, and 4-aminobutanoate degradation	PRPP-PWY: superpathway of histidine, purine, and pyrimidine biosynthesis	-0.331148	0	0.0233069	-	-0.154308	0.0829562	0.496052	-0.542595	-0.292911	0.113465	0.999999	-0.367475	-0.279632	0.42716	0.99999
ARGDEG-PWY: superpathway of L-arginine, putrescine, and 4-aminobutanoate degradation_with_PWY-1042: glycolysis IV (plant cytosol)	ARGDEG-PWY: superpathway of L-arginine, putrescine, and 4-aminobutanoate degradation	PWY-1042: glycolysis IV (plant cytosol)	-0.39669	0	0.0038873	-	-0.171785	0.0259464	0.261305	-0.63509	-0.342028	0.0454625	0.999999	-0.465553	-0.277289	0.0821222	0.99999
ARGDEG-PWY: superpathway of L-arginine, putrescine, and 4-aminobutanoate degradation_with_PWY-241: C4 photosynthetic carbon assimilation cycle, NADP-ME type	ARGDEG-PWY: superpathway of L-arginine, putrescine, and 4-aminobutanoate degradation	PWY-241: C4 photosynthetic carbon assimilation cycle, NADP-ME type	-0.171815	0.00440569	0.140513	-	-0.068967	0.322754	0.837519	-0.432282	-0.111928	0.0574125	0.999999	-0.16243	-0.121272	0.72211	0.99999
ARGDEG-PWY: superpathway of L-arginine, putrescine, and 4-aminobutanoate degradation_with_PWY-2723: trehalose degradation V	ARGDEG-PWY: superpathway of L-arginine, putrescine, and 4-aminobutanoate degradation	PWY-2723: trehalose degradation V	0.339403	0	0.0129685	-	0.17968	0.115896	0.579004	0.447857	0.307688	0.399627	0.999999	0.384627	0.275879	0.324264	0.99999
ARGDEG-PWY: superpathway of L-arginine, putrescine, and 4-aminobutanoate degradation_with_PWY-2941: L-lysine biosynthesis II	ARGDEG-PWY: superpathway of L-arginine, putrescine, and 4-aminobutanoate degradation	PWY-2941: L-lysine biosynthesis II	-0.32708	0	0.0340276	-	-0.129429	0.0533557	0.397882	-0.590037	-0.310097	0.0661731	0.999999	-0.427008	-0.225234	0.0670237	0.99999
ARGDEG-PWY: superpathway of L-arginine, putrescine, and 4-aminobutanoate degradation_with_PWY-2942: L-lysine biosynthesis III	ARGDEG-PWY: superpathway of L-arginine, putrescine, and 4-aminobutanoate degradation	PWY-2942: L-lysine biosynthesis III	-0.394311	0	0.00336169	-	-0.181524	0.0349404	0.311438	-0.664224	-0.339826	0.0228721	0.999999	-0.463438	-0.27093	0.0759283	0.99999
ARGDEG-PWY: superpathway of L-arginine, putrescine, and 4-aminobutanoate degradation_with_PWY-3001: superpathway of L-isoleucine biosynthesis I	ARGDEG-PWY: superpathway of L-arginine, putrescine, and 4-aminobutanoate degradation	PWY-3001: superpathway of L-isoleucine biosynthesis I	-0.409156	0	0.00290885	-	-0.158128	0.0129313	0.173153	-0.659507	-0.355038	0.0333375	0.999999	-0.473089	-0.29379	0.0961504	0.99999
ARGDEG-PWY: superpathway of L-arginine, putrescine, and 4-aminobutanoate degradation_with_PWY-3841: folate transformations II	ARGDEG-PWY: superpathway of L-arginine, putrescine, and 4-aminobutanoate degradation	PWY-3841: folate transformations II	-0.382547	0	0.00299807	-	-0.146638	0.0200807	0.224423	-0.639073	-0.331589	0.0352897	0.999999	-0.450885	-0.274011	0.103847	0.99999
ARGDEG-PWY: superpathway of L-arginine, putrescine, and 4-aminobutanoate degradation_with_PWY-4041: &gamma;-glutamyl cycle	ARGDEG-PWY: superpathway of L-arginine, putrescine, and 4-aminobutanoate degradation	PWY-4041: &gamma;-glutamyl cycle	0.303078	3.34403e-07	0.0223677	-	0.156609	0.152072	0.65231	0.515333	0.283024	0.147939	0.999999	0.363748	0.185136	0.111219	0.99999
ARGDEG-PWY: superpathway of L-arginine, putrescine, and 4-aminobutanoate degradation_with_PWY-4242: pantothenate and coenzyme A biosynthesis III	ARGDEG-PWY: superpathway of L-arginine, putrescine, and 4-aminobutanoate degradation	PWY-4242: pantothenate and coenzyme A biosynthesis III	-0.319975	3.49553e-07	0.027219	-	-0.147257	0.0910154	0.517091	-0.430142	-0.299492	0.436433	0.999999	-0.389725	-0.249497	0.205107	0.99999
ARGDEG-PWY: superpathway of L-arginine, putrescine, and 4-aminobutanoate degradation_with_PWY-4981: L-proline biosynthesis II (from arginine)	ARGDEG-PWY: superpathway of L-arginine, putrescine, and 4-aminobutanoate degradation	PWY-4981: L-proline biosynthesis II (from arginine)	-0.332515	0	0.00309651	-	-0.0700203	0.0105762	0.152592	-0.585401	-0.31083	0.0725403	0.999999	-0.400887	-0.25949	0.199636	0.99999
ARGDEG-PWY: superpathway of L-arginine, putrescine, and 4-aminobutanoate degradation_with_PWY-4984: urea cycle	ARGDEG-PWY: superpathway of L-arginine, putrescine, and 4-aminobutanoate degradation	PWY-4984: urea cycle	-0.252359	2.16742e-05	0.014125	-	-0.110491	0.169153	0.680776	-0.576907	-0.226037	0.0230976	0.999999	-0.3635	-0.19227	0.126506	0.99999
ARGDEG-PWY: superpathway of L-arginine, putrescine, and 4-aminobutanoate degradation_with_PWY-5083: NAD/NADH phosphorylation and dephosphorylation	ARGDEG-PWY: superpathway of L-arginine, putrescine, and 4-aminobutanoate degradation	PWY-5083: NAD/NADH phosphorylation and dephosphorylation	0.257131	1.48161e-05	0.0170943	-	0.142825	0.266361	0.798738	0.499779	0.210218	0.0747075	0.999999	0.292545	0.183957	0.338603	0.99999
ARGDEG-PWY: superpathway of L-arginine, putrescine, and 4-aminobutanoate degradation_with_PWY-5097: L-lysine biosynthesis VI	ARGDEG-PWY: superpathway of L-arginine, putrescine, and 4-aminobutanoate degradation	PWY-5097: L-lysine biosynthesis VI	-0.401027	0	0.0027153	-	-0.192043	0.0378721	0.325751	-0.672886	-0.349806	0.0221574	0.999999	-0.469264	-0.272076	0.0686059	0.99999
ARGDEG-PWY: superpathway of L-arginine, putrescine, and 4-aminobutanoate degradation_with_PWY-5100: pyruvate fermentation to acetate and lactate II	ARGDEG-PWY: superpathway of L-arginine, putrescine, and 4-aminobutanoate degradation	PWY-5100: pyruvate fermentation to acetate and lactate II	-0.411944	0	0.00377143	-	-0.194618	0.0305315	0.287647	-0.593488	-0.357625	0.119656	0.999999	-0.448191	-0.300595	0.172947	0.99999
ARGDEG-PWY: superpathway of L-arginine, putrescine, and 4-aminobutanoate degradation_with_PWY-5101: L-isoleucine biosynthesis II	ARGDEG-PWY: superpathway of L-arginine, putrescine, and 4-aminobutanoate degradation	PWY-5101: L-isoleucine biosynthesis II	-0.35867	0	0.00330607	-	-0.167518	0.0597222	0.420051	-0.621327	-0.298685	0.0299605	0.999999	-0.384391	-0.34272	0.702109	0.99999
ARGDEG-PWY: superpathway of L-arginine, putrescine, and 4-aminobutanoate degradation_with_PWY-5103: L-isoleucine biosynthesis III	ARGDEG-PWY: superpathway of L-arginine, putrescine, and 4-aminobutanoate degradation	PWY-5103: L-isoleucine biosynthesis III	-0.426543	0	0.00251161	-	-0.174	0.0120174	0.165695	-0.68173	-0.376894	0.0290648	0.999999	-0.489733	-0.305796	0.085736	0.99999
ARGDEG-PWY: superpathway of L-arginine, putrescine, and 4-aminobutanoate degradation_with_PWY-5104: L-isoleucine biosynthesis IV	ARGDEG-PWY: superpathway of L-arginine, putrescine, and 4-aminobutanoate degradation	PWY-5104: L-isoleucine biosynthesis IV	-0.312618	3.4263e-07	0.0172369	-	-0.209411	0.308995	0.82924	-0.389247	-0.293063	0.573616	0.999999	-0.375184	-0.205017	0.127475	0.99999
ARGDEG-PWY: superpathway of L-arginine, putrescine, and 4-aminobutanoate degradation_with_PWY-5138: unsaturated, even numbered fatty acid &beta;-oxidation	ARGDEG-PWY: superpathway of L-arginine, putrescine, and 4-aminobutanoate degradation	PWY-5138: unsaturated, even numbered fatty acid &beta;-oxidation	0.409577	0	0.00245631	-	0.23881	0.0869899	0.5066	0.539373	0.378646	0.307134	0.999999	0.453192	0.3517	0.343047	0.99999
ARGDEG-PWY: superpathway of L-arginine, putrescine, and 4-aminobutanoate degradation_with_PWY-5154: L-arginine biosynthesis III (via N-acetyl-L-citrulline)	ARGDEG-PWY: superpathway of L-arginine, putrescine, and 4-aminobutanoate degradation	PWY-5154: L-arginine biosynthesis III (via N-acetyl-L-citrulline)	-0.239816	5.93919e-05	0.142122	-	-0.121151	0.250167	0.784461	-0.475915	-0.189	0.0815444	0.999999	-0.26353	-0.161432	0.371203	0.99999
ARGDEG-PWY: superpathway of L-arginine, putrescine, and 4-aminobutanoate degradation_with_PWY-5177: glutaryl-CoA degradation	ARGDEG-PWY: superpathway of L-arginine, putrescine, and 4-aminobutanoate degradation	PWY-5177: glutaryl-CoA degradation	-0.365924	0	0.00628009	-	-0.20317	0.106882	0.558862	-0.546301	-0.324236	0.157564	0.999999	-0.444198	-0.236869	0.0584303	0.99999
ARGDEG-PWY: superpathway of L-arginine, putrescine, and 4-aminobutanoate degradation_with_PWY-5188: tetrapyrrole biosynthesis I (from glutamate)	ARGDEG-PWY: superpathway of L-arginine, putrescine, and 4-aminobutanoate degradation	PWY-5188: tetrapyrrole biosynthesis I (from glutamate)	-0.389477	0	0.00578602	-	-0.17449	0.0333751	0.302959	-0.656433	-0.336111	0.0257864	0.999999	-0.463807	-0.275814	0.0827764	0.99999
ARGDEG-PWY: superpathway of L-arginine, putrescine, and 4-aminobutanoate degradation_with_PWY-5189: tetrapyrrole biosynthesis II (from glycine)	ARGDEG-PWY: superpathway of L-arginine, putrescine, and 4-aminobutanoate degradation	PWY-5189: tetrapyrrole biosynthesis II (from glycine)	-0.131404	0.0310017	0.610257	-	-0.112356	0.854578	0.986206	-0.103251	-0.101094	0.990634	0.999999	-0.093367	-0.205008	0.333135	0.99999
ARGDEG-PWY: superpathway of L-arginine, putrescine, and 4-aminobutanoate degradation_with_PWY-5347: superpathway of L-methionine biosynthesis (transsulfuration)	ARGDEG-PWY: superpathway of L-arginine, putrescine, and 4-aminobutanoate degradation	PWY-5347: superpathway of L-methionine biosynthesis (transsulfuration)	-0.374067	0	0.00402671	-	-0.174289	0.0484792	0.378104	-0.608823	-0.342851	0.0758903	0.999999	-0.440397	-0.274408	0.127845	0.99999
ARGDEG-PWY: superpathway of L-arginine, putrescine, and 4-aminobutanoate degradation_with_PWY-5367: petroselinate biosynthesis	ARGDEG-PWY: superpathway of L-arginine, putrescine, and 4-aminobutanoate degradation	PWY-5367: petroselinate biosynthesis	-0.149693	0.0135133	0.0968327	-	-0.0903511	0.568285	0.93203	-0.0867158	-0.159968	0.690345	0.999999	-0.186997	-0.0727221	0.323685	0.99999
ARGDEG-PWY: superpathway of L-arginine, putrescine, and 4-aminobutanoate degradation_with_PWY-5484: glycolysis II (from fructose 6-phosphate)	ARGDEG-PWY: superpathway of L-arginine, putrescine, and 4-aminobutanoate degradation	PWY-5484: glycolysis II (from fructose 6-phosphate)	-0.175703	0.00355476	0.608534	-	-0.0982649	0.455698	0.89614	-0.269185	-0.14711	0.493996	0.999999	-0.16231	-0.195786	0.770947	0.99999
ARGDEG-PWY: superpathway of L-arginine, putrescine, and 4-aminobutanoate degradation_with_PWY-561: superpathway of glyoxylate cycle and fatty acid degradation	ARGDEG-PWY: superpathway of L-arginine, putrescine, and 4-aminobutanoate degradation	PWY-561: superpathway of glyoxylate cycle and fatty acid degradation	0.34575	0	0.00915789	-	0.150021	0.0547134	0.403727	0.451058	0.297	0.354032	0.999999	0.38053	0.254715	0.256085	0.99999
ARGDEG-PWY: superpathway of L-arginine, putrescine, and 4-aminobutanoate degradation_with_PWY-5659: GDP-mannose biosynthesis	ARGDEG-PWY: superpathway of L-arginine, putrescine, and 4-aminobutanoate degradation	PWY-5659: GDP-mannose biosynthesis	-0.355815	0	0.0107524	-	-0.160671	0.0548648	0.404116	-0.512228	-0.331797	0.26095	0.999999	-0.40222	-0.262814	0.205676	0.99999
ARGDEG-PWY: superpathway of L-arginine, putrescine, and 4-aminobutanoate degradation_with_PWY-5667: CDP-diacylglycerol biosynthesis I	ARGDEG-PWY: superpathway of L-arginine, putrescine, and 4-aminobutanoate degradation	PWY-5667: CDP-diacylglycerol biosynthesis I	-0.388572	0	0.00431706	-	-0.182366	0.0410985	0.340665	-0.665294	-0.336725	0.0210649	0.999999	-0.452077	-0.264897	0.085588	0.99999
ARGDEG-PWY: superpathway of L-arginine, putrescine, and 4-aminobutanoate degradation_with_PWY-5676: acetyl-CoA fermentation to butanoate II	ARGDEG-PWY: superpathway of L-arginine, putrescine, and 4-aminobutanoate degradation	PWY-5676: acetyl-CoA fermentation to butanoate II	-0.232692	9.87634e-05	0.266722	-	-0.126369	0.302887	0.824933	-0.169941	-0.223213	0.769562	0.999999	-0.281976	-0.107084	0.126192	0.99999
ARGDEG-PWY: superpathway of L-arginine, putrescine, and 4-aminobutanoate degradation_with_PWY-5686: UMP biosynthesis	ARGDEG-PWY: superpathway of L-arginine, putrescine, and 4-aminobutanoate degradation	PWY-5686: UMP biosynthesis	-0.409908	0	0.00257897	-	-0.190069	0.0288088	0.27817	-0.67432	-0.354028	0.0230926	0.999999	-0.477274	-0.279695	0.0671325	0.99999
ARGDEG-PWY: superpathway of L-arginine, putrescine, and 4-aminobutanoate degradation_with_PWY-5692: allantoin degradation to glyoxylate II	ARGDEG-PWY: superpathway of L-arginine, putrescine, and 4-aminobutanoate degradation	PWY-5692: allantoin degradation to glyoxylate II	0.256326	1.56754e-05	0.0267501	-	0.161856	0.357332	0.855093	0.315139	0.252325	0.720757	0.999999	0.325634	0.209918	0.303969	0.99999
ARGDEG-PWY: superpathway of L-arginine, putrescine, and 4-aminobutanoate degradation_with_PWY-5695: urate biosynthesis/inosine 5'-phosphate degradation	ARGDEG-PWY: superpathway of L-arginine, putrescine, and 4-aminobutanoate degradation	PWY-5695: urate biosynthesis/inosine 5'-phosphate degradation	-0.354059	0	0.00775509	-	-0.1558	0.0512849	0.389171	-0.615893	-0.295853	0.0321182	0.999999	-0.411801	-0.255607	0.155823	0.99999
ARGDEG-PWY: superpathway of L-arginine, putrescine, and 4-aminobutanoate degradation_with_PWY-5705: allantoin degradation to glyoxylate III	ARGDEG-PWY: superpathway of L-arginine, putrescine, and 4-aminobutanoate degradation	PWY-5705: allantoin degradation to glyoxylate III	0.325868	0	0.0144177	-	0.129056	0.0544165	0.402406	0.366743	0.310022	0.742017	0.999999	0.399691	0.218805	0.102916	0.99999
ARGDEG-PWY: superpathway of L-arginine, putrescine, and 4-aminobutanoate degradation_with_PWY-5723: Rubisco shunt	ARGDEG-PWY: superpathway of L-arginine, putrescine, and 4-aminobutanoate degradation	PWY-5723: Rubisco shunt	0.299886	3.31697e-07	0.0283376	-	0.170026	0.203563	0.731918	0.421805	0.281609	0.405781	0.999999	0.358748	0.222921	0.22416	0.99999
ARGDEG-PWY: superpathway of L-arginine, putrescine, and 4-aminobutanoate degradation_with_PWY-5791: 1,4-dihydroxy-2-naphthoate biosynthesis II (plants)	ARGDEG-PWY: superpathway of L-arginine, putrescine, and 4-aminobutanoate degradation	PWY-5791: 1,4-dihydroxy-2-naphthoate biosynthesis II (plants)	0.146486	0.0157428	0.0327783	-	0.0796568	0.520832	0.919238	0.374152	0.135423	0.166847	0.999999	0.18635	0.0842748	0.377812	0.99999
ARGDEG-PWY: superpathway of L-arginine, putrescine, and 4-aminobutanoate degradation_with_PWY-5837: 1,4-dihydroxy-2-naphthoate biosynthesis I	ARGDEG-PWY: superpathway of L-arginine, putrescine, and 4-aminobutanoate degradation	PWY-5837: 1,4-dihydroxy-2-naphthoate biosynthesis I	0.148154	0.0145486	0.0300158	-	0.0822954	0.526811	0.921373	0.395931	0.132802	0.124347	0.999999	0.1836	0.0700693	0.32704	0.99999
ARGDEG-PWY: superpathway of L-arginine, putrescine, and 4-aminobutanoate degradation_with_PWY-5838: superpathway of menaquinol-8 biosynthesis I	ARGDEG-PWY: superpathway of L-arginine, putrescine, and 4-aminobutanoate degradation	PWY-5838: superpathway of menaquinol-8 biosynthesis I	0.276439	3.11867e-06	0.0178246	-	0.173111	0.312554	0.831156	0.435009	0.246189	0.260569	0.999999	0.326233	0.203643	0.276454	0.99999
ARGDEG-PWY: superpathway of L-arginine, putrescine, and 4-aminobutanoate degradation_with_PWY-5845: superpathway of menaquinol-9 biosynthesis	ARGDEG-PWY: superpathway of L-arginine, putrescine, and 4-aminobutanoate degradation	PWY-5845: superpathway of menaquinol-9 biosynthesis	0.290486	6.46433e-07	0.0229613	-	0.184491	0.298896	0.823209	0.410573	0.259056	0.371694	0.999999	0.332129	0.1902	0.207917	0.99999
ARGDEG-PWY: superpathway of L-arginine, putrescine, and 4-aminobutanoate degradation_with_PWY-5850: superpathway of menaquinol-6 biosynthesis I	ARGDEG-PWY: superpathway of L-arginine, putrescine, and 4-aminobutanoate degradation	PWY-5850: superpathway of menaquinol-6 biosynthesis I	0.27936	2.20064e-06	0.024796	-	0.183876	0.349914	0.851524	0.42366	0.252976	0.311573	0.999999	0.314452	0.18813	0.263831	0.99999
ARGDEG-PWY: superpathway of L-arginine, putrescine, and 4-aminobutanoate degradation_with_PWY-5855: ubiquinol-7 biosynthesis (prokaryotic)	ARGDEG-PWY: superpathway of L-arginine, putrescine, and 4-aminobutanoate degradation	PWY-5855: ubiquinol-7 biosynthesis (prokaryotic)	0.35328	0	0.0133984	-	0.190702	0.108431	0.561419	0.563908	0.293975	0.082498	0.999999	0.412773	0.239216	0.115598	0.99999
ARGDEG-PWY: superpathway of L-arginine, putrescine, and 4-aminobutanoate degradation_with_PWY-5856: ubiquinol-9 biosynthesis (prokaryotic)	ARGDEG-PWY: superpathway of L-arginine, putrescine, and 4-aminobutanoate degradation	PWY-5856: ubiquinol-9 biosynthesis (prokaryotic)	0.326866	0	0.0219205	-	0.199478	0.209225	0.739905	0.561265	0.311346	0.10828	0.999999	0.417126	0.198339	0.0482817	0.99999
ARGDEG-PWY: superpathway of L-arginine, putrescine, and 4-aminobutanoate degradation_with_PWY-5857: ubiquinol-10 biosynthesis (prokaryotic)	ARGDEG-PWY: superpathway of L-arginine, putrescine, and 4-aminobutanoate degradation	PWY-5857: ubiquinol-10 biosynthesis (prokaryotic)	0.342502	0	0.0168395	-	0.203784	0.170497	0.682728	0.550123	0.306723	0.12072	0.999999	0.435384	0.201598	0.034034	0.99999
ARGDEG-PWY: superpathway of L-arginine, putrescine, and 4-aminobutanoate degradation_with_PWY-5860: superpathway of demethylmenaquinol-6 biosynthesis I	ARGDEG-PWY: superpathway of L-arginine, putrescine, and 4-aminobutanoate degradation	PWY-5860: superpathway of demethylmenaquinol-6 biosynthesis I	0.293109	3.25828e-07	0.0157745	-	0.178584	0.261942	0.796014	0.377945	0.258489	0.487111	0.999999	0.34106	0.191141	0.182743	0.99999
ARGDEG-PWY: superpathway of L-arginine, putrescine, and 4-aminobutanoate degradation_with_PWY-5861: superpathway of demethylmenaquinol-8 biosynthesis	ARGDEG-PWY: superpathway of L-arginine, putrescine, and 4-aminobutanoate degradation	PWY-5861: superpathway of demethylmenaquinol-8 biosynthesis	0.293782	3.26381e-07	0.016638	-	0.158079	0.184833	0.706502	0.46827	0.267718	0.224102	0.999999	0.336991	0.178791	0.160577	0.99999
ARGDEG-PWY: superpathway of L-arginine, putrescine, and 4-aminobutanoate degradation_with_PWY-5862: superpathway of demethylmenaquinol-9 biosynthesis	ARGDEG-PWY: superpathway of L-arginine, putrescine, and 4-aminobutanoate degradation	PWY-5862: superpathway of demethylmenaquinol-9 biosynthesis	0.284495	9.5511e-07	0.0225377	-	0.182847	0.319528	0.835061	0.37563	0.266252	0.524852	0.999999	0.325585	0.214669	0.32419	0.99999
ARGDEG-PWY: superpathway of L-arginine, putrescine, and 4-aminobutanoate degradation_with_PWY-5863: superpathway of phylloquinol biosynthesis	ARGDEG-PWY: superpathway of L-arginine, putrescine, and 4-aminobutanoate degradation	PWY-5863: superpathway of phylloquinol biosynthesis	0.130481	0.0322199	0.0359579	-	0.0591447	0.493839	0.910527	0.382549	0.100814	0.101866	0.999999	0.155665	0.0893769	0.567694	0.99999
ARGDEG-PWY: superpathway of L-arginine, putrescine, and 4-aminobutanoate degradation_with_PWY-5896: superpathway of menaquinol-10 biosynthesis	ARGDEG-PWY: superpathway of L-arginine, putrescine, and 4-aminobutanoate degradation	PWY-5896: superpathway of menaquinol-10 biosynthesis	0.286971	6.40985e-07	0.0225372	-	0.174627	0.271659	0.804617	0.372399	0.288628	0.626397	0.999999	0.311488	0.202184	0.333082	0.99999
ARGDEG-PWY: superpathway of L-arginine, putrescine, and 4-aminobutanoate degradation_with_PWY-5897: superpathway of menaquinol-11 biosynthesis	ARGDEG-PWY: superpathway of L-arginine, putrescine, and 4-aminobutanoate degradation	PWY-5897: superpathway of menaquinol-11 biosynthesis	0.129599	0.0334539	0.0808873	-	0.0793605	0.629583	0.948442	0.362348	0.0947177	0.123062	0.999999	0.145343	0.0726753	0.531627	0.99999
ARGDEG-PWY: superpathway of L-arginine, putrescine, and 4-aminobutanoate degradation_with_PWY-5899: superpathway of menaquinol-13 biosynthesis	ARGDEG-PWY: superpathway of L-arginine, putrescine, and 4-aminobutanoate degradation	PWY-5899: superpathway of menaquinol-13 biosynthesis	0.122529	0.0447933	0.0633871	-	0.0587525	0.540863	0.923858	0.374597	0.0976917	0.108969	0.999999	0.158305	0.0833018	0.51794	0.99999
ARGDEG-PWY: superpathway of L-arginine, putrescine, and 4-aminobutanoate degradation_with_PWY-5973: cis-vaccenate biosynthesis	ARGDEG-PWY: superpathway of L-arginine, putrescine, and 4-aminobutanoate degradation	PWY-5973: cis-vaccenate biosynthesis	-0.348348	0	0.00477923	-	-0.154016	0.0562831	0.40939	-0.563685	-0.307063	0.0986336	0.999999	-0.409084	-0.239347	0.124125	0.99999
ARGDEG-PWY: superpathway of L-arginine, putrescine, and 4-aminobutanoate degradation_with_PWY-5989: stearate biosynthesis II (bacteria and plants)	ARGDEG-PWY: superpathway of L-arginine, putrescine, and 4-aminobutanoate degradation	PWY-5989: stearate biosynthesis II (bacteria and plants)	-0.175464	0.00359984	0.433187	-	-0.137105	0.710867	0.966003	-0.213952	-0.175741	0.832468	0.999999	-0.200894	-0.123868	0.504192	0.99999
ARGDEG-PWY: superpathway of L-arginine, putrescine, and 4-aminobutanoate degradation_with_PWY-6121: 5-aminoimidazole ribonucleotide biosynthesis I	ARGDEG-PWY: superpathway of L-arginine, putrescine, and 4-aminobutanoate degradation	PWY-6121: 5-aminoimidazole ribonucleotide biosynthesis I	-0.408985	0	0.00279167	-	-0.182141	0.0242602	0.251077	-0.681845	-0.360876	0.0216914	0.999999	-0.487865	-0.287832	0.0626819	0.99999
ARGDEG-PWY: superpathway of L-arginine, putrescine, and 4-aminobutanoate degradation_with_PWY-6122: 5-aminoimidazole ribonucleotide biosynthesis II	ARGDEG-PWY: superpathway of L-arginine, putrescine, and 4-aminobutanoate degradation	PWY-6122: 5-aminoimidazole ribonucleotide biosynthesis II	-0.407463	0	0.0026955	-	-0.181164	0.0246525	0.253545	-0.673952	-0.358277	0.0251581	0.999999	-0.48352	-0.28126	0.0604128	0.99999
ARGDEG-PWY: superpathway of L-arginine, putrescine, and 4-aminobutanoate degradation_with_PWY-6123: inosine-5'-phosphate biosynthesis I	ARGDEG-PWY: superpathway of L-arginine, putrescine, and 4-aminobutanoate degradation	PWY-6123: inosine-5'-phosphate biosynthesis I	-0.389371	0	0.00868718	-	-0.166966	0.0278898	0.272772	-0.639394	-0.350032	0.0472801	0.999999	-0.470558	-0.272598	0.067416	0.99999
ARGDEG-PWY: superpathway of L-arginine, putrescine, and 4-aminobutanoate degradation_with_PWY-6124: inosine-5'-phosphate biosynthesis II	ARGDEG-PWY: superpathway of L-arginine, putrescine, and 4-aminobutanoate degradation	PWY-6124: inosine-5'-phosphate biosynthesis II	-0.384297	0	0.0114335	-	-0.167746	0.0323732	0.29844	-0.627355	-0.34957	0.0595649	0.999999	-0.466695	-0.272233	0.072701	0.99999
ARGDEG-PWY: superpathway of L-arginine, putrescine, and 4-aminobutanoate degradation_with_PWY-6125: superpathway of guanosine nucleotides de novo biosynthesis II	ARGDEG-PWY: superpathway of L-arginine, putrescine, and 4-aminobutanoate degradation	PWY-6125: superpathway of guanosine nucleotides de novo biosynthesis II	-0.362023	0	0.0224715	-	-0.133798	0.0250557	0.25561	-0.640143	-0.324373	0.0305469	0.999999	-0.440765	-0.271848	0.121383	0.99999
ARGDEG-PWY: superpathway of L-arginine, putrescine, and 4-aminobutanoate degradation_with_PWY-6126: superpathway of adenosine nucleotides de novo biosynthesis II	ARGDEG-PWY: superpathway of L-arginine, putrescine, and 4-aminobutanoate degradation	PWY-6126: superpathway of adenosine nucleotides de novo biosynthesis II	-0.391651	0	0.00825321	-	-0.157411	0.0206754	0.228055	-0.683646	-0.348894	0.0165353	0.999999	-0.461424	-0.304449	0.14561	0.99999
ARGDEG-PWY: superpathway of L-arginine, putrescine, and 4-aminobutanoate degradation_with_PWY-6147: 6-hydroxymethyl-dihydropterin diphosphate biosynthesis I	ARGDEG-PWY: superpathway of L-arginine, putrescine, and 4-aminobutanoate degradation	PWY-6147: 6-hydroxymethyl-dihydropterin diphosphate biosynthesis I	-0.142702	0.0187914	0.427621	-	-0.0827169	0.5644	0.931098	-0.413911	-0.123043	0.0870005	0.999999	-0.191891	-0.066705	0.27953	0.99999
ARGDEG-PWY: superpathway of L-arginine, putrescine, and 4-aminobutanoate degradation_with_PWY-6151: S-adenosyl-L-methionine cycle I	ARGDEG-PWY: superpathway of L-arginine, putrescine, and 4-aminobutanoate degradation	PWY-6151: S-adenosyl-L-methionine cycle I	-0.402904	0	0.00264788	-	-0.180794	0.0275419	0.270978	-0.663316	-0.347603	0.0268447	0.999999	-0.478643	-0.269402	0.052854	0.99999
ARGDEG-PWY: superpathway of L-arginine, putrescine, and 4-aminobutanoate degradation_with_PWY-6163: chorismate biosynthesis from 3-dehydroquinate	ARGDEG-PWY: superpathway of L-arginine, putrescine, and 4-aminobutanoate degradation	PWY-6163: chorismate biosynthesis from 3-dehydroquinate	-0.401239	0	0.00293378	-	-0.192171	0.0377854	0.325227	-0.669698	-0.348259	0.0233023	0.999999	-0.472286	-0.273607	0.0662592	0.99999
ARGDEG-PWY: superpathway of L-arginine, putrescine, and 4-aminobutanoate degradation_with_PWY-6168: flavin biosynthesis III (fungi)	ARGDEG-PWY: superpathway of L-arginine, putrescine, and 4-aminobutanoate degradation	PWY-6168: flavin biosynthesis III (fungi)	-0.334125	0	0.0211655	-	-0.122537	0.0385914	0.329248	-0.585018	-0.281823	0.0477538	0.999999	-0.353537	-0.256395	0.382872	0.99999
ARGDEG-PWY: superpathway of L-arginine, putrescine, and 4-aminobutanoate degradation_with_PWY-621: sucrose degradation III (sucrose invertase)	ARGDEG-PWY: superpathway of L-arginine, putrescine, and 4-aminobutanoate degradation	PWY-621: sucrose degradation III (sucrose invertase)	-0.343037	0	0.00464442	-	-0.177159	0.102479	0.548286	-0.592714	-0.309088	0.0621525	0.999999	-0.439332	-0.230118	0.0566939	0.99999
ARGDEG-PWY: superpathway of L-arginine, putrescine, and 4-aminobutanoate degradation_with_PWY-6270: isoprene biosynthesis I	ARGDEG-PWY: superpathway of L-arginine, putrescine, and 4-aminobutanoate degradation	PWY-6270: isoprene biosynthesis I	-0.135614	0.0258474	0.500396	-	-0.106864	0.782107	0.975004	-0.155627	-0.14517	0.954318	0.999999	-0.153856	-0.0685066	0.462332	0.99999
ARGDEG-PWY: superpathway of L-arginine, putrescine, and 4-aminobutanoate degradation_with_PWY-6277: superpathway of 5-aminoimidazole ribonucleotide biosynthesis	ARGDEG-PWY: superpathway of L-arginine, putrescine, and 4-aminobutanoate degradation	PWY-6277: superpathway of 5-aminoimidazole ribonucleotide biosynthesis	-0.409255	0	0.00269095	-	-0.180392	0.0230514	0.243601	-0.673721	-0.356699	0.0245927	0.999999	-0.483947	-0.286744	0.0668296	0.99999
ARGDEG-PWY: superpathway of L-arginine, putrescine, and 4-aminobutanoate degradation_with_PWY-6305: putrescine biosynthesis IV	ARGDEG-PWY: superpathway of L-arginine, putrescine, and 4-aminobutanoate degradation	PWY-6305: putrescine biosynthesis IV	-0.346193	0	0.0213832	-	-0.175967	0.0937199	0.524688	-0.610258	-0.281601	0.0286081	0.999999	-0.392687	-0.242521	0.174983	0.99999
ARGDEG-PWY: superpathway of L-arginine, putrescine, and 4-aminobutanoate degradation_with_PWY-6317: galactose degradation I (Leloir pathway)	ARGDEG-PWY: superpathway of L-arginine, putrescine, and 4-aminobutanoate degradation	PWY-6317: galactose degradation I (Leloir pathway)	-0.391079	0	0.00399117	-	-0.188869	0.0449196	0.359822	-0.685936	-0.344982	0.014421	0.999999	-0.465273	-0.266177	0.0665138	0.99999
ARGDEG-PWY: superpathway of L-arginine, putrescine, and 4-aminobutanoate degradation_with_PWY-6353: purine nucleotides degradation II (aerobic)	ARGDEG-PWY: superpathway of L-arginine, putrescine, and 4-aminobutanoate degradation	PWY-6353: purine nucleotides degradation II (aerobic)	-0.184143	0.00218265	0.343049	-	-0.125181	0.56905	0.932356	-0.448976	-0.134392	0.0599104	0.999999	-0.253569	-0.0582461	0.0895344	0.99999
ARGDEG-PWY: superpathway of L-arginine, putrescine, and 4-aminobutanoate degradation_with_PWY-6385: peptidoglycan biosynthesis III (mycobacteria)	ARGDEG-PWY: superpathway of L-arginine, putrescine, and 4-aminobutanoate degradation	PWY-6385: peptidoglycan biosynthesis III (mycobacteria)	-0.387306	0	0.00919214	-	-0.199492	0.0622378	0.428646	-0.621731	-0.330598	0.0496784	0.999999	-0.459825	-0.2678	0.0770862	0.99999
ARGDEG-PWY: superpathway of L-arginine, putrescine, and 4-aminobutanoate degradation_with_PWY-6386: UDP-N-acetylmuramoyl-pentapeptide biosynthesis II (lysine-containing)	ARGDEG-PWY: superpathway of L-arginine, putrescine, and 4-aminobutanoate degradation	PWY-6386: UDP-N-acetylmuramoyl-pentapeptide biosynthesis II (lysine-containing)	-0.401173	0	0.00318576	-	-0.179246	0.0277388	0.271786	-0.660779	-0.352154	0.0308253	0.999999	-0.475937	-0.27737	0.0659801	0.99999
ARGDEG-PWY: superpathway of L-arginine, putrescine, and 4-aminobutanoate degradation_with_PWY-6387: UDP-N-acetylmuramoyl-pentapeptide biosynthesis I (meso-diaminopimelate containing)	ARGDEG-PWY: superpathway of L-arginine, putrescine, and 4-aminobutanoate degradation	PWY-6387: UDP-N-acetylmuramoyl-pentapeptide biosynthesis I (meso-diaminopimelate containing)	-0.402134	0	0.00311996	-	-0.181235	0.0284056	0.275469	-0.658128	-0.351069	0.0321404	0.999999	-0.474082	-0.278551	0.0703046	0.99999
ARGDEG-PWY: superpathway of L-arginine, putrescine, and 4-aminobutanoate degradation_with_PWY-6507: 4-deoxy-L-threo-hex-4-enopyranuronate degradation	ARGDEG-PWY: superpathway of L-arginine, putrescine, and 4-aminobutanoate degradation	PWY-6507: 4-deoxy-L-threo-hex-4-enopyranuronate degradation	-0.309635	3.39859e-07	0.0313216	-	-0.170927	0.17397	0.689383	-0.559905	-0.259376	0.0542481	0.999999	-0.368209	-0.230618	0.216921	0.99999
ARGDEG-PWY: superpathway of L-arginine, putrescine, and 4-aminobutanoate degradation_with_PWY-6527: stachyose degradation	ARGDEG-PWY: superpathway of L-arginine, putrescine, and 4-aminobutanoate degradation	PWY-6527: stachyose degradation	-0.383037	0	0.00571209	-	-0.189182	0.0547771	0.404024	-0.672135	-0.346	0.0210585	0.999999	-0.454026	-0.27861	0.106185	0.99999
ARGDEG-PWY: superpathway of L-arginine, putrescine, and 4-aminobutanoate degradation_with_PWY-6545: pyrimidine deoxyribonucleotides de novo biosynthesis III	ARGDEG-PWY: superpathway of L-arginine, putrescine, and 4-aminobutanoate degradation	PWY-6545: pyrimidine deoxyribonucleotides de novo biosynthesis III	-0.352311	0	0.0196209	-	-0.145185	0.0420046	0.344782	-0.65528	-0.316935	0.0187976	0.999999	-0.446973	-0.266902	0.0984602	0.99999
ARGDEG-PWY: superpathway of L-arginine, putrescine, and 4-aminobutanoate degradation_with_PWY-6588: pyruvate fermentation to acetone	ARGDEG-PWY: superpathway of L-arginine, putrescine, and 4-aminobutanoate degradation	PWY-6588: pyruvate fermentation to acetone	-0.226884	0.000144391	0.0278886	-	-0.125812	0.327621	0.840264	-0.320875	-0.189971	0.456286	0.999999	-0.235316	-0.138407	0.398532	0.99999
ARGDEG-PWY: superpathway of L-arginine, putrescine, and 4-aminobutanoate degradation_with_PWY-6590: superpathway of Clostridium acetobutylicum acidogenic fermentation	ARGDEG-PWY: superpathway of L-arginine, putrescine, and 4-aminobutanoate degradation	PWY-6590: superpathway of Clostridium acetobutylicum acidogenic fermentation	-0.218714	0.000254416	0.0758876	-	-0.16159	0.578909	0.933572	-0.078984	-0.208556	0.480811	0.999999	-0.320906	-0.0540336	0.0192118	0.99999
ARGDEG-PWY: superpathway of L-arginine, putrescine, and 4-aminobutanoate degradation_with_PWY-6595: superpathway of guanosine nucleotides degradation (plants)	ARGDEG-PWY: superpathway of L-arginine, putrescine, and 4-aminobutanoate degradation	PWY-6595: superpathway of guanosine nucleotides degradation (plants)	-0.25817	1.48487e-05	0.138201	-	-0.140283	0.251749	0.786322	-0.373286	-0.2551	0.492575	0.999999	-0.312924	-0.22934	0.457586	0.99999
ARGDEG-PWY: superpathway of L-arginine, putrescine, and 4-aminobutanoate degradation_with_PWY-6606: guanosine nucleotides degradation II	ARGDEG-PWY: superpathway of L-arginine, putrescine, and 4-aminobutanoate degradation	PWY-6606: guanosine nucleotides degradation II	-0.284279	9.54624e-07	0.0886833	-	-0.126987	0.125838	0.59913	-0.522005	-0.251889	0.0915837	0.999999	-0.340067	-0.207277	0.237158	0.99999
ARGDEG-PWY: superpathway of L-arginine, putrescine, and 4-aminobutanoate degradation_with_PWY-6608: guanosine nucleotides degradation III	ARGDEG-PWY: superpathway of L-arginine, putrescine, and 4-aminobutanoate degradation	PWY-6608: guanosine nucleotides degradation III	-0.246988	3.23821e-05	0.113631	-	-0.121987	0.225475	0.757954	-0.440413	-0.20347	0.1575	0.999999	-0.268228	-0.163589	0.359032	0.99999
ARGDEG-PWY: superpathway of L-arginine, putrescine, and 4-aminobutanoate degradation_with_PWY-6609: adenine and adenosine salvage III	ARGDEG-PWY: superpathway of L-arginine, putrescine, and 4-aminobutanoate degradation	PWY-6609: adenine and adenosine salvage III	-0.395483	0	0.00336344	-	-0.151489	0.015962	0.195913	-0.665407	-0.34739	0.0254489	0.999999	-0.470674	-0.252101	0.0441501	0.99999
ARGDEG-PWY: superpathway of L-arginine, putrescine, and 4-aminobutanoate degradation_with_PWY-6629: superpathway of L-tryptophan biosynthesis	ARGDEG-PWY: superpathway of L-arginine, putrescine, and 4-aminobutanoate degradation	PWY-6629: superpathway of L-tryptophan biosynthesis	0.377361	0	0.0171812	-	0.229258	0.140073	0.628596	0.505405	0.336955	0.295789	0.999999	0.400264	0.330932	0.52417	0.99999
ARGDEG-PWY: superpathway of L-arginine, putrescine, and 4-aminobutanoate degradation_with_PWY-6690: cinnamate and 3-hydroxycinnamate degradation to 2-oxopent-4-enoate	ARGDEG-PWY: superpathway of L-arginine, putrescine, and 4-aminobutanoate degradation	PWY-6690: cinnamate and 3-hydroxycinnamate degradation to 2-oxopent-4-enoate	0.462042	0	0.00388222	-	0.375046	0.363554	0.858331	0.607524	0.434263	0.245182	0.999999	0.512405	0.417261	0.358251	0.99999
ARGDEG-PWY: superpathway of L-arginine, putrescine, and 4-aminobutanoate degradation_with_PWY-6700: queuosine biosynthesis	ARGDEG-PWY: superpathway of L-arginine, putrescine, and 4-aminobutanoate degradation	PWY-6700: queuosine biosynthesis	-0.370431	0	0.00900231	-	-0.207175	0.105401	0.556125	-0.626644	-0.319581	0.0377446	0.999999	-0.442979	-0.260643	0.0949471	0.99999
ARGDEG-PWY: superpathway of L-arginine, putrescine, and 4-aminobutanoate degradation_with_PWY-6703: preQ0 biosynthesis	ARGDEG-PWY: superpathway of L-arginine, putrescine, and 4-aminobutanoate degradation	PWY-6703: preQ0 biosynthesis	-0.396693	0	0.0091073	-	-0.2163	0.0722051	0.463663	-0.660639	-0.328144	0.0202084	0.999999	-0.461052	-0.279065	0.0931227	0.99999
ARGDEG-PWY: superpathway of L-arginine, putrescine, and 4-aminobutanoate degradation_with_PWY-6708: ubiquinol-8 biosynthesis (prokaryotic)	ARGDEG-PWY: superpathway of L-arginine, putrescine, and 4-aminobutanoate degradation	PWY-6708: ubiquinol-8 biosynthesis (prokaryotic)	0.343853	0	0.0140175	-	0.200102	0.155673	0.65984	0.553958	0.312941	0.123303	0.999999	0.44564	0.207017	0.0299986	0.99999
ARGDEG-PWY: superpathway of L-arginine, putrescine, and 4-aminobutanoate degradation_with_PWY-6731: starch degradation III	ARGDEG-PWY: superpathway of L-arginine, putrescine, and 4-aminobutanoate degradation	PWY-6731: starch degradation III	0.145807	0.0162377	0.576683	-	0.192882	0.647512	0.953488	0.128872	0.138112	0.959773	0.999999	0.185333	0.100291	0.462156	0.99999
ARGDEG-PWY: superpathway of L-arginine, putrescine, and 4-aminobutanoate degradation_with_PWY-6737: starch degradation V	ARGDEG-PWY: superpathway of L-arginine, putrescine, and 4-aminobutanoate degradation	PWY-6737: starch degradation V	-0.405422	0	0.00354133	-	-0.183588	0.027624	0.271221	-0.688149	-0.356667	0.0170216	0.999999	-0.47555	-0.283605	0.0752386	0.99999
ARGDEG-PWY: superpathway of L-arginine, putrescine, and 4-aminobutanoate degradation_with_PWY-6803: phosphatidylcholine acyl editing	ARGDEG-PWY: superpathway of L-arginine, putrescine, and 4-aminobutanoate degradation	PWY-6803: phosphatidylcholine acyl editing	0.316604	3.46188e-07	0.01527	-	0.20844	0.286209	0.815048	0.523516	0.290867	0.145185	0.999999	0.383171	0.216284	0.133828	0.99999
ARGDEG-PWY: superpathway of L-arginine, putrescine, and 4-aminobutanoate degradation_with_PWY-6823: molybdenum cofactor biosynthesis	ARGDEG-PWY: superpathway of L-arginine, putrescine, and 4-aminobutanoate degradation	PWY-6823: molybdenum cofactor biosynthesis	0.450441	0	0.00727018	-	0.251703	0.0445671	0.358058	0.675135	0.41052	0.0592369	0.999999	0.491439	0.393641	0.351082	0.99999
ARGDEG-PWY: superpathway of L-arginine, putrescine, and 4-aminobutanoate degradation_with_PWY-6891: thiazole biosynthesis II (Bacillus)	ARGDEG-PWY: superpathway of L-arginine, putrescine, and 4-aminobutanoate degradation	PWY-6891: thiazole biosynthesis II (Bacillus)	0.315133	3.44673e-07	0.0307885	-	0.160064	0.128815	0.605618	0.476772	0.286076	0.245241	0.999999	0.383804	0.218624	0.137686	0.99999
ARGDEG-PWY: superpathway of L-arginine, putrescine, and 4-aminobutanoate degradation_with_PWY-6892: thiazole biosynthesis I (E. coli)	ARGDEG-PWY: superpathway of L-arginine, putrescine, and 4-aminobutanoate degradation	PWY-6892: thiazole biosynthesis I (E. coli)	0.154704	0.0105853	0.0313581	-	0.0436685	0.286629	0.81511	0.3754	0.106575	0.119536	0.999999	0.215091	0.0661319	0.197189	0.99999
ARGDEG-PWY: superpathway of L-arginine, putrescine, and 4-aminobutanoate degradation_with_PWY-6895: superpathway of thiamin diphosphate biosynthesis II	ARGDEG-PWY: superpathway of L-arginine, putrescine, and 4-aminobutanoate degradation	PWY-6895: superpathway of thiamin diphosphate biosynthesis II	0.281156	1.2633e-06	0.0540511	-	0.136403	0.158672	0.664888	0.410969	0.246951	0.333657	0.999999	0.323965	0.166499	0.163941	0.99999
ARGDEG-PWY: superpathway of L-arginine, putrescine, and 4-aminobutanoate degradation_with_PWY-6897: thiamin salvage II	ARGDEG-PWY: superpathway of L-arginine, putrescine, and 4-aminobutanoate degradation	PWY-6897: thiamin salvage II	-0.358814	0	0.00957504	-	-0.18988	0.0951288	0.528805	-0.537666	-0.311348	0.15235	0.999999	-0.411398	-0.254237	0.1534	0.99999
ARGDEG-PWY: superpathway of L-arginine, putrescine, and 4-aminobutanoate degradation_with_PWY-6901: superpathway of glucose and xylose degradation	ARGDEG-PWY: superpathway of L-arginine, putrescine, and 4-aminobutanoate degradation	PWY-6901: superpathway of glucose and xylose degradation	-0.151746	0.0122146	0.584091	-	-0.0845436	0.518286	0.918696	-0.21595	-0.134325	0.651475	0.999999	-0.163974	-0.136252	0.810467	0.99999
ARGDEG-PWY: superpathway of L-arginine, putrescine, and 4-aminobutanoate degradation_with_PWY-6936: seleno-amino acid biosynthesis	ARGDEG-PWY: superpathway of L-arginine, putrescine, and 4-aminobutanoate degradation	PWY-6936: seleno-amino acid biosynthesis	-0.324987	0	0.0375723	-	-0.111972	0.0376558	0.324634	-0.471757	-0.331053	0.391573	0.999999	-0.396245	-0.258427	0.211771	0.99999
ARGDEG-PWY: superpathway of L-arginine, putrescine, and 4-aminobutanoate degradation_with_PWY-6969: TCA cycle V (2-oxoglutarate:ferredoxin oxidoreductase)	ARGDEG-PWY: superpathway of L-arginine, putrescine, and 4-aminobutanoate degradation	PWY-6969: TCA cycle V (2-oxoglutarate:ferredoxin oxidoreductase)	-0.165541	0.00614287	0.173752	-	-0.0687867	0.352415	0.852803	-0.29955	-0.119591	0.309531	0.999999	-0.173644	-0.15588	0.87758	0.99999
ARGDEG-PWY: superpathway of L-arginine, putrescine, and 4-aminobutanoate degradation_with_PWY-7003: glycerol degradation to butanol	ARGDEG-PWY: superpathway of L-arginine, putrescine, and 4-aminobutanoate degradation	PWY-7003: glycerol degradation to butanol	-0.234506	8.20179e-05	0.0208754	-	-0.142011	0.369328	0.860514	-0.37881	-0.237378	0.410807	0.999999	-0.275612	-0.177252	0.387505	0.99999
ARGDEG-PWY: superpathway of L-arginine, putrescine, and 4-aminobutanoate degradation_with_PWY-7111: pyruvate fermentation to isobutanol (engineered)	ARGDEG-PWY: superpathway of L-arginine, putrescine, and 4-aminobutanoate degradation	PWY-7111: pyruvate fermentation to isobutanol (engineered)	-0.402746	0	0.00263232	-	-0.188419	0.0332778	0.30222	-0.686741	-0.352493	0.0163146	0.999999	-0.482219	-0.272215	0.051663	0.99999
ARGDEG-PWY: superpathway of L-arginine, putrescine, and 4-aminobutanoate degradation_with_PWY-7184: pyrimidine deoxyribonucleotides de novo biosynthesis I	ARGDEG-PWY: superpathway of L-arginine, putrescine, and 4-aminobutanoate degradation	PWY-7184: pyrimidine deoxyribonucleotides de novo biosynthesis I	-0.340633	0	0.027315	-	-0.126617	0.0362146	0.317481	-0.629644	-0.307995	0.0292121	0.999999	-0.429585	-0.263206	0.128609	0.99999
ARGDEG-PWY: superpathway of L-arginine, putrescine, and 4-aminobutanoate degradation_with_PWY-7187: pyrimidine deoxyribonucleotides de novo biosynthesis II	ARGDEG-PWY: superpathway of L-arginine, putrescine, and 4-aminobutanoate degradation	PWY-7187: pyrimidine deoxyribonucleotides de novo biosynthesis II	-0.393436	0	0.00316071	-	-0.147651	0.0152753	0.191189	-0.665774	-0.354964	0.0288316	0.999999	-0.465584	-0.317764	0.169014	0.99999
ARGDEG-PWY: superpathway of L-arginine, putrescine, and 4-aminobutanoate degradation_with_PWY-7196: superpathway of pyrimidine ribonucleosides salvage	ARGDEG-PWY: superpathway of L-arginine, putrescine, and 4-aminobutanoate degradation	PWY-7196: superpathway of pyrimidine ribonucleosides salvage	-0.365071	0	0.0178443	-	-0.171192	0.0558721	0.407983	-0.647983	-0.333138	0.0297515	0.999999	-0.426226	-0.262127	0.134293	0.99999
ARGDEG-PWY: superpathway of L-arginine, putrescine, and 4-aminobutanoate degradation_with_PWY-7197: pyrimidine deoxyribonucleotide phosphorylation	ARGDEG-PWY: superpathway of L-arginine, putrescine, and 4-aminobutanoate degradation	PWY-7197: pyrimidine deoxyribonucleotide phosphorylation	-0.333482	0	0.0250509	-	-0.0988783	0.0220779	0.23751	-0.598301	-0.296136	0.0460927	0.999999	-0.413704	-0.251878	0.141506	0.99999
ARGDEG-PWY: superpathway of L-arginine, putrescine, and 4-aminobutanoate degradation_with_PWY-7198: pyrimidine deoxyribonucleotides de novo biosynthesis IV	ARGDEG-PWY: superpathway of L-arginine, putrescine, and 4-aminobutanoate degradation	PWY-7198: pyrimidine deoxyribonucleotides de novo biosynthesis IV	-0.149937	0.013354	0.386416	-	-0.010552	0.181401	0.700482	-0.181346	-0.136204	0.803943	0.999999	-0.153161	-0.147759	0.962726	0.99999
ARGDEG-PWY: superpathway of L-arginine, putrescine, and 4-aminobutanoate degradation_with_PWY-7199: pyrimidine deoxyribonucleosides salvage	ARGDEG-PWY: superpathway of L-arginine, putrescine, and 4-aminobutanoate degradation	PWY-7199: pyrimidine deoxyribonucleosides salvage	-0.323768	3.53432e-07	0.0105992	-	-0.165414	0.120346	0.588238	-0.549694	-0.287952	0.0955616	0.999999	-0.380438	-0.195327	0.0973605	0.99999
ARGDEG-PWY: superpathway of L-arginine, putrescine, and 4-aminobutanoate degradation_with_PWY-7204: pyridoxal 5'-phosphate salvage II (plants)	ARGDEG-PWY: superpathway of L-arginine, putrescine, and 4-aminobutanoate degradation	PWY-7204: pyridoxal 5'-phosphate salvage II (plants)	0.254637	1.70784e-05	0.164404	-	0.08207	0.095016	0.528333	0.456085	0.220501	0.156511	0.999999	0.286609	0.188348	0.386713	0.99999
ARGDEG-PWY: superpathway of L-arginine, putrescine, and 4-aminobutanoate degradation_with_PWY-7208: superpathway of pyrimidine nucleobases salvage	ARGDEG-PWY: superpathway of L-arginine, putrescine, and 4-aminobutanoate degradation	PWY-7208: superpathway of pyrimidine nucleobases salvage	-0.358389	0	0.0111168	-	-0.104462	0.0129377	0.173153	-0.638955	-0.309418	0.0242667	0.999999	-0.421044	-0.259999	0.142289	0.99999
ARGDEG-PWY: superpathway of L-arginine, putrescine, and 4-aminobutanoate degradation_with_PWY-7210: pyrimidine deoxyribonucleotides biosynthesis from CTP	ARGDEG-PWY: superpathway of L-arginine, putrescine, and 4-aminobutanoate degradation	PWY-7210: pyrimidine deoxyribonucleotides biosynthesis from CTP	-0.155378	0.0102537	0.322454	-	0.00492114	0.124212	0.596108	-0.178612	-0.148211	0.867258	0.999999	-0.135146	-0.164687	0.798239	0.99999
ARGDEG-PWY: superpathway of L-arginine, putrescine, and 4-aminobutanoate degradation_with_PWY-7211: superpathway of pyrimidine deoxyribonucleotides de novo biosynthesis	ARGDEG-PWY: superpathway of L-arginine, putrescine, and 4-aminobutanoate degradation	PWY-7211: superpathway of pyrimidine deoxyribonucleotides de novo biosynthesis	-0.297996	3.29957e-07	0.0163944	-	-0.126763	0.0952182	0.528938	-0.537116	-0.269993	0.091866	0.999999	-0.332965	-0.253148	0.475192	0.99999
ARGDEG-PWY: superpathway of L-arginine, putrescine, and 4-aminobutanoate degradation_with_PWY-7219: adenosine ribonucleotides de novo biosynthesis	ARGDEG-PWY: superpathway of L-arginine, putrescine, and 4-aminobutanoate degradation	PWY-7219: adenosine ribonucleotides de novo biosynthesis	-0.405728	0	0.0029683	-	-0.185708	0.028866	0.278499	-0.669847	-0.355062	0.0262271	0.999999	-0.476211	-0.286871	0.0790553	0.99999
ARGDEG-PWY: superpathway of L-arginine, putrescine, and 4-aminobutanoate degradation_with_PWY-7220: adenosine deoxyribonucleotides de novo biosynthesis II	ARGDEG-PWY: superpathway of L-arginine, putrescine, and 4-aminobutanoate degradation	PWY-7220: adenosine deoxyribonucleotides de novo biosynthesis II	-0.376222	0	0.0136727	-	-0.149033	0.0252387	0.256477	-0.670395	-0.336307	0.0183972	0.999999	-0.445945	-0.290361	0.151835	0.99999
ARGDEG-PWY: superpathway of L-arginine, putrescine, and 4-aminobutanoate degradation_with_PWY-7221: guanosine ribonucleotides de novo biosynthesis	ARGDEG-PWY: superpathway of L-arginine, putrescine, and 4-aminobutanoate degradation	PWY-7221: guanosine ribonucleotides de novo biosynthesis	-0.406849	0	0.003493	-	-0.187468	0.0292701	0.28024	-0.66783	-0.352858	0.0264658	0.999999	-0.477445	-0.280308	0.0677047	0.99999
ARGDEG-PWY: superpathway of L-arginine, putrescine, and 4-aminobutanoate degradation_with_PWY-7222: guanosine deoxyribonucleotides de novo biosynthesis II	ARGDEG-PWY: superpathway of L-arginine, putrescine, and 4-aminobutanoate degradation	PWY-7222: guanosine deoxyribonucleotides de novo biosynthesis II	-0.374417	0	0.0143768	-	-0.148602	0.0261756	0.262234	-0.673301	-0.336363	0.0170937	0.999999	-0.442492	-0.302277	0.195915	0.99999
ARGDEG-PWY: superpathway of L-arginine, putrescine, and 4-aminobutanoate degradation_with_PWY-7228: superpathway of guanosine nucleotides de novo biosynthesis I	ARGDEG-PWY: superpathway of L-arginine, putrescine, and 4-aminobutanoate degradation	PWY-7228: superpathway of guanosine nucleotides de novo biosynthesis I	-0.340068	0	0.0314251	-	-0.123308	0.0339564	0.306253	-0.612022	-0.304894	0.0402843	0.999999	-0.421577	-0.264939	0.153159	0.99999
ARGDEG-PWY: superpathway of L-arginine, putrescine, and 4-aminobutanoate degradation_with_PWY-7229: superpathway of adenosine nucleotides de novo biosynthesis I	ARGDEG-PWY: superpathway of L-arginine, putrescine, and 4-aminobutanoate degradation	PWY-7229: superpathway of adenosine nucleotides de novo biosynthesis I	-0.386434	0	0.00809776	-	-0.157192	0.0236405	0.247136	-0.670687	-0.344423	0.0212107	0.999999	-0.462818	-0.2944	0.119018	0.99999
ARGDEG-PWY: superpathway of L-arginine, putrescine, and 4-aminobutanoate degradation_with_PWY-7234: inosine-5'-phosphate biosynthesis III	ARGDEG-PWY: superpathway of L-arginine, putrescine, and 4-aminobutanoate degradation	PWY-7234: inosine-5'-phosphate biosynthesis III	-0.277913	2.81911e-06	0.0310935	-	-0.0871506	0.0643509	0.435406	-0.515324	-0.236172	0.0826604	0.999999	-0.307056	-0.218782	0.433784	0.99999
ARGDEG-PWY: superpathway of L-arginine, putrescine, and 4-aminobutanoate degradation_with_PWY-7237: myo-, chiro- and scillo-inositol degradation	ARGDEG-PWY: superpathway of L-arginine, putrescine, and 4-aminobutanoate degradation	PWY-7237: myo-, chiro- and scillo-inositol degradation	-0.322348	3.5189e-07	0.0226105	-	-0.121488	0.0498779	0.384062	-0.507687	-0.287329	0.171813	0.999999	-0.361265	-0.270421	0.412789	0.99999
ARGDEG-PWY: superpathway of L-arginine, putrescine, and 4-aminobutanoate degradation_with_PWY-724: superpathway of L-lysine, L-threonine and L-methionine biosynthesis II	ARGDEG-PWY: superpathway of L-arginine, putrescine, and 4-aminobutanoate degradation	PWY-724: superpathway of L-lysine, L-threonine and L-methionine biosynthesis II	-0.417757	0	0.00232028	-	-0.179942	0.0180737	0.211421	-0.678087	-0.358277	0.0227254	0.999999	-0.483162	-0.294991	0.0799177	0.99999
ARGDEG-PWY: superpathway of L-arginine, putrescine, and 4-aminobutanoate degradation_with_PWY-7242: D-fructuronate degradation	ARGDEG-PWY: superpathway of L-arginine, putrescine, and 4-aminobutanoate degradation	PWY-7242: D-fructuronate degradation	-0.292563	3.25129e-07	0.0342083	-	-0.150512	0.165528	0.674787	-0.467781	-0.244651	0.176669	0.999999	-0.338433	-0.215265	0.272543	0.99999
ARGDEG-PWY: superpathway of L-arginine, putrescine, and 4-aminobutanoate degradation_with_PWY-7254: TCA cycle VII (acetate-producers)	ARGDEG-PWY: superpathway of L-arginine, putrescine, and 4-aminobutanoate degradation	PWY-7254: TCA cycle VII (acetate-producers)	0.294162	3.26669e-07	0.0168379	-	0.157145	0.180649	0.699292	0.481734	0.249709	0.156877	0.999999	0.372343	0.175378	0.0788479	0.99999
ARGDEG-PWY: superpathway of L-arginine, putrescine, and 4-aminobutanoate degradation_with_PWY-7269: NAD/NADP-NADH/NADPH mitochondrial interconversion (yeast)	ARGDEG-PWY: superpathway of L-arginine, putrescine, and 4-aminobutanoate degradation	PWY-7269: NAD/NADP-NADH/NADPH mitochondrial interconversion (yeast)	0.368798	0	0.0155078	-	0.202249	0.0988781	0.539515	0.560993	0.342749	0.160185	0.999999	0.417673	0.251329	0.130423	0.99999
ARGDEG-PWY: superpathway of L-arginine, putrescine, and 4-aminobutanoate degradation_with_PWY-7282: 4-amino-2-methyl-5-phosphomethylpyrimidine biosynthesis (yeast)	ARGDEG-PWY: superpathway of L-arginine, putrescine, and 4-aminobutanoate degradation	PWY-7282: 4-amino-2-methyl-5-phosphomethylpyrimidine biosynthesis (yeast)	-0.351256	0	0.0037579	-	-0.113015	0.0197216	0.222206	-0.578415	-0.294456	0.0649043	0.999999	-0.374902	-0.297384	0.481497	0.99999
ARGDEG-PWY: superpathway of L-arginine, putrescine, and 4-aminobutanoate degradation_with_PWY-7315: dTDP-N-acetylthomosamine biosynthesis	ARGDEG-PWY: superpathway of L-arginine, putrescine, and 4-aminobutanoate degradation	PWY-7315: dTDP-N-acetylthomosamine biosynthesis	0.353333	0	0.0103285	-	0.164959	0.0637755	0.433433	0.475791	0.322111	0.348551	0.999999	0.431212	0.254135	0.106178	0.99999
ARGDEG-PWY: superpathway of L-arginine, putrescine, and 4-aminobutanoate degradation_with_PWY-7328: superpathway of UDP-glucose-derived O-antigen building blocks biosynthesis	ARGDEG-PWY: superpathway of L-arginine, putrescine, and 4-aminobutanoate degradation	PWY-7328: superpathway of UDP-glucose-derived O-antigen building blocks biosynthesis	0.171894	0.00438363	0.0369829	-	0.141479	0.768762	0.973527	0.337273	0.146051	0.274375	0.999999	0.235346	0.112307	0.284641	0.99999
ARGDEG-PWY: superpathway of L-arginine, putrescine, and 4-aminobutanoate degradation_with_PWY-7357: thiamin formation from pyrithiamine and oxythiamine (yeast)	ARGDEG-PWY: superpathway of L-arginine, putrescine, and 4-aminobutanoate degradation	PWY-7357: thiamin formation from pyrithiamine and oxythiamine (yeast)	-0.392776	0	0.00296553	-	-0.148711	0.0160007	0.196139	-0.651958	-0.346999	0.0344407	0.999999	-0.464187	-0.266249	0.0681816	0.99999
ARGDEG-PWY: superpathway of L-arginine, putrescine, and 4-aminobutanoate degradation_with_PWY-7383: anaerobic energy metabolism (invertebrates, cytosol)	ARGDEG-PWY: superpathway of L-arginine, putrescine, and 4-aminobutanoate degradation	PWY-7383: anaerobic energy metabolism (invertebrates, cytosol)	-0.341945	0	0.00858891	-	-0.160637	0.074914	0.471654	-0.559321	-0.308697	0.107812	0.999999	-0.403763	-0.248428	0.159279	0.99999
ARGDEG-PWY: superpathway of L-arginine, putrescine, and 4-aminobutanoate degradation_with_PWY-7391: isoprene biosynthesis II (engineered)	ARGDEG-PWY: superpathway of L-arginine, putrescine, and 4-aminobutanoate degradation	PWY-7391: isoprene biosynthesis II (engineered)	-0.157476	0.00925145	0.495917	-	-0.130131	0.791908	0.976851	-0.174161	-0.184658	0.953982	0.999999	-0.208964	-0.0921182	0.311494	0.99999
ARGDEG-PWY: superpathway of L-arginine, putrescine, and 4-aminobutanoate degradation_with_PWY-7400: L-arginine biosynthesis IV (archaebacteria)	ARGDEG-PWY: superpathway of L-arginine, putrescine, and 4-aminobutanoate degradation	PWY-7400: L-arginine biosynthesis IV (archaebacteria)	-0.272894	4.01557e-06	0.0373366	-	-0.119277	0.135588	0.619249	-0.56112	-0.2387	0.0389095	0.999999	-0.324806	-0.174265	0.182891	0.99999
ARGDEG-PWY: superpathway of L-arginine, putrescine, and 4-aminobutanoate degradation_with_PWY-7409: phospholipid remodeling (phosphatidylethanolamine, yeast)	ARGDEG-PWY: superpathway of L-arginine, putrescine, and 4-aminobutanoate degradation	PWY-7409: phospholipid remodeling (phosphatidylethanolamine, yeast)	0.375169	0	0.0100131	-	0.232824	0.156006	0.660265	0.550221	0.335234	0.169856	0.999999	0.430173	0.282591	0.176224	0.99999
ARGDEG-PWY: superpathway of L-arginine, putrescine, and 4-aminobutanoate degradation_with_PWY-7446: sulfoglycolysis	ARGDEG-PWY: superpathway of L-arginine, putrescine, and 4-aminobutanoate degradation	PWY-7446: sulfoglycolysis	0.431199	0	0.00104473	-	0.287436	0.144378	0.638095	0.604273	0.393054	0.158886	0.999999	0.497007	0.3454	0.152435	0.99999
ARGDEG-PWY: superpathway of L-arginine, putrescine, and 4-aminobutanoate degradation_with_PWY-7539: 6-hydroxymethyl-dihydropterin diphosphate biosynthesis III (Chlamydia)	ARGDEG-PWY: superpathway of L-arginine, putrescine, and 4-aminobutanoate degradation	PWY-7539: 6-hydroxymethyl-dihydropterin diphosphate biosynthesis III (Chlamydia)	-0.173088	0.0041047	0.162588	-	-0.102935	0.499103	0.911333	-0.506457	-0.136588	0.0225409	0.999999	-0.21907	-0.109376	0.341081	0.99999
ARGDEG-PWY: superpathway of L-arginine, putrescine, and 4-aminobutanoate degradation_with_PWY-7560: methylerythritol phosphate pathway II	ARGDEG-PWY: superpathway of L-arginine, putrescine, and 4-aminobutanoate degradation	PWY-7560: methylerythritol phosphate pathway II	-0.130591	0.0320787	0.494304	-	-0.0976629	0.751624	0.970724	-0.146215	-0.133766	0.945704	0.999999	-0.158979	-0.0621206	0.404137	0.99999
ARGDEG-PWY: superpathway of L-arginine, putrescine, and 4-aminobutanoate degradation_with_PWY-7663: gondoate biosynthesis (anaerobic)	ARGDEG-PWY: superpathway of L-arginine, putrescine, and 4-aminobutanoate degradation	PWY-7663: gondoate biosynthesis (anaerobic)	-0.328108	0	0.018486	-	-0.205786	0.227409	0.761203	-0.483655	-0.300085	0.261263	0.999999	-0.377162	-0.23962	0.21572	0.99999
ARGDEG-PWY: superpathway of L-arginine, putrescine, and 4-aminobutanoate degradation_with_PWY-841: superpathway of purine nucleotides de novo biosynthesis I	ARGDEG-PWY: superpathway of L-arginine, putrescine, and 4-aminobutanoate degradation	PWY-841: superpathway of purine nucleotides de novo biosynthesis I	-0.384836	0	0.00911801	-	-0.15474	0.0231926	0.244572	-0.647821	-0.343763	0.0357303	0.999999	-0.460324	-0.287069	0.109478	0.99999
ARGDEG-PWY: superpathway of L-arginine, putrescine, and 4-aminobutanoate degradation_with_PWY-922: mevalonate pathway I	ARGDEG-PWY: superpathway of L-arginine, putrescine, and 4-aminobutanoate degradation	PWY-922: mevalonate pathway I	-0.126197	0.0385278	0.545856	-	-0.0856728	0.697174	0.963595	0.0123692	-0.175466	0.30844	0.999999	-0.155064	-0.0704586	0.466167	0.99999
ARGDEG-PWY: superpathway of L-arginine, putrescine, and 4-aminobutanoate degradation_with_PWY0-1241: ADP-L-glycero-&beta;-D-manno-heptose biosynthesis	ARGDEG-PWY: superpathway of L-arginine, putrescine, and 4-aminobutanoate degradation	PWY0-1241: ADP-L-glycero-&beta;-D-manno-heptose biosynthesis	0.283242	1.27004e-06	0.0128348	-	0.181163	0.317641	0.834033	0.557234	0.250027	0.0496166	0.999999	0.334167	0.200803	0.235963	0.99999
ARGDEG-PWY: superpathway of L-arginine, putrescine, and 4-aminobutanoate degradation_with_PWY0-1277: 3-phenylpropanoate and 3-(3-hydroxyphenyl)propanoate degradation	ARGDEG-PWY: superpathway of L-arginine, putrescine, and 4-aminobutanoate degradation	PWY0-1277: 3-phenylpropanoate and 3-(3-hydroxyphenyl)propanoate degradation	0.468796	0	0.00524415	-	0.388384	0.398453	0.874199	0.637782	0.45037	0.19625	0.999999	0.5195	0.43436	0.407657	0.99999
ARGDEG-PWY: superpathway of L-arginine, putrescine, and 4-aminobutanoate degradation_with_PWY0-1296: purine ribonucleosides degradation	ARGDEG-PWY: superpathway of L-arginine, putrescine, and 4-aminobutanoate degradation	PWY0-1296: purine ribonucleosides degradation	-0.388694	0	0.0037283	-	-0.141957	0.0150062	0.189523	-0.682801	-0.343066	0.0151229	0.999999	-0.452581	-0.259761	0.0767764	0.99999
ARGDEG-PWY: superpathway of L-arginine, putrescine, and 4-aminobutanoate degradation_with_PWY0-1298: superpathway of pyrimidine deoxyribonucleosides degradation	ARGDEG-PWY: superpathway of L-arginine, putrescine, and 4-aminobutanoate degradation	PWY0-1298: superpathway of pyrimidine deoxyribonucleosides degradation	-0.123899	0.0424072	0.360452	-	-0.0618865	0.552046	0.926919	-0.288411	-0.0793017	0.239386	0.999999	-0.134635	-0.0690296	0.57258	0.99999
ARGDEG-PWY: superpathway of L-arginine, putrescine, and 4-aminobutanoate degradation_with_PWY0-1319: CDP-diacylglycerol biosynthesis II	ARGDEG-PWY: superpathway of L-arginine, putrescine, and 4-aminobutanoate degradation	PWY0-1319: CDP-diacylglycerol biosynthesis II	-0.386738	0	0.00434693	-	-0.182072	0.0426904	0.348373	-0.659231	-0.336262	0.0241986	0.999999	-0.453879	-0.265863	0.0840142	0.99999
ARGDEG-PWY: superpathway of L-arginine, putrescine, and 4-aminobutanoate degradation_with_PWY0-1338: polymyxin resistance	ARGDEG-PWY: superpathway of L-arginine, putrescine, and 4-aminobutanoate degradation	PWY0-1338: polymyxin resistance	0.419335	0	0.0048953	-	0.188416	0.0215198	0.233514	0.647137	0.395377	0.0812021	0.999999	0.47451	0.339409	0.205625	0.99999
ARGDEG-PWY: superpathway of L-arginine, putrescine, and 4-aminobutanoate degradation_with_PWY0-1415: superpathway of heme biosynthesis from uroporphyrinogen-III	ARGDEG-PWY: superpathway of L-arginine, putrescine, and 4-aminobutanoate degradation	PWY0-1415: superpathway of heme biosynthesis from uroporphyrinogen-III	0.23218	0.000101992	0.0189752	-	0.0460521	0.0727044	0.46532	0.255305	0.210707	0.803089	0.999999	0.224698	0.171124	0.640156	0.99999
ARGDEG-PWY: superpathway of L-arginine, putrescine, and 4-aminobutanoate degradation_with_PWY0-1533: methylphosphonate degradation I	ARGDEG-PWY: superpathway of L-arginine, putrescine, and 4-aminobutanoate degradation	PWY0-1533: methylphosphonate degradation I	0.386328	0	0.00415752	-	0.200531	0.0650925	0.437984	0.481114	0.365137	0.477096	0.999999	0.474357	0.285506	0.0800523	0.99999
ARGDEG-PWY: superpathway of L-arginine, putrescine, and 4-aminobutanoate degradation_with_PWY0-162: superpathway of pyrimidine ribonucleotides de novo biosynthesis	ARGDEG-PWY: superpathway of L-arginine, putrescine, and 4-aminobutanoate degradation	PWY0-162: superpathway of pyrimidine ribonucleotides de novo biosynthesis	-0.345918	0	0.0187538	-	-0.139925	0.0434061	0.351669	-0.650948	-0.299828	0.0152715	0.999999	-0.397695	-0.258854	0.208233	0.99999
ARGDEG-PWY: superpathway of L-arginine, putrescine, and 4-aminobutanoate degradation_with_PWY0-166: superpathway of pyrimidine deoxyribonucleotides de novo biosynthesis (E. coli)	ARGDEG-PWY: superpathway of L-arginine, putrescine, and 4-aminobutanoate degradation	PWY0-166: superpathway of pyrimidine deoxyribonucleotides de novo biosynthesis (E. coli)	-0.376485	0	0.0103986	-	-0.141705	0.0208461	0.228806	-0.656031	-0.338231	0.0270156	0.999999	-0.456857	-0.298462	0.142909	0.99999
ARGDEG-PWY: superpathway of L-arginine, putrescine, and 4-aminobutanoate degradation_with_PWY0-41: allantoin degradation IV (anaerobic)	ARGDEG-PWY: superpathway of L-arginine, putrescine, and 4-aminobutanoate degradation	PWY0-41: allantoin degradation IV (anaerobic)	0.344968	0	0.0510373	-	0.15003	0.0557202	0.407643	0.469129	0.311567	0.338448	0.999999	0.3955	0.259533	0.217965	0.99999
ARGDEG-PWY: superpathway of L-arginine, putrescine, and 4-aminobutanoate degradation_with_PWY0-781: aspartate superpathway	ARGDEG-PWY: superpathway of L-arginine, putrescine, and 4-aminobutanoate degradation	PWY0-781: aspartate superpathway	-0.215163	0.000326309	0.0591597	-	-0.108385	0.302148	0.824933	-0.475646	-0.197571	0.0913587	0.999999	-0.262348	-0.195885	0.559192	0.99999
ARGDEG-PWY: superpathway of L-arginine, putrescine, and 4-aminobutanoate degradation_with_PWY0-845: superpathway of pyridoxal 5'-phosphate biosynthesis and salvage	ARGDEG-PWY: superpathway of L-arginine, putrescine, and 4-aminobutanoate degradation	PWY0-845: superpathway of pyridoxal 5'-phosphate biosynthesis and salvage	-0.315435	3.45101e-07	0.00572862	-	-0.104625	0.0399886	0.335949	-0.524904	-0.255805	0.0921766	0.999999	-0.331998	-0.274137	0.6036	0.99999
ARGDEG-PWY: superpathway of L-arginine, putrescine, and 4-aminobutanoate degradation_with_PWY66-399: gluconeogenesis III	ARGDEG-PWY: superpathway of L-arginine, putrescine, and 4-aminobutanoate degradation	PWY66-399: gluconeogenesis III	-0.246914	3.26637e-05	0.0204558	-	-0.160533	0.400422	0.874576	-0.283626	-0.233388	0.777088	0.999999	-0.267772	-0.222269	0.688137	0.99999
ARGDEG-PWY: superpathway of L-arginine, putrescine, and 4-aminobutanoate degradation_with_PWY66-409: superpathway of purine nucleotide salvage	ARGDEG-PWY: superpathway of L-arginine, putrescine, and 4-aminobutanoate degradation	PWY66-409: superpathway of purine nucleotide salvage	-0.125523	0.0396389	0.894139	-	-0.0786426	0.652726	0.955048	-0.213807	-0.145033	0.703572	0.999999	-0.16037	-0.0610469	0.392248	0.99999
ARGDEG-PWY: superpathway of L-arginine, putrescine, and 4-aminobutanoate degradation_with_PWY66-422: D-galactose degradation V (Leloir pathway)	ARGDEG-PWY: superpathway of L-arginine, putrescine, and 4-aminobutanoate degradation	PWY66-422: D-galactose degradation V (Leloir pathway)	-0.393564	0	0.00372855	-	-0.188779	0.0421971	0.345844	-0.683981	-0.347178	0.015859	0.999999	-0.464143	-0.266472	0.0685464	0.99999
ARGDEG-PWY: superpathway of L-arginine, putrescine, and 4-aminobutanoate degradation_with_PYRIDNUCSYN-PWY: NAD biosynthesis I (from aspartate)	ARGDEG-PWY: superpathway of L-arginine, putrescine, and 4-aminobutanoate degradation	PYRIDNUCSYN-PWY: NAD biosynthesis I (from aspartate)	-0.381032	0	0.0135359	-	-0.198574	0.0703381	0.456499	-0.627105	-0.332947	0.046303	0.999999	-0.427822	-0.263952	0.134581	0.99999
ARGDEG-PWY: superpathway of L-arginine, putrescine, and 4-aminobutanoate degradation_with_PYRIDOXSYN-PWY: pyridoxal 5'-phosphate biosynthesis I	ARGDEG-PWY: superpathway of L-arginine, putrescine, and 4-aminobutanoate degradation	PYRIDOXSYN-PWY: pyridoxal 5'-phosphate biosynthesis I	-0.214068	0.000352184	0.110143	-	-0.055017	0.125488	0.59829	-0.403943	-0.161868	0.155805	0.999999	-0.212344	-0.195141	0.880545	0.99999
ARGDEG-PWY: superpathway of L-arginine, putrescine, and 4-aminobutanoate degradation_with_REDCITCYC: TCA cycle VIII (helicobacter)	ARGDEG-PWY: superpathway of L-arginine, putrescine, and 4-aminobutanoate degradation	REDCITCYC: TCA cycle VIII (helicobacter)	0.187673	0.00177225	0.0526979	-	0.106749	0.435068	0.887762	0.472875	0.158692	0.0570597	0.999999	0.237267	0.0977488	0.225322	0.99999
ARGDEG-PWY: superpathway of L-arginine, putrescine, and 4-aminobutanoate degradation_with_RHAMCAT-PWY: L-rhamnose degradation I	ARGDEG-PWY: superpathway of L-arginine, putrescine, and 4-aminobutanoate degradation	RHAMCAT-PWY: L-rhamnose degradation I	-0.314572	3.44187e-07	0.0353154	-	-0.18412	0.200032	0.726933	-0.62855	-0.250066	0.0105815	0.999999	-0.363784	-0.209967	0.168956	0.99999
ARGDEG-PWY: superpathway of L-arginine, putrescine, and 4-aminobutanoate degradation_with_SALVADEHYPOX-PWY: adenosine nucleotides degradation II	ARGDEG-PWY: superpathway of L-arginine, putrescine, and 4-aminobutanoate degradation	SALVADEHYPOX-PWY: adenosine nucleotides degradation II	-0.23374	8.99916e-05	0.126195	-	-0.118865	0.265928	0.798586	-0.430974	-0.189108	0.151003	0.999999	-0.266176	-0.151429	0.315154	0.99999
ARGDEG-PWY: superpathway of L-arginine, putrescine, and 4-aminobutanoate degradation_with_SER-GLYSYN-PWY: superpathway of L-serine and glycine biosynthesis I	ARGDEG-PWY: superpathway of L-arginine, putrescine, and 4-aminobutanoate degradation	SER-GLYSYN-PWY: superpathway of L-serine and glycine biosynthesis I	-0.374399	0	0.00559321	-	-0.175272	0.0491775	0.381755	-0.624512	-0.324991	0.0430262	0.999999	-0.435001	-0.262548	0.114823	0.99999
ARGDEG-PWY: superpathway of L-arginine, putrescine, and 4-aminobutanoate degradation_with_TCA-GLYOX-BYPASS: superpathway of glyoxylate bypass and TCA	ARGDEG-PWY: superpathway of L-arginine, putrescine, and 4-aminobutanoate degradation	TCA-GLYOX-BYPASS: superpathway of glyoxylate bypass and TCA	0.316581	3.46164e-07	0.0116486	-	0.132111	0.0715965	0.461854	0.515169	0.260039	0.112432	0.999999	0.382167	0.211537	0.125627	0.99999
ARGDEG-PWY: superpathway of L-arginine, putrescine, and 4-aminobutanoate degradation_with_TCA: TCA cycle I (prokaryotic)	ARGDEG-PWY: superpathway of L-arginine, putrescine, and 4-aminobutanoate degradation	TCA: TCA cycle I (prokaryotic)	-0.165685	0.00609225	0.175287	-	-0.0396127	0.226142	0.758786	-0.319536	-0.114211	0.243475	0.999999	-0.165698	-0.164069	0.988731	0.99999
ARGDEG-PWY: superpathway of L-arginine, putrescine, and 4-aminobutanoate degradation_with_THISYNARA-PWY: superpathway of thiamin diphosphate biosynthesis III (eukaryotes)	ARGDEG-PWY: superpathway of L-arginine, putrescine, and 4-aminobutanoate degradation	THISYNARA-PWY: superpathway of thiamin diphosphate biosynthesis III (eukaryotes)	-0.37227	0	0.00573398	-	-0.148796	0.0278065	0.272098	-0.622567	-0.323438	0.0436694	0.999999	-0.443196	-0.233674	0.0559843	0.99999
ARGDEG-PWY: superpathway of L-arginine, putrescine, and 4-aminobutanoate degradation_with_THRESYN-PWY: superpathway of L-threonine biosynthesis	ARGDEG-PWY: superpathway of L-arginine, putrescine, and 4-aminobutanoate degradation	THRESYN-PWY: superpathway of L-threonine biosynthesis	-0.396888	0	0.00370954	-	-0.150993	0.0151461	0.190473	-0.65068	-0.343128	0.0331917	0.999999	-0.461427	-0.283127	0.0996701	0.99999
ARGDEG-PWY: superpathway of L-arginine, putrescine, and 4-aminobutanoate degradation_with_TRNA-CHARGING-PWY: tRNA charging	ARGDEG-PWY: superpathway of L-arginine, putrescine, and 4-aminobutanoate degradation	TRNA-CHARGING-PWY: tRNA charging	-0.419405	0	0.00227026	-	-0.198199	0.0274398	0.270362	-0.653396	-0.374544	0.0523754	0.999999	-0.486873	-0.303204	0.0865971	0.99999
ARGDEG-PWY: superpathway of L-arginine, putrescine, and 4-aminobutanoate degradation_with_TRPSYN-PWY: L-tryptophan biosynthesis	ARGDEG-PWY: superpathway of L-arginine, putrescine, and 4-aminobutanoate degradation	TRPSYN-PWY: L-tryptophan biosynthesis	-0.391123	0	0.00485532	-	-0.178405	0.0351514	0.312129	-0.619024	-0.327434	0.0498881	0.999999	-0.438868	-0.26594	0.113304	0.99999
ARGDEG-PWY: superpathway of L-arginine, putrescine, and 4-aminobutanoate degradation_with_UBISYN-PWY: superpathway of ubiquinol-8 biosynthesis (prokaryotic)	ARGDEG-PWY: superpathway of L-arginine, putrescine, and 4-aminobutanoate degradation	UBISYN-PWY: superpathway of ubiquinol-8 biosynthesis (prokaryotic)	0.360139	0	0.0135683	-	0.219349	0.162307	0.670962	0.514404	0.340717	0.278347	0.999999	0.459307	0.265664	0.0747685	0.99999
ARGDEG-PWY: superpathway of L-arginine, putrescine, and 4-aminobutanoate degradation_with_UDPNAGSYN-PWY: UDP-N-acetyl-D-glucosamine biosynthesis I	ARGDEG-PWY: superpathway of L-arginine, putrescine, and 4-aminobutanoate degradation	UDPNAGSYN-PWY: UDP-N-acetyl-D-glucosamine biosynthesis I	-0.130789	0.0318148	0.282714	-	-0.0724002	0.57522	0.933395	-0.16302	-0.151226	0.948424	0.999999	-0.181641	-0.132242	0.668765	0.99999
ARGDEG-PWY: superpathway of L-arginine, putrescine, and 4-aminobutanoate degradation_with_UNINTEGRATED	ARGDEG-PWY: superpathway of L-arginine, putrescine, and 4-aminobutanoate degradation	UNINTEGRATED	-0.359511	0	0.00716654	-	-0.164277	0.0545455	0.402998	-0.632229	-0.307574	0.0273866	0.999999	-0.422016	-0.253555	0.125108	0.99999
ARGDEG-PWY: superpathway of L-arginine, putrescine, and 4-aminobutanoate degradation_with_UNMAPPED	ARGDEG-PWY: superpathway of L-arginine, putrescine, and 4-aminobutanoate degradation	UNMAPPED	-0.352328	0	0.0152567	-	-0.17392	0.0788449	0.485308	-0.595314	-0.305781	0.0564431	0.999999	-0.407785	-0.253424	0.161237	0.99999
ARGDEG-PWY: superpathway of L-arginine, putrescine, and 4-aminobutanoate degradation_with_URDEGR-PWY: superpathway of allantoin degradation in plants	ARGDEG-PWY: superpathway of L-arginine, putrescine, and 4-aminobutanoate degradation	URDEGR-PWY: superpathway of allantoin degradation in plants	0.276859	3.12276e-06	0.0123028	-	0.16817	0.288388	0.815488	0.345275	0.257512	0.613944	0.999999	0.325027	0.194108	0.245737	0.99999
ARGDEG-PWY: superpathway of L-arginine, putrescine, and 4-aminobutanoate degradation_with_VALSYN-PWY: L-valine biosynthesis	ARGDEG-PWY: superpathway of L-arginine, putrescine, and 4-aminobutanoate degradation	VALSYN-PWY: L-valine biosynthesis	-0.404772	0	0.00241693	-	-0.189792	0.0326627	0.300087	-0.689065	-0.353371	0.0155892	0.999999	-0.481688	-0.276339	0.0569271	0.99999
ARGININE-SYN4-PWY: L-ornithine de novo biosynthesis_with_1CMET2-PWY: N10-formyl-tetrahydrofolate biosynthesis	ARGININE-SYN4-PWY: L-ornithine de novo biosynthesis	1CMET2-PWY: N10-formyl-tetrahydrofolate biosynthesis	0.779099	0	0.00010929	-	0.351925	1.69822e-06	0.000434756	0.764802	0.78054	0.89447	0.999999	0.788497	0.77886	0.894502	0.99999
ARGININE-SYN4-PWY: L-ornithine de novo biosynthesis_with_ANAEROFRUCAT-PWY: homolactic fermentation	ARGININE-SYN4-PWY: L-ornithine de novo biosynthesis	ANAEROFRUCAT-PWY: homolactic fermentation	0.477526	0	0.000658524	-	0.10814	0.000236539	0.013141	0.632731	0.454905	0.222074	0.999999	0.483435	0.503411	0.844186	0.99999
ARGININE-SYN4-PWY: L-ornithine de novo biosynthesis_with_ANAGLYCOLYSIS-PWY: glycolysis III (from glucose)	ARGININE-SYN4-PWY: L-ornithine de novo biosynthesis	ANAGLYCOLYSIS-PWY: glycolysis III (from glucose)	0.756787	0	0.000216606	-	0.362364	1.06741e-05	0.0015798	0.815712	0.749044	0.539763	0.999999	0.771568	0.746854	0.745664	0.99999
ARGSYN-PWY: L-arginine biosynthesis I (via L-ornithine)_with_1CMET2-PWY: N10-formyl-tetrahydrofolate biosynthesis	ARGSYN-PWY: L-arginine biosynthesis I (via L-ornithine)	1CMET2-PWY: N10-formyl-tetrahydrofolate biosynthesis	0.631734	0	0.29246	-	0.728183	0.196999	0.723474	0.802837	0.615851	0.102971	0.999999	0.605217	0.664214	0.512533	0.99999
ARGSYN-PWY: L-arginine biosynthesis I (via L-ornithine)_with_ANAEROFRUCAT-PWY: homolactic fermentation	ARGSYN-PWY: L-arginine biosynthesis I (via L-ornithine)	ANAEROFRUCAT-PWY: homolactic fermentation	0.339608	0	0.00460676	-	0.11346	0.0270736	0.268181	0.712754	0.291746	0.00191865	0.999999	0.343439	0.34931	0.957304	0.99999
ARGSYN-PWY: L-arginine biosynthesis I (via L-ornithine)_with_ANAGLYCOLYSIS-PWY: glycolysis III (from glucose)	ARGSYN-PWY: L-arginine biosynthesis I (via L-ornithine)	ANAGLYCOLYSIS-PWY: glycolysis III (from glucose)	0.621385	0	0.0650536	-	0.739635	0.110998	0.567451	0.744476	0.608878	0.282497	0.999999	0.582732	0.66319	0.377023	0.99999
ARGSYN-PWY: L-arginine biosynthesis I (via L-ornithine)_with_ARG+POLYAMINE-SYN: superpathway of arginine and polyamine biosynthesis	ARGSYN-PWY: L-arginine biosynthesis I (via L-ornithine)	ARG+POLYAMINE-SYN: superpathway of arginine and polyamine biosynthesis	0.483797	0	0.00254476	-	0.576815	0.287334	0.81511	0.610372	0.473413	0.355659	0.999999	0.499202	0.500512	0.989679	0.99999
ARGSYN-PWY: L-arginine biosynthesis I (via L-ornithine)_with_ARGININE-SYN4-PWY: L-ornithine de novo biosynthesis	ARGSYN-PWY: L-arginine biosynthesis I (via L-ornithine)	ARGININE-SYN4-PWY: L-ornithine de novo biosynthesis	0.351847	0	0.000573325	-	0.0390123	0.00229287	0.0568922	0.439389	0.345265	0.572591	0.999999	0.314567	0.393355	0.470313	0.99999
ARGSYNBSUB-PWY: L-arginine biosynthesis II (acetyl cycle)_with_1CMET2-PWY: N10-formyl-tetrahydrofolate biosynthesis	ARGSYNBSUB-PWY: L-arginine biosynthesis II (acetyl cycle)	1CMET2-PWY: N10-formyl-tetrahydrofolate biosynthesis	0.455852	0	0.0409401	-	0.584467	0.141801	0.632531	0.668885	0.436484	0.0990134	0.999999	0.396258	0.528299	0.200333	0.99999
ARGSYNBSUB-PWY: L-arginine biosynthesis II (acetyl cycle)_with_ANAEROFRUCAT-PWY: homolactic fermentation	ARGSYNBSUB-PWY: L-arginine biosynthesis II (acetyl cycle)	ANAEROFRUCAT-PWY: homolactic fermentation	0.230583	0.000109954	0.0208386	-	0.0544673	0.0894233	0.512628	0.669003	0.1807	0.000638065	0.999999	0.194267	0.290876	0.393352	0.99999
ARGSYNBSUB-PWY: L-arginine biosynthesis II (acetyl cycle)_with_ANAGLYCOLYSIS-PWY: glycolysis III (from glucose)	ARGSYNBSUB-PWY: L-arginine biosynthesis II (acetyl cycle)	ANAGLYCOLYSIS-PWY: glycolysis III (from glucose)	0.435086	0	0.0100262	-	0.591531	0.073927	0.468147	0.570109	0.42462	0.343552	0.999999	0.358803	0.5272	0.105467	0.99999
ARGSYNBSUB-PWY: L-arginine biosynthesis II (acetyl cycle)_with_ARG+POLYAMINE-SYN: superpathway of arginine and polyamine biosynthesis	ARGSYNBSUB-PWY: L-arginine biosynthesis II (acetyl cycle)	ARG+POLYAMINE-SYN: superpathway of arginine and polyamine biosynthesis	0.404238	0	0.00447916	-	0.483261	0.395045	0.871417	0.51375	0.400517	0.478454	0.999999	0.380324	0.452008	0.499257	0.99999
ARGSYNBSUB-PWY: L-arginine biosynthesis II (acetyl cycle)_with_ARGININE-SYN4-PWY: L-ornithine de novo biosynthesis	ARGSYNBSUB-PWY: L-arginine biosynthesis II (acetyl cycle)	ARGININE-SYN4-PWY: L-ornithine de novo biosynthesis	0.220102	0.000235048	0.00124319	-	-0.0376255	0.0130531	0.17406	0.28257	0.220242	0.725573	0.999999	0.164151	0.289115	0.270983	0.99999
ARGSYNBSUB-PWY: L-arginine biosynthesis II (acetyl cycle)_with_ARGSYN-PWY: L-arginine biosynthesis I (via L-ornithine)	ARGSYNBSUB-PWY: L-arginine biosynthesis II (acetyl cycle)	ARGSYN-PWY: L-arginine biosynthesis I (via L-ornithine)	0.945097	0	0.0333327	-	0.960578	0.614792	0.943147	0.954448	0.943784	0.848499	0.999999	0.92755	0.965549	0.307021	0.99999
ARO-PWY: chorismate biosynthesis I_with_1CMET2-PWY: N10-formyl-tetrahydrofolate biosynthesis	ARO-PWY: chorismate biosynthesis I	1CMET2-PWY: N10-formyl-tetrahydrofolate biosynthesis	0.923057	0	0.0844776	-	0.921936	0.977893	0.999102	0.940623	0.921695	0.766657	0.999999	0.922118	0.925102	0.946887	0.99999
ARO-PWY: chorismate biosynthesis I_with_ANAEROFRUCAT-PWY: homolactic fermentation	ARO-PWY: chorismate biosynthesis I	ANAEROFRUCAT-PWY: homolactic fermentation	0.564536	0	0.000928066	-	0.257176	0.00150269	0.0432968	0.750134	0.539866	0.0960977	0.999999	0.636015	0.488619	0.127417	0.99999
ARO-PWY: chorismate biosynthesis I_with_ANAGLYCOLYSIS-PWY: glycolysis III (from glucose)	ARO-PWY: chorismate biosynthesis I	ANAGLYCOLYSIS-PWY: glycolysis III (from glucose)	0.930875	0	0.125401	-	0.898152	0.454661	0.895681	0.94098	0.929131	0.851299	0.999999	0.934645	0.927357	0.864626	0.99999
ARO-PWY: chorismate biosynthesis I_with_ARG+POLYAMINE-SYN: superpathway of arginine and polyamine biosynthesis	ARO-PWY: chorismate biosynthesis I	ARG+POLYAMINE-SYN: superpathway of arginine and polyamine biosynthesis	0.453836	0	0.00230111	-	0.579644	0.151999	0.652092	0.619834	0.434391	0.208804	0.999999	0.538418	0.411034	0.215753	0.99999
ARO-PWY: chorismate biosynthesis I_with_ARGININE-SYN4-PWY: L-ornithine de novo biosynthesis	ARO-PWY: chorismate biosynthesis I	ARGININE-SYN4-PWY: L-ornithine de novo biosynthesis	0.639212	0	0.000140845	-	0.250053	4.51365e-05	0.00432332	0.697165	0.629394	0.612362	0.999999	0.657828	0.625075	0.715248	0.99999
ARO-PWY: chorismate biosynthesis I_with_ARGSYN-PWY: L-arginine biosynthesis I (via L-ornithine)	ARO-PWY: chorismate biosynthesis I	ARGSYN-PWY: L-arginine biosynthesis I (via L-ornithine)	0.670725	0	0.136581	-	0.724253	0.468841	0.901736	0.782803	0.660615	0.299905	0.999999	0.608088	0.750121	0.0942996	0.99999
ARO-PWY: chorismate biosynthesis I_with_ARGSYNBSUB-PWY: L-arginine biosynthesis II (acetyl cycle)	ARO-PWY: chorismate biosynthesis I	ARGSYNBSUB-PWY: L-arginine biosynthesis II (acetyl cycle)	0.469202	0	0.0147443	-	0.534649	0.465589	0.900607	0.614874	0.45795	0.28868	0.999999	0.370255	0.598373	0.0237778	0.99999
ASPASN-PWY: superpathway of L-aspartate and L-asparagine biosynthesis_with_1CMET2-PWY: N10-formyl-tetrahydrofolate biosynthesis	ASPASN-PWY: superpathway of L-aspartate and L-asparagine biosynthesis	1CMET2-PWY: N10-formyl-tetrahydrofolate biosynthesis	0.852593	0	0.00439879	-	0.745713	0.10254	0.548438	0.875115	0.848442	0.767916	0.999999	0.861487	0.842826	0.760775	0.99999
ASPASN-PWY: superpathway of L-aspartate and L-asparagine biosynthesis_with_ANAEROFRUCAT-PWY: homolactic fermentation	ASPASN-PWY: superpathway of L-aspartate and L-asparagine biosynthesis	ANAEROFRUCAT-PWY: homolactic fermentation	0.520623	0	0.00104731	-	0.184814	0.000684514	0.0264379	0.78427	0.484612	0.0131257	0.999999	0.555575	0.496332	0.551658	0.99999
ASPASN-PWY: superpathway of L-aspartate and L-asparagine biosynthesis_with_ANAGLYCOLYSIS-PWY: glycolysis III (from glucose)	ASPASN-PWY: superpathway of L-aspartate and L-asparagine biosynthesis	ANAGLYCOLYSIS-PWY: glycolysis III (from glucose)	0.84887	0	0.0139694	-	0.767488	0.201377	0.728817	0.88251	0.842467	0.650564	0.999999	0.861546	0.8361	0.681271	0.99999
ASPASN-PWY: superpathway of L-aspartate and L-asparagine biosynthesis_with_ARG+POLYAMINE-SYN: superpathway of arginine and polyamine biosynthesis	ASPASN-PWY: superpathway of L-aspartate and L-asparagine biosynthesis	ARG+POLYAMINE-SYN: superpathway of arginine and polyamine biosynthesis	0.421069	0	0.00179104	-	0.609891	0.0296351	0.282832	0.559197	0.403039	0.313821	0.999999	0.486677	0.382302	0.321691	0.99999
ASPASN-PWY: superpathway of L-aspartate and L-asparagine biosynthesis_with_ARGININE-SYN4-PWY: L-ornithine de novo biosynthesis	ASPASN-PWY: superpathway of L-aspartate and L-asparagine biosynthesis	ARGININE-SYN4-PWY: L-ornithine de novo biosynthesis	0.656592	0	0.000242915	-	0.33786	0.000602662	0.0244217	0.687503	0.65338	0.80019	0.999999	0.676142	0.647938	0.747782	0.99999
ASPASN-PWY: superpathway of L-aspartate and L-asparagine biosynthesis_with_ARGSYN-PWY: L-arginine biosynthesis I (via L-ornithine)	ASPASN-PWY: superpathway of L-aspartate and L-asparagine biosynthesis	ARGSYN-PWY: L-arginine biosynthesis I (via L-ornithine)	0.659684	0	0.0293329	-	0.600173	0.469027	0.901736	0.765677	0.650264	0.34194	0.999999	0.608059	0.720465	0.195043	0.99999
ASPASN-PWY: superpathway of L-aspartate and L-asparagine biosynthesis_with_ARGSYNBSUB-PWY: L-arginine biosynthesis II (acetyl cycle)	ASPASN-PWY: superpathway of L-aspartate and L-asparagine biosynthesis	ARGSYNBSUB-PWY: L-arginine biosynthesis II (acetyl cycle)	0.516061	0	0.112778	IBD	0.463676	0.568206	0.93203	0.652367	0.50777	0.309574	0.999999	0.437629	0.610672	0.0793336	0.99999
ASPASN-PWY: superpathway of L-aspartate and L-asparagine biosynthesis_with_ARO-PWY: chorismate biosynthesis I	ASPASN-PWY: superpathway of L-aspartate and L-asparagine biosynthesis	ARO-PWY: chorismate biosynthesis I	0.876258	0	0.0018731	-	0.769469	0.0862392	0.50487	0.871043	0.874764	0.967245	0.999999	0.880501	0.873458	0.900319	0.99999
AST-PWY: L-arginine degradation II (AST pathway)_with_1CMET2-PWY: N10-formyl-tetrahydrofolate biosynthesis	AST-PWY: L-arginine degradation II (AST pathway)	1CMET2-PWY: N10-formyl-tetrahydrofolate biosynthesis	-0.585776	0	0.00141863	-	-0.530756	0.529604	0.921547	-0.711966	-0.573864	0.296679	0.999999	-0.602619	-0.59835	0.963582	0.99999
AST-PWY: L-arginine degradation II (AST pathway)_with_ANAEROFRUCAT-PWY: homolactic fermentation	AST-PWY: L-arginine degradation II (AST pathway)	ANAEROFRUCAT-PWY: homolactic fermentation	-0.448209	0	0.0120687	-	-0.321457	0.193273	0.718769	-0.624851	-0.407843	0.140396	0.999999	-0.482059	-0.437515	0.668072	0.99999
AST-PWY: L-arginine degradation II (AST pathway)_with_ANAGLYCOLYSIS-PWY: glycolysis III (from glucose)	AST-PWY: L-arginine degradation II (AST pathway)	ANAGLYCOLYSIS-PWY: glycolysis III (from glucose)	-0.596915	0	0.00137382	-	-0.545556	0.553041	0.927545	-0.667954	-0.58712	0.560598	0.999999	-0.611945	-0.601422	0.90988	0.99999
AST-PWY: L-arginine degradation II (AST pathway)_with_ARG+POLYAMINE-SYN: superpathway of arginine and polyamine biosynthesis	AST-PWY: L-arginine degradation II (AST pathway)	ARG+POLYAMINE-SYN: superpathway of arginine and polyamine biosynthesis	-0.285868	6.38998e-07	0.370594	-	-0.360978	0.44547	0.891244	-0.430218	-0.258226	0.306346	0.999999	-0.401901	-0.249137	0.166417	0.99999
AST-PWY: L-arginine degradation II (AST pathway)_with_ARGININE-SYN4-PWY: L-ornithine de novo biosynthesis	AST-PWY: L-arginine degradation II (AST pathway)	ARGININE-SYN4-PWY: L-ornithine de novo biosynthesis	-0.42	0	0.000972898	-	-0.273742	0.13937	0.627341	-0.487394	-0.401203	0.595222	0.999999	-0.422426	-0.429497	0.946702	0.99999
AST-PWY: L-arginine degradation II (AST pathway)_with_ARGSYN-PWY: L-arginine biosynthesis I (via L-ornithine)	AST-PWY: L-arginine degradation II (AST pathway)	ARGSYN-PWY: L-arginine biosynthesis I (via L-ornithine)	-0.444989	0	0.00977766	-	-0.378712	0.489538	0.909207	-0.586006	-0.408026	0.241493	0.999999	-0.383701	-0.454577	0.503473	0.99999
AST-PWY: L-arginine degradation II (AST pathway)_with_ARGSYNBSUB-PWY: L-arginine biosynthesis II (acetyl cycle)	AST-PWY: L-arginine degradation II (AST pathway)	ARGSYNBSUB-PWY: L-arginine biosynthesis II (acetyl cycle)	-0.306006	3.36791e-07	0.203239	-	-0.253746	0.60395	0.940126	-0.502147	-0.264222	0.141786	0.999999	-0.207408	-0.342291	0.228388	0.99999
AST-PWY: L-arginine degradation II (AST pathway)_with_ARO-PWY: chorismate biosynthesis I	AST-PWY: L-arginine degradation II (AST pathway)	ARO-PWY: chorismate biosynthesis I	-0.609931	0	0.00125189	-	-0.533833	0.380781	0.865721	-0.706455	-0.59423	0.398371	0.999999	-0.611956	-0.614787	0.975539	0.99999
AST-PWY: L-arginine degradation II (AST pathway)_with_ASPASN-PWY: superpathway of L-aspartate and L-asparagine biosynthesis	AST-PWY: L-arginine degradation II (AST pathway)	ASPASN-PWY: superpathway of L-aspartate and L-asparagine biosynthesis	-0.539772	0	0.0143052	-	-0.423229	0.209194	0.739864	-0.671233	-0.521939	0.284244	0.999999	-0.541201	-0.543553	0.980896	0.99999
BIOTIN-BIOSYNTHESIS-PWY: biotin biosynthesis I_with_1CMET2-PWY: N10-formyl-tetrahydrofolate biosynthesis	BIOTIN-BIOSYNTHESIS-PWY: biotin biosynthesis I	1CMET2-PWY: N10-formyl-tetrahydrofolate biosynthesis	-0.404913	0	0.0361021	-	-0.585777	0.0405806	0.338388	-0.529275	-0.397538	0.405124	0.999999	-0.422338	-0.396447	0.808277	0.99999
BIOTIN-BIOSYNTHESIS-PWY: biotin biosynthesis I_with_ANAEROFRUCAT-PWY: homolactic fermentation	BIOTIN-BIOSYNTHESIS-PWY: biotin biosynthesis I	ANAEROFRUCAT-PWY: homolactic fermentation	-0.274247	3.71989e-06	0.0678714	-	-0.265102	0.927736	0.994234	-0.355803	-0.258094	0.572945	0.999999	-0.321491	-0.194254	0.259532	0.99999
BIOTIN-BIOSYNTHESIS-PWY: biotin biosynthesis I_with_ANAGLYCOLYSIS-PWY: glycolysis III (from glucose)	BIOTIN-BIOSYNTHESIS-PWY: biotin biosynthesis I	ANAGLYCOLYSIS-PWY: glycolysis III (from glucose)	-0.446075	0	0.026899	-	-0.558695	0.20562	0.734244	-0.5546	-0.441135	0.464549	0.999999	-0.472129	-0.432344	0.702947	0.99999
BIOTIN-BIOSYNTHESIS-PWY: biotin biosynthesis I_with_ARG+POLYAMINE-SYN: superpathway of arginine and polyamine biosynthesis	BIOTIN-BIOSYNTHESIS-PWY: biotin biosynthesis I	ARG+POLYAMINE-SYN: superpathway of arginine and polyamine biosynthesis	-0.285305	9.57029e-07	0.0916893	-	-0.422259	0.156194	0.660383	-0.47614	-0.251886	0.172496	0.999999	-0.30282	-0.26246	0.718984	0.99999
BIOTIN-BIOSYNTHESIS-PWY: biotin biosynthesis I_with_ARGININE-SYN4-PWY: L-ornithine de novo biosynthesis	BIOTIN-BIOSYNTHESIS-PWY: biotin biosynthesis I	ARGININE-SYN4-PWY: L-ornithine de novo biosynthesis	-0.219908	0.000237681	0.00622528	-	-0.155543	0.532007	0.922239	-0.332293	-0.212468	0.493458	0.999999	-0.309101	-0.1408	0.138628	0.99999
BIOTIN-BIOSYNTHESIS-PWY: biotin biosynthesis I_with_ARGSYN-PWY: L-arginine biosynthesis I (via L-ornithine)	BIOTIN-BIOSYNTHESIS-PWY: biotin biosynthesis I	ARGSYN-PWY: L-arginine biosynthesis I (via L-ornithine)	-0.279746	2.20271e-06	0.045721	-	-0.416434	0.158058	0.663711	-0.486012	-0.263683	0.173713	0.999999	-0.248836	-0.344808	0.388894	0.99999
BIOTIN-BIOSYNTHESIS-PWY: biotin biosynthesis I_with_ARGSYNBSUB-PWY: L-arginine biosynthesis II (acetyl cycle)	BIOTIN-BIOSYNTHESIS-PWY: biotin biosynthesis I	ARGSYNBSUB-PWY: L-arginine biosynthesis II (acetyl cycle)	-0.177983	0.0031131	0.0758903	-	-0.30239	0.216991	0.748532	-0.370829	-0.154203	0.210103	0.999999	-0.11328	-0.278366	0.14798	0.99999
BIOTIN-BIOSYNTHESIS-PWY: biotin biosynthesis I_with_ARO-PWY: chorismate biosynthesis I	BIOTIN-BIOSYNTHESIS-PWY: biotin biosynthesis I	ARO-PWY: chorismate biosynthesis I	-0.471848	0	0.1022	-	-0.602195	0.131124	0.61104	-0.556449	-0.463092	0.546179	0.999999	-0.486374	-0.465086	0.836068	0.99999
BIOTIN-BIOSYNTHESIS-PWY: biotin biosynthesis I_with_ASPASN-PWY: superpathway of L-aspartate and L-asparagine biosynthesis	BIOTIN-BIOSYNTHESIS-PWY: biotin biosynthesis I	ASPASN-PWY: superpathway of L-aspartate and L-asparagine biosynthesis	-0.418918	0	0.14999	-	-0.540717	0.177182	0.694154	-0.564073	-0.398459	0.283893	0.999999	-0.461156	-0.38345	0.463611	0.99999
BIOTIN-BIOSYNTHESIS-PWY: biotin biosynthesis I_with_AST-PWY: L-arginine degradation II (AST pathway)	BIOTIN-BIOSYNTHESIS-PWY: biotin biosynthesis I	AST-PWY: L-arginine degradation II (AST pathway)	0.181138	0.00259598	0.00561446	-	0.230273	0.630629	0.948706	0.319691	0.148805	0.331393	0.999999	0.176729	0.197128	0.858998	0.99999
BRANCHED-CHAIN-AA-SYN-PWY: superpathway of branched amino acid biosynthesis_with_1CMET2-PWY: N10-formyl-tetrahydrofolate biosynthesis	BRANCHED-CHAIN-AA-SYN-PWY: superpathway of branched amino acid biosynthesis	1CMET2-PWY: N10-formyl-tetrahydrofolate biosynthesis	0.890299	0	0.0523837	-	0.89906	0.850219	0.984892	0.928709	0.885274	0.53885	0.999999	0.889062	0.893111	0.939128	0.99999
BRANCHED-CHAIN-AA-SYN-PWY: superpathway of branched amino acid biosynthesis_with_ANAEROFRUCAT-PWY: homolactic fermentation	BRANCHED-CHAIN-AA-SYN-PWY: superpathway of branched amino acid biosynthesis	ANAEROFRUCAT-PWY: homolactic fermentation	0.562731	0	0.00147987	-	0.263354	0.00197072	0.0515733	0.743003	0.538606	0.109321	0.999999	0.637456	0.472894	0.0904569	0.99999
BRANCHED-CHAIN-AA-SYN-PWY: superpathway of branched amino acid biosynthesis_with_ANAGLYCOLYSIS-PWY: glycolysis III (from glucose)	BRANCHED-CHAIN-AA-SYN-PWY: superpathway of branched amino acid biosynthesis	ANAGLYCOLYSIS-PWY: glycolysis III (from glucose)	0.917894	0	0.221552	-	0.894865	0.610242	0.941854	0.938833	0.914907	0.712582	0.999999	0.921525	0.914896	0.886308	0.99999
BRANCHED-CHAIN-AA-SYN-PWY: superpathway of branched amino acid biosynthesis_with_ARG+POLYAMINE-SYN: superpathway of arginine and polyamine biosynthesis	BRANCHED-CHAIN-AA-SYN-PWY: superpathway of branched amino acid biosynthesis	ARG+POLYAMINE-SYN: superpathway of arginine and polyamine biosynthesis	0.45245	0	0.00134371	-	0.544077	0.306241	0.827095	0.595982	0.436786	0.290046	0.999999	0.533301	0.41524	0.251467	0.99999
BRANCHED-CHAIN-AA-SYN-PWY: superpathway of branched amino acid biosynthesis_with_ARGININE-SYN4-PWY: L-ornithine de novo biosynthesis	BRANCHED-CHAIN-AA-SYN-PWY: superpathway of branched amino acid biosynthesis	ARGININE-SYN4-PWY: L-ornithine de novo biosynthesis	0.608247	0	0.000241692	-	0.231952	9.51251e-05	0.00693114	0.681602	0.599556	0.548297	0.999999	0.628928	0.598512	0.741974	0.99999
BRANCHED-CHAIN-AA-SYN-PWY: superpathway of branched amino acid biosynthesis_with_ARGSYN-PWY: L-arginine biosynthesis I (via L-ornithine)	BRANCHED-CHAIN-AA-SYN-PWY: superpathway of branched amino acid biosynthesis	ARGSYN-PWY: L-arginine biosynthesis I (via L-ornithine)	0.65947	0	0.209036	-	0.710779	0.495143	0.910527	0.807155	0.646471	0.155383	0.999999	0.603038	0.731886	0.135294	0.99999
BRANCHED-CHAIN-AA-SYN-PWY: superpathway of branched amino acid biosynthesis_with_ARGSYNBSUB-PWY: L-arginine biosynthesis II (acetyl cycle)	BRANCHED-CHAIN-AA-SYN-PWY: superpathway of branched amino acid biosynthesis	ARGSYNBSUB-PWY: L-arginine biosynthesis II (acetyl cycle)	0.463769	0	0.0413933	-	0.532396	0.445191	0.891244	0.642116	0.451713	0.187383	0.999999	0.376671	0.575893	0.050137	0.99999
BRANCHED-CHAIN-AA-SYN-PWY: superpathway of branched amino acid biosynthesis_with_ARO-PWY: chorismate biosynthesis I	BRANCHED-CHAIN-AA-SYN-PWY: superpathway of branched amino acid biosynthesis	ARO-PWY: chorismate biosynthesis I	0.968137	0	0.0471332	-	0.966872	0.961993	0.998285	0.982637	0.965952	0.643498	0.999999	0.967737	0.970044	0.936373	0.99999
BRANCHED-CHAIN-AA-SYN-PWY: superpathway of branched amino acid biosynthesis_with_ASPASN-PWY: superpathway of L-aspartate and L-asparagine biosynthesis	BRANCHED-CHAIN-AA-SYN-PWY: superpathway of branched amino acid biosynthesis	ASPASN-PWY: superpathway of L-aspartate and L-asparagine biosynthesis	0.872795	0	0.00777032	-	0.785386	0.151138	0.649924	0.898617	0.867144	0.702365	0.999999	0.880541	0.867737	0.821865	0.99999
BRANCHED-CHAIN-AA-SYN-PWY: superpathway of branched amino acid biosynthesis_with_AST-PWY: L-arginine degradation II (AST pathway)	BRANCHED-CHAIN-AA-SYN-PWY: superpathway of branched amino acid biosynthesis	AST-PWY: L-arginine degradation II (AST pathway)	-0.632339	0	0.000925362	-	-0.530443	0.23847	0.772141	-0.735373	-0.604483	0.305965	0.999999	-0.638975	-0.612714	0.77352	0.99999
BRANCHED-CHAIN-AA-SYN-PWY: superpathway of branched amino acid biosynthesis_with_BIOTIN-BIOSYNTHESIS-PWY: biotin biosynthesis I	BRANCHED-CHAIN-AA-SYN-PWY: superpathway of branched amino acid biosynthesis	BIOTIN-BIOSYNTHESIS-PWY: biotin biosynthesis I	-0.472676	0	0.0413048	-	-0.631186	0.0614139	0.425707	-0.595576	-0.466725	0.390873	0.999999	-0.50114	-0.449017	0.612632	0.99999
CALVIN-PWY: Calvin-Benson-Bassham cycle_with_1CMET2-PWY: N10-formyl-tetrahydrofolate biosynthesis	CALVIN-PWY: Calvin-Benson-Bassham cycle	1CMET2-PWY: N10-formyl-tetrahydrofolate biosynthesis	0.917923	0	0.0202782	-	0.897732	0.651802	0.954625	0.906513	0.921054	0.850871	0.999999	0.915543	0.921194	0.90267	0.99999
CALVIN-PWY: Calvin-Benson-Bassham cycle_with_ANAEROFRUCAT-PWY: homolactic fermentation	CALVIN-PWY: Calvin-Benson-Bassham cycle	ANAEROFRUCAT-PWY: homolactic fermentation	0.557601	0	0.000803844	-	0.246787	0.0013809	0.0408122	0.732653	0.530064	0.117961	0.999999	0.627981	0.477979	0.123594	0.99999
CALVIN-PWY: Calvin-Benson-Bassham cycle_with_ANAGLYCOLYSIS-PWY: glycolysis III (from glucose)	CALVIN-PWY: Calvin-Benson-Bassham cycle	ANAGLYCOLYSIS-PWY: glycolysis III (from glucose)	0.957755	0	0.017279	-	0.911901	0.244978	0.779032	0.963337	0.957413	0.905708	0.999999	0.965441	0.949227	0.6333	0.99999
CALVIN-PWY: Calvin-Benson-Bassham cycle_with_ARG+POLYAMINE-SYN: superpathway of arginine and polyamine biosynthesis	CALVIN-PWY: Calvin-Benson-Bassham cycle	ARG+POLYAMINE-SYN: superpathway of arginine and polyamine biosynthesis	0.451875	0	0.00247161	-	0.588944	0.11676	0.580872	0.63807	0.42913	0.150239	0.999999	0.519275	0.423359	0.352511	0.99999
CALVIN-PWY: Calvin-Benson-Bassham cycle_with_ARGININE-SYN4-PWY: L-ornithine de novo biosynthesis	CALVIN-PWY: Calvin-Benson-Bassham cycle	ARGININE-SYN4-PWY: L-ornithine de novo biosynthesis	0.674873	0	0.000145631	-	0.294175	4.75118e-05	0.00445829	0.730885	0.666652	0.614274	0.999999	0.706827	0.646499	0.484166	0.99999
CALVIN-PWY: Calvin-Benson-Bassham cycle_with_ARGSYN-PWY: L-arginine biosynthesis I (via L-ornithine)	CALVIN-PWY: Calvin-Benson-Bassham cycle	ARGSYN-PWY: L-arginine biosynthesis I (via L-ornithine)	0.650173	0	0.0682423	-	0.688699	0.616941	0.944073	0.743772	0.641874	0.417445	0.999999	0.575318	0.738097	0.0615978	0.99999
CALVIN-PWY: Calvin-Benson-Bassham cycle_with_ARGSYNBSUB-PWY: L-arginine biosynthesis II (acetyl cycle)	CALVIN-PWY: Calvin-Benson-Bassham cycle	ARGSYNBSUB-PWY: L-arginine biosynthesis II (acetyl cycle)	0.443214	0	0.00531719	-	0.499787	0.537015	0.922771	0.549945	0.438079	0.47239	0.999999	0.327397	0.587192	0.0111149	0.99999
CALVIN-PWY: Calvin-Benson-Bassham cycle_with_ARO-PWY: chorismate biosynthesis I	CALVIN-PWY: Calvin-Benson-Bassham cycle	ARO-PWY: chorismate biosynthesis I	0.973942	0	0.113557	-	0.966741	0.780758	0.975004	0.966589	0.975052	0.856168	0.999999	0.970544	0.978964	0.745617	0.99999
CALVIN-PWY: Calvin-Benson-Bassham cycle_with_ASPASN-PWY: superpathway of L-aspartate and L-asparagine biosynthesis	CALVIN-PWY: Calvin-Benson-Bassham cycle	ASPASN-PWY: superpathway of L-aspartate and L-asparagine biosynthesis	0.860929	0	0.00172837	-	0.783658	0.209881	0.740496	0.846986	0.862142	0.876733	0.999999	0.8653	0.858652	0.910756	0.99999
CALVIN-PWY: Calvin-Benson-Bassham cycle_with_AST-PWY: L-arginine degradation II (AST pathway)	CALVIN-PWY: Calvin-Benson-Bassham cycle	AST-PWY: L-arginine degradation II (AST pathway)	-0.59092	0	0.00152686	-	-0.537851	0.542241	0.923907	-0.637788	-0.587892	0.727369	0.999999	-0.605675	-0.602173	0.970019	0.99999
CALVIN-PWY: Calvin-Benson-Bassham cycle_with_BIOTIN-BIOSYNTHESIS-PWY: biotin biosynthesis I	CALVIN-PWY: Calvin-Benson-Bassham cycle	BIOTIN-BIOSYNTHESIS-PWY: biotin biosynthesis I	-0.479656	0	0.0673209	-	-0.606841	0.138929	0.62657	-0.607753	-0.469895	0.353704	0.999999	-0.501248	-0.466034	0.730894	0.99999
CALVIN-PWY: Calvin-Benson-Bassham cycle_with_BRANCHED-CHAIN-AA-SYN-PWY: superpathway of branched amino acid biosynthesis	CALVIN-PWY: Calvin-Benson-Bassham cycle	BRANCHED-CHAIN-AA-SYN-PWY: superpathway of branched amino acid biosynthesis	0.953541	0	0.0468079	-	0.94294	0.754211	0.971325	0.952632	0.954138	0.978581	0.999999	0.952157	0.957547	0.876433	0.99999
CENTFERM-PWY: pyruvate fermentation to butanoate_with_1CMET2-PWY: N10-formyl-tetrahydrofolate biosynthesis	CENTFERM-PWY: pyruvate fermentation to butanoate	1CMET2-PWY: N10-formyl-tetrahydrofolate biosynthesis	0.241127	5.15787e-05	0.00361236	-	0.107466	0.195682	0.721797	0.0320982	0.254429	0.226918	0.999999	0.294774	0.176621	0.297975	0.99999
CENTFERM-PWY: pyruvate fermentation to butanoate_with_ANAGLYCOLYSIS-PWY: glycolysis III (from glucose)	CENTFERM-PWY: pyruvate fermentation to butanoate	ANAGLYCOLYSIS-PWY: glycolysis III (from glucose)	0.261935	1.04973e-05	0.00302176	-	0.132054	0.206914	0.736203	0.0742921	0.280176	0.261828	0.999999	0.321164	0.210005	0.323754	0.99999
CENTFERM-PWY: pyruvate fermentation to butanoate_with_ARG+POLYAMINE-SYN: superpathway of arginine and polyamine biosynthesis	CENTFERM-PWY: pyruvate fermentation to butanoate	ARG+POLYAMINE-SYN: superpathway of arginine and polyamine biosynthesis	0.280163	2.20438e-06	0.311685	-	0.0975567	0.0763581	0.476471	0.209836	0.276397	0.712001	0.999999	0.287654	0.276217	0.918795	0.99999
CENTFERM-PWY: pyruvate fermentation to butanoate_with_ARGININE-SYN4-PWY: L-ornithine de novo biosynthesis	CENTFERM-PWY: pyruvate fermentation to butanoate	ARGININE-SYN4-PWY: L-ornithine de novo biosynthesis	0.163402	0.00687953	0.0155146	-	0.131841	0.760627	0.972017	0.0468418	0.171321	0.499342	0.999999	0.279511	0.047864	0.0434119	0.99999
CENTFERM-PWY: pyruvate fermentation to butanoate_with_ARGSYN-PWY: L-arginine biosynthesis I (via L-ornithine)	CENTFERM-PWY: pyruvate fermentation to butanoate	ARGSYN-PWY: L-arginine biosynthesis I (via L-ornithine)	0.175867	0.00351846	0.00481072	-	-0.00458908	0.0831895	0.496764	0.133965	0.196583	0.732044	0.999999	0.186553	0.185978	0.996006	0.99999
CENTFERM-PWY: pyruvate fermentation to butanoate_with_ARO-PWY: chorismate biosynthesis I	CENTFERM-PWY: pyruvate fermentation to butanoate	ARO-PWY: chorismate biosynthesis I	0.274095	3.71828e-06	0.00347839	-	0.171151	0.314577	0.831927	0.115436	0.286919	0.348195	0.999999	0.307955	0.246667	0.585369	0.99999
CENTFERM-PWY: pyruvate fermentation to butanoate_with_ASPASN-PWY: superpathway of L-aspartate and L-asparagine biosynthesis	CENTFERM-PWY: pyruvate fermentation to butanoate	ASPASN-PWY: superpathway of L-aspartate and L-asparagine biosynthesis	0.292225	3.24855e-07	0.0528386	-	0.113152	0.0815292	0.491889	0.213371	0.283488	0.697084	0.999999	0.357425	0.214858	0.202578	0.99999
CENTFERM-PWY: pyruvate fermentation to butanoate_with_AST-PWY: L-arginine degradation II (AST pathway)	CENTFERM-PWY: pyruvate fermentation to butanoate	AST-PWY: L-arginine degradation II (AST pathway)	-0.278223	2.82132e-06	0.00554419	-	-0.201967	0.454251	0.895429	-0.249624	-0.297188	0.790029	0.999999	-0.380922	-0.179318	0.0714664	0.99999
CENTFERM-PWY: pyruvate fermentation to butanoate_with_BRANCHED-CHAIN-AA-SYN-PWY: superpathway of branched amino acid biosynthesis	CENTFERM-PWY: pyruvate fermentation to butanoate	BRANCHED-CHAIN-AA-SYN-PWY: superpathway of branched amino acid biosynthesis	0.336803	0	0.00137405	-	0.164267	0.0901532	0.515351	0.14705	0.35042	0.262984	0.999999	0.392246	0.267344	0.257488	0.99999
CENTFERM-PWY: pyruvate fermentation to butanoate_with_CALVIN-PWY: Calvin-Benson-Bassham cycle	CENTFERM-PWY: pyruvate fermentation to butanoate	CALVIN-PWY: Calvin-Benson-Bassham cycle	0.294736	3.27311e-07	0.00176059	-	0.20522	0.378722	0.864942	0.113451	0.305515	0.293196	0.999999	0.340505	0.245591	0.395726	0.99999
CITRULBIO-PWY: L-citrulline biosynthesis_with_1CMET2-PWY: N10-formyl-tetrahydrofolate biosynthesis	CITRULBIO-PWY: L-citrulline biosynthesis	1CMET2-PWY: N10-formyl-tetrahydrofolate biosynthesis	0.699546	0	0.00039461	-	0.442272	0.00361994	0.0774226	0.735632	0.685681	0.69232	0.999999	0.745113	0.644503	0.232487	0.99999
CITRULBIO-PWY: L-citrulline biosynthesis_with_ANAEROFRUCAT-PWY: homolactic fermentation	CITRULBIO-PWY: L-citrulline biosynthesis	ANAEROFRUCAT-PWY: homolactic fermentation	0.423927	0	0.0108869	-	0.1831	0.0165233	0.200144	0.527722	0.406874	0.445237	0.999999	0.470357	0.38025	0.394615	0.99999
CITRULBIO-PWY: L-citrulline biosynthesis_with_ANAGLYCOLYSIS-PWY: glycolysis III (from glucose)	CITRULBIO-PWY: L-citrulline biosynthesis	ANAGLYCOLYSIS-PWY: glycolysis III (from glucose)	0.696026	0	0.000584829	-	0.401963	0.00108048	0.0349632	0.841792	0.671827	0.104036	0.999999	0.749842	0.640201	0.193058	0.99999
CITRULBIO-PWY: L-citrulline biosynthesis_with_ARG+POLYAMINE-SYN: superpathway of arginine and polyamine biosynthesis	CITRULBIO-PWY: L-citrulline biosynthesis	ARG+POLYAMINE-SYN: superpathway of arginine and polyamine biosynthesis	0.291016	6.47354e-07	0.0700125	-	0.475705	0.0509593	0.387895	0.451316	0.27473	0.288454	0.999999	0.323166	0.275968	0.672265	0.99999
CITRULBIO-PWY: L-citrulline biosynthesis_with_ARGININE-SYN4-PWY: L-ornithine de novo biosynthesis	CITRULBIO-PWY: L-citrulline biosynthesis	ARGININE-SYN4-PWY: L-ornithine de novo biosynthesis	0.59455	0	0.00430737	-	0.256781	0.000448141	0.0200625	0.686912	0.581557	0.439079	0.999999	0.724769	0.475253	0.00738288	0.99999
CITRULBIO-PWY: L-citrulline biosynthesis_with_ARGSYN-PWY: L-arginine biosynthesis I (via L-ornithine)	CITRULBIO-PWY: L-citrulline biosynthesis	ARGSYN-PWY: L-arginine biosynthesis I (via L-ornithine)	0.44275	0	0.00321959	-	0.308386	0.169631	0.681273	0.496289	0.438242	0.718517	0.999999	0.455186	0.4431	0.907909	0.99999
CITRULBIO-PWY: L-citrulline biosynthesis_with_ARGSYNBSUB-PWY: L-arginine biosynthesis II (acetyl cycle)	CITRULBIO-PWY: L-citrulline biosynthesis	ARGSYNBSUB-PWY: L-arginine biosynthesis II (acetyl cycle)	0.296564	3.28731e-07	0.0160782	-	0.211084	0.400089	0.874576	0.280058	0.298465	0.917292	0.999999	0.25904	0.340505	0.464336	0.99999
CITRULBIO-PWY: L-citrulline biosynthesis_with_ARO-PWY: chorismate biosynthesis I	CITRULBIO-PWY: L-citrulline biosynthesis	ARO-PWY: chorismate biosynthesis I	0.658067	0	0.000763218	-	0.453338	0.0215383	0.233629	0.801019	0.637041	0.152512	0.999999	0.701495	0.619972	0.353765	0.99999
CITRULBIO-PWY: L-citrulline biosynthesis_with_ASPASN-PWY: superpathway of L-aspartate and L-asparagine biosynthesis	CITRULBIO-PWY: L-citrulline biosynthesis	ASPASN-PWY: superpathway of L-aspartate and L-asparagine biosynthesis	0.599848	0	0.00135875	-	0.361765	0.0109077	0.155779	0.667116	0.587676	0.567695	0.999999	0.674246	0.528798	0.119589	0.99999
CITRULBIO-PWY: L-citrulline biosynthesis_with_AST-PWY: L-arginine degradation II (AST pathway)	CITRULBIO-PWY: L-citrulline biosynthesis	AST-PWY: L-arginine degradation II (AST pathway)	-0.442087	0	0.00531746	-	-0.342006	0.302152	0.824933	-0.53997	-0.423002	0.455939	0.999999	-0.474826	-0.442253	0.754008	0.99999
CITRULBIO-PWY: L-citrulline biosynthesis_with_BIOTIN-BIOSYNTHESIS-PWY: biotin biosynthesis I	CITRULBIO-PWY: L-citrulline biosynthesis	BIOTIN-BIOSYNTHESIS-PWY: biotin biosynthesis I	-0.299202	3.30929e-07	0.0542832	-	-0.335357	0.714944	0.966263	-0.453596	-0.286946	0.315664	0.999999	-0.324774	-0.284229	0.715855	0.99999
CITRULBIO-PWY: L-citrulline biosynthesis_with_BRANCHED-CHAIN-AA-SYN-PWY: superpathway of branched amino acid biosynthesis	CITRULBIO-PWY: L-citrulline biosynthesis	BRANCHED-CHAIN-AA-SYN-PWY: superpathway of branched amino acid biosynthesis	0.648351	0	0.000717703	-	0.418205	0.0110809	0.15741	0.791496	0.62821	0.16206	0.999999	0.675303	0.620413	0.538259	0.99999
CITRULBIO-PWY: L-citrulline biosynthesis_with_CALVIN-PWY: Calvin-Benson-Bassham cycle	CITRULBIO-PWY: L-citrulline biosynthesis	CALVIN-PWY: Calvin-Benson-Bassham cycle	0.674451	0	0.000590596	-	0.415256	0.00400228	0.0819894	0.863825	0.64876	0.0307414	0.999999	0.740851	0.605356	0.117635	0.99999
CITRULBIO-PWY: L-citrulline biosynthesis_with_CENTFERM-PWY: pyruvate fermentation to butanoate	CITRULBIO-PWY: L-citrulline biosynthesis	CENTFERM-PWY: pyruvate fermentation to butanoate	0.253505	1.87948e-05	0.0834578	-	0.330317	0.440361	0.889304	0.07325	0.294333	0.228053	0.999999	0.322851	0.208794	0.311238	0.99999
COA-PWY-1: coenzyme A biosynthesis II (mammalian)_with_1CMET2-PWY: N10-formyl-tetrahydrofolate biosynthesis	COA-PWY-1: coenzyme A biosynthesis II (mammalian)	1CMET2-PWY: N10-formyl-tetrahydrofolate biosynthesis	0.936714	0	0.0624446	-	0.921586	0.701313	0.964178	0.942872	0.937353	0.928921	0.999999	0.931364	0.945062	0.73396	0.99999
COA-PWY-1: coenzyme A biosynthesis II (mammalian)_with_ANAEROFRUCAT-PWY: homolactic fermentation	COA-PWY-1: coenzyme A biosynthesis II (mammalian)	ANAEROFRUCAT-PWY: homolactic fermentation	0.564832	0	0.00095925	-	0.248498	0.00110919	0.0357062	0.749828	0.539478	0.0961306	0.999999	0.62938	0.499384	0.178248	0.99999
COA-PWY-1: coenzyme A biosynthesis II (mammalian)_with_ANAGLYCOLYSIS-PWY: glycolysis III (from glucose)	COA-PWY-1: coenzyme A biosynthesis II (mammalian)	ANAGLYCOLYSIS-PWY: glycolysis III (from glucose)	0.946726	0	0.0967522	-	0.903389	0.299313	0.823319	0.959945	0.944947	0.77642	0.999999	0.952904	0.940634	0.745294	0.99999
COA-PWY-1: coenzyme A biosynthesis II (mammalian)_with_ARG+POLYAMINE-SYN: superpathway of arginine and polyamine biosynthesis	COA-PWY-1: coenzyme A biosynthesis II (mammalian)	ARG+POLYAMINE-SYN: superpathway of arginine and polyamine biosynthesis	0.426906	0	0.00226447	-	0.571766	0.10231	0.547769	0.599597	0.401902	0.1887	0.999999	0.520088	0.375438	0.166228	0.99999
COA-PWY-1: coenzyme A biosynthesis II (mammalian)_with_ARGININE-SYN4-PWY: L-ornithine de novo biosynthesis	COA-PWY-1: coenzyme A biosynthesis II (mammalian)	ARGININE-SYN4-PWY: L-ornithine de novo biosynthesis	0.676438	0	0.000129032	-	0.268874	1.49272e-05	0.00207171	0.736535	0.667051	0.582677	0.999999	0.690561	0.666625	0.780634	0.99999
COA-PWY-1: coenzyme A biosynthesis II (mammalian)_with_ARGSYN-PWY: L-arginine biosynthesis I (via L-ornithine)	COA-PWY-1: coenzyme A biosynthesis II (mammalian)	ARGSYN-PWY: L-arginine biosynthesis I (via L-ornithine)	0.661632	0	0.240186	-	0.715916	0.467909	0.901736	0.757981	0.655165	0.402445	0.999999	0.60571	0.732371	0.14136	0.99999
COA-PWY-1: coenzyme A biosynthesis II (mammalian)_with_ARGSYNBSUB-PWY: L-arginine biosynthesis II (acetyl cycle)	COA-PWY-1: coenzyme A biosynthesis II (mammalian)	ARGSYNBSUB-PWY: L-arginine biosynthesis II (acetyl cycle)	0.459325	0	0.0227159	-	0.528023	0.446099	0.891831	0.57299	0.453026	0.432896	0.999999	0.365974	0.575395	0.0400103	0.99999
COA-PWY-1: coenzyme A biosynthesis II (mammalian)_with_ARO-PWY: chorismate biosynthesis I	COA-PWY-1: coenzyme A biosynthesis II (mammalian)	ARO-PWY: chorismate biosynthesis I	0.992047	0	0.10986	-	0.991011	0.939976	0.99581	0.99173	0.991987	0.991341	0.999999	0.991528	0.992809	0.929871	0.99999
COA-PWY-1: coenzyme A biosynthesis II (mammalian)_with_ASPASN-PWY: superpathway of L-aspartate and L-asparagine biosynthesis	COA-PWY-1: coenzyme A biosynthesis II (mammalian)	ASPASN-PWY: superpathway of L-aspartate and L-asparagine biosynthesis	0.87332	0	0.00248901	-	0.759826	0.0728659	0.465504	0.861084	0.873549	0.893946	0.999999	0.874968	0.874788	0.997469	0.99999
COA-PWY-1: coenzyme A biosynthesis II (mammalian)_with_AST-PWY: L-arginine degradation II (AST pathway)	COA-PWY-1: coenzyme A biosynthesis II (mammalian)	AST-PWY: L-arginine degradation II (AST pathway)	-0.605589	0	0.00129159	-	-0.536604	0.426741	0.885271	-0.70399	-0.594797	0.41259	0.999999	-0.612638	-0.62383	0.903019	0.99999
COA-PWY-1: coenzyme A biosynthesis II (mammalian)_with_BIOTIN-BIOSYNTHESIS-PWY: biotin biosynthesis I	COA-PWY-1: coenzyme A biosynthesis II (mammalian)	BIOTIN-BIOSYNTHESIS-PWY: biotin biosynthesis I	-0.470948	0	0.0560776	-	-0.614874	0.0929845	0.522596	-0.564921	-0.463502	0.509502	0.999999	-0.488021	-0.465004	0.822876	0.99999
COA-PWY-1: coenzyme A biosynthesis II (mammalian)_with_BRANCHED-CHAIN-AA-SYN-PWY: superpathway of branched amino acid biosynthesis	COA-PWY-1: coenzyme A biosynthesis II (mammalian)	BRANCHED-CHAIN-AA-SYN-PWY: superpathway of branched amino acid biosynthesis	0.96155	0	0.0443587	-	0.964	0.930569	0.994278	0.974072	0.959692	0.738378	0.999999	0.960083	0.965538	0.862532	0.99999
COA-PWY-1: coenzyme A biosynthesis II (mammalian)_with_CALVIN-PWY: Calvin-Benson-Bassham cycle	COA-PWY-1: coenzyme A biosynthesis II (mammalian)	CALVIN-PWY: Calvin-Benson-Bassham cycle	0.974513	0	0.0476992	-	0.95113	0.433775	0.887292	0.975593	0.974588	0.980298	0.999999	0.973894	0.975555	0.949216	0.99999
COA-PWY-1: coenzyme A biosynthesis II (mammalian)_with_CENTFERM-PWY: pyruvate fermentation to butanoate	COA-PWY-1: coenzyme A biosynthesis II (mammalian)	CENTFERM-PWY: pyruvate fermentation to butanoate	0.272002	4.00727e-06	0.00515176	-	0.146486	0.221524	0.753171	0.0911356	0.286558	0.286143	0.999999	0.300834	0.247676	0.636401	0.99999
COA-PWY-1: coenzyme A biosynthesis II (mammalian)_with_CITRULBIO-PWY: L-citrulline biosynthesis	COA-PWY-1: coenzyme A biosynthesis II (mammalian)	CITRULBIO-PWY: L-citrulline biosynthesis	0.666262	0	0.000657128	-	0.469907	0.0260208	0.261305	0.828118	0.641709	0.0858291	0.999999	0.713316	0.620347	0.286829	0.99999
COA-PWY: coenzyme A biosynthesis I_with_1CMET2-PWY: N10-formyl-tetrahydrofolate biosynthesis	COA-PWY: coenzyme A biosynthesis I	1CMET2-PWY: N10-formyl-tetrahydrofolate biosynthesis	0.855913	0	0.0393836	-	0.854392	0.97766	0.999102	0.843168	0.85718	0.887303	0.999999	0.865305	0.846358	0.754497	0.99999
COA-PWY: coenzyme A biosynthesis I_with_ANAEROFRUCAT-PWY: homolactic fermentation	COA-PWY: coenzyme A biosynthesis I	ANAEROFRUCAT-PWY: homolactic fermentation	0.535833	0	0.000850186	-	0.282094	0.00879994	0.135979	0.684084	0.513281	0.21462	0.999999	0.612504	0.445041	0.0912677	0.99999
COA-PWY: coenzyme A biosynthesis I_with_ANAGLYCOLYSIS-PWY: glycolysis III (from glucose)	COA-PWY: coenzyme A biosynthesis I	ANAGLYCOLYSIS-PWY: glycolysis III (from glucose)	0.884204	0	0.112669	-	0.862649	0.676865	0.959365	0.87483	0.885556	0.904174	0.999999	0.905601	0.862328	0.430816	0.99999
COA-PWY: coenzyme A biosynthesis I_with_ARG+POLYAMINE-SYN: superpathway of arginine and polyamine biosynthesis	COA-PWY: coenzyme A biosynthesis I	ARG+POLYAMINE-SYN: superpathway of arginine and polyamine biosynthesis	0.453572	0	0.00124301	-	0.542815	0.319205	0.834669	0.640309	0.430099	0.146911	0.999999	0.481382	0.451095	0.769756	0.99999
COA-PWY: coenzyme A biosynthesis I_with_ARGININE-SYN4-PWY: L-ornithine de novo biosynthesis	COA-PWY: coenzyme A biosynthesis I	ARGININE-SYN4-PWY: L-ornithine de novo biosynthesis	0.617874	0	0.000242424	-	0.28726	0.000506295	0.0218237	0.60138	0.61782	0.911161	0.999999	0.672714	0.564878	0.240953	0.99999
COA-PWY: coenzyme A biosynthesis I_with_ARGSYN-PWY: L-arginine biosynthesis I (via L-ornithine)	COA-PWY: coenzyme A biosynthesis I	ARGSYN-PWY: L-arginine biosynthesis I (via L-ornithine)	0.651851	0	0.0580739	-	0.64086	0.89078	0.9906	0.807834	0.634054	0.124807	0.999999	0.565872	0.759708	0.0243971	0.99999
COA-PWY: coenzyme A biosynthesis I_with_ARGSYNBSUB-PWY: L-arginine biosynthesis II (acetyl cycle)	COA-PWY: coenzyme A biosynthesis I	ARGSYNBSUB-PWY: L-arginine biosynthesis II (acetyl cycle)	0.473606	0	0.0162426	-	0.473969	0.996852	0.999566	0.662886	0.454816	0.141475	0.999999	0.347093	0.631012	0.00451271	0.99999
COA-PWY: coenzyme A biosynthesis I_with_ARO-PWY: chorismate biosynthesis I	COA-PWY: coenzyme A biosynthesis I	ARO-PWY: chorismate biosynthesis I	0.905506	0	0.0125504	-	0.903201	0.958939	0.998142	0.887702	0.907927	0.810267	0.999999	0.899283	0.918094	0.698903	0.99999
COA-PWY: coenzyme A biosynthesis I_with_ASPASN-PWY: superpathway of L-aspartate and L-asparagine biosynthesis	COA-PWY: coenzyme A biosynthesis I	ASPASN-PWY: superpathway of L-aspartate and L-asparagine biosynthesis	0.850149	0	0.00394189	-	0.769622	0.20435	0.733343	0.817007	0.853592	0.728587	0.999999	0.867293	0.834077	0.589987	0.99999
COA-PWY: coenzyme A biosynthesis I_with_AST-PWY: L-arginine degradation II (AST pathway)	COA-PWY: coenzyme A biosynthesis I	AST-PWY: L-arginine degradation II (AST pathway)	-0.573404	0	0.00226935	-	-0.501494	0.419606	0.882447	-0.613264	-0.556219	0.697591	0.999999	-0.589068	-0.563381	0.788193	0.99999
COA-PWY: coenzyme A biosynthesis I_with_BIOTIN-BIOSYNTHESIS-PWY: biotin biosynthesis I	COA-PWY: coenzyme A biosynthesis I	BIOTIN-BIOSYNTHESIS-PWY: biotin biosynthesis I	-0.458085	0	0.0781802	-	-0.560633	0.247523	0.782851	-0.638597	-0.437457	0.165576	0.999999	-0.467863	-0.446661	0.838475	0.99999
COA-PWY: coenzyme A biosynthesis I_with_BRANCHED-CHAIN-AA-SYN-PWY: superpathway of branched amino acid biosynthesis	COA-PWY: coenzyme A biosynthesis I	BRANCHED-CHAIN-AA-SYN-PWY: superpathway of branched amino acid biosynthesis	0.904184	0	0.0191058	-	0.920662	0.695372	0.963499	0.898786	0.904305	0.945515	0.999999	0.903501	0.906637	0.94968	0.99999
COA-PWY: coenzyme A biosynthesis I_with_CALVIN-PWY: Calvin-Benson-Bassham cycle	COA-PWY: coenzyme A biosynthesis I	CALVIN-PWY: Calvin-Benson-Bassham cycle	0.921355	0	0.00842775	-	0.918275	0.940419	0.995906	0.913714	0.92196	0.912094	0.999999	0.922134	0.922824	0.987814	0.99999
COA-PWY: coenzyme A biosynthesis I_with_CENTFERM-PWY: pyruvate fermentation to butanoate	COA-PWY: coenzyme A biosynthesis I	CENTFERM-PWY: pyruvate fermentation to butanoate	0.266693	6.98451e-06	0.00530575	-	0.130861	0.186733	0.709129	0.125354	0.27653	0.40788	0.999999	0.31211	0.224212	0.435072	0.99999
COA-PWY: coenzyme A biosynthesis I_with_CITRULBIO-PWY: L-citrulline biosynthesis	COA-PWY: coenzyme A biosynthesis I	CITRULBIO-PWY: L-citrulline biosynthesis	0.645454	0	0.000535714	300OB	0.35771	0.00189044	0.0502999	0.709614	0.639692	0.595078	0.999999	0.691604	0.605408	0.333583	0.99999
COA-PWY: coenzyme A biosynthesis I_with_COA-PWY-1: coenzyme A biosynthesis II (mammalian)	COA-PWY: coenzyme A biosynthesis I	COA-PWY-1: coenzyme A biosynthesis II (mammalian)	0.901234	0	0.027911	-	0.891152	0.829575	0.982591	0.880373	0.903582	0.788973	0.999999	0.897937	0.907189	0.853946	0.99999
COBALSYN-PWY: adenosylcobalamin salvage from cobinamide I_with_1CMET2-PWY: N10-formyl-tetrahydrofolate biosynthesis	COBALSYN-PWY: adenosylcobalamin salvage from cobinamide I	1CMET2-PWY: N10-formyl-tetrahydrofolate biosynthesis	0.857206	0	0.000391389	-	0.733577	0.0622032	0.42859	0.877481	0.852232	0.777982	0.999999	0.856671	0.853738	0.961402	0.99999
COBALSYN-PWY: adenosylcobalamin salvage from cobinamide I_with_ANAEROFRUCAT-PWY: homolactic fermentation	COBALSYN-PWY: adenosylcobalamin salvage from cobinamide I	ANAEROFRUCAT-PWY: homolactic fermentation	0.434496	0	0.00372966	-	0.240312	0.0507349	0.387017	0.655056	0.406588	0.08266	0.999999	0.465622	0.405638	0.568889	0.99999
COBALSYN-PWY: adenosylcobalamin salvage from cobinamide I_with_ANAGLYCOLYSIS-PWY: glycolysis III (from glucose)	COBALSYN-PWY: adenosylcobalamin salvage from cobinamide I	ANAGLYCOLYSIS-PWY: glycolysis III (from glucose)	0.846053	0	0.00132481	-	0.675222	0.0165587	0.200269	0.900251	0.838666	0.457822	0.999999	0.829899	0.86478	0.572667	0.99999
COBALSYN-PWY: adenosylcobalamin salvage from cobinamide I_with_ARG+POLYAMINE-SYN: superpathway of arginine and polyamine biosynthesis	COBALSYN-PWY: adenosylcobalamin salvage from cobinamide I	ARG+POLYAMINE-SYN: superpathway of arginine and polyamine biosynthesis	0.442201	0	0.0288736	-	0.663832	0.00787159	0.126376	0.607262	0.41772	0.204255	0.999999	0.512694	0.392437	0.248737	0.99999
COBALSYN-PWY: adenosylcobalamin salvage from cobinamide I_with_ARGININE-SYN4-PWY: L-ornithine de novo biosynthesis	COBALSYN-PWY: adenosylcobalamin salvage from cobinamide I	ARGININE-SYN4-PWY: L-ornithine de novo biosynthesis	0.57476	0	0.000360262	-	0.162416	2.66788e-05	0.00306313	0.710446	0.558405	0.252375	0.999999	0.606314	0.549476	0.551803	0.99999
COBALSYN-PWY: adenosylcobalamin salvage from cobinamide I_with_ARGSYN-PWY: L-arginine biosynthesis I (via L-ornithine)	COBALSYN-PWY: adenosylcobalamin salvage from cobinamide I	ARGSYN-PWY: L-arginine biosynthesis I (via L-ornithine)	0.644457	0	0.00370439	IBD	0.57369	0.399583	0.874426	0.694773	0.649544	0.735252	0.999999	0.622121	0.669101	0.597927	0.99999
COBALSYN-PWY: adenosylcobalamin salvage from cobinamide I_with_ARGSYNBSUB-PWY: L-arginine biosynthesis II (acetyl cycle)	COBALSYN-PWY: adenosylcobalamin salvage from cobinamide I	ARGSYNBSUB-PWY: L-arginine biosynthesis II (acetyl cycle)	0.468262	0	0.00270182	-	0.440489	0.766452	0.972992	0.499877	0.478686	0.894805	0.999999	0.410757	0.534849	0.226024	0.99999
COBALSYN-PWY: adenosylcobalamin salvage from cobinamide I_with_ARO-PWY: chorismate biosynthesis I	COBALSYN-PWY: adenosylcobalamin salvage from cobinamide I	ARO-PWY: chorismate biosynthesis I	0.887855	0	0.000908736	-	0.750666	0.0305259	0.287647	0.89573	0.888003	0.92535	0.999999	0.876367	0.904191	0.599609	0.99999
COBALSYN-PWY: adenosylcobalamin salvage from cobinamide I_with_ASPASN-PWY: superpathway of L-aspartate and L-asparagine biosynthesis	COBALSYN-PWY: adenosylcobalamin salvage from cobinamide I	ASPASN-PWY: superpathway of L-aspartate and L-asparagine biosynthesis	0.837135	0	0.000362812	-	0.692992	0.0404542	0.337838	0.850433	0.835128	0.875528	0.999999	0.831289	0.84241	0.861907	0.99999
COBALSYN-PWY: adenosylcobalamin salvage from cobinamide I_with_AST-PWY: L-arginine degradation II (AST pathway)	COBALSYN-PWY: adenosylcobalamin salvage from cobinamide I	AST-PWY: L-arginine degradation II (AST pathway)	-0.515707	0	0.0209306	-	-0.421012	0.31035	0.829501	-0.640578	-0.505872	0.349362	0.999999	-0.515707	-0.534751	0.84812	0.99999
COBALSYN-PWY: adenosylcobalamin salvage from cobinamide I_with_BIOTIN-BIOSYNTHESIS-PWY: biotin biosynthesis I	COBALSYN-PWY: adenosylcobalamin salvage from cobinamide I	BIOTIN-BIOSYNTHESIS-PWY: biotin biosynthesis I	-0.477746	0	0.216492	-	-0.466839	0.906	0.992294	-0.65752	-0.4643	0.174071	0.999999	-0.489209	-0.477825	0.911447	0.99999
COBALSYN-PWY: adenosylcobalamin salvage from cobinamide I_with_BRANCHED-CHAIN-AA-SYN-PWY: superpathway of branched amino acid biosynthesis	COBALSYN-PWY: adenosylcobalamin salvage from cobinamide I	BRANCHED-CHAIN-AA-SYN-PWY: superpathway of branched amino acid biosynthesis	0.8518	0	0.0014744	IBD	0.680637	0.0154257	0.192194	0.890908	0.845266	0.59434	0.999999	0.835741	0.871911	0.550517	0.99999
COBALSYN-PWY: adenosylcobalamin salvage from cobinamide I_with_CALVIN-PWY: Calvin-Benson-Bassham cycle	COBALSYN-PWY: adenosylcobalamin salvage from cobinamide I	CALVIN-PWY: Calvin-Benson-Bassham cycle	0.892797	0	0.000898785	-	0.745175	0.0204302	0.226405	0.924836	0.889468	0.623278	0.999999	0.870103	0.920069	0.33333	0.99999
COBALSYN-PWY: adenosylcobalamin salvage from cobinamide I_with_CENTFERM-PWY: pyruvate fermentation to butanoate	COBALSYN-PWY: adenosylcobalamin salvage from cobinamide I	CENTFERM-PWY: pyruvate fermentation to butanoate	0.255321	1.59358e-05	0.00746166	-	0.103626	0.141627	0.631977	0.122257	0.252031	0.477897	0.999999	0.267057	0.237934	0.796867	0.99999
COBALSYN-PWY: adenosylcobalamin salvage from cobinamide I_with_CITRULBIO-PWY: L-citrulline biosynthesis	COBALSYN-PWY: adenosylcobalamin salvage from cobinamide I	CITRULBIO-PWY: L-citrulline biosynthesis	0.609981	0	0.000976616	-	0.355193	0.00642737	0.111149	0.803462	0.589022	0.0624018	0.999999	0.652016	0.558113	0.313704	0.99999
COBALSYN-PWY: adenosylcobalamin salvage from cobinamide I_with_COA-PWY-1: coenzyme A biosynthesis II (mammalian)	COBALSYN-PWY: adenosylcobalamin salvage from cobinamide I	COA-PWY-1: coenzyme A biosynthesis II (mammalian)	0.884558	0	0.000458919	-	0.720654	0.013226	0.175468	0.902948	0.883067	0.804337	0.999999	0.875518	0.897768	0.679655	0.99999
COBALSYN-PWY: adenosylcobalamin salvage from cobinamide I_with_COA-PWY: coenzyme A biosynthesis I	COBALSYN-PWY: adenosylcobalamin salvage from cobinamide I	COA-PWY: coenzyme A biosynthesis I	0.81536	0	0.000905882	-	0.673917	0.0513128	0.389288	0.85948	0.809024	0.599682	0.999999	0.78177	0.855816	0.265912	0.99999
COLANSYN-PWY: colanic acid building blocks biosynthesis_with_ARG+POLYAMINE-SYN: superpathway of arginine and polyamine biosynthesis	COLANSYN-PWY: colanic acid building blocks biosynthesis	ARG+POLYAMINE-SYN: superpathway of arginine and polyamine biosynthesis	-0.126538	0.0379947	0.315455	-	-0.293292	0.0995154	0.541122	-0.216171	-0.106701	0.544777	0.999999	-0.0827807	-0.146914	0.580515	0.99999
COLANSYN-PWY: colanic acid building blocks biosynthesis_with_ARGININE-SYN4-PWY: L-ornithine de novo biosynthesis	COLANSYN-PWY: colanic acid building blocks biosynthesis	ARGININE-SYN4-PWY: L-ornithine de novo biosynthesis	0.231775	0.000104963	0.00446109	-	0.327633	0.336792	0.84559	0.39739	0.211586	0.276701	0.999999	0.257855	0.212176	0.687741	0.99999
COLANSYN-PWY: colanic acid building blocks biosynthesis_with_BIOTIN-BIOSYNTHESIS-PWY: biotin biosynthesis I	COLANSYN-PWY: colanic acid building blocks biosynthesis	BIOTIN-BIOSYNTHESIS-PWY: biotin biosynthesis I	0.250267	2.56373e-05	0.397615	-	0.281315	0.757865	0.971669	0.0964171	0.283133	0.307991	0.999999	0.237813	0.264981	0.8102	0.99999
COLANSYN-PWY: colanic acid building blocks biosynthesis_with_BRANCHED-CHAIN-AA-SYN-PWY: superpathway of branched amino acid biosynthesis	COLANSYN-PWY: colanic acid building blocks biosynthesis	BRANCHED-CHAIN-AA-SYN-PWY: superpathway of branched amino acid biosynthesis	-0.136045	0.0253821	0.00228902	-	-0.379028	0.0141241	0.182644	-0.053647	-0.153459	0.588059	0.999999	-0.116303	-0.162872	0.687343	0.99999
COMPLETE-ARO-PWY: superpathway of aromatic amino acid biosynthesis_with_1CMET2-PWY: N10-formyl-tetrahydrofolate biosynthesis	COMPLETE-ARO-PWY: superpathway of aromatic amino acid biosynthesis	1CMET2-PWY: N10-formyl-tetrahydrofolate biosynthesis	0.926224	0	0.0942301	-	0.926215	0.999803	0.999935	0.944464	0.924468	0.746597	0.999999	0.92544	0.928464	0.94499	0.99999
COMPLETE-ARO-PWY: superpathway of aromatic amino acid biosynthesis_with_ANAEROFRUCAT-PWY: homolactic fermentation	COMPLETE-ARO-PWY: superpathway of aromatic amino acid biosynthesis	ANAEROFRUCAT-PWY: homolactic fermentation	0.566947	0	0.000921746	-	0.261388	0.00157816	0.0446231	0.755896	0.539126	0.0836893	0.999999	0.636367	0.495603	0.144307	0.99999
COMPLETE-ARO-PWY: superpathway of aromatic amino acid biosynthesis_with_ANAGLYCOLYSIS-PWY: glycolysis III (from glucose)	COMPLETE-ARO-PWY: superpathway of aromatic amino acid biosynthesis	ANAGLYCOLYSIS-PWY: glycolysis III (from glucose)	0.932153	0	0.128531	-	0.898793	0.443923	0.890545	0.944891	0.930212	0.810906	0.999999	0.936005	0.928732	0.863607	0.99999
COMPLETE-ARO-PWY: superpathway of aromatic amino acid biosynthesis_with_ARG+POLYAMINE-SYN: superpathway of arginine and polyamine biosynthesis	COMPLETE-ARO-PWY: superpathway of aromatic amino acid biosynthesis	ARG+POLYAMINE-SYN: superpathway of arginine and polyamine biosynthesis	0.451606	0	0.00226098	-	0.57511	0.1609	0.667945	0.620745	0.428264	0.191897	0.999999	0.538414	0.404458	0.19382	0.99999
COMPLETE-ARO-PWY: superpathway of aromatic amino acid biosynthesis_with_ARGININE-SYN4-PWY: L-ornithine de novo biosynthesis	COMPLETE-ARO-PWY: superpathway of aromatic amino acid biosynthesis	ARGININE-SYN4-PWY: L-ornithine de novo biosynthesis	0.644786	0	0.000142857	-	0.248235	3.16961e-05	0.0034609	0.705965	0.636207	0.597772	0.999999	0.66207	0.63322	0.746262	0.99999
COMPLETE-ARO-PWY: superpathway of aromatic amino acid biosynthesis_with_ARGSYN-PWY: L-arginine biosynthesis I (via L-ornithine)	COMPLETE-ARO-PWY: superpathway of aromatic amino acid biosynthesis	ARGSYN-PWY: L-arginine biosynthesis I (via L-ornithine)	0.667551	0	0.146165	-	0.724498	0.441404	0.889513	0.781908	0.656145	0.287112	0.999999	0.606021	0.745182	0.102801	0.99999
COMPLETE-ARO-PWY: superpathway of aromatic amino acid biosynthesis_with_ARGSYNBSUB-PWY: L-arginine biosynthesis II (acetyl cycle)	COMPLETE-ARO-PWY: superpathway of aromatic amino acid biosynthesis	ARGSYNBSUB-PWY: L-arginine biosynthesis II (acetyl cycle)	0.464145	0	0.0157427	-	0.537163	0.415468	0.881195	0.610155	0.453518	0.291656	0.999999	0.365069	0.591047	0.0257545	0.99999
COMPLETE-ARO-PWY: superpathway of aromatic amino acid biosynthesis_with_ARO-PWY: chorismate biosynthesis I	COMPLETE-ARO-PWY: superpathway of aromatic amino acid biosynthesis	ARO-PWY: chorismate biosynthesis I	0.998949	0	0.997104	-	0.998861	0.985711	0.999203	0.999329	0.998881	0.949011	0.999999	0.998998	0.998898	0.985176	0.99999
COMPLETE-ARO-PWY: superpathway of aromatic amino acid biosynthesis_with_ASPASN-PWY: superpathway of L-aspartate and L-asparagine biosynthesis	COMPLETE-ARO-PWY: superpathway of aromatic amino acid biosynthesis	ASPASN-PWY: superpathway of L-aspartate and L-asparagine biosynthesis	0.872002	0	0.00208212	-	0.763195	0.0842925	0.499259	0.869749	0.870641	0.992188	0.999999	0.87795	0.870675	0.898073	0.99999
COMPLETE-ARO-PWY: superpathway of aromatic amino acid biosynthesis_with_AST-PWY: L-arginine degradation II (AST pathway)	COMPLETE-ARO-PWY: superpathway of aromatic amino acid biosynthesis	AST-PWY: L-arginine degradation II (AST pathway)	-0.611127	0	0.00125411	-	-0.533646	0.372071	0.862522	-0.7035	-0.594255	0.412675	0.999999	-0.615216	-0.615994	0.993261	0.99999
COMPLETE-ARO-PWY: superpathway of aromatic amino acid biosynthesis_with_BIOTIN-BIOSYNTHESIS-PWY: biotin biosynthesis I	COMPLETE-ARO-PWY: superpathway of aromatic amino acid biosynthesis	BIOTIN-BIOSYNTHESIS-PWY: biotin biosynthesis I	-0.468175	0	0.0854351	-	-0.602842	0.11897	0.586221	-0.558622	-0.463127	0.536398	0.999999	-0.483576	-0.463417	0.844852	0.99999
COMPLETE-ARO-PWY: superpathway of aromatic amino acid biosynthesis_with_BRANCHED-CHAIN-AA-SYN-PWY: superpathway of branched amino acid biosynthesis	COMPLETE-ARO-PWY: superpathway of aromatic amino acid biosynthesis	BRANCHED-CHAIN-AA-SYN-PWY: superpathway of branched amino acid biosynthesis	0.966469	0	0.0450378	-	0.968144	0.949413	0.997264	0.980517	0.964389	0.670538	0.999999	0.967081	0.967764	0.981592	0.99999
COMPLETE-ARO-PWY: superpathway of aromatic amino acid biosynthesis_with_CALVIN-PWY: Calvin-Benson-Bassham cycle	COMPLETE-ARO-PWY: superpathway of aromatic amino acid biosynthesis	CALVIN-PWY: Calvin-Benson-Bassham cycle	0.974139	0	0.0909187	-	0.965651	0.745521	0.97005	0.969513	0.974555	0.910506	0.999999	0.970777	0.978881	0.754541	0.99999
COMPLETE-ARO-PWY: superpathway of aromatic amino acid biosynthesis_with_CENTFERM-PWY: pyruvate fermentation to butanoate	COMPLETE-ARO-PWY: superpathway of aromatic amino acid biosynthesis	CENTFERM-PWY: pyruvate fermentation to butanoate	0.271917	4.3146e-06	0.00345591	-	0.165638	0.29957	0.823567	0.107607	0.282917	0.337986	0.999999	0.307191	0.238013	0.538574	0.99999
COMPLETE-ARO-PWY: superpathway of aromatic amino acid biosynthesis_with_CITRULBIO-PWY: L-citrulline biosynthesis	COMPLETE-ARO-PWY: superpathway of aromatic amino acid biosynthesis	CITRULBIO-PWY: L-citrulline biosynthesis	0.655059	0	0.000762209	-	0.455691	0.0251801	0.256396	0.801718	0.632854	0.140454	0.999999	0.699834	0.614492	0.333673	0.99999
COMPLETE-ARO-PWY: superpathway of aromatic amino acid biosynthesis_with_COA-PWY-1: coenzyme A biosynthesis II (mammalian)	COMPLETE-ARO-PWY: superpathway of aromatic amino acid biosynthesis	COA-PWY-1: coenzyme A biosynthesis II (mammalian)	0.992347	0	0.133937	-	0.991487	0.948873	0.997264	0.992569	0.992206	0.987171	0.999999	0.991667	0.993114	0.919658	0.99999
COMPLETE-ARO-PWY: superpathway of aromatic amino acid biosynthesis_with_COA-PWY: coenzyme A biosynthesis I	COMPLETE-ARO-PWY: superpathway of aromatic amino acid biosynthesis	COA-PWY: coenzyme A biosynthesis I	0.904723	0	0.0139748	-	0.903701	0.981768	0.999203	0.888489	0.906674	0.82869	0.999999	0.899071	0.91583	0.732167	0.99999
COMPLETE-ARO-PWY: superpathway of aromatic amino acid biosynthesis_with_COBALSYN-PWY: adenosylcobalamin salvage from cobinamide I	COMPLETE-ARO-PWY: superpathway of aromatic amino acid biosynthesis	COBALSYN-PWY: adenosylcobalamin salvage from cobinamide I	0.887105	0	0.000804196	-	0.747018	0.0280643	0.273627	0.900616	0.886044	0.857079	0.999999	0.875161	0.9031	0.599911	0.99999
DAPLYSINESYN-PWY: L-lysine biosynthesis I_with_1CMET2-PWY: N10-formyl-tetrahydrofolate biosynthesis	DAPLYSINESYN-PWY: L-lysine biosynthesis I	1CMET2-PWY: N10-formyl-tetrahydrofolate biosynthesis	0.492866	0	0.332521	-	0.30905	0.0581023	0.414739	0.493703	0.49118	0.98747	0.999999	0.496312	0.503702	0.941806	0.99999
DAPLYSINESYN-PWY: L-lysine biosynthesis I_with_ANAEROFRUCAT-PWY: homolactic fermentation	DAPLYSINESYN-PWY: L-lysine biosynthesis I	ANAEROFRUCAT-PWY: homolactic fermentation	0.316998	3.4662e-07	0.0166757	-	-0.0551345	0.000299302	0.0153566	0.298888	0.317089	0.917721	0.999999	0.300603	0.324062	0.832655	0.99999
DAPLYSINESYN-PWY: L-lysine biosynthesis I_with_ANAGLYCOLYSIS-PWY: glycolysis III (from glucose)	DAPLYSINESYN-PWY: L-lysine biosynthesis I	ANAGLYCOLYSIS-PWY: glycolysis III (from glucose)	0.53833	0	0.625025	-	0.381186	0.0952903	0.529108	0.526442	0.536768	0.947543	0.999999	0.537418	0.552084	0.881039	0.99999
DAPLYSINESYN-PWY: L-lysine biosynthesis I_with_ARG+POLYAMINE-SYN: superpathway of arginine and polyamine biosynthesis	DAPLYSINESYN-PWY: L-lysine biosynthesis I	ARG+POLYAMINE-SYN: superpathway of arginine and polyamine biosynthesis	0.19851	0.000940091	0.00561044	-	0.159489	0.705055	0.965082	0.346087	0.175082	0.3266	0.999999	0.271978	0.149696	0.28413	0.99999
DAPLYSINESYN-PWY: L-lysine biosynthesis I_with_ARGININE-SYN4-PWY: L-ornithine de novo biosynthesis	DAPLYSINESYN-PWY: L-lysine biosynthesis I	ARGININE-SYN4-PWY: L-ornithine de novo biosynthesis	0.352759	0	0.000652061	-	-0.0848604	1.91165e-05	0.00239836	0.4051	0.342156	0.710294	0.999999	0.307148	0.429612	0.257979	0.99999
DAPLYSINESYN-PWY: L-lysine biosynthesis I_with_ARGSYN-PWY: L-arginine biosynthesis I (via L-ornithine)	DAPLYSINESYN-PWY: L-lysine biosynthesis I	ARGSYN-PWY: L-arginine biosynthesis I (via L-ornithine)	0.40165	0	0.0184667	-	0.497	0.30211	0.824933	0.436704	0.4057	0.852283	0.999999	0.455183	0.364548	0.395516	0.99999
DAPLYSINESYN-PWY: L-lysine biosynthesis I_with_ARGSYNBSUB-PWY: L-arginine biosynthesis II (acetyl cycle)	DAPLYSINESYN-PWY: L-lysine biosynthesis I	ARGSYNBSUB-PWY: L-arginine biosynthesis II (acetyl cycle)	0.345062	0	0.0100137	-	0.491397	0.117149	0.581663	0.321959	0.358065	0.836215	0.999999	0.372953	0.337504	0.745742	0.99999
DAPLYSINESYN-PWY: L-lysine biosynthesis I_with_ARO-PWY: chorismate biosynthesis I	DAPLYSINESYN-PWY: L-lysine biosynthesis I	ARO-PWY: chorismate biosynthesis I	0.482124	0	0.0656209	-	0.260311	0.023986	0.249398	0.492863	0.478804	0.930382	0.999999	0.529979	0.447975	0.42166	0.99999
DAPLYSINESYN-PWY: L-lysine biosynthesis I_with_ASPASN-PWY: superpathway of L-aspartate and L-asparagine biosynthesis	DAPLYSINESYN-PWY: L-lysine biosynthesis I	ASPASN-PWY: superpathway of L-aspartate and L-asparagine biosynthesis	0.442056	0	0.143704	-	0.228064	0.0314987	0.293339	0.479723	0.433841	0.777809	0.999999	0.472827	0.42342	0.636599	0.99999
DAPLYSINESYN-PWY: L-lysine biosynthesis I_with_AST-PWY: L-arginine degradation II (AST pathway)	DAPLYSINESYN-PWY: L-lysine biosynthesis I	AST-PWY: L-arginine degradation II (AST pathway)	-0.26554	8.77963e-06	0.025537	-	-0.136597	0.209877	0.740496	-0.220009	-0.232106	0.946469	0.999999	-0.240019	-0.287337	0.674559	0.99999
DAPLYSINESYN-PWY: L-lysine biosynthesis I_with_BIOTIN-BIOSYNTHESIS-PWY: biotin biosynthesis I	DAPLYSINESYN-PWY: L-lysine biosynthesis I	BIOTIN-BIOSYNTHESIS-PWY: biotin biosynthesis I	-0.294924	3.27504e-07	0.387308	-	-0.252339	0.672942	0.958767	-0.443665	-0.272049	0.304094	0.999999	-0.330346	-0.24264	0.43357	0.99999
DAPLYSINESYN-PWY: L-lysine biosynthesis I_with_BRANCHED-CHAIN-AA-SYN-PWY: superpathway of branched amino acid biosynthesis	DAPLYSINESYN-PWY: L-lysine biosynthesis I	BRANCHED-CHAIN-AA-SYN-PWY: superpathway of branched amino acid biosynthesis	0.50957	0	0.0164793	-	0.318313	0.0474509	0.373234	0.514814	0.507599	0.963688	0.999999	0.546979	0.477782	0.491049	0.99999
DAPLYSINESYN-PWY: L-lysine biosynthesis I_with_CALVIN-PWY: Calvin-Benson-Bassham cycle	DAPLYSINESYN-PWY: L-lysine biosynthesis I	CALVIN-PWY: Calvin-Benson-Bassham cycle	0.487299	0	0.0411774	-	0.263798	0.0227162	0.241601	0.535525	0.478183	0.714484	0.999999	0.519463	0.468648	0.617386	0.99999
DAPLYSINESYN-PWY: L-lysine biosynthesis I_with_CITRULBIO-PWY: L-citrulline biosynthesis	DAPLYSINESYN-PWY: L-lysine biosynthesis I	CITRULBIO-PWY: L-citrulline biosynthesis	0.312622	3.42642e-07	0.00762144	-	-0.00418991	0.00211421	0.053943	0.547961	0.289624	0.100323	0.999999	0.333931	0.291303	0.701161	0.99999
DAPLYSINESYN-PWY: L-lysine biosynthesis I_with_COA-PWY-1: coenzyme A biosynthesis II (mammalian)	DAPLYSINESYN-PWY: L-lysine biosynthesis I	COA-PWY-1: coenzyme A biosynthesis II (mammalian)	0.507804	0	0.0698946	-	0.283316	0.0210967	0.230621	0.533678	0.503261	0.846022	0.999999	0.55706	0.473201	0.403053	0.99999
DAPLYSINESYN-PWY: L-lysine biosynthesis I_with_COA-PWY: coenzyme A biosynthesis I	DAPLYSINESYN-PWY: L-lysine biosynthesis I	COA-PWY: coenzyme A biosynthesis I	0.427099	0	0.0600622	-	0.223592	0.0414262	0.342157	0.465052	0.420974	0.788129	0.999999	0.443348	0.426152	0.870293	0.99999
DAPLYSINESYN-PWY: L-lysine biosynthesis I_with_COBALSYN-PWY: adenosylcobalamin salvage from cobinamide I	DAPLYSINESYN-PWY: L-lysine biosynthesis I	COBALSYN-PWY: adenosylcobalamin salvage from cobinamide I	0.44036	0	0.0249522	-	0.171046	0.00730132	0.120226	0.564351	0.423362	0.360735	0.999999	0.502455	0.391022	0.286802	0.99999
DAPLYSINESYN-PWY: L-lysine biosynthesis I_with_COMPLETE-ARO-PWY: superpathway of aromatic amino acid biosynthesis	DAPLYSINESYN-PWY: L-lysine biosynthesis I	COMPLETE-ARO-PWY: superpathway of aromatic amino acid biosynthesis	0.484724	0	0.0746821	-	0.264272	0.0246839	0.253658	0.494138	0.481031	0.935028	0.999999	0.528903	0.450667	0.443079	0.99999
DENOVOPURINE2-PWY: superpathway of purine nucleotides de novo biosynthesis II_with_1CMET2-PWY: N10-formyl-tetrahydrofolate biosynthesis	DENOVOPURINE2-PWY: superpathway of purine nucleotides de novo biosynthesis II	1CMET2-PWY: N10-formyl-tetrahydrofolate biosynthesis	0.882136	0	0.018912	-	0.865589	0.747833	0.970454	0.924896	0.876195	0.502338	0.999999	0.870409	0.899355	0.593402	0.99999
DENOVOPURINE2-PWY: superpathway of purine nucleotides de novo biosynthesis II_with_ANAEROFRUCAT-PWY: homolactic fermentation	DENOVOPURINE2-PWY: superpathway of purine nucleotides de novo biosynthesis II	ANAEROFRUCAT-PWY: homolactic fermentation	0.646877	0	0.00351818	-	0.361337	0.0020164	0.0523285	0.846345	0.618629	0.0296355	0.999999	0.71762	0.558571	0.077397	0.99999
DENOVOPURINE2-PWY: superpathway of purine nucleotides de novo biosynthesis II_with_ANAGLYCOLYSIS-PWY: glycolysis III (from glucose)	DENOVOPURINE2-PWY: superpathway of purine nucleotides de novo biosynthesis II	ANAGLYCOLYSIS-PWY: glycolysis III (from glucose)	0.901969	0	0.0504749	-	0.867693	0.493188	0.910402	0.907233	0.900544	0.931666	0.999999	0.910603	0.895845	0.769173	0.99999
DENOVOPURINE2-PWY: superpathway of purine nucleotides de novo biosynthesis II_with_ARG+POLYAMINE-SYN: superpathway of arginine and polyamine biosynthesis	DENOVOPURINE2-PWY: superpathway of purine nucleotides de novo biosynthesis II	ARG+POLYAMINE-SYN: superpathway of arginine and polyamine biosynthesis	0.400735	0	0.0014735	-	0.501238	0.275899	0.807255	0.580366	0.373653	0.176524	0.999999	0.467175	0.362619	0.325724	0.99999
DENOVOPURINE2-PWY: superpathway of purine nucleotides de novo biosynthesis II_with_ARGININE-SYN4-PWY: L-ornithine de novo biosynthesis	DENOVOPURINE2-PWY: superpathway of purine nucleotides de novo biosynthesis II	ARGININE-SYN4-PWY: L-ornithine de novo biosynthesis	0.625958	0	0.000337602	-	0.263363	0.0001447	0.00918347	0.666614	0.619991	0.736491	0.999999	0.638847	0.632806	0.946635	0.99999
DENOVOPURINE2-PWY: superpathway of purine nucleotides de novo biosynthesis II_with_ARGSYN-PWY: L-arginine biosynthesis I (via L-ornithine)	DENOVOPURINE2-PWY: superpathway of purine nucleotides de novo biosynthesis II	ARGSYN-PWY: L-arginine biosynthesis I (via L-ornithine)	0.600032	0	0.705201	-	0.660868	0.448016	0.892932	0.780205	0.579591	0.0945821	0.999999	0.539438	0.679428	0.127688	0.99999
DENOVOPURINE2-PWY: superpathway of purine nucleotides de novo biosynthesis II_with_ARGSYNBSUB-PWY: L-arginine biosynthesis II (acetyl cycle)	DENOVOPURINE2-PWY: superpathway of purine nucleotides de novo biosynthesis II	ARGSYNBSUB-PWY: L-arginine biosynthesis II (acetyl cycle)	0.409224	0	0.172281	-	0.504579	0.299854	0.823691	0.666933	0.379713	0.042793	0.999999	0.310945	0.533846	0.0333432	0.99999
DENOVOPURINE2-PWY: superpathway of purine nucleotides de novo biosynthesis II_with_ARO-PWY: chorismate biosynthesis I	DENOVOPURINE2-PWY: superpathway of purine nucleotides de novo biosynthesis II	ARO-PWY: chorismate biosynthesis I	0.91822	0	0.0039071	-	0.881311	0.433587	0.887122	0.93742	0.913272	0.712994	0.999999	0.916034	0.925877	0.828584	0.99999
DENOVOPURINE2-PWY: superpathway of purine nucleotides de novo biosynthesis II_with_ASPASN-PWY: superpathway of L-aspartate and L-asparagine biosynthesis	DENOVOPURINE2-PWY: superpathway of purine nucleotides de novo biosynthesis II	ASPASN-PWY: superpathway of L-aspartate and L-asparagine biosynthesis	0.820573	0	0.00584767	-	0.698173	0.0830365	0.496241	0.889051	0.805851	0.342877	0.999999	0.82705	0.814406	0.850016	0.99999
DENOVOPURINE2-PWY: superpathway of purine nucleotides de novo biosynthesis II_with_AST-PWY: L-arginine degradation II (AST pathway)	DENOVOPURINE2-PWY: superpathway of purine nucleotides de novo biosynthesis II	AST-PWY: L-arginine degradation II (AST pathway)	-0.625015	0	0.00338725	-	-0.525123	0.250154	0.784461	-0.734545	-0.609491	0.328238	0.999999	-0.65376	-0.616239	0.678143	0.99999
DENOVOPURINE2-PWY: superpathway of purine nucleotides de novo biosynthesis II_with_BIOTIN-BIOSYNTHESIS-PWY: biotin biosynthesis I	DENOVOPURINE2-PWY: superpathway of purine nucleotides de novo biosynthesis II	BIOTIN-BIOSYNTHESIS-PWY: biotin biosynthesis I	-0.426809	0	0.0274631	-	-0.605503	0.0398767	0.335419	-0.502379	-0.423129	0.621742	0.999999	-0.434976	-0.428757	0.95298	0.99999
DENOVOPURINE2-PWY: superpathway of purine nucleotides de novo biosynthesis II_with_BRANCHED-CHAIN-AA-SYN-PWY: superpathway of branched amino acid biosynthesis	DENOVOPURINE2-PWY: superpathway of purine nucleotides de novo biosynthesis II	BRANCHED-CHAIN-AA-SYN-PWY: superpathway of branched amino acid biosynthesis	0.929868	0	0.0123612	-	0.917277	0.75721	0.971669	0.944659	0.925503	0.756322	0.999999	0.929694	0.931137	0.973144	0.99999
DENOVOPURINE2-PWY: superpathway of purine nucleotides de novo biosynthesis II_with_CALVIN-PWY: Calvin-Benson-Bassham cycle	DENOVOPURINE2-PWY: superpathway of purine nucleotides de novo biosynthesis II	CALVIN-PWY: Calvin-Benson-Bassham cycle	0.906875	0	0.00273156	-	0.851352	0.283913	0.812792	0.888005	0.908803	0.804696	0.999999	0.906012	0.913827	0.87178	0.99999
DENOVOPURINE2-PWY: superpathway of purine nucleotides de novo biosynthesis II_with_CENTFERM-PWY: pyruvate fermentation to butanoate	DENOVOPURINE2-PWY: superpathway of purine nucleotides de novo biosynthesis II	CENTFERM-PWY: pyruvate fermentation to butanoate	0.319786	3.49382e-07	0.0283939	-	0.152831	0.102125	0.547221	0.2099	0.315105	0.559018	0.999999	0.368981	0.261026	0.330438	0.99999
DENOVOPURINE2-PWY: superpathway of purine nucleotides de novo biosynthesis II_with_CITRULBIO-PWY: L-citrulline biosynthesis	DENOVOPURINE2-PWY: superpathway of purine nucleotides de novo biosynthesis II	CITRULBIO-PWY: L-citrulline biosynthesis	0.631601	0	0.00204345	300OB	0.461989	0.0577528	0.413694	0.715795	0.621336	0.470458	0.999999	0.644286	0.618956	0.780056	0.99999
DENOVOPURINE2-PWY: superpathway of purine nucleotides de novo biosynthesis II_with_COA-PWY-1: coenzyme A biosynthesis II (mammalian)	DENOVOPURINE2-PWY: superpathway of purine nucleotides de novo biosynthesis II	COA-PWY-1: coenzyme A biosynthesis II (mammalian)	0.919502	0	0.00455138	-	0.889376	0.51147	0.915749	0.928272	0.916336	0.863293	0.999999	0.913003	0.931918	0.673873	0.99999
DENOVOPURINE2-PWY: superpathway of purine nucleotides de novo biosynthesis II_with_COA-PWY: coenzyme A biosynthesis I	DENOVOPURINE2-PWY: superpathway of purine nucleotides de novo biosynthesis II	COA-PWY: coenzyme A biosynthesis I	0.850528	0	0.0161352	-	0.828741	0.704795	0.964983	0.819479	0.853246	0.747435	0.999999	0.857046	0.844578	0.839362	0.99999
DENOVOPURINE2-PWY: superpathway of purine nucleotides de novo biosynthesis II_with_COBALSYN-PWY: adenosylcobalamin salvage from cobinamide I	DENOVOPURINE2-PWY: superpathway of purine nucleotides de novo biosynthesis II	COBALSYN-PWY: adenosylcobalamin salvage from cobinamide I	0.766778	0	0.000396476	-	0.59043	0.0266192	0.265205	0.79556	0.758923	0.74557	0.999999	0.741001	0.797953	0.443504	0.99999
DENOVOPURINE2-PWY: superpathway of purine nucleotides de novo biosynthesis II_with_COMPLETE-ARO-PWY: superpathway of aromatic amino acid biosynthesis	DENOVOPURINE2-PWY: superpathway of purine nucleotides de novo biosynthesis II	COMPLETE-ARO-PWY: superpathway of aromatic amino acid biosynthesis	0.917253	0	0.00428739	-	0.883246	0.468603	0.901736	0.936193	0.913182	0.728067	0.999999	0.914606	0.92561	0.809655	0.99999
DENOVOPURINE2-PWY: superpathway of purine nucleotides de novo biosynthesis II_with_DAPLYSINESYN-PWY: L-lysine biosynthesis I	DENOVOPURINE2-PWY: superpathway of purine nucleotides de novo biosynthesis II	DAPLYSINESYN-PWY: L-lysine biosynthesis I	0.456337	0	0.412581	-	0.322191	0.167922	0.679133	0.421652	0.460309	0.817089	0.999999	0.478903	0.427756	0.62376	0.99999
DTDPRHAMSYN-PWY: dTDP-L-rhamnose biosynthesis I_with_1CMET2-PWY: N10-formyl-tetrahydrofolate biosynthesis	DTDPRHAMSYN-PWY: dTDP-L-rhamnose biosynthesis I	1CMET2-PWY: N10-formyl-tetrahydrofolate biosynthesis	0.910187	0	0.0131226	-	0.894731	0.735341	0.967806	0.917003	0.909809	0.922588	0.999999	0.906577	0.91339	0.888086	0.99999
DTDPRHAMSYN-PWY: dTDP-L-rhamnose biosynthesis I_with_ANAEROFRUCAT-PWY: homolactic fermentation	DTDPRHAMSYN-PWY: dTDP-L-rhamnose biosynthesis I	ANAEROFRUCAT-PWY: homolactic fermentation	0.548488	0	0.00148816	-	0.246873	0.00194563	0.0512286	0.713355	0.527475	0.161746	0.999999	0.608684	0.486804	0.213025	0.99999
DTDPRHAMSYN-PWY: dTDP-L-rhamnose biosynthesis I_with_ANAGLYCOLYSIS-PWY: glycolysis III (from glucose)	DTDPRHAMSYN-PWY: dTDP-L-rhamnose biosynthesis I	ANAGLYCOLYSIS-PWY: glycolysis III (from glucose)	0.925961	0	0.030485	-	0.885019	0.374311	0.862771	0.945492	0.923296	0.718036	0.999999	0.924594	0.929172	0.916816	0.99999
DTDPRHAMSYN-PWY: dTDP-L-rhamnose biosynthesis I_with_ARG+POLYAMINE-SYN: superpathway of arginine and polyamine biosynthesis	DTDPRHAMSYN-PWY: dTDP-L-rhamnose biosynthesis I	ARG+POLYAMINE-SYN: superpathway of arginine and polyamine biosynthesis	0.435716	0	0.0049139	-	0.55808	0.170038	0.682114	0.575788	0.419199	0.306153	0.999999	0.498718	0.407023	0.37925	0.99999
DTDPRHAMSYN-PWY: dTDP-L-rhamnose biosynthesis I_with_ARGININE-SYN4-PWY: L-ornithine de novo biosynthesis	DTDPRHAMSYN-PWY: dTDP-L-rhamnose biosynthesis I	ARGININE-SYN4-PWY: L-ornithine de novo biosynthesis	0.631709	0	0.000121212	-	0.243311	4.93431e-05	0.00460483	0.742701	0.616024	0.316074	0.999999	0.646244	0.625471	0.818049	0.99999
DTDPRHAMSYN-PWY: dTDP-L-rhamnose biosynthesis I_with_ARGSYN-PWY: L-arginine biosynthesis I (via L-ornithine)	DTDPRHAMSYN-PWY: dTDP-L-rhamnose biosynthesis I	ARGSYN-PWY: L-arginine biosynthesis I (via L-ornithine)	0.639253	0	0.0464045	-	0.680098	0.600089	0.939337	0.731058	0.639285	0.473245	0.999999	0.589372	0.703063	0.199375	0.99999
DTDPRHAMSYN-PWY: dTDP-L-rhamnose biosynthesis I_with_ARGSYNBSUB-PWY: L-arginine biosynthesis II (acetyl cycle)	DTDPRHAMSYN-PWY: dTDP-L-rhamnose biosynthesis I	ARGSYNBSUB-PWY: L-arginine biosynthesis II (acetyl cycle)	0.426584	0	0.00330572	-	0.484239	0.533247	0.92247	0.530821	0.428847	0.518052	0.999999	0.332757	0.546448	0.0396102	0.99999
DTDPRHAMSYN-PWY: dTDP-L-rhamnose biosynthesis I_with_ARO-PWY: chorismate biosynthesis I	DTDPRHAMSYN-PWY: dTDP-L-rhamnose biosynthesis I	ARO-PWY: chorismate biosynthesis I	0.966734	0	0.0438919	-	0.964799	0.943458	0.996712	0.95236	0.969925	0.750258	0.999999	0.967048	0.965971	0.971391	0.99999
DTDPRHAMSYN-PWY: dTDP-L-rhamnose biosynthesis I_with_ASPASN-PWY: superpathway of L-aspartate and L-asparagine biosynthesis	DTDPRHAMSYN-PWY: dTDP-L-rhamnose biosynthesis I	ASPASN-PWY: superpathway of L-aspartate and L-asparagine biosynthesis	0.8546	0	0.00121859	-	0.763506	0.153353	0.655135	0.864287	0.852149	0.896554	0.999999	0.853023	0.858187	0.931964	0.99999
DTDPRHAMSYN-PWY: dTDP-L-rhamnose biosynthesis I_with_AST-PWY: L-arginine degradation II (AST pathway)	DTDPRHAMSYN-PWY: dTDP-L-rhamnose biosynthesis I	AST-PWY: L-arginine degradation II (AST pathway)	-0.587875	0	0.00163551	-	-0.518359	0.429765	0.885929	-0.699469	-0.581124	0.37792	0.999999	-0.601239	-0.592064	0.922119	0.99999
DTDPRHAMSYN-PWY: dTDP-L-rhamnose biosynthesis I_with_BIOTIN-BIOSYNTHESIS-PWY: biotin biosynthesis I	DTDPRHAMSYN-PWY: dTDP-L-rhamnose biosynthesis I	BIOTIN-BIOSYNTHESIS-PWY: biotin biosynthesis I	-0.477701	0	0.0861952	-	-0.606327	0.134801	0.617291	-0.629235	-0.467433	0.267574	0.999999	-0.500475	-0.469779	0.764105	0.99999
DTDPRHAMSYN-PWY: dTDP-L-rhamnose biosynthesis I_with_BRANCHED-CHAIN-AA-SYN-PWY: superpathway of branched amino acid biosynthesis	DTDPRHAMSYN-PWY: dTDP-L-rhamnose biosynthesis I	BRANCHED-CHAIN-AA-SYN-PWY: superpathway of branched amino acid biosynthesis	0.948448	0	0.00806469	-	0.955465	0.824301	0.981938	0.956587	0.946832	0.857946	0.999999	0.943179	0.955608	0.733909	0.99999
DTDPRHAMSYN-PWY: dTDP-L-rhamnose biosynthesis I_with_CALVIN-PWY: Calvin-Benson-Bassham cycle	DTDPRHAMSYN-PWY: dTDP-L-rhamnose biosynthesis I	CALVIN-PWY: Calvin-Benson-Bassham cycle	0.967459	0	0.0367154	-	0.963651	0.889908	0.990501	0.967447	0.967735	0.995086	0.999999	0.962759	0.973273	0.718487	0.99999
DTDPRHAMSYN-PWY: dTDP-L-rhamnose biosynthesis I_with_CENTFERM-PWY: pyruvate fermentation to butanoate	DTDPRHAMSYN-PWY: dTDP-L-rhamnose biosynthesis I	CENTFERM-PWY: pyruvate fermentation to butanoate	0.289228	6.44413e-07	0.00161067	-	0.177257	0.272987	0.805316	0.146752	0.281473	0.459531	0.999999	0.327468	0.241423	0.44263	0.99999
DTDPRHAMSYN-PWY: dTDP-L-rhamnose biosynthesis I_with_CITRULBIO-PWY: L-citrulline biosynthesis	DTDPRHAMSYN-PWY: dTDP-L-rhamnose biosynthesis I	CITRULBIO-PWY: L-citrulline biosynthesis	0.644506	0	0.000958904	-	0.375217	0.00346053	0.0752825	0.843193	0.62326	0.0368546	0.999999	0.697241	0.594235	0.249314	0.99999
DTDPRHAMSYN-PWY: dTDP-L-rhamnose biosynthesis I_with_COA-PWY-1: coenzyme A biosynthesis II (mammalian)	DTDPRHAMSYN-PWY: dTDP-L-rhamnose biosynthesis I	COA-PWY-1: coenzyme A biosynthesis II (mammalian)	0.964473	0	0.0241742	-	0.947593	0.595138	0.93744	0.961264	0.965614	0.931495	0.999999	0.964167	0.963815	0.99096	0.99999
DTDPRHAMSYN-PWY: dTDP-L-rhamnose biosynthesis I_with_COA-PWY: coenzyme A biosynthesis I	DTDPRHAMSYN-PWY: dTDP-L-rhamnose biosynthesis I	COA-PWY: coenzyme A biosynthesis I	0.883683	0	0.00536129	-	0.901814	0.696103	0.963595	0.883665	0.882879	0.992754	0.999999	0.875312	0.897832	0.676054	0.99999
DTDPRHAMSYN-PWY: dTDP-L-rhamnose biosynthesis I_with_COBALSYN-PWY: adenosylcobalamin salvage from cobinamide I	DTDPRHAMSYN-PWY: dTDP-L-rhamnose biosynthesis I	COBALSYN-PWY: adenosylcobalamin salvage from cobinamide I	0.92269	0	0.00155807	-	0.736382	0.00310728	0.0699952	0.943388	0.920113	0.710136	0.999999	0.913812	0.936712	0.603608	0.99999
DTDPRHAMSYN-PWY: dTDP-L-rhamnose biosynthesis I_with_COMPLETE-ARO-PWY: superpathway of aromatic amino acid biosynthesis	DTDPRHAMSYN-PWY: dTDP-L-rhamnose biosynthesis I	COMPLETE-ARO-PWY: superpathway of aromatic amino acid biosynthesis	0.967183	0	0.0360663	-	0.963922	0.905516	0.992088	0.955535	0.969519	0.7939	0.999999	0.967603	0.965921	0.955156	0.99999
DTDPRHAMSYN-PWY: dTDP-L-rhamnose biosynthesis I_with_DAPLYSINESYN-PWY: L-lysine biosynthesis I	DTDPRHAMSYN-PWY: dTDP-L-rhamnose biosynthesis I	DAPLYSINESYN-PWY: L-lysine biosynthesis I	0.489684	0	0.0822963	-	0.278361	0.0306447	0.28797	0.530246	0.481965	0.758803	0.999999	0.525544	0.470378	0.586636	0.99999
DTDPRHAMSYN-PWY: dTDP-L-rhamnose biosynthesis I_with_DENOVOPURINE2-PWY: superpathway of purine nucleotides de novo biosynthesis II	DTDPRHAMSYN-PWY: dTDP-L-rhamnose biosynthesis I	DENOVOPURINE2-PWY: superpathway of purine nucleotides de novo biosynthesis II	0.883137	0	0.00234684	-	0.864811	0.722015	0.966847	0.878404	0.88096	0.976878	0.999999	0.876215	0.895175	0.726115	0.99999
ECASYN-PWY: enterobacterial common antigen biosynthesis_with_1CMET2-PWY: N10-formyl-tetrahydrofolate biosynthesis	ECASYN-PWY: enterobacterial common antigen biosynthesis	1CMET2-PWY: N10-formyl-tetrahydrofolate biosynthesis	-0.558973	0	0.0018866	-	-0.509155	0.575976	0.933411	-0.485363	-0.575386	0.574629	0.999999	-0.547844	-0.582012	0.722888	0.99999
ECASYN-PWY: enterobacterial common antigen biosynthesis_with_ANAEROFRUCAT-PWY: homolactic fermentation	ECASYN-PWY: enterobacterial common antigen biosynthesis	ANAEROFRUCAT-PWY: homolactic fermentation	-0.410999	0	0.0361651	-	-0.311315	0.310202	0.829501	-0.424263	-0.401213	0.89056	0.999999	-0.413699	-0.41278	0.993116	0.99999
ECASYN-PWY: enterobacterial common antigen biosynthesis_with_ANAGLYCOLYSIS-PWY: glycolysis III (from glucose)	ECASYN-PWY: enterobacterial common antigen biosynthesis	ANAGLYCOLYSIS-PWY: glycolysis III (from glucose)	-0.555422	0	0.00238714	-	-0.524097	0.723358	0.966847	-0.438361	-0.569941	0.423835	0.999999	-0.541588	-0.55666	0.877358	0.99999
ECASYN-PWY: enterobacterial common antigen biosynthesis_with_ARG+POLYAMINE-SYN: superpathway of arginine and polyamine biosynthesis	ECASYN-PWY: enterobacterial common antigen biosynthesis	ARG+POLYAMINE-SYN: superpathway of arginine and polyamine biosynthesis	-0.290054	6.45724e-07	0.279339	-	-0.341864	0.600435	0.939446	-0.348438	-0.275073	0.672726	0.999999	-0.345642	-0.210822	0.229416	0.99999
ECASYN-PWY: enterobacterial common antigen biosynthesis_with_ARGININE-SYN4-PWY: L-ornithine de novo biosynthesis	ECASYN-PWY: enterobacterial common antigen biosynthesis	ARGININE-SYN4-PWY: L-ornithine de novo biosynthesis	-0.39531	0	0.00124616	-	-0.269251	0.20465	0.733343	-0.302436	-0.410235	0.538515	0.999999	-0.342253	-0.446368	0.330945	0.99999
ECASYN-PWY: enterobacterial common antigen biosynthesis_with_ARGSYN-PWY: L-arginine biosynthesis I (via L-ornithine)	ECASYN-PWY: enterobacterial common antigen biosynthesis	ARGSYN-PWY: L-arginine biosynthesis I (via L-ornithine)	-0.392034	0	0.0346684	-	-0.395543	0.970892	0.9987	-0.418653	-0.390509	0.866994	0.999999	-0.379611	-0.413193	0.754218	0.99999
ECASYN-PWY: enterobacterial common antigen biosynthesis_with_ARGSYNBSUB-PWY: L-arginine biosynthesis II (acetyl cycle)	ECASYN-PWY: enterobacterial common antigen biosynthesis	ARGSYNBSUB-PWY: L-arginine biosynthesis II (acetyl cycle)	-0.257542	1.48284e-05	0.440566	-	-0.287807	0.76333	0.972289	-0.314533	-0.252994	0.72624	0.999999	-0.225598	-0.311251	0.446101	0.99999
ECASYN-PWY: enterobacterial common antigen biosynthesis_with_ARO-PWY: chorismate biosynthesis I	ECASYN-PWY: enterobacterial common antigen biosynthesis	ARO-PWY: chorismate biosynthesis I	-0.564964	0	0.00253006	-	-0.51491	0.572532	0.932642	-0.515569	-0.576416	0.699251	0.999999	-0.563234	-0.553675	0.921507	0.99999
ECASYN-PWY: enterobacterial common antigen biosynthesis_with_ASPASN-PWY: superpathway of L-aspartate and L-asparagine biosynthesis	ECASYN-PWY: enterobacterial common antigen biosynthesis	ASPASN-PWY: superpathway of L-aspartate and L-asparagine biosynthesis	-0.475958	0	0.102406	-	-0.425534	0.591268	0.93574	-0.410981	-0.481307	0.674983	0.999999	-0.449577	-0.471359	0.833679	0.99999
ECASYN-PWY: enterobacterial common antigen biosynthesis_with_AST-PWY: L-arginine degradation II (AST pathway)	ECASYN-PWY: enterobacterial common antigen biosynthesis	AST-PWY: L-arginine degradation II (AST pathway)	0.508652	0	0.000900283	-	0.497207	0.899467	0.991745	0.546208	0.497637	0.7546	0.999999	0.534596	0.460982	0.468183	0.99999
ECASYN-PWY: enterobacterial common antigen biosynthesis_with_BIOTIN-BIOSYNTHESIS-PWY: biotin biosynthesis I	ECASYN-PWY: enterobacterial common antigen biosynthesis	BIOTIN-BIOSYNTHESIS-PWY: biotin biosynthesis I	0.16277	0.00711401	0.00892092	-	0.245303	0.418537	0.882026	0.23977	0.144518	0.596188	0.999999	0.147425	0.140384	0.951477	0.99999
ECASYN-PWY: enterobacterial common antigen biosynthesis_with_BRANCHED-CHAIN-AA-SYN-PWY: superpathway of branched amino acid biosynthesis	ECASYN-PWY: enterobacterial common antigen biosynthesis	BRANCHED-CHAIN-AA-SYN-PWY: superpathway of branched amino acid biosynthesis	-0.58274	0	0.00141734	-	-0.517789	0.461389	0.89778	-0.552869	-0.59023	0.807603	0.999999	-0.592052	-0.574764	0.855596	0.99999
ECASYN-PWY: enterobacterial common antigen biosynthesis_with_CALVIN-PWY: Calvin-Benson-Bassham cycle	ECASYN-PWY: enterobacterial common antigen biosynthesis	CALVIN-PWY: Calvin-Benson-Bassham cycle	-0.552523	0	0.00279873	-	-0.50886	0.624589	0.946847	-0.449408	-0.576898	0.435591	0.999999	-0.541982	-0.548217	0.949273	0.99999
ECASYN-PWY: enterobacterial common antigen biosynthesis_with_CENTFERM-PWY: pyruvate fermentation to butanoate	ECASYN-PWY: enterobacterial common antigen biosynthesis	CENTFERM-PWY: pyruvate fermentation to butanoate	-0.24835	3.07478e-05	0.0062695	-	-0.199125	0.630064	0.948532	-0.144432	-0.281137	0.45309	0.999999	-0.30131	-0.168812	0.243059	0.99999
ECASYN-PWY: enterobacterial common antigen biosynthesis_with_CITRULBIO-PWY: L-citrulline biosynthesis	ECASYN-PWY: enterobacterial common antigen biosynthesis	CITRULBIO-PWY: L-citrulline biosynthesis	-0.40802	0	0.0095705	-	-0.306662	0.302903	0.824933	-0.37274	-0.411676	0.819985	0.999999	-0.419812	-0.380551	0.714151	0.99999
ECASYN-PWY: enterobacterial common antigen biosynthesis_with_COA-PWY-1: coenzyme A biosynthesis II (mammalian)	ECASYN-PWY: enterobacterial common antigen biosynthesis	COA-PWY-1: coenzyme A biosynthesis II (mammalian)	-0.566588	0	0.00280132	-	-0.517467	0.579084	0.933606	-0.513657	-0.579468	0.676346	0.999999	-0.561391	-0.56629	0.959526	0.99999
ECASYN-PWY: enterobacterial common antigen biosynthesis_with_COA-PWY: coenzyme A biosynthesis I	ECASYN-PWY: enterobacterial common antigen biosynthesis	COA-PWY: coenzyme A biosynthesis I	-0.511836	0	0.00963145	-	-0.509258	0.977152	0.99891	-0.411761	-0.534123	0.463856	0.999999	-0.518315	-0.490062	0.779722	0.99999
ECASYN-PWY: enterobacterial common antigen biosynthesis_with_COBALSYN-PWY: adenosylcobalamin salvage from cobinamide I	ECASYN-PWY: enterobacterial common antigen biosynthesis	COBALSYN-PWY: adenosylcobalamin salvage from cobinamide I	-0.462107	0	0.0779354	-	-0.421444	0.666226	0.95786	-0.411412	-0.476868	0.696355	0.999999	-0.476378	-0.461328	0.884162	0.99999
ECASYN-PWY: enterobacterial common antigen biosynthesis_with_COMPLETE-ARO-PWY: superpathway of aromatic amino acid biosynthesis	ECASYN-PWY: enterobacterial common antigen biosynthesis	COMPLETE-ARO-PWY: superpathway of aromatic amino acid biosynthesis	-0.565234	0	0.00257704	-	-0.51647	0.582153	0.933942	-0.517824	-0.578637	0.698947	0.999999	-0.568712	-0.556579	0.900132	0.99999
ECASYN-PWY: enterobacterial common antigen biosynthesis_with_DAPLYSINESYN-PWY: L-lysine biosynthesis I	ECASYN-PWY: enterobacterial common antigen biosynthesis	DAPLYSINESYN-PWY: L-lysine biosynthesis I	-0.254856	1.7089e-05	0.021081	-	-0.195181	0.559312	0.930076	-0.105821	-0.263962	0.387779	0.999999	-0.23322	-0.246259	0.908533	0.99999
ECASYN-PWY: enterobacterial common antigen biosynthesis_with_DENOVOPURINE2-PWY: superpathway of purine nucleotides de novo biosynthesis II	ECASYN-PWY: enterobacterial common antigen biosynthesis	DENOVOPURINE2-PWY: superpathway of purine nucleotides de novo biosynthesis II	-0.596461	0	0.00623567	-	-0.520006	0.383711	0.866725	-0.551628	-0.595527	0.774851	0.999999	-0.585629	-0.588125	0.978956	0.99999
ECASYN-PWY: enterobacterial common antigen biosynthesis_with_DTDPRHAMSYN-PWY: dTDP-L-rhamnose biosynthesis I	ECASYN-PWY: enterobacterial common antigen biosynthesis	DTDPRHAMSYN-PWY: dTDP-L-rhamnose biosynthesis I	-0.554097	0	0.00346063	-	-0.498491	0.535018	0.922771	-0.518636	-0.567761	0.754835	0.999999	-0.559163	-0.559662	0.995892	0.99999
ECASYN-PWY: enterobacterial common antigen biosynthesis_with_ENTBACSYN-PWY: enterobactin biosynthesis	ECASYN-PWY: enterobacterial common antigen biosynthesis	ENTBACSYN-PWY: enterobactin biosynthesis	0.470397	0	0.00140855	-	0.489095	0.838295	0.983722	0.383942	0.511413	0.451515	0.999999	0.466603	0.50448	0.710656	0.99999
ECASYN-PWY: enterobacterial common antigen biosynthesis_with_FASYN-ELONG-PWY: fatty acid elongation -- saturated	ECASYN-PWY: enterobacterial common antigen biosynthesis	FASYN-ELONG-PWY: fatty acid elongation -- saturated	0.178546	0.00301213	0.0097698	-	0.240867	0.541266	0.923858	0.24625	0.169303	0.668	0.999999	0.163512	0.184958	0.85219	0.99999
ECASYN-PWY: enterobacterial common antigen biosynthesis_with_FASYN-INITIAL-PWY: superpathway of fatty acid biosynthesis initiation (E. coli)	ECASYN-PWY: enterobacterial common antigen biosynthesis	FASYN-INITIAL-PWY: superpathway of fatty acid biosynthesis initiation (E. coli)	0.192676	0.00131971	0.00506806	-	0.2669	0.464329	0.899811	0.283329	0.177688	0.552204	0.999999	0.212989	0.18817	0.828469	0.99999
ECASYN-PWY: enterobacterial common antigen biosynthesis_with_FERMENTATION-PWY: mixed acid fermentation	ECASYN-PWY: enterobacterial common antigen biosynthesis	FERMENTATION-PWY: mixed acid fermentation	-0.18597	0.00196148	0.609157	-	-0.228232	0.679192	0.960153	-0.30299	-0.195233	0.541867	0.999999	-0.170383	-0.234522	0.574955	0.99999
ECASYN-PWY: enterobacterial common antigen biosynthesis_with_FOLSYN-PWY: superpathway of tetrahydrofolate biosynthesis and salvage	ECASYN-PWY: enterobacterial common antigen biosynthesis	FOLSYN-PWY: superpathway of tetrahydrofolate biosynthesis and salvage	-0.164087	0.00663833	0.124822	-	-0.176609	0.903322	0.992019	-0.164587	-0.183776	0.916109	0.999999	-0.137941	-0.179828	0.71657	0.99999
ECASYN-PWY: enterobacterial common antigen biosynthesis_with_FUC-RHAMCAT-PWY: superpathway of fucose and rhamnose degradation	ECASYN-PWY: enterobacterial common antigen biosynthesis	FUC-RHAMCAT-PWY: superpathway of fucose and rhamnose degradation	0.334796	0	0.00169794	-	0.303569	0.75336	0.971051	0.350736	0.34853	0.989828	0.999999	0.292237	0.321573	0.791963	0.99999
ECASYN-PWY: enterobacterial common antigen biosynthesis_with_GALACT-GLUCUROCAT-PWY: superpathway of hexuronide and hexuronate degradation	ECASYN-PWY: enterobacterial common antigen biosynthesis	GALACT-GLUCUROCAT-PWY: superpathway of hexuronide and hexuronate degradation	-0.412079	0	0.368156	-	-0.383586	0.767229	0.973332	-0.357709	-0.426992	0.686962	0.999999	-0.400218	-0.423434	0.827417	0.99999
ECASYN-PWY: enterobacterial common antigen biosynthesis_with_GALACTARDEG-PWY: D-galactarate degradation I	ECASYN-PWY: enterobacterial common antigen biosynthesis	GALACTARDEG-PWY: D-galactarate degradation I	0.444629	0	0.00137836	-	0.365875	0.41343	0.881007	0.418733	0.43753	0.910697	0.999999	0.43418	0.416346	0.866198	0.99999
ECASYN-PWY: enterobacterial common antigen biosynthesis_with_GALACTUROCAT-PWY: D-galacturonate degradation I	ECASYN-PWY: enterobacterial common antigen biosynthesis	GALACTUROCAT-PWY: D-galacturonate degradation I	-0.450939	0	0.211042	-	-0.466404	0.867701	0.987764	-0.388899	-0.467735	0.641757	0.999999	-0.439016	-0.451027	0.908648	0.99999
ECASYN-PWY: enterobacterial common antigen biosynthesis_with_GLCMANNANAUT-PWY: superpathway of N-acetylglucosamine, N-acetylmannosamine and N-acetylneuraminate degradation	ECASYN-PWY: enterobacterial common antigen biosynthesis	GLCMANNANAUT-PWY: superpathway of N-acetylglucosamine, N-acetylmannosamine and N-acetylneuraminate degradation	-0.422448	0	0.0771794	-	-0.441758	0.837572	0.983591	-0.398316	-0.422045	0.888497	0.999999	-0.420289	-0.400329	0.851537	0.99999
ECASYN-PWY: enterobacterial common antigen biosynthesis_with_GLUCARDEG-PWY: D-glucarate degradation I	ECASYN-PWY: enterobacterial common antigen biosynthesis	GLUCARDEG-PWY: D-glucarate degradation I	0.461173	0	0.00168099	-	0.363449	0.309192	0.82924	0.454381	0.449388	0.975802	0.999999	0.472025	0.432695	0.706168	0.99999
ECASYN-PWY: enterobacterial common antigen biosynthesis_with_GLUCARGALACTSUPER-PWY: superpathway of D-glucarate and D-galactarate degradation	ECASYN-PWY: enterobacterial common antigen biosynthesis	GLUCARGALACTSUPER-PWY: superpathway of D-glucarate and D-galactarate degradation	0.444813	0	0.00129135	-	0.339978	0.279828	0.809492	0.456767	0.434743	0.893551	0.999999	0.459968	0.431378	0.78481	0.99999
ECASYN-PWY: enterobacterial common antigen biosynthesis_with_GLUCONEO-PWY: gluconeogenesis I	ECASYN-PWY: enterobacterial common antigen biosynthesis	GLUCONEO-PWY: gluconeogenesis I	-0.337155	0	0.212325	-	-0.369881	0.737495	0.968057	-0.340137	-0.29247	0.784211	0.999999	-0.353561	-0.279519	0.504417	0.99999
ECASYN-PWY: enterobacterial common antigen biosynthesis_with_GLUCOSE1PMETAB-PWY: glucose and glucose-1-phosphate degradation	ECASYN-PWY: enterobacterial common antigen biosynthesis	GLUCOSE1PMETAB-PWY: glucose and glucose-1-phosphate degradation	0.448732	0	0.00255403	-	0.456315	0.935186	0.995103	0.384733	0.451217	0.695578	0.999999	0.44197	0.435288	0.949302	0.99999
ECASYN-PWY: enterobacterial common antigen biosynthesis_with_GLUCUROCAT-PWY: superpathway of &beta;-D-glucuronide and D-glucuronate degradation	ECASYN-PWY: enterobacterial common antigen biosynthesis	GLUCUROCAT-PWY: superpathway of &beta;-D-glucuronide and D-glucuronate degradation	-0.419931	0	0.304553	-	-0.347514	0.456148	0.896183	-0.41109	-0.421894	0.948824	0.999999	-0.431487	-0.420671	0.91856	0.99999
ECASYN-PWY: enterobacterial common antigen biosynthesis_with_GLUTORN-PWY: L-ornithine biosynthesis	ECASYN-PWY: enterobacterial common antigen biosynthesis	GLUTORN-PWY: L-ornithine biosynthesis	-0.216317	0.000299814	0.813294	-	-0.282619	0.511322	0.915657	-0.277017	-0.217799	0.73915	0.999999	-0.192527	-0.263735	0.531092	0.99999
ECASYN-PWY: enterobacterial common antigen biosynthesis_with_GLYCOGENSYNTH-PWY: glycogen biosynthesis I (from ADP-D-Glucose)	ECASYN-PWY: enterobacterial common antigen biosynthesis	GLYCOGENSYNTH-PWY: glycogen biosynthesis I (from ADP-D-Glucose)	-0.468444	0	0.00359198	-	-0.469763	0.988619	0.999203	-0.378527	-0.485098	0.530669	0.999999	-0.450614	-0.49004	0.702065	0.99999
ECASYN-PWY: enterobacterial common antigen biosynthesis_with_GLYCOL-GLYOXDEG-PWY: superpathway of glycol metabolism and degradation	ECASYN-PWY: enterobacterial common antigen biosynthesis	GLYCOL-GLYOXDEG-PWY: superpathway of glycol metabolism and degradation	0.532075	0	0.000479781	-	0.468806	0.48824	0.908912	0.539503	0.545885	0.967258	0.999999	0.527075	0.558547	0.748333	0.99999
ECASYN-PWY: enterobacterial common antigen biosynthesis_with_GLYCOLYSIS-TCA-GLYOX-BYPASS: superpathway of glycolysis, pyruvate dehydrogenase, TCA, and glyoxylate bypass	ECASYN-PWY: enterobacterial common antigen biosynthesis	GLYCOLYSIS-TCA-GLYOX-BYPASS: superpathway of glycolysis, pyruvate dehydrogenase, TCA, and glyoxylate bypass	0.451431	0	0.00266912	-	0.445188	0.946827	0.997264	0.341614	0.464181	0.477493	0.999999	0.467895	0.421688	0.659177	0.99999
ECASYN-PWY: enterobacterial common antigen biosynthesis_with_GLYCOLYSIS: glycolysis I (from glucose 6-phosphate)	ECASYN-PWY: enterobacterial common antigen biosynthesis	GLYCOLYSIS: glycolysis I (from glucose 6-phosphate)	-0.234973	7.95905e-05	0.119589	-	-0.159388	0.462336	0.898284	-0.273761	-0.207356	0.709168	0.999999	-0.22783	-0.225846	0.986097	0.99999
ECASYN-PWY: enterobacterial common antigen biosynthesis_with_GLYOXYLATE-BYPASS: glyoxylate cycle	ECASYN-PWY: enterobacterial common antigen biosynthesis	GLYOXYLATE-BYPASS: glyoxylate cycle	0.457317	0	0.00224957	-	0.432221	0.78945	0.976399	0.458205	0.44628	0.942156	0.999999	0.476426	0.447186	0.778064	0.99999
ECASYN-PWY: enterobacterial common antigen biosynthesis_with_GOLPDLCAT-PWY: superpathway of glycerol degradation to 1,3-propanediol	ECASYN-PWY: enterobacterial common antigen biosynthesis	GOLPDLCAT-PWY: superpathway of glycerol degradation to 1,3-propanediol	-0.447806	0	0.00743279	-	-0.410081	0.690921	0.962781	-0.405117	-0.477296	0.667813	0.999999	-0.454739	-0.410028	0.671624	0.99999
ECASYN-PWY: enterobacterial common antigen biosynthesis_with_HEXITOLDEGSUPER-PWY: superpathway of hexitol degradation (bacteria)	ECASYN-PWY: enterobacterial common antigen biosynthesis	HEXITOLDEGSUPER-PWY: superpathway of hexitol degradation (bacteria)	-0.304435	3.35638e-07	0.270572	-	-0.157366	0.150309	0.64849	-0.351714	-0.292036	0.73069	0.999999	-0.271269	-0.318237	0.67393	0.99999
ECASYN-PWY: enterobacterial common antigen biosynthesis_with_HISTSYN-PWY: L-histidine biosynthesis	ECASYN-PWY: enterobacterial common antigen biosynthesis	HISTSYN-PWY: L-histidine biosynthesis	-0.567861	0	0.00115799	-	-0.495049	0.415846	0.881533	-0.526899	-0.567858	0.793515	0.999999	-0.55889	-0.553547	0.956153	0.99999
ECASYN-PWY: enterobacterial common antigen biosynthesis_with_HOMOSER-METSYN-PWY: L-methionine biosynthesis I	ECASYN-PWY: enterobacterial common antigen biosynthesis	HOMOSER-METSYN-PWY: L-methionine biosynthesis I	-0.547773	0	0.00286792	-	-0.430495	0.204318	0.733343	-0.533669	-0.546593	0.934006	0.999999	-0.535976	-0.513711	0.823047	0.99999
ECASYN-PWY: enterobacterial common antigen biosynthesis_with_HSERMETANA-PWY: L-methionine biosynthesis III	ECASYN-PWY: enterobacterial common antigen biosynthesis	HSERMETANA-PWY: L-methionine biosynthesis III	-0.535711	0	0.00516567	-	-0.485365	0.578225	0.933412	-0.465249	-0.556469	0.574429	0.999999	-0.543671	-0.505373	0.70062	0.99999
ECASYN-PWY: enterobacterial common antigen biosynthesis_with_ILEUSYN-PWY: L-isoleucine biosynthesis I (from threonine)	ECASYN-PWY: enterobacterial common antigen biosynthesis	ILEUSYN-PWY: L-isoleucine biosynthesis I (from threonine)	-0.573718	0	0.00203824	-	-0.516248	0.515847	0.917961	-0.519366	-0.581105	0.694243	0.999999	-0.570086	-0.56437	0.95267	0.99999
ECASYN-PWY: enterobacterial common antigen biosynthesis_with_KDO-NAGLIPASYN-PWY: superpathway of (Kdo)2-lipid A biosynthesis	ECASYN-PWY: enterobacterial common antigen biosynthesis	KDO-NAGLIPASYN-PWY: superpathway of (Kdo)2-lipid A biosynthesis	0.531357	0	0.000971831	-	0.486153	0.617846	0.944651	0.533114	0.543754	0.945686	0.999999	0.530378	0.565339	0.720451	0.99999
ECASYN-PWY: enterobacterial common antigen biosynthesis_with_KETOGLUCONMET-PWY: ketogluconate metabolism	ECASYN-PWY: enterobacterial common antigen biosynthesis	KETOGLUCONMET-PWY: ketogluconate metabolism	0.462218	0	0.00297359	-	0.45455	0.93436	0.99494	0.40272	0.486466	0.618693	0.999999	0.469305	0.44557	0.819477	0.99999
ECASYN-PWY: enterobacterial common antigen biosynthesis_with_MET-SAM-PWY: superpathway of S-adenosyl-L-methionine biosynthesis	ECASYN-PWY: enterobacterial common antigen biosynthesis	MET-SAM-PWY: superpathway of S-adenosyl-L-methionine biosynthesis	-0.553877	0	0.00179716	-	-0.466157	0.33479	0.844025	-0.518717	-0.559199	0.797063	0.999999	-0.544298	-0.524306	0.83976	0.99999
ECASYN-PWY: enterobacterial common antigen biosynthesis_with_METHANOGENESIS-PWY: methanogenesis from H2 and CO2	ECASYN-PWY: enterobacterial common antigen biosynthesis	METHANOGENESIS-PWY: methanogenesis from H2 and CO2	-0.134403	0.0272714	0.125693	-	-0.0364735	0.34787	0.850995	-0.305675	-0.100228	0.245271	0.999999	-0.173302	-0.122624	0.661153	0.99999
ECASYN-PWY: enterobacterial common antigen biosynthesis_with_METHGLYUT-PWY: superpathway of methylglyoxal degradation	ECASYN-PWY: enterobacterial common antigen biosynthesis	METHGLYUT-PWY: superpathway of methylglyoxal degradation	0.508625	0	0.00185534	-	0.439885	0.45892	0.89666	0.509276	0.540477	0.844045	0.999999	0.484727	0.496501	0.907972	0.99999
ECASYN-PWY: enterobacterial common antigen biosynthesis_with_METSYN-PWY: L-homoserine and L-methionine biosynthesis	ECASYN-PWY: enterobacterial common antigen biosynthesis	METSYN-PWY: L-homoserine and L-methionine biosynthesis	-0.565118	0	0.00185204	-	-0.477691	0.332728	0.842971	-0.545599	-0.567438	0.887614	0.999999	-0.558076	-0.535873	0.820623	0.99999
ECASYN-PWY: enterobacterial common antigen biosynthesis_with_NAGLIPASYN-PWY: lipid IVA biosynthesis	ECASYN-PWY: enterobacterial common antigen biosynthesis	NAGLIPASYN-PWY: lipid IVA biosynthesis	0.252909	2.05351e-05	0.00665648	-	0.34343	0.3616	0.857131	0.391403	0.243129	0.386088	0.999999	0.274126	0.251029	0.837798	0.99999
ECASYN-PWY: enterobacterial common antigen biosynthesis_with_NONMEVIPP-PWY: methylerythritol phosphate pathway I	ECASYN-PWY: enterobacterial common antigen biosynthesis	NONMEVIPP-PWY: methylerythritol phosphate pathway I	-0.566136	0	0.00457366	-	-0.518319	0.589077	0.935316	-0.509372	-0.580164	0.654236	0.999999	-0.56454	-0.555872	0.9287	0.99999
ECASYN-PWY: enterobacterial common antigen biosynthesis_with_NONOXIPENT-PWY: pentose phosphate pathway (non-oxidative branch)	ECASYN-PWY: enterobacterial common antigen biosynthesis	NONOXIPENT-PWY: pentose phosphate pathway (non-oxidative branch)	-0.550723	0	0.00464369	-	-0.510063	0.648551	0.953882	-0.478779	-0.560374	0.612735	0.999999	-0.554294	-0.526896	0.780711	0.99999
ECASYN-PWY: enterobacterial common antigen biosynthesis_with_OANTIGEN-PWY: O-antigen building blocks biosynthesis (E. coli)	ECASYN-PWY: enterobacterial common antigen biosynthesis	OANTIGEN-PWY: O-antigen building blocks biosynthesis (E. coli)	-0.348778	0	0.00271473	-	-0.363874	0.877174	0.98861	-0.351729	-0.341276	0.951825	0.999999	-0.357197	-0.326819	0.782215	0.99999
ECASYN-PWY: enterobacterial common antigen biosynthesis_with_P105-PWY: TCA cycle IV (2-oxoglutarate decarboxylase)	ECASYN-PWY: enterobacterial common antigen biosynthesis	P105-PWY: TCA cycle IV (2-oxoglutarate decarboxylase)	0.490251	0	0.0027952	-	0.449917	0.663771	0.957608	0.411915	0.53822	0.449411	0.999999	0.49363	0.514225	0.838306	0.99999
ECASYN-PWY: enterobacterial common antigen biosynthesis_with_P162-PWY: L-glutamate degradation V (via hydroxyglutarate)	ECASYN-PWY: enterobacterial common antigen biosynthesis	P162-PWY: L-glutamate degradation V (via hydroxyglutarate)	-0.341388	0	0.00556057	-	-0.131857	0.040189	0.336662	-0.23411	-0.372054	0.440226	0.999999	-0.312631	-0.36414	0.639297	0.99999
ECASYN-PWY: enterobacterial common antigen biosynthesis_with_P185-PWY: formaldehyde assimilation III (dihydroxyacetone cycle)	ECASYN-PWY: enterobacterial common antigen biosynthesis	P185-PWY: formaldehyde assimilation III (dihydroxyacetone cycle)	-0.404706	0	0.00520103	-	-0.336861	0.487322	0.908912	-0.37211	-0.382018	0.953904	0.999999	-0.426235	-0.354208	0.50357	0.99999
ECASYN-PWY: enterobacterial common antigen biosynthesis_with_P23-PWY: reductive TCA cycle I	ECASYN-PWY: enterobacterial common antigen biosynthesis	P23-PWY: reductive TCA cycle I	0.248159	3.07291e-05	0.0334505	-	0.307638	0.552561	0.927265	0.149964	0.272204	0.502096	0.999999	0.207546	0.316116	0.334673	0.99999
ECASYN-PWY: enterobacterial common antigen biosynthesis_with_P4-PWY: superpathway of L-lysine, L-threonine and L-methionine biosynthesis I	ECASYN-PWY: enterobacterial common antigen biosynthesis	P4-PWY: superpathway of L-lysine, L-threonine and L-methionine biosynthesis I	-0.344776	0	0.0261595	-	-0.243385	0.313128	0.831402	-0.24504	-0.353068	0.54489	0.999999	-0.34835	-0.333298	0.891094	0.99999
ECASYN-PWY: enterobacterial common antigen biosynthesis_with_P42-PWY: incomplete reductive TCA cycle	ECASYN-PWY: enterobacterial common antigen biosynthesis	P42-PWY: incomplete reductive TCA cycle	-0.443118	0	0.00657249	-	-0.211051	0.0200132	0.223993	-0.329022	-0.459643	0.4511	0.999999	-0.417843	-0.473118	0.596882	0.99999
ECASYN-PWY: enterobacterial common antigen biosynthesis_with_P461-PWY: hexitol fermentation to lactate, formate, ethanol and acetate	ECASYN-PWY: enterobacterial common antigen biosynthesis	P461-PWY: hexitol fermentation to lactate, formate, ethanol and acetate	-0.232256	0.000101453	0.318907	-	-0.200177	0.753875	0.971321	-0.231908	-0.239336	0.967024	0.999999	-0.155183	-0.289954	0.235416	0.99999
ECASYN-PWY: enterobacterial common antigen biosynthesis_with_PANTO-PWY: phosphopantothenate biosynthesis I	ECASYN-PWY: enterobacterial common antigen biosynthesis	PANTO-PWY: phosphopantothenate biosynthesis I	-0.540414	0	0.0125819	-	-0.51962	0.815272	0.98066	-0.465393	-0.562522	0.549669	0.999999	-0.537966	-0.533563	0.964426	0.99999
ECASYN-PWY: enterobacterial common antigen biosynthesis_with_PANTOSYN-PWY: pantothenate and coenzyme A biosynthesis I	ECASYN-PWY: enterobacterial common antigen biosynthesis	PANTOSYN-PWY: pantothenate and coenzyme A biosynthesis I	-0.536552	0	0.00929779	-	-0.531987	0.958879	0.998142	-0.446619	-0.559946	0.489493	0.999999	-0.536903	-0.515481	0.829483	0.99999
ECASYN-PWY: enterobacterial common antigen biosynthesis_with_PENTOSE-P-PWY: pentose phosphate pathway	ECASYN-PWY: enterobacterial common antigen biosynthesis	PENTOSE-P-PWY: pentose phosphate pathway	-0.379248	0	0.0181269	-	-0.229409	0.135382	0.61873	-0.341117	-0.393795	0.761077	0.999999	-0.384058	-0.379797	0.968539	0.99999
ECASYN-PWY: enterobacterial common antigen biosynthesis_with_PEPTIDOGLYCANSYN-PWY: peptidoglycan biosynthesis I (meso-diaminopimelate containing)	ECASYN-PWY: enterobacterial common antigen biosynthesis	PEPTIDOGLYCANSYN-PWY: peptidoglycan biosynthesis I (meso-diaminopimelate containing)	-0.570625	0	0.00313827	-	-0.517249	0.546298	0.924482	-0.515862	-0.577362	0.696107	0.999999	-0.56408	-0.558336	0.952673	0.99999
ECASYN-PWY: enterobacterial common antigen biosynthesis_with_POLYAMSYN-PWY: superpathway of polyamine biosynthesis I	ECASYN-PWY: enterobacterial common antigen biosynthesis	POLYAMSYN-PWY: superpathway of polyamine biosynthesis I	-0.435107	0	0.0682432	-	-0.371273	0.507335	0.914114	-0.411309	-0.454464	0.797248	0.999999	-0.414059	-0.415684	0.987817	0.99999
ECASYN-PWY: enterobacterial common antigen biosynthesis_with_POLYISOPRENSYN-PWY: polyisoprenoid biosynthesis (E. coli)	ECASYN-PWY: enterobacterial common antigen biosynthesis	POLYISOPRENSYN-PWY: polyisoprenoid biosynthesis (E. coli)	0.322103	3.51692e-07	0.00128097	-	0.362589	0.679573	0.960159	0.246702	0.338959	0.605191	0.999999	0.291837	0.35309	0.579449	0.99999
ECASYN-PWY: enterobacterial common antigen biosynthesis_with_PRPP-PWY: superpathway of histidine, purine, and pyrimidine biosynthesis	ECASYN-PWY: enterobacterial common antigen biosynthesis	PRPP-PWY: superpathway of histidine, purine, and pyrimidine biosynthesis	-0.524817	0	0.0217235	-	-0.375425	0.114428	0.575311	-0.396331	-0.548359	0.365488	0.999999	-0.48402	-0.526517	0.673207	0.99999
ECASYN-PWY: enterobacterial common antigen biosynthesis_with_PWY-1042: glycolysis IV (plant cytosol)	ECASYN-PWY: enterobacterial common antigen biosynthesis	PWY-1042: glycolysis IV (plant cytosol)	-0.540336	0	0.00291202	-	-0.499441	0.649108	0.954279	-0.43176	-0.562295	0.429291	0.999999	-0.523234	-0.540017	0.865347	0.99999
ECASYN-PWY: enterobacterial common antigen biosynthesis_with_PWY-1269: CMP-3-deoxy-D-manno-octulosonate biosynthesis I	ECASYN-PWY: enterobacterial common antigen biosynthesis	PWY-1269: CMP-3-deoxy-D-manno-octulosonate biosynthesis I	-0.146643	0.0156296	0.055316	-	0.00429889	0.147896	0.643948	-0.117015	-0.150524	0.855018	0.999999	-0.112604	-0.154032	0.720576	0.99999
ECASYN-PWY: enterobacterial common antigen biosynthesis_with_PWY-1861: formaldehyde assimilation II (RuMP Cycle)	ECASYN-PWY: enterobacterial common antigen biosynthesis	PWY-1861: formaldehyde assimilation II (RuMP Cycle)	-0.1379	0.0233505	0.0106147	-	-0.166317	0.783343	0.975004	-0.0548187	-0.18164	0.491058	0.999999	-0.197183	-0.087563	0.343023	0.99999
ECASYN-PWY: enterobacterial common antigen biosynthesis_with_PWY-241: C4 photosynthetic carbon assimilation cycle, NADP-ME type	ECASYN-PWY: enterobacterial common antigen biosynthesis	PWY-241: C4 photosynthetic carbon assimilation cycle, NADP-ME type	-0.254117	1.79375e-05	0.0194393	-	-0.306913	0.597934	0.938613	-0.413221	-0.241316	0.310551	0.999999	-0.282355	-0.239446	0.703856	0.99999
ECASYN-PWY: enterobacterial common antigen biosynthesis_with_PWY-2723: trehalose degradation V	ECASYN-PWY: enterobacterial common antigen biosynthesis	PWY-2723: trehalose degradation V	0.524429	0	0.000927374	-	0.495265	0.746906	0.970179	0.576787	0.540706	0.811682	0.999999	0.550333	0.529686	0.833876	0.99999
ECASYN-PWY: enterobacterial common antigen biosynthesis_with_PWY-2941: L-lysine biosynthesis II	ECASYN-PWY: enterobacterial common antigen biosynthesis	PWY-2941: L-lysine biosynthesis II	-0.498156	0	0.0241958	-	-0.454129	0.63404	0.94977	-0.535952	-0.488931	0.763936	0.999999	-0.514213	-0.447031	0.512581	0.99999
ECASYN-PWY: enterobacterial common antigen biosynthesis_with_PWY-2942: L-lysine biosynthesis III	ECASYN-PWY: enterobacterial common antigen biosynthesis	PWY-2942: L-lysine biosynthesis III	-0.568502	0	0.00408754	-	-0.513532	0.535351	0.922771	-0.512603	-0.58522	0.64511	0.999999	-0.565428	-0.560807	0.961852	0.99999
ECASYN-PWY: enterobacterial common antigen biosynthesis_with_PWY-3001: superpathway of L-isoleucine biosynthesis I	ECASYN-PWY: enterobacterial common antigen biosynthesis	PWY-3001: superpathway of L-isoleucine biosynthesis I	-0.584798	0	0.0015545	-	-0.519718	0.459822	0.897112	-0.542458	-0.588414	0.766222	0.999999	-0.576311	-0.567276	0.924967	0.99999
ECASYN-PWY: enterobacterial common antigen biosynthesis_with_PWY-3841: folate transformations II	ECASYN-PWY: enterobacterial common antigen biosynthesis	PWY-3841: folate transformations II	-0.54564	0	0.00202028	-	-0.496894	0.587566	0.93464	-0.490748	-0.560175	0.664557	0.999999	-0.540037	-0.563901	0.806478	0.99999
ECASYN-PWY: enterobacterial common antigen biosynthesis_with_PWY-4041: &gamma;-glutamyl cycle	ECASYN-PWY: enterobacterial common antigen biosynthesis	PWY-4041: &gamma;-glutamyl cycle	0.443457	0	0.00285834	-	0.440747	0.976983	0.99888	0.480323	0.439983	0.803929	0.999999	0.456687	0.435444	0.839169	0.99999
ECASYN-PWY: enterobacterial common antigen biosynthesis_with_PWY-4242: pantothenate and coenzyme A biosynthesis III	ECASYN-PWY: enterobacterial common antigen biosynthesis	PWY-4242: pantothenate and coenzyme A biosynthesis III	-0.503261	0	0.0416295	-	-0.440792	0.50121	0.911968	-0.414248	-0.529815	0.488691	0.999999	-0.51693	-0.48132	0.72537	0.99999
ECASYN-PWY: enterobacterial common antigen biosynthesis_with_PWY-4702: phytate degradation I	ECASYN-PWY: enterobacterial common antigen biosynthesis	PWY-4702: phytate degradation I	0.160357	0.00803084	0.00257544	-	0.13173	0.782332	0.975004	0.278327	0.162519	0.515311	0.999999	0.126045	0.220749	0.409983	0.99999
ECASYN-PWY: enterobacterial common antigen biosynthesis_with_PWY-4981: L-proline biosynthesis II (from arginine)	ECASYN-PWY: enterobacterial common antigen biosynthesis	PWY-4981: L-proline biosynthesis II (from arginine)	-0.475997	0	0.00211079	-	-0.338523	0.154457	0.656592	-0.483256	-0.48675	0.982762	0.999999	-0.516555	-0.424007	0.36998	0.99999
ECASYN-PWY: enterobacterial common antigen biosynthesis_with_PWY-4984: urea cycle	ECASYN-PWY: enterobacterial common antigen biosynthesis	PWY-4984: urea cycle	-0.403367	0	0.0104798	-	-0.307653	0.330824	0.841305	-0.373125	-0.39987	0.875843	0.999999	-0.412426	-0.358869	0.619686	0.99999
ECASYN-PWY: enterobacterial common antigen biosynthesis_with_PWY-5083: NAD/NADH phosphorylation and dephosphorylation	ECASYN-PWY: enterobacterial common antigen biosynthesis	PWY-5083: NAD/NADH phosphorylation and dephosphorylation	0.427283	0	0.00243925	-	0.438369	0.906354	0.992395	0.452788	0.410506	0.797939	0.999999	0.420433	0.413484	0.947862	0.99999
ECASYN-PWY: enterobacterial common antigen biosynthesis_with_PWY-5097: L-lysine biosynthesis VI	ECASYN-PWY: enterobacterial common antigen biosynthesis	PWY-5097: L-lysine biosynthesis VI	-0.573878	0	0.00302873	-	-0.50759	0.455496	0.896068	-0.523236	-0.583106	0.702301	0.999999	-0.568667	-0.564301	0.963864	0.99999
ECASYN-PWY: enterobacterial common antigen biosynthesis_with_PWY-5100: pyruvate fermentation to acetate and lactate II	ECASYN-PWY: enterobacterial common antigen biosynthesis	PWY-5100: pyruvate fermentation to acetate and lactate II	-0.547259	0	0.00414299	-	-0.52137	0.770603	0.974078	-0.497044	-0.55424	0.720059	0.999999	-0.5452	-0.533628	0.906457	0.99999
ECASYN-PWY: enterobacterial common antigen biosynthesis_with_PWY-5101: L-isoleucine biosynthesis II	ECASYN-PWY: enterobacterial common antigen biosynthesis	PWY-5101: L-isoleucine biosynthesis II	-0.438115	0	0.00406706	-	-0.329694	0.265529	0.798569	-0.370131	-0.438616	0.688815	0.999999	-0.405687	-0.474041	0.514197	0.99999
ECASYN-PWY: enterobacterial common antigen biosynthesis_with_PWY-5103: L-isoleucine biosynthesis III	ECASYN-PWY: enterobacterial common antigen biosynthesis	PWY-5103: L-isoleucine biosynthesis III	-0.581523	0	0.0018	-	-0.514629	0.448945	0.893747	-0.556784	-0.587252	0.842188	0.999999	-0.591036	-0.568251	0.811079	0.99999
ECASYN-PWY: enterobacterial common antigen biosynthesis_with_PWY-5104: L-isoleucine biosynthesis IV	ECASYN-PWY: enterobacterial common antigen biosynthesis	PWY-5104: L-isoleucine biosynthesis IV	-0.44034	0	0.00387903	-	-0.349016	0.345612	0.8502	-0.265705	-0.474785	0.236022	0.999999	-0.402662	-0.464815	0.554501	0.99999
ECASYN-PWY: enterobacterial common antigen biosynthesis_with_PWY-5121: superpathway of geranylgeranyl diphosphate biosynthesis II (via MEP)	ECASYN-PWY: enterobacterial common antigen biosynthesis	PWY-5121: superpathway of geranylgeranyl diphosphate biosynthesis II (via MEP)	-0.13951	0.0217539	0.152088	-	-0.213887	0.468818	0.901736	-0.138722	-0.131429	0.968211	0.999999	-0.167224	-0.110677	0.625213	0.99999
ECASYN-PWY: enterobacterial common antigen biosynthesis_with_PWY-5138: unsaturated, even numbered fatty acid &beta;-oxidation	ECASYN-PWY: enterobacterial common antigen biosynthesis	PWY-5138: unsaturated, even numbered fatty acid &beta;-oxidation	0.341809	0	0.00659842	-	0.28679	0.580986	0.933942	0.35313	0.33529	0.917861	0.999999	0.355895	0.294917	0.581321	0.99999
ECASYN-PWY: enterobacterial common antigen biosynthesis_with_PWY-5154: L-arginine biosynthesis III (via N-acetyl-L-citrulline)	ECASYN-PWY: enterobacterial common antigen biosynthesis	PWY-5154: L-arginine biosynthesis III (via N-acetyl-L-citrulline)	-0.331521	0	0.334638	-	-0.341295	0.920946	0.993772	-0.244897	-0.352153	0.547795	0.999999	-0.288768	-0.392682	0.343065	0.99999
ECASYN-PWY: enterobacterial common antigen biosynthesis_with_PWY-5173: superpathway of acetyl-CoA biosynthesis	ECASYN-PWY: enterobacterial common antigen biosynthesis	PWY-5173: superpathway of acetyl-CoA biosynthesis	0.24677	3.29423e-05	0.0148412	-	0.270595	0.813448	0.98066	0.206588	0.257773	0.776759	0.999999	0.251913	0.224654	0.810301	0.99999
ECASYN-PWY: enterobacterial common antigen biosynthesis_with_PWY-5177: glutaryl-CoA degradation	ECASYN-PWY: enterobacterial common antigen biosynthesis	PWY-5177: glutaryl-CoA degradation	-0.519729	0	0.00941198	-	-0.460145	0.516548	0.918485	-0.393879	-0.541636	0.379845	0.999999	-0.528268	-0.509325	0.849737	0.99999
ECASYN-PWY: enterobacterial common antigen biosynthesis_with_PWY-5188: tetrapyrrole biosynthesis I (from glutamate)	ECASYN-PWY: enterobacterial common antigen biosynthesis	PWY-5188: tetrapyrrole biosynthesis I (from glutamate)	-0.522799	0	0.0170215	-	-0.459952	0.493614	0.910527	-0.44075	-0.54563	0.524114	0.999999	-0.506609	-0.542907	0.715013	0.99999
ECASYN-PWY: enterobacterial common antigen biosynthesis_with_PWY-5189: tetrapyrrole biosynthesis II (from glycine)	ECASYN-PWY: enterobacterial common antigen biosynthesis	PWY-5189: tetrapyrrole biosynthesis II (from glycine)	-0.223764	0.000178072	0.220945	-	-0.280835	0.57178	0.932642	-0.21495	-0.235758	0.908143	0.999999	-0.230688	-0.228545	0.984973	0.99999
ECASYN-PWY: enterobacterial common antigen biosynthesis_with_PWY-5198: factor 420 biosynthesis	ECASYN-PWY: enterobacterial common antigen biosynthesis	PWY-5198: factor 420 biosynthesis	-0.149505	0.0136359	0.122646	-	-0.050138	0.340322	0.848537	-0.283208	-0.122687	0.366875	0.999999	-0.175838	-0.123407	0.650115	0.99999
ECASYN-PWY: enterobacterial common antigen biosynthesis_with_PWY-5347: superpathway of L-methionine biosynthesis (transsulfuration)	ECASYN-PWY: enterobacterial common antigen biosynthesis	PWY-5347: superpathway of L-methionine biosynthesis (transsulfuration)	-0.568718	0	0.00189117	-	-0.483071	0.341089	0.849051	-0.541997	-0.573737	0.837573	0.999999	-0.556092	-0.548556	0.938374	0.99999
ECASYN-PWY: enterobacterial common antigen biosynthesis_with_PWY-5367: petroselinate biosynthesis	ECASYN-PWY: enterobacterial common antigen biosynthesis	PWY-5367: petroselinate biosynthesis	-0.239967	5.82717e-05	0.314946	-	-0.327442	0.380452	0.865721	-0.0891354	-0.28581	0.283157	0.999999	-0.248021	-0.270506	0.842115	0.99999
ECASYN-PWY: enterobacterial common antigen biosynthesis_with_PWY-5484: glycolysis II (from fructose 6-phosphate)	ECASYN-PWY: enterobacterial common antigen biosynthesis	PWY-5484: glycolysis II (from fructose 6-phosphate)	-0.263271	9.9281e-06	0.145958	-	-0.185737	0.44836	0.893302	-0.288976	-0.239281	0.779085	0.999999	-0.243382	-0.268792	0.822052	0.99999
ECASYN-PWY: enterobacterial common antigen biosynthesis_with_PWY-5505: L-glutamate and L-glutamine biosynthesis	ECASYN-PWY: enterobacterial common antigen biosynthesis	PWY-5505: L-glutamate and L-glutamine biosynthesis	0.195196	0.00113727	0.0510824	IBD	0.199976	0.962834	0.998285	0.20757	0.18984	0.921885	0.999999	0.179553	0.195912	0.886703	0.99999
ECASYN-PWY: enterobacterial common antigen biosynthesis_with_PWY-561: superpathway of glyoxylate cycle and fatty acid degradation	ECASYN-PWY: enterobacterial common antigen biosynthesis	PWY-561: superpathway of glyoxylate cycle and fatty acid degradation	0.505158	0	0.0259697	-	0.44566	0.520841	0.919238	0.380784	0.521224	0.40711	0.999999	0.497566	0.5198	0.825075	0.99999
ECASYN-PWY: enterobacterial common antigen biosynthesis_with_PWY-5659: GDP-mannose biosynthesis	ECASYN-PWY: enterobacterial common antigen biosynthesis	PWY-5659: GDP-mannose biosynthesis	-0.520012	0	0.00480854	-	-0.504381	0.86223	0.98744	-0.471237	-0.523599	0.747045	0.999999	-0.504353	-0.518035	0.891656	0.99999
ECASYN-PWY: enterobacterial common antigen biosynthesis_with_PWY-5667: CDP-diacylglycerol biosynthesis I	ECASYN-PWY: enterobacterial common antigen biosynthesis	PWY-5667: CDP-diacylglycerol biosynthesis I	-0.545586	0	0.00767729	-	-0.50298	0.634501	0.949883	-0.490187	-0.555797	0.682168	0.999999	-0.5424	-0.542438	0.999691	0.99999
ECASYN-PWY: enterobacterial common antigen biosynthesis_with_PWY-5676: acetyl-CoA fermentation to butanoate II	ECASYN-PWY: enterobacterial common antigen biosynthesis	PWY-5676: acetyl-CoA fermentation to butanoate II	-0.30689	3.37553e-07	0.131332	-	-0.164654	0.163715	0.672557	-0.0946886	-0.35702	0.151012	0.999999	-0.275244	-0.326731	0.643914	0.99999
ECASYN-PWY: enterobacterial common antigen biosynthesis_with_PWY-5686: UMP biosynthesis	ECASYN-PWY: enterobacterial common antigen biosynthesis	PWY-5686: UMP biosynthesis	-0.572598	0	0.00278699	-	-0.523844	0.580141	0.933942	-0.519009	-0.582961	0.683885	0.999999	-0.569808	-0.563004	0.943721	0.99999
ECASYN-PWY: enterobacterial common antigen biosynthesis_with_PWY-5690: TCA cycle II (plants and fungi)	ECASYN-PWY: enterobacterial common antigen biosynthesis	PWY-5690: TCA cycle II (plants and fungi)	-0.182178	0.00244145	0.188964	-	-0.0582819	0.233538	0.76694	-0.0495294	-0.204462	0.40008	0.999999	-0.154416	-0.2283	0.519162	0.99999
ECASYN-PWY: enterobacterial common antigen biosynthesis_with_PWY-5692: allantoin degradation to glyoxylate II	ECASYN-PWY: enterobacterial common antigen biosynthesis	PWY-5692: allantoin degradation to glyoxylate II	0.459363	0	0.00121765	-	0.383383	0.426451	0.885194	0.394218	0.45735	0.709036	0.999999	0.436187	0.458477	0.831107	0.99999
ECASYN-PWY: enterobacterial common antigen biosynthesis_with_PWY-5695: urate biosynthesis/inosine 5'-phosphate degradation	ECASYN-PWY: enterobacterial common antigen biosynthesis	PWY-5695: urate biosynthesis/inosine 5'-phosphate degradation	-0.517614	0	0.0134588	-	-0.441496	0.411006	0.880157	-0.376117	-0.533134	0.354499	0.999999	-0.478698	-0.543138	0.520479	0.99999
ECASYN-PWY: enterobacterial common antigen biosynthesis_with_PWY-5705: allantoin degradation to glyoxylate III	ECASYN-PWY: enterobacterial common antigen biosynthesis	PWY-5705: allantoin degradation to glyoxylate III	0.488726	0	0.00154436	-	0.421106	0.471112	0.90182	0.351031	0.49841	0.390438	0.999999	0.475094	0.453838	0.837392	0.99999
ECASYN-PWY: enterobacterial common antigen biosynthesis_with_PWY-5723: Rubisco shunt	ECASYN-PWY: enterobacterial common antigen biosynthesis	PWY-5723: Rubisco shunt	0.491446	0	0.00217113	-	0.428242	0.499221	0.911333	0.486787	0.483142	0.981982	0.999999	0.489807	0.462759	0.79256	0.99999
ECASYN-PWY: enterobacterial common antigen biosynthesis_with_PWY-5791: 1,4-dihydroxy-2-naphthoate biosynthesis II (plants)	ECASYN-PWY: enterobacterial common antigen biosynthesis	PWY-5791: 1,4-dihydroxy-2-naphthoate biosynthesis II (plants)	0.278171	2.82096e-06	0.00459602	-	0.364997	0.377598	0.864198	0.312024	0.295329	0.924273	0.999999	0.292516	0.297529	0.964202	0.99999
ECASYN-PWY: enterobacterial common antigen biosynthesis_with_PWY-5837: 1,4-dihydroxy-2-naphthoate biosynthesis I	ECASYN-PWY: enterobacterial common antigen biosynthesis	PWY-5837: 1,4-dihydroxy-2-naphthoate biosynthesis I	0.277567	2.81602e-06	0.00439055	-	0.361595	0.393644	0.870843	0.31953	0.292058	0.875436	0.999999	0.289743	0.280256	0.932535	0.99999
ECASYN-PWY: enterobacterial common antigen biosynthesis_with_PWY-5838: superpathway of menaquinol-8 biosynthesis I	ECASYN-PWY: enterobacterial common antigen biosynthesis	PWY-5838: superpathway of menaquinol-8 biosynthesis I	0.464428	0	0.00338381	-	0.435849	0.760453	0.972017	0.363234	0.473051	0.521009	0.999999	0.475085	0.453198	0.83267	0.99999
ECASYN-PWY: enterobacterial common antigen biosynthesis_with_PWY-5840: superpathway of menaquinol-7 biosynthesis	ECASYN-PWY: enterobacterial common antigen biosynthesis	PWY-5840: superpathway of menaquinol-7 biosynthesis	0.258506	1.42679e-05	0.00648383	-	0.322143	0.523334	0.919918	0.302564	0.27557	0.878282	0.999999	0.263141	0.260769	0.983223	0.99999
ECASYN-PWY: enterobacterial common antigen biosynthesis_with_PWY-5845: superpathway of menaquinol-9 biosynthesis	ECASYN-PWY: enterobacterial common antigen biosynthesis	PWY-5845: superpathway of menaquinol-9 biosynthesis	0.503576	0	0.00212589	-	0.507946	0.961372	0.998285	0.609386	0.483482	0.395818	0.999999	0.481683	0.492997	0.911736	0.99999
ECASYN-PWY: enterobacterial common antigen biosynthesis_with_PWY-5850: superpathway of menaquinol-6 biosynthesis I	ECASYN-PWY: enterobacterial common antigen biosynthesis	PWY-5850: superpathway of menaquinol-6 biosynthesis I	0.498799	0	0.00242965	-	0.469026	0.745981	0.970052	0.579538	0.472401	0.480885	0.999999	0.488999	0.503237	0.888411	0.99999
ECASYN-PWY: enterobacterial common antigen biosynthesis_with_PWY-5855: ubiquinol-7 biosynthesis (prokaryotic)	ECASYN-PWY: enterobacterial common antigen biosynthesis	PWY-5855: ubiquinol-7 biosynthesis (prokaryotic)	0.480789	0	0.00224928	-	0.455351	0.783887	0.975046	0.4932	0.478669	0.928039	0.999999	0.510068	0.46798	0.680007	0.99999
ECASYN-PWY: enterobacterial common antigen biosynthesis_with_PWY-5856: ubiquinol-9 biosynthesis (prokaryotic)	ECASYN-PWY: enterobacterial common antigen biosynthesis	PWY-5856: ubiquinol-9 biosynthesis (prokaryotic)	0.494854	0	0.0021548	-	0.438783	0.547012	0.924482	0.509665	0.498013	0.941616	0.999999	0.501034	0.470274	0.763547	0.99999
ECASYN-PWY: enterobacterial common antigen biosynthesis_with_PWY-5857: ubiquinol-10 biosynthesis (prokaryotic)	ECASYN-PWY: enterobacterial common antigen biosynthesis	PWY-5857: ubiquinol-10 biosynthesis (prokaryotic)	0.4865	0	0.00247123	-	0.457322	0.752621	0.970895	0.503912	0.480701	0.884552	0.999999	0.51829	0.471752	0.647082	0.99999
ECASYN-PWY: enterobacterial common antigen biosynthesis_with_PWY-5860: superpathway of demethylmenaquinol-6 biosynthesis I	ECASYN-PWY: enterobacterial common antigen biosynthesis	PWY-5860: superpathway of demethylmenaquinol-6 biosynthesis I	0.48935	0	0.0018696	-	0.489674	0.997169	0.999566	0.585902	0.486635	0.511145	0.999999	0.486653	0.492265	0.956097	0.99999
ECASYN-PWY: enterobacterial common antigen biosynthesis_with_PWY-5861: superpathway of demethylmenaquinol-8 biosynthesis	ECASYN-PWY: enterobacterial common antigen biosynthesis	PWY-5861: superpathway of demethylmenaquinol-8 biosynthesis	0.46589	0	0.00282508	-	0.471157	0.95455	0.997851	0.398026	0.469225	0.67316	0.999999	0.472827	0.454949	0.862999	0.99999
ECASYN-PWY: enterobacterial common antigen biosynthesis_with_PWY-5862: superpathway of demethylmenaquinol-9 biosynthesis	ECASYN-PWY: enterobacterial common antigen biosynthesis	PWY-5862: superpathway of demethylmenaquinol-9 biosynthesis	0.494967	0	0.00187878	-	0.488486	0.943354	0.996712	0.619779	0.456379	0.267287	0.999999	0.481964	0.504262	0.826367	0.99999
ECASYN-PWY: enterobacterial common antigen biosynthesis_with_PWY-5863: superpathway of phylloquinol biosynthesis	ECASYN-PWY: enterobacterial common antigen biosynthesis	PWY-5863: superpathway of phylloquinol biosynthesis	0.255831	1.59523e-05	0.00524	-	0.313008	0.567302	0.93195	0.241022	0.286686	0.798696	0.999999	0.260743	0.27923	0.869524	0.99999
ECASYN-PWY: enterobacterial common antigen biosynthesis_with_PWY-5896: superpathway of menaquinol-10 biosynthesis	ECASYN-PWY: enterobacterial common antigen biosynthesis	PWY-5896: superpathway of menaquinol-10 biosynthesis	0.499563	0	0.00203821	-	0.491275	0.927435	0.994195	0.581367	0.485812	0.528543	0.999999	0.493039	0.5042	0.912279	0.99999
ECASYN-PWY: enterobacterial common antigen biosynthesis_with_PWY-5897: superpathway of menaquinol-11 biosynthesis	ECASYN-PWY: enterobacterial common antigen biosynthesis	PWY-5897: superpathway of menaquinol-11 biosynthesis	0.244153	4.07765e-05	0.015501	-	0.290821	0.64259	0.952333	0.286369	0.250036	0.837563	0.999999	0.245494	0.264264	0.868102	0.99999
ECASYN-PWY: enterobacterial common antigen biosynthesis_with_PWY-5898: superpathway of menaquinol-12 biosynthesis	ECASYN-PWY: enterobacterial common antigen biosynthesis	PWY-5898: superpathway of menaquinol-12 biosynthesis	0.232152	0.000102266	0.0190255	-	0.307529	0.45224	0.894912	0.29583	0.262944	0.852344	0.999999	0.22651	0.247413	0.853954	0.99999
ECASYN-PWY: enterobacterial common antigen biosynthesis_with_PWY-5899: superpathway of menaquinol-13 biosynthesis	ECASYN-PWY: enterobacterial common antigen biosynthesis	PWY-5899: superpathway of menaquinol-13 biosynthesis	0.23775	6.95997e-05	0.0165774	-	0.299131	0.541063	0.923858	0.288061	0.24801	0.82114	0.999999	0.221247	0.263559	0.708959	0.99999
ECASYN-PWY: enterobacterial common antigen biosynthesis_with_PWY-5913: TCA cycle VI (obligate autotrophs)	ECASYN-PWY: enterobacterial common antigen biosynthesis	PWY-5913: TCA cycle VI (obligate autotrophs)	-0.188526	0.00168443	0.380516	-	-0.218153	0.7722	0.974146	-0.349032	-0.164212	0.288658	0.999999	-0.183832	-0.172016	0.918205	0.99999
ECASYN-PWY: enterobacterial common antigen biosynthesis_with_PWY-5971: palmitate biosynthesis II (bacteria and plants)	ECASYN-PWY: enterobacterial common antigen biosynthesis	PWY-5971: palmitate biosynthesis II (bacteria and plants)	0.176518	0.00339369	0.129633	-	0.243617	0.51055	0.91558	0.236156	0.166062	0.696699	0.999999	0.162899	0.15661	0.95654	0.99999
ECASYN-PWY: enterobacterial common antigen biosynthesis_with_PWY-5973: cis-vaccenate biosynthesis	ECASYN-PWY: enterobacterial common antigen biosynthesis	PWY-5973: cis-vaccenate biosynthesis	-0.511937	0	0.0025937	-	-0.503893	0.928979	0.994278	-0.467873	-0.519263	0.752096	0.999999	-0.51514	-0.50051	0.884543	0.99999
ECASYN-PWY: enterobacterial common antigen biosynthesis_with_PWY-5989: stearate biosynthesis II (bacteria and plants)	ECASYN-PWY: enterobacterial common antigen biosynthesis	PWY-5989: stearate biosynthesis II (bacteria and plants)	-0.299535	3.31301e-07	0.534164	-	-0.340057	0.681904	0.960734	-0.155256	-0.32889	0.339084	0.999999	-0.311042	-0.306862	0.97002	0.99999
ECASYN-PWY: enterobacterial common antigen biosynthesis_with_PWY-6113: superpathway of mycolate biosynthesis	ECASYN-PWY: enterobacterial common antigen biosynthesis	PWY-6113: superpathway of mycolate biosynthesis	0.164378	0.0065368	0.0102836	-	0.212069	0.641988	0.952159	0.251775	0.148539	0.564651	0.999999	0.151863	0.15474	0.980127	0.99999
ECASYN-PWY: enterobacterial common antigen biosynthesis_with_PWY-6121: 5-aminoimidazole ribonucleotide biosynthesis I	ECASYN-PWY: enterobacterial common antigen biosynthesis	PWY-6121: 5-aminoimidazole ribonucleotide biosynthesis I	-0.570179	0	0.00346162	-	-0.519289	0.564797	0.931263	-0.519728	-0.584989	0.677581	0.999999	-0.57101	-0.563765	0.940023	0.99999
ECASYN-PWY: enterobacterial common antigen biosynthesis_with_PWY-6122: 5-aminoimidazole ribonucleotide biosynthesis II	ECASYN-PWY: enterobacterial common antigen biosynthesis	PWY-6122: 5-aminoimidazole ribonucleotide biosynthesis II	-0.566836	0	0.00367434	-	-0.516999	0.573632	0.933047	-0.522496	-0.582279	0.702867	0.999999	-0.570821	-0.560142	0.911843	0.99999
ECASYN-PWY: enterobacterial common antigen biosynthesis_with_PWY-6123: inosine-5'-phosphate biosynthesis I	ECASYN-PWY: enterobacterial common antigen biosynthesis	PWY-6123: inosine-5'-phosphate biosynthesis I	-0.589929	0	0.00777298	-	-0.537332	0.546056	0.924482	-0.549495	-0.585362	0.815667	0.999999	-0.577473	-0.584158	0.943983	0.99999
ECASYN-PWY: enterobacterial common antigen biosynthesis_with_PWY-6124: inosine-5'-phosphate biosynthesis II	ECASYN-PWY: enterobacterial common antigen biosynthesis	PWY-6124: inosine-5'-phosphate biosynthesis II	-0.586569	0	0.0151365	-	-0.534643	0.552105	0.926919	-0.538609	-0.579683	0.791145	0.999999	-0.576348	-0.580491	0.965346	0.99999
ECASYN-PWY: enterobacterial common antigen biosynthesis_with_PWY-6125: superpathway of guanosine nucleotides de novo biosynthesis II	ECASYN-PWY: enterobacterial common antigen biosynthesis	PWY-6125: superpathway of guanosine nucleotides de novo biosynthesis II	-0.5504	0	0.0247406	-	-0.487394	0.484721	0.908415	-0.495802	-0.54635	0.751785	0.999999	-0.536135	-0.553401	0.860144	0.99999
ECASYN-PWY: enterobacterial common antigen biosynthesis_with_PWY-6126: superpathway of adenosine nucleotides de novo biosynthesis II	ECASYN-PWY: enterobacterial common antigen biosynthesis	PWY-6126: superpathway of adenosine nucleotides de novo biosynthesis II	-0.569054	0	0.0171636	-	-0.504997	0.471884	0.901989	-0.528114	-0.566144	0.807862	0.999999	-0.565916	-0.55366	0.899354	0.99999
ECASYN-PWY: enterobacterial common antigen biosynthesis_with_PWY-6147: 6-hydroxymethyl-dihydropterin diphosphate biosynthesis I	ECASYN-PWY: enterobacterial common antigen biosynthesis	PWY-6147: 6-hydroxymethyl-dihydropterin diphosphate biosynthesis I	-0.311532	3.41612e-07	0.131962	-	-0.201827	0.280128	0.80986	-0.404075	-0.303845	0.555009	0.999999	-0.314247	-0.28261	0.776821	0.99999
ECASYN-PWY: enterobacterial common antigen biosynthesis_with_PWY-6151: S-adenosyl-L-methionine cycle I	ECASYN-PWY: enterobacterial common antigen biosynthesis	PWY-6151: S-adenosyl-L-methionine cycle I	-0.566804	0	0.00281683	-	-0.518905	0.588267	0.93488	-0.518325	-0.572521	0.730408	0.999999	-0.565412	-0.550592	0.878637	0.99999
ECASYN-PWY: enterobacterial common antigen biosynthesis_with_PWY-6163: chorismate biosynthesis from 3-dehydroquinate	ECASYN-PWY: enterobacterial common antigen biosynthesis	PWY-6163: chorismate biosynthesis from 3-dehydroquinate	-0.569057	0	0.00259658	-	-0.513228	0.528997	0.921457	-0.519055	-0.575911	0.717526	0.999999	-0.568461	-0.555869	0.896418	0.99999
ECASYN-PWY: enterobacterial common antigen biosynthesis_with_PWY-6167: flavin biosynthesis II (archaea)	ECASYN-PWY: enterobacterial common antigen biosynthesis	PWY-6167: flavin biosynthesis II (archaea)	-0.130716	0.0319065	0.108689	-	-0.0296247	0.332678	0.842971	-0.220504	-0.100684	0.507079	0.999999	-0.178411	-0.0976399	0.485273	0.99999
ECASYN-PWY: enterobacterial common antigen biosynthesis_with_PWY-6168: flavin biosynthesis III (fungi)	ECASYN-PWY: enterobacterial common antigen biosynthesis	PWY-6168: flavin biosynthesis III (fungi)	-0.460484	0	0.00667282	-	-0.32901	0.17549	0.691468	-0.370704	-0.47706	0.532964	0.999999	-0.414455	-0.512033	0.344632	0.99999
ECASYN-PWY: enterobacterial common antigen biosynthesis_with_PWY-6174: mevalonate pathway II (archaea)	ECASYN-PWY: enterobacterial common antigen biosynthesis	PWY-6174: mevalonate pathway II (archaea)	-0.183577	0.00225336	0.365752	-	-0.118207	0.528082	0.921457	-0.298365	-0.175924	0.489015	0.999999	-0.200129	-0.194203	0.958768	0.99999
ECASYN-PWY: enterobacterial common antigen biosynthesis_with_PWY-621: sucrose degradation III (sucrose invertase)	ECASYN-PWY: enterobacterial common antigen biosynthesis	PWY-621: sucrose degradation III (sucrose invertase)	-0.493629	0	0.00319137	-	-0.493766	0.998803	0.999707	-0.38969	-0.518214	0.4465	0.999999	-0.505611	-0.484863	0.838199	0.99999
ECASYN-PWY: enterobacterial common antigen biosynthesis_with_PWY-6270: isoprene biosynthesis I	ECASYN-PWY: enterobacterial common antigen biosynthesis	PWY-6270: isoprene biosynthesis I	-0.160265	0.00806483	0.506256	-	-0.209124	0.634076	0.94977	-0.225575	-0.137714	0.626106	0.999999	-0.188321	-0.147311	0.721982	0.99999
ECASYN-PWY: enterobacterial common antigen biosynthesis_with_PWY-6277: superpathway of 5-aminoimidazole ribonucleotide biosynthesis	ECASYN-PWY: enterobacterial common antigen biosynthesis	PWY-6277: superpathway of 5-aminoimidazole ribonucleotide biosynthesis	-0.567455	0	0.00355605	-	-0.517175	0.570132	0.932516	-0.525656	-0.583561	0.711183	0.999999	-0.570444	-0.56025	0.91584	0.99999
ECASYN-PWY: enterobacterial common antigen biosynthesis_with_PWY-6282: palmitoleate biosynthesis I (from (5Z)-dodec-5-enoate)	ECASYN-PWY: enterobacterial common antigen biosynthesis	PWY-6282: palmitoleate biosynthesis I (from (5Z)-dodec-5-enoate)	0.178841	0.00296511	0.0102573	-	0.236349	0.573239	0.932805	0.254533	0.148563	0.554123	0.999999	0.170985	0.165219	0.960099	0.99999
ECASYN-PWY: enterobacterial common antigen biosynthesis_with_PWY-6284: superpathway of unsaturated fatty acids biosynthesis (E. coli)	ECASYN-PWY: enterobacterial common antigen biosynthesis	PWY-6284: superpathway of unsaturated fatty acids biosynthesis (E. coli)	0.142852	0.0186667	0.197319	-	0.205258	0.543774	0.923989	0.248544	0.144169	0.560693	0.999999	0.142688	0.132656	0.930967	0.99999
ECASYN-PWY: enterobacterial common antigen biosynthesis_with_PWY-6305: putrescine biosynthesis IV	ECASYN-PWY: enterobacterial common antigen biosynthesis	PWY-6305: putrescine biosynthesis IV	-0.474298	0	0.100311	-	-0.451696	0.807973	0.979719	-0.459503	-0.489249	0.855867	0.999999	-0.494662	-0.431832	0.544508	0.99999
ECASYN-PWY: enterobacterial common antigen biosynthesis_with_PWY-6317: galactose degradation I (Leloir pathway)	ECASYN-PWY: enterobacterial common antigen biosynthesis	PWY-6317: galactose degradation I (Leloir pathway)	-0.5553	0	0.00284873	-	-0.499401	0.532581	0.922335	-0.497675	-0.565177	0.671926	0.999999	-0.550664	-0.553719	0.974995	0.99999
ECASYN-PWY: enterobacterial common antigen biosynthesis_with_PWY-6353: purine nucleotides degradation II (aerobic)	ECASYN-PWY: enterobacterial common antigen biosynthesis	PWY-6353: purine nucleotides degradation II (aerobic)	-0.330957	0	0.108559	-	-0.363439	0.740036	0.968551	-0.322147	-0.3426	0.906832	0.999999	-0.37205	-0.268972	0.351865	0.99999
ECASYN-PWY: enterobacterial common antigen biosynthesis_with_PWY-6385: peptidoglycan biosynthesis III (mycobacteria)	ECASYN-PWY: enterobacterial common antigen biosynthesis	PWY-6385: peptidoglycan biosynthesis III (mycobacteria)	-0.551829	0	0.0113329	-	-0.505894	0.607251	0.941432	-0.442809	-0.562696	0.465461	0.999999	-0.537437	-0.535214	0.982025	0.99999
ECASYN-PWY: enterobacterial common antigen biosynthesis_with_PWY-6386: UDP-N-acetylmuramoyl-pentapeptide biosynthesis II (lysine-containing)	ECASYN-PWY: enterobacterial common antigen biosynthesis	PWY-6386: UDP-N-acetylmuramoyl-pentapeptide biosynthesis II (lysine-containing)	-0.566415	0	0.00334105	-	-0.512468	0.543393	0.923954	-0.515582	-0.577336	0.694967	0.999999	-0.565581	-0.558732	0.943538	0.99999
ECASYN-PWY: enterobacterial common antigen biosynthesis_with_PWY-6387: UDP-N-acetylmuramoyl-pentapeptide biosynthesis I (meso-diaminopimelate containing)	ECASYN-PWY: enterobacterial common antigen biosynthesis	PWY-6387: UDP-N-acetylmuramoyl-pentapeptide biosynthesis I (meso-diaminopimelate containing)	-0.566449	0	0.00303187	-	-0.515455	0.5651	0.931443	-0.515204	-0.578726	0.686727	0.999999	-0.564606	-0.55536	0.923979	0.99999
ECASYN-PWY: enterobacterial common antigen biosynthesis_with_PWY-6507: 4-deoxy-L-threo-hex-4-enopyranuronate degradation	ECASYN-PWY: enterobacterial common antigen biosynthesis	PWY-6507: 4-deoxy-L-threo-hex-4-enopyranuronate degradation	-0.456266	0	0.202906	-	-0.474353	0.844878	0.984382	-0.42276	-0.458276	0.831659	0.999999	-0.455615	-0.438841	0.872589	0.99999
ECASYN-PWY: enterobacterial common antigen biosynthesis_with_PWY-6519: 8-amino-7-oxononanoate biosynthesis I	ECASYN-PWY: enterobacterial common antigen biosynthesis	PWY-6519: 8-amino-7-oxononanoate biosynthesis I	0.18065	0.00266249	0.00751398	-	0.26167	0.425255	0.884633	0.217165	0.172306	0.80376	0.999999	0.165626	0.153436	0.915887	0.99999
ECASYN-PWY: enterobacterial common antigen biosynthesis_with_PWY-6527: stachyose degradation	ECASYN-PWY: enterobacterial common antigen biosynthesis	PWY-6527: stachyose degradation	-0.547131	0	0.0104664	-	-0.503466	0.625904	0.947445	-0.460791	-0.556553	0.556456	0.999999	-0.536389	-0.549137	0.896671	0.99999
ECASYN-PWY: enterobacterial common antigen biosynthesis_with_PWY-6531: mannitol cycle	ECASYN-PWY: enterobacterial common antigen biosynthesis	PWY-6531: mannitol cycle	-0.25765	1.48315e-05	0.0205848	-	-0.168665	0.385497	0.867773	-0.168427	-0.266256	0.590227	0.999999	-0.243563	-0.268765	0.823475	0.99999
ECASYN-PWY: enterobacterial common antigen biosynthesis_with_PWY-6545: pyrimidine deoxyribonucleotides de novo biosynthesis III	ECASYN-PWY: enterobacterial common antigen biosynthesis	PWY-6545: pyrimidine deoxyribonucleotides de novo biosynthesis III	-0.549515	0	0.021392	-	-0.484194	0.46955	0.90182	-0.485445	-0.548594	0.694436	0.999999	-0.541292	-0.543637	0.98095	0.99999
ECASYN-PWY: enterobacterial common antigen biosynthesis_with_PWY-6588: pyruvate fermentation to acetone	ECASYN-PWY: enterobacterial common antigen biosynthesis	PWY-6588: pyruvate fermentation to acetone	-0.306134	3.36916e-07	0.0091476	-	-0.379422	0.453212	0.895064	-0.153697	-0.327633	0.338375	0.999999	-0.254732	-0.307746	0.636245	0.99999
ECASYN-PWY: enterobacterial common antigen biosynthesis_with_PWY-6590: superpathway of Clostridium acetobutylicum acidogenic fermentation	ECASYN-PWY: enterobacterial common antigen biosynthesis	PWY-6590: superpathway of Clostridium acetobutylicum acidogenic fermentation	-0.241797	4.88195e-05	0.00753382	-	-0.191758	0.624951	0.947037	-0.135824	-0.276287	0.441341	0.999999	-0.288815	-0.159453	0.25567	0.99999
ECASYN-PWY: enterobacterial common antigen biosynthesis_with_PWY-6595: superpathway of guanosine nucleotides degradation (plants)	ECASYN-PWY: enterobacterial common antigen biosynthesis	PWY-6595: superpathway of guanosine nucleotides degradation (plants)	-0.377303	0	0.0472698	-	-0.448724	0.450226	0.894313	-0.255452	-0.409054	0.386911	0.999999	-0.378401	-0.378776	0.997232	0.99999
ECASYN-PWY: enterobacterial common antigen biosynthesis_with_PWY-6606: guanosine nucleotides degradation II	ECASYN-PWY: enterobacterial common antigen biosynthesis	PWY-6606: guanosine nucleotides degradation II	-0.402518	0	0.090756	-	-0.450623	0.609477	0.941748	-0.316972	-0.436136	0.494044	0.999999	-0.423925	-0.37466	0.645941	0.99999
ECASYN-PWY: enterobacterial common antigen biosynthesis_with_PWY-6608: guanosine nucleotides degradation III	ECASYN-PWY: enterobacterial common antigen biosynthesis	PWY-6608: guanosine nucleotides degradation III	-0.405849	0	0.380721	-	-0.428924	0.807867	0.979622	-0.266236	-0.441368	0.321757	0.999999	-0.425992	-0.363552	0.561215	0.99999
ECASYN-PWY: enterobacterial common antigen biosynthesis_with_PWY-6609: adenine and adenosine salvage III	ECASYN-PWY: enterobacterial common antigen biosynthesis	PWY-6609: adenine and adenosine salvage III	-0.558794	0	0.00383609	-	-0.519462	0.657197	0.9563	-0.5148	-0.563104	0.759463	0.999999	-0.578874	-0.531066	0.623333	0.99999
ECASYN-PWY: enterobacterial common antigen biosynthesis_with_PWY-6612: superpathway of tetrahydrofolate biosynthesis	ECASYN-PWY: enterobacterial common antigen biosynthesis	PWY-6612: superpathway of tetrahydrofolate biosynthesis	-0.139248	0.0220349	0.0608072	IBD	-0.181654	0.680976	0.960719	-0.125817	-0.156325	0.867741	0.999999	-0.133404	-0.160327	0.815866	0.99999
ECASYN-PWY: enterobacterial common antigen biosynthesis_with_PWY-6629: superpathway of L-tryptophan biosynthesis	ECASYN-PWY: enterobacterial common antigen biosynthesis	PWY-6629: superpathway of L-tryptophan biosynthesis	0.454733	0	0.00451314	-	0.480838	0.777116	0.974497	0.293371	0.494732	0.2496	0.999999	0.468691	0.453582	0.884232	0.99999
ECASYN-PWY: enterobacterial common antigen biosynthesis_with_PWY-6700: queuosine biosynthesis	ECASYN-PWY: enterobacterial common antigen biosynthesis	PWY-6700: queuosine biosynthesis	-0.540216	0	0.00623898	-	-0.546619	0.941848	0.996358	-0.478704	-0.556987	0.62734	0.999999	-0.543524	-0.531441	0.902485	0.99999
ECASYN-PWY: enterobacterial common antigen biosynthesis_with_PWY-6703: preQ0 biosynthesis	ECASYN-PWY: enterobacterial common antigen biosynthesis	PWY-6703: preQ0 biosynthesis	-0.541406	0	0.0129958	-	-0.542999	0.985547	0.999203	-0.451262	-0.5569	0.518547	0.999999	-0.539265	-0.535755	0.971606	0.99999
ECASYN-PWY: enterobacterial common antigen biosynthesis_with_PWY-6708: ubiquinol-8 biosynthesis (prokaryotic)	ECASYN-PWY: enterobacterial common antigen biosynthesis	PWY-6708: ubiquinol-8 biosynthesis (prokaryotic)	0.471298	0	0.00206366	-	0.446115	0.787116	0.976261	0.495157	0.492271	0.985659	0.999999	0.523852	0.463826	0.55518	0.99999
ECASYN-PWY: enterobacterial common antigen biosynthesis_with_PWY-6731: starch degradation III	ECASYN-PWY: enterobacterial common antigen biosynthesis	PWY-6731: starch degradation III	0.248175	3.073e-05	0.230931	-	0.340875	0.350674	0.851984	0.0819604	0.269385	0.30693	0.999999	0.291387	0.270734	0.853976	0.99999
ECASYN-PWY: enterobacterial common antigen biosynthesis_with_PWY-6737: starch degradation V	ECASYN-PWY: enterobacterial common antigen biosynthesis	PWY-6737: starch degradation V	-0.568166	0	0.00393273	-	-0.524197	0.618186	0.944687	-0.49611	-0.582594	0.587193	0.999999	-0.559909	-0.569681	0.919303	0.99999
ECASYN-PWY: enterobacterial common antigen biosynthesis_with_PWY-6803: phosphatidylcholine acyl editing	ECASYN-PWY: enterobacterial common antigen biosynthesis	PWY-6803: phosphatidylcholine acyl editing	0.46568	0	0.00254732	-	0.496421	0.736626	0.967877	0.567684	0.470009	0.524217	0.999999	0.47696	0.427434	0.635022	0.99999
ECASYN-PWY: enterobacterial common antigen biosynthesis_with_PWY-6823: molybdenum cofactor biosynthesis	ECASYN-PWY: enterobacterial common antigen biosynthesis	PWY-6823: molybdenum cofactor biosynthesis	0.507846	0	0.00114421	-	0.462066	0.618794	0.944836	0.498691	0.516041	0.91361	0.999999	0.511984	0.508798	0.974717	0.99999
ECASYN-PWY: enterobacterial common antigen biosynthesis_with_PWY-6859: all-trans-farnesol biosynthesis	ECASYN-PWY: enterobacterial common antigen biosynthesis	PWY-6859: all-trans-farnesol biosynthesis	0.126956	0.0373523	0.00106542	-	0.124745	0.983014	0.999203	-0.044798	0.134536	0.330794	0.999999	0.0773921	0.156945	0.492756	0.99999
ECASYN-PWY: enterobacterial common antigen biosynthesis_with_PWY-6891: thiazole biosynthesis II (Bacillus)	ECASYN-PWY: enterobacterial common antigen biosynthesis	PWY-6891: thiazole biosynthesis II (Bacillus)	0.503595	0	0.00129253	-	0.475286	0.75722	0.971669	0.475235	0.506399	0.847638	0.999999	0.494456	0.511583	0.865349	0.99999
ECASYN-PWY: enterobacterial common antigen biosynthesis_with_PWY-6892: thiazole biosynthesis I (E. coli)	ECASYN-PWY: enterobacterial common antigen biosynthesis	PWY-6892: thiazole biosynthesis I (E. coli)	0.253059	2.05411e-05	0.00178407	-	0.220976	0.752698	0.970895	0.314014	0.230613	0.635412	0.999999	0.299349	0.236132	0.574689	0.99999
ECASYN-PWY: enterobacterial common antigen biosynthesis_with_PWY-6895: superpathway of thiamin diphosphate biosynthesis II	ECASYN-PWY: enterobacterial common antigen biosynthesis	PWY-6895: superpathway of thiamin diphosphate biosynthesis II	0.466333	0	0.00425345	-	0.437299	0.756551	0.971669	0.367819	0.47586	0.526982	0.999999	0.452583	0.479914	0.791447	0.99999
ECASYN-PWY: enterobacterial common antigen biosynthesis_with_PWY-6897: thiamin salvage II	ECASYN-PWY: enterobacterial common antigen biosynthesis	PWY-6897: thiamin salvage II	-0.522858	0	0.00234349	-	-0.342095	0.0587114	0.416642	-0.469556	-0.53821	0.672304	0.999999	-0.509355	-0.541795	0.744064	0.99999
ECASYN-PWY: enterobacterial common antigen biosynthesis_with_PWY-6901: superpathway of glucose and xylose degradation	ECASYN-PWY: enterobacterial common antigen biosynthesis	PWY-6901: superpathway of glucose and xylose degradation	-0.23167	0.000105498	0.626373	-	-0.146152	0.406428	0.877779	-0.19688	-0.212981	0.929146	0.999999	-0.246786	-0.199652	0.679198	0.99999
ECASYN-PWY: enterobacterial common antigen biosynthesis_with_PWY-6936: seleno-amino acid biosynthesis	ECASYN-PWY: enterobacterial common antigen biosynthesis	PWY-6936: seleno-amino acid biosynthesis	-0.489767	0	0.0310306	-	-0.482425	0.936084	0.995242	-0.536103	-0.488612	0.761624	0.999999	-0.498479	-0.459909	0.707181	0.99999
ECASYN-PWY: enterobacterial common antigen biosynthesis_with_PWY-6969: TCA cycle V (2-oxoglutarate:ferredoxin oxidoreductase)	ECASYN-PWY: enterobacterial common antigen biosynthesis	PWY-6969: TCA cycle V (2-oxoglutarate:ferredoxin oxidoreductase)	-0.234263	8.4496e-05	0.0296543	-	-0.0438269	0.0663021	0.442742	-0.155972	-0.25074	0.60275	0.999999	-0.195965	-0.274814	0.487084	0.99999
ECASYN-PWY: enterobacterial common antigen biosynthesis_with_PWY-7003: glycerol degradation to butanol	ECASYN-PWY: enterobacterial common antigen biosynthesis	PWY-7003: glycerol degradation to butanol	-0.312046	3.42021e-07	0.00643431	-	-0.297361	0.882996	0.989427	-0.339838	-0.311789	0.871907	0.999999	-0.298595	-0.301792	0.977125	0.99999
ECASYN-PWY: enterobacterial common antigen biosynthesis_with_PWY-7111: pyruvate fermentation to isobutanol (engineered)	ECASYN-PWY: enterobacterial common antigen biosynthesis	PWY-7111: pyruvate fermentation to isobutanol (engineered)	-0.57267	0	0.00206261	-	-0.515907	0.521201	0.919238	-0.516705	-0.580361	0.685773	0.999999	-0.570276	-0.562845	0.938534	0.99999
ECASYN-PWY: enterobacterial common antigen biosynthesis_with_PWY-7117: C4 photosynthetic carbon assimilation cycle, PEPCK type	ECASYN-PWY: enterobacterial common antigen biosynthesis	PWY-7117: C4 photosynthetic carbon assimilation cycle, PEPCK type	-0.203385	0.000691655	0.0548146	-	-0.239956	0.71961	0.966683	-0.426448	-0.183516	0.150111	0.999999	-0.233129	-0.197333	0.753906	0.99999
ECASYN-PWY: enterobacterial common antigen biosynthesis_with_PWY-7184: pyrimidine deoxyribonucleotides de novo biosynthesis I	ECASYN-PWY: enterobacterial common antigen biosynthesis	PWY-7184: pyrimidine deoxyribonucleotides de novo biosynthesis I	-0.535784	0	0.0170915	-	-0.467306	0.453084	0.895064	-0.479891	-0.536229	0.727063	0.999999	-0.513796	-0.537551	0.811092	0.99999
ECASYN-PWY: enterobacterial common antigen biosynthesis_with_PWY-7187: pyrimidine deoxyribonucleotides de novo biosynthesis II	ECASYN-PWY: enterobacterial common antigen biosynthesis	PWY-7187: pyrimidine deoxyribonucleotides de novo biosynthesis II	-0.590935	0	0.00240289	-	-0.487413	0.246354	0.78122	-0.597002	-0.590872	0.967032	0.999999	-0.579923	-0.59035	0.912393	0.99999
ECASYN-PWY: enterobacterial common antigen biosynthesis_with_PWY-7196: superpathway of pyrimidine ribonucleosides salvage	ECASYN-PWY: enterobacterial common antigen biosynthesis	PWY-7196: superpathway of pyrimidine ribonucleosides salvage	-0.548098	0	0.0166748	-	-0.541709	0.942014	0.996358	-0.499724	-0.549067	0.756917	0.999999	-0.52555	-0.537047	0.907558	0.99999
ECASYN-PWY: enterobacterial common antigen biosynthesis_with_PWY-7197: pyrimidine deoxyribonucleotide phosphorylation	ECASYN-PWY: enterobacterial common antigen biosynthesis	PWY-7197: pyrimidine deoxyribonucleotide phosphorylation	-0.519961	0	0.0163384	-	-0.439236	0.38346	0.866614	-0.473653	-0.519959	0.775234	0.999999	-0.490214	-0.542081	0.603874	0.99999
ECASYN-PWY: enterobacterial common antigen biosynthesis_with_PWY-7198: pyrimidine deoxyribonucleotides de novo biosynthesis IV	ECASYN-PWY: enterobacterial common antigen biosynthesis	PWY-7198: pyrimidine deoxyribonucleotides de novo biosynthesis IV	-0.186023	0.00195625	0.134153	-	-0.0508427	0.1937	0.719521	-0.0946835	-0.178808	0.646966	0.999999	-0.149834	-0.238573	0.438328	0.99999
ECASYN-PWY: enterobacterial common antigen biosynthesis_with_PWY-7199: pyrimidine deoxyribonucleosides salvage	ECASYN-PWY: enterobacterial common antigen biosynthesis	PWY-7199: pyrimidine deoxyribonucleosides salvage	-0.502756	0	0.0403388	-	-0.520226	0.845625	0.984382	-0.429121	-0.514458	0.607093	0.999999	-0.524689	-0.473449	0.613283	0.99999
ECASYN-PWY: enterobacterial common antigen biosynthesis_with_PWY-7204: pyridoxal 5'-phosphate salvage II (plants)	ECASYN-PWY: enterobacterial common antigen biosynthesis	PWY-7204: pyridoxal 5'-phosphate salvage II (plants)	0.434246	0	0.131548	-	0.442369	0.931129	0.994278	0.34581	0.4335	0.611418	0.999999	0.425772	0.42923	0.973901	0.99999
ECASYN-PWY: enterobacterial common antigen biosynthesis_with_PWY-7208: superpathway of pyrimidine nucleobases salvage	ECASYN-PWY: enterobacterial common antigen biosynthesis	PWY-7208: superpathway of pyrimidine nucleobases salvage	-0.525325	0	0.00587902	-	-0.490202	0.698137	0.963774	-0.497939	-0.531347	0.834413	0.999999	-0.514653	-0.520795	0.951035	0.99999
ECASYN-PWY: enterobacterial common antigen biosynthesis_with_PWY-7210: pyrimidine deoxyribonucleotides biosynthesis from CTP	ECASYN-PWY: enterobacterial common antigen biosynthesis	PWY-7210: pyrimidine deoxyribonucleotides biosynthesis from CTP	-0.182562	0.00239195	0.0899923	-	-0.0619543	0.246099	0.780795	-0.0718886	-0.200316	0.484986	0.999999	-0.139723	-0.242531	0.369334	0.99999
ECASYN-PWY: enterobacterial common antigen biosynthesis_with_PWY-7211: superpathway of pyrimidine deoxyribonucleotides de novo biosynthesis	ECASYN-PWY: enterobacterial common antigen biosynthesis	PWY-7211: superpathway of pyrimidine deoxyribonucleotides de novo biosynthesis	-0.497889	0	0.00365646	-	-0.363902	0.160461	0.667073	-0.397881	-0.511515	0.499631	0.999999	-0.462885	-0.493415	0.76604	0.99999
ECASYN-PWY: enterobacterial common antigen biosynthesis_with_PWY-7219: adenosine ribonucleotides de novo biosynthesis	ECASYN-PWY: enterobacterial common antigen biosynthesis	PWY-7219: adenosine ribonucleotides de novo biosynthesis	-0.580261	0	0.00296629	-	-0.517269	0.475398	0.90301	-0.543171	-0.589138	0.766036	0.999999	-0.580193	-0.565025	0.874306	0.99999
ECASYN-PWY: enterobacterial common antigen biosynthesis_with_PWY-7220: adenosine deoxyribonucleotides de novo biosynthesis II	ECASYN-PWY: enterobacterial common antigen biosynthesis	PWY-7220: adenosine deoxyribonucleotides de novo biosynthesis II	-0.55556	0	0.0310011	-	-0.487802	0.451778	0.894808	-0.531415	-0.556656	0.8716	0.999999	-0.555513	-0.543083	0.898786	0.99999
ECASYN-PWY: enterobacterial common antigen biosynthesis_with_PWY-7221: guanosine ribonucleotides de novo biosynthesis	ECASYN-PWY: enterobacterial common antigen biosynthesis	PWY-7221: guanosine ribonucleotides de novo biosynthesis	-0.578913	0	0.00393426	-	-0.52145	0.514254	0.917086	-0.535417	-0.587755	0.73614	0.999999	-0.577756	-0.566063	0.90299	0.99999
ECASYN-PWY: enterobacterial common antigen biosynthesis_with_PWY-7222: guanosine deoxyribonucleotides de novo biosynthesis II	ECASYN-PWY: enterobacterial common antigen biosynthesis	PWY-7222: guanosine deoxyribonucleotides de novo biosynthesis II	-0.554555	0	0.0300266	-	-0.488495	0.463153	0.898719	-0.531595	-0.552616	0.892953	0.999999	-0.550972	-0.544241	0.945152	0.99999
ECASYN-PWY: enterobacterial common antigen biosynthesis_with_PWY-7228: superpathway of guanosine nucleotides de novo biosynthesis I	ECASYN-PWY: enterobacterial common antigen biosynthesis	PWY-7228: superpathway of guanosine nucleotides de novo biosynthesis I	-0.536154	0	0.0216132	-	-0.470022	0.468154	0.901736	-0.479206	-0.53382	0.735246	0.999999	-0.515179	-0.541575	0.790137	0.99999
ECASYN-PWY: enterobacterial common antigen biosynthesis_with_PWY-7229: superpathway of adenosine nucleotides de novo biosynthesis I	ECASYN-PWY: enterobacterial common antigen biosynthesis	PWY-7229: superpathway of adenosine nucleotides de novo biosynthesis I	-0.572909	0	0.0131604	-	-0.498794	0.406147	0.877779	-0.53853	-0.57169	0.830833	0.999999	-0.569431	-0.558505	0.909925	0.99999
ECASYN-PWY: enterobacterial common antigen biosynthesis_with_PWY-7234: inosine-5'-phosphate biosynthesis III	ECASYN-PWY: enterobacterial common antigen biosynthesis	PWY-7234: inosine-5'-phosphate biosynthesis III	-0.467057	0	0.0315954	-	-0.348646	0.219409	0.75017	-0.488189	-0.454878	0.8367	0.999999	-0.450009	-0.453704	0.971736	0.99999
ECASYN-PWY: enterobacterial common antigen biosynthesis_with_PWY-7237: myo-, chiro- and scillo-inositol degradation	ECASYN-PWY: enterobacterial common antigen biosynthesis	PWY-7237: myo-, chiro- and scillo-inositol degradation	-0.436827	0	0.0114528	-	-0.399426	0.695025	0.963499	-0.419607	-0.440439	0.90102	0.999999	-0.42319	-0.435689	0.905745	0.99999
ECASYN-PWY: enterobacterial common antigen biosynthesis_with_PWY-724: superpathway of L-lysine, L-threonine and L-methionine biosynthesis II	ECASYN-PWY: enterobacterial common antigen biosynthesis	PWY-724: superpathway of L-lysine, L-threonine and L-methionine biosynthesis II	-0.589909	0	0.00170465	-	-0.530114	0.494179	0.910527	-0.538346	-0.59811	0.69955	0.999999	-0.586818	-0.582138	0.960661	0.99999
ECASYN-PWY: enterobacterial common antigen biosynthesis_with_PWY-7242: D-fructuronate degradation	ECASYN-PWY: enterobacterial common antigen biosynthesis	PWY-7242: D-fructuronate degradation	-0.435818	0	0.261166	-	-0.459582	0.799035	0.978291	-0.37751	-0.446452	0.685859	0.999999	-0.437841	-0.417329	0.846151	0.99999
ECASYN-PWY: enterobacterial common antigen biosynthesis_with_PWY-7254: TCA cycle VII (acetate-producers)	ECASYN-PWY: enterobacterial common antigen biosynthesis	PWY-7254: TCA cycle VII (acetate-producers)	0.448059	0	0.00258345	-	0.409973	0.688125	0.96208	0.373175	0.445261	0.672894	0.999999	0.456148	0.380118	0.474246	0.99999
ECASYN-PWY: enterobacterial common antigen biosynthesis_with_PWY-7269: NAD/NADP-NADH/NADPH mitochondrial interconversion (yeast)	ECASYN-PWY: enterobacterial common antigen biosynthesis	PWY-7269: NAD/NADP-NADH/NADPH mitochondrial interconversion (yeast)	0.531775	0	0.00147638	-	0.478936	0.561004	0.930594	0.479221	0.532654	0.740784	0.999999	0.523243	0.538542	0.877232	0.99999
ECASYN-PWY: enterobacterial common antigen biosynthesis_with_PWY-7282: 4-amino-2-methyl-5-phosphomethylpyrimidine biosynthesis (yeast)	ECASYN-PWY: enterobacterial common antigen biosynthesis	PWY-7282: 4-amino-2-methyl-5-phosphomethylpyrimidine biosynthesis (yeast)	-0.464799	0	0.000827645	-	-0.183194	0.00479819	0.0921551	-0.341928	-0.477016	0.433276	0.999999	-0.421878	-0.504494	0.423985	0.99999
ECASYN-PWY: enterobacterial common antigen biosynthesis_with_PWY-7286: 7-(3-amino-3-carboxypropyl)-wyosine biosynthesis	ECASYN-PWY: enterobacterial common antigen biosynthesis	PWY-7286: 7-(3-amino-3-carboxypropyl)-wyosine biosynthesis	-0.150973	0.012699	0.189795	-	-0.0348404	0.265285	0.798569	-0.33534	-0.128829	0.238267	0.999999	-0.189039	-0.123299	0.56909	0.99999
ECASYN-PWY: enterobacterial common antigen biosynthesis_with_PWY-7315: dTDP-N-acetylthomosamine biosynthesis	ECASYN-PWY: enterobacterial common antigen biosynthesis	PWY-7315: dTDP-N-acetylthomosamine biosynthesis	0.557922	0	0.000904066	-	0.501117	0.525369	0.921048	0.499212	0.567301	0.668901	0.999999	0.552266	0.546076	0.949495	0.99999
ECASYN-PWY: enterobacterial common antigen biosynthesis_with_PWY-7328: superpathway of UDP-glucose-derived O-antigen building blocks biosynthesis	ECASYN-PWY: enterobacterial common antigen biosynthesis	PWY-7328: superpathway of UDP-glucose-derived O-antigen building blocks biosynthesis	0.322929	3.5251e-07	0.00172154	-	0.436664	0.234627	0.768745	0.419726	0.287912	0.434748	0.999999	0.327773	0.272618	0.620974	0.99999
ECASYN-PWY: enterobacterial common antigen biosynthesis_with_PWY-7357: thiamin formation from pyrithiamine and oxythiamine (yeast)	ECASYN-PWY: enterobacterial common antigen biosynthesis	PWY-7357: thiamin formation from pyrithiamine and oxythiamine (yeast)	-0.550083	0	0.00164783	-	-0.502643	0.596252	0.93793	-0.519194	-0.562297	0.784115	0.999999	-0.558717	-0.524464	0.727627	0.99999
ECASYN-PWY: enterobacterial common antigen biosynthesis_with_PWY-7383: anaerobic energy metabolism (invertebrates, cytosol)	ECASYN-PWY: enterobacterial common antigen biosynthesis	PWY-7383: anaerobic energy metabolism (invertebrates, cytosol)	-0.468888	0	0.00623908	-	-0.457761	0.904628	0.992048	-0.416096	-0.480442	0.700596	0.999999	-0.494186	-0.430293	0.537959	0.99999
ECASYN-PWY: enterobacterial common antigen biosynthesis_with_PWY-7388: octanoyl-[acyl-carrier protein] biosynthesis (mitochondria, yeast)	ECASYN-PWY: enterobacterial common antigen biosynthesis	PWY-7388: octanoyl-[acyl-carrier protein] biosynthesis (mitochondria, yeast)	0.195906	0.00109458	0.00520099	-	0.263528	0.505185	0.913486	0.278178	0.181801	0.588074	0.999999	0.199203	0.178724	0.85844	0.99999
ECASYN-PWY: enterobacterial common antigen biosynthesis_with_PWY-7391: isoprene biosynthesis II (engineered)	ECASYN-PWY: enterobacterial common antigen biosynthesis	PWY-7391: isoprene biosynthesis II (engineered)	-0.209381	0.000469902	0.733193	-	-0.155694	0.602431	0.939974	-0.290007	-0.217676	0.683154	0.999999	-0.192145	-0.246137	0.635717	0.99999
ECASYN-PWY: enterobacterial common antigen biosynthesis_with_PWY-7400: L-arginine biosynthesis IV (archaebacteria)	ECASYN-PWY: enterobacterial common antigen biosynthesis	PWY-7400: L-arginine biosynthesis IV (archaebacteria)	-0.411426	0	0.024043	-	-0.412462	0.991336	0.999203	-0.427616	-0.407558	0.904511	0.999999	-0.395526	-0.426729	0.769536	0.99999
ECASYN-PWY: enterobacterial common antigen biosynthesis_with_PWY-7409: phospholipid remodeling (phosphatidylethanolamine, yeast)	ECASYN-PWY: enterobacterial common antigen biosynthesis	PWY-7409: phospholipid remodeling (phosphatidylethanolamine, yeast)	0.53162	0	0.000806167	-	0.476105	0.541851	0.923881	0.484618	0.546444	0.700712	0.999999	0.517434	0.535599	0.854914	0.99999
ECASYN-PWY: enterobacterial common antigen biosynthesis_with_PWY-7539: 6-hydroxymethyl-dihydropterin diphosphate biosynthesis III (Chlamydia)	ECASYN-PWY: enterobacterial common antigen biosynthesis	PWY-7539: 6-hydroxymethyl-dihydropterin diphosphate biosynthesis III (Chlamydia)	-0.342732	0	0.136867	-	-0.257651	0.396158	0.87222	-0.417165	-0.33666	0.633016	0.999999	-0.312139	-0.365204	0.629154	0.99999
ECASYN-PWY: enterobacterial common antigen biosynthesis_with_PWY-7560: methylerythritol phosphate pathway II	ECASYN-PWY: enterobacterial common antigen biosynthesis	PWY-7560: methylerythritol phosphate pathway II	-0.158763	0.0086861	0.579389	-	-0.205037	0.652351	0.954949	-0.236429	-0.141109	0.596216	0.999999	-0.185497	-0.141287	0.701503	0.99999
ECASYN-PWY: enterobacterial common antigen biosynthesis_with_PWY-7663: gondoate biosynthesis (anaerobic)	ECASYN-PWY: enterobacterial common antigen biosynthesis	PWY-7663: gondoate biosynthesis (anaerobic)	-0.477847	0	0.0076186	-	-0.489127	0.901876	0.991951	-0.406458	-0.49812	0.585028	0.999999	-0.488965	-0.484259	0.963252	0.99999
ECASYN-PWY: enterobacterial common antigen biosynthesis_with_PWY-7664: oleate biosynthesis IV (anaerobic)	ECASYN-PWY: enterobacterial common antigen biosynthesis	PWY-7664: oleate biosynthesis IV (anaerobic)	0.176571	0.00338282	0.00904777	-	0.261258	0.404748	0.876666	0.259814	0.169007	0.611601	0.999999	0.17613	0.177401	0.991184	0.99999
ECASYN-PWY: enterobacterial common antigen biosynthesis_with_PWY-821: superpathway of sulfur amino acid biosynthesis (Saccharomyces cerevisiae)	ECASYN-PWY: enterobacterial common antigen biosynthesis	PWY-821: superpathway of sulfur amino acid biosynthesis (Saccharomyces cerevisiae)	0.147157	0.015249	0.279122	-	0.0911259	0.590085	0.935316	0.285373	0.129531	0.38068	0.999999	0.195024	0.101372	0.41765	0.99999
ECASYN-PWY: enterobacterial common antigen biosynthesis_with_PWY-841: superpathway of purine nucleotides de novo biosynthesis I	ECASYN-PWY: enterobacterial common antigen biosynthesis	PWY-841: superpathway of purine nucleotides de novo biosynthesis I	-0.583981	0	0.00809608	-	-0.508232	0.392431	0.870843	-0.528725	-0.584514	0.720728	0.999999	-0.570474	-0.581967	0.904231	0.99999
ECASYN-PWY: enterobacterial common antigen biosynthesis_with_PWY-922: mevalonate pathway I	ECASYN-PWY: enterobacterial common antigen biosynthesis	PWY-922: mevalonate pathway I	-0.166178	0.00594157	0.186312	-	-0.191904	0.802521	0.978431	-0.228257	-0.15034	0.665438	0.999999	-0.161459	-0.205758	0.699744	0.99999
ECASYN-PWY: enterobacterial common antigen biosynthesis_with_PWY0-1241: ADP-L-glycero-&beta;-D-manno-heptose biosynthesis	ECASYN-PWY: enterobacterial common antigen biosynthesis	PWY0-1241: ADP-L-glycero-&beta;-D-manno-heptose biosynthesis	0.416151	0	0.00136565	-	0.429957	0.884093	0.989507	0.451693	0.401998	0.763727	0.999999	0.41033	0.399708	0.920858	0.99999
ECASYN-PWY: enterobacterial common antigen biosynthesis_with_PWY0-1296: purine ribonucleosides degradation	ECASYN-PWY: enterobacterial common antigen biosynthesis	PWY0-1296: purine ribonucleosides degradation	-0.547848	0	0.00813335	-	-0.499082	0.586843	0.93464	-0.490051	-0.552615	0.696268	0.999999	-0.546811	-0.536568	0.917007	0.99999
ECASYN-PWY: enterobacterial common antigen biosynthesis_with_PWY0-1297: superpathway of purine deoxyribonucleosides degradation	ECASYN-PWY: enterobacterial common antigen biosynthesis	PWY0-1297: superpathway of purine deoxyribonucleosides degradation	-0.167424	0.00556236	0.124678	-	-0.247483	0.432328	0.886882	-0.214712	-0.16429	0.780157	0.999999	-0.173223	-0.159544	0.90555	0.99999
ECASYN-PWY: enterobacterial common antigen biosynthesis_with_PWY0-1298: superpathway of pyrimidine deoxyribonucleosides degradation	ECASYN-PWY: enterobacterial common antigen biosynthesis	PWY0-1298: superpathway of pyrimidine deoxyribonucleosides degradation	-0.225328	0.000160909	0.369927	-	-0.289169	0.526276	0.921189	-0.112082	-0.260181	0.418389	0.999999	-0.131574	-0.313218	0.108962	0.99999
ECASYN-PWY: enterobacterial common antigen biosynthesis_with_PWY0-1319: CDP-diacylglycerol biosynthesis II	ECASYN-PWY: enterobacterial common antigen biosynthesis	PWY0-1319: CDP-diacylglycerol biosynthesis II	-0.547605	0	0.00686284	-	-0.500551	0.599813	0.939065	-0.487401	-0.555404	0.671751	0.999999	-0.540908	-0.543643	0.977793	0.99999
ECASYN-PWY: enterobacterial common antigen biosynthesis_with_PWY0-1338: polymyxin resistance	ECASYN-PWY: enterobacterial common antigen biosynthesis	PWY0-1338: polymyxin resistance	0.518328	0	0.000605889	-	0.469948	0.597013	0.938248	0.470054	0.523907	0.74025	0.999999	0.496349	0.525295	0.773172	0.99999
ECASYN-PWY: enterobacterial common antigen biosynthesis_with_PWY0-1415: superpathway of heme biosynthesis from uroporphyrinogen-III	ECASYN-PWY: enterobacterial common antigen biosynthesis	PWY0-1415: superpathway of heme biosynthesis from uroporphyrinogen-III	0.358534	0	0.00225097	-	0.241675	0.244385	0.77811	0.282297	0.378766	0.584784	0.999999	0.364577	0.367204	0.980734	0.99999
ECASYN-PWY: enterobacterial common antigen biosynthesis_with_PWY0-1533: methylphosphonate degradation I	ECASYN-PWY: enterobacterial common antigen biosynthesis	PWY0-1533: methylphosphonate degradation I	0.509888	0	0.000589265	-	0.468816	0.654265	0.955727	0.572855	0.518607	0.721492	0.999999	0.529381	0.499281	0.764144	0.99999
ECASYN-PWY: enterobacterial common antigen biosynthesis_with_PWY0-162: superpathway of pyrimidine ribonucleotides de novo biosynthesis	ECASYN-PWY: enterobacterial common antigen biosynthesis	PWY0-162: superpathway of pyrimidine ribonucleotides de novo biosynthesis	-0.53726	0	0.00415507	-	-0.481527	0.538801	0.922822	-0.516061	-0.55586	0.800798	0.999999	-0.533205	-0.540645	0.939854	0.99999
ECASYN-PWY: enterobacterial common antigen biosynthesis_with_PWY0-166: superpathway of pyrimidine deoxyribonucleotides de novo biosynthesis (E. coli)	ECASYN-PWY: enterobacterial common antigen biosynthesis	PWY0-166: superpathway of pyrimidine deoxyribonucleotides de novo biosynthesis (E. coli)	-0.571561	0	0.00645949	-	-0.495214	0.393113	0.870843	-0.536326	-0.57223	0.817335	0.999999	-0.557457	-0.5684	0.90981	0.99999
ECASYN-PWY: enterobacterial common antigen biosynthesis_with_PWY0-781: aspartate superpathway	ECASYN-PWY: enterobacterial common antigen biosynthesis	PWY0-781: aspartate superpathway	-0.354492	0	0.017546	-	-0.255066	0.320985	0.836358	-0.26046	-0.361984	0.567777	0.999999	-0.358669	-0.345107	0.901385	0.99999
ECASYN-PWY: enterobacterial common antigen biosynthesis_with_PWY0-845: superpathway of pyridoxal 5'-phosphate biosynthesis and salvage	ECASYN-PWY: enterobacterial common antigen biosynthesis	PWY0-845: superpathway of pyridoxal 5'-phosphate biosynthesis and salvage	-0.407598	0	0.00121245	-	-0.16448	0.0160115	0.196139	-0.276225	-0.418921	0.418799	0.999999	-0.363994	-0.451649	0.410345	0.99999
ECASYN-PWY: enterobacterial common antigen biosynthesis_with_PWY0-862: (5Z)-dodec-5-enoate biosynthesis	ECASYN-PWY: enterobacterial common antigen biosynthesis	PWY0-862: (5Z)-dodec-5-enoate biosynthesis	0.171658	0.00443968	0.0111986	-	0.230944	0.561958	0.930726	0.204079	0.173227	0.864646	0.999999	0.162579	0.160275	0.984068	0.99999
ECASYN-PWY: enterobacterial common antigen biosynthesis_with_PWY66-399: gluconeogenesis III	ECASYN-PWY: enterobacterial common antigen biosynthesis	PWY66-399: gluconeogenesis III	-0.316912	3.46488e-07	0.00536087	-	-0.291656	0.800318	0.978291	-0.300577	-0.292951	0.965487	0.999999	-0.317052	-0.29557	0.84697	0.99999
ECASYN-PWY: enterobacterial common antigen biosynthesis_with_PWY66-400: glycolysis VI (metazoan)	ECASYN-PWY: enterobacterial common antigen biosynthesis	PWY66-400: glycolysis VI (metazoan)	-0.138314	0.022937	0.11532	-	-0.103872	0.740418	0.968605	-0.140722	-0.132823	0.965561	0.999999	-0.147823	-0.111394	0.753342	0.99999
ECASYN-PWY: enterobacterial common antigen biosynthesis_with_PWY66-409: superpathway of purine nucleotide salvage	ECASYN-PWY: enterobacterial common antigen biosynthesis	PWY66-409: superpathway of purine nucleotide salvage	-0.23441	8.28396e-05	0.486224	-	-0.328781	0.3441	0.849982	-0.126224	-0.269352	0.433352	0.999999	-0.213493	-0.271745	0.607184	0.99999
ECASYN-PWY: enterobacterial common antigen biosynthesis_with_PWY66-422: D-galactose degradation V (Leloir pathway)	ECASYN-PWY: enterobacterial common antigen biosynthesis	PWY66-422: D-galactose degradation V (Leloir pathway)	-0.557299	0	0.00279814	-	-0.49983	0.520855	0.919238	-0.496828	-0.567393	0.658069	0.999999	-0.550379	-0.55548	0.958232	0.99999
ECASYN-PWY: enterobacterial common antigen biosynthesis_with_PWYG-321: mycolate biosynthesis	ECASYN-PWY: enterobacterial common antigen biosynthesis	PWYG-321: mycolate biosynthesis	0.176268	0.00344345	0.110279	-	0.258857	0.416711	0.881575	0.252143	0.158343	0.600669	0.999999	0.175087	0.179571	0.96891	0.99999
ECASYN-PWY: enterobacterial common antigen biosynthesis_with_PYRIDNUCSYN-PWY: NAD biosynthesis I (from aspartate)	ECASYN-PWY: enterobacterial common antigen biosynthesis	PYRIDNUCSYN-PWY: NAD biosynthesis I (from aspartate)	-0.548084	0	0.0177682	-	-0.511398	0.680896	0.960657	-0.490617	-0.563566	0.648591	0.999999	-0.544726	-0.542847	0.984726	0.99999
ECASYN-PWY: enterobacterial common antigen biosynthesis_with_PYRIDOXSYN-PWY: pyridoxal 5'-phosphate biosynthesis I	ECASYN-PWY: enterobacterial common antigen biosynthesis	PYRIDOXSYN-PWY: pyridoxal 5'-phosphate biosynthesis I	-0.280859	1.57808e-06	0.0214326	-	-0.109903	0.0967576	0.532933	-0.143102	-0.297496	0.396623	0.999999	-0.22914	-0.345039	0.299234	0.99999
ECASYN-PWY: enterobacterial common antigen biosynthesis_with_REDCITCYC: TCA cycle VIII (helicobacter)	ECASYN-PWY: enterobacterial common antigen biosynthesis	REDCITCYC: TCA cycle VIII (helicobacter)	0.300845	3.32369e-07	0.0248341	-	0.362739	0.528682	0.921457	0.271858	0.322589	0.774988	0.999999	0.311842	0.301371	0.925045	0.99999
ECASYN-PWY: enterobacterial common antigen biosynthesis_with_RHAMCAT-PWY: L-rhamnose degradation I	ECASYN-PWY: enterobacterial common antigen biosynthesis	RHAMCAT-PWY: L-rhamnose degradation I	-0.445276	0	0.159381	300OB	-0.469575	0.793473	0.977194	-0.369407	-0.46664	0.569117	0.999999	-0.424131	-0.462531	0.713788	0.99999
ECASYN-PWY: enterobacterial common antigen biosynthesis_with_RUMP-PWY: formaldehyde oxidation I	ECASYN-PWY: enterobacterial common antigen biosynthesis	RUMP-PWY: formaldehyde oxidation I	-0.137223	0.0240706	0.0117258	-	-0.224909	0.392315	0.870843	-0.171572	-0.1613	0.955003	0.999999	-0.204001	-0.0659385	0.232506	0.99999
ECASYN-PWY: enterobacterial common antigen biosynthesis_with_SALVADEHYPOX-PWY: adenosine nucleotides degradation II	ECASYN-PWY: enterobacterial common antigen biosynthesis	SALVADEHYPOX-PWY: adenosine nucleotides degradation II	-0.397746	0	0.161827	-	-0.4279	0.751033	0.970721	-0.270696	-0.427586	0.37453	0.999999	-0.427619	-0.345115	0.444338	0.99999
ECASYN-PWY: enterobacterial common antigen biosynthesis_with_SER-GLYSYN-PWY: superpathway of L-serine and glycine biosynthesis I	ECASYN-PWY: enterobacterial common antigen biosynthesis	SER-GLYSYN-PWY: superpathway of L-serine and glycine biosynthesis I	-0.541325	0	0.00341947	-	-0.483684	0.524215	0.920432	-0.445247	-0.559057	0.487976	0.999999	-0.526729	-0.539377	0.898221	0.99999
ECASYN-PWY: enterobacterial common antigen biosynthesis_with_TCA-GLYOX-BYPASS: superpathway of glyoxylate bypass and TCA	ECASYN-PWY: enterobacterial common antigen biosynthesis	TCA-GLYOX-BYPASS: superpathway of glyoxylate bypass and TCA	0.481874	0	0.00177667	-	0.452873	0.75471	0.971469	0.432364	0.483283	0.759122	0.999999	0.475148	0.446121	0.779783	0.99999
ECASYN-PWY: enterobacterial common antigen biosynthesis_with_TCA: TCA cycle I (prokaryotic)	ECASYN-PWY: enterobacterial common antigen biosynthesis	TCA: TCA cycle I (prokaryotic)	-0.235957	7.46984e-05	0.0495548	-	-0.0402831	0.0591711	0.418115	-0.150648	-0.253136	0.5738	0.999999	-0.21128	-0.269872	0.605284	0.99999
ECASYN-PWY: enterobacterial common antigen biosynthesis_with_THISYN-PWY: superpathway of thiamin diphosphate biosynthesis I	ECASYN-PWY: enterobacterial common antigen biosynthesis	THISYN-PWY: superpathway of thiamin diphosphate biosynthesis I	0.170315	0.00478306	0.016727	-	0.151973	0.85914	0.987157	0.247318	0.127871	0.505756	0.999999	0.170715	0.167928	0.980703	0.99999
ECASYN-PWY: enterobacterial common antigen biosynthesis_with_THISYNARA-PWY: superpathway of thiamin diphosphate biosynthesis III (eukaryotes)	ECASYN-PWY: enterobacterial common antigen biosynthesis	THISYNARA-PWY: superpathway of thiamin diphosphate biosynthesis III (eukaryotes)	-0.527894	0	0.00160334	-	-0.461297	0.46747	0.901736	-0.478362	-0.533941	0.730865	0.999999	-0.539932	-0.500149	0.690548	0.99999
ECASYN-PWY: enterobacterial common antigen biosynthesis_with_THRESYN-PWY: superpathway of L-threonine biosynthesis	ECASYN-PWY: enterobacterial common antigen biosynthesis	THRESYN-PWY: superpathway of L-threonine biosynthesis	-0.578333	0	0.00196668	-	-0.518564	0.4982	0.911037	-0.53335	-0.58099	0.759522	0.999999	-0.564954	-0.562873	0.982803	0.99999
ECASYN-PWY: enterobacterial common antigen biosynthesis_with_TRNA-CHARGING-PWY: tRNA charging	ECASYN-PWY: enterobacterial common antigen biosynthesis	TRNA-CHARGING-PWY: tRNA charging	-0.580502	0	0.00511043	-	-0.520308	0.494542	0.910527	-0.543235	-0.58894	0.767329	0.999999	-0.579765	-0.56655	0.890324	0.99999
ECASYN-PWY: enterobacterial common antigen biosynthesis_with_TRPSYN-PWY: L-tryptophan biosynthesis	ECASYN-PWY: enterobacterial common antigen biosynthesis	TRPSYN-PWY: L-tryptophan biosynthesis	-0.526863	0	0.00392701	-	-0.495013	0.7244	0.966847	-0.451004	-0.543044	0.574256	0.999999	-0.534843	-0.497995	0.713021	0.99999
ECASYN-PWY: enterobacterial common antigen biosynthesis_with_UBISYN-PWY: superpathway of ubiquinol-8 biosynthesis (prokaryotic)	ECASYN-PWY: enterobacterial common antigen biosynthesis	UBISYN-PWY: superpathway of ubiquinol-8 biosynthesis (prokaryotic)	0.521721	0	0.00195436	-	0.491545	0.739022	0.968316	0.606494	0.509915	0.514879	0.999999	0.545824	0.485656	0.548378	0.99999
ECASYN-PWY: enterobacterial common antigen biosynthesis_with_UDPNAGSYN-PWY: UDP-N-acetyl-D-glucosamine biosynthesis I	ECASYN-PWY: enterobacterial common antigen biosynthesis	UDPNAGSYN-PWY: UDP-N-acetyl-D-glucosamine biosynthesis I	-0.265204	8.7714e-06	0.197569	-	-0.279515	0.886901	0.989545	-0.229733	-0.261955	0.857653	0.999999	-0.264112	-0.2568	0.948355	0.99999
ECASYN-PWY: enterobacterial common antigen biosynthesis_with_UNINTEGRATED	ECASYN-PWY: enterobacterial common antigen biosynthesis	UNINTEGRATED	-0.541738	0	0.00672326	-	-0.503741	0.671749	0.958279	-0.454982	-0.552612	0.550119	0.999999	-0.523963	-0.545873	0.824355	0.99999
ECASYN-PWY: enterobacterial common antigen biosynthesis_with_UNMAPPED	ECASYN-PWY: enterobacterial common antigen biosynthesis	UNMAPPED	-0.53819	0	0.0278315	-	-0.504146	0.70436	0.96489	-0.526749	-0.54857	0.889294	0.999999	-0.530003	-0.530294	0.997655	0.99999
ECASYN-PWY: enterobacterial common antigen biosynthesis_with_URDEGR-PWY: superpathway of allantoin degradation in plants	ECASYN-PWY: enterobacterial common antigen biosynthesis	URDEGR-PWY: superpathway of allantoin degradation in plants	0.459934	0	0.000909813	-	0.399735	0.526379	0.921189	0.390164	0.460295	0.678949	0.999999	0.433092	0.427188	0.9554	0.99999
ECASYN-PWY: enterobacterial common antigen biosynthesis_with_VALSYN-PWY: L-valine biosynthesis	ECASYN-PWY: enterobacterial common antigen biosynthesis	VALSYN-PWY: L-valine biosynthesis	-0.573736	0	0.00202156	-	-0.515783	0.512422	0.916469	-0.517506	-0.582365	0.679957	0.999999	-0.572727	-0.563901	0.926917	0.99999
ENTBACSYN-PWY: enterobactin biosynthesis_with_1CMET2-PWY: N10-formyl-tetrahydrofolate biosynthesis	ENTBACSYN-PWY: enterobactin biosynthesis	1CMET2-PWY: N10-formyl-tetrahydrofolate biosynthesis	-0.647623	0	0.00892557	-	-0.615769	0.696399	0.963595	-0.658442	-0.631818	0.848668	0.999999	-0.596743	-0.688709	0.301981	0.99999
ENTBACSYN-PWY: enterobactin biosynthesis_with_ANAEROFRUCAT-PWY: homolactic fermentation	ENTBACSYN-PWY: enterobactin biosynthesis	ANAEROFRUCAT-PWY: homolactic fermentation	-0.525062	0	0.0175061	-	-0.330678	0.0426407	0.348064	-0.780639	-0.486318	0.0154168	0.999999	-0.573434	-0.472456	0.311269	0.99999
ENTBACSYN-PWY: enterobactin biosynthesis_with_ANAGLYCOLYSIS-PWY: glycolysis III (from glucose)	ENTBACSYN-PWY: enterobactin biosynthesis	ANAGLYCOLYSIS-PWY: glycolysis III (from glucose)	-0.648778	0	0.0120189	-	-0.622231	0.74382	0.969601	-0.669057	-0.63605	0.810848	0.999999	-0.609528	-0.689359	0.367072	0.99999
ENTBACSYN-PWY: enterobactin biosynthesis_with_ARG+POLYAMINE-SYN: superpathway of arginine and polyamine biosynthesis	ENTBACSYN-PWY: enterobactin biosynthesis	ARG+POLYAMINE-SYN: superpathway of arginine and polyamine biosynthesis	-0.325965	0	0.120888	-	-0.469687	0.128157	0.604626	-0.437161	-0.290302	0.380306	0.999999	-0.390539	-0.2698	0.273671	0.99999
ENTBACSYN-PWY: enterobactin biosynthesis_with_ARGININE-SYN4-PWY: L-ornithine de novo biosynthesis	ENTBACSYN-PWY: enterobactin biosynthesis	ARGININE-SYN4-PWY: L-ornithine de novo biosynthesis	-0.459018	0	0.000781948	-	-0.229792	0.0208576	0.228866	-0.48253	-0.441558	0.800661	0.999999	-0.411692	-0.501941	0.384064	0.99999
ENTBACSYN-PWY: enterobactin biosynthesis_with_ARGSYN-PWY: L-arginine biosynthesis I (via L-ornithine)	ENTBACSYN-PWY: enterobactin biosynthesis	ARGSYN-PWY: L-arginine biosynthesis I (via L-ornithine)	-0.482285	0	0.20083	-	-0.454393	0.763646	0.972289	-0.605294	-0.477037	0.388919	0.999999	-0.42167	-0.566444	0.151606	0.99999
ENTBACSYN-PWY: enterobactin biosynthesis_with_ARGSYNBSUB-PWY: L-arginine biosynthesis II (acetyl cycle)	ENTBACSYN-PWY: enterobactin biosynthesis	ARGSYNBSUB-PWY: L-arginine biosynthesis II (acetyl cycle)	-0.357546	0	0.566212	-	-0.322707	0.723983	0.966847	-0.587014	-0.348177	0.117093	0.999999	-0.279734	-0.470118	0.0765678	0.99999
ENTBACSYN-PWY: enterobactin biosynthesis_with_ARO-PWY: chorismate biosynthesis I	ENTBACSYN-PWY: enterobactin biosynthesis	ARO-PWY: chorismate biosynthesis I	-0.640844	0	0.03684	-	-0.65251	0.883526	0.989507	-0.626411	-0.634813	0.953434	0.999999	-0.605292	-0.68454	0.373043	0.99999
ENTBACSYN-PWY: enterobactin biosynthesis_with_ASPASN-PWY: superpathway of L-aspartate and L-asparagine biosynthesis	ENTBACSYN-PWY: enterobactin biosynthesis	ASPASN-PWY: superpathway of L-aspartate and L-asparagine biosynthesis	-0.616934	0	0.047706	300OB	-0.592916	0.774134	0.974271	-0.611296	-0.598633	0.93108	0.999999	-0.566288	-0.657662	0.320759	0.99999
ENTBACSYN-PWY: enterobactin biosynthesis_with_AST-PWY: L-arginine degradation II (AST pathway)	ENTBACSYN-PWY: enterobactin biosynthesis	AST-PWY: L-arginine degradation II (AST pathway)	0.536673	0	0.00152007	-	0.491393	0.616016	0.943841	0.490638	0.535957	0.777575	0.999999	0.546074	0.546332	0.997896	0.99999
ENTBACSYN-PWY: enterobactin biosynthesis_with_BIOTIN-BIOSYNTHESIS-PWY: biotin biosynthesis I	ENTBACSYN-PWY: enterobactin biosynthesis	BIOTIN-BIOSYNTHESIS-PWY: biotin biosynthesis I	0.238246	6.74316e-05	0.0190215	-	0.372708	0.172395	0.686267	0.265736	0.212603	0.765811	0.999999	0.219383	0.215554	0.973228	0.99999
ENTBACSYN-PWY: enterobactin biosynthesis_with_BRANCHED-CHAIN-AA-SYN-PWY: superpathway of branched amino acid biosynthesis	ENTBACSYN-PWY: enterobactin biosynthesis	BRANCHED-CHAIN-AA-SYN-PWY: superpathway of branched amino acid biosynthesis	-0.662526	0	0.018923	-	-0.632948	0.712362	0.966117	-0.628923	-0.649683	0.884802	0.999999	-0.63691	-0.685891	0.575495	0.99999
ENTBACSYN-PWY: enterobactin biosynthesis_with_CALVIN-PWY: Calvin-Benson-Bassham cycle	ENTBACSYN-PWY: enterobactin biosynthesis	CALVIN-PWY: Calvin-Benson-Bassham cycle	-0.641191	0	0.0324441	-	-0.646522	0.946862	0.997264	-0.601352	-0.639704	0.794164	0.999999	-0.603437	-0.68659	0.349764	0.99999
ENTBACSYN-PWY: enterobactin biosynthesis_with_CENTFERM-PWY: pyruvate fermentation to butanoate	ENTBACSYN-PWY: enterobactin biosynthesis	CENTFERM-PWY: pyruvate fermentation to butanoate	-0.267678	6.39406e-06	0.00946145	-	-0.177403	0.377724	0.864436	-0.127484	-0.239434	0.5403	0.999999	-0.336222	-0.188148	0.188695	0.99999
ENTBACSYN-PWY: enterobactin biosynthesis_with_CITRULBIO-PWY: L-citrulline biosynthesis	ENTBACSYN-PWY: enterobactin biosynthesis	CITRULBIO-PWY: L-citrulline biosynthesis	-0.424815	0	0.024348	-	-0.390164	0.717771	0.966263	-0.429221	-0.417387	0.943501	0.999999	-0.408796	-0.420556	0.911961	0.99999
ENTBACSYN-PWY: enterobactin biosynthesis_with_COA-PWY-1: coenzyme A biosynthesis II (mammalian)	ENTBACSYN-PWY: enterobactin biosynthesis	COA-PWY-1: coenzyme A biosynthesis II (mammalian)	-0.642446	0	0.0333009	-	-0.655723	0.867174	0.987764	-0.627555	-0.633467	0.967193	0.999999	-0.60139	-0.691454	0.310159	0.99999
ENTBACSYN-PWY: enterobactin biosynthesis_with_COA-PWY: coenzyme A biosynthesis I	ENTBACSYN-PWY: enterobactin biosynthesis	COA-PWY: coenzyme A biosynthesis I	-0.61658	0	0.0327258	-	-0.630522	0.864329	0.987636	-0.550137	-0.607237	0.70983	0.999999	-0.593595	-0.635692	0.647464	0.99999
ENTBACSYN-PWY: enterobactin biosynthesis_with_COBALSYN-PWY: adenosylcobalamin salvage from cobinamide I	ENTBACSYN-PWY: enterobactin biosynthesis	COBALSYN-PWY: adenosylcobalamin salvage from cobinamide I	-0.569268	0	0.0523418	-	-0.533952	0.68733	0.96207	-0.519358	-0.565049	0.771432	0.999999	-0.503254	-0.642096	0.144349	0.99999
ENTBACSYN-PWY: enterobactin biosynthesis_with_COMPLETE-ARO-PWY: superpathway of aromatic amino acid biosynthesis	ENTBACSYN-PWY: enterobactin biosynthesis	COMPLETE-ARO-PWY: superpathway of aromatic amino acid biosynthesis	-0.644991	0	0.0350437	-	-0.65162	0.933606	0.99483	-0.625049	-0.636878	0.934541	0.999999	-0.60819	-0.68847	0.364976	0.99999
ENTBACSYN-PWY: enterobactin biosynthesis_with_DAPLYSINESYN-PWY: L-lysine biosynthesis I	ENTBACSYN-PWY: enterobactin biosynthesis	DAPLYSINESYN-PWY: L-lysine biosynthesis I	-0.326792	0	0.126744	-	-0.20059	0.213427	0.745576	-0.300689	-0.304129	0.984423	0.999999	-0.257106	-0.378116	0.273347	0.99999
ENTBACSYN-PWY: enterobactin biosynthesis_with_DENOVOPURINE2-PWY: superpathway of purine nucleotides de novo biosynthesis II	ENTBACSYN-PWY: enterobactin biosynthesis	DENOVOPURINE2-PWY: superpathway of purine nucleotides de novo biosynthesis II	-0.680435	0	0.0685763	-	-0.642264	0.629622	0.94845	-0.733228	-0.669259	0.614449	0.999999	-0.673455	-0.698636	0.766918	0.99999
ENTBACSYN-PWY: enterobactin biosynthesis_with_DTDPRHAMSYN-PWY: dTDP-L-rhamnose biosynthesis I	ENTBACSYN-PWY: enterobactin biosynthesis	DTDPRHAMSYN-PWY: dTDP-L-rhamnose biosynthesis I	-0.6317	0	0.0325854	-	-0.625767	0.941958	0.996358	-0.583097	-0.621537	0.797092	0.999999	-0.585379	-0.675428	0.31872	0.99999
FAO-PWY: fatty acid &beta;-oxidation I_with_ARG+POLYAMINE-SYN: superpathway of arginine and polyamine biosynthesis	FAO-PWY: fatty acid &beta;-oxidation I	ARG+POLYAMINE-SYN: superpathway of arginine and polyamine biosynthesis	0.376603	0	0.0237849	-	0.301801	0.449532	0.893833	0.361684	0.353373	0.96153	0.999999	0.207706	0.558337	0.000883288	0.99999
FAO-PWY: fatty acid &beta;-oxidation I_with_ARGININE-SYN4-PWY: L-ornithine de novo biosynthesis	FAO-PWY: fatty acid &beta;-oxidation I	ARGININE-SYN4-PWY: L-ornithine de novo biosynthesis	-0.154509	0.0106858	0.0154051	-	0.00756436	0.120112	0.587987	-0.144477	-0.150219	0.97494	0.999999	-0.126591	-0.179953	0.643954	0.99999
FAO-PWY: fatty acid &beta;-oxidation I_with_BIOTIN-BIOSYNTHESIS-PWY: biotin biosynthesis I	FAO-PWY: fatty acid &beta;-oxidation I	BIOTIN-BIOSYNTHESIS-PWY: biotin biosynthesis I	-0.228941	0.00012458	0.208972	-	-0.185136	0.669273	0.958076	-0.224879	-0.234324	0.958144	0.999999	-0.231395	-0.234005	0.98169	0.99999
FAO-PWY: fatty acid &beta;-oxidation I_with_BRANCHED-CHAIN-AA-SYN-PWY: superpathway of branched amino acid biosynthesis	FAO-PWY: fatty acid &beta;-oxidation I	BRANCHED-CHAIN-AA-SYN-PWY: superpathway of branched amino acid biosynthesis	0.144172	0.017539	0.257131	-	0.161608	0.866058	0.98764	0.0652672	0.154295	0.628791	0.999999	0.146269	0.15326	0.951771	0.99999
FAO-PWY: fatty acid &beta;-oxidation I_with_CENTFERM-PWY: pyruvate fermentation to butanoate	FAO-PWY: fatty acid &beta;-oxidation I	CENTFERM-PWY: pyruvate fermentation to butanoate	0.232686	9.87606e-05	0.476193	-	0.153614	0.442314	0.890054	0.315935	0.219451	0.583243	0.999999	0.196839	0.268853	0.525959	0.99999
FAO-PWY: fatty acid &beta;-oxidation I_with_COLANSYN-PWY: colanic acid building blocks biosynthesis	FAO-PWY: fatty acid &beta;-oxidation I	COLANSYN-PWY: colanic acid building blocks biosynthesis	-0.220036	0.000236096	0.0180541	-	-0.141341	0.445496	0.891244	-0.266588	-0.22433	0.812646	0.999999	-0.238642	-0.218825	0.861792	0.99999
FASYN-ELONG-PWY: fatty acid elongation -- saturated_with_1CMET2-PWY: N10-formyl-tetrahydrofolate biosynthesis	FASYN-ELONG-PWY: fatty acid elongation -- saturated	1CMET2-PWY: N10-formyl-tetrahydrofolate biosynthesis	-0.422143	0	0.088685	-	-0.528693	0.240324	0.773506	-0.524636	-0.407141	0.458839	0.999999	-0.437165	-0.409803	0.796216	0.99999
FASYN-ELONG-PWY: fatty acid elongation -- saturated_with_ANAEROFRUCAT-PWY: homolactic fermentation	FASYN-ELONG-PWY: fatty acid elongation -- saturated	ANAEROFRUCAT-PWY: homolactic fermentation	-0.273178	4.0188e-06	0.0524925	-	-0.213028	0.554511	0.927752	-0.333336	-0.265549	0.697894	0.999999	-0.314758	-0.218634	0.39347	0.99999
FASYN-ELONG-PWY: fatty acid elongation -- saturated_with_ANAGLYCOLYSIS-PWY: glycolysis III (from glucose)	FASYN-ELONG-PWY: fatty acid elongation -- saturated	ANAGLYCOLYSIS-PWY: glycolysis III (from glucose)	-0.45867	0	0.0730502	-	-0.535895	0.389916	0.869986	-0.554489	-0.453619	0.515225	0.999999	-0.482703	-0.444072	0.70939	0.99999
FASYN-ELONG-PWY: fatty acid elongation -- saturated_with_ARG+POLYAMINE-SYN: superpathway of arginine and polyamine biosynthesis	FASYN-ELONG-PWY: fatty acid elongation -- saturated	ARG+POLYAMINE-SYN: superpathway of arginine and polyamine biosynthesis	-0.277886	2.81875e-06	0.226946	-	-0.410455	0.171903	0.685653	-0.439472	-0.265938	0.299802	0.999999	-0.307931	-0.259743	0.667366	0.99999
FASYN-ELONG-PWY: fatty acid elongation -- saturated_with_ARGININE-SYN4-PWY: L-ornithine de novo biosynthesis	FASYN-ELONG-PWY: fatty acid elongation -- saturated	ARGININE-SYN4-PWY: L-ornithine de novo biosynthesis	-0.234171	8.50431e-05	0.00844175	-	-0.267674	0.740411	0.968605	-0.358435	-0.218512	0.419629	0.999999	-0.32596	-0.161125	0.145169	0.99999
FASYN-ELONG-PWY: fatty acid elongation -- saturated_with_ARGSYN-PWY: L-arginine biosynthesis I (via L-ornithine)	FASYN-ELONG-PWY: fatty acid elongation -- saturated	ARGSYN-PWY: L-arginine biosynthesis I (via L-ornithine)	-0.291262	6.47857e-07	0.106939	-	-0.338901	0.63031	0.948625	-0.459219	-0.26485	0.240949	0.999999	-0.258232	-0.347845	0.42023	0.99999
FASYN-ELONG-PWY: fatty acid elongation -- saturated_with_ARGSYNBSUB-PWY: L-arginine biosynthesis II (acetyl cycle)	FASYN-ELONG-PWY: fatty acid elongation -- saturated	ARGSYNBSUB-PWY: L-arginine biosynthesis II (acetyl cycle)	-0.183517	0.00226337	0.234988	-	-0.200906	0.865462	0.98764	-0.335178	-0.154001	0.300642	0.999999	-0.116781	-0.281662	0.148193	0.99999
FASYN-ELONG-PWY: fatty acid elongation -- saturated_with_ARO-PWY: chorismate biosynthesis I	FASYN-ELONG-PWY: fatty acid elongation -- saturated	ARO-PWY: chorismate biosynthesis I	-0.480232	0	0.214199	-	-0.562591	0.350357	0.851802	-0.551778	-0.474621	0.618785	0.999999	-0.50118	-0.471094	0.768503	0.99999
FASYN-ELONG-PWY: fatty acid elongation -- saturated_with_ASPASN-PWY: superpathway of L-aspartate and L-asparagine biosynthesis	FASYN-ELONG-PWY: fatty acid elongation -- saturated	ASPASN-PWY: superpathway of L-aspartate and L-asparagine biosynthesis	-0.427028	0	0.253781	-	-0.5035	0.404555	0.876583	-0.550633	-0.408815	0.363008	0.999999	-0.473874	-0.387686	0.41419	0.99999
FASYN-ELONG-PWY: fatty acid elongation -- saturated_with_AST-PWY: L-arginine degradation II (AST pathway)	FASYN-ELONG-PWY: fatty acid elongation -- saturated	AST-PWY: L-arginine degradation II (AST pathway)	0.185035	0.00207426	0.00469674	-	0.256039	0.485046	0.908697	0.313829	0.16412	0.395518	0.999999	0.194229	0.200881	0.953713	0.99999
FASYN-ELONG-PWY: fatty acid elongation -- saturated_with_BIOTIN-BIOSYNTHESIS-PWY: biotin biosynthesis I	FASYN-ELONG-PWY: fatty acid elongation -- saturated	BIOTIN-BIOSYNTHESIS-PWY: biotin biosynthesis I	0.899354	0	0.0208836	-	0.784427	0.0540829	0.400693	0.909983	0.895044	0.846719	0.999999	0.896035	0.904139	0.873426	0.99999
FASYN-ELONG-PWY: fatty acid elongation -- saturated_with_BRANCHED-CHAIN-AA-SYN-PWY: superpathway of branched amino acid biosynthesis	FASYN-ELONG-PWY: fatty acid elongation -- saturated	BRANCHED-CHAIN-AA-SYN-PWY: superpathway of branched amino acid biosynthesis	-0.486989	0	0.139457	-	-0.589067	0.239273	0.772871	-0.596529	-0.474049	0.414093	0.999999	-0.514563	-0.454496	0.557264	0.99999
FASYN-ELONG-PWY: fatty acid elongation -- saturated_with_CALVIN-PWY: Calvin-Benson-Bassham cycle	FASYN-ELONG-PWY: fatty acid elongation -- saturated	CALVIN-PWY: Calvin-Benson-Bassham cycle	-0.493918	0	0.0954478	-	-0.599475	0.220025	0.750972	-0.607407	-0.481765	0.397647	0.999999	-0.517661	-0.473446	0.663476	0.99999
FASYN-ELONG-PWY: fatty acid elongation -- saturated_with_CENTFERM-PWY: pyruvate fermentation to butanoate	FASYN-ELONG-PWY: fatty acid elongation -- saturated	CENTFERM-PWY: pyruvate fermentation to butanoate	-0.146617	0.0156456	0.00685524	-	-0.144292	0.982087	0.999203	-0.310129	-0.131706	0.312076	0.999999	-0.131205	-0.157496	0.820182	0.99999
FASYN-ELONG-PWY: fatty acid elongation -- saturated_with_CITRULBIO-PWY: L-citrulline biosynthesis	FASYN-ELONG-PWY: fatty acid elongation -- saturated	CITRULBIO-PWY: L-citrulline biosynthesis	-0.317119	3.46765e-07	0.0586759	-	-0.257759	0.554967	0.928269	-0.484789	-0.307074	0.276335	0.999999	-0.342483	-0.295488	0.671558	0.99999
FASYN-ELONG-PWY: fatty acid elongation -- saturated_with_COA-PWY-1: coenzyme A biosynthesis II (mammalian)	FASYN-ELONG-PWY: fatty acid elongation -- saturated	COA-PWY-1: coenzyme A biosynthesis II (mammalian)	-0.48277	0	0.116195	-	-0.569019	0.326087	0.839141	-0.562799	-0.475897	0.572167	0.999999	-0.504582	-0.472949	0.756576	0.99999
FASYN-ELONG-PWY: fatty acid elongation -- saturated_with_COA-PWY: coenzyme A biosynthesis I	FASYN-ELONG-PWY: fatty acid elongation -- saturated	COA-PWY: coenzyme A biosynthesis I	-0.465052	0	0.143476	500FG	-0.550607	0.336584	0.845583	-0.618986	-0.452901	0.259968	0.999999	-0.477987	-0.456744	0.837224	0.99999
FASYN-ELONG-PWY: fatty acid elongation -- saturated_with_COBALSYN-PWY: adenosylcobalamin salvage from cobinamide I	FASYN-ELONG-PWY: fatty acid elongation -- saturated	COBALSYN-PWY: adenosylcobalamin salvage from cobinamide I	-0.488656	0	0.370845	-	-0.459227	0.750279	0.970721	-0.649791	-0.469332	0.207483	0.999999	-0.500921	-0.484273	0.870071	0.99999
FASYN-ELONG-PWY: fatty acid elongation -- saturated_with_COLANSYN-PWY: colanic acid building blocks biosynthesis	FASYN-ELONG-PWY: fatty acid elongation -- saturated	COLANSYN-PWY: colanic acid building blocks biosynthesis	0.242898	4.52307e-05	0.121208	-	0.178316	0.528803	0.921457	0.0913051	0.269323	0.331493	0.999999	0.225495	0.242862	0.87854	0.99999
FASYN-ELONG-PWY: fatty acid elongation -- saturated_with_COMPLETE-ARO-PWY: superpathway of aromatic amino acid biosynthesis	FASYN-ELONG-PWY: fatty acid elongation -- saturated	COMPLETE-ARO-PWY: superpathway of aromatic amino acid biosynthesis	-0.47822	0	0.200374	-	-0.559855	0.355528	0.854368	-0.553855	-0.473833	0.605316	0.999999	-0.498599	-0.471317	0.789691	0.99999
FASYN-ELONG-PWY: fatty acid elongation -- saturated_with_DAPLYSINESYN-PWY: L-lysine biosynthesis I	FASYN-ELONG-PWY: fatty acid elongation -- saturated	DAPLYSINESYN-PWY: L-lysine biosynthesis I	-0.295741	3.27998e-07	0.172436	-	-0.200736	0.35046	0.851802	-0.429044	-0.273812	0.35587	0.999999	-0.340423	-0.233729	0.340544	0.99999
FASYN-ELONG-PWY: fatty acid elongation -- saturated_with_DENOVOPURINE2-PWY: superpathway of purine nucleotides de novo biosynthesis II	FASYN-ELONG-PWY: fatty acid elongation -- saturated	DENOVOPURINE2-PWY: superpathway of purine nucleotides de novo biosynthesis II	-0.440113	0	0.0861895	-	-0.547328	0.231529	0.765013	-0.509789	-0.434515	0.637606	0.999999	-0.447154	-0.436299	0.917595	0.99999
FASYN-ELONG-PWY: fatty acid elongation -- saturated_with_DTDPRHAMSYN-PWY: dTDP-L-rhamnose biosynthesis I	FASYN-ELONG-PWY: fatty acid elongation -- saturated	DTDPRHAMSYN-PWY: dTDP-L-rhamnose biosynthesis I	-0.493579	0	0.0905608	-	-0.598545	0.222918	0.754927	-0.632094	-0.479006	0.292476	0.999999	-0.517828	-0.47524	0.674933	0.99999
FASYN-ELONG-PWY: fatty acid elongation -- saturated_with_ENTBACSYN-PWY: enterobactin biosynthesis	FASYN-ELONG-PWY: fatty acid elongation -- saturated	ENTBACSYN-PWY: enterobactin biosynthesis	0.242862	4.52268e-05	0.0193387	-	0.35729	0.247431	0.782831	0.268545	0.230732	0.831929	0.999999	0.232344	0.222688	0.932407	0.99999
FASYN-ELONG-PWY: fatty acid elongation -- saturated_with_FAO-PWY: fatty acid &beta;-oxidation I	FASYN-ELONG-PWY: fatty acid elongation -- saturated	FAO-PWY: fatty acid &beta;-oxidation I	-0.22034	0.000232729	0.274319	-	-0.210828	0.92588	0.994148	-0.210399	-0.234013	0.895917	0.999999	-0.228558	-0.229883	0.990715	0.99999
FASYN-INITIAL-PWY: superpathway of fatty acid biosynthesis initiation (E. coli)_with_1CMET2-PWY: N10-formyl-tetrahydrofolate biosynthesis	FASYN-INITIAL-PWY: superpathway of fatty acid biosynthesis initiation (E. coli)	1CMET2-PWY: N10-formyl-tetrahydrofolate biosynthesis	-0.431683	0	0.0570221	-	-0.528056	0.287567	0.81511	-0.527075	-0.420559	0.500852	0.999999	-0.451133	-0.421818	0.780571	0.99999
FASYN-INITIAL-PWY: superpathway of fatty acid biosynthesis initiation (E. coli)_with_ANAEROFRUCAT-PWY: homolactic fermentation	FASYN-INITIAL-PWY: superpathway of fatty acid biosynthesis initiation (E. coli)	ANAEROFRUCAT-PWY: homolactic fermentation	-0.275605	3.11158e-06	0.0289301	-	-0.205321	0.490245	0.909338	-0.341866	-0.26772	0.67023	0.999999	-0.319846	-0.220673	0.378127	0.99999
FASYN-INITIAL-PWY: superpathway of fatty acid biosynthesis initiation (E. coli)_with_ANAGLYCOLYSIS-PWY: glycolysis III (from glucose)	FASYN-INITIAL-PWY: superpathway of fatty acid biosynthesis initiation (E. coli)	ANAGLYCOLYSIS-PWY: glycolysis III (from glucose)	-0.472146	0	0.0403968	-	-0.530883	0.513106	0.916642	-0.566496	-0.462501	0.498344	0.999999	-0.500255	-0.450887	0.63143	0.99999
FASYN-INITIAL-PWY: superpathway of fatty acid biosynthesis initiation (E. coli)_with_ARG+POLYAMINE-SYN: superpathway of arginine and polyamine biosynthesis	FASYN-INITIAL-PWY: superpathway of fatty acid biosynthesis initiation (E. coli)	ARG+POLYAMINE-SYN: superpathway of arginine and polyamine biosynthesis	-0.292496	3.25045e-07	0.209756	-	-0.417198	0.197091	0.723604	-0.437495	-0.261233	0.292801	0.999999	-0.336136	-0.274102	0.577481	0.99999
FASYN-INITIAL-PWY: superpathway of fatty acid biosynthesis initiation (E. coli)_with_ARGININE-SYN4-PWY: L-ornithine de novo biosynthesis	FASYN-INITIAL-PWY: superpathway of fatty acid biosynthesis initiation (E. coli)	ARGININE-SYN4-PWY: L-ornithine de novo biosynthesis	-0.249793	2.73518e-05	0.00361233	-	-0.261455	0.908186	0.992502	-0.379014	-0.222694	0.363497	0.999999	-0.336153	-0.169105	0.138881	0.99999
FASYN-INITIAL-PWY: superpathway of fatty acid biosynthesis initiation (E. coli)_with_ARGSYN-PWY: L-arginine biosynthesis I (via L-ornithine)	FASYN-INITIAL-PWY: superpathway of fatty acid biosynthesis initiation (E. coli)	ARGSYN-PWY: L-arginine biosynthesis I (via L-ornithine)	-0.289854	6.45349e-07	0.103936	-	-0.344451	0.580734	0.933942	-0.452389	-0.275684	0.287855	0.999999	-0.278851	-0.347852	0.533672	0.99999
FASYN-INITIAL-PWY: superpathway of fatty acid biosynthesis initiation (E. coli)_with_ARGSYNBSUB-PWY: L-arginine biosynthesis II (acetyl cycle)	FASYN-INITIAL-PWY: superpathway of fatty acid biosynthesis initiation (E. coli)	ARGSYNBSUB-PWY: L-arginine biosynthesis II (acetyl cycle)	-0.172397	0.00426739	0.215997	-	-0.210973	0.706793	0.965633	-0.332265	-0.163397	0.335051	0.999999	-0.126601	-0.266045	0.222216	0.99999
FASYN-INITIAL-PWY: superpathway of fatty acid biosynthesis initiation (E. coli)_with_ARO-PWY: chorismate biosynthesis I	FASYN-INITIAL-PWY: superpathway of fatty acid biosynthesis initiation (E. coli)	ARO-PWY: chorismate biosynthesis I	-0.492285	0	0.108132	-	-0.572887	0.356739	0.854852	-0.551565	-0.487345	0.678513	0.999999	-0.518382	-0.476827	0.682167	0.99999
FASYN-INITIAL-PWY: superpathway of fatty acid biosynthesis initiation (E. coli)_with_ASPASN-PWY: superpathway of L-aspartate and L-asparagine biosynthesis	FASYN-INITIAL-PWY: superpathway of fatty acid biosynthesis initiation (E. coli)	ASPASN-PWY: superpathway of L-aspartate and L-asparagine biosynthesis	-0.429369	0	0.203997	-	-0.486888	0.533561	0.922475	-0.550896	-0.416164	0.387169	0.999999	-0.473097	-0.392022	0.442019	0.99999
FASYN-INITIAL-PWY: superpathway of fatty acid biosynthesis initiation (E. coli)_with_AST-PWY: L-arginine degradation II (AST pathway)	FASYN-INITIAL-PWY: superpathway of fatty acid biosynthesis initiation (E. coli)	AST-PWY: L-arginine degradation II (AST pathway)	0.207049	0.000547357	0.00279848	-	0.258363	0.613194	0.94222	0.362111	0.195696	0.33677	0.999999	0.221057	0.223256	0.984608	0.99999
FASYN-INITIAL-PWY: superpathway of fatty acid biosynthesis initiation (E. coli)_with_BIOTIN-BIOSYNTHESIS-PWY: biotin biosynthesis I	FASYN-INITIAL-PWY: superpathway of fatty acid biosynthesis initiation (E. coli)	BIOTIN-BIOSYNTHESIS-PWY: biotin biosynthesis I	0.876521	0	0.0305852	-	0.755737	0.0571418	0.412076	0.887593	0.881259	0.94084	0.999999	0.884778	0.879855	0.928757	0.99999
FASYN-INITIAL-PWY: superpathway of fatty acid biosynthesis initiation (E. coli)_with_BRANCHED-CHAIN-AA-SYN-PWY: superpathway of branched amino acid biosynthesis	FASYN-INITIAL-PWY: superpathway of fatty acid biosynthesis initiation (E. coli)	BRANCHED-CHAIN-AA-SYN-PWY: superpathway of branched amino acid biosynthesis	-0.49739	0	0.0833438	-	-0.59207	0.273079	0.805378	-0.597427	-0.487378	0.462245	0.999999	-0.528823	-0.463478	0.520054	0.99999
FASYN-INITIAL-PWY: superpathway of fatty acid biosynthesis initiation (E. coli)_with_CALVIN-PWY: Calvin-Benson-Bassham cycle	FASYN-INITIAL-PWY: superpathway of fatty acid biosynthesis initiation (E. coli)	CALVIN-PWY: Calvin-Benson-Bassham cycle	-0.50319	0	0.0503723	-	-0.60466	0.235914	0.770147	-0.615141	-0.492828	0.406767	0.999999	-0.535865	-0.477875	0.565323	0.99999
FASYN-INITIAL-PWY: superpathway of fatty acid biosynthesis initiation (E. coli)_with_CENTFERM-PWY: pyruvate fermentation to butanoate	FASYN-INITIAL-PWY: superpathway of fatty acid biosynthesis initiation (E. coli)	CENTFERM-PWY: pyruvate fermentation to butanoate	-0.158988	0.00858731	0.00593191	-	-0.149298	0.925367	0.994148	-0.292943	-0.124793	0.343229	0.999999	-0.152183	-0.146998	0.96422	0.99999
FASYN-INITIAL-PWY: superpathway of fatty acid biosynthesis initiation (E. coli)_with_CITRULBIO-PWY: L-citrulline biosynthesis	FASYN-INITIAL-PWY: superpathway of fatty acid biosynthesis initiation (E. coli)	CITRULBIO-PWY: L-citrulline biosynthesis	-0.319374	3.48979e-07	0.0310474	-	-0.286607	0.743008	0.969406	-0.512378	-0.311134	0.210317	0.999999	-0.355839	-0.309769	0.67613	0.99999
FASYN-INITIAL-PWY: superpathway of fatty acid biosynthesis initiation (E. coli)_with_COA-PWY-1: coenzyme A biosynthesis II (mammalian)	FASYN-INITIAL-PWY: superpathway of fatty acid biosynthesis initiation (E. coli)	COA-PWY-1: coenzyme A biosynthesis II (mammalian)	-0.495273	0	0.0578822	-	-0.579321	0.33445	0.844025	-0.568807	-0.485598	0.586685	0.999999	-0.519389	-0.477495	0.679551	0.99999
FASYN-INITIAL-PWY: superpathway of fatty acid biosynthesis initiation (E. coli)_with_COA-PWY: coenzyme A biosynthesis I	FASYN-INITIAL-PWY: superpathway of fatty acid biosynthesis initiation (E. coli)	COA-PWY: coenzyme A biosynthesis I	-0.47245	0	0.134487	500FG	-0.548914	0.390156	0.870162	-0.604052	-0.461581	0.339633	0.999999	-0.492432	-0.460983	0.759722	0.99999
FASYN-INITIAL-PWY: superpathway of fatty acid biosynthesis initiation (E. coli)_with_COBALSYN-PWY: adenosylcobalamin salvage from cobinamide I	FASYN-INITIAL-PWY: superpathway of fatty acid biosynthesis initiation (E. coli)	COBALSYN-PWY: adenosylcobalamin salvage from cobinamide I	-0.490736	0	0.286357	-	-0.448638	0.650161	0.954413	-0.651309	-0.481438	0.234213	0.999999	-0.51399	-0.48468	0.772428	0.99999
FASYN-INITIAL-PWY: superpathway of fatty acid biosynthesis initiation (E. coli)_with_COLANSYN-PWY: colanic acid building blocks biosynthesis	FASYN-INITIAL-PWY: superpathway of fatty acid biosynthesis initiation (E. coli)	COLANSYN-PWY: colanic acid building blocks biosynthesis	0.233029	9.68564e-05	0.148807	-	0.172636	0.556451	0.929029	0.0836824	0.271615	0.305528	0.999999	0.221313	0.262256	0.718015	0.99999
FASYN-INITIAL-PWY: superpathway of fatty acid biosynthesis initiation (E. coli)_with_COMPLETE-ARO-PWY: superpathway of aromatic amino acid biosynthesis	FASYN-INITIAL-PWY: superpathway of fatty acid biosynthesis initiation (E. coli)	COMPLETE-ARO-PWY: superpathway of aromatic amino acid biosynthesis	-0.490726	0	0.112866	-	-0.573345	0.344872	0.8502	-0.558411	-0.487519	0.645679	0.999999	-0.511663	-0.475031	0.718848	0.99999
FASYN-INITIAL-PWY: superpathway of fatty acid biosynthesis initiation (E. coli)_with_DAPLYSINESYN-PWY: L-lysine biosynthesis I	FASYN-INITIAL-PWY: superpathway of fatty acid biosynthesis initiation (E. coli)	DAPLYSINESYN-PWY: L-lysine biosynthesis I	-0.287603	6.41993e-07	0.142071	-	-0.206166	0.423492	0.883513	-0.418345	-0.276649	0.401591	0.999999	-0.341441	-0.234154	0.337753	0.99999
FASYN-INITIAL-PWY: superpathway of fatty acid biosynthesis initiation (E. coli)_with_DENOVOPURINE2-PWY: superpathway of purine nucleotides de novo biosynthesis II	FASYN-INITIAL-PWY: superpathway of fatty acid biosynthesis initiation (E. coli)	DENOVOPURINE2-PWY: superpathway of purine nucleotides de novo biosynthesis II	-0.450637	0	0.0759137	-	-0.549009	0.270945	0.8035	-0.51044	-0.446024	0.686529	0.999999	-0.457012	-0.450492	0.950105	0.99999
FASYN-INITIAL-PWY: superpathway of fatty acid biosynthesis initiation (E. coli)_with_DTDPRHAMSYN-PWY: dTDP-L-rhamnose biosynthesis I	FASYN-INITIAL-PWY: superpathway of fatty acid biosynthesis initiation (E. coli)	DTDPRHAMSYN-PWY: dTDP-L-rhamnose biosynthesis I	-0.503128	0	0.0329154	-	-0.60275	0.24512	0.779204	-0.641203	-0.493156	0.303992	0.999999	-0.532901	-0.477068	0.580354	0.99999
FASYN-INITIAL-PWY: superpathway of fatty acid biosynthesis initiation (E. coli)_with_ENTBACSYN-PWY: enterobactin biosynthesis	FASYN-INITIAL-PWY: superpathway of fatty acid biosynthesis initiation (E. coli)	ENTBACSYN-PWY: enterobactin biosynthesis	0.242003	4.79904e-05	0.0116567	-	0.367183	0.204538	0.733343	0.2574	0.231993	0.886921	0.999999	0.236614	0.215303	0.851587	0.99999
FASYN-INITIAL-PWY: superpathway of fatty acid biosynthesis initiation (E. coli)_with_FAO-PWY: fatty acid &beta;-oxidation I	FASYN-INITIAL-PWY: superpathway of fatty acid biosynthesis initiation (E. coli)	FAO-PWY: fatty acid &beta;-oxidation I	-0.214519	0.000341321	0.321428	-	-0.230286	0.87711	0.98861	-0.184039	-0.231821	0.792227	0.999999	-0.241653	-0.226963	0.897173	0.99999
FASYN-INITIAL-PWY: superpathway of fatty acid biosynthesis initiation (E. coli)_with_FASYN-ELONG-PWY: fatty acid elongation -- saturated	FASYN-INITIAL-PWY: superpathway of fatty acid biosynthesis initiation (E. coli)	FASYN-ELONG-PWY: fatty acid elongation -- saturated	0.890505	0	0.111139	-	0.851229	0.456792	0.896183	0.914046	0.882933	0.683655	0.999999	0.88183	0.901752	0.705562	0.99999
FERMENTATION-PWY: mixed acid fermentation_with_1CMET2-PWY: N10-formyl-tetrahydrofolate biosynthesis	FERMENTATION-PWY: mixed acid fermentation	1CMET2-PWY: N10-formyl-tetrahydrofolate biosynthesis	0.194753	0.00117435	0.0650052	-	0.221062	0.796951	0.97784	0.167556	0.202246	0.848844	0.999999	0.10507	0.350365	0.0295225	0.99999
FERMENTATION-PWY: mixed acid fermentation_with_ANAGLYCOLYSIS-PWY: glycolysis III (from glucose)	FERMENTATION-PWY: mixed acid fermentation	ANAGLYCOLYSIS-PWY: glycolysis III (from glucose)	0.208062	0.000511067	0.0555086	-	0.240378	0.750991	0.970721	0.1801	0.21564	0.844829	0.999999	0.0834645	0.409846	0.0033765	0.99999
FERMENTATION-PWY: mixed acid fermentation_with_ARG+POLYAMINE-SYN: superpathway of arginine and polyamine biosynthesis	FERMENTATION-PWY: mixed acid fermentation	ARG+POLYAMINE-SYN: superpathway of arginine and polyamine biosynthesis	0.192414	0.00134199	0.462623	-	0.242925	0.620082	0.945228	0.552028	0.163019	0.0135002	0.999999	0.23043	0.201782	0.801864	0.99999
FERMENTATION-PWY: mixed acid fermentation_with_ARGSYN-PWY: L-arginine biosynthesis I (via L-ornithine)	FERMENTATION-PWY: mixed acid fermentation	ARGSYN-PWY: L-arginine biosynthesis I (via L-ornithine)	0.267918	6.39834e-06	0.0598417	-	0.254873	0.897326	0.991745	0.309467	0.274133	0.840804	0.999999	0.188807	0.407036	0.0484791	0.99999
FERMENTATION-PWY: mixed acid fermentation_with_ARGSYNBSUB-PWY: L-arginine biosynthesis II (acetyl cycle)	FERMENTATION-PWY: mixed acid fermentation	ARGSYNBSUB-PWY: L-arginine biosynthesis II (acetyl cycle)	0.221123	0.000220642	0.0872258	-	0.165471	0.5885	0.934952	0.233295	0.229071	0.981246	0.999999	0.144208	0.360588	0.0537742	0.99999
FERMENTATION-PWY: mixed acid fermentation_with_ARO-PWY: chorismate biosynthesis I	FERMENTATION-PWY: mixed acid fermentation	ARO-PWY: chorismate biosynthesis I	0.277279	3.12656e-06	0.0612371	-	0.336298	0.551814	0.926919	0.297232	0.2797	0.920881	0.999999	0.17725	0.445604	0.0143746	0.99999
FERMENTATION-PWY: mixed acid fermentation_with_ASPASN-PWY: superpathway of L-aspartate and L-asparagine biosynthesis	FERMENTATION-PWY: mixed acid fermentation	ASPASN-PWY: superpathway of L-aspartate and L-asparagine biosynthesis	0.184167	0.00218026	0.13664	-	0.271686	0.388045	0.868591	0.168312	0.195468	0.881399	0.999999	0.0660887	0.369178	0.00703425	0.99999
FERMENTATION-PWY: mixed acid fermentation_with_AST-PWY: L-arginine degradation II (AST pathway)	FERMENTATION-PWY: mixed acid fermentation	AST-PWY: L-arginine degradation II (AST pathway)	-0.183097	0.00232164	0.458144	-	-0.221071	0.710559	0.966003	-0.18106	-0.190557	0.958309	0.999999	-0.135146	-0.275142	0.219502	0.99999
FERMENTATION-PWY: mixed acid fermentation_with_BIOTIN-BIOSYNTHESIS-PWY: biotin biosynthesis I	FERMENTATION-PWY: mixed acid fermentation	BIOTIN-BIOSYNTHESIS-PWY: biotin biosynthesis I	-0.179139	0.00291195	0.264922	-	-0.253763	0.463414	0.899127	-0.223764	-0.176123	0.791574	0.999999	-0.109256	-0.297584	0.0978894	0.99999
FERMENTATION-PWY: mixed acid fermentation_with_BRANCHED-CHAIN-AA-SYN-PWY: superpathway of branched amino acid biosynthesis	FERMENTATION-PWY: mixed acid fermentation	BRANCHED-CHAIN-AA-SYN-PWY: superpathway of branched amino acid biosynthesis	0.271928	4.31486e-06	0.151476	-	0.351342	0.421706	0.882856	0.268289	0.278477	0.954338	0.999999	0.18519	0.437744	0.0214171	0.99999
FERMENTATION-PWY: mixed acid fermentation_with_CALVIN-PWY: Calvin-Benson-Bassham cycle	FERMENTATION-PWY: mixed acid fermentation	CALVIN-PWY: Calvin-Benson-Bassham cycle	0.262414	1.02102e-05	0.0456969	-	0.348419	0.385009	0.867546	0.261025	0.266573	0.975177	0.999999	0.149341	0.451977	0.00580509	0.99999
FERMENTATION-PWY: mixed acid fermentation_with_CENTFERM-PWY: pyruvate fermentation to butanoate	FERMENTATION-PWY: mixed acid fermentation	CENTFERM-PWY: pyruvate fermentation to butanoate	0.137401	0.0238761	0.472381	-	0.12031	0.869255	0.98791	0.183994	0.120079	0.725169	0.999999	0.128651	0.164475	0.756664	0.99999
FERMENTATION-PWY: mixed acid fermentation_with_COA-PWY-1: coenzyme A biosynthesis II (mammalian)	FERMENTATION-PWY: mixed acid fermentation	COA-PWY-1: coenzyme A biosynthesis II (mammalian)	0.268922	6.11266e-06	0.0703785	-	0.328835	0.54689	0.924482	0.298119	0.269193	0.869845	0.999999	0.168659	0.437118	0.0146362	0.99999
FERMENTATION-PWY: mixed acid fermentation_with_COA-PWY: coenzyme A biosynthesis I	FERMENTATION-PWY: mixed acid fermentation	COA-PWY: coenzyme A biosynthesis I	0.219667	0.000241664	0.0554676	-	0.300248	0.422848	0.883104	0.166104	0.234431	0.707192	0.999999	0.105403	0.433323	0.0030217	0.99999
FERMENTATION-PWY: mixed acid fermentation_with_COBALSYN-PWY: adenosylcobalamin salvage from cobinamide I	FERMENTATION-PWY: mixed acid fermentation	COBALSYN-PWY: adenosylcobalamin salvage from cobinamide I	0.262644	1.02154e-05	0.17601	-	0.310455	0.632423	0.949285	0.224896	0.27973	0.760293	0.999999	0.137885	0.474782	0.00201478	0.99999
FERMENTATION-PWY: mixed acid fermentation_with_COLANSYN-PWY: colanic acid building blocks biosynthesis	FERMENTATION-PWY: mixed acid fermentation	COLANSYN-PWY: colanic acid building blocks biosynthesis	-0.156559	0.00968251	0.185832	-	-0.196637	0.696785	0.963595	-0.134013	-0.155946	0.904611	0.999999	-0.259254	-0.0522531	0.0718125	0.99999
FERMENTATION-PWY: mixed acid fermentation_with_COMPLETE-ARO-PWY: superpathway of aromatic amino acid biosynthesis	FERMENTATION-PWY: mixed acid fermentation	COMPLETE-ARO-PWY: superpathway of aromatic amino acid biosynthesis	0.27381	3.71552e-06	0.0601516	-	0.329543	0.574959	0.933395	0.296375	0.277636	0.915483	0.999999	0.180699	0.439412	0.0184395	0.99999
FERMENTATION-PWY: mixed acid fermentation_with_DAPLYSINESYN-PWY: L-lysine biosynthesis I	FERMENTATION-PWY: mixed acid fermentation	DAPLYSINESYN-PWY: L-lysine biosynthesis I	0.139704	0.0215561	0.424796	-	0.338949	0.0465174	0.368725	0.360389	0.110932	0.150827	0.999999	0.0876985	0.256601	0.140612	0.99999
FERMENTATION-PWY: mixed acid fermentation_with_DENOVOPURINE2-PWY: superpathway of purine nucleotides de novo biosynthesis II	FERMENTATION-PWY: mixed acid fermentation	DENOVOPURINE2-PWY: superpathway of purine nucleotides de novo biosynthesis II	0.218109	0.000267521	0.07366	-	0.279101	0.545966	0.924482	0.206579	0.222739	0.928739	0.999999	0.141828	0.366357	0.0451372	0.99999
FERMENTATION-PWY: mixed acid fermentation_with_DTDPRHAMSYN-PWY: dTDP-L-rhamnose biosynthesis I	FERMENTATION-PWY: mixed acid fermentation	DTDPRHAMSYN-PWY: dTDP-L-rhamnose biosynthesis I	0.26508	8.76875e-06	0.0631	-	0.367774	0.296887	0.821257	0.244805	0.279876	0.844612	0.999999	0.164654	0.440981	0.0119201	0.99999
FERMENTATION-PWY: mixed acid fermentation_with_ENTBACSYN-PWY: enterobactin biosynthesis	FERMENTATION-PWY: mixed acid fermentation	ENTBACSYN-PWY: enterobactin biosynthesis	-0.219394	0.000245319	0.105171	-	-0.336432	0.240292	0.773506	-0.156378	-0.227611	0.695816	0.999999	-0.133326	-0.329408	0.0826321	0.99999
FERMENTATION-PWY: mixed acid fermentation_with_FASYN-ELONG-PWY: fatty acid elongation -- saturated	FERMENTATION-PWY: mixed acid fermentation	FASYN-ELONG-PWY: fatty acid elongation -- saturated	-0.177971	0.00311592	0.471987	-	-0.280457	0.311429	0.830281	-0.148664	-0.174982	0.885405	0.999999	-0.114288	-0.296174	0.109904	0.99999
FERMENTATION-PWY: mixed acid fermentation_with_FASYN-INITIAL-PWY: superpathway of fatty acid biosynthesis initiation (E. coli)	FERMENTATION-PWY: mixed acid fermentation	FASYN-INITIAL-PWY: superpathway of fatty acid biosynthesis initiation (E. coli)	-0.180372	0.00270881	0.364564	-	-0.283782	0.306688	0.827289	-0.171579	-0.171719	0.999387	0.999999	-0.138106	-0.29977	0.154489	0.99999
FOLSYN-PWY: superpathway of tetrahydrofolate biosynthesis and salvage_with_1CMET2-PWY: N10-formyl-tetrahydrofolate biosynthesis	FOLSYN-PWY: superpathway of tetrahydrofolate biosynthesis and salvage	1CMET2-PWY: N10-formyl-tetrahydrofolate biosynthesis	0.272656	4.01346e-06	0.00139959	IBD	0.281477	0.930071	0.994278	0.585755	0.245625	0.0265219	0.999999	0.305392	0.235129	0.5325	0.99999
FOLSYN-PWY: superpathway of tetrahydrofolate biosynthesis and salvage_with_ANAEROFRUCAT-PWY: homolactic fermentation	FOLSYN-PWY: superpathway of tetrahydrofolate biosynthesis and salvage	ANAEROFRUCAT-PWY: homolactic fermentation	0.12237	0.04508	0.221196	-	0.0031361	0.253507	0.788592	0.50404	0.0898755	0.0108102	0.999999	0.168926	0.0654339	0.372295	0.99999
FOLSYN-PWY: superpathway of tetrahydrofolate biosynthesis and salvage_with_ANAGLYCOLYSIS-PWY: glycolysis III (from glucose)	FOLSYN-PWY: superpathway of tetrahydrofolate biosynthesis and salvage	ANAGLYCOLYSIS-PWY: glycolysis III (from glucose)	0.294686	3.27236e-07	0.00116332	IBD	0.208946	0.398896	0.874199	0.565894	0.277857	0.0637275	0.999999	0.307211	0.279928	0.807174	0.99999
FOLSYN-PWY: superpathway of tetrahydrofolate biosynthesis and salvage_with_ARG+POLYAMINE-SYN: superpathway of arginine and polyamine biosynthesis	FOLSYN-PWY: superpathway of tetrahydrofolate biosynthesis and salvage	ARG+POLYAMINE-SYN: superpathway of arginine and polyamine biosynthesis	0.239456	6.27538e-05	0.111475	-	0.202586	0.718339	0.966263	0.340256	0.231334	0.532302	0.999999	0.242724	0.221395	0.851247	0.99999
FOLSYN-PWY: superpathway of tetrahydrofolate biosynthesis and salvage_with_ARGININE-SYN4-PWY: L-ornithine de novo biosynthesis	FOLSYN-PWY: superpathway of tetrahydrofolate biosynthesis and salvage	ARGININE-SYN4-PWY: L-ornithine de novo biosynthesis	0.176249	0.00344508	0.0387081	-	-0.03327	0.0441879	0.356145	0.371053	0.163618	0.22997	0.999999	0.270985	0.0975455	0.130145	0.99999
FOLSYN-PWY: superpathway of tetrahydrofolate biosynthesis and salvage_with_ARGSYN-PWY: L-arginine biosynthesis I (via L-ornithine)	FOLSYN-PWY: superpathway of tetrahydrofolate biosynthesis and salvage	ARGSYN-PWY: L-arginine biosynthesis I (via L-ornithine)	0.186637	0.00188364	0.00296875	-	0.195766	0.929163	0.994278	0.683021	0.145515	0.000139693	0.441068	0.213938	0.160558	0.64207	0.99999
FOLSYN-PWY: superpathway of tetrahydrofolate biosynthesis and salvage_with_ARGSYNBSUB-PWY: L-arginine biosynthesis II (acetyl cycle)	FOLSYN-PWY: superpathway of tetrahydrofolate biosynthesis and salvage	ARGSYNBSUB-PWY: L-arginine biosynthesis II (acetyl cycle)	0.16197	0.00741311	0.0392998	-	0.151738	0.921173	0.993772	0.639463	0.122356	0.000445579	0.951531	0.167276	0.152673	0.899313	0.99999
FOLSYN-PWY: superpathway of tetrahydrofolate biosynthesis and salvage_with_ARO-PWY: chorismate biosynthesis I	FOLSYN-PWY: superpathway of tetrahydrofolate biosynthesis and salvage	ARO-PWY: chorismate biosynthesis I	0.259166	1.3699e-05	0.000786871	IBD	0.285147	0.796113	0.97784	0.553536	0.228485	0.0384177	0.999999	0.278602	0.22445	0.632284	0.99999
FOLSYN-PWY: superpathway of tetrahydrofolate biosynthesis and salvage_with_ASPASN-PWY: superpathway of L-aspartate and L-asparagine biosynthesis	FOLSYN-PWY: superpathway of tetrahydrofolate biosynthesis and salvage	ASPASN-PWY: superpathway of L-aspartate and L-asparagine biosynthesis	0.259276	1.34044e-05	0.00359041	IBD	0.221655	0.711605	0.966003	0.56449	0.231827	0.0327415	0.999999	0.317196	0.196539	0.285192	0.99999
FOLSYN-PWY: superpathway of tetrahydrofolate biosynthesis and salvage_with_AST-PWY: L-arginine degradation II (AST pathway)	FOLSYN-PWY: superpathway of tetrahydrofolate biosynthesis and salvage	AST-PWY: L-arginine degradation II (AST pathway)	-0.18592	0.00196772	0.0877855	-	-0.203105	0.866976	0.987764	-0.336647	-0.198403	0.428975	0.999999	-0.183625	-0.200971	0.879813	0.99999
FOLSYN-PWY: superpathway of tetrahydrofolate biosynthesis and salvage_with_BIOTIN-BIOSYNTHESIS-PWY: biotin biosynthesis I	FOLSYN-PWY: superpathway of tetrahydrofolate biosynthesis and salvage	BIOTIN-BIOSYNTHESIS-PWY: biotin biosynthesis I	-0.137869	0.023383	0.00809063	-	-0.134729	0.975845	0.998796	-0.298399	-0.11765	0.307584	0.999999	-0.103471	-0.153554	0.665599	0.99999
FOLSYN-PWY: superpathway of tetrahydrofolate biosynthesis and salvage_with_BRANCHED-CHAIN-AA-SYN-PWY: superpathway of branched amino acid biosynthesis	FOLSYN-PWY: superpathway of tetrahydrofolate biosynthesis and salvage	BRANCHED-CHAIN-AA-SYN-PWY: superpathway of branched amino acid biosynthesis	0.255553	1.59424e-05	0.000705596	IBD	0.283857	0.77847	0.974755	0.553539	0.224256	0.0359921	0.999999	0.289185	0.200862	0.435743	0.99999
FOLSYN-PWY: superpathway of tetrahydrofolate biosynthesis and salvage_with_CALVIN-PWY: Calvin-Benson-Bassham cycle	FOLSYN-PWY: superpathway of tetrahydrofolate biosynthesis and salvage	CALVIN-PWY: Calvin-Benson-Bassham cycle	0.26004	1.25362e-05	0.000705253	IBD	0.288192	0.77934	0.974955	0.566964	0.232466	0.0314893	0.999999	0.281822	0.22772	0.632298	0.99999
FOLSYN-PWY: superpathway of tetrahydrofolate biosynthesis and salvage_with_CITRULBIO-PWY: L-citrulline biosynthesis	FOLSYN-PWY: superpathway of tetrahydrofolate biosynthesis and salvage	CITRULBIO-PWY: L-citrulline biosynthesis	0.239849	5.91127e-05	0.0160456	-	0.0577881	0.0788802	0.485341	0.380774	0.244461	0.427495	0.999999	0.298024	0.196636	0.370561	0.99999
FOLSYN-PWY: superpathway of tetrahydrofolate biosynthesis and salvage_with_COA-PWY-1: coenzyme A biosynthesis II (mammalian)	FOLSYN-PWY: superpathway of tetrahydrofolate biosynthesis and salvage	COA-PWY-1: coenzyme A biosynthesis II (mammalian)	0.26514	8.77007e-06	0.000654699	IBD	0.270169	0.960214	0.998285	0.527349	0.238018	0.069954	0.999999	0.286844	0.236382	0.65478	0.99999
FOLSYN-PWY: superpathway of tetrahydrofolate biosynthesis and salvage_with_COA-PWY: coenzyme A biosynthesis I	FOLSYN-PWY: superpathway of tetrahydrofolate biosynthesis and salvage	COA-PWY: coenzyme A biosynthesis I	0.312593	3.4256e-07	0.00224404	-	0.334468	0.82491	0.982008	0.720542	0.275692	0.000947795	0.999999	0.37014	0.226769	0.198292	0.99999
FOLSYN-PWY: superpathway of tetrahydrofolate biosynthesis and salvage_with_COBALSYN-PWY: adenosylcobalamin salvage from cobinamide I	FOLSYN-PWY: superpathway of tetrahydrofolate biosynthesis and salvage	COBALSYN-PWY: adenosylcobalamin salvage from cobinamide I	0.251941	2.19472e-05	0.00777246	-	0.263144	0.911742	0.992967	0.49181	0.235029	0.115342	0.999999	0.250573	0.241521	0.936331	0.99999
FOLSYN-PWY: superpathway of tetrahydrofolate biosynthesis and salvage_with_COMPLETE-ARO-PWY: superpathway of aromatic amino acid biosynthesis	FOLSYN-PWY: superpathway of tetrahydrofolate biosynthesis and salvage	COMPLETE-ARO-PWY: superpathway of aromatic amino acid biosynthesis	0.255526	1.59414e-05	0.000797166	IBD	0.284891	0.770349	0.973964	0.556359	0.227472	0.0358373	0.999999	0.280305	0.222872	0.611786	0.99999
FOLSYN-PWY: superpathway of tetrahydrofolate biosynthesis and salvage_with_DAPLYSINESYN-PWY: L-lysine biosynthesis I	FOLSYN-PWY: superpathway of tetrahydrofolate biosynthesis and salvage	DAPLYSINESYN-PWY: L-lysine biosynthesis I	0.192142	0.00136567	0.0113782	-	0.122785	0.502841	0.912556	0.183595	0.19947	0.930317	0.999999	0.168811	0.210257	0.717932	0.99999
FOLSYN-PWY: superpathway of tetrahydrofolate biosynthesis and salvage_with_DENOVOPURINE2-PWY: superpathway of purine nucleotides de novo biosynthesis II	FOLSYN-PWY: superpathway of tetrahydrofolate biosynthesis and salvage	DENOVOPURINE2-PWY: superpathway of purine nucleotides de novo biosynthesis II	0.221951	0.000207947	0.00152784	-	0.177144	0.662666	0.957442	0.479878	0.194301	0.0822816	0.999999	0.255765	0.170724	0.456429	0.99999
FOLSYN-PWY: superpathway of tetrahydrofolate biosynthesis and salvage_with_DTDPRHAMSYN-PWY: dTDP-L-rhamnose biosynthesis I	FOLSYN-PWY: superpathway of tetrahydrofolate biosynthesis and salvage	DTDPRHAMSYN-PWY: dTDP-L-rhamnose biosynthesis I	0.245601	3.71694e-05	0.000709492	IBD	0.273424	0.782772	0.975004	0.542544	0.218058	0.0402766	0.999999	0.25789	0.224495	0.768544	0.99999
FOLSYN-PWY: superpathway of tetrahydrofolate biosynthesis and salvage_with_ENTBACSYN-PWY: enterobactin biosynthesis	FOLSYN-PWY: superpathway of tetrahydrofolate biosynthesis and salvage	ENTBACSYN-PWY: enterobactin biosynthesis	-0.209833	0.000456609	0.027354	IBD	-0.228247	0.856785	0.986546	-0.399085	-0.196613	0.235743	0.999999	-0.217494	-0.210302	0.94979	0.99999
FOLSYN-PWY: superpathway of tetrahydrofolate biosynthesis and salvage_with_FASYN-ELONG-PWY: fatty acid elongation -- saturated	FOLSYN-PWY: superpathway of tetrahydrofolate biosynthesis and salvage	FASYN-ELONG-PWY: fatty acid elongation -- saturated	-0.130532	0.032153	0.0150778	-	-0.136207	0.956365	0.997968	-0.276986	-0.126269	0.397629	0.999999	-0.0985187	-0.147495	0.672782	0.99999
FOLSYN-PWY: superpathway of tetrahydrofolate biosynthesis and salvage_with_FASYN-INITIAL-PWY: superpathway of fatty acid biosynthesis initiation (E. coli)	FOLSYN-PWY: superpathway of tetrahydrofolate biosynthesis and salvage	FASYN-INITIAL-PWY: superpathway of fatty acid biosynthesis initiation (E. coli)	-0.131939	0.0302865	0.0190314	-	-0.122106	0.924555	0.994148	-0.272492	-0.115451	0.378762	0.999999	-0.112026	-0.145349	0.773731	0.99999
FUC-RHAMCAT-PWY: superpathway of fucose and rhamnose degradation_with_1CMET2-PWY: N10-formyl-tetrahydrofolate biosynthesis	FUC-RHAMCAT-PWY: superpathway of fucose and rhamnose degradation	1CMET2-PWY: N10-formyl-tetrahydrofolate biosynthesis	-0.516231	0	0.00708097	-	-0.501316	0.868771	0.987886	-0.574446	-0.502658	0.637177	0.999999	-0.519921	-0.497784	0.825985	0.99999
FUC-RHAMCAT-PWY: superpathway of fucose and rhamnose degradation_with_ANAEROFRUCAT-PWY: homolactic fermentation	FUC-RHAMCAT-PWY: superpathway of fucose and rhamnose degradation	ANAEROFRUCAT-PWY: homolactic fermentation	-0.405526	0	0.0301061	-	-0.329753	0.438709	0.888149	-0.66702	-0.375574	0.0398688	0.999999	-0.517498	-0.282318	0.0274901	0.99999
FUC-RHAMCAT-PWY: superpathway of fucose and rhamnose degradation_with_ANAGLYCOLYSIS-PWY: glycolysis III (from glucose)	FUC-RHAMCAT-PWY: superpathway of fucose and rhamnose degradation	ANAGLYCOLYSIS-PWY: glycolysis III (from glucose)	-0.564644	0	0.0108016	-	-0.527701	0.675084	0.95906	-0.619188	-0.550488	0.638275	0.999999	-0.586743	-0.544348	0.660439	0.99999
FUC-RHAMCAT-PWY: superpathway of fucose and rhamnose degradation_with_ARG+POLYAMINE-SYN: superpathway of arginine and polyamine biosynthesis	FUC-RHAMCAT-PWY: superpathway of fucose and rhamnose degradation	ARG+POLYAMINE-SYN: superpathway of arginine and polyamine biosynthesis	-0.291575	3.24223e-07	0.0749614	-	-0.326823	0.722579	0.966847	-0.368444	-0.275278	0.58897	0.999999	-0.311655	-0.2623	0.659498	0.99999
FUC-RHAMCAT-PWY: superpathway of fucose and rhamnose degradation_with_ARGININE-SYN4-PWY: L-ornithine de novo biosynthesis	FUC-RHAMCAT-PWY: superpathway of fucose and rhamnose degradation	ARGININE-SYN4-PWY: L-ornithine de novo biosynthesis	-0.376638	0	0.00132057	-	-0.14849	0.0246304	0.253386	-0.520994	-0.350719	0.285699	0.999999	-0.41649	-0.317632	0.363346	0.99999
FUC-RHAMCAT-PWY: superpathway of fucose and rhamnose degradation_with_ARGSYN-PWY: L-arginine biosynthesis I (via L-ornithine)	FUC-RHAMCAT-PWY: superpathway of fucose and rhamnose degradation	ARGSYN-PWY: L-arginine biosynthesis I (via L-ornithine)	-0.365885	0	0.0888143	-	-0.327272	0.694878	0.963486	-0.491205	-0.366756	0.442917	0.999999	-0.28731	-0.428259	0.194524	0.99999
FUC-RHAMCAT-PWY: superpathway of fucose and rhamnose degradation_with_ARGSYNBSUB-PWY: L-arginine biosynthesis II (acetyl cycle)	FUC-RHAMCAT-PWY: superpathway of fucose and rhamnose degradation	ARGSYNBSUB-PWY: L-arginine biosynthesis II (acetyl cycle)	-0.266664	6.98388e-06	0.596299	-	-0.199643	0.511295	0.915657	-0.438247	-0.264415	0.299277	0.999999	-0.169882	-0.341465	0.126874	0.99999
FUC-RHAMCAT-PWY: superpathway of fucose and rhamnose degradation_with_ARO-PWY: chorismate biosynthesis I	FUC-RHAMCAT-PWY: superpathway of fucose and rhamnose degradation	ARO-PWY: chorismate biosynthesis I	-0.568136	0	0.0775616	-	-0.564127	0.962962	0.998285	-0.582371	-0.56333	0.899302	0.999999	-0.568886	-0.56781	0.991079	0.99999
FUC-RHAMCAT-PWY: superpathway of fucose and rhamnose degradation_with_ASPASN-PWY: superpathway of L-aspartate and L-asparagine biosynthesis	FUC-RHAMCAT-PWY: superpathway of fucose and rhamnose degradation	ASPASN-PWY: superpathway of L-aspartate and L-asparagine biosynthesis	-0.560894	0	0.155501	-	-0.504246	0.525597	0.921081	-0.595484	-0.551753	0.769251	0.999999	-0.546856	-0.569663	0.813973	0.99999
FUC-RHAMCAT-PWY: superpathway of fucose and rhamnose degradation_with_AST-PWY: L-arginine degradation II (AST pathway)	FUC-RHAMCAT-PWY: superpathway of fucose and rhamnose degradation	AST-PWY: L-arginine degradation II (AST pathway)	0.38982	0	0.00165075	-	0.356892	0.735164	0.967806	0.459611	0.37106	0.591363	0.999999	0.36114	0.434949	0.490469	0.99999
FUC-RHAMCAT-PWY: superpathway of fucose and rhamnose degradation_with_BIOTIN-BIOSYNTHESIS-PWY: biotin biosynthesis I	FUC-RHAMCAT-PWY: superpathway of fucose and rhamnose degradation	BIOTIN-BIOSYNTHESIS-PWY: biotin biosynthesis I	0.28724	6.41519e-07	0.00602479	-	0.361483	0.450613	0.894386	0.144393	0.287945	0.430685	0.999999	0.297004	0.246818	0.655597	0.99999
FUC-RHAMCAT-PWY: superpathway of fucose and rhamnose degradation_with_BRANCHED-CHAIN-AA-SYN-PWY: superpathway of branched amino acid biosynthesis	FUC-RHAMCAT-PWY: superpathway of fucose and rhamnose degradation	BRANCHED-CHAIN-AA-SYN-PWY: superpathway of branched amino acid biosynthesis	-0.602733	0	0.0568339	-	-0.582549	0.811408	0.98034	-0.594915	-0.595052	0.999264	0.999999	-0.583412	-0.617043	0.718762	0.99999
FUC-RHAMCAT-PWY: superpathway of fucose and rhamnose degradation_with_CALVIN-PWY: Calvin-Benson-Bassham cycle	FUC-RHAMCAT-PWY: superpathway of fucose and rhamnose degradation	CALVIN-PWY: Calvin-Benson-Bassham cycle	-0.578455	0	0.064319	-	-0.55792	0.812135	0.980472	-0.598767	-0.568881	0.840423	0.999999	-0.591701	-0.562414	0.759218	0.99999
FUC-RHAMCAT-PWY: superpathway of fucose and rhamnose degradation_with_CENTFERM-PWY: pyruvate fermentation to butanoate	FUC-RHAMCAT-PWY: superpathway of fucose and rhamnose degradation	CENTFERM-PWY: pyruvate fermentation to butanoate	-0.241284	5.07383e-05	0.0139212	-	-0.204802	0.721045	0.96676	-0.167668	-0.238107	0.698479	0.999999	-0.272521	-0.231288	0.715575	0.99999
FUC-RHAMCAT-PWY: superpathway of fucose and rhamnose degradation_with_CITRULBIO-PWY: L-citrulline biosynthesis	FUC-RHAMCAT-PWY: superpathway of fucose and rhamnose degradation	CITRULBIO-PWY: L-citrulline biosynthesis	-0.425742	0	0.0300415	-	-0.285599	0.15526	0.659243	-0.532913	-0.403804	0.413279	0.999999	-0.404949	-0.435867	0.770551	0.99999
FUC-RHAMCAT-PWY: superpathway of fucose and rhamnose degradation_with_COA-PWY-1: coenzyme A biosynthesis II (mammalian)	FUC-RHAMCAT-PWY: superpathway of fucose and rhamnose degradation	COA-PWY-1: coenzyme A biosynthesis II (mammalian)	-0.572973	0	0.0442921	-	-0.56838	0.957413	0.997968	-0.59469	-0.568296	0.859331	0.999999	-0.568298	-0.573307	0.958376	0.99999
FUC-RHAMCAT-PWY: superpathway of fucose and rhamnose degradation_with_COA-PWY: coenzyme A biosynthesis I	FUC-RHAMCAT-PWY: superpathway of fucose and rhamnose degradation	COA-PWY: coenzyme A biosynthesis I	-0.568129	0	0.0500979	-	-0.543702	0.77966	0.975001	-0.545688	-0.561371	0.919202	0.999999	-0.598931	-0.533431	0.497164	0.99999
FUC-RHAMCAT-PWY: superpathway of fucose and rhamnose degradation_with_COBALSYN-PWY: adenosylcobalamin salvage from cobinamide I	FUC-RHAMCAT-PWY: superpathway of fucose and rhamnose degradation	COBALSYN-PWY: adenosylcobalamin salvage from cobinamide I	-0.506111	0	0.209524	-	-0.431607	0.423826	0.883734	-0.523318	-0.49701	0.86756	0.999999	-0.485368	-0.528846	0.665703	0.99999
FUC-RHAMCAT-PWY: superpathway of fucose and rhamnose degradation_with_COMPLETE-ARO-PWY: superpathway of aromatic amino acid biosynthesis	FUC-RHAMCAT-PWY: superpathway of fucose and rhamnose degradation	COMPLETE-ARO-PWY: superpathway of aromatic amino acid biosynthesis	-0.567633	0	0.0738644	-	-0.56191	0.947217	0.997264	-0.590743	-0.560944	0.842019	0.999999	-0.569072	-0.56372	0.955713	0.99999
FUC-RHAMCAT-PWY: superpathway of fucose and rhamnose degradation_with_DAPLYSINESYN-PWY: L-lysine biosynthesis I	FUC-RHAMCAT-PWY: superpathway of fucose and rhamnose degradation	DAPLYSINESYN-PWY: L-lysine biosynthesis I	-0.307871	3.38261e-07	0.0662305	-	-0.192741	0.257833	0.792805	-0.352359	-0.296792	0.748487	0.999999	-0.206939	-0.407455	0.0692826	0.99999
FUC-RHAMCAT-PWY: superpathway of fucose and rhamnose degradation_with_DENOVOPURINE2-PWY: superpathway of purine nucleotides de novo biosynthesis II	FUC-RHAMCAT-PWY: superpathway of fucose and rhamnose degradation	DENOVOPURINE2-PWY: superpathway of purine nucleotides de novo biosynthesis II	-0.570356	0	0.11974	-	-0.581218	0.898809	0.991745	-0.662474	-0.547708	0.413377	0.999999	-0.576381	-0.561092	0.873727	0.99999
FUC-RHAMCAT-PWY: superpathway of fucose and rhamnose degradation_with_DTDPRHAMSYN-PWY: dTDP-L-rhamnose biosynthesis I	FUC-RHAMCAT-PWY: superpathway of fucose and rhamnose degradation	DTDPRHAMSYN-PWY: dTDP-L-rhamnose biosynthesis I	-0.552845	0	0.11465	-	-0.548705	0.962222	0.998285	-0.5771	-0.543438	0.824008	0.999999	-0.541465	-0.564146	0.815781	0.99999
FUC-RHAMCAT-PWY: superpathway of fucose and rhamnose degradation_with_ENTBACSYN-PWY: enterobactin biosynthesis	FUC-RHAMCAT-PWY: superpathway of fucose and rhamnose degradation	ENTBACSYN-PWY: enterobactin biosynthesis	0.449938	0	0.00814446	-	0.529207	0.379864	0.865457	0.676015	0.402554	0.0511697	0.999999	0.418297	0.455286	0.724821	0.99999
FUC-RHAMCAT-PWY: superpathway of fucose and rhamnose degradation_with_FASYN-ELONG-PWY: fatty acid elongation -- saturated	FUC-RHAMCAT-PWY: superpathway of fucose and rhamnose degradation	FASYN-ELONG-PWY: fatty acid elongation -- saturated	0.28507	9.56389e-07	0.010788	-	0.318087	0.740183	0.968551	0.105394	0.291491	0.309067	0.999999	0.296902	0.232438	0.567502	0.99999
FUC-RHAMCAT-PWY: superpathway of fucose and rhamnose degradation_with_FASYN-INITIAL-PWY: superpathway of fatty acid biosynthesis initiation (E. coli)	FUC-RHAMCAT-PWY: superpathway of fucose and rhamnose degradation	FASYN-INITIAL-PWY: superpathway of fatty acid biosynthesis initiation (E. coli)	0.284973	9.56175e-07	0.00746045	-	0.305647	0.835988	0.982955	0.140721	0.303811	0.370612	0.999999	0.320385	0.233874	0.441166	0.99999
FUC-RHAMCAT-PWY: superpathway of fucose and rhamnose degradation_with_FERMENTATION-PWY: mixed acid fermentation	FUC-RHAMCAT-PWY: superpathway of fucose and rhamnose degradation	FERMENTATION-PWY: mixed acid fermentation	-0.162885	0.00707669	0.239647	-	-0.303952	0.161755	0.669954	-0.0197259	-0.201295	0.324542	0.999999	-0.122324	-0.263281	0.217545	0.99999
FUC-RHAMCAT-PWY: superpathway of fucose and rhamnose degradation_with_FOLSYN-PWY: superpathway of tetrahydrofolate biosynthesis and salvage	FUC-RHAMCAT-PWY: superpathway of fucose and rhamnose degradation	FOLSYN-PWY: superpathway of tetrahydrofolate biosynthesis and salvage	-0.164423	0.00652097	0.050848	-	-0.0633349	0.331418	0.842175	-0.372249	-0.169191	0.239686	0.999999	-0.248709	-0.107234	0.218019	0.99999
GALACT-GLUCUROCAT-PWY: superpathway of hexuronide and hexuronate degradation_with_1CMET2-PWY: N10-formyl-tetrahydrofolate biosynthesis	GALACT-GLUCUROCAT-PWY: superpathway of hexuronide and hexuronate degradation	1CMET2-PWY: N10-formyl-tetrahydrofolate biosynthesis	0.745387	0	0.00163629	-	0.547334	0.0163772	0.199139	0.708081	0.752294	0.732814	0.999999	0.740321	0.748834	0.913095	0.99999
GALACT-GLUCUROCAT-PWY: superpathway of hexuronide and hexuronate degradation_with_ANAEROFRUCAT-PWY: homolactic fermentation	GALACT-GLUCUROCAT-PWY: superpathway of hexuronide and hexuronate degradation	ANAEROFRUCAT-PWY: homolactic fermentation	0.387113	0	0.00331712	-	0.0180428	0.000304835	0.0154824	0.502757	0.376433	0.432774	0.999999	0.427996	0.358084	0.515647	0.99999
GALACT-GLUCUROCAT-PWY: superpathway of hexuronide and hexuronate degradation_with_ANAGLYCOLYSIS-PWY: glycolysis III (from glucose)	GALACT-GLUCUROCAT-PWY: superpathway of hexuronide and hexuronate degradation	ANAGLYCOLYSIS-PWY: glycolysis III (from glucose)	0.749256	0	0.00420229	-	0.666213	0.271154	0.803642	0.751767	0.749924	0.987941	0.999999	0.738886	0.760216	0.782552	0.99999
GALACT-GLUCUROCAT-PWY: superpathway of hexuronide and hexuronate degradation_with_ARG+POLYAMINE-SYN: superpathway of arginine and polyamine biosynthesis	GALACT-GLUCUROCAT-PWY: superpathway of hexuronide and hexuronate degradation	ARG+POLYAMINE-SYN: superpathway of arginine and polyamine biosynthesis	0.364143	0	0.0393917	-	0.538264	0.0561418	0.408926	0.363915	0.362974	0.995638	0.999999	0.39551	0.343626	0.633064	0.99999
GALACT-GLUCUROCAT-PWY: superpathway of hexuronide and hexuronate degradation_with_ARGININE-SYN4-PWY: L-ornithine de novo biosynthesis	GALACT-GLUCUROCAT-PWY: superpathway of hexuronide and hexuronate degradation	ARGININE-SYN4-PWY: L-ornithine de novo biosynthesis	0.549519	0	0.00143586	-	0.391082	0.0907749	0.516371	0.672093	0.53753	0.333234	0.999999	0.582089	0.521274	0.533242	0.99999
GALACT-GLUCUROCAT-PWY: superpathway of hexuronide and hexuronate degradation_with_ARGSYN-PWY: L-arginine biosynthesis I (via L-ornithine)	GALACT-GLUCUROCAT-PWY: superpathway of hexuronide and hexuronate degradation	ARGSYN-PWY: L-arginine biosynthesis I (via L-ornithine)	0.566962	0	0.00719025	-	0.448872	0.196024	0.722159	0.505207	0.597253	0.560725	0.999999	0.537962	0.600637	0.513299	0.99999
GALACT-GLUCUROCAT-PWY: superpathway of hexuronide and hexuronate degradation_with_ARGSYNBSUB-PWY: L-arginine biosynthesis II (acetyl cycle)	GALACT-GLUCUROCAT-PWY: superpathway of hexuronide and hexuronate degradation	ARGSYNBSUB-PWY: L-arginine biosynthesis II (acetyl cycle)	0.412344	0	0.003271	-	0.328734	0.392506	0.870843	0.326706	0.446994	0.48835	0.999999	0.352585	0.482223	0.220166	0.99999
GALACT-GLUCUROCAT-PWY: superpathway of hexuronide and hexuronate degradation_with_ARO-PWY: chorismate biosynthesis I	GALACT-GLUCUROCAT-PWY: superpathway of hexuronide and hexuronate degradation	ARO-PWY: chorismate biosynthesis I	0.794622	0	0.00173411	-	0.583665	0.00757328	0.122941	0.713958	0.808812	0.455864	0.999999	0.775209	0.819216	0.531334	0.99999
GALACT-GLUCUROCAT-PWY: superpathway of hexuronide and hexuronate degradation_with_ASPASN-PWY: superpathway of L-aspartate and L-asparagine biosynthesis	GALACT-GLUCUROCAT-PWY: superpathway of hexuronide and hexuronate degradation	ASPASN-PWY: superpathway of L-aspartate and L-asparagine biosynthesis	0.832301	0	0.000571257	-	0.784961	0.451078	0.894531	0.798511	0.841419	0.696484	0.999999	0.826617	0.840732	0.826704	0.99999
GALACT-GLUCUROCAT-PWY: superpathway of hexuronide and hexuronate degradation_with_AST-PWY: L-arginine degradation II (AST pathway)	GALACT-GLUCUROCAT-PWY: superpathway of hexuronide and hexuronate degradation	AST-PWY: L-arginine degradation II (AST pathway)	-0.498346	0	0.0353615	-	-0.379113	0.20948	0.740084	-0.593895	-0.472366	0.418774	0.999999	-0.464428	-0.524804	0.551603	0.99999
GALACT-GLUCUROCAT-PWY: superpathway of hexuronide and hexuronate degradation_with_BIOTIN-BIOSYNTHESIS-PWY: biotin biosynthesis I	GALACT-GLUCUROCAT-PWY: superpathway of hexuronide and hexuronate degradation	BIOTIN-BIOSYNTHESIS-PWY: biotin biosynthesis I	-0.355497	0	0.417837	500FG	-0.381561	0.788328	0.976399	-0.525993	-0.357958	0.290387	0.999999	-0.362724	-0.376667	0.897847	0.99999
GALACT-GLUCUROCAT-PWY: superpathway of hexuronide and hexuronate degradation_with_BRANCHED-CHAIN-AA-SYN-PWY: superpathway of branched amino acid biosynthesis	GALACT-GLUCUROCAT-PWY: superpathway of hexuronide and hexuronate degradation	BRANCHED-CHAIN-AA-SYN-PWY: superpathway of branched amino acid biosynthesis	0.789528	0	0.00127414	-	0.600186	0.0155012	0.192692	0.748403	0.796031	0.694776	0.999999	0.759821	0.827068	0.341523	0.99999
GALACT-GLUCUROCAT-PWY: superpathway of hexuronide and hexuronate degradation_with_CALVIN-PWY: Calvin-Benson-Bassham cycle	GALACT-GLUCUROCAT-PWY: superpathway of hexuronide and hexuronate degradation	CALVIN-PWY: Calvin-Benson-Bassham cycle	0.773853	0	0.00996889	-	0.681615	0.20988	0.740496	0.721991	0.784422	0.621409	0.999999	0.753864	0.799178	0.536977	0.99999
GALACT-GLUCUROCAT-PWY: superpathway of hexuronide and hexuronate degradation_with_CENTFERM-PWY: pyruvate fermentation to butanoate	GALACT-GLUCUROCAT-PWY: superpathway of hexuronide and hexuronate degradation	CENTFERM-PWY: pyruvate fermentation to butanoate	0.357473	0	0.0300062	-	0.202279	0.124607	0.596569	0.271145	0.338153	0.705623	0.999999	0.37906	0.325059	0.621784	0.99999
GALACT-GLUCUROCAT-PWY: superpathway of hexuronide and hexuronate degradation_with_CITRULBIO-PWY: L-citrulline biosynthesis	GALACT-GLUCUROCAT-PWY: superpathway of hexuronide and hexuronate degradation	CITRULBIO-PWY: L-citrulline biosynthesis	0.553962	0	0.00397216	-	0.231443	0.000943142	0.0325453	0.713008	0.537863	0.187025	0.999999	0.618414	0.485735	0.17367	0.99999
GALACT-GLUCUROCAT-PWY: superpathway of hexuronide and hexuronate degradation_with_COA-PWY-1: coenzyme A biosynthesis II (mammalian)	GALACT-GLUCUROCAT-PWY: superpathway of hexuronide and hexuronate degradation	COA-PWY-1: coenzyme A biosynthesis II (mammalian)	0.78993	0	0.00128091	-	0.570541	0.00602064	0.106746	0.724591	0.803524	0.529385	0.999999	0.773491	0.812792	0.579705	0.99999
GALACT-GLUCUROCAT-PWY: superpathway of hexuronide and hexuronate degradation_with_COA-PWY: coenzyme A biosynthesis I	GALACT-GLUCUROCAT-PWY: superpathway of hexuronide and hexuronate degradation	COA-PWY: coenzyme A biosynthesis I	0.736277	0	0.00113643	-	0.622207	0.147092	0.642152	0.655474	0.74773	0.503003	0.999999	0.722278	0.7563	0.664936	0.99999
GALACT-GLUCUROCAT-PWY: superpathway of hexuronide and hexuronate degradation_with_COBALSYN-PWY: adenosylcobalamin salvage from cobinamide I	GALACT-GLUCUROCAT-PWY: superpathway of hexuronide and hexuronate degradation	COBALSYN-PWY: adenosylcobalamin salvage from cobinamide I	0.847323	0	0.0154413	-	0.559745	0.000246791	0.0135054	0.789673	0.854541	0.560843	0.999999	0.845667	0.85026	0.940889	0.99999
GALACT-GLUCUROCAT-PWY: superpathway of hexuronide and hexuronate degradation_with_COMPLETE-ARO-PWY: superpathway of aromatic amino acid biosynthesis	GALACT-GLUCUROCAT-PWY: superpathway of hexuronide and hexuronate degradation	COMPLETE-ARO-PWY: superpathway of aromatic amino acid biosynthesis	0.793819	0	0.00162485	-	0.57253	0.00545712	0.0999656	0.715032	0.806822	0.470079	0.999999	0.775597	0.817064	0.55617	0.99999
GALACT-GLUCUROCAT-PWY: superpathway of hexuronide and hexuronate degradation_with_DAPLYSINESYN-PWY: L-lysine biosynthesis I	GALACT-GLUCUROCAT-PWY: superpathway of hexuronide and hexuronate degradation	DAPLYSINESYN-PWY: L-lysine biosynthesis I	0.422449	0	0.0560112	-	0.233533	0.0580871	0.41471	0.478361	0.413535	0.690714	0.999999	0.470331	0.385476	0.422149	0.99999
GALACT-GLUCUROCAT-PWY: superpathway of hexuronide and hexuronate degradation_with_DENOVOPURINE2-PWY: superpathway of purine nucleotides de novo biosynthesis II	GALACT-GLUCUROCAT-PWY: superpathway of hexuronide and hexuronate degradation	DENOVOPURINE2-PWY: superpathway of purine nucleotides de novo biosynthesis II	0.697406	0	0.000334262	-	0.511808	0.0301342	0.285653	0.650885	0.703565	0.705265	0.999999	0.669017	0.734494	0.429884	0.99999
GALACT-GLUCUROCAT-PWY: superpathway of hexuronide and hexuronate degradation_with_DTDPRHAMSYN-PWY: dTDP-L-rhamnose biosynthesis I	GALACT-GLUCUROCAT-PWY: superpathway of hexuronide and hexuronate degradation	DTDPRHAMSYN-PWY: dTDP-L-rhamnose biosynthesis I	0.818736	0	0.0172521	-	0.61608	0.00786581	0.126336	0.793968	0.821436	0.805518	0.999999	0.808086	0.832115	0.718847	0.99999
GALACT-GLUCUROCAT-PWY: superpathway of hexuronide and hexuronate degradation_with_ENTBACSYN-PWY: enterobactin biosynthesis	GALACT-GLUCUROCAT-PWY: superpathway of hexuronide and hexuronate degradation	ENTBACSYN-PWY: enterobactin biosynthesis	-0.507887	0	0.428247	-	-0.481592	0.773207	0.974236	-0.300445	-0.508478	0.232875	0.999999	-0.449705	-0.568689	0.234575	0.99999
GALACT-GLUCUROCAT-PWY: superpathway of hexuronide and hexuronate degradation_with_FASYN-ELONG-PWY: fatty acid elongation -- saturated	GALACT-GLUCUROCAT-PWY: superpathway of hexuronide and hexuronate degradation	FASYN-ELONG-PWY: fatty acid elongation -- saturated	-0.365465	0	0.194316	-	-0.45808	0.326597	0.839526	-0.516792	-0.356604	0.316306	0.999999	-0.367576	-0.368502	0.993204	0.99999
GALACT-GLUCUROCAT-PWY: superpathway of hexuronide and hexuronate degradation_with_FASYN-INITIAL-PWY: superpathway of fatty acid biosynthesis initiation (E. coli)	GALACT-GLUCUROCAT-PWY: superpathway of hexuronide and hexuronate degradation	FASYN-INITIAL-PWY: superpathway of fatty acid biosynthesis initiation (E. coli)	-0.371096	0	0.0853226	-	-0.440113	0.467445	0.901736	-0.544337	-0.363103	0.248367	0.999999	-0.384928	-0.369374	0.885799	0.99999
GALACT-GLUCUROCAT-PWY: superpathway of hexuronide and hexuronate degradation_with_FERMENTATION-PWY: mixed acid fermentation	GALACT-GLUCUROCAT-PWY: superpathway of hexuronide and hexuronate degradation	FERMENTATION-PWY: mixed acid fermentation	0.19647	0.00105516	0.629742	-	0.282188	0.396499	0.872465	0.0580612	0.221279	0.37497	0.999999	0.0860849	0.370006	0.0114993	0.99999
GALACT-GLUCUROCAT-PWY: superpathway of hexuronide and hexuronate degradation_with_FOLSYN-PWY: superpathway of tetrahydrofolate biosynthesis and salvage	GALACT-GLUCUROCAT-PWY: superpathway of hexuronide and hexuronate degradation	FOLSYN-PWY: superpathway of tetrahydrofolate biosynthesis and salvage	0.21514	0.000326803	0.00260651	IBD	0.235501	0.841576	0.984167	0.325006	0.205468	0.49559	0.999999	0.239236	0.191692	0.677103	0.99999
GALACT-GLUCUROCAT-PWY: superpathway of hexuronide and hexuronate degradation_with_FUC-RHAMCAT-PWY: superpathway of fucose and rhamnose degradation	GALACT-GLUCUROCAT-PWY: superpathway of hexuronide and hexuronate degradation	FUC-RHAMCAT-PWY: superpathway of fucose and rhamnose degradation	-0.51413	0	0.121043	-	-0.347195	0.0809197	0.490459	-0.40121	-0.509585	0.519149	0.999999	-0.437125	-0.586302	0.134635	0.99999
GALACTARDEG-PWY: D-galactarate degradation I_with_1CMET2-PWY: N10-formyl-tetrahydrofolate biosynthesis	GALACTARDEG-PWY: D-galactarate degradation I	1CMET2-PWY: N10-formyl-tetrahydrofolate biosynthesis	-0.583538	0	0.00323059	-	-0.457914	0.165746	0.675046	-0.652844	-0.556077	0.494193	0.999999	-0.594008	-0.549178	0.640589	0.99999
GALACTARDEG-PWY: D-galactarate degradation I_with_ANAEROFRUCAT-PWY: homolactic fermentation	GALACTARDEG-PWY: D-galactarate degradation I	ANAEROFRUCAT-PWY: homolactic fermentation	-0.449606	0	0.0263402	-	-0.278061	0.0813202	0.491332	-0.697113	-0.413534	0.0383768	0.999999	-0.478804	-0.417473	0.557561	0.99999
GALACTARDEG-PWY: D-galactarate degradation I_with_ANAGLYCOLYSIS-PWY: glycolysis III (from glucose)	GALACTARDEG-PWY: D-galactarate degradation I	ANAGLYCOLYSIS-PWY: glycolysis III (from glucose)	-0.598557	0	0.00322017	-	-0.452618	0.106867	0.558862	-0.684198	-0.561926	0.371744	0.999999	-0.612033	-0.556866	0.561314	0.99999
GALACTARDEG-PWY: D-galactarate degradation I_with_ARG+POLYAMINE-SYN: superpathway of arginine and polyamine biosynthesis	GALACTARDEG-PWY: D-galactarate degradation I	ARG+POLYAMINE-SYN: superpathway of arginine and polyamine biosynthesis	-0.289595	6.44974e-07	0.250721	-	-0.295782	0.95069	0.997384	-0.462075	-0.266761	0.237954	0.999999	-0.354927	-0.241927	0.310977	0.99999
GALACTARDEG-PWY: D-galactarate degradation I_with_ARGININE-SYN4-PWY: L-ornithine de novo biosynthesis	GALACTARDEG-PWY: D-galactarate degradation I	ARGININE-SYN4-PWY: L-ornithine de novo biosynthesis	-0.409902	0	0.00124348	-	-0.220313	0.0582105	0.415277	-0.553565	-0.382525	0.272427	0.999999	-0.415684	-0.393812	0.837939	0.99999
GALACTARDEG-PWY: D-galactarate degradation I_with_ARGSYN-PWY: L-arginine biosynthesis I (via L-ornithine)	GALACTARDEG-PWY: D-galactarate degradation I	ARGSYN-PWY: L-arginine biosynthesis I (via L-ornithine)	-0.406207	0	0.0690835	-	-0.366242	0.679869	0.960174	-0.530407	-0.389849	0.374277	0.999999	-0.378315	-0.435652	0.590798	0.99999
GALACTARDEG-PWY: D-galactarate degradation I_with_ARGSYNBSUB-PWY: L-arginine biosynthesis II (acetyl cycle)	GALACTARDEG-PWY: D-galactarate degradation I	ARGSYNBSUB-PWY: L-arginine biosynthesis II (acetyl cycle)	-0.273078	4.0178e-06	0.683647	-	-0.272933	0.998844	0.999707	-0.460825	-0.255709	0.215698	0.999999	-0.21883	-0.345278	0.257937	0.99999
GALACTARDEG-PWY: D-galactarate degradation I_with_ARO-PWY: chorismate biosynthesis I	GALACTARDEG-PWY: D-galactarate degradation I	ARO-PWY: chorismate biosynthesis I	-0.609307	0	0.00263903	-	-0.465268	0.108624	0.561862	-0.651683	-0.574378	0.584645	0.999999	-0.607257	-0.563572	0.645203	0.99999
GALACTARDEG-PWY: D-galactarate degradation I_with_ASPASN-PWY: superpathway of L-aspartate and L-asparagine biosynthesis	GALACTARDEG-PWY: D-galactarate degradation I	ASPASN-PWY: superpathway of L-aspartate and L-asparagine biosynthesis	-0.558955	0	0.0156316	-	-0.344184	0.0235907	0.246919	-0.684981	-0.529568	0.257547	0.999999	-0.547044	-0.555035	0.93471	0.99999
GALACTARDEG-PWY: D-galactarate degradation I_with_AST-PWY: L-arginine degradation II (AST pathway)	GALACTARDEG-PWY: D-galactarate degradation I	AST-PWY: L-arginine degradation II (AST pathway)	0.478431	0	0.000974518	-	0.354185	0.195938	0.7221	0.55927	0.479243	0.603763	0.999999	0.492173	0.461518	0.765588	0.99999
GALACTARDEG-PWY: D-galactarate degradation I_with_BIOTIN-BIOSYNTHESIS-PWY: biotin biosynthesis I	GALACTARDEG-PWY: D-galactarate degradation I	BIOTIN-BIOSYNTHESIS-PWY: biotin biosynthesis I	0.17201	0.00435495	0.0145464	-	0.245585	0.470572	0.90182	0.345767	0.153348	0.269937	0.999999	0.214678	0.155408	0.605921	0.99999
GALACTARDEG-PWY: D-galactarate degradation I_with_BRANCHED-CHAIN-AA-SYN-PWY: superpathway of branched amino acid biosynthesis	GALACTARDEG-PWY: D-galactarate degradation I	BRANCHED-CHAIN-AA-SYN-PWY: superpathway of branched amino acid biosynthesis	-0.62004	0	0.00167572	-	-0.467227	0.0875724	0.507764	-0.682105	-0.582989	0.468961	0.999999	-0.628824	-0.570341	0.532436	0.99999
GALACTARDEG-PWY: D-galactarate degradation I_with_CALVIN-PWY: Calvin-Benson-Bassham cycle	GALACTARDEG-PWY: D-galactarate degradation I	CALVIN-PWY: Calvin-Benson-Bassham cycle	-0.60978	0	0.00224827	-	-0.45736	0.0906128	0.516081	-0.657798	-0.569129	0.528406	0.999999	-0.613092	-0.557602	0.558715	0.99999
GALACTARDEG-PWY: D-galactarate degradation I_with_CENTFERM-PWY: pyruvate fermentation to butanoate	GALACTARDEG-PWY: D-galactarate degradation I	CENTFERM-PWY: pyruvate fermentation to butanoate	-0.294691	3.27247e-07	0.00715181	-	-0.119253	0.0876738	0.508055	-0.202343	-0.27973	0.668182	0.999999	-0.353472	-0.187273	0.138972	0.99999
GALACTARDEG-PWY: D-galactarate degradation I_with_CITRULBIO-PWY: L-citrulline biosynthesis	GALACTARDEG-PWY: D-galactarate degradation I	CITRULBIO-PWY: L-citrulline biosynthesis	-0.401961	0	0.00836287	-	-0.285566	0.239462	0.77289	-0.61213	-0.360379	0.0916954	0.999999	-0.458879	-0.353026	0.321864	0.99999
GALACTARDEG-PWY: D-galactarate degradation I_with_COA-PWY-1: coenzyme A biosynthesis II (mammalian)	GALACTARDEG-PWY: D-galactarate degradation I	COA-PWY-1: coenzyme A biosynthesis II (mammalian)	-0.616991	0	0.00352177	-	-0.463103	0.0861846	0.504734	-0.657053	-0.576953	0.56896	0.999999	-0.615936	-0.571639	0.638057	0.99999
GALACTARDEG-PWY: D-galactarate degradation I_with_COA-PWY: coenzyme A biosynthesis I	GALACTARDEG-PWY: D-galactarate degradation I	COA-PWY: coenzyme A biosynthesis I	-0.546841	0	0.0114371	-	-0.459207	0.337438	0.845862	-0.509589	-0.526699	0.914175	0.999999	-0.549704	-0.519589	0.760658	0.99999
GALACTARDEG-PWY: D-galactarate degradation I_with_COBALSYN-PWY: adenosylcobalamin salvage from cobinamide I	GALACTARDEG-PWY: D-galactarate degradation I	COBALSYN-PWY: adenosylcobalamin salvage from cobinamide I	-0.516795	0	0.0180031	-	-0.292437	0.0206905	0.228089	-0.568435	-0.482596	0.57511	0.999999	-0.53266	-0.489637	0.66876	0.99999
GALACTARDEG-PWY: D-galactarate degradation I_with_COMPLETE-ARO-PWY: superpathway of aromatic amino acid biosynthesis	GALACTARDEG-PWY: D-galactarate degradation I	COMPLETE-ARO-PWY: superpathway of aromatic amino acid biosynthesis	-0.609593	0	0.0028022	-	-0.464542	0.10625	0.55777	-0.651804	-0.577274	0.598038	0.999999	-0.613734	-0.564178	0.600325	0.99999
GALACTARDEG-PWY: D-galactarate degradation I_with_DAPLYSINESYN-PWY: L-lysine biosynthesis I	GALACTARDEG-PWY: D-galactarate degradation I	DAPLYSINESYN-PWY: L-lysine biosynthesis I	-0.295245	3.27718e-07	0.0437841	-	-0.186545	0.286382	0.815048	-0.303796	-0.262435	0.814491	0.999999	-0.281813	-0.258642	0.836932	0.99999
GALACTARDEG-PWY: D-galactarate degradation I_with_DENOVOPURINE2-PWY: superpathway of purine nucleotides de novo biosynthesis II	GALACTARDEG-PWY: D-galactarate degradation I	DENOVOPURINE2-PWY: superpathway of purine nucleotides de novo biosynthesis II	-0.607865	0	0.013223	-	-0.479326	0.1498	0.647844	-0.708474	-0.582336	0.342047	0.999999	-0.632076	-0.563637	0.465786	0.99999
GALACTARDEG-PWY: D-galactarate degradation I_with_DTDPRHAMSYN-PWY: dTDP-L-rhamnose biosynthesis I	GALACTARDEG-PWY: D-galactarate degradation I	DTDPRHAMSYN-PWY: dTDP-L-rhamnose biosynthesis I	-0.602484	0	0.00300261	-	-0.454814	0.102122	0.547221	-0.646475	-0.567058	0.576669	0.999999	-0.617235	-0.550652	0.483476	0.99999
GALACTARDEG-PWY: D-galactarate degradation I_with_ENTBACSYN-PWY: enterobactin biosynthesis	GALACTARDEG-PWY: D-galactarate degradation I	ENTBACSYN-PWY: enterobactin biosynthesis	0.473956	0	0.00632078	-	0.415236	0.533409	0.92247	0.499934	0.437505	0.697674	0.999999	0.461936	0.474581	0.90255	0.99999
GALACTARDEG-PWY: D-galactarate degradation I_with_FASYN-ELONG-PWY: fatty acid elongation -- saturated	GALACTARDEG-PWY: D-galactarate degradation I	FASYN-ELONG-PWY: fatty acid elongation -- saturated	0.19307	0.00129129	0.0159187	-	0.237699	0.66166	0.957355	0.347481	0.17547	0.323524	0.999999	0.218926	0.176633	0.712117	0.99999
GALACTARDEG-PWY: D-galactarate degradation I_with_FASYN-INITIAL-PWY: superpathway of fatty acid biosynthesis initiation (E. coli)	GALACTARDEG-PWY: D-galactarate degradation I	FASYN-INITIAL-PWY: superpathway of fatty acid biosynthesis initiation (E. coli)	0.198313	0.000953365	0.00842987	-	0.212803	0.887427	0.989545	0.387307	0.178546	0.223929	0.999999	0.257704	0.201064	0.618684	0.99999
GALACTARDEG-PWY: D-galactarate degradation I_with_FERMENTATION-PWY: mixed acid fermentation	GALACTARDEG-PWY: D-galactarate degradation I	FERMENTATION-PWY: mixed acid fermentation	-0.184215	0.00217559	0.389445	-	-0.174024	0.92119	0.993772	-0.216553	-0.177189	0.827395	0.999999	-0.118796	-0.301517	0.107874	0.99999
GALACTARDEG-PWY: D-galactarate degradation I_with_FOLSYN-PWY: superpathway of tetrahydrofolate biosynthesis and salvage	GALACTARDEG-PWY: D-galactarate degradation I	FOLSYN-PWY: superpathway of tetrahydrofolate biosynthesis and salvage	-0.17315	0.00409319	0.0310333	-	-0.176938	0.970671	0.9987	-0.293732	-0.189258	0.555362	0.999999	-0.164822	-0.211989	0.681046	0.99999
GALACTARDEG-PWY: D-galactarate degradation I_with_FUC-RHAMCAT-PWY: superpathway of fucose and rhamnose degradation	GALACTARDEG-PWY: D-galactarate degradation I	FUC-RHAMCAT-PWY: superpathway of fucose and rhamnose degradation	0.356546	0	0.00518831	-	0.316962	0.688707	0.962237	0.484684	0.308342	0.280062	0.999999	0.330396	0.358019	0.80122	0.99999
GALACTARDEG-PWY: D-galactarate degradation I_with_GALACT-GLUCUROCAT-PWY: superpathway of hexuronide and hexuronate degradation	GALACTARDEG-PWY: D-galactarate degradation I	GALACT-GLUCUROCAT-PWY: superpathway of hexuronide and hexuronate degradation	-0.496034	0	0.0284237	-	-0.308181	0.0527201	0.395234	-0.509434	-0.47545	0.831156	0.999999	-0.484374	-0.489257	0.961864	0.99999
GALACTUROCAT-PWY: D-galacturonate degradation I_with_1CMET2-PWY: N10-formyl-tetrahydrofolate biosynthesis	GALACTUROCAT-PWY: D-galacturonate degradation I	1CMET2-PWY: N10-formyl-tetrahydrofolate biosynthesis	0.785189	0	0.00095737	IBD	0.747592	0.580881	0.933942	0.707399	0.79537	0.494045	0.999999	0.783396	0.784734	0.985287	0.99999
GALACTUROCAT-PWY: D-galacturonate degradation I_with_ANAEROFRUCAT-PWY: homolactic fermentation	GALACTUROCAT-PWY: D-galacturonate degradation I	ANAEROFRUCAT-PWY: homolactic fermentation	0.426469	0	0.0026134	-	0.0987424	0.00121833	0.0379303	0.568256	0.410695	0.306116	0.999999	0.487805	0.377628	0.295937	0.99999
GALACTUROCAT-PWY: D-galacturonate degradation I_with_ANAGLYCOLYSIS-PWY: glycolysis III (from glucose)	GALACTUROCAT-PWY: D-galacturonate degradation I	ANAGLYCOLYSIS-PWY: glycolysis III (from glucose)	0.795118	0	0.00193092	-	0.798589	0.956161	0.997968	0.791883	0.795338	0.975549	0.999999	0.792202	0.797193	0.943919	0.99999
GALACTUROCAT-PWY: D-galacturonate degradation I_with_ARG+POLYAMINE-SYN: superpathway of arginine and polyamine biosynthesis	GALACTUROCAT-PWY: D-galacturonate degradation I	ARG+POLYAMINE-SYN: superpathway of arginine and polyamine biosynthesis	0.378136	0	0.0335149	-	0.604096	0.0100538	0.147874	0.396596	0.373347	0.891099	0.999999	0.437944	0.347424	0.399962	0.99999
GALACTUROCAT-PWY: D-galacturonate degradation I_with_ARGININE-SYN4-PWY: L-ornithine de novo biosynthesis	GALACTUROCAT-PWY: D-galacturonate degradation I	ARGININE-SYN4-PWY: L-ornithine de novo biosynthesis	0.589363	0	0.00113168	-	0.375219	0.0217898	0.235413	0.747771	0.571866	0.163503	0.999999	0.619296	0.558847	0.522755	0.99999
GALACTUROCAT-PWY: D-galacturonate degradation I_with_ARGSYN-PWY: L-arginine biosynthesis I (via L-ornithine)	GALACTUROCAT-PWY: D-galacturonate degradation I	ARGSYN-PWY: L-arginine biosynthesis I (via L-ornithine)	0.57952	0	0.00468196	-	0.595636	0.848658	0.984847	0.471997	0.614833	0.375113	0.999999	0.536867	0.628972	0.330137	0.99999
GALACTUROCAT-PWY: D-galacturonate degradation I_with_ARGSYNBSUB-PWY: L-arginine biosynthesis II (acetyl cycle)	GALACTUROCAT-PWY: D-galacturonate degradation I	ARGSYNBSUB-PWY: L-arginine biosynthesis II (acetyl cycle)	0.420451	0	0.00221655	-	0.431778	0.904667	0.992048	0.29045	0.464232	0.321693	0.999999	0.348655	0.506968	0.131507	0.99999
GALACTUROCAT-PWY: D-galacturonate degradation I_with_ARO-PWY: chorismate biosynthesis I	GALACTUROCAT-PWY: D-galacturonate degradation I	ARO-PWY: chorismate biosynthesis I	0.828244	0	0.0018024	-	0.79928	0.638313	0.951111	0.731447	0.844407	0.35939	0.999999	0.818953	0.842903	0.712068	0.99999
GALACTUROCAT-PWY: D-galacturonate degradation I_with_ASPASN-PWY: superpathway of L-aspartate and L-asparagine biosynthesis	GALACTUROCAT-PWY: D-galacturonate degradation I	ASPASN-PWY: superpathway of L-aspartate and L-asparagine biosynthesis	0.862735	0	0.000354077	IBD	0.851998	0.843031	0.984195	0.805015	0.875931	0.509472	0.999999	0.858719	0.867621	0.880006	0.99999
GALACTUROCAT-PWY: D-galacturonate degradation I_with_AST-PWY: L-arginine degradation II (AST pathway)	GALACTUROCAT-PWY: D-galacturonate degradation I	AST-PWY: L-arginine degradation II (AST pathway)	-0.523617	0	0.032014	-	-0.468466	0.546516	0.924482	-0.626757	-0.495547	0.368519	0.999999	-0.496179	-0.542278	0.644041	0.99999
GALACTUROCAT-PWY: D-galacturonate degradation I_with_BIOTIN-BIOSYNTHESIS-PWY: biotin biosynthesis I	GALACTUROCAT-PWY: D-galacturonate degradation I	BIOTIN-BIOSYNTHESIS-PWY: biotin biosynthesis I	-0.372499	0	0.385273	-	-0.492406	0.197274	0.723729	-0.448697	-0.382895	0.691362	0.999999	-0.395473	-0.374429	0.84541	0.99999
GALACTUROCAT-PWY: D-galacturonate degradation I_with_BRANCHED-CHAIN-AA-SYN-PWY: superpathway of branched amino acid biosynthesis	GALACTUROCAT-PWY: D-galacturonate degradation I	BRANCHED-CHAIN-AA-SYN-PWY: superpathway of branched amino acid biosynthesis	0.834135	0	0.000973913	-	0.788908	0.468279	0.901736	0.750373	0.844524	0.43172	0.999999	0.815241	0.859439	0.48705	0.99999
GALACTUROCAT-PWY: D-galacturonate degradation I_with_CALVIN-PWY: Calvin-Benson-Bassham cycle	GALACTUROCAT-PWY: D-galacturonate degradation I	CALVIN-PWY: Calvin-Benson-Bassham cycle	0.816226	0	0.00477009	-	0.828836	0.831188	0.982591	0.745731	0.827725	0.498244	0.999999	0.806288	0.828516	0.740863	0.99999
GALACTUROCAT-PWY: D-galacturonate degradation I_with_CENTFERM-PWY: pyruvate fermentation to butanoate	GALACTUROCAT-PWY: D-galacturonate degradation I	CENTFERM-PWY: pyruvate fermentation to butanoate	0.37509	0	0.0272626	-	0.208116	0.0974576	0.534845	0.250222	0.363313	0.525514	0.999999	0.412719	0.327422	0.432346	0.99999
GALACTUROCAT-PWY: D-galacturonate degradation I_with_CITRULBIO-PWY: L-citrulline biosynthesis	GALACTUROCAT-PWY: D-galacturonate degradation I	CITRULBIO-PWY: L-citrulline biosynthesis	0.584886	0	0.00296189	-	0.305358	0.0033729	0.0737851	0.744007	0.570676	0.172094	0.999999	0.645232	0.519773	0.187114	0.99999
GALACTUROCAT-PWY: D-galacturonate degradation I_with_COA-PWY-1: coenzyme A biosynthesis II (mammalian)	GALACTUROCAT-PWY: D-galacturonate degradation I	COA-PWY-1: coenzyme A biosynthesis II (mammalian)	0.826685	0	0.00115317	-	0.777231	0.438174	0.888149	0.749285	0.839769	0.451134	0.999999	0.817149	0.840345	0.722336	0.99999
GALACTUROCAT-PWY: D-galacturonate degradation I_with_COA-PWY: coenzyme A biosynthesis I	GALACTUROCAT-PWY: D-galacturonate degradation I	COA-PWY: coenzyme A biosynthesis I	0.770429	0	0.000689311	-	0.764686	0.931921	0.99451	0.619619	0.790766	0.227413	0.999999	0.76492	0.782384	0.81339	0.99999
GALACTUROCAT-PWY: D-galacturonate degradation I_with_COBALSYN-PWY: adenosylcobalamin salvage from cobinamide I	GALACTUROCAT-PWY: D-galacturonate degradation I	COBALSYN-PWY: adenosylcobalamin salvage from cobinamide I	0.863733	0	0.00987814	-	0.735913	0.0521059	0.392415	0.769463	0.872744	0.370027	0.999999	0.857716	0.868787	0.851002	0.99999
GALACTUROCAT-PWY: D-galacturonate degradation I_with_COMPLETE-ARO-PWY: superpathway of aromatic amino acid biosynthesis	GALACTUROCAT-PWY: D-galacturonate degradation I	COMPLETE-ARO-PWY: superpathway of aromatic amino acid biosynthesis	0.8268	0	0.00163817	-	0.788989	0.546349	0.924482	0.736434	0.842216	0.387467	0.999999	0.819093	0.838716	0.7637	0.99999
GALACTUROCAT-PWY: D-galacturonate degradation I_with_DAPLYSINESYN-PWY: L-lysine biosynthesis I	GALACTUROCAT-PWY: D-galacturonate degradation I	DAPLYSINESYN-PWY: L-lysine biosynthesis I	0.432537	0	0.0261275	-	0.235169	0.0473335	0.372573	0.441338	0.43044	0.947626	0.999999	0.477721	0.402207	0.472213	0.99999
GALACTUROCAT-PWY: D-galacturonate degradation I_with_DENOVOPURINE2-PWY: superpathway of purine nucleotides de novo biosynthesis II	GALACTUROCAT-PWY: D-galacturonate degradation I	DENOVOPURINE2-PWY: superpathway of purine nucleotides de novo biosynthesis II	0.743872	0	0.000271318	-	0.680276	0.394517	0.871417	0.681471	0.751861	0.598762	0.999999	0.73075	0.766523	0.643613	0.99999
GALACTUROCAT-PWY: D-galacturonate degradation I_with_DTDPRHAMSYN-PWY: dTDP-L-rhamnose biosynthesis I	GALACTUROCAT-PWY: D-galacturonate degradation I	DTDPRHAMSYN-PWY: dTDP-L-rhamnose biosynthesis I	0.848266	0	0.0133993	-	0.815087	0.574372	0.933272	0.797204	0.852745	0.61347	0.999999	0.843654	0.855587	0.846348	0.99999
GALACTUROCAT-PWY: D-galacturonate degradation I_with_ENTBACSYN-PWY: enterobactin biosynthesis	GALACTUROCAT-PWY: D-galacturonate degradation I	ENTBACSYN-PWY: enterobactin biosynthesis	-0.548105	0	0.243619	-	-0.583895	0.67647	0.95924	-0.398079	-0.545041	0.381447	0.999999	-0.483128	-0.618502	0.162399	0.99999
GALACTUROCAT-PWY: D-galacturonate degradation I_with_FASYN-ELONG-PWY: fatty acid elongation -- saturated	GALACTUROCAT-PWY: D-galacturonate degradation I	FASYN-ELONG-PWY: fatty acid elongation -- saturated	-0.383246	0	0.27901	-	-0.537086	0.0907593	0.516371	-0.443161	-0.385806	0.729978	0.999999	-0.403512	-0.375233	0.792922	0.99999
GALACTUROCAT-PWY: D-galacturonate degradation I_with_FASYN-INITIAL-PWY: superpathway of fatty acid biosynthesis initiation (E. coli)	GALACTUROCAT-PWY: D-galacturonate degradation I	FASYN-INITIAL-PWY: superpathway of fatty acid biosynthesis initiation (E. coli)	-0.393659	0	0.158756	-	-0.515303	0.184921	0.706511	-0.469382	-0.385399	0.608536	0.999999	-0.421768	-0.374434	0.659099	0.99999
GALACTUROCAT-PWY: D-galacturonate degradation I_with_FERMENTATION-PWY: mixed acid fermentation	GALACTUROCAT-PWY: D-galacturonate degradation I	FERMENTATION-PWY: mixed acid fermentation	0.235846	7.60863e-05	0.431195	-	0.28852	0.600833	0.939592	0.136704	0.258782	0.503583	0.999999	0.122499	0.403882	0.011449	0.99999
GALACTUROCAT-PWY: D-galacturonate degradation I_with_FOLSYN-PWY: superpathway of tetrahydrofolate biosynthesis and salvage	GALACTUROCAT-PWY: D-galacturonate degradation I	FOLSYN-PWY: superpathway of tetrahydrofolate biosynthesis and salvage	0.213674	0.000358491	0.00220672	-	0.250358	0.718086	0.966263	0.302557	0.201045	0.565528	0.999999	0.233424	0.177786	0.626766	0.99999
GALACTUROCAT-PWY: D-galacturonate degradation I_with_FUC-RHAMCAT-PWY: superpathway of fucose and rhamnose degradation	GALACTUROCAT-PWY: D-galacturonate degradation I	FUC-RHAMCAT-PWY: superpathway of fucose and rhamnose degradation	-0.549807	0	0.0912753	-	-0.457157	0.310612	0.82958	-0.470375	-0.541393	0.661487	0.999999	-0.487793	-0.607265	0.219351	0.99999
GALACTUROCAT-PWY: D-galacturonate degradation I_with_GALACT-GLUCUROCAT-PWY: superpathway of hexuronide and hexuronate degradation	GALACTUROCAT-PWY: D-galacturonate degradation I	GALACT-GLUCUROCAT-PWY: superpathway of hexuronide and hexuronate degradation	0.971749	0	0.893616	-	0.883572	0.0403336	0.3375	0.952303	0.973435	0.700701	0.999999	0.970286	0.971419	0.96773	0.99999
GALACTUROCAT-PWY: D-galacturonate degradation I_with_GALACTARDEG-PWY: D-galactarate degradation I	GALACTUROCAT-PWY: D-galacturonate degradation I	GALACTARDEG-PWY: D-galactarate degradation I	-0.535906	0	0.0174848	-	-0.357685	0.0605056	0.422132	-0.599693	-0.505589	0.52819	0.999999	-0.525966	-0.52479	0.990568	0.99999
GLCMANNANAUT-PWY: superpathway of N-acetylglucosamine, N-acetylmannosamine and N-acetylneuraminate degradation_with_1CMET2-PWY: N10-formyl-tetrahydrofolate biosynthesis	GLCMANNANAUT-PWY: superpathway of N-acetylglucosamine, N-acetylmannosamine and N-acetylneuraminate degradation	1CMET2-PWY: N10-formyl-tetrahydrofolate biosynthesis	0.764174	0	0.0147185	-	0.816196	0.406894	0.877868	0.830324	0.7549	0.473242	0.999999	0.79927	0.731786	0.371021	0.99999
GLCMANNANAUT-PWY: superpathway of N-acetylglucosamine, N-acetylmannosamine and N-acetylneuraminate degradation_with_ANAEROFRUCAT-PWY: homolactic fermentation	GLCMANNANAUT-PWY: superpathway of N-acetylglucosamine, N-acetylmannosamine and N-acetylneuraminate degradation	ANAEROFRUCAT-PWY: homolactic fermentation	0.439579	0	0.00119835	-	0.100032	0.000785605	0.0288428	0.681594	0.406777	0.048618	0.999999	0.504588	0.389175	0.26987	0.99999
GLCMANNANAUT-PWY: superpathway of N-acetylglucosamine, N-acetylmannosamine and N-acetylneuraminate degradation_with_ANAGLYCOLYSIS-PWY: glycolysis III (from glucose)	GLCMANNANAUT-PWY: superpathway of N-acetylglucosamine, N-acetylmannosamine and N-acetylneuraminate degradation	ANAGLYCOLYSIS-PWY: glycolysis III (from glucose)	0.762614	0	0.0188411	-	0.833656	0.244383	0.77811	0.846998	0.747054	0.323713	0.999999	0.786523	0.741737	0.553486	0.99999
GLCMANNANAUT-PWY: superpathway of N-acetylglucosamine, N-acetylmannosamine and N-acetylneuraminate degradation_with_ARG+POLYAMINE-SYN: superpathway of arginine and polyamine biosynthesis	GLCMANNANAUT-PWY: superpathway of N-acetylglucosamine, N-acetylmannosamine and N-acetylneuraminate degradation	ARG+POLYAMINE-SYN: superpathway of arginine and polyamine biosynthesis	0.490189	0	0.00461041	-	0.597232	0.214609	0.746681	0.703483	0.446658	0.0581303	0.999999	0.503028	0.483695	0.849274	0.99999
GLCMANNANAUT-PWY: superpathway of N-acetylglucosamine, N-acetylmannosamine and N-acetylneuraminate degradation_with_ARGININE-SYN4-PWY: L-ornithine de novo biosynthesis	GLCMANNANAUT-PWY: superpathway of N-acetylglucosamine, N-acetylmannosamine and N-acetylneuraminate degradation	ARGININE-SYN4-PWY: L-ornithine de novo biosynthesis	0.503343	0	0.000396825	-	0.31679	0.053541	0.398628	0.577447	0.490501	0.567351	0.999999	0.544411	0.469032	0.454896	0.99999
GLCMANNANAUT-PWY: superpathway of N-acetylglucosamine, N-acetylmannosamine and N-acetylneuraminate degradation_with_ARGSYN-PWY: L-arginine biosynthesis I (via L-ornithine)	GLCMANNANAUT-PWY: superpathway of N-acetylglucosamine, N-acetylmannosamine and N-acetylneuraminate degradation	ARGSYN-PWY: L-arginine biosynthesis I (via L-ornithine)	0.615401	0	0.0326191	IBD	0.701279	0.265526	0.798569	0.743544	0.600033	0.256591	0.999999	0.591094	0.646209	0.547484	0.99999
GLCMANNANAUT-PWY: superpathway of N-acetylglucosamine, N-acetylmannosamine and N-acetylneuraminate degradation_with_ARGSYNBSUB-PWY: L-arginine biosynthesis II (acetyl cycle)	GLCMANNANAUT-PWY: superpathway of N-acetylglucosamine, N-acetylmannosamine and N-acetylneuraminate degradation	ARGSYNBSUB-PWY: L-arginine biosynthesis II (acetyl cycle)	0.465352	0	0.0075229	-	0.54661	0.362389	0.857711	0.60604	0.450923	0.298116	0.999999	0.402502	0.535556	0.195044	0.99999
GLCMANNANAUT-PWY: superpathway of N-acetylglucosamine, N-acetylmannosamine and N-acetylneuraminate degradation_with_ARO-PWY: chorismate biosynthesis I	GLCMANNANAUT-PWY: superpathway of N-acetylglucosamine, N-acetylmannosamine and N-acetylneuraminate degradation	ARO-PWY: chorismate biosynthesis I	0.839538	0	0.010661	-	0.86991	0.568736	0.932192	0.901919	0.827953	0.371755	0.999999	0.865714	0.819097	0.460948	0.99999
GLCMANNANAUT-PWY: superpathway of N-acetylglucosamine, N-acetylmannosamine and N-acetylneuraminate degradation_with_ASPASN-PWY: superpathway of L-aspartate and L-asparagine biosynthesis	GLCMANNANAUT-PWY: superpathway of N-acetylglucosamine, N-acetylmannosamine and N-acetylneuraminate degradation	ASPASN-PWY: superpathway of L-aspartate and L-asparagine biosynthesis	0.842444	0	0.00119769	-	0.815467	0.649267	0.954355	0.866438	0.8364	0.747495	0.999999	0.866694	0.82382	0.494058	0.99999
GLCMANNANAUT-PWY: superpathway of N-acetylglucosamine, N-acetylmannosamine and N-acetylneuraminate degradation_with_AST-PWY: L-arginine degradation II (AST pathway)	GLCMANNANAUT-PWY: superpathway of N-acetylglucosamine, N-acetylmannosamine and N-acetylneuraminate degradation	AST-PWY: L-arginine degradation II (AST pathway)	-0.492004	0	0.0179663	-	-0.476824	0.868557	0.987788	-0.58855	-0.463036	0.406009	0.999999	-0.46412	-0.505633	0.684397	0.99999
GLCMANNANAUT-PWY: superpathway of N-acetylglucosamine, N-acetylmannosamine and N-acetylneuraminate degradation_with_BIOTIN-BIOSYNTHESIS-PWY: biotin biosynthesis I	GLCMANNANAUT-PWY: superpathway of N-acetylglucosamine, N-acetylmannosamine and N-acetylneuraminate degradation	BIOTIN-BIOSYNTHESIS-PWY: biotin biosynthesis I	-0.428156	0	0.617348	500FG	-0.492594	0.484509	0.908385	-0.536548	-0.414047	0.43621	0.999999	-0.451358	-0.412587	0.713231	0.99999
GLCMANNANAUT-PWY: superpathway of N-acetylglucosamine, N-acetylmannosamine and N-acetylneuraminate degradation_with_BRANCHED-CHAIN-AA-SYN-PWY: superpathway of branched amino acid biosynthesis	GLCMANNANAUT-PWY: superpathway of N-acetylglucosamine, N-acetylmannosamine and N-acetylneuraminate degradation	BRANCHED-CHAIN-AA-SYN-PWY: superpathway of branched amino acid biosynthesis	0.825548	0	0.014657	-	0.833538	0.89083	0.9906	0.88918	0.8129	0.382951	0.999999	0.833566	0.823352	0.876147	0.99999
GLCMANNANAUT-PWY: superpathway of N-acetylglucosamine, N-acetylmannosamine and N-acetylneuraminate degradation_with_CALVIN-PWY: Calvin-Benson-Bassham cycle	GLCMANNANAUT-PWY: superpathway of N-acetylglucosamine, N-acetylmannosamine and N-acetylneuraminate degradation	CALVIN-PWY: Calvin-Benson-Bassham cycle	0.812949	0	0.0125596	-	0.877233	0.231909	0.765403	0.891291	0.797318	0.281881	0.999999	0.831278	0.800059	0.645119	0.99999
GLCMANNANAUT-PWY: superpathway of N-acetylglucosamine, N-acetylmannosamine and N-acetylneuraminate degradation_with_CENTFERM-PWY: pyruvate fermentation to butanoate	GLCMANNANAUT-PWY: superpathway of N-acetylglucosamine, N-acetylmannosamine and N-acetylneuraminate degradation	CENTFERM-PWY: pyruvate fermentation to butanoate	0.281095	1.2631e-06	0.0347195	-	0.173131	0.291136	0.817181	0.12524	0.291014	0.363898	0.999999	0.29721	0.260271	0.742215	0.99999
GLCMANNANAUT-PWY: superpathway of N-acetylglucosamine, N-acetylmannosamine and N-acetylneuraminate degradation_with_CITRULBIO-PWY: L-citrulline biosynthesis	GLCMANNANAUT-PWY: superpathway of N-acetylglucosamine, N-acetylmannosamine and N-acetylneuraminate degradation	CITRULBIO-PWY: L-citrulline biosynthesis	0.54411	0	0.00367319	-	0.38829	0.096927	0.533329	0.733403	0.519185	0.0984088	0.999999	0.625238	0.472062	0.117055	0.99999
GLCMANNANAUT-PWY: superpathway of N-acetylglucosamine, N-acetylmannosamine and N-acetylneuraminate degradation_with_COA-PWY-1: coenzyme A biosynthesis II (mammalian)	GLCMANNANAUT-PWY: superpathway of N-acetylglucosamine, N-acetylmannosamine and N-acetylneuraminate degradation	COA-PWY-1: coenzyme A biosynthesis II (mammalian)	0.825908	0	0.00359876	-	0.855776	0.591735	0.936088	0.888387	0.814221	0.397337	0.999999	0.852128	0.805563	0.477989	0.99999
GLCMANNANAUT-PWY: superpathway of N-acetylglucosamine, N-acetylmannosamine and N-acetylneuraminate degradation_with_COA-PWY: coenzyme A biosynthesis I	GLCMANNANAUT-PWY: superpathway of N-acetylglucosamine, N-acetylmannosamine and N-acetylneuraminate degradation	COA-PWY: coenzyme A biosynthesis I	0.782047	0	0.00434352	-	0.81188	0.632614	0.949347	0.863356	0.766656	0.315863	0.999999	0.780572	0.791077	0.884402	0.99999
GLCMANNANAUT-PWY: superpathway of N-acetylglucosamine, N-acetylmannosamine and N-acetylneuraminate degradation_with_COBALSYN-PWY: adenosylcobalamin salvage from cobinamide I	GLCMANNANAUT-PWY: superpathway of N-acetylglucosamine, N-acetylmannosamine and N-acetylneuraminate degradation	COBALSYN-PWY: adenosylcobalamin salvage from cobinamide I	0.821664	0	0.00178014	-	0.691261	0.0665885	0.443863	0.831812	0.81896	0.900648	0.999999	0.848049	0.797146	0.445409	0.99999
GLCMANNANAUT-PWY: superpathway of N-acetylglucosamine, N-acetylmannosamine and N-acetylneuraminate degradation_with_COMPLETE-ARO-PWY: superpathway of aromatic amino acid biosynthesis	GLCMANNANAUT-PWY: superpathway of N-acetylglucosamine, N-acetylmannosamine and N-acetylneuraminate degradation	COMPLETE-ARO-PWY: superpathway of aromatic amino acid biosynthesis	0.836076	0	0.0101868	-	0.861397	0.642285	0.952316	0.899065	0.824429	0.373578	0.999999	0.863921	0.814307	0.43702	0.99999
GLCMANNANAUT-PWY: superpathway of N-acetylglucosamine, N-acetylmannosamine and N-acetylneuraminate degradation_with_DAPLYSINESYN-PWY: L-lysine biosynthesis I	GLCMANNANAUT-PWY: superpathway of N-acetylglucosamine, N-acetylmannosamine and N-acetylneuraminate degradation	DAPLYSINESYN-PWY: L-lysine biosynthesis I	0.44064	0	0.107332	-	0.207583	0.0196027	0.221166	0.489745	0.432147	0.72171	0.999999	0.468191	0.424451	0.676049	0.99999
GLCMANNANAUT-PWY: superpathway of N-acetylglucosamine, N-acetylmannosamine and N-acetylneuraminate degradation_with_DENOVOPURINE2-PWY: superpathway of purine nucleotides de novo biosynthesis II	GLCMANNANAUT-PWY: superpathway of N-acetylglucosamine, N-acetylmannosamine and N-acetylneuraminate degradation	DENOVOPURINE2-PWY: superpathway of purine nucleotides de novo biosynthesis II	0.742437	0	0.00202564	-	0.725412	0.811675	0.980424	0.830823	0.725425	0.319308	0.999999	0.752036	0.736981	0.84717	0.99999
GLCMANNANAUT-PWY: superpathway of N-acetylglucosamine, N-acetylmannosamine and N-acetylneuraminate degradation_with_DTDPRHAMSYN-PWY: dTDP-L-rhamnose biosynthesis I	GLCMANNANAUT-PWY: superpathway of N-acetylglucosamine, N-acetylmannosamine and N-acetylneuraminate degradation	DTDPRHAMSYN-PWY: dTDP-L-rhamnose biosynthesis I	0.821471	0	0.00672159	-	0.838613	0.766988	0.973187	0.83902	0.817744	0.833478	0.999999	0.853567	0.793974	0.37042	0.99999
GLCMANNANAUT-PWY: superpathway of N-acetylglucosamine, N-acetylmannosamine and N-acetylneuraminate degradation_with_ENTBACSYN-PWY: enterobactin biosynthesis	GLCMANNANAUT-PWY: superpathway of N-acetylglucosamine, N-acetylmannosamine and N-acetylneuraminate degradation	ENTBACSYN-PWY: enterobactin biosynthesis	-0.525831	0	0.263209	-	-0.570206	0.609727	0.941822	-0.519199	-0.510586	0.95653	0.999999	-0.487198	-0.560005	0.463605	0.99999
GLCMANNANAUT-PWY: superpathway of N-acetylglucosamine, N-acetylmannosamine and N-acetylneuraminate degradation_with_FASYN-ELONG-PWY: fatty acid elongation -- saturated	GLCMANNANAUT-PWY: superpathway of N-acetylglucosamine, N-acetylmannosamine and N-acetylneuraminate degradation	FASYN-ELONG-PWY: fatty acid elongation -- saturated	-0.434818	0	0.665621	-	-0.497545	0.494744	0.910527	-0.490923	-0.418748	0.655422	0.999999	-0.450072	-0.412247	0.720037	0.99999
GLCMANNANAUT-PWY: superpathway of N-acetylglucosamine, N-acetylmannosamine and N-acetylneuraminate degradation_with_FASYN-INITIAL-PWY: superpathway of fatty acid biosynthesis initiation (E. coli)	GLCMANNANAUT-PWY: superpathway of N-acetylglucosamine, N-acetylmannosamine and N-acetylneuraminate degradation	FASYN-INITIAL-PWY: superpathway of fatty acid biosynthesis initiation (E. coli)	-0.429158	0	0.56541	-	-0.482262	0.566215	0.931468	-0.492243	-0.426635	0.684634	0.999999	-0.460485	-0.416742	0.677321	0.99999
GLCMANNANAUT-PWY: superpathway of N-acetylglucosamine, N-acetylmannosamine and N-acetylneuraminate degradation_with_FERMENTATION-PWY: mixed acid fermentation	GLCMANNANAUT-PWY: superpathway of N-acetylglucosamine, N-acetylmannosamine and N-acetylneuraminate degradation	FERMENTATION-PWY: mixed acid fermentation	0.255934	1.59574e-05	0.0898828	-	0.289136	0.741115	0.968814	0.316728	0.252031	0.712623	0.999999	0.161806	0.402656	0.0300042	0.99999
GLCMANNANAUT-PWY: superpathway of N-acetylglucosamine, N-acetylmannosamine and N-acetylneuraminate degradation_with_FOLSYN-PWY: superpathway of tetrahydrofolate biosynthesis and salvage	GLCMANNANAUT-PWY: superpathway of N-acetylglucosamine, N-acetylmannosamine and N-acetylneuraminate degradation	FOLSYN-PWY: superpathway of tetrahydrofolate biosynthesis and salvage	0.210247	0.000444196	0.0019061	-	0.293671	0.407676	0.878179	0.589537	0.173935	0.00669054	0.999999	0.198571	0.208336	0.932016	0.99999
GLCMANNANAUT-PWY: superpathway of N-acetylglucosamine, N-acetylmannosamine and N-acetylneuraminate degradation_with_FUC-RHAMCAT-PWY: superpathway of fucose and rhamnose degradation	GLCMANNANAUT-PWY: superpathway of N-acetylglucosamine, N-acetylmannosamine and N-acetylneuraminate degradation	FUC-RHAMCAT-PWY: superpathway of fucose and rhamnose degradation	-0.553401	0	0.138088	-	-0.449825	0.258053	0.792805	-0.555317	-0.541985	0.930941	0.999999	-0.523067	-0.578842	0.566756	0.99999
GLCMANNANAUT-PWY: superpathway of N-acetylglucosamine, N-acetylmannosamine and N-acetylneuraminate degradation_with_GALACT-GLUCUROCAT-PWY: superpathway of hexuronide and hexuronate degradation	GLCMANNANAUT-PWY: superpathway of N-acetylglucosamine, N-acetylmannosamine and N-acetylneuraminate degradation	GALACT-GLUCUROCAT-PWY: superpathway of hexuronide and hexuronate degradation	0.851339	0	0.00229501	IBD	0.78287	0.270596	0.802993	0.700312	0.875091	0.171515	0.999999	0.862219	0.841433	0.734814	0.99999
GLCMANNANAUT-PWY: superpathway of N-acetylglucosamine, N-acetylmannosamine and N-acetylneuraminate degradation_with_GALACTARDEG-PWY: D-galactarate degradation I	GLCMANNANAUT-PWY: superpathway of N-acetylglucosamine, N-acetylmannosamine and N-acetylneuraminate degradation	GALACTARDEG-PWY: D-galactarate degradation I	-0.516542	0	0.0167265	-	-0.396812	0.203372	0.731773	-0.633844	-0.484794	0.304381	0.999999	-0.515219	-0.507346	0.937556	0.99999
GLCMANNANAUT-PWY: superpathway of N-acetylglucosamine, N-acetylmannosamine and N-acetylneuraminate degradation_with_GALACTUROCAT-PWY: D-galacturonate degradation I	GLCMANNANAUT-PWY: superpathway of N-acetylglucosamine, N-acetylmannosamine and N-acetylneuraminate degradation	GALACTUROCAT-PWY: D-galacturonate degradation I	0.873891	0	0.00206325	IBD	0.894022	0.675927	0.959183	0.713943	0.899237	0.13781	0.999999	0.888091	0.863107	0.659109	0.99999
GLUCARDEG-PWY: D-glucarate degradation I_with_1CMET2-PWY: N10-formyl-tetrahydrofolate biosynthesis	GLUCARDEG-PWY: D-glucarate degradation I	1CMET2-PWY: N10-formyl-tetrahydrofolate biosynthesis	-0.570955	0	0.00481194	-	-0.49025	0.367848	0.859589	-0.692538	-0.565385	0.348249	0.999999	-0.561109	-0.596024	0.713909	0.99999
GLUCARDEG-PWY: D-glucarate degradation I_with_ANAEROFRUCAT-PWY: homolactic fermentation	GLUCARDEG-PWY: D-glucarate degradation I	ANAEROFRUCAT-PWY: homolactic fermentation	-0.428828	0	0.0320206	-	-0.298916	0.186148	0.708325	-0.66087	-0.419291	0.0893864	0.999999	-0.435412	-0.485441	0.629297	0.99999
GLUCARDEG-PWY: D-glucarate degradation I_with_ANAGLYCOLYSIS-PWY: glycolysis III (from glucose)	GLUCARDEG-PWY: D-glucarate degradation I	ANAGLYCOLYSIS-PWY: glycolysis III (from glucose)	-0.568669	0	0.00535237	-	-0.480764	0.329023	0.841086	-0.693718	-0.557164	0.313581	0.999999	-0.561761	-0.585864	0.801096	0.99999
GLUCARDEG-PWY: D-glucarate degradation I_with_ARG+POLYAMINE-SYN: superpathway of arginine and polyamine biosynthesis	GLUCARDEG-PWY: D-glucarate degradation I	ARG+POLYAMINE-SYN: superpathway of arginine and polyamine biosynthesis	-0.282361	1.26715e-06	0.289327	-	-0.322568	0.686095	0.961619	-0.477287	-0.257737	0.181317	0.999999	-0.365956	-0.232469	0.231022	0.99999
GLUCARDEG-PWY: D-glucarate degradation I_with_ARGININE-SYN4-PWY: L-ornithine de novo biosynthesis	GLUCARDEG-PWY: D-glucarate degradation I	ARGININE-SYN4-PWY: L-ornithine de novo biosynthesis	-0.377685	0	0.00141865	-	-0.22723	0.134007	0.615962	-0.496129	-0.377936	0.464658	0.999999	-0.367616	-0.407151	0.713543	0.99999
GLUCARDEG-PWY: D-glucarate degradation I_with_ARGSYN-PWY: L-arginine biosynthesis I (via L-ornithine)	GLUCARDEG-PWY: D-glucarate degradation I	ARGSYN-PWY: L-arginine biosynthesis I (via L-ornithine)	-0.399431	0	0.101288	-	-0.387289	0.899696	0.991745	-0.500513	-0.407346	0.562707	0.999999	-0.365724	-0.458975	0.379922	0.99999
GLUCARDEG-PWY: D-glucarate degradation I_with_ARGSYNBSUB-PWY: L-arginine biosynthesis II (acetyl cycle)	GLUCARDEG-PWY: D-glucarate degradation I	ARGSYNBSUB-PWY: L-arginine biosynthesis II (acetyl cycle)	-0.256812	1.48043e-05	0.935784	-	-0.289548	0.744572	0.969729	-0.406918	-0.266598	0.408689	0.999999	-0.22278	-0.344933	0.274277	0.99999
GLUCARDEG-PWY: D-glucarate degradation I_with_ARO-PWY: chorismate biosynthesis I	GLUCARDEG-PWY: D-glucarate degradation I	ARO-PWY: chorismate biosynthesis I	-0.574844	0	0.00558515	-	-0.489931	0.34302	0.849814	-0.680726	-0.581858	0.470809	0.999999	-0.573426	-0.613424	0.670315	0.99999
GLUCARDEG-PWY: D-glucarate degradation I_with_ASPASN-PWY: superpathway of L-aspartate and L-asparagine biosynthesis	GLUCARDEG-PWY: D-glucarate degradation I	ASPASN-PWY: superpathway of L-aspartate and L-asparagine biosynthesis	-0.531441	0	0.0408847	-	-0.400558	0.162581	0.671028	-0.709245	-0.527957	0.174487	0.999999	-0.517512	-0.577118	0.541512	0.99999
GLUCARDEG-PWY: D-glucarate degradation I_with_AST-PWY: L-arginine degradation II (AST pathway)	GLUCARDEG-PWY: D-glucarate degradation I	AST-PWY: L-arginine degradation II (AST pathway)	0.448159	0	0.00118023	-	0.389744	0.540854	0.923858	0.586505	0.43558	0.319479	0.999999	0.484314	0.441641	0.680662	0.99999
GLUCARDEG-PWY: D-glucarate degradation I_with_BIOTIN-BIOSYNTHESIS-PWY: biotin biosynthesis I	GLUCARDEG-PWY: D-glucarate degradation I	BIOTIN-BIOSYNTHESIS-PWY: biotin biosynthesis I	0.166422	0.00586551	0.0251736	-	0.217285	0.619678	0.944965	0.421379	0.166201	0.131649	0.999999	0.146554	0.186716	0.727431	0.99999
GLUCARDEG-PWY: D-glucarate degradation I_with_BRANCHED-CHAIN-AA-SYN-PWY: superpathway of branched amino acid biosynthesis	GLUCARDEG-PWY: D-glucarate degradation I	BRANCHED-CHAIN-AA-SYN-PWY: superpathway of branched amino acid biosynthesis	-0.59135	0	0.00294964	-	-0.494468	0.276334	0.807872	-0.711778	-0.598733	0.391568	0.999999	-0.60239	-0.623932	0.815423	0.99999
GLUCARDEG-PWY: D-glucarate degradation I_with_CALVIN-PWY: Calvin-Benson-Bassham cycle	GLUCARDEG-PWY: D-glucarate degradation I	CALVIN-PWY: Calvin-Benson-Bassham cycle	-0.562437	0	0.00579906	-	-0.490423	0.422566	0.882953	-0.684087	-0.575941	0.428819	0.999999	-0.561663	-0.596374	0.715406	0.99999
GLUCARDEG-PWY: D-glucarate degradation I_with_CENTFERM-PWY: pyruvate fermentation to butanoate	GLUCARDEG-PWY: D-glucarate degradation I	CENTFERM-PWY: pyruvate fermentation to butanoate	-0.277435	3.12803e-06	0.00814458	-	-0.162918	0.26359	0.797324	-0.194787	-0.282604	0.627121	0.999999	-0.333856	-0.206077	0.255894	0.99999
GLUCARDEG-PWY: D-glucarate degradation I_with_CITRULBIO-PWY: L-citrulline biosynthesis	GLUCARDEG-PWY: D-glucarate degradation I	CITRULBIO-PWY: L-citrulline biosynthesis	-0.411952	0	0.00892162	-	-0.29799	0.247423	0.782831	-0.616499	-0.380716	0.112418	0.999999	-0.412676	-0.416168	0.973818	0.99999
GLUCARDEG-PWY: D-glucarate degradation I_with_COA-PWY-1: coenzyme A biosynthesis II (mammalian)	GLUCARDEG-PWY: D-glucarate degradation I	COA-PWY-1: coenzyme A biosynthesis II (mammalian)	-0.577012	0	0.00893809	-	-0.480987	0.285306	0.814117	-0.67543	-0.583	0.50259	0.999999	-0.567819	-0.624775	0.542966	0.99999
GLUCARDEG-PWY: D-glucarate degradation I_with_COA-PWY: coenzyme A biosynthesis I	GLUCARDEG-PWY: D-glucarate degradation I	COA-PWY: coenzyme A biosynthesis I	-0.532138	0	0.021904	-	-0.493814	0.6712	0.958204	-0.537681	-0.543727	0.969022	0.999999	-0.530497	-0.566258	0.714208	0.99999
GLUCARDEG-PWY: D-glucarate degradation I_with_COBALSYN-PWY: adenosylcobalamin salvage from cobinamide I	GLUCARDEG-PWY: D-glucarate degradation I	COBALSYN-PWY: adenosylcobalamin salvage from cobinamide I	-0.489825	0	0.0593755	-	-0.316149	0.0730323	0.466081	-0.599202	-0.490074	0.465255	0.999999	-0.474783	-0.513804	0.700701	0.99999
GLUCARDEG-PWY: D-glucarate degradation I_with_COMPLETE-ARO-PWY: superpathway of aromatic amino acid biosynthesis	GLUCARDEG-PWY: D-glucarate degradation I	COMPLETE-ARO-PWY: superpathway of aromatic amino acid biosynthesis	-0.578123	0	0.00602389	-	-0.488667	0.317717	0.834118	-0.680494	-0.586339	0.492101	0.999999	-0.576764	-0.611445	0.711932	0.99999
GLUCARDEG-PWY: D-glucarate degradation I_with_DAPLYSINESYN-PWY: L-lysine biosynthesis I	GLUCARDEG-PWY: D-glucarate degradation I	DAPLYSINESYN-PWY: L-lysine biosynthesis I	-0.2639	9.04159e-06	0.0603595	-	-0.181346	0.419776	0.882447	-0.31305	-0.257257	0.750988	0.999999	-0.266151	-0.253729	0.912392	0.99999
GLUCARDEG-PWY: D-glucarate degradation I_with_DENOVOPURINE2-PWY: superpathway of purine nucleotides de novo biosynthesis II	GLUCARDEG-PWY: D-glucarate degradation I	DENOVOPURINE2-PWY: superpathway of purine nucleotides de novo biosynthesis II	-0.579232	0	0.0319682	-	-0.508219	0.423256	0.883425	-0.722688	-0.579073	0.271012	0.999999	-0.586369	-0.618504	0.73025	0.99999
GLUCARDEG-PWY: D-glucarate degradation I_with_DTDPRHAMSYN-PWY: dTDP-L-rhamnose biosynthesis I	GLUCARDEG-PWY: D-glucarate degradation I	DTDPRHAMSYN-PWY: dTDP-L-rhamnose biosynthesis I	-0.578783	0	0.00574097	-	-0.483456	0.288072	0.815197	-0.680584	-0.578207	0.455478	0.999999	-0.565635	-0.60141	0.705953	0.99999
GLUCARDEG-PWY: D-glucarate degradation I_with_ENTBACSYN-PWY: enterobactin biosynthesis	GLUCARDEG-PWY: D-glucarate degradation I	ENTBACSYN-PWY: enterobactin biosynthesis	0.485736	0	0.00515791	-	0.432588	0.56968	0.932416	0.503543	0.486383	0.914499	0.999999	0.512867	0.481672	0.758561	0.99999
GLUCARDEG-PWY: D-glucarate degradation I_with_FASYN-ELONG-PWY: fatty acid elongation -- saturated	GLUCARDEG-PWY: D-glucarate degradation I	FASYN-ELONG-PWY: fatty acid elongation -- saturated	0.180065	0.00275679	0.0220779	-	0.202194	0.829297	0.982591	0.39614	0.175415	0.19693	0.999999	0.174346	0.201097	0.815749	0.99999
GLUCARDEG-PWY: D-glucarate degradation I_with_FASYN-INITIAL-PWY: superpathway of fatty acid biosynthesis initiation (E. coli)	GLUCARDEG-PWY: D-glucarate degradation I	FASYN-INITIAL-PWY: superpathway of fatty acid biosynthesis initiation (E. coli)	0.210379	0.000440883	0.0113171	-	0.200811	0.925603	0.994148	0.433012	0.194605	0.156486	0.999999	0.203595	0.222914	0.865665	0.99999
GLUCARDEG-PWY: D-glucarate degradation I_with_FERMENTATION-PWY: mixed acid fermentation	GLUCARDEG-PWY: D-glucarate degradation I	FERMENTATION-PWY: mixed acid fermentation	-0.176861	0.00332662	0.513207	-	-0.217585	0.690913	0.962781	-0.191745	-0.189625	0.990668	0.999999	-0.136078	-0.28104	0.203139	0.99999
GLUCARDEG-PWY: D-glucarate degradation I_with_FOLSYN-PWY: superpathway of tetrahydrofolate biosynthesis and salvage	GLUCARDEG-PWY: D-glucarate degradation I	FOLSYN-PWY: superpathway of tetrahydrofolate biosynthesis and salvage	-0.20155	0.000780092	0.0741498	-	-0.157312	0.66786	0.95786	-0.252336	-0.180548	0.688562	0.999999	-0.209463	-0.16294	0.685473	0.99999
GLUCARDEG-PWY: D-glucarate degradation I_with_FUC-RHAMCAT-PWY: superpathway of fucose and rhamnose degradation	GLUCARDEG-PWY: D-glucarate degradation I	FUC-RHAMCAT-PWY: superpathway of fucose and rhamnose degradation	0.333263	0	0.0106497	-	0.315834	0.860411	0.987408	0.486331	0.315006	0.293388	0.999999	0.333376	0.331871	0.989116	0.99999
GLUCARDEG-PWY: D-glucarate degradation I_with_GALACT-GLUCUROCAT-PWY: superpathway of hexuronide and hexuronate degradation	GLUCARDEG-PWY: D-glucarate degradation I	GALACT-GLUCUROCAT-PWY: superpathway of hexuronide and hexuronate degradation	-0.473703	0	0.0885094	-	-0.320271	0.113893	0.574224	-0.5689	-0.477619	0.551142	0.999999	-0.46019	-0.500077	0.697012	0.99999
GLUCARDEG-PWY: D-glucarate degradation I_with_GALACTARDEG-PWY: D-galactarate degradation I	GLUCARDEG-PWY: D-glucarate degradation I	GALACTARDEG-PWY: D-galactarate degradation I	0.548609	0	0.00204033	-	0.560947	0.887111	0.989545	0.778428	0.523773	0.035831	0.999999	0.544151	0.54305	0.991053	0.99999
GLUCARDEG-PWY: D-glucarate degradation I_with_GALACTUROCAT-PWY: D-galacturonate degradation I	GLUCARDEG-PWY: D-glucarate degradation I	GALACTUROCAT-PWY: D-galacturonate degradation I	-0.497161	0	0.0749225	-	-0.36824	0.176355	0.692931	-0.61028	-0.500811	0.45934	0.999999	-0.485788	-0.53536	0.621368	0.99999
GLUCARDEG-PWY: D-glucarate degradation I_with_GLCMANNANAUT-PWY: superpathway of N-acetylglucosamine, N-acetylmannosamine and N-acetylneuraminate degradation	GLUCARDEG-PWY: D-glucarate degradation I	GLCMANNANAUT-PWY: superpathway of N-acetylglucosamine, N-acetylmannosamine and N-acetylneuraminate degradation	-0.477789	0	0.0782144	-	-0.422792	0.558332	0.92991	-0.629781	-0.468393	0.268524	0.999999	-0.467503	-0.514339	0.645181	0.99999
GLUCARGALACTSUPER-PWY: superpathway of D-glucarate and D-galactarate degradation_with_1CMET2-PWY: N10-formyl-tetrahydrofolate biosynthesis	GLUCARGALACTSUPER-PWY: superpathway of D-glucarate and D-galactarate degradation	1CMET2-PWY: N10-formyl-tetrahydrofolate biosynthesis	-0.580016	0	0.00332454	-	-0.460855	0.188434	0.710689	-0.651227	-0.574985	0.589959	0.999999	-0.585797	-0.557266	0.766316	0.99999
GLUCARGALACTSUPER-PWY: superpathway of D-glucarate and D-galactarate degradation_with_ANAEROFRUCAT-PWY: homolactic fermentation	GLUCARGALACTSUPER-PWY: superpathway of D-glucarate and D-galactarate degradation	ANAEROFRUCAT-PWY: homolactic fermentation	-0.446701	0	0.0208541	-	-0.288534	0.107363	0.560066	-0.676079	-0.429493	0.0780048	0.999999	-0.481308	-0.417007	0.538407	0.99999
GLUCARGALACTSUPER-PWY: superpathway of D-glucarate and D-galactarate degradation_with_ANAGLYCOLYSIS-PWY: glycolysis III (from glucose)	GLUCARGALACTSUPER-PWY: superpathway of D-glucarate and D-galactarate degradation	ANAGLYCOLYSIS-PWY: glycolysis III (from glucose)	-0.591827	0	0.00305328	-	-0.445836	0.108308	0.56107	-0.683509	-0.590741	0.49684	0.999999	-0.601178	-0.555743	0.634102	0.99999
GLUCARGALACTSUPER-PWY: superpathway of D-glucarate and D-galactarate degradation_with_ARG+POLYAMINE-SYN: superpathway of arginine and polyamine biosynthesis	GLUCARGALACTSUPER-PWY: superpathway of D-glucarate and D-galactarate degradation	ARG+POLYAMINE-SYN: superpathway of arginine and polyamine biosynthesis	-0.292553	3.25108e-07	0.198022	-	-0.309196	0.867427	0.987764	-0.455619	-0.260928	0.241091	0.999999	-0.365379	-0.232931	0.234694	0.99999
GLUCARGALACTSUPER-PWY: superpathway of D-glucarate and D-galactarate degradation_with_ARGININE-SYN4-PWY: L-ornithine de novo biosynthesis	GLUCARGALACTSUPER-PWY: superpathway of D-glucarate and D-galactarate degradation	ARGININE-SYN4-PWY: L-ornithine de novo biosynthesis	-0.418836	0	0.00110469	-	-0.192802	0.024362	0.251581	-0.544473	-0.402667	0.365246	0.999999	-0.394419	-0.407381	0.903653	0.99999
GLUCARGALACTSUPER-PWY: superpathway of D-glucarate and D-galactarate degradation_with_ARGSYN-PWY: L-arginine biosynthesis I (via L-ornithine)	GLUCARGALACTSUPER-PWY: superpathway of D-glucarate and D-galactarate degradation	ARGSYN-PWY: L-arginine biosynthesis I (via L-ornithine)	-0.413076	0	0.055508	-	-0.377282	0.710504	0.966003	-0.568178	-0.391042	0.250545	0.999999	-0.366929	-0.433432	0.534094	0.99999
GLUCARGALACTSUPER-PWY: superpathway of D-glucarate and D-galactarate degradation_with_ARGSYNBSUB-PWY: L-arginine biosynthesis II (acetyl cycle)	GLUCARGALACTSUPER-PWY: superpathway of D-glucarate and D-galactarate degradation	ARGSYNBSUB-PWY: L-arginine biosynthesis II (acetyl cycle)	-0.283022	1.26932e-06	0.600889	-	-0.28729	0.966051	0.998353	-0.469366	-0.258181	0.200398	0.999999	-0.214251	-0.329503	0.304231	0.99999
GLUCARGALACTSUPER-PWY: superpathway of D-glucarate and D-galactarate degradation_with_ARO-PWY: chorismate biosynthesis I	GLUCARGALACTSUPER-PWY: superpathway of D-glucarate and D-galactarate degradation	ARO-PWY: chorismate biosynthesis I	-0.596636	0	0.00282669	-	-0.465404	0.145067	0.639516	-0.655892	-0.597959	0.680004	0.999999	-0.601632	-0.573314	0.764867	0.99999
GLUCARGALACTSUPER-PWY: superpathway of D-glucarate and D-galactarate degradation_with_ASPASN-PWY: superpathway of L-aspartate and L-asparagine biosynthesis	GLUCARGALACTSUPER-PWY: superpathway of D-glucarate and D-galactarate degradation	ASPASN-PWY: superpathway of L-aspartate and L-asparagine biosynthesis	-0.56497	0	0.0106564	-	-0.348603	0.0222305	0.238193	-0.696781	-0.536019	0.234953	0.999999	-0.54575	-0.550276	0.963084	0.99999
GLUCARGALACTSUPER-PWY: superpathway of D-glucarate and D-galactarate degradation_with_AST-PWY: L-arginine degradation II (AST pathway)	GLUCARGALACTSUPER-PWY: superpathway of D-glucarate and D-galactarate degradation	AST-PWY: L-arginine degradation II (AST pathway)	0.465333	0	0.000833333	-	0.386412	0.407834	0.878179	0.562675	0.470398	0.548841	0.999999	0.466388	0.499003	0.749868	0.99999
GLUCARGALACTSUPER-PWY: superpathway of D-glucarate and D-galactarate degradation_with_BIOTIN-BIOSYNTHESIS-PWY: biotin biosynthesis I	GLUCARGALACTSUPER-PWY: superpathway of D-glucarate and D-galactarate degradation	BIOTIN-BIOSYNTHESIS-PWY: biotin biosynthesis I	0.179334	0.00288107	0.00915892	-	0.246776	0.508082	0.914561	0.367659	0.15693	0.223307	0.999999	0.200536	0.149049	0.654674	0.99999
GLUCARGALACTSUPER-PWY: superpathway of D-glucarate and D-galactarate degradation_with_BRANCHED-CHAIN-AA-SYN-PWY: superpathway of branched amino acid biosynthesis	GLUCARGALACTSUPER-PWY: superpathway of D-glucarate and D-galactarate degradation	BRANCHED-CHAIN-AA-SYN-PWY: superpathway of branched amino acid biosynthesis	-0.608652	0	0.00201279	-	-0.467829	0.116395	0.58018	-0.689406	-0.607041	0.54284	0.999999	-0.622418	-0.580839	0.656473	0.99999
GLUCARGALACTSUPER-PWY: superpathway of D-glucarate and D-galactarate degradation_with_CALVIN-PWY: Calvin-Benson-Bassham cycle	GLUCARGALACTSUPER-PWY: superpathway of D-glucarate and D-galactarate degradation	CALVIN-PWY: Calvin-Benson-Bassham cycle	-0.598346	0	0.00241136	-	-0.475443	0.170267	0.68231	-0.664961	-0.592101	0.600827	0.999999	-0.599837	-0.572251	0.771049	0.99999
GLUCARGALACTSUPER-PWY: superpathway of D-glucarate and D-galactarate degradation_with_CENTFERM-PWY: pyruvate fermentation to butanoate	GLUCARGALACTSUPER-PWY: superpathway of D-glucarate and D-galactarate degradation	CENTFERM-PWY: pyruvate fermentation to butanoate	-0.278942	2.19787e-06	0.00457358	-	-0.145164	0.19238	0.717914	-0.176386	-0.270999	0.601992	0.999999	-0.357052	-0.198588	0.157519	0.99999
GLUCARGALACTSUPER-PWY: superpathway of D-glucarate and D-galactarate degradation_with_CITRULBIO-PWY: L-citrulline biosynthesis	GLUCARGALACTSUPER-PWY: superpathway of D-glucarate and D-galactarate degradation	CITRULBIO-PWY: L-citrulline biosynthesis	-0.400688	0	0.00675302	-	-0.302455	0.319034	0.834669	-0.606251	-0.384744	0.139133	0.999999	-0.455345	-0.356024	0.352734	0.99999
GLUCARGALACTSUPER-PWY: superpathway of D-glucarate and D-galactarate degradation_with_COA-PWY-1: coenzyme A biosynthesis II (mammalian)	GLUCARGALACTSUPER-PWY: superpathway of D-glucarate and D-galactarate degradation	COA-PWY-1: coenzyme A biosynthesis II (mammalian)	-0.605003	0	0.00359234	-	-0.462822	0.11404	0.574657	-0.655259	-0.596831	0.677653	0.999999	-0.603334	-0.588843	0.877371	0.99999
GLUCARGALACTSUPER-PWY: superpathway of D-glucarate and D-galactarate degradation_with_COA-PWY: coenzyme A biosynthesis I	GLUCARGALACTSUPER-PWY: superpathway of D-glucarate and D-galactarate degradation	COA-PWY: coenzyme A biosynthesis I	-0.538748	0	0.0121578	-	-0.454864	0.360239	0.856583	-0.523895	-0.549219	0.871894	0.999999	-0.542062	-0.520348	0.826559	0.99999
GLUCARGALACTSUPER-PWY: superpathway of D-glucarate and D-galactarate degradation_with_COBALSYN-PWY: adenosylcobalamin salvage from cobinamide I	GLUCARGALACTSUPER-PWY: superpathway of D-glucarate and D-galactarate degradation	COBALSYN-PWY: adenosylcobalamin salvage from cobinamide I	-0.506048	0	0.015014	-	-0.307861	0.0406288	0.338538	-0.577592	-0.506601	0.640019	0.999999	-0.513751	-0.497244	0.870059	0.99999
GLUCARGALACTSUPER-PWY: superpathway of D-glucarate and D-galactarate degradation_with_COMPLETE-ARO-PWY: superpathway of aromatic amino acid biosynthesis	GLUCARGALACTSUPER-PWY: superpathway of D-glucarate and D-galactarate degradation	COMPLETE-ARO-PWY: superpathway of aromatic amino acid biosynthesis	-0.597847	0	0.00296796	-	-0.467089	0.146105	0.641097	-0.649551	-0.596653	0.708269	0.999999	-0.603678	-0.574816	0.760119	0.99999
GLUCARGALACTSUPER-PWY: superpathway of D-glucarate and D-galactarate degradation_with_DAPLYSINESYN-PWY: L-lysine biosynthesis I	GLUCARGALACTSUPER-PWY: superpathway of D-glucarate and D-galactarate degradation	DAPLYSINESYN-PWY: L-lysine biosynthesis I	-0.273642	3.71425e-06	0.0464414	-	-0.1784	0.351731	0.852466	-0.269783	-0.283923	0.936621	0.999999	-0.293385	-0.266722	0.812251	0.99999
GLUCARGALACTSUPER-PWY: superpathway of D-glucarate and D-galactarate degradation_with_DENOVOPURINE2-PWY: superpathway of purine nucleotides de novo biosynthesis II	GLUCARGALACTSUPER-PWY: superpathway of D-glucarate and D-galactarate degradation	DENOVOPURINE2-PWY: superpathway of purine nucleotides de novo biosynthesis II	-0.602649	0	0.0107165	-	-0.48127	0.17402	0.689383	-0.718742	-0.590753	0.328308	0.999999	-0.624486	-0.573672	0.587674	0.99999
GLUCARGALACTSUPER-PWY: superpathway of D-glucarate and D-galactarate degradation_with_DTDPRHAMSYN-PWY: dTDP-L-rhamnose biosynthesis I	GLUCARGALACTSUPER-PWY: superpathway of D-glucarate and D-galactarate degradation	DTDPRHAMSYN-PWY: dTDP-L-rhamnose biosynthesis I	-0.587594	0	0.00318182	-	-0.462973	0.167818	0.679101	-0.657469	-0.585996	0.610777	0.999999	-0.611373	-0.560581	0.592253	0.99999
GLUCARGALACTSUPER-PWY: superpathway of D-glucarate and D-galactarate degradation_with_ENTBACSYN-PWY: enterobactin biosynthesis	GLUCARGALACTSUPER-PWY: superpathway of D-glucarate and D-galactarate degradation	ENTBACSYN-PWY: enterobactin biosynthesis	0.457701	0	0.0043642	-	0.4101	0.615293	0.943578	0.527312	0.43948	0.578314	0.999999	0.444053	0.493659	0.63048	0.99999
GLUCARGALACTSUPER-PWY: superpathway of D-glucarate and D-galactarate degradation_with_FASYN-ELONG-PWY: fatty acid elongation -- saturated	GLUCARGALACTSUPER-PWY: superpathway of D-glucarate and D-galactarate degradation	FASYN-ELONG-PWY: fatty acid elongation -- saturated	0.196251	0.00106948	0.0106274	-	0.233998	0.711402	0.966003	0.385557	0.183634	0.239744	0.999999	0.223534	0.165566	0.613204	0.99999
GLUCARGALACTSUPER-PWY: superpathway of D-glucarate and D-galactarate degradation_with_FASYN-INITIAL-PWY: superpathway of fatty acid biosynthesis initiation (E. coli)	GLUCARGALACTSUPER-PWY: superpathway of D-glucarate and D-galactarate degradation	FASYN-INITIAL-PWY: superpathway of fatty acid biosynthesis initiation (E. coli)	0.196996	0.00102924	0.00535404	-	0.251669	0.590863	0.935646	0.404784	0.189482	0.20637	0.999999	0.246564	0.165464	0.478281	0.99999
GLUCARGALACTSUPER-PWY: superpathway of D-glucarate and D-galactarate degradation_with_FERMENTATION-PWY: mixed acid fermentation	GLUCARGALACTSUPER-PWY: superpathway of D-glucarate and D-galactarate degradation	FERMENTATION-PWY: mixed acid fermentation	-0.186553	0.00189044	0.273849	-	-0.17185	0.886511	0.989543	-0.213483	-0.193799	0.9132	0.999999	-0.119505	-0.304422	0.103518	0.99999
GLUCARGALACTSUPER-PWY: superpathway of D-glucarate and D-galactarate degradation_with_FOLSYN-PWY: superpathway of tetrahydrofolate biosynthesis and salvage	GLUCARGALACTSUPER-PWY: superpathway of D-glucarate and D-galactarate degradation	FOLSYN-PWY: superpathway of tetrahydrofolate biosynthesis and salvage	-0.172799	0.00416985	0.0637142	-	-0.150836	0.831706	0.982591	-0.311606	-0.16642	0.410246	0.999999	-0.163074	-0.218312	0.630043	0.99999
GLUCARGALACTSUPER-PWY: superpathway of D-glucarate and D-galactarate degradation_with_FUC-RHAMCAT-PWY: superpathway of fucose and rhamnose degradation	GLUCARGALACTSUPER-PWY: superpathway of D-glucarate and D-galactarate degradation	FUC-RHAMCAT-PWY: superpathway of fucose and rhamnose degradation	0.352749	0	0.00612328	-	0.28592	0.502113	0.91222	0.502059	0.33939	0.313568	0.999999	0.322762	0.354896	0.770058	0.99999
GLUCARGALACTSUPER-PWY: superpathway of D-glucarate and D-galactarate degradation_with_GALACT-GLUCUROCAT-PWY: superpathway of hexuronide and hexuronate degradation	GLUCARGALACTSUPER-PWY: superpathway of D-glucarate and D-galactarate degradation	GALACT-GLUCUROCAT-PWY: superpathway of hexuronide and hexuronate degradation	-0.493867	0	0.0277685	-	-0.309633	0.0574547	0.413075	-0.520665	-0.48907	0.841625	0.999999	-0.478131	-0.511058	0.745677	0.99999
GLUCARGALACTSUPER-PWY: superpathway of D-glucarate and D-galactarate degradation_with_GALACTARDEG-PWY: D-galactarate degradation I	GLUCARGALACTSUPER-PWY: superpathway of D-glucarate and D-galactarate degradation	GALACTARDEG-PWY: D-galactarate degradation I	0.647909	0	0.00228834	-	0.565477	0.328389	0.841047	0.799113	0.618428	0.117426	0.999999	0.651824	0.627316	0.785249	0.99999
GLUCARGALACTSUPER-PWY: superpathway of D-glucarate and D-galactarate degradation_with_GALACTUROCAT-PWY: D-galacturonate degradation I	GLUCARGALACTSUPER-PWY: superpathway of D-glucarate and D-galactarate degradation	GALACTUROCAT-PWY: D-galacturonate degradation I	-0.526891	0	0.0197665	-	-0.359729	0.0786554	0.484904	-0.604367	-0.521398	0.576114	0.999999	-0.511038	-0.528169	0.863766	0.99999
GLUCARGALACTSUPER-PWY: superpathway of D-glucarate and D-galactarate degradation_with_GLCMANNANAUT-PWY: superpathway of N-acetylglucosamine, N-acetylmannosamine and N-acetylneuraminate degradation	GLUCARGALACTSUPER-PWY: superpathway of D-glucarate and D-galactarate degradation	GLCMANNANAUT-PWY: superpathway of N-acetylglucosamine, N-acetylmannosamine and N-acetylneuraminate degradation	-0.503293	0	0.0200512	-	-0.39614	0.256287	0.791601	-0.641416	-0.507922	0.353241	0.999999	-0.504681	-0.51351	0.930068	0.99999
GLUCARGALACTSUPER-PWY: superpathway of D-glucarate and D-galactarate degradation_with_GLUCARDEG-PWY: D-glucarate degradation I	GLUCARGALACTSUPER-PWY: superpathway of D-glucarate and D-galactarate degradation	GLUCARDEG-PWY: D-glucarate degradation I	0.56444	0	0.0019544	-	0.533502	0.724776	0.966847	0.762276	0.540221	0.0736335	0.999999	0.570903	0.552953	0.852812	0.99999
GLUCONEO-PWY: gluconeogenesis I_with_1CMET2-PWY: N10-formyl-tetrahydrofolate biosynthesis	GLUCONEO-PWY: gluconeogenesis I	1CMET2-PWY: N10-formyl-tetrahydrofolate biosynthesis	0.341371	0	0.0683305	-	0.435382	0.325023	0.83855	0.58011	0.295207	0.0636752	0.999999	0.381444	0.287507	0.393877	0.99999
GLUCONEO-PWY: gluconeogenesis I_with_ANAEROFRUCAT-PWY: homolactic fermentation	GLUCONEO-PWY: gluconeogenesis I	ANAEROFRUCAT-PWY: homolactic fermentation	0.419485	0	0.00663962	-	0.501353	0.373292	0.862771	0.582572	0.399995	0.231022	0.999999	0.451362	0.400385	0.63004	0.99999
GLUCONEO-PWY: gluconeogenesis I_with_ANAGLYCOLYSIS-PWY: glycolysis III (from glucose)	GLUCONEO-PWY: gluconeogenesis I	ANAGLYCOLYSIS-PWY: glycolysis III (from glucose)	0.368455	0	0.0337248	-	0.432301	0.502835	0.912556	0.534144	0.324131	0.184856	0.999999	0.423487	0.291218	0.225464	0.99999
GLUCONEO-PWY: gluconeogenesis I_with_ARG+POLYAMINE-SYN: superpathway of arginine and polyamine biosynthesis	GLUCONEO-PWY: gluconeogenesis I	ARG+POLYAMINE-SYN: superpathway of arginine and polyamine biosynthesis	0.153336	0.0113278	0.0569155	-	0.301424	0.142303	0.633976	0.252223	0.124497	0.476235	0.999999	0.222171	0.0834314	0.229027	0.99999
GLUCONEO-PWY: gluconeogenesis I_with_ARGININE-SYN4-PWY: L-ornithine de novo biosynthesis	GLUCONEO-PWY: gluconeogenesis I	ARGININE-SYN4-PWY: L-ornithine de novo biosynthesis	0.240877	5.29809e-05	0.44465	-	0.318399	0.43798	0.888149	0.375097	0.214261	0.350642	0.999999	0.242426	0.235134	0.948791	0.99999
GLUCONEO-PWY: gluconeogenesis I_with_ARGSYN-PWY: L-arginine biosynthesis I (via L-ornithine)	GLUCONEO-PWY: gluconeogenesis I	ARGSYN-PWY: L-arginine biosynthesis I (via L-ornithine)	0.276926	3.12373e-06	0.0265821	-	0.274109	0.977664	0.999102	0.393572	0.255058	0.417531	0.999999	0.262041	0.291765	0.791242	0.99999
GLUCONEO-PWY: gluconeogenesis I_with_ARGSYNBSUB-PWY: L-arginine biosynthesis II (acetyl cycle)	GLUCONEO-PWY: gluconeogenesis I	ARGSYNBSUB-PWY: L-arginine biosynthesis II (acetyl cycle)	0.194868	0.00116394	0.0459898	-	0.200447	0.956624	0.997968	0.316626	0.176507	0.425964	0.999999	0.135239	0.254581	0.296705	0.99999
GLUCONEO-PWY: gluconeogenesis I_with_ARO-PWY: chorismate biosynthesis I	GLUCONEO-PWY: gluconeogenesis I	ARO-PWY: chorismate biosynthesis I	0.402045	0	0.0279366	300OB	0.436341	0.717198	0.966263	0.556551	0.362849	0.213485	0.999999	0.468896	0.296087	0.109037	0.99999
GLUCONEO-PWY: gluconeogenesis I_with_ASPASN-PWY: superpathway of L-aspartate and L-asparagine biosynthesis	GLUCONEO-PWY: gluconeogenesis I	ASPASN-PWY: superpathway of L-aspartate and L-asparagine biosynthesis	0.331993	0	0.0858382	-	0.377077	0.643762	0.952333	0.503382	0.291419	0.189773	0.999999	0.377618	0.260883	0.291828	0.99999
[truncated: 36,813 more rows]
