# Supplementary material for: Gut microbial co-abundance networks show specificity in inflammatory bowel disease and obesity
Source: Nat Commun. 2020 Aug 11;11:4018. doi: 10.1038/s41467-020-17840-y (PMC7419557; doi:10.1038/s41467-020-17840-y)
Supplement: Supplementary file 19 — Supplementary Data 16 [file 41467_2020_17840_MOESM19_ESM.xlsx]

## Sheet: S13
Supplementary Data 16: Summary of pathway co-occurrence network
pathway	class_name	all_connections_number	stable_connections_number	heterogeneous_connections_number	specific_LLD_connections_number	specific_FG_connections_number	specific_OB_connections_number	specific_IBD_connections_number	hmp_first_time_point_rep_ibd_connections_number	hmp_first_time_point_replication_rate	cohort_specific_total_number_without_adjust_age_sex
P125-PWY: superpathway of (R,R)-butanediol biosynthesis	Fermentation	140	42	101	1	0	2	28	28	100	31
PWY-3781: aerobic respiration I (cytochrome c)	Photosynthesis	137	38	102	0	0	0	25	25	100	25
P124-PWY: Bifidobacterium shunt	Carbohydrates Degradation	148	42	109	0	0	0	24	22	91.6667	24
PWY-7209: superpathway of pyrimidine ribonucleosides degradation	Nucleosides and Nucleotides Degradation	144	75	71	0	2	1	20	20	100	23
PWY-6859: all-trans-farnesol biosynthesis	other	190	92	103	0	0	0	20	18	90	20
PWY-7456: mannan degradation	POLYSACCHARIDES DEG	194	86	113	0	0	0	20	11	55	20
METHANOGENESIS-PWY: methanogenesis from H2 and CO2	Respiration	96	44	57	0	0	0	19	14	73.6842	19
P23-PWY: reductive TCA cycle I	C1 Compounds Utilization and Assimilation	174	92	85	0	0	0	16	14	87.5	16
PWY-5138: unsaturated, even numbered fatty acid &beta;-oxidation	Fatty Acid and Lipid Degradation	173	95	85	3	0	0	13	13	100	16
P122-PWY: heterolactic fermentation	Fermentation	168	70	102	0	0	1	13	11	84.6154	14
POLYAMINSYN3-PWY: superpathway of polyamine biosynthesis II	Polyamine Biosynthesis	181	84	106	6	0	2	6	6	100	14
PWY-7328: superpathway of UDP-glucose-derived O-antigen building blocks biosynthesis	Carbohydrates Biosynthesis	175	74	106	3	5	0	6	4	66.6667	14
NAGLIPASYN-PWY: lipid IVA biosynthesis	Cell Structures Biosynthesis	184	77	114	4	0	0	9	8	88.8889	13
PWY-4702: phytate degradation I	Sugar Derivatives Degradation	177	85	105	3	0	0	10	10	100	13
PWY-6471: peptidoglycan biosynthesis IV (Enterococcus faecium)	Cell Structures Biosynthesis	137	37	102	0	0	0	13	10	76.9231	13
PWY-6731: starch degradation III	POLYSACCHARIDES DEG	163	90	82	1	0	0	12	11	91.6667	13
ARGININE-SYN4-PWY: L-ornithine de novo biosynthesis	Amino Acids Biosynthesis	209	94	121	9	0	0	3	2	66.6667	12
GLUDEG-I-PWY: GABA shunt	AMINE DEG	203	103	101	0	0	0	12	1	8.33333	12
PWY0-1241: ADP-L-glycero-&beta;-D-manno-heptose biosynthesis	Carbohydrates Biosynthesis	190	104	91	0	0	0	12	10	83.3333	12
GLYOXYLATE-BYPASS: glyoxylate cycle	Glycolysis	180	113	69	0	0	0	11	10	90.9091	11
KETOGLUCONMET-PWY: ketogluconate metabolism	Sugar Derivatives Degradation	178	119	70	0	0	0	11	9	81.8182	11
PWY-5505: L-glutamate and L-glutamine biosynthesis	Amino Acids Biosynthesis	173	92	86	0	1	0	10	6	60	11
PWY-6167: flavin biosynthesis II (archaea)	Vitamin Biosynthesis	92	37	55	1	0	0	10	10	100	11
PWY-6629: superpathway of L-tryptophan biosynthesis	Amino Acids Biosynthesis	177	109	80	0	0	0	11	10	90.9091	11
PWY0-1533: methylphosphonate degradation I	Inorganic Nutrients Metabolism	179	81	101	0	0	0	11	8	72.7273	11
PWY-5791: 1,4-dihydroxy-2-naphthoate biosynthesis II (plants)	Quinone Biosynthesis	180	83	99	0	0	0	10	10	100	10
PWY-5837: 1,4-dihydroxy-2-naphthoate biosynthesis I	Quinone Biosynthesis	180	83	99	0	0	0	10	10	100	10
PWY-5845: superpathway of menaquinol-9 biosynthesis	Quinone Biosynthesis	176	119	62	0	0	0	10	8	80	10
PWY-5850: superpathway of menaquinol-6 biosynthesis I	Quinone Biosynthesis	178	121	63	0	0	0	10	9	90	10
PWY-5860: superpathway of demethylmenaquinol-6 biosynthesis I	Quinone Biosynthesis	178	121	63	0	0	0	10	9	90	10
PWY-5862: superpathway of demethylmenaquinol-9 biosynthesis	Quinone Biosynthesis	176	119	62	0	0	0	10	8	80	10
PWY-5896: superpathway of menaquinol-10 biosynthesis	Quinone Biosynthesis	176	119	62	0	0	0	10	8	80	10
PWY-6823: molybdenum cofactor biosynthesis	Cofactor Biosynthesis	177	111	76	1	1	1	7	6	85.7143	10
PWY-6895: superpathway of thiamin diphosphate biosynthesis II	Vitamin Biosynthesis	177	96	87	0	1	4	5	4	80	10
PWY-7392: taxadiene biosynthesis (engineered)	Secondary Metabolites Biosynthesis	180	124	66	0	1	0	9	4	44.4444	10
PWY66-409: superpathway of purine nucleotide salvage	Nucleosides and Nucleotides Biosynthesis	114	103	15	0	0	0	10	10	100	10
POLYISOPRENSYN-PWY: polyisoprenoid biosynthesis (E. coli)	Polyprenyl Biosynthesis	190	89	110	0	0	0	9	8	88.8889	9
PWY-5384: sucrose degradation IV (sucrose phosphorylase)	Carbohydrates Degradation	167	125	59	0	0	0	9	9	100	9
PWY-561: superpathway of glyoxylate cycle and fatty acid degradation	Fatty Acid and Lipid Degradation	173	107	70	0	0	0	9	8	88.8889	9
PWY-5656: mannosylglycerate biosynthesis I	Organic solutes Biosynthesis	157	117	44	1	0	0	8	8	100	9
PWY-5897: superpathway of menaquinol-11 biosynthesis	Quinone Biosynthesis	183	85	101	0	0	0	9	9	100	9
PWY-5898: superpathway of menaquinol-12 biosynthesis	Quinone Biosynthesis	183	85	101	0	0	0	9	9	100	9
PWY-5899: superpathway of menaquinol-13 biosynthesis	Quinone Biosynthesis	183	85	101	0	0	0	9	9	100	9
PWY-6630: superpathway of L-tyrosine biosynthesis	Amino Acids Biosynthesis	176	110	74	2	0	0	7	7	100	9
PWY-7204: pyridoxal 5'-phosphate salvage II (plants)	Vitamin Biosynthesis	173	85	101	1	1	3	4	4	100	9
PWY-7254: TCA cycle VII (acetate-producers)	TCA cycle	182	113	74	2	2	0	5	3	60	9
PWY-7315: dTDP-N-acetylthomosamine biosynthesis	Carbohydrates Biosynthesis	179	120	75	0	1	0	8	7	87.5	9
CRNFORCAT-PWY: creatinine degradation I	AMINE DEG	141	28	115	0	0	0	8	8	100	8
KDO-NAGLIPASYN-PWY: superpathway of (Kdo)2-lipid A biosynthesis	Cell Structures Biosynthesis	179	111	77	0	1	1	6	5	83.3333	8
P105-PWY: TCA cycle IV (2-oxoglutarate decarboxylase)	TCA cycle	175	110	69	0	0	0	8	7	87.5	8
PWY-1861: formaldehyde assimilation II (RuMP Cycle)	C1 Compounds Utilization and Assimilation	166	76	93	0	0	0	8	8	100	8
PWY-4041: &gamma;-glutamyl cycle	Cofactor Biosynthesis	179	116	75	0	0	0	8	7	87.5	8
PWY-5173: superpathway of acetyl-CoA biosynthesis	Acetyl CoA Biosynthesis	174	109	77	0	0	0	8	8	100	8
PWY-6263: superpathway of menaquinol-8 biosynthesis II	Quinone Biosynthesis	147	92	59	0	0	1	7	5	71.4286	8
PWY-6891: thiazole biosynthesis II (Bacillus)	Vitamin Biosynthesis	177	94	87	0	1	2	5	4	80	8
PWY0-862: (5Z)-dodec-5-enoate biosynthesis	Fatty Acid and Lipid Biosynthesis	171	99	80	0	0	0	8	5	62.5	8
CENTFERM-PWY: pyruvate fermentation to butanoate	Fermentation	203	95	118	0	0	0	7	7	100	7
GLUCARDEG-PWY: D-glucarate degradation I	Sugar Derivatives Degradation	181	114	78	0	1	0	6	6	100	7
GLYCOLYSIS-TCA-GLYOX-BYPASS: superpathway of glycolysis, pyruvate dehydrogenase, TCA, and glyoxylate bypass	Glycolysis	187	101	88	0	3	0	4	4	100	7
METHGLYUT-PWY: superpathway of methylglyoxal degradation	Aldehyde Degradation	180	125	60	0	0	0	7	6	85.7143	7
P162-PWY: L-glutamate degradation V (via hydroxyglutarate)	Amino Acids Degradation	185	72	123	0	0	1	6	5	83.3333	7
PWY-5198: factor 420 biosynthesis	Cofactor Biosynthesis	88	41	47	0	0	0	7	7	100	7
PWY-5367: petroselinate biosynthesis	Fatty Acid and Lipid Biosynthesis	88	80	14	0	0	0	7	3	42.8571	7
PWY-5723: Rubisco shunt	other	179	94	89	1	0	0	6	4	66.6667	7
PWY-5840: superpathway of menaquinol-7 biosynthesis	Quinone Biosynthesis	186	112	79	1	0	0	6	5	83.3333	7
PWY-6590: superpathway of Clostridium acetobutylicum acidogenic fermentation	Fermentation	203	95	118	0	0	0	7	7	100	7
PWY-7446: sulfoglycolysis	Sugar Derivatives Degradation	168	95	78	1	0	0	6	3	50	7
PWY-922: mevalonate pathway I	Secondary Metabolites Biosynthesis	152	65	93	1	0	1	5	5	100	7
PWY0-1338: polymyxin resistance	Cell Structures Biosynthesis	175	106	80	1	0	0	6	4	66.6667	7
FUC-RHAMCAT-PWY: superpathway of fucose and rhamnose degradation	Sugar Derivatives Degradation	177	97	86	0	0	0	6	4	66.6667	6
GALACTARDEG-PWY: D-galactarate degradation I	Sugar Derivatives Degradation	183	79	112	0	0	0	6	6	100	6
GLUCARGALACTSUPER-PWY: superpathway of D-glucarate and D-galactarate degradation	Sugar Derivatives Degradation	183	79	112	0	0	0	6	6	100	6
PWY-6285: superpathway of fatty acids biosynthesis (E. coli)	Fatty Acid and Lipid Biosynthesis	176	127	60	0	2	0	4	3	75	6
PWY0-1415: superpathway of heme biosynthesis from uroporphyrinogen-III	Porphyrin Compounds Biosynthesis	180	91	91	0	1	1	4	3	75	6
PWYG-321: mycolate biosynthesis	Fatty Acid and Lipid Biosynthesis	193	102	98	0	0	0	6	6	100	6
TCA-GLYOX-BYPASS: superpathway of glyoxylate bypass and TCA	Glycolysis	179	98	85	0	1	0	5	4	80	6
UBISYN-PWY: superpathway of ubiquinol-8 biosynthesis (prokaryotic)	Quinone Biosynthesis	175	110	69	1	0	0	5	4	80	6
ARGDEG-PWY: superpathway of L-arginine, putrescine, and 4-aminobutanoate degradation	Amino Acids Degradation	161	126	40	2	0	0	3	1	33.3333	5
FASYN-ELONG-PWY: fatty acid elongation -- saturated	Fatty Acid and Lipid Biosynthesis	174	105	77	1	0	0	4	4	100	5
GLUCOSE1PMETAB-PWY: glucose and glucose-1-phosphate degradation	Carbohydrates Degradation	184	105	83	0	0	1	4	2	50	5
GLYCOCAT-PWY: glycogen degradation I (bacterial)	Carbohydrates Biosynthesis	178	70	113	0	4	0	1	1	100	5
ORNARGDEG-PWY: superpathway of L-arginine and L-ornithine degradation	Amino Acids Degradation	161	126	40	2	0	0	3	1	33.3333	5
PWY-2723: trehalose degradation V	Carbohydrates Degradation	176	94	91	0	0	0	5	2	40	5
PWY-4984: urea cycle	Inorganic Nutrients Metabolism	190	136	65	0	0	0	5	3	60	5
PWY-5022: 4-aminobutanoate degradation V	AMINE DEG	190	131	76	1	3	0	1	0	0	5
PWY-5083: NAD/NADH phosphorylation and dephosphorylation	NAD Metabolism	180	100	91	0	0	0	5	4	80	5
PWY-5918: superpathay of heme biosynthesis from glutamate	Porphyrin Compounds Biosynthesis	186	109	87	0	2	0	3	3	100	5
PWY-6628: superpathway of L-phenylalanine biosynthesis	Amino Acids Biosynthesis	171	116	61	0	0	0	5	4	80	5
PWY-6803: phosphatidylcholine acyl editing	Fatty Acid and Lipid Biosynthesis	183	97	94	0	0	1	4	4	100	5
PWY-7391: isoprene biosynthesis II (engineered)	Secondary Metabolites Biosynthesis	97	76	25	2	0	0	3	0	0	5
PWY0-1261: anhydromuropeptides recycling	Sugar Derivatives Degradation	198	134	75	1	0	0	4	4	100	5
PWY0-1277: 3-phenylpropanoate and 3-(3-hydroxyphenyl)propanoate degradation	Aromatic Compounds Degradation	172	123	57	0	0	0	5	5	100	5
BIOTIN-BIOSYNTHESIS-PWY: biotin biosynthesis I	Vitamin Biosynthesis	183	107	81	0	0	0	4	4	100	4
CITRULBIO-PWY: L-citrulline biosynthesis	Amino Acids Biosynthesis	178	140	55	0	0	0	4	3	75	4
ECASYN-PWY: enterobacterial common antigen biosynthesis	Cell Structures Biosynthesis	177	121	60	0	0	0	4	3	75	4
ENTBACSYN-PWY: enterobactin biosynthesis	Siderophore Biosynthesis	175	103	76	0	0	0	4	3	75	4
FASYN-INITIAL-PWY: superpathway of fatty acid biosynthesis initiation (E. coli)	Fatty Acid and Lipid Biosynthesis	174	104	77	1	0	0	3	3	100	4
GLYCOL-GLYOXDEG-PWY: superpathway of glycol metabolism and degradation	Alcohol Degradation	178	99	92	2	0	0	2	1	50	4
HEME-BIOSYNTHESIS-II: heme biosynthesis I (aerobic)	Porphyrin Compounds Biosynthesis	179	106	79	0	3	0	1	0	0	4
PWY-5464: superpathway of cytosolic glycolysis (plants), pyruvate dehydrogenase and TCA cycle	Glycolysis	164	127	47	0	2	0	2	2	100	4
PWY-5838: superpathway of menaquinol-8 biosynthesis I	Quinone Biosynthesis	179	95	87	0	0	0	4	4	100	4
PWY-5861: superpathway of demethylmenaquinol-8 biosynthesis	Quinone Biosynthesis	179	95	87	0	0	0	4	4	100	4
PWY-6282: palmitoleate biosynthesis I (from (5Z)-dodec-5-enoate)	Fatty Acid and Lipid Biosynthesis	175	104	77	0	0	0	4	4	100	4
PWY-6519: 8-amino-7-oxononanoate biosynthesis I	Vitamin Biosynthesis	183	107	81	0	0	0	4	4	100	4
PWY-6531: mannitol cycle	Sugar Derivatives Degradation	162	68	97	1	0	0	3	2	66.6667	4
PWY-7269: NAD/NADP-NADH/NADPH mitochondrial interconversion (yeast)	NAD Metabolism	175	105	75	1	0	0	3	3	100	4
PWY-7286: 7-(3-amino-3-carboxypropyl)-wyosine biosynthesis	Nucleosides and Nucleotides Biosynthesis	74	50	25	0	0	0	4	2	50	4
PWY-7388: octanoyl-[acyl-carrier protein] biosynthesis (mitochondria, yeast)	Fatty Acid and Lipid Biosynthesis	175	104	77	0	0	0	4	4	100	4
PWY-7664: oleate biosynthesis IV (anaerobic)	Fatty Acid and Lipid Biosynthesis	175	104	77	0	0	0	4	4	100	4
PWY0-1479: tRNA processing	Nucleosides and Nucleotides Biosynthesis	78	35	46	3	0	0	1	1	100	4
PWY0-41: allantoin degradation IV (anaerobic)	AMINE DEG	150	116	43	1	0	1	2	2	100	4
PWY490-3: nitrate reduction VI (assimilatory)	Inorganic Nutrients Metabolism	165	80	92	1	0	0	3	3	100	4
PWY66-389: phytol degradation	Alcohol Degradation	141	80	74	0	3	0	1	1	100	4
REDCITCYC: TCA cycle VIII (helicobacter)	TCA cycle	176	131	53	0	0	0	4	4	100	4
ARGORNPROST-PWY: arginine, ornithine and proline interconversion	Amino Acids Biosynthesis	163	124	50	0	0	1	2	2	100	3
AST-PWY: L-arginine degradation II (AST pathway)	Amino Acids Degradation	178	98	90	0	0	0	3	3	100	3
FAO-PWY: fatty acid &beta;-oxidation I	Fatty Acid and Lipid Degradation	220	208	15	0	1	0	2	2	100	3
HCAMHPDEG-PWY: 3-phenylpropanoate and 3-(3-hydroxyphenyl)propanoate degradation to 2-oxopent-4-enoate	Aromatic Compounds Degradation	176	128	56	0	0	0	3	3	100	3
HEMESYN2-PWY: heme biosynthesis II (anaerobic)	Porphyrin Compounds Biosynthesis	200	171	41	0	0	0	3	3	100	3
ORNDEG-PWY: superpathway of ornithine degradation	AMINE DEG	162	131	40	1	0	1	1	1	100	3
P164-PWY: purine nucleobases degradation I (anaerobic)	Nucleosides and Nucleotides Degradation	178	167	17	0	0	0	3	2	66.6667	3
PWY-5005: biotin biosynthesis II	Vitamin Biosynthesis	47	34	13	0	0	0	3	2	66.6667	3
PWY-5101: L-isoleucine biosynthesis II	Amino Acids Biosynthesis	155	152	6	0	0	0	3	3	100	3
PWY-5136: fatty acid &beta;-oxidation II (peroxisome)	Fatty Acid and Lipid Degradation	220	208	15	0	1	0	2	2	100	3
PWY-5855: ubiquinol-7 biosynthesis (prokaryotic)	Quinone Biosynthesis	180	95	93	0	0	0	3	3	100	3
PWY-5856: ubiquinol-9 biosynthesis (prokaryotic)	Quinone Biosynthesis	180	95	93	0	0	0	3	3	100	3
PWY-5857: ubiquinol-10 biosynthesis (prokaryotic)	Quinone Biosynthesis	180	95	93	0	0	0	3	3	100	3
PWY-5920: superpathway of heme biosynthesis from glycine	Porphyrin Compounds Biosynthesis	174	129	51	0	1	0	2	2	100	3
PWY-6113: superpathway of mycolate biosynthesis	Fatty Acid and Lipid Biosynthesis	190	94	98	0	0	0	3	3	100	3
PWY-6174: mevalonate pathway II (archaea)	Cofactor Biosynthesis	117	70	50	0	0	0	3	0	0	3
PWY-6284: superpathway of unsaturated fatty acids biosynthesis (E. coli)	Fatty Acid and Lipid Biosynthesis	170	98	77	2	0	0	1	0	0	3
PWY-6549: L-glutamine biosynthesis III	Amino Acids Biosynthesis	140	72	77	0	0	0	3	3	100	3
PWY-6690: cinnamate and 3-hydroxycinnamate degradation to 2-oxopent-4-enoate	Aromatic Compounds Degradation	176	128	56	0	0	0	3	3	100	3
PWY-6708: ubiquinol-8 biosynthesis (prokaryotic)	Quinone Biosynthesis	180	95	93	0	0	0	3	3	100	3
PWY-7003: glycerol degradation to butanol	Secondary Metabolites Biosynthesis	195	159	49	0	0	0	3	3	100	3
PWY-7013: L-1,2-propanediol degradation	Alcohol Degradation	166	108	60	1	0	0	2	0	0	3
PWY-7115: C4 photosynthetic carbon assimilation cycle, NAD-ME type	Photosynthesis	140	105	43	0	0	2	1	1	100	3
PWY-7235: superpathway of ubiquinol-6 biosynthesis (eukaryotic)	Quinone Biosynthesis	102	22	86	0	0	3	0	0	0	3
PWY-7409: phospholipid remodeling (phosphatidylethanolamine, yeast)	Fatty Acid and Lipid Biosynthesis	176	109	76	1	0	2	0	0	0	3
PWY66-398: TCA cycle III (animals)	TCA cycle	161	93	86	3	0	0	0	0	0	3
RUMP-PWY: formaldehyde oxidation I	C1 Compounds Utilization and Assimilation	142	49	97	0	0	0	3	0	0	3
THISYN-PWY: superpathway of thiamin diphosphate biosynthesis I	Vitamin Biosynthesis	188	157	39	0	0	0	3	3	100	3
FUCCAT-PWY: fucose degradation	Carbohydrates Degradation	205	196	12	0	0	0	2	2	100	2
GLYCOLYSIS-E-D: superpathway of glycolysis and Entner-Doudoroff	Glycolysis	248	236	18	0	0	1	1	1	100	2
PPGPPMET-PWY: ppGpp biosynthesis	Metabolic Regulators	200	195	6	0	0	0	2	2	100	2
PWY-5345: superpathway of L-methionine biosynthesis (by sulfhydrylation)	Amino Acids Biosynthesis	200	189	15	0	1	1	0	0	0	2
PWY-5692: allantoin degradation to glyoxylate II	AMINE DEG	152	80	76	0	0	0	2	2	100	2
PWY-5705: allantoin degradation to glyoxylate III	AMINE DEG	176	102	82	0	0	0	2	1	50	2
PWY-5863: superpathway of phylloquinol biosynthesis	Quinone Biosynthesis	188	123	78	0	0	1	1	1	100	2
PWY-5971: palmitate biosynthesis II (bacteria and plants)	Fatty Acid and Lipid Biosynthesis	170	99	75	1	0	0	1	0	0	2
PWY-5989: stearate biosynthesis II (bacteria and plants)	Fatty Acid and Lipid Biosynthesis	187	174	17	0	0	0	2	2	100	2
PWY-6588: pyruvate fermentation to acetone	Fermentation	163	157	8	0	0	0	2	2	100	2
PWY-6892: thiazole biosynthesis I (E. coli)	Vitamin Biosynthesis	188	160	38	0	0	0	2	2	100	2
PWY-7196: superpathway of pyrimidine ribonucleosides salvage	Nucleosides and Nucleotides Biosynthesis	188	182	8	0	0	0	2	1	50	2
PWY-7371: 1,4-dihydroxy-6-naphthoate biosynthesis II	Quinone Biosynthesis	116	53	67	2	0	0	0	0	0	2
SO4ASSIM-PWY: sulfate reduction I (assimilatory)	Inorganic Nutrients Metabolism	197	178	22	0	1	0	1	1	100	2
SULFATE-CYS-PWY: superpathway of sulfate assimilation and cysteine biosynthesis	Amino Acids Biosynthesis	197	178	22	0	1	0	1	1	100	2
URDEGR-PWY: superpathway of allantoin degradation in plants	AMINE DEG	152	80	76	0	0	0	2	2	100	2
ARG+POLYAMINE-SYN: superpathway of arginine and polyamine biosynthesis	Amino Acids Biosynthesis	212	208	4	0	1	0	0	0	0	1
GALACT-GLUCUROCAT-PWY: superpathway of hexuronide and hexuronate degradation	Sugar Derivatives Degradation	111	110	2	0	0	0	1	1	100	1
GLUCUROCAT-PWY: superpathway of &beta;-D-glucuronide and D-glucuronate degradation	Sugar Derivatives Degradation	99	99	1	0	0	0	1	1	100	1
P108-PWY: pyruvate fermentation to propanoate I	Fermentation	190	81	116	0	1	0	0	0	0	1
PWY-5030: L-histidine degradation III	Amino Acids Degradation	131	125	13	0	0	0	1	1	100	1
PWY-5913: TCA cycle VI (obligate autotrophs)	TCA cycle	197	188	14	0	0	0	1	1	100	1
PWY-6545: pyrimidine deoxyribonucleotides de novo biosynthesis III	Nucleosides and Nucleotides Biosynthesis	115	115	1	0	0	0	1	1	100	1
PWY-6897: thiamin salvage II	Vitamin Biosynthesis	92	85	8	0	0	0	1	1	100	1
PWY-6901: superpathway of glucose and xylose degradation	Carbohydrates Degradation	143	135	10	0	0	0	1	1	100	1
PWY-6969: TCA cycle V (2-oxoglutarate:ferredoxin oxidoreductase)	TCA cycle	213	202	12	0	0	0	1	1	100	1
PWY-7198: pyrimidine deoxyribonucleotides de novo biosynthesis IV	Nucleosides and Nucleotides Biosynthesis	78	73	6	0	1	0	0	0	0	1
PWY-7210: pyrimidine deoxyribonucleotides biosynthesis from CTP	Nucleosides and Nucleotides Biosynthesis	78	73	6	0	1	0	0	0	0	1
PWY-7211: superpathway of pyrimidine deoxyribonucleotides de novo biosynthesis	Nucleosides and Nucleotides Biosynthesis	132	130	2	0	0	0	1	0	0	1
PWY-7279: aerobic respiration II (cytochrome c) (yeast)	Respiration	155	126	30	0	0	0	1	0	0	1
PWY-7539: 6-hydroxymethyl-dihydropterin diphosphate biosynthesis III (Chlamydia)	Vitamin Biosynthesis	111	105	8	0	0	0	1	1	100	1
PWY-821: superpathway of sulfur amino acid biosynthesis (Saccharomyces cerevisiae)	Amino Acids Biosynthesis	187	125	68	0	0	0	1	1	100	1
PWY4LZ-257: superpathway of fermentation (Chlamydomonas reinhardtii)	Fermentation	179	177	3	0	0	0	1	1	100	1
TCA: TCA cycle I (prokaryotic)	Glycolysis	209	205	9	0	0	0	1	1	100	1
TEICHOICACID-PWY: teichoic acid (poly-glycerol) biosynthesis	Cell Structures Biosynthesis	153	105	59	0	0	0	1	1	100	1
1CMET2-PWY: N10-formyl-tetrahydrofolate biosynthesis	Vitamin Biosynthesis	0	0	0	0	0	0	0	0	0	0
ANAEROFRUCAT-PWY: homolactic fermentation	Fermentation	69	69	0	0	0	0	0	0	0	0
ANAGLYCOLYSIS-PWY: glycolysis III (from glucose)	Glycolysis	0	0	0	0	0	0	0	0	0	0
ARGSYN-PWY: L-arginine biosynthesis I (via L-ornithine)	Amino Acids Biosynthesis	0	0	0	0	0	0	0	0	0	0
ARGSYNBSUB-PWY: L-arginine biosynthesis II (acetyl cycle)	Amino Acids Biosynthesis	6	6	0	0	0	0	0	0	0	0
ARO-PWY: chorismate biosynthesis I	Amino Acids Biosynthesis	0	0	0	0	0	0	0	0	0	0
ASPASN-PWY: superpathway of L-aspartate and L-asparagine biosynthesis	Amino Acids Biosynthesis	0	0	0	0	0	0	0	0	0	0
BRANCHED-CHAIN-AA-SYN-PWY: superpathway of branched amino acid biosynthesis	Amino Acids Biosynthesis	0	0	0	0	0	0	0	0	0	0
CALVIN-PWY: Calvin-Benson-Bassham cycle	Carbohydrates Biosynthesis	0	0	0	0	0	0	0	0	0	0
COA-PWY-1: coenzyme A biosynthesis II (mammalian)	Cofactor Biosynthesis	0	0	0	0	0	0	0	0	0	0
COA-PWY: coenzyme A biosynthesis I	Cofactor Biosynthesis	61	61	0	0	0	0	0	0	0	0
COBALSYN-PWY: adenosylcobalamin salvage from cobinamide I	Vitamin Biosynthesis	65	65	0	0	0	0	0	0	0	0
COLANSYN-PWY: colanic acid building blocks biosynthesis	Carbohydrates Biosynthesis	186	151	41	0	0	0	0	0	0	0
COMPLETE-ARO-PWY: superpathway of aromatic amino acid biosynthesis	Amino Acids Biosynthesis	0	0	0	0	0	0	0	0	0	0
DAPLYSINESYN-PWY: L-lysine biosynthesis I	Amino Acids Biosynthesis	86	85	1	0	0	0	0	0	0	0
DENOVOPURINE2-PWY: superpathway of purine nucleotides de novo biosynthesis II	Nucleosides and Nucleotides Biosynthesis	96	96	0	0	0	0	0	0	0	0
DTDPRHAMSYN-PWY: dTDP-L-rhamnose biosynthesis I	Carbohydrates Biosynthesis	0	0	0	0	0	0	0	0	0	0
FERMENTATION-PWY: mixed acid fermentation	Fermentation	207	203	8	0	0	0	0	0	0	0
FOLSYN-PWY: superpathway of tetrahydrofolate biosynthesis and salvage	Vitamin Biosynthesis	212	211	5	0	0	0	0	0	0	0
GALACTUROCAT-PWY: D-galacturonate degradation I	Sugar Derivatives Degradation	110	110	1	0	0	0	0	0	0	0
GLCMANNANAUT-PWY: superpathway of N-acetylglucosamine, N-acetylmannosamine and N-acetylneuraminate degradation	AMINE DEG	45	45	0	0	0	0	0	0	0	0
GLUCONEO-PWY: gluconeogenesis I	Carbohydrates Biosynthesis	81	73	9	0	0	0	0	0	0	0
GLUTORN-PWY: L-ornithine biosynthesis	Amino Acids Biosynthesis	0	0	0	0	0	0	0	0	0	0
GLYCOGENSYNTH-PWY: glycogen biosynthesis I (from ADP-D-Glucose)	Carbohydrates Biosynthesis	0	0	0	0	0	0	0	0	0	0
GLYCOLYSIS: glycolysis I (from glucose 6-phosphate)	Glycolysis	69	69	0	0	0	0	0	0	0	0
GOLPDLCAT-PWY: superpathway of glycerol degradation to 1,3-propanediol	Alcohol Degradation	88	88	1	0	0	0	0	0	0	0
HEXITOLDEGSUPER-PWY: superpathway of hexitol degradation (bacteria)	Sugar Derivatives Degradation	121	121	0	0	0	0	0	0	0	0
HISDEG-PWY: L-histidine degradation I	Amino Acids Degradation	123	123	1	0	0	0	0	0	0	0
HISTSYN-PWY: L-histidine biosynthesis	Amino Acids Biosynthesis	0	0	0	0	0	0	0	0	0	0
HOMOSER-METSYN-PWY: L-methionine biosynthesis I	Amino Acids Biosynthesis	0	0	0	0	0	0	0	0	0	0
HSERMETANA-PWY: L-methionine biosynthesis III	Amino Acids Biosynthesis	57	57	0	0	0	0	0	0	0	0
ILEUSYN-PWY: L-isoleucine biosynthesis I (from threonine)	Amino Acids Biosynthesis	0	0	0	0	0	0	0	0	0	0
LACTOSECAT-PWY: lactose and galactose degradation I	Carbohydrates Degradation	70	69	2	0	0	0	0	0	0	0
MET-SAM-PWY: superpathway of S-adenosyl-L-methionine biosynthesis	Amino Acids Biosynthesis	0	0	0	0	0	0	0	0	0	0
METSYN-PWY: L-homoserine and L-methionine biosynthesis	Amino Acids Biosynthesis	0	0	0	0	0	0	0	0	0	0
NAD-BIOSYNTHESIS-II: NAD salvage pathway II	NAD Metabolism	194	191	9	0	0	0	0	0	0	0
NONMEVIPP-PWY: methylerythritol phosphate pathway I	Secondary Metabolites Biosynthesis	0	0	0	0	0	0	0	0	0	0
NONOXIPENT-PWY: pentose phosphate pathway (non-oxidative branch)	Pentose Phosphate Cycle	0	0	0	0	0	0	0	0	0	0
OANTIGEN-PWY: O-antigen building blocks biosynthesis (E. coli)	Cell Structures Biosynthesis	4	4	0	0	0	0	0	0	0	0
P161-PWY: acetylene degradation	Other Degradation	118	118	0	0	0	0	0	0	0	0
P185-PWY: formaldehyde assimilation III (dihydroxyacetone cycle)	C1 Compounds Utilization and Assimilation	110	108	4	0	0	0	0	0	0	0
P4-PWY: superpathway of L-lysine, L-threonine and L-methionine biosynthesis I	Amino Acids Biosynthesis	125	125	1	0	0	0	0	0	0	0
P42-PWY: incomplete reductive TCA cycle	C1 Compounds Utilization and Assimilation	153	153	0	0	0	0	0	0	0	0
P441-PWY: superpathway of N-acetylneuraminate degradation	Carboxylates Degradation	136	134	3	0	0	0	0	0	0	0
P461-PWY: hexitol fermentation to lactate, formate, ethanol and acetate	Sugar Derivatives Degradation	121	121	0	0	0	0	0	0	0	0
PANTO-PWY: phosphopantothenate biosynthesis I	Vitamin Biosynthesis	0	0	0	0	0	0	0	0	0	0
PANTOSYN-PWY: pantothenate and coenzyme A biosynthesis I	Cofactor Biosynthesis	61	61	0	0	0	0	0	0	0	0
PENTOSE-P-PWY: pentose phosphate pathway	Pentose Phosphate Cycle	18	18	1	0	0	0	0	0	0	0
PEPTIDOGLYCANSYN-PWY: peptidoglycan biosynthesis I (meso-diaminopimelate containing)	Cell Structures Biosynthesis	0	0	0	0	0	0	0	0	0	0
PHOSLIPSYN-PWY: superpathway of phospholipid biosynthesis I (bacteria)	Fatty Acid and Lipid Biosynthesis	199	171	35	0	0	0	0	0	0	0
POLYAMSYN-PWY: superpathway of polyamine biosynthesis I	Polyamine Biosynthesis	125	122	4	0	0	0	0	0	0	0
PRPP-PWY: superpathway of histidine, purine, and pyrimidine biosynthesis	Amino Acids Biosynthesis	134	134	0	0	0	0	0	0	0	0
PWY-1042: glycolysis IV (plant cytosol)	Glycolysis	0	0	0	0	0	0	0	0	0	0
PWY-1269: CMP-3-deoxy-D-manno-octulosonate biosynthesis I	Carbohydrates Biosynthesis	237	216	29	0	0	0	0	0	0	0
PWY-241: C4 photosynthetic carbon assimilation cycle, NADP-ME type	Photosynthesis	124	98	31	0	0	0	0	0	0	0
PWY-2941: L-lysine biosynthesis II	Amino Acids Biosynthesis	61	61	0	0	0	0	0	0	0	0
PWY-2942: L-lysine biosynthesis III	Amino Acids Biosynthesis	0	0	0	0	0	0	0	0	0	0
PWY-3001: superpathway of L-isoleucine biosynthesis I	Amino Acids Biosynthesis	0	0	0	0	0	0	0	0	0	0
PWY-3841: folate transformations II	Vitamin Biosynthesis	0	0	0	0	0	0	0	0	0	0
PWY-4242: pantothenate and coenzyme A biosynthesis III	Cofactor Biosynthesis	75	75	0	0	0	0	0	0	0	0
PWY-4981: L-proline biosynthesis II (from arginine)	Amino Acids Biosynthesis	0	0	0	0	0	0	0	0	0	0
PWY-5097: L-lysine biosynthesis VI	Amino Acids Biosynthesis	0	0	0	0	0	0	0	0	0	0
PWY-5100: pyruvate fermentation to acetate and lactate II	Fermentation	0	0	0	0	0	0	0	0	0	0
PWY-5103: L-isoleucine biosynthesis III	Amino Acids Biosynthesis	0	0	0	0	0	0	0	0	0	0
PWY-5104: L-isoleucine biosynthesis IV	Amino Acids Biosynthesis	159	159	0	0	0	0	0	0	0	0
PWY-5121: superpathway of geranylgeranyl diphosphate biosynthesis II (via MEP)	Polyprenyl Biosynthesis	193	191	2	0	0	0	0	0	0	0
PWY-5154: L-arginine biosynthesis III (via N-acetyl-L-citrulline)	Amino Acids Biosynthesis	74	74	0	0	0	0	0	0	0	0
PWY-5177: glutaryl-CoA degradation	Carboxylates Degradation	151	149	3	0	0	0	0	0	0	0
PWY-5188: tetrapyrrole biosynthesis I (from glutamate)	Cofactor Biosynthesis	45	45	0	0	0	0	0	0	0	0
PWY-5189: tetrapyrrole biosynthesis II (from glycine)	Cofactor Biosynthesis	156	155	2	0	0	0	0	0	0	0
PWY-5347: superpathway of L-methionine biosynthesis (transsulfuration)	Amino Acids Biosynthesis	0	0	0	0	0	0	0	0	0	0
PWY-5484: glycolysis II (from fructose 6-phosphate)	Glycolysis	69	69	0	0	0	0	0	0	0	0
PWY-5659: GDP-mannose biosynthesis	Carbohydrates Biosynthesis	45	45	0	0	0	0	0	0	0	0
PWY-5667: CDP-diacylglycerol biosynthesis I	Fatty Acid and Lipid Biosynthesis	0	0	0	0	0	0	0	0	0	0
PWY-5676: acetyl-CoA fermentation to butanoate II	Fermentation	164	154	15	0	0	0	0	0	0	0
PWY-5686: UMP biosynthesis	Nucleosides and Nucleotides Biosynthesis	0	0	0	0	0	0	0	0	0	0
PWY-5690: TCA cycle II (plants and fungi)	TCA cycle	121	121	1	0	0	0	0	0	0	0
PWY-5695: urate biosynthesis/inosine 5'-phosphate degradation	Polyamine Biosynthesis	0	0	0	0	0	0	0	0	0	0
PWY-5910: superpathway of geranylgeranyldiphosphate biosynthesis I (via mevalonate)	Polyprenyl Biosynthesis	164	92	82	0	0	0	0	0	0	0
PWY-5941: glycogen degradation II (eukaryotic)	POLYSACCHARIDES DEG	112	97	22	0	0	0	0	0	0	0
PWY-5973: cis-vaccenate biosynthesis	Fatty Acid and Lipid Biosynthesis	0	0	0	0	0	0	0	0	0	0
PWY-6121: 5-aminoimidazole ribonucleotide biosynthesis I	Nucleosides and Nucleotides Biosynthesis	0	0	0	0	0	0	0	0	0	0
PWY-6122: 5-aminoimidazole ribonucleotide biosynthesis II	Nucleosides and Nucleotides Biosynthesis	0	0	0	0	0	0	0	0	0	0
PWY-6123: inosine-5'-phosphate biosynthesis I	Nucleosides and Nucleotides Biosynthesis	0	0	0	0	0	0	0	0	0	0
PWY-6124: inosine-5'-phosphate biosynthesis II	Nucleosides and Nucleotides Biosynthesis	0	0	0	0	0	0	0	0	0	0
PWY-6125: superpathway of guanosine nucleotides de novo biosynthesis II	Nucleosides and Nucleotides Biosynthesis	96	96	0	0	0	0	0	0	0	0
PWY-6126: superpathway of adenosine nucleotides de novo biosynthesis II	Nucleosides and Nucleotides Biosynthesis	61	61	0	0	0	0	0	0	0	0
PWY-6147: 6-hydroxymethyl-dihydropterin diphosphate biosynthesis I	Vitamin Biosynthesis	124	114	15	0	0	0	0	0	0	0
PWY-6151: S-adenosyl-L-methionine cycle I	Amino Acids Biosynthesis	0	0	0	0	0	0	0	0	0	0
PWY-6163: chorismate biosynthesis from 3-dehydroquinate	Aromatic Compounds Biosynthesis	0	0	0	0	0	0	0	0	0	0
PWY-6168: flavin biosynthesis III (fungi)	Vitamin Biosynthesis	74	74	0	0	0	0	0	0	0	0
PWY-621: sucrose degradation III (sucrose invertase)	Aromatic Compounds Degradation	0	0	0	0	0	0	0	0	0	0
PWY-6270: isoprene biosynthesis I	Secondary Metabolites Biosynthesis	98	97	1	0	0	0	0	0	0	0
PWY-6277: superpathway of 5-aminoimidazole ribonucleotide biosynthesis	Nucleosides and Nucleotides Biosynthesis	0	0	0	0	0	0	0	0	0	0
PWY-6305: putrescine biosynthesis IV	Polyamine Biosynthesis	67	67	0	0	0	0	0	0	0	0
PWY-6317: galactose degradation I (Leloir pathway)	Carbohydrates Degradation	0	0	0	0	0	0	0	0	0	0
PWY-6353: purine nucleotides degradation II (aerobic)	Nucleosides and Nucleotides Degradation	92	92	0	0	0	0	0	0	0	0
PWY-6385: peptidoglycan biosynthesis III (mycobacteria)	Cell Structures Biosynthesis	61	61	0	0	0	0	0	0	0	0
PWY-6386: UDP-N-acetylmuramoyl-pentapeptide biosynthesis II (lysine-containing)	Cell Structures Biosynthesis	0	0	0	0	0	0	0	0	0	0
PWY-6387: UDP-N-acetylmuramoyl-pentapeptide biosynthesis I (meso-diaminopimelate containing)	Cell Structures Biosynthesis	0	0	0	0	0	0	0	0	0	0
PWY-6507: 4-deoxy-L-threo-hex-4-enopyranuronate degradation	Sugar Derivatives Degradation	108	108	0	0	0	0	0	0	0	0
PWY-6527: stachyose degradation	Carbohydrates Degradation	37	37	0	0	0	0	0	0	0	0
PWY-6595: superpathway of guanosine nucleotides degradation (plants)	Nucleosides and Nucleotides Degradation	82	79	3	0	0	0	0	0	0	0
PWY-6606: guanosine nucleotides degradation II	Nucleosides and Nucleotides Degradation	73	73	2	0	0	0	0	0	0	0
PWY-6608: guanosine nucleotides degradation III	Nucleosides and Nucleotides Degradation	45	45	0	0	0	0	0	0	0	0
PWY-6609: adenine and adenosine salvage III	Nucleosides and Nucleotides Biosynthesis	0	0	0	0	0	0	0	0	0	0
PWY-6612: superpathway of tetrahydrofolate biosynthesis	Vitamin Biosynthesis	212	211	5	0	0	0	0	0	0	0
PWY-6700: queuosine biosynthesis	Nucleosides and Nucleotides Biosynthesis	0	0	0	0	0	0	0	0	0	0
PWY-6703: preQ0 biosynthesis	Secondary Metabolites Biosynthesis	0	0	0	0	0	0	0	0	0	0
PWY-6737: starch degradation V	POLYSACCHARIDES DEG	0	0	0	0	0	0	0	0	0	0
PWY-6936: seleno-amino acid biosynthesis	Amino Acids Biosynthesis	0	0	0	0	0	0	0	0	0	0
PWY-7111: pyruvate fermentation to isobutanol (engineered)	Secondary Metabolites Biosynthesis	0	0	0	0	0	0	0	0	0	0
PWY-7117: C4 photosynthetic carbon assimilation cycle, PEPCK type	Photosynthesis	85	77	10	0	0	0	0	0	0	0
PWY-7184: pyrimidine deoxyribonucleotides de novo biosynthesis I	Nucleosides and Nucleotides Biosynthesis	96	96	0	0	0	0	0	0	0	0
PWY-7187: pyrimidine deoxyribonucleotides de novo biosynthesis II	Nucleosides and Nucleotides Biosynthesis	61	61	0	0	0	0	0	0	0	0
PWY-7197: pyrimidine deoxyribonucleotide phosphorylation	Nucleosides and Nucleotides Biosynthesis	96	96	0	0	0	0	0	0	0	0
PWY-7199: pyrimidine deoxyribonucleosides salvage	Nucleosides and Nucleotides Biosynthesis	97	97	0	0	0	0	0	0	0	0
PWY-7208: superpathway of pyrimidine nucleobases salvage	Nucleosides and Nucleotides Biosynthesis	0	0	0	0	0	0	0	0	0	0
PWY-7219: adenosine ribonucleotides de novo biosynthesis	Nucleosides and Nucleotides Biosynthesis	0	0	0	0	0	0	0	0	0	0
PWY-7220: adenosine deoxyribonucleotides de novo biosynthesis II	Nucleosides and Nucleotides Biosynthesis	61	61	0	0	0	0	0	0	0	0
PWY-7221: guanosine ribonucleotides de novo biosynthesis	Nucleosides and Nucleotides Biosynthesis	0	0	0	0	0	0	0	0	0	0
PWY-7222: guanosine deoxyribonucleotides de novo biosynthesis II	Nucleosides and Nucleotides Biosynthesis	61	61	0	0	0	0	0	0	0	0
PWY-7228: superpathway of guanosine nucleotides de novo biosynthesis I	Nucleosides and Nucleotides Biosynthesis	96	96	0	0	0	0	0	0	0	0
PWY-7229: superpathway of adenosine nucleotides de novo biosynthesis I	Nucleosides and Nucleotides Biosynthesis	61	61	0	0	0	0	0	0	0	0
PWY-7234: inosine-5'-phosphate biosynthesis III	Nucleosides and Nucleotides Biosynthesis	0	0	0	0	0	0	0	0	0	0
PWY-7237: myo-, chiro- and scillo-inositol degradation	Sugar Derivatives Degradation	39	39	0	0	0	0	0	0	0	0
PWY-724: superpathway of L-lysine, L-threonine and L-methionine biosynthesis II	Amino Acids Biosynthesis	0	0	0	0	0	0	0	0	0	0
PWY-7242: D-fructuronate degradation	Sugar Derivatives Degradation	97	97	0	0	0	0	0	0	0	0
PWY-7282: 4-amino-2-methyl-5-phosphomethylpyrimidine biosynthesis (yeast)	Vitamin Biosynthesis	164	88	81	0	0	0	0	0	0	0
PWY-7323: superpathway of GDP-mannose-derived O-antigen building blocks biosynthesis	Carbohydrates Biosynthesis	178	134	55	0	0	0	0	0	0	0
PWY-7357: thiamin formation from pyrithiamine and oxythiamine (yeast)	Vitamin Biosynthesis	0	0	0	0	0	0	0	0	0	0
PWY-7383: anaerobic energy metabolism (invertebrates, cytosol)	Fermentation	111	110	1	0	0	0	0	0	0	0
PWY-7400: L-arginine biosynthesis IV (archaebacteria)	Amino Acids Biosynthesis	0	0	0	0	0	0	0	0	0	0
PWY-7560: methylerythritol phosphate pathway II	Secondary Metabolites Biosynthesis	98	97	1	0	0	0	0	0	0	0
PWY-7663: gondoate biosynthesis (anaerobic)	Fatty Acid and Lipid Biosynthesis	61	61	0	0	0	0	0	0	0	0
PWY-841: superpathway of purine nucleotides de novo biosynthesis I	Nucleosides and Nucleotides Biosynthesis	96	96	0	0	0	0	0	0	0	0
PWY0-1061: superpathway of L-alanine biosynthesis	Amino Acids Biosynthesis	147	140	7	0	0	0	0	0	0	0
PWY0-1296: purine ribonucleosides degradation	Nucleosides and Nucleotides Degradation	0	0	0	0	0	0	0	0	0	0
PWY0-1297: superpathway of purine deoxyribonucleosides degradation	Nucleosides and Nucleotides Degradation	61	61	0	0	0	0	0	0	0	0
PWY0-1298: superpathway of pyrimidine deoxyribonucleosides degradation	Nucleosides and Nucleotides Degradation	97	97	0	0	0	0	0	0	0	0
PWY0-1319: CDP-diacylglycerol biosynthesis II	Fatty Acid and Lipid Biosynthesis	0	0	0	0	0	0	0	0	0	0
PWY0-1586: peptidoglycan maturation (meso-diaminopimelate containing)	Cell Structures Biosynthesis	61	61	0	0	0	0	0	0	0	0
PWY0-162: superpathway of pyrimidine ribonucleotides de novo biosynthesis	Nucleosides and Nucleotides Biosynthesis	70	70	0	0	0	0	0	0	0	0
PWY0-166: superpathway of pyrimidine deoxyribonucleotides de novo biosynthesis (E. coli)	Nucleosides and Nucleotides Biosynthesis	96	96	0	0	0	0	0	0	0	0
PWY0-781: aspartate superpathway	Amino Acids Biosynthesis	119	118	2	0	0	0	0	0	0	0
PWY0-845: superpathway of pyridoxal 5'-phosphate biosynthesis and salvage	Vitamin Biosynthesis	180	100	80	0	0	0	0	0	0	0
PWY4FS-7: phosphatidylglycerol biosynthesis I (plastidic)	Fatty Acid and Lipid Biosynthesis	197	172	33	0	0	0	0	0	0	0
PWY4FS-8: phosphatidylglycerol biosynthesis II (non-plastidic)	Fatty Acid and Lipid Biosynthesis	197	172	33	0	0	0	0	0	0	0
PWY66-399: gluconeogenesis III	Carbohydrates Biosynthesis	127	120	10	0	0	0	0	0	0	0
PWY66-400: glycolysis VI (metazoan)	Glycolysis	78	78	0	0	0	0	0	0	0	0
PWY66-422: D-galactose degradation V (Leloir pathway)	Carbohydrates Degradation	0	0	0	0	0	0	0	0	0	0
PYRIDNUCSAL-PWY: NAD salvage pathway I	NAD Metabolism	208	201	15	0	0	0	0	0	0	0
PYRIDNUCSYN-PWY: NAD biosynthesis I (from aspartate)	NAD Metabolism	45	45	0	0	0	0	0	0	0	0
PYRIDOXSYN-PWY: pyridoxal 5'-phosphate biosynthesis I	Vitamin Biosynthesis	172	158	14	0	0	0	0	0	0	0
RHAMCAT-PWY: L-rhamnose degradation I	Carbohydrates Degradation	22	22	0	0	0	0	0	0	0	0
RIBOSYN2-PWY: flavin biosynthesis I (bacteria and plants)	Vitamin Biosynthesis	178	156	27	0	0	0	0	0	0	0
SALVADEHYPOX-PWY: adenosine nucleotides degradation II	Nucleosides and Nucleotides Degradation	58	58	0	0	0	0	0	0	0	0
SER-GLYSYN-PWY: superpathway of L-serine and glycine biosynthesis I	Amino Acids Biosynthesis	0	0	0	0	0	0	0	0	0	0
THISYNARA-PWY: superpathway of thiamin diphosphate biosynthesis III (eukaryotes)	Vitamin Biosynthesis	0	0	0	0	0	0	0	0	0	0
THRESYN-PWY: superpathway of L-threonine biosynthesis	Amino Acids Biosynthesis	0	0	0	0	0	0	0	0	0	0
TRNA-CHARGING-PWY: tRNA charging	Aminoacyl tRNAs Charging	7	7	0	0	0	0	0	0	0	0
TRPSYN-PWY: L-tryptophan biosynthesis	Amino Acids Biosynthesis	0	0	0	0	0	0	0	0	0	0
UDPNAGSYN-PWY: UDP-N-acetyl-D-glucosamine biosynthesis I	Cell Structures Biosynthesis	4	4	0	0	0	0	0	0	0	0
UNINTEGRATED:UNINTEGRATED	UNINTEGRATED	0	0	0	0	0	0	0	0	0	0
UNMAPPED:UNMAPPED	UNMAPPED	0	0	0	0	0	0	0	0	0	0
VALSYN-PWY: L-valine biosynthesis	Amino Acids Biosynthesis	0	0	0	0	0	0	0	0	0	0
