# Supplementary material for: Gut microbial co-abundance networks show specificity in inflammatory bowel disease and obesity
Source: Nat Commun. 2020 Aug 11;11:4018. doi: 10.1038/s41467-020-17840-y (PMC7419557; doi:10.1038/s41467-020-17840-y)
Supplement: Supplementary file 21 — Source Data [file 41467_2020_17840_MOESM21_ESM.xlsx]

## Sheet: Figure 5C
cohort	P23-PWY: reductive TCA cycle I	PWY-5840: superpathway of menaquinol-7 biosynthesis
300OB	-2.95899	-1.24565
300OB	-2.83234	NA
300OB	-2.58645	NA
300OB	-2.56299	NA
300OB	-2.55081	-0.54794
300OB	-2.25078	NA
300OB	-2.20859	-0.439806
300OB	-2.19661	-0.396508
300OB	-2.1368	NA
300OB	-2.08269	NA
300OB	-1.88995	NA
300OB	-1.84268	0.182045
300OB	-1.84177	0.384402
300OB	-1.83431	NA
300OB	-1.81522	0.420692
300OB	-1.75547	0.516705
300OB	-1.68022	NA
300OB	-1.62997	-0.720088
300OB	-1.60865	-0.169409
300OB	-1.55666	0.253015
300OB	-1.52939	NA
300OB	-1.52023	-0.0766816
300OB	-1.4919	NA
300OB	-1.4772	NA
300OB	-1.37635	-1.13001
300OB	-1.3611	-0.796169
300OB	-1.28711	NA
300OB	-1.24011	0.982274
300OB	-1.23654	-0.329249
300OB	-1.19794	-0.262036
300OB	-1.19135	-0.957045
300OB	-1.18086	NA
300OB	-1.16163	-0.526513
300OB	-1.04287	-1.04986
300OB	-1.0404	-0.94886
300OB	-1.03992	-0.452568
300OB	-1.02601	-1.63155
300OB	-1.0087	0.615678
300OB	-0.974295	NA
300OB	-0.958634	NA
300OB	-0.9316	-0.958941
300OB	-0.929512	NA
300OB	-0.915292	-0.344624
300OB	-0.901925	-1.73699
300OB	-0.823118	NA
300OB	-0.763756	NA
300OB	-0.74859	0.933147
300OB	-0.742345	NA
300OB	-0.709099	NA
300OB	-0.665097	NA
300OB	-0.661079	NA
300OB	-0.588503	-0.361502
300OB	-0.505116	0.417382
300OB	-0.43246	-0.0832177
300OB	-0.395503	NA
300OB	-0.364243	0.472496
300OB	-0.346773	-0.593626
300OB	-0.308478	-0.301666
300OB	-0.296118	-0.890563
300OB	-0.285192	0.0676261
300OB	-0.284043	-0.103341
300OB	-0.280053	-0.638903
300OB	-0.257557	0.679792
300OB	-0.256998	1.13806
300OB	-0.213564	0.65495
300OB	-0.209826	0.53762
300OB	-0.163419	NA
300OB	-0.120964	-0.406689
300OB	-0.0758582	0.0211092
300OB	-0.0134478	-0.231965
300OB	-0.0072472	-0.436941
300OB	0.0362293	-0.356365
300OB	0.0820777	0.452402
300OB	0.125407	-0.906934
300OB	0.171471	0.223055
300OB	0.17242	NA
300OB	0.271703	0.893433
300OB	0.278693	1.86464
300OB	0.280079	0.234018
300OB	0.280675	NA
300OB	0.300581	0.352181
300OB	0.311557	0.0866979
300OB	0.325646	-1.75606
300OB	0.342443	0.423551
300OB	0.349438	1.86211
300OB	0.355762	1.99594
300OB	0.374084	0.45209
300OB	0.383945	NA
300OB	0.39184	NA
300OB	0.39634	0.44697
300OB	0.411594	0.598335
300OB	0.411718	0.232867
300OB	0.435123	0.480332
300OB	0.45763	-1.77462
300OB	0.460119	0.545115
300OB	0.476551	0.0286343
300OB	0.512	0.470718
300OB	0.513893	-1.01819
300OB	0.523271	-0.0994576
300OB	0.527895	-0.195166
300OB	0.567287	0.446264
300OB	0.610789	0.230869
300OB	0.645295	-1.19233
300OB	0.658347	0.38249
300OB	0.68834	-0.221558
300OB	0.712003	-0.947675
300OB	0.74947	0.742604
300OB	0.768617	0.0867991
300OB	0.796445	1.17064
300OB	0.891865	0.454751
300OB	0.939812	-0.0442641
300OB	0.957305	1.78239
300OB	1.02087	1.33662
300OB	1.02302	0.49693
300OB	1.03028	0.0914804
300OB	1.06834	0.652527
300OB	1.1071	1.01955
300OB	1.14337	1.4394
300OB	1.14603	1.2295
300OB	1.2585	0.940311
300OB	1.30235	0.0438287
300OB	1.30824	1.37269
300OB	1.31869	0.813743
300OB	1.35592	0.696836
300OB	1.36047	1.20572
300OB	1.405	1.6795
300OB	1.52845	0.989892
300OB	1.54975	1.90013
300OB	1.56096	1.83188
300OB	1.58572	1.24123
300OB	1.64669	1.14774
300OB	1.68201	-0.122433
300OB	1.74808	1.07951
300OB	1.83019	0.502327
300OB	1.83764	1.13795
300OB	1.88488	1.29734
300OB	1.90622	-0.477429
300OB	1.94565	1.20173
300OB	2.06965	0.749336
300OB	2.08256	-1.14003
300OB	2.09243	1.06036
300OB	2.10249	1.48804
300OB	2.13634	1.80871
300OB	2.19931	NA
300OB	2.23477	NA
300OB	2.35795	1.91897
300OB	2.55907	2.01394
300OB	2.56983	1.7174
300OB	2.65956	1.78912
300OB	2.73496	1.92544
300OB	2.90002	1.54625
300OB	NA	-1.2224
300OB	NA	-1.35265
300OB	NA	-0.29559
300OB	NA	-0.244085
300OB	NA	-1.93154
300OB	NA	NA
300OB	NA	NA
300OB	NA	NA
300OB	NA	NA
300OB	NA	NA
300OB	NA	1.36418
300OB	NA	NA
300OB	NA	-2.36893
300OB	NA	-1.2082
300OB	NA	NA
300OB	NA	NA
300OB	NA	NA
300OB	NA	NA
300OB	NA	NA
300OB	NA	NA
300OB	NA	-0.437238
300OB	NA	NA
300OB	NA	NA
300OB	NA	-1.25299
300OB	NA	NA
300OB	NA	NA
300OB	NA	NA
300OB	NA	NA
300OB	NA	-0.0745848
300OB	NA	NA
300OB	NA	NA
300OB	NA	-1.35166
300OB	NA	-0.897303
300OB	NA	-0.160149
300OB	NA	-1.72437
300OB	NA	NA
300OB	NA	NA
300OB	NA	-2.34932
300OB	NA	NA
300OB	NA	-1.11924
300OB	NA	-0.832028
300OB	NA	-0.96168
300OB	NA	NA
300OB	NA	NA
300OB	NA	NA
300OB	NA	-0.922599
300OB	NA	NA
300OB	NA	NA
300OB	NA	NA
300OB	NA	-0.668951
300OB	NA	NA
300OB	NA	1.33163
300OB	NA	0.0427841
300OB	NA	NA
300OB	NA	NA
300OB	NA	NA
300OB	NA	NA
300OB	NA	NA
300OB	NA	NA
300OB	NA	NA
300OB	NA	NA
300OB	NA	NA
300OB	NA	-0.614118
300OB	NA	NA
300OB	NA	-1.56141
300OB	NA	NA
300OB	NA	NA
300OB	NA	-1.05487
300OB	NA	NA
300OB	NA	NA
300OB	NA	NA
300OB	NA	1.21535
300OB	NA	NA
300OB	NA	NA
300OB	NA	-0.394663
300OB	NA	NA
300OB	NA	NA
300OB	NA	NA
300OB	NA	NA
300OB	NA	NA
300OB	NA	NA
300OB	NA	NA
300OB	NA	-1.38029
300OB	NA	NA
300OB	NA	NA
300OB	NA	NA
300OB	NA	NA
300OB	NA	NA
300OB	NA	1.47821
300OB	NA	NA
300OB	NA	NA
300OB	NA	NA
300OB	NA	NA
300OB	NA	NA
300OB	NA	-0.512021
300OB	NA	-0.751347
300OB	NA	NA
300OB	NA	0.108013
300OB	NA	-1.21334
300OB	NA	-1.49832
300OB	NA	NA
300OB	NA	NA
300OB	NA	NA
300OB	NA	NA
300OB	NA	-1.02609
300OB	NA	-0.294099
300OB	NA	NA
300OB	NA	NA
300OB	NA	NA
300OB	NA	-0.274083
300OB	NA	-0.430993
300OB	NA	NA
300OB	NA	NA
300OB	NA	NA
300OB	NA	NA
300OB	NA	NA
300OB	NA	NA
300OB	NA	NA
300OB	NA	NA
300OB	NA	-1.05542
300OB	NA	NA
300OB	NA	NA
300OB	NA	-0.484146
300OB	NA	NA
300OB	NA	-1.72759
300OB	NA	-1.04825
300OB	NA	-1.22399
300OB	NA	NA
300OB	NA	-0.64935
300OB	NA	NA
300OB	NA	NA
300OB	NA	NA
300OB	NA	NA
300OB	NA	NA
300OB	NA	0.0227602
300OB	NA	NA
300OB	NA	NA
300OB	NA	NA
300OB	NA	NA
300OB	NA	NA
300OB	NA	-0.158905
300OB	NA	NA
300OB	NA	-0.474936
300OB	NA	-1.17089
300OB	NA	-1.28111
300OB	NA	NA
300OB	NA	-1.78334
500FG	-2.84268	NA
500FG	-2.46983	1.79971
500FG	-2.40232	NA
500FG	-2.37335	NA
500FG	-2.342	0.716203
500FG	-2.27128	NA
500FG	-2.26615	NA
500FG	-2.25059	-1.78565
500FG	-2.21845	-0.275486
500FG	-2.184	NA
500FG	-2.1752	NA
500FG	-2.01013	0.430424
500FG	-1.96283	NA
500FG	-1.94594	NA
500FG	-1.88438	NA
500FG	-1.83176	NA
500FG	-1.77849	-0.287713
500FG	-1.75371	0.511573
500FG	-1.73872	-0.0734424
500FG	-1.71087	-0.950849
500FG	-1.70887	NA
500FG	-1.68489	-0.248347
500FG	-1.68298	1.22874
500FG	-1.66227	NA
500FG	-1.65745	-0.552907
500FG	-1.64552	-0.186325
500FG	-1.62786	-0.103986
500FG	-1.61203	0.936632
500FG	-1.57647	NA
500FG	-1.57019	NA
500FG	-1.552	NA
500FG	-1.54153	0.584721
500FG	-1.52675	-0.647015
500FG	-1.51986	NA
500FG	-1.5175	0.242235
500FG	-1.51557	-0.290987
500FG	-1.50826	-0.530529
500FG	-1.49282	NA
500FG	-1.47275	0.36015
500FG	-1.46301	NA
500FG	-1.44373	0.463726
500FG	-1.39818	1.44415
500FG	-1.39275	NA
500FG	-1.39242	0.155773
500FG	-1.34994	-0.992122
500FG	-1.34566	-0.302774
500FG	-1.33712	NA
500FG	-1.31958	0.395935
500FG	-1.30001	-0.366969
500FG	-1.26721	0.230847
500FG	-1.26462	-1.61676
500FG	-1.22183	-1.1194
500FG	-1.1092	-0.428617
500FG	-1.06022	0.111813
500FG	-1.02278	-0.905292
500FG	-1.01519	NA
500FG	-1.01241	NA
500FG	-1.00912	-0.45293
500FG	-0.998814	-1.07436
500FG	-0.975332	NA
500FG	-0.954058	-0.626459
500FG	-0.913316	-1.58004
500FG	-0.882384	-0.194914
500FG	-0.881331	-0.643673
500FG	-0.87286	-0.814722
500FG	-0.862619	-0.877762
500FG	-0.838458	-0.0209956
500FG	-0.834653	-0.0354626
500FG	-0.831085	0.582101
500FG	-0.828851	NA
500FG	-0.818656	-0.654472
500FG	-0.817841	0.255033
500FG	-0.789123	-0.873225
500FG	-0.774648	-0.728382
500FG	-0.751987	0.0828734
500FG	-0.751424	-0.965981
500FG	-0.709812	-1.3573
500FG	-0.691804	-0.520204
500FG	-0.672522	0.853383
500FG	-0.630101	-1.05191
500FG	-0.611159	-1.04304
500FG	-0.606086	NA
500FG	-0.593459	0.51494
500FG	-0.590731	-1.57223
500FG	-0.582185	-1.18215
500FG	-0.576487	NA
500FG	-0.548927	-0.535283
500FG	-0.53115	-0.516381
500FG	-0.523827	0.0182109
500FG	-0.490342	NA
500FG	-0.485881	-0.60813
500FG	-0.434363	-0.209419
500FG	-0.411765	-0.508657
500FG	-0.405233	-0.0305672
500FG	-0.40002	-0.930806
500FG	-0.38369	0.343473
500FG	-0.367553	NA
500FG	-0.358465	-0.689256
500FG	-0.334346	-0.507621
500FG	-0.333584	-1.16604
500FG	-0.325656	0.471002
500FG	-0.301418	0.158053
500FG	-0.287843	NA
500FG	-0.28684	0.279177
500FG	-0.282043	0.251878
500FG	-0.278874	-0.378276
500FG	-0.259095	-0.00569063
500FG	-0.251131	NA
500FG	-0.241912	NA
500FG	-0.232172	0.141901
500FG	-0.222403	0.377383
500FG	-0.187888	NA
500FG	-0.172359	0.0369016
500FG	-0.143352	0.0871384
500FG	-0.130797	0.800537
500FG	-0.117977	0.128594
500FG	-0.096976	-1.24569
500FG	-0.0927939	0.071067
500FG	-0.0857199	0.893951
500FG	-0.0791124	-0.687605
500FG	-0.0787828	0.687964
500FG	-0.0770335	0.987478
500FG	-0.0721832	-1.20763
500FG	-0.0721763	0.0888554
500FG	-0.0565733	-1.09368
500FG	-0.0501675	-0.910849
500FG	-0.00879749	0.253978
500FG	0.00447539	-0.900834
500FG	0.0109243	-0.627754
500FG	0.0152855	0.638476
500FG	0.0449242	NA
500FG	0.0553429	-0.838074
500FG	0.0573861	0.182629
500FG	0.0687111	-0.454727
500FG	0.0891631	-0.200373
500FG	0.107258	NA
500FG	0.115822	-0.690026
500FG	0.125436	0.0948036
500FG	0.144052	-0.225964
500FG	0.144934	0.6316
500FG	0.153525	-0.356763
500FG	0.190189	-0.64589
500FG	0.195374	0.106423
500FG	0.214277	-1.1832
500FG	0.267633	-0.0365647
500FG	0.26911	0.259227
500FG	0.275565	0.736282
500FG	0.278172	NA
500FG	0.280602	0.402236
500FG	0.280978	0.260388
500FG	0.297482	0.109427
500FG	0.317984	-0.605928
500FG	0.3216	0.4562
500FG	0.342987	0.101795
500FG	0.34531	-0.402954
500FG	0.374287	NA
500FG	0.387556	-0.127859
500FG	0.395866	0.929579
500FG	0.397496	-0.708613
500FG	0.426877	-0.0782405
500FG	0.476373	NA
500FG	0.483637	-0.274077
500FG	0.483914	0.0265964
500FG	0.498744	NA
500FG	0.503779	-1.08338
500FG	0.505311	0.809727
500FG	0.516312	1.28345
500FG	0.522578	NA
500FG	0.528153	0.68383
500FG	0.567938	-0.82959
500FG	0.591969	-0.440132
500FG	0.642875	0.93078
500FG	0.64425	1.01572
500FG	0.696987	-1.51186
500FG	0.700788	0.917169
500FG	0.718198	-1.63039
500FG	0.72945	0.570944
500FG	0.74701	-0.460195
500FG	0.771445	-1.11907
500FG	0.802299	1.16223
500FG	0.802844	-0.489112
500FG	0.805025	0.0792968
500FG	0.872188	-0.549264
500FG	0.898807	0.00358083
500FG	0.928746	0.155573
500FG	0.968716	NA
500FG	0.975943	0.816944
500FG	0.988838	1.05329
500FG	1.01937	NA
500FG	1.04647	0.2532
500FG	1.05981	NA
500FG	1.06212	0.0101722
500FG	1.07336	-0.878295
500FG	1.08188	0.246681
500FG	1.08979	1.09018
500FG	1.10878	1.09289
500FG	1.12517	0.434282
500FG	1.15339	0.634626
500FG	1.19171	1.24464
500FG	1.19604	-0.203363
500FG	1.24739	1.0765
500FG	1.2525	0.531644
500FG	1.31222	-0.865878
500FG	1.32937	0.652453
500FG	1.35438	-1.0255
500FG	1.35754	-0.101607
500FG	1.36046	0.236511
500FG	1.39266	0.739445
500FG	1.3958	-0.189455
500FG	1.43966	-0.304314
500FG	1.46968	1.00475
500FG	1.48187	-0.141534
500FG	1.53031	0.780799
500FG	1.53666	0.173908
500FG	1.5382	-0.0464301
500FG	1.55043	0.872306
500FG	1.58212	0.651713
500FG	1.59437	0.439075
500FG	1.62186	0.227732
500FG	1.67701	0.606159
500FG	1.70909	0.725735
500FG	1.83448	0.520232
500FG	2.05471	0.0582045
500FG	2.1809	1.46206
500FG	2.2226	1.41462
500FG	2.22489	1.42734
500FG	2.24816	1.00295
500FG	2.27199	NA
500FG	2.61196	-0.417587
500FG	2.70732	1.25793
500FG	2.82294	NA
500FG	2.83826	1.82206
500FG	2.98961	1.08985
500FG	3.00304	NA
500FG	3.00599	1.87165
500FG	3.25542	NA
500FG	3.27071	-1.52312
500FG	NA	NA
500FG	NA	NA
500FG	NA	-0.0662498
500FG	NA	NA
500FG	NA	NA
500FG	NA	-0.165075
500FG	NA	NA
500FG	NA	NA
500FG	NA	0.741744
500FG	NA	NA
500FG	NA	-1.03242
500FG	NA	NA
500FG	NA	NA
500FG	NA	NA
500FG	NA	NA
500FG	NA	-1.20004
500FG	NA	-0.787246
500FG	NA	NA
500FG	NA	-0.530685
500FG	NA	NA
500FG	NA	NA
500FG	NA	-0.724871
500FG	NA	-1.40003
500FG	NA	-0.807151
500FG	NA	NA
500FG	NA	0.0566289
500FG	NA	NA
500FG	NA	NA
500FG	NA	NA
500FG	NA	NA
500FG	NA	NA
500FG	NA	NA
500FG	NA	NA
500FG	NA	NA
500FG	NA	0.790073
500FG	NA	NA
500FG	NA	-0.71614
500FG	NA	-1.17302
500FG	NA	-1.14617
500FG	NA	0.841491
500FG	NA	NA
500FG	NA	NA
500FG	NA	NA
500FG	NA	NA
500FG	NA	NA
500FG	NA	-1.46333
500FG	NA	-1.54179
500FG	NA	NA
500FG	NA	NA
500FG	NA	NA
500FG	NA	NA
500FG	NA	NA
500FG	NA	NA
500FG	NA	-1.53333
500FG	NA	NA
500FG	NA	NA
500FG	NA	NA
500FG	NA	NA
500FG	NA	NA
500FG	NA	NA
500FG	NA	NA
500FG	NA	-0.792076
500FG	NA	NA
500FG	NA	0.153533
500FG	NA	NA
500FG	NA	NA
500FG	NA	NA
500FG	NA	NA
500FG	NA	NA
500FG	NA	-0.0814542
500FG	NA	NA
500FG	NA	-0.0458265
500FG	NA	-0.846214
500FG	NA	NA
500FG	NA	NA
500FG	NA	-0.338109
500FG	NA	NA
500FG	NA	-0.631309
500FG	NA	0.319469
500FG	NA	NA
500FG	NA	NA
500FG	NA	NA
500FG	NA	-1.37496
500FG	NA	-0.659028
500FG	NA	1.2175
500FG	NA	NA
500FG	NA	NA
500FG	NA	NA
500FG	NA	NA
500FG	NA	NA
500FG	NA	-0.24575
500FG	NA	0.54136
500FG	NA	0.212377
500FG	NA	NA
500FG	NA	NA
500FG	NA	NA
500FG	NA	NA
500FG	NA	NA
500FG	NA	NA
500FG	NA	NA
500FG	NA	NA
500FG	NA	NA
500FG	NA	NA
500FG	NA	-1.06073
500FG	NA	NA
500FG	NA	NA
500FG	NA	NA
500FG	NA	NA
500FG	NA	NA
500FG	NA	-0.626522
500FG	NA	NA
500FG	NA	NA
500FG	NA	NA
500FG	NA	NA
500FG	NA	-0.878443
500FG	NA	NA
500FG	NA	0.504125
500FG	NA	NA
500FG	NA	-1.03114
500FG	NA	-1.6366
500FG	NA	NA
500FG	NA	NA
500FG	NA	-1.39239
500FG	NA	0.41513
500FG	NA	0.400577
500FG	NA	NA
500FG	NA	NA
500FG	NA	-1.25796
500FG	NA	NA
500FG	NA	NA
500FG	NA	NA
500FG	NA	NA
500FG	NA	-0.358152
500FG	NA	NA
500FG	NA	NA
500FG	NA	NA
500FG	NA	0.282948
500FG	NA	0.654898
500FG	NA	NA
500FG	NA	NA
500FG	NA	-0.422073
500FG	NA	NA
500FG	NA	-0.0418423
500FG	NA	NA
500FG	NA	NA
500FG	NA	NA
500FG	NA	-1.27488
500FG	NA	NA
500FG	NA	-0.167446
500FG	NA	NA
500FG	NA	NA
500FG	NA	NA
500FG	NA	NA
500FG	NA	NA
500FG	NA	-0.69958
500FG	NA	NA
500FG	NA	NA
500FG	NA	NA
500FG	NA	NA
500FG	NA	NA
500FG	NA	1.43438
500FG	NA	-1.00922
500FG	NA	2.08813
500FG	NA	0.696161
500FG	NA	-0.21466
500FG	NA	-1.0692
500FG	NA	NA
500FG	NA	NA
500FG	NA	NA
500FG	NA	NA
500FG	NA	0.885414
500FG	NA	NA
500FG	NA	-0.241954
500FG	NA	NA
500FG	NA	NA
500FG	NA	NA
500FG	NA	NA
500FG	NA	NA
500FG	NA	NA
500FG	NA	NA
500FG	NA	0.0772918
500FG	NA	NA
500FG	NA	NA
500FG	NA	-0.543919
500FG	NA	NA
500FG	NA	NA
500FG	NA	NA
500FG	NA	NA
500FG	NA	NA
500FG	NA	NA
500FG	NA	-0.60839
500FG	NA	NA
500FG	NA	-1.4091
500FG	NA	NA
500FG	NA	NA
500FG	NA	-0.0551956
500FG	NA	NA
500FG	NA	NA
500FG	NA	-0.853814
500FG	NA	NA
500FG	NA	NA
500FG	NA	NA
500FG	NA	0.845463
500FG	NA	NA
500FG	NA	NA
500FG	NA	NA
500FG	NA	NA
500FG	NA	-0.948876
500FG	NA	NA
500FG	NA	NA
500FG	NA	-0.522349
500FG	NA	0.399101
500FG	NA	NA
IBD	-2.75535	-0.157978
IBD	-2.62117	-1.13955
IBD	-2.18986	0.662577
IBD	-2.01269	NA
IBD	-1.96806	-0.250341
IBD	-1.83549	0.158
IBD	-1.66428	NA
IBD	-1.63709	-0.727045
IBD	-1.58699	NA
IBD	-1.56631	NA
IBD	-1.50018	NA
IBD	-1.48061	NA
IBD	-1.47788	-1.29161
IBD	-1.47725	0.399551
IBD	-1.44694	-0.747983
IBD	-1.32261	-0.0891907
IBD	-1.30758	1.20805
IBD	-1.287	-0.0198456
IBD	-1.2638	NA
IBD	-1.25488	-1.19416
IBD	-1.24546	NA
IBD	-1.24326	-1.38144
IBD	-1.23899	1.1445
IBD	-1.21246	0.904899
IBD	-1.19282	0.760148
IBD	-1.18372	0.0197279
IBD	-1.17589	NA
IBD	-1.15847	1.8781
IBD	-1.15174	0.358971
IBD	-1.13841	-0.440358
IBD	-1.13162	NA
IBD	-1.12299	1.30732
IBD	-1.11287	1.45471
IBD	-1.09495	NA
IBD	-1.07743	-0.198504
IBD	-1.07253	-0.153092
IBD	-1.06694	-1.04993
IBD	-1.06238	-1.01304
IBD	-1.01508	NA
IBD	-0.942893	1.32693
IBD	-0.938187	NA
IBD	-0.924707	-1.7107
IBD	-0.915262	NA
IBD	-0.898574	NA
IBD	-0.896	NA
IBD	-0.828897	-0.29812
IBD	-0.790568	0.0132675
IBD	-0.785913	-0.610766
IBD	-0.777189	0.0363825
IBD	-0.733776	-0.800614
IBD	-0.7313	1.71535
IBD	-0.658349	NA
IBD	-0.644103	-0.861525
IBD	-0.615743	NA
IBD	-0.592343	NA
IBD	-0.5865	NA
IBD	-0.568202	1.21277
IBD	-0.535621	NA
IBD	-0.486373	NA
IBD	-0.484321	NA
IBD	-0.482686	0.131444
IBD	-0.436288	0.808796
IBD	-0.429727	-0.739712
IBD	-0.352415	0.715571
IBD	-0.343951	-1.80237
IBD	-0.302882	1.46854
IBD	-0.297005	-0.925067
IBD	-0.295235	-0.246765
IBD	-0.289521	NA
IBD	-0.272798	-1.14954
IBD	-0.259763	-0.13346
IBD	-0.228554	-0.15869
IBD	-0.214451	0.297476
IBD	-0.209472	0.292906
IBD	-0.187051	-1.2493
IBD	-0.178076	-0.452568
IBD	-0.16733	0.379141
IBD	-0.129676	NA
IBD	-0.123856	NA
IBD	-0.112714	0.248885
IBD	-0.106393	0.358731
IBD	-0.105517	-0.798496
IBD	-0.0698361	-0.699116
IBD	-0.0489519	0.745725
IBD	-0.0294634	-1.22126
IBD	-0.0248192	-0.564664
IBD	-0.0222444	NA
IBD	0.0134612	NA
IBD	0.033287	0.843689
IBD	0.0650964	-0.187465
IBD	0.0737418	1.73627
IBD	0.121793	1.24147
IBD	0.130086	-1.54624
IBD	0.13614	NA
IBD	0.14926	0.232812
IBD	0.153112	-0.20001
IBD	0.153118	-1.05804
IBD	0.166432	1.20918
IBD	0.17032	0.489887
IBD	0.209409	0.282507
IBD	0.211055	0.966726
IBD	0.217009	-0.465346
IBD	0.219564	-0.291044
IBD	0.228641	0.815905
IBD	0.236299	1.74351
IBD	0.237846	0.374615
IBD	0.246426	0.299997
IBD	0.260641	NA
IBD	0.295377	0.426377
IBD	0.305341	-0.402503
IBD	0.31969	-0.637953
IBD	0.332442	-0.320898
IBD	0.345706	1.57475
IBD	0.347793	NA
IBD	0.349004	-0.339837
IBD	0.357372	0.31974
IBD	0.359763	0.945227
IBD	0.37019	-0.245062
IBD	0.399046	1.27088
IBD	0.402774	-0.216105
IBD	0.431453	1.24962
IBD	0.453318	0.722294
IBD	0.454877	-1.22391
IBD	0.476812	0.524725
IBD	0.478281	-0.220832
IBD	0.488627	0.38732
IBD	0.527532	1.48456
IBD	0.535888	0.293626
IBD	0.537566	0.32884
IBD	0.566886	1.29316
IBD	0.573793	1.69134
IBD	0.587281	0.426156
IBD	0.636614	-0.368649
IBD	0.643508	0.590796
IBD	0.653643	1.2633
IBD	0.670878	0.968147
IBD	0.708191	1.80187
IBD	0.716663	0.414624
IBD	0.718307	NA
IBD	0.725666	-0.195865
IBD	0.742068	1.99466
IBD	0.743978	-0.661685
IBD	0.75611	-1.56297
IBD	0.772958	0.22027
IBD	0.789628	NA
IBD	0.806702	0.260972
IBD	0.837767	-1.43396
IBD	0.889028	1.14512
IBD	0.890755	-0.21023
IBD	0.954409	2.10107
IBD	0.971473	-0.454789
IBD	0.985756	0.27018
IBD	0.988222	1.28266
IBD	1.00187	0.354683
IBD	1.00724	2.12819
IBD	1.01845	0.927056
IBD	1.0205	-0.268427
IBD	1.02566	1.07673
IBD	1.02694	NA
IBD	1.02947	1.54285
IBD	1.03151	1.7406
IBD	1.03857	1.00709
IBD	1.05156	0.0732532
IBD	1.08501	NA
IBD	1.09505	NA
IBD	1.15459	0.899189
IBD	1.15857	0.471119
IBD	1.16161	0.250087
IBD	1.17652	NA
IBD	1.19559	0.860396
IBD	1.20391	-0.148656
IBD	1.24032	NA
IBD	1.27792	1.20901
IBD	1.29361	1.99291
IBD	1.30588	0.669438
IBD	1.3197	1.44511
IBD	1.34964	1.08669
IBD	1.3653	0.314274
IBD	1.38133	1.82546
IBD	1.39673	0.876107
IBD	1.40812	0.678341
IBD	1.41813	1.63272
IBD	1.42099	1.09633
IBD	1.47899	0.69974
IBD	1.49237	NA
IBD	1.50815	0.922091
IBD	1.52401	1.52826
IBD	1.54984	0.924682
IBD	1.55027	-0.00351966
IBD	1.59106	1.54557
IBD	1.65254	0.246581
IBD	1.67483	1.18124
IBD	1.6774	1.31862
IBD	1.68285	0.0939286
IBD	1.69115	0.635511
IBD	1.69812	0.762935
IBD	1.71055	1.46606
IBD	1.73274	-0.559443
IBD	1.7336	0.89355
IBD	1.7571	1.79336
IBD	1.78826	1.44023
IBD	1.86889	0.927629
IBD	1.94852	0.400066
IBD	1.98773	1.54986
IBD	2.09726	2.58646
IBD	2.20117	1.23526
IBD	2.22373	1.10651
IBD	2.79902	2.17642
IBD	NA	NA
IBD	NA	NA
IBD	NA	NA
IBD	NA	2.07509
IBD	NA	NA
IBD	NA	NA
IBD	NA	NA
IBD	NA	1.21697
IBD	NA	NA
IBD	NA	NA
IBD	NA	-0.123591
IBD	NA	-0.269444
IBD	NA	NA
IBD	NA	1.08005
IBD	NA	1.02747
IBD	NA	NA
IBD	NA	-1.64551
IBD	NA	1.03046
IBD	NA	NA
IBD	NA	NA
IBD	NA	NA
IBD	NA	-0.557482
IBD	NA	NA
IBD	NA	-1.15155
IBD	NA	-0.0822837
IBD	NA	0.299738
IBD	NA	-0.638065
IBD	NA	NA
IBD	NA	NA
IBD	NA	NA
IBD	NA	2.8469
IBD	NA	NA
IBD	NA	NA
IBD	NA	NA
IBD	NA	NA
IBD	NA	NA
IBD	NA	0.711205
IBD	NA	NA
IBD	NA	-0.897139
IBD	NA	NA
IBD	NA	1.29402
IBD	NA	0.211853
IBD	NA	NA
IBD	NA	NA
IBD	NA	1.5999
IBD	NA	NA
IBD	NA	NA
IBD	NA	0.852115
IBD	NA	-0.0616311
IBD	NA	NA
IBD	NA	0.672949
IBD	NA	NA
IBD	NA	2.03954
IBD	NA	-0.364064
IBD	NA	1.50136
IBD	NA	-2.11879
IBD	NA	NA
IBD	NA	0.696085
IBD	NA	0.0601087
IBD	NA	NA
IBD	NA	NA
IBD	NA	NA
IBD	NA	-0.0605529
IBD	NA	NA
IBD	NA	-0.158704
IBD	NA	NA
IBD	NA	NA
IBD	NA	NA
IBD	NA	1.73427
IBD	NA	-0.212752
IBD	NA	-0.380991
IBD	NA	2.2509
IBD	NA	0.274261
IBD	NA	2.07565
IBD	NA	NA
IBD	NA	NA
IBD	NA	1.77959
IBD	NA	NA
IBD	NA	NA
IBD	NA	0.791472
IBD	NA	NA
IBD	NA	1.9094
IBD	NA	NA
IBD	NA	1.73402
IBD	NA	1.17663
IBD	NA	NA
IBD	NA	NA
IBD	NA	0.191816
IBD	NA	NA
IBD	NA	NA
IBD	NA	NA
IBD	NA	1.27121
IBD	NA	0.719981
IBD	NA	-0.158836
IBD	NA	-0.481353
IBD	NA	NA
IBD	NA	0.375426
IBD	NA	NA
IBD	NA	NA
IBD	NA	-0.344182
IBD	NA	-0.858505
IBD	NA	NA
IBD	NA	0.908518
IBD	NA	NA
IBD	NA	NA
IBD	NA	NA
IBD	NA	-0.903301
IBD	NA	NA
IBD	NA	2.16224
IBD	NA	-0.902038
IBD	NA	NA
IBD	NA	NA
IBD	NA	NA
IBD	NA	NA
IBD	NA	1.9157
IBD	NA	NA
IBD	NA	0.698527
IBD	NA	NA
IBD	NA	1.46135
IBD	NA	NA
IBD	NA	NA
IBD	NA	NA
IBD	NA	0.411767
IBD	NA	0.917237
IBD	NA	NA
IBD	NA	NA
IBD	NA	NA
IBD	NA	NA
IBD	NA	NA
IBD	NA	NA
IBD	NA	NA
IBD	NA	NA
IBD	NA	NA
IBD	NA	NA
IBD	NA	NA
IBD	NA	1.8569
IBD	NA	-1.02688
IBD	NA	1.37113
IBD	NA	NA
IBD	NA	1.49616
IBD	NA	NA
IBD	NA	NA
IBD	NA	-1.42323
IBD	NA	-1.26209
IBD	NA	-1.67649
IBD	NA	1.61881
IBD	NA	NA
IBD	NA	NA
IBD	NA	-0.971645
IBD	NA	-0.370374
IBD	NA	0.656074
IBD	NA	0.140433
IBD	NA	2.50191
IBD	NA	-0.644395
IBD	NA	NA
IBD	NA	-0.645548
IBD	NA	NA
IBD	NA	NA
IBD	NA	1.58156
IBD	NA	NA
IBD	NA	-1.14154
IBD	NA	-0.891709
IBD	NA	-0.66177
IBD	NA	0.968629
IBD	NA	-0.110753
IBD	NA	NA
IBD	NA	NA
IBD	NA	NA
IBD	NA	-0.197133
IBD	NA	NA
IBD	NA	NA
IBD	NA	NA
IBD	NA	NA
IBD	NA	NA
IBD	NA	0.0247783
IBD	NA	NA
IBD	NA	-0.618583
IBD	NA	NA
IBD	NA	NA
IBD	NA	0.897363
IBD	NA	-0.125114
IBD	NA	NA
IBD	NA	NA
IBD	NA	NA
IBD	NA	NA
IBD	NA	-0.225762
IBD	NA	0.175366
IBD	NA	-0.303088
IBD	NA	0.298557
IBD	NA	NA
IBD	NA	NA
IBD	NA	-0.985707
IBD	NA	NA
IBD	NA	NA
IBD	NA	NA
IBD	NA	1.73871
IBD	NA	0.722618
IBD	NA	NA
IBD	NA	-0.278878
IBD	NA	NA
IBD	NA	-0.0931103
IBD	NA	NA
IBD	NA	-0.736711
IBD	NA	NA
IBD	NA	NA
IBD	NA	0.923055
IBD	NA	-0.724664
IBD	NA	1.28897
IBD	NA	NA
IBD	NA	NA
IBD	NA	NA
IBD	NA	1.32745
IBD	NA	-0.124245
IBD	NA	NA
IBD	NA	NA
IBD	NA	NA
IBD	NA	1.67712
IBD	NA	-0.669052
IBD	NA	NA
IBD	NA	NA
IBD	NA	2.81107
IBD	NA	NA
IBD	NA	0.634757
IBD	NA	NA
IBD	NA	NA
IBD	NA	NA
IBD	NA	-1.20137
IBD	NA	NA
IBD	NA	0.238667
IBD	NA	-0.138826
IBD	NA	NA
IBD	NA	NA
IBD	NA	NA
IBD	NA	0.962402
IBD	NA	NA
IBD	NA	1.04887
IBD	NA	NA
IBD	NA	1.33125
IBD	NA	0.729894
IBD	NA	1.3255
IBD	NA	NA
IBD	NA	NA
IBD	NA	-0.341656
IBD	NA	NA
IBD	NA	-1.01921
IBD	NA	NA
IBD	NA	NA
IBD	NA	NA
IBD	NA	NA
IBD	NA	NA
IBD	NA	-0.738772
IBD	NA	NA
IBD	NA	NA
IBD	NA	NA
IBD	NA	1.2099
IBD	NA	NA
IBD	NA	NA
IBD	NA	NA
IBD	NA	-0.968156
IBD	NA	NA
IBD	NA	NA
IBD	NA	1.91399
IBD	NA	NA
IBD	NA	NA
IBD	NA	NA
IBD	NA	1.05392
IBD	NA	0.254772
IBD	NA	NA
IBD	NA	NA
IBD	NA	NA
IBD	NA	NA
IBD	NA	NA
IBD	NA	-0.423864
IBD	NA	0.59391
IBD	NA	NA
IBD	NA	0.245403
IBD	NA	NA
IBD	NA	0.0982373
IBD	NA	NA
IBD	NA	-0.624113
IBD	NA	NA
IBD	NA	NA
IBD	NA	-0.129534
IBD	NA	0.633243
IBD	NA	1.98875
IBD	NA	2.15389
IBD	NA	1.05292
IBD	NA	1.5864
LLD	-2.75813	-1.90743
LLD	-2.72514	-0.449555
LLD	-2.62767	0.0373571
LLD	-2.59702	NA
LLD	-2.58208	NA
LLD	-2.41707	-1.10505
LLD	-2.39745	-0.29334
LLD	-2.37208	NA
LLD	-2.36915	-0.296671
LLD	-2.34137	-0.198783
LLD	-2.31837	NA
LLD	-2.19757	-0.857159
LLD	-2.17666	NA
LLD	-2.17084	NA
LLD	-2.15015	NA
LLD	-2.13807	NA
LLD	-2.1134	-0.654167
LLD	-2.1049	-0.806693
LLD	-2.0954	NA
LLD	-2.04712	0.75828
LLD	-2.02087	NA
LLD	-2.00803	NA
LLD	-2.0005	0.265232
LLD	-1.98535	1.6795
LLD	-1.97605	NA
LLD	-1.9759	NA
LLD	-1.95984	NA
LLD	-1.92444	NA
LLD	-1.89873	NA
LLD	-1.89705	1.15978
LLD	-1.89233	NA
LLD	-1.86623	-1.54481
LLD	-1.86558	-0.315644
LLD	-1.83618	NA
LLD	-1.83071	0.505063
LLD	-1.77706	-1.09983
LLD	-1.75605	-0.340453
LLD	-1.75401	-1.41232
LLD	-1.75348	-0.475259
LLD	-1.74146	-0.691995
LLD	-1.73607	-0.579077
LLD	-1.71314	-0.899468
LLD	-1.70168	NA
LLD	-1.69388	NA
LLD	-1.68798	-0.0985297
LLD	-1.67503	0.409793
LLD	-1.67347	0.315526
LLD	-1.67205	-0.89303
LLD	-1.6598	NA
LLD	-1.65067	-0.618476
LLD	-1.63488	-0.143773
LLD	-1.63311	-0.428606
LLD	-1.61076	NA
LLD	-1.6064	-0.240144
LLD	-1.60405	-0.297884
LLD	-1.58375	NA
LLD	-1.57578	NA
LLD	-1.55602	0.436429
LLD	-1.54653	-1.70486
LLD	-1.54626	NA
LLD	-1.52218	-0.717115
LLD	-1.51906	NA
LLD	-1.51186	-0.158192
LLD	-1.51026	NA
LLD	-1.50975	-1.09552
LLD	-1.49665	-1.2001
LLD	-1.48047	-1.40339
LLD	-1.44537	NA
LLD	-1.43674	0.192838
LLD	-1.43471	0.0178344
LLD	-1.43458	-0.576505
LLD	-1.4198	-1.23319
LLD	-1.41958	-0.48442
LLD	-1.40439	NA
LLD	-1.3921	NA
LLD	-1.37021	NA
LLD	-1.34352	NA
LLD	-1.33739	NA
LLD	-1.32356	-2.35256
LLD	-1.31306	NA
LLD	-1.30926	-1.03234
LLD	-1.30512	NA
LLD	-1.30266	-0.391201
LLD	-1.29684	-0.854195
LLD	-1.29661	NA
LLD	-1.28843	-0.670711
LLD	-1.28752	-1.60788
LLD	-1.28215	-0.341905
LLD	-1.28193	-0.912611
LLD	-1.2778	-1.18382
LLD	-1.27655	-0.241675
LLD	-1.27068	0.279416
LLD	-1.25835	0.33485
LLD	-1.24714	-0.422567
LLD	-1.23396	NA
LLD	-1.22567	-0.259392
LLD	-1.20866	-0.933231
LLD	-1.20161	0.678394
LLD	-1.18018	-0.101731
LLD	-1.15669	-1.35158
LLD	-1.13933	NA
LLD	-1.13357	-0.31906
LLD	-1.13008	0.40764
LLD	-1.12268	-0.619873
LLD	-1.12133	-0.498382
LLD	-1.09398	-0.305235
LLD	-1.09306	-0.157953
LLD	-1.08806	NA
LLD	-1.06998	-0.254397
LLD	-1.06432	NA
LLD	-1.04575	NA
LLD	-1.04249	-0.442044
LLD	-1.03101	-0.539178
LLD	-1.02186	NA
LLD	-1.01992	NA
LLD	-1.00971	NA
LLD	-1.00554	-0.543164
LLD	-1.00237	NA
LLD	-0.998296	NA
LLD	-0.98398	-0.0644727
LLD	-0.970559	-0.214652
LLD	-0.963498	NA
LLD	-0.952541	NA
LLD	-0.948927	NA
LLD	-0.927225	NA
LLD	-0.925046	-0.725815
LLD	-0.92256	0.121436
LLD	-0.920767	NA
LLD	-0.919204	0.37196
LLD	-0.912879	-0.587768
LLD	-0.90953	NA
LLD	-0.904306	-1.54986
LLD	-0.901976	-0.896682
LLD	-0.89156	-0.195657
LLD	-0.886828	-1.11176
LLD	-0.883592	-0.691488
LLD	-0.882525	NA
LLD	-0.881859	0.217864
LLD	-0.874428	-0.0395437
LLD	-0.857427	-0.577579
LLD	-0.851908	NA
LLD	-0.851559	NA
LLD	-0.847413	1.43487
LLD	-0.827822	NA
LLD	-0.81174	NA
LLD	-0.806565	NA
LLD	-0.781967	NA
LLD	-0.780422	-0.985121
LLD	-0.773094	NA
LLD	-0.772062	-0.257809
LLD	-0.767694	NA
LLD	-0.766295	-0.0734431
LLD	-0.760987	NA
LLD	-0.753413	0.100466
LLD	-0.751962	0.0009365
LLD	-0.745177	-0.111617
LLD	-0.734698	NA
LLD	-0.710279	-0.170878
LLD	-0.707622	NA
LLD	-0.69892	-1.28178
LLD	-0.695521	-0.519904
LLD	-0.693413	NA
LLD	-0.693089	0.748136
LLD	-0.691737	1.83452
LLD	-0.678738	-1.58043
LLD	-0.67729	0.0135689
LLD	-0.673378	-1.05311
LLD	-0.661877	NA
LLD	-0.656725	NA
LLD	-0.641255	-0.338394
LLD	-0.641224	-1.05339
LLD	-0.61639	NA
LLD	-0.60849	NA
LLD	-0.593428	-0.784906
LLD	-0.578566	-0.0645386
LLD	-0.558928	-0.728108
LLD	-0.548817	-1.97321
LLD	-0.540841	-0.112601
LLD	-0.513924	-0.750479
LLD	-0.499212	NA
LLD	-0.483375	0.269765
LLD	-0.481661	-0.59874
LLD	-0.456864	NA
LLD	-0.450662	NA
LLD	-0.449703	-1.18258
LLD	-0.445626	-0.150459
LLD	-0.444578	0.224468
LLD	-0.443222	-1.46798
LLD	-0.442699	-0.00771746
LLD	-0.441477	-0.266367
LLD	-0.435684	0.262611
LLD	-0.434778	0.231806
LLD	-0.424231	NA
LLD	-0.424181	0.604363
LLD	-0.42291	-0.143249
LLD	-0.413119	0.00676215
LLD	-0.412294	-0.930467
LLD	-0.405993	-1.51481
LLD	-0.400021	1.1365
LLD	-0.392484	0.163259
LLD	-0.375437	-0.29151
LLD	-0.354552	0.539227
LLD	-0.340966	NA
LLD	-0.340182	-0.037938
LLD	-0.337764	NA
LLD	-0.334317	NA
LLD	-0.333231	-1.77782
LLD	-0.331132	-1.03254
LLD	-0.327394	-0.114994
LLD	-0.322142	0.198352
LLD	-0.316764	-0.797195
LLD	-0.311762	NA
LLD	-0.311049	-0.767212
LLD	-0.303304	-0.613636
LLD	-0.295796	-0.250063
LLD	-0.287396	-0.733978
LLD	-0.277701	-0.177451
LLD	-0.276541	-1.15894
LLD	-0.266305	-0.27874
LLD	-0.263578	-1.64728
LLD	-0.262707	-0.242684
LLD	-0.255648	-0.251163
LLD	-0.253848	0.180316
LLD	-0.252153	0.243489
LLD	-0.251822	-0.314835
LLD	-0.243066	NA
LLD	-0.242065	-0.206278
LLD	-0.23845	0.715549
LLD	-0.230465	0.172357
LLD	-0.229667	-0.868984
LLD	-0.224522	-0.831202
LLD	-0.223165	-0.0123469
LLD	-0.218382	-1.0989
LLD	-0.215738	-0.663184
LLD	-0.206865	-0.025449
LLD	-0.201455	-1.68097
LLD	-0.197098	-0.179835
LLD	-0.19065	-0.323413
LLD	-0.189481	NA
LLD	-0.189321	0.179197
LLD	-0.179338	-2.17004
LLD	-0.163529	-1.07559
LLD	-0.15878	-0.584023
LLD	-0.154581	0.477394
LLD	-0.154335	-0.417517
LLD	-0.145887	NA
LLD	-0.135007	-0.308238
LLD	-0.133887	0.00994875
LLD	-0.122161	NA
LLD	-0.118259	-0.250752
LLD	-0.116654	-0.670376
LLD	-0.102252	NA
LLD	-0.0998613	-0.13976
LLD	-0.0847178	0.387917
LLD	-0.0839226	NA
LLD	-0.0822439	-1.0287
LLD	-0.0786184	-0.902269
LLD	-0.0672221	-0.246075
LLD	-0.036042	-0.191915
LLD	-0.0358391	-0.352049
LLD	-0.0282166	0.279336
LLD	-0.0211403	-0.448923
LLD	-0.012326	0.377311
LLD	-0.0080698	1.02096
LLD	-0.00575004	-0.446357
LLD	0.00162126	0.551029
LLD	0.00205504	-1.19991
LLD	0.00845319	0.318645
LLD	0.0121405	-0.151408
LLD	0.0265129	-0.221787
LLD	0.0550661	NA
LLD	0.0593228	NA
LLD	0.0597979	0.246053
LLD	0.0607256	-0.461754
LLD	0.0686805	NA
LLD	0.0766147	0.0812675
LLD	0.077405	-0.449503
LLD	0.0843404	-0.760879
LLD	0.0848115	0.12278
LLD	0.0978016	0.0469609
LLD	0.112169	NA
LLD	0.128455	-0.259466
LLD	0.129901	-0.0229411
LLD	0.137971	NA
LLD	0.1399	-0.24711
LLD	0.14135	-0.805321
LLD	0.150235	0.732511
LLD	0.155282	-0.219978
LLD	0.155841	0.493715
LLD	0.177729	NA
LLD	0.179617	-0.874748
LLD	0.183663	NA
LLD	0.186791	0.288864
LLD	0.187843	-0.179901
LLD	0.196733	-0.20319
LLD	0.201256	0.28235
LLD	0.20387	NA
LLD	0.225521	NA
LLD	0.24426	0.408032
LLD	0.246156	-1.45471
LLD	0.254571	-0.0640324
LLD	0.257407	0.316959
LLD	0.257946	0.367388
LLD	0.258452	0.665191
LLD	0.270274	-0.617067
LLD	0.271604	-0.819996
LLD	0.294359	-0.971101
LLD	0.304105	0.0222804
LLD	0.306256	0.154213
LLD	0.315048	0.311454
LLD	0.323515	0.362288
LLD	0.325409	0.0998006
LLD	0.343131	0.319835
LLD	0.35147	-0.271666
LLD	0.355784	-1.5459
LLD	0.373939	-0.378335
LLD	0.381559	0.188708
LLD	0.392296	0.0427083
LLD	0.39363	-0.473447
LLD	0.408544	-0.30852
LLD	0.411995	-0.811468
LLD	0.418321	-0.0302836
LLD	0.441249	1.11584
LLD	0.441852	0.355798
LLD	0.446513	-0.215572
LLD	0.452095	NA
LLD	0.453379	-0.773249
LLD	0.45552	-0.261381
LLD	0.45823	-0.240896
LLD	0.470987	NA
LLD	0.471264	1.07773
LLD	0.473394	0.781853
LLD	0.475593	1.43482
LLD	0.476923	-0.0506599
LLD	0.481873	NA
LLD	0.498156	-0.243688
LLD	0.498648	-0.638947
LLD	0.500174	0.590008
LLD	0.50227	-0.303669
LLD	0.514215	0.400762
LLD	0.514894	1.23825
LLD	0.518718	NA
LLD	0.526685	-0.448302
LLD	0.547681	0.37264
LLD	0.547755	-0.0671968
LLD	0.562036	NA
LLD	0.564559	0.124359
LLD	0.567584	0.330778
LLD	0.57343	0.447411
LLD	0.576793	-1.15988
LLD	0.577234	0.267247
LLD	0.582879	-0.273677
LLD	0.586168	-0.636307
LLD	0.589543	0.0739673
LLD	0.623039	0.31491
LLD	0.631133	NA
LLD	0.635615	-0.331202
LLD	0.665038	0.231844
LLD	0.668192	NA
LLD	0.668637	0.276881
LLD	0.681162	0.093504
LLD	0.689208	0.00738494
LLD	0.694411	NA
LLD	0.69481	-0.107989
LLD	0.699613	-0.0798046
LLD	0.702654	-0.222762
LLD	0.734139	-0.0912318
LLD	0.7349	0.436123
LLD	0.750792	0.387915
LLD	0.760956	0.44732
LLD	0.763473	1.05069
LLD	0.764677	NA
LLD	0.780438	0.176545
LLD	0.785774	1.04223
LLD	0.786957	0.409594
LLD	0.795642	0.966746
LLD	0.799867	-0.360765
LLD	0.807233	-0.236917
LLD	0.823503	1.39483
LLD	0.828805	0.312579
LLD	0.838026	-0.0961149
LLD	0.846667	-0.100683
LLD	0.847881	0.819707
LLD	0.851874	0.740655
LLD	0.858726	-0.267473
LLD	0.884161	0.138982
LLD	0.89805	-0.640814
LLD	0.902447	-0.0915083
LLD	0.921605	-1.11069
LLD	0.930909	0.0516078
LLD	0.934707	0.222275
LLD	0.937607	-0.100782
LLD	0.939897	0.25653
LLD	0.950024	-0.199076
LLD	0.953557	NA
LLD	0.955753	0.338191
LLD	0.962035	0.620788
LLD	0.96886	0.833957
LLD	0.971316	0.708241
LLD	0.986961	0.325339
LLD	1.03869	-0.757321
LLD	1.04365	0.0458122
LLD	1.04432	0.207218
LLD	1.05095	0.622595
LLD	1.0608	0.578438
LLD	1.07816	0.780802
LLD	1.08609	1.58323
LLD	1.09401	1.29303
LLD	1.09592	1.53083
LLD	1.12064	NA
LLD	1.14735	0.228121
LLD	1.15277	-0.374317
LLD	1.1534	-0.733374
LLD	1.16239	1.79914
LLD	1.1836	0.230588
LLD	1.19797	0.462067
LLD	1.20211	0.651263
LLD	1.20383	0.472583
LLD	1.22517	0.847429
LLD	1.24404	1.22173
LLD	1.24807	0.997535
LLD	1.25422	-0.622937
LLD	1.26559	-0.390257
LLD	1.27586	0.896856
LLD	1.29377	-1.49791
LLD	1.30108	0.345715
LLD	1.30181	0.704619
LLD	1.30401	0.610345
LLD	1.31017	0.855676
LLD	1.31302	NA
LLD	1.33578	0.817779
LLD	1.35494	-0.71328
LLD	1.36128	0.87813
LLD	1.37377	0.148872
LLD	1.38247	1.0235
LLD	1.38553	-0.0293773
LLD	1.38622	-0.749586
LLD	1.38669	-0.462781
LLD	1.39634	-1.14646
LLD	1.40199	1.44451
LLD	1.40824	0.139391
LLD	1.45367	-0.0288198
LLD	1.47146	1.32989
LLD	1.50242	1.01179
LLD	1.51959	0.554313
LLD	1.54094	1.08373
LLD	1.56373	0.523894
LLD	1.57652	0.683636
LLD	1.57792	0.746079
LLD	1.58193	0.823576
LLD	1.6318	1.19998
LLD	1.6486	NA
LLD	1.65731	1.52197
LLD	1.68155	0.725419
LLD	1.69359	0.893867
LLD	1.69667	1.44449
LLD	1.71312	1.00515
LLD	1.72025	1.83767
LLD	1.73467	1.04089
LLD	1.78428	0.130276
LLD	1.83304	1.48094
LLD	1.84022	0.892801
LLD	1.84753	0.860136
LLD	1.85621	1.97879
LLD	1.86896	0.168576
LLD	1.89442	NA
LLD	1.91049	NA
LLD	1.9217	1.20225
LLD	2.00884	1.94974
LLD	2.0315	0.722809
LLD	2.03402	0.991542
LLD	2.04468	0.876809
LLD	2.06599	0.869228
LLD	2.11549	1.49711
LLD	2.12289	0.398091
LLD	2.16062	1.15697
LLD	2.16627	1.15642
LLD	2.19456	1.2532
LLD	2.20531	1.11854
LLD	2.21252	0.187899
LLD	2.25987	1.24201
LLD	2.28785	1.11677
LLD	2.28972	0.562987
LLD	2.3087	1.63003
LLD	2.3331	-0.858127
LLD	2.35309	0.691162
LLD	2.37753	1.05248
LLD	2.3863	1.1486
LLD	2.41448	1.0144
LLD	2.53601	0.677528
LLD	2.55716	0.921467
LLD	2.60778	1.5831
LLD	2.63469	0.243715
LLD	2.77431	0.714177
LLD	2.80642	-0.806009
LLD	2.84163	2.50665
LLD	2.91117	1.32411
LLD	2.93625	1.60967
LLD	3.21471	1.19954
LLD	NA	0.584431
LLD	NA	NA
LLD	NA	NA
LLD	NA	-0.244158
LLD	NA	NA
LLD	NA	NA
LLD	NA	NA
LLD	NA	NA
LLD	NA	NA
LLD	NA	-0.386744
LLD	NA	NA
LLD	NA	NA
LLD	NA	NA
LLD	NA	NA
LLD	NA	NA
LLD	NA	NA
LLD	NA	NA
LLD	NA	-1.0709
LLD	NA	NA
LLD	NA	NA
LLD	NA	NA
LLD	NA	-0.00992037
LLD	NA	NA
LLD	NA	NA
LLD	NA	NA
LLD	NA	0.655638
LLD	NA	-0.300109
LLD	NA	NA
LLD	NA	-0.175194
LLD	NA	NA
LLD	NA	NA
LLD	NA	1.46461
LLD	NA	-0.240956
LLD	NA	NA
LLD	NA	NA
LLD	NA	NA
LLD	NA	NA
LLD	NA	NA
LLD	NA	-0.592163
LLD	NA	NA
LLD	NA	-0.490171
LLD	NA	-0.138827
LLD	NA	NA
LLD	NA	-0.971232
LLD	NA	NA
LLD	NA	-0.52791
LLD	NA	-0.46733
LLD	NA	-0.565746
LLD	NA	-0.850681
LLD	NA	-0.333793
LLD	NA	NA
LLD	NA	-0.161214
LLD	NA	NA
LLD	NA	NA
LLD	NA	0.945397
LLD	NA	NA
LLD	NA	-0.777159
LLD	NA	-0.331539
LLD	NA	NA
LLD	NA	NA
LLD	NA	NA
LLD	NA	NA
LLD	NA	-1.22891
LLD	NA	NA
LLD	NA	NA
LLD	NA	-1.45724
LLD	NA	NA
LLD	NA	NA
LLD	NA	NA
LLD	NA	-0.173976
LLD	NA	NA
LLD	NA	-0.0223842
LLD	NA	NA
LLD	NA	0.460033
LLD	NA	NA
LLD	NA	NA
LLD	NA	NA
LLD	NA	NA
LLD	NA	NA
LLD	NA	NA
LLD	NA	NA
LLD	NA	NA
LLD	NA	NA
LLD	NA	NA
LLD	NA	NA
LLD	NA	NA
LLD	NA	NA
LLD	NA	NA
LLD	NA	NA
LLD	NA	-1.47456
LLD	NA	NA
LLD	NA	NA
LLD	NA	NA
LLD	NA	NA
LLD	NA	NA
LLD	NA	-0.47781
LLD	NA	-0.819012
LLD	NA	NA
LLD	NA	NA
LLD	NA	NA
LLD	NA	-1.63826
LLD	NA	-0.00888574
LLD	NA	-0.22643
LLD	NA	NA
LLD	NA	NA
LLD	NA	NA
LLD	NA	NA
LLD	NA	-0.866616
LLD	NA	NA
LLD	NA	NA
LLD	NA	0.776442
LLD	NA	NA
LLD	NA	NA
LLD	NA	NA
LLD	NA	NA
LLD	NA	NA
LLD	NA	NA
LLD	NA	NA
LLD	NA	0.613178
LLD	NA	-1.30314
LLD	NA	-0.559076
LLD	NA	NA
LLD	NA	NA
LLD	NA	-0.466737
LLD	NA	NA
LLD	NA	NA
LLD	NA	NA
LLD	NA	NA
LLD	NA	-1.13381
LLD	NA	NA
LLD	NA	NA
LLD	NA	-0.398661
LLD	NA	-0.391916
LLD	NA	NA
LLD	NA	NA
LLD	NA	NA
LLD	NA	NA
LLD	NA	-1.2525
LLD	NA	NA
LLD	NA	NA
LLD	NA	-0.275699
LLD	NA	NA
LLD	NA	NA
LLD	NA	NA
LLD	NA	NA
LLD	NA	-0.196141
LLD	NA	-0.639316
LLD	NA	NA
LLD	NA	NA
LLD	NA	NA
LLD	NA	NA
LLD	NA	NA
LLD	NA	NA
LLD	NA	NA
LLD	NA	NA
LLD	NA	NA
LLD	NA	NA
LLD	NA	NA
LLD	NA	NA
LLD	NA	NA
LLD	NA	NA
LLD	NA	NA
LLD	NA	1.2016
LLD	NA	NA
LLD	NA	NA
LLD	NA	NA
LLD	NA	-0.269003
LLD	NA	NA
LLD	NA	NA
LLD	NA	NA
LLD	NA	-0.931164
LLD	NA	NA
LLD	NA	NA
LLD	NA	-0.772202
LLD	NA	0.40665
LLD	NA	NA
LLD	NA	-0.871928
LLD	NA	NA
LLD	NA	NA
LLD	NA	NA
LLD	NA	-0.419096
LLD	NA	NA
LLD	NA	NA
LLD	NA	NA
LLD	NA	-0.411881
LLD	NA	NA
LLD	NA	NA
LLD	NA	0.299415
LLD	NA	NA
LLD	NA	NA
LLD	NA	NA
LLD	NA	NA
LLD	NA	NA
LLD	NA	NA
LLD	NA	NA
LLD	NA	NA
LLD	NA	NA
LLD	NA	-1.88705
LLD	NA	NA
LLD	NA	NA
LLD	NA	NA
LLD	NA	NA
LLD	NA	-0.537754
LLD	NA	NA
LLD	NA	NA
LLD	NA	-0.970207
LLD	NA	NA
LLD	NA	0.263528
LLD	NA	NA
LLD	NA	NA
LLD	NA	-0.861996
LLD	NA	NA
LLD	NA	NA
LLD	NA	NA
LLD	NA	NA
LLD	NA	0.182169
LLD	NA	NA
LLD	NA	NA
LLD	NA	NA
LLD	NA	NA
LLD	NA	NA
LLD	NA	NA
LLD	NA	-0.299375
LLD	NA	NA
LLD	NA	NA
LLD	NA	NA
LLD	NA	-1.01539
LLD	NA	-0.0996794
LLD	NA	-0.560013
LLD	NA	NA
LLD	NA	NA
LLD	NA	NA
LLD	NA	NA
LLD	NA	-1.56068
LLD	NA	NA
LLD	NA	-0.353913
LLD	NA	NA
LLD	NA	NA
LLD	NA	0.652158
LLD	NA	NA
LLD	NA	-0.769332
LLD	NA	-1.42885
LLD	NA	NA
LLD	NA	NA
LLD	NA	NA
LLD	NA	-0.422544
LLD	NA	0.354715
LLD	NA	NA
LLD	NA	NA
LLD	NA	NA
LLD	NA	-0.0756838
LLD	NA	NA
LLD	NA	NA
LLD	NA	NA
LLD	NA	NA
LLD	NA	NA
[truncated: 380 more rows]

## Sheet: Supplementary Figure 2A
cohort	PCoA1	PCoA2
300OB	-0.000727347	-0.0770702
300OB	0.00323207	0.139161
300OB	-0.105897	0.0709959
300OB	0.0701901	0.210483
300OB	0.0969956	-0.135226
300OB	0.108469	0.0791869
300OB	0.0701874	-0.18722
300OB	0.123152	0.0601987
300OB	-0.000387892	0.255104
300OB	0.0419515	-0.07768
300OB	0.116177	-0.0727249
300OB	0.125511	0.11415
300OB	-0.0863184	-0.0447314
300OB	0.137529	-0.0319772
300OB	-0.198218	-0.0660076
300OB	0.132692	-0.0178521
300OB	-0.0486262	-0.112677
300OB	0.0786677	0.0778234
300OB	-0.0925011	0.286536
300OB	0.0767872	0.0861485
300OB	0.0433643	-0.132683
300OB	0.000266602	-0.179367
300OB	0.0186188	-0.116865
300OB	0.0469444	0.0998482
300OB	0.11569	-0.0523921
300OB	0.00635747	-0.0918688
300OB	0.110524	0.0117967
300OB	0.0603499	0.0890247
300OB	-0.0141932	0.238965
300OB	-0.0447091	0.0227453
300OB	0.136143	-0.0355202
300OB	0.0922164	-0.0215296
300OB	0.0507781	-0.119358
300OB	-0.00330607	0.114881
300OB	0.0895988	0.11528
300OB	0.043539	-0.0775464
300OB	0.154503	0.00347276
300OB	-0.120401	0.146092
300OB	0.0838654	0.00181213
300OB	0.00172299	0.197089
300OB	0.0879317	0.0572162
300OB	0.0678123	0.162304
300OB	0.11389	0.00719511
300OB	0.0279719	-0.150837
300OB	0.150387	-0.0154772
300OB	0.084401	-0.0666186
300OB	0.15828	-0.0422584
300OB	0.121757	0.0313241
300OB	0.00256377	0.118583
300OB	0.0999156	-0.0236524
300OB	0.124816	0.0867582
300OB	-0.00460607	0.0832385
300OB	0.073626	0.00723442
300OB	0.14849	-0.00362396
300OB	-0.128603	0.175321
300OB	-0.101365	0.0811162
300OB	0.012731	-0.179322
300OB	0.223767	0.00827582
300OB	-0.000127625	0.123475
300OB	-0.037595	0.0528958
300OB	-0.0641224	0.146192
300OB	0.120053	-0.0653964
300OB	0.190837	-0.0531884
300OB	0.0424235	0.119495
300OB	0.140296	0.0341915
300OB	0.14886	-0.0522044
300OB	0.131539	0.0353534
300OB	-0.121477	0.302141
300OB	0.03543	-0.161056
300OB	-0.368147	0.0502476
300OB	0.122788	-0.0295804
300OB	0.096714	-0.0602001
300OB	0.0746539	0.00459396
300OB	0.0526274	-0.155062
300OB	0.0762538	0.0706675
300OB	0.00349109	-0.189766
300OB	0.0215836	0.174792
300OB	0.131137	0.0501632
300OB	0.157092	-0.0104742
300OB	-0.240157	-0.0804763
300OB	0.117292	-0.0715184
300OB	0.141845	-0.0638996
300OB	-0.0358967	-0.000671725
300OB	0.0854689	0.175277
300OB	0.0489972	0.0639716
300OB	0.0911291	0.0175044
300OB	0.0651163	-0.000495777
300OB	0.0329956	-0.141168
300OB	0.168412	-0.0581367
300OB	0.0600204	-0.128815
300OB	0.0655406	-0.0988464
300OB	0.111079	-0.0896874
300OB	0.159481	-0.0378442
300OB	0.0182936	-0.109112
300OB	0.121791	-0.0193272
300OB	-0.0630373	0.129307
300OB	0.0427631	0.0432626
300OB	0.188975	-0.0423138
300OB	0.146035	-0.110145
300OB	-0.172677	0.0580355
300OB	0.0202621	-0.0301996
300OB	0.121512	-0.0346569
300OB	0.13514	0.0398671
300OB	0.0683923	0.0161711
300OB	-0.0980839	0.142753
300OB	-0.170095	0.0653105
300OB	0.149352	-0.116693
300OB	0.107492	-0.0262258
300OB	0.0205439	-0.0330335
300OB	0.10369	0.118528
300OB	-0.163655	3.85e-06
300OB	0.0513367	0.0239899
300OB	-0.0378619	0.244962
300OB	0.0863925	0.0612358
300OB	0.113444	-0.0522995
300OB	0.0804121	-0.109804
300OB	0.0889021	0.0697275
300OB	0.118973	0.0649554
300OB	0.0959419	0.0872371
300OB	0.106935	-0.13548
300OB	-0.107255	-0.0456507
300OB	0.0544752	-0.0957649
300OB	0.0508713	-0.0331143
300OB	0.0357334	-0.0812882
300OB	0.0146224	0.101142
300OB	0.120415	0.0174222
300OB	0.129981	-0.0586827
300OB	0.132143	-0.0773403
300OB	0.0758037	-0.095796
300OB	0.151423	-0.109364
300OB	0.118888	0.0023119
300OB	0.189565	-0.0187669
300OB	0.145442	-0.0449197
300OB	-0.156594	0.0889477
300OB	0.0553242	-0.108486
300OB	-0.0576911	-0.028901
300OB	0.0524732	0.12726
300OB	0.025893	0.0346687
300OB	0.057709	-0.0613223
300OB	0.154756	0.0213588
300OB	0.144608	-0.0789819
300OB	0.0657531	0.13611
300OB	0.121068	-0.0577462
300OB	0.0824166	-0.0276482
300OB	0.0553105	-0.0772115
300OB	0.0943415	0.0147663
300OB	0.0779368	-0.142935
300OB	-0.180553	0.374509
300OB	0.0610887	0.0975628
300OB	0.0596192	-0.122773
300OB	0.0855645	-0.0746501
300OB	-0.0158039	0.00158855
300OB	0.158722	0.0771108
300OB	0.114914	-0.132361
300OB	-0.0625112	0.0291737
300OB	0.129428	-0.0771758
300OB	0.17168	-0.0508837
300OB	0.0888095	-0.000641334
300OB	0.107361	-0.129487
300OB	0.216395	-0.00551612
300OB	-0.0883107	-0.0262033
300OB	0.180507	-0.0642975
300OB	0.125202	-0.0476826
300OB	-0.0423166	-0.160419
300OB	0.121425	0.0062739
300OB	-0.0408395	-0.0595581
300OB	-0.0349617	0.27036
300OB	0.0177973	0.122537
300OB	0.0979496	-0.0383106
300OB	0.198085	-0.0168202
300OB	-0.0402953	0.183143
300OB	0.0697833	-0.0782451
300OB	0.175734	-0.0448821
300OB	0.183113	-0.0280141
300OB	-0.019335	-0.154947
300OB	0.0457046	0.147147
300OB	-0.147821	0.253729
300OB	-0.0467491	0.0339703
300OB	0.0520633	0.0623557
300OB	0.117364	0.0206825
300OB	-0.0777126	0.0746056
300OB	-0.128497	0.350441
300OB	0.118743	-0.0269007
300OB	0.0621161	0.0865091
300OB	0.204632	0.00478869
300OB	-0.0296099	0.00781382
300OB	0.0288851	0.0400808
300OB	0.112504	-0.0653433
300OB	-0.0121	0.064518
300OB	0.090108	-0.145536
300OB	0.106642	-0.0356938
300OB	0.0168323	-0.171453
300OB	0.0809851	-0.0464205
300OB	0.0593147	0.0486615
300OB	-0.0201852	0.207322
300OB	0.143831	0.0320414
300OB	0.0595161	-0.0278778
300OB	-0.105482	0.0798297
300OB	0.0808574	-0.0149348
300OB	0.0645061	-0.044133
300OB	0.100972	-0.028122
300OB	0.197039	-0.047224
300OB	0.141269	-0.064979
300OB	0.0838913	-0.106243
300OB	0.0497991	-0.0157026
300OB	0.131008	-0.0103588
300OB	-0.0498192	-0.00155813
300OB	-0.178231	-0.196765
300OB	0.195186	0.00141234
300OB	-0.0083474	0.131599
300OB	0.0368684	-0.0823142
300OB	0.103366	-0.0356138
300OB	0.0331191	0.131009
300OB	0.0101216	-0.122106
300OB	0.157131	0.0164144
300OB	0.135296	0.0666653
300OB	-0.0441925	-0.0479064
300OB	0.15476	-0.0482676
300OB	0.112411	0.0385594
300OB	0.0765296	-0.0481561
300OB	0.137746	-0.0301487
300OB	0.143839	-0.0459714
300OB	0.0172435	0.0437058
300OB	0.120492	0.0105915
300OB	0.0151676	0.0179285
300OB	-0.0110177	-0.0443408
300OB	0.136072	-0.104626
300OB	0.160668	-0.0654464
300OB	0.0920879	-0.0814073
300OB	0.101413	-0.0662694
300OB	0.108461	-0.0692191
300OB	0.0903289	0.147057
300OB	0.16528	0.0284255
300OB	0.0716466	-0.0407201
300OB	0.117334	-0.0130925
300OB	0.166323	-0.0674572
300OB	0.0639409	-0.0214964
300OB	0.0183479	-0.221297
300OB	-0.0516929	0.0128779
300OB	0.135548	0.0273562
300OB	0.154997	-0.07602
300OB	-0.0177046	-0.0333328
300OB	0.0883622	0.0888333
300OB	-0.0477638	-0.230752
300OB	0.0198318	-0.0977161
300OB	0.149039	-0.0568229
300OB	0.1677	0.024542
300OB	-0.118241	-0.317404
300OB	0.0423831	0.131142
300OB	0.121798	0.0530677
300OB	0.130149	-0.0188098
300OB	-0.0133127	-0.0681269
300OB	0.0296735	-0.0970698
300OB	0.018	0.039604
300OB	-0.00058633	-0.0588278
300OB	0.128778	0.0324017
300OB	0.0658963	0.217399
300OB	-0.0375506	-0.101543
300OB	0.160203	-0.124859
300OB	0.146384	-0.081996
300OB	-0.134238	0.136612
300OB	-0.0847788	-0.165921
300OB	0.134163	0.0892912
300OB	0.0896137	-0.0265949
300OB	0.0708899	0.0212834
300OB	0.134952	0.0200658
300OB	0.0952962	-0.0983515
300OB	0.119024	-0.0295011
300OB	-0.163555	0.0471699
300OB	0.0126093	-0.115739
300OB	0.0333133	-0.161977
300OB	0.0817632	-0.0747099
300OB	0.0352517	0.136665
300OB	-0.0169696	-0.136045
300OB	0.203041	-0.0509926
300OB	0.169899	0.0460319
300OB	0.044532	0.191734
300OB	0.0815273	0.0684951
300OB	0.134675	-0.0618859
300OB	0.0350849	0.174716
300OB	0.017686	0.0267005
300OB	0.10635	-0.0473082
300OB	0.0282307	-0.0407338
300OB	0.112735	-0.0253743
300OB	0.0441615	-0.194913
300OB	0.150056	0.0267676
300OB	0.0468737	0.0145324
300OB	0.11077	0.143669
300OB	-0.0861357	-0.142622
300OB	0.0125543	0.104152
300OB	0.0266266	-0.110278
300OB	0.0554994	0.0526278
300OB	0.142783	-0.0961143
300OB	0.17043	-0.00462732
300OB	0.0199306	-0.162816
300OB	0.115092	0.11495
300OB	0.0954879	0.0643822
300OB	-0.0548703	-0.112837
500FG	0.146531	-0.0390335
500FG	0.0372263	0.184045
500FG	0.0743488	-0.0359
500FG	-0.057893	0.160974
500FG	0.0910365	-0.0570123
500FG	0.130231	0.00576861
500FG	0.0288892	0.142859
500FG	0.028903	0.125509
500FG	0.116315	-0.0364057
500FG	0.113784	-0.0249373
500FG	0.0594689	0.010244
500FG	0.018938	0.0689402
500FG	0.058367	-0.0973275
500FG	0.0971369	0.0548676
500FG	0.111096	-0.0484877
500FG	0.12052	0.0518528
500FG	-0.372905	0.385413
500FG	-0.0425508	-0.0771161
500FG	0.163766	-0.0377368
500FG	-0.0224713	0.0823919
500FG	0.13122	-0.0131699
500FG	0.137942	-0.0171725
500FG	0.179653	-0.00867741
500FG	0.0335071	-0.0814948
500FG	0.0893956	-0.0306451
500FG	0.172252	-0.0319873
500FG	0.125021	0.0273568
500FG	-0.0150318	0.0766197
500FG	0.00445861	0.154289
500FG	0.118724	-0.0946341
500FG	0.023064	-0.0375299
500FG	-0.136666	-0.148262
500FG	0.135234	0.0666427
500FG	0.0776936	-0.0983394
500FG	0.0221876	0.104504
500FG	0.114223	-0.063947
500FG	-0.0434564	0.0931273
500FG	0.167839	-0.0179907
500FG	0.0944302	0.0225847
500FG	0.0653225	-0.0868413
500FG	0.00560166	0.107794
500FG	0.140707	0.00154659
500FG	0.0964989	-0.0368982
500FG	0.0544672	-0.0220029
500FG	0.117366	0.0163607
500FG	0.108202	0.0389576
500FG	0.0530808	0.0910322
500FG	0.032496	0.0666089
500FG	0.0228494	-0.151573
500FG	0.0507232	-0.126251
500FG	-0.0379532	0.00244966
500FG	0.0642778	0.0259581
500FG	0.115357	-0.0644606
500FG	0.0661231	0.0203298
500FG	0.117756	-0.0395688
500FG	0.0902485	-0.109981
500FG	-0.229166	0.256427
500FG	-0.216013	0.234861
500FG	0.082852	-0.00678335
500FG	0.155652	-0.0245107
500FG	0.00975712	-0.0816699
500FG	0.152169	0.0347699
500FG	0.101984	0.0138388
500FG	-0.144367	0.1734
500FG	0.21309	-0.0411132
500FG	0.103613	0.0631979
500FG	0.10268	-0.0934927
500FG	0.13379	-0.00220664
500FG	0.196508	-0.0145859
500FG	-0.0967608	0.150796
500FG	0.0959323	-0.145114
500FG	0.0582779	-0.0790138
500FG	0.136697	0.0433827
500FG	-0.00124485	0.0788694
500FG	0.0399331	-0.0303935
500FG	0.0268105	0.0485901
500FG	-0.0488408	-0.160249
500FG	-0.298539	0.198121
500FG	0.0445692	-0.163713
500FG	-0.013723	0.0557734
500FG	0.0526051	0.0704376
500FG	-0.306067	0.22385
500FG	0.103296	0.0568475
500FG	0.187423	-0.0859729
500FG	-0.0287097	0.110387
500FG	0.0355005	-0.0713024
500FG	0.0223254	0.00136468
500FG	0.0806028	0.0356553
500FG	0.170479	-0.00532123
500FG	0.018566	0.0766142
500FG	-0.0726567	0.010746
500FG	0.00101232	-0.0207136
500FG	0.0249199	-0.0438674
500FG	0.0744783	-0.0202494
500FG	0.0181077	0.0382859
500FG	-0.0657061	0.15505
500FG	0.0364918	-0.0248368
500FG	-0.00920317	0.00675817
500FG	0.0873123	0.0643714
500FG	0.115579	0.0253076
500FG	0.154056	-0.0306445
500FG	0.0942924	0.0290066
500FG	0.0253115	-0.0110864
500FG	0.0333717	0.0601846
500FG	0.0182635	0.117741
500FG	0.141243	-0.087978
500FG	0.159731	-0.0261646
500FG	0.0607431	-0.0619913
500FG	0.0117948	0.16429
500FG	0.0947852	0.0779226
500FG	0.116593	-0.0968811
500FG	0.0646039	0.119095
500FG	0.0879949	0.0234987
500FG	0.154614	0.0248739
500FG	0.0248618	0.13471
500FG	0.128476	-0.0769292
500FG	0.0640785	-0.122472
500FG	0.10359	0.0503286
500FG	0.114147	0.0431767
500FG	0.122378	-0.0027598
500FG	0.0279293	-0.0166964
500FG	0.124922	-0.0168875
500FG	0.107538	-0.104688
500FG	0.140664	0.0164298
500FG	0.13403	0.0142945
500FG	0.111835	0.159701
500FG	0.129935	0.0139166
500FG	0.217642	-0.0337718
500FG	0.169685	0.0167789
500FG	0.0761652	-0.0464169
500FG	0.0355139	0.00935118
500FG	0.127876	-0.0922116
500FG	0.103834	-0.0914573
500FG	0.120543	-0.0602097
500FG	0.144992	-0.00130585
500FG	0.127102	0.0481389
500FG	0.0826533	0.0559905
500FG	0.16425	-0.0106446
500FG	0.116166	-0.0500969
500FG	-0.0648916	0.180514
500FG	0.110715	-0.0482331
500FG	0.135326	0.0785023
500FG	0.122101	-0.0485556
500FG	0.108929	-0.126478
500FG	0.0288697	0.0667478
500FG	0.0288564	0.0510841
500FG	0.10429	-0.00664014
500FG	0.175038	0.0496699
500FG	0.0895335	0.038815
500FG	-0.148912	-0.0213824
500FG	0.19062	-0.0431759
500FG	-0.130772	-0.0656561
500FG	0.0297849	-0.167252
500FG	0.115911	0.128676
500FG	0.0476226	-0.0851481
500FG	0.116369	-0.0262371
500FG	0.107773	0.0231401
500FG	-0.0167636	-0.00524228
500FG	0.0187824	0.0956966
500FG	0.0244102	-0.0211738
500FG	0.0241191	-0.000800546
500FG	0.125951	-0.0549001
500FG	0.0808909	-0.0420615
500FG	0.113883	0.0378553
500FG	0.0902257	-0.0116297
500FG	0.0974684	-0.0186096
500FG	0.0494285	-0.109485
500FG	0.0454839	0.0526639
500FG	0.00795648	0.120647
500FG	0.0584339	0.0352199
500FG	0.00753111	-0.0259714
500FG	0.11998	0.0373367
500FG	-0.0797418	0.226405
500FG	-0.0145855	0.0436883
500FG	-0.0796391	0.0857719
500FG	0.0024661	-0.0776843
500FG	0.0622114	0.0861015
500FG	-0.0426558	0.0484948
500FG	0.0401258	-0.0644047
500FG	0.0780241	-0.00879481
500FG	0.197042	-0.0271727
500FG	0.059611	0.150849
500FG	0.0273103	-0.015076
500FG	0.0424349	-0.0314734
500FG	0.081168	-0.0149086
500FG	0.0867971	0.0332798
500FG	0.153778	-0.0881933
500FG	0.134586	0.00455595
500FG	0.0976745	0.00111298
500FG	0.116228	0.114663
500FG	0.0870496	0.0695408
500FG	0.0192493	-0.109744
500FG	0.0116363	-0.0862648
500FG	0.183707	-0.0153534
500FG	-0.0532148	0.155757
500FG	0.0483273	-0.0824982
500FG	0.136034	-0.0576178
500FG	0.035827	-0.116161
500FG	0.0274553	-0.083272
500FG	0.0545388	-0.11452
500FG	0.158305	-0.0243676
500FG	0.0373352	0.109521
500FG	0.163839	0.0534125
500FG	0.0123627	-0.0135242
500FG	-0.0443638	0.145227
500FG	0.0684344	-0.049645
500FG	-0.120587	-0.050161
500FG	0.0663866	-0.00786938
500FG	0.0456881	-0.158351
500FG	0.0804766	0.0060544
500FG	0.142401	0.0100506
500FG	0.120142	-0.0311507
500FG	0.103159	0.0190466
500FG	-0.0936913	0.0721174
500FG	0.094106	0.0115455
500FG	0.175338	-0.0436056
500FG	0.0254883	-0.0556924
500FG	0.127434	0.035043
500FG	0.0761143	0.088025
500FG	0.123839	0.0430736
500FG	0.0963077	-0.0487743
500FG	0.105084	-0.0719072
500FG	0.127411	0.0136344
500FG	0.0922933	0.00956858
500FG	0.0777404	0.0756235
500FG	0.0922745	0.020239
500FG	0.122213	-0.0220875
500FG	0.0497594	-0.144341
500FG	0.114744	-0.0803068
500FG	-0.168338	-0.118486
500FG	0.171464	-0.00310613
500FG	0.120839	-0.101479
500FG	0.111575	-0.0146235
500FG	0.023308	-0.106862
500FG	0.0271933	0.150672
500FG	0.0961166	0.15173
500FG	0.0901327	-0.10592
500FG	0.0837562	0.0784546
500FG	0.0512932	0.00397742
500FG	0.091208	-0.066479
500FG	0.000246683	0.0209275
500FG	0.100481	-0.0712634
500FG	0.182507	0.0245426
500FG	0.0496894	0.124222
500FG	-0.265332	0.20049
500FG	0.0975798	-0.0623961
500FG	0.0384184	0.0907153
500FG	0.132888	-0.0613703
500FG	0.19979	0.0526496
500FG	0.155678	-0.123395
500FG	0.00290197	-0.2387
500FG	0.158819	-0.0610782
500FG	0.184188	-0.0398957
500FG	0.0700328	0.099783
500FG	0.0676542	0.0657413
500FG	-0.0468454	0.116291
500FG	-0.000520809	-0.109785
500FG	0.144723	-0.0341212
500FG	-0.0738769	0.101143
500FG	-0.121815	0.107278
500FG	0.0738103	0.0677247
500FG	0.11827	-0.039894
500FG	0.0668063	0.00589208
500FG	0.0303962	0.0703793
500FG	-0.00491149	0.0378227
500FG	0.0908922	-0.0801134
500FG	-0.0184218	0.00739239
500FG	0.0449605	-0.0891053
500FG	0.11335	-0.0202176
500FG	0.144743	-0.0633545
500FG	0.129402	-0.128816
500FG	0.13018	-0.0663493
500FG	0.0656089	-0.0696462
500FG	-0.11173	-0.120528
500FG	0.0798799	0.0301551
500FG	0.143195	-0.0717774
500FG	0.0473787	0.061717
500FG	-0.040785	-0.011639
500FG	0.0660595	-0.00316811
500FG	0.0255983	-0.0606738
500FG	0.0672929	-0.0502455
500FG	0.0980504	0.0159724
500FG	0.121883	-0.0463663
500FG	0.0500468	0.197948
500FG	0.0296606	0.0451909
500FG	-0.244508	0.197715
500FG	0.109081	0.0888802
500FG	0.0239926	0.109331
500FG	0.189148	0.0222641
500FG	-0.0454657	0.182737
500FG	0.108689	-0.108821
500FG	0.0911073	0.0112106
500FG	-0.0939638	-0.0488729
500FG	0.0605096	0.0776442
500FG	0.160613	0.0268738
500FG	0.0585675	0.0272677
500FG	-0.0672803	-0.0468403
500FG	-0.0529362	0.195942
500FG	0.10759	-0.0736977
500FG	0.158862	-0.0751419
500FG	-0.0408179	0.0963002
500FG	-0.0314958	-0.0486579
500FG	-0.0597766	0.103321
500FG	-0.0433471	0.0133425
500FG	0.0488074	0.0350361
500FG	0.0684812	0.0168429
500FG	0.145775	0.00411315
500FG	0.104032	0.0340307
500FG	0.118473	0.0828079
500FG	-0.0783872	-0.00576984
500FG	0.0995832	0.0146629
500FG	0.0905163	0.0437046
500FG	0.150794	0.0310616
500FG	0.0662515	0.0815991
500FG	0.0591294	-0.0201699
500FG	0.0911322	-0.0359587
500FG	0.0860663	0.0754659
500FG	-0.125207	0.0385695
500FG	0.141732	-0.0128164
500FG	0.00888754	0.122171
500FG	0.0764168	-0.110138
500FG	0.0396806	0.119134
500FG	0.180093	-0.0584843
500FG	0.0904878	-0.00478018
500FG	0.0243598	-0.0658042
500FG	-0.125761	0.23529
500FG	-0.0861318	-0.0146282
500FG	0.0142215	0.0764754
500FG	-0.184304	0.0839845
500FG	0.0778994	-0.0817873
500FG	0.0440694	-0.00348081
500FG	0.126927	-0.0822409
500FG	0.0435892	0.057172
500FG	0.0118159	0.148775
500FG	0.130796	-0.0600193
500FG	0.0236969	0.106976
500FG	-0.00645581	-0.0359905
500FG	0.143079	0.0772073
500FG	0.0395135	0.140619
500FG	0.0650278	-0.112406
500FG	-0.304433	0.116864
500FG	0.0723726	-0.001237
500FG	-0.16978	0.229283
500FG	0.0321789	0.136423
500FG	0.0305801	0.0741311
500FG	-0.0780973	0.0248891
500FG	0.130303	0.0642616
500FG	-0.199672	-0.0680125
500FG	0.09938	0.0434364
500FG	0.00884828	-0.0741419
500FG	0.0964187	-0.0422895
500FG	0.0162948	0.172749
500FG	0.090119	-0.00430569
500FG	0.112094	-0.00979552
500FG	0.173785	-0.0147876
500FG	0.202332	-0.0665298
500FG	-0.0134434	0.0746704
500FG	0.0145844	-0.049767
500FG	0.0432283	0.0260439
500FG	-0.00390354	0.00269008
500FG	0.0687741	-0.0490723
500FG	0.0898758	-0.00203219
500FG	0.0579854	0.0501225
500FG	0.0879753	0.10022
500FG	-0.0512886	-0.116271
500FG	-0.058757	0.129374
500FG	0.052396	0.0585334
500FG	0.0720503	0.094839
500FG	0.061442	-0.105977
500FG	0.117073	0.0544528
500FG	-0.213223	0.271799
500FG	0.074911	0.111203
500FG	0.137751	0.0659015
500FG	0.0503564	-0.0812974
500FG	0.156093	-0.0622056
500FG	-0.0209054	0.128548
500FG	-0.197225	0.155606
500FG	0.0447217	-0.0799969
500FG	0.0361824	0.0365744
500FG	0.00901394	-0.101841
500FG	-0.249558	0.0863018
500FG	0.0378264	-0.09131
500FG	0.101659	0.0444778
500FG	-0.0255902	0.0145857
500FG	0.144249	0.0155653
500FG	0.143511	-0.0163942
500FG	0.0684489	-0.150098
500FG	-0.244602	0.255796
500FG	0.137162	-0.0269912
500FG	0.123478	-0.0433168
500FG	0.0513661	0.0593652
500FG	-0.0449172	0.143879
500FG	0.144587	0.0524928
500FG	0.144763	0.0466277
500FG	0.0481206	0.0500998
500FG	-0.102511	-0.092193
500FG	0.0798038	-0.061198
500FG	0.152601	-0.0243273
500FG	-0.0286838	0.165387
500FG	0.0710567	-0.130155
500FG	-0.035692	-0.0752742
500FG	0.146809	-0.0279693
500FG	0.0616193	-0.0710668
500FG	-0.0705586	-0.101771
500FG	-0.161061	0.0272089
500FG	0.211701	-0.0322482
500FG	-0.0757035	0.053241
500FG	0.12667	-0.0138761
500FG	-0.0446323	0.231859
500FG	-0.149374	0.00583291
500FG	0.0613868	0.091937
500FG	0.135089	0.0380283
500FG	0.0242787	-0.06889
500FG	0.0719301	-0.013932
500FG	0.0819156	-0.116901
500FG	0.0982112	-0.0300402
500FG	0.0759999	0.0393741
500FG	0.0379372	-0.00613675
500FG	0.0974061	-0.0500671
500FG	-0.134515	0.158071
500FG	0.156532	0.00713579
500FG	0.165368	0.0335006
500FG	0.0691229	-0.0288381
500FG	0.126655	0.012947
500FG	0.150663	-0.0261253
500FG	0.0612676	-0.00265955
500FG	0.107971	-0.0436495
500FG	0.119401	-0.0414859
500FG	0.104898	-0.0954287
500FG	0.12258	0.0559935
500FG	0.0438842	0.0890711
500FG	0.159455	-0.0776813
500FG	-0.0599771	0.212006
500FG	0.150054	-0.0674015
500FG	0.0838317	-0.0713665
500FG	0.0859496	-0.0249669
500FG	0.00958336	-0.0791813
500FG	0.00602182	-0.0427788
500FG	0.0657189	-0.092261
500FG	0.0366901	-0.0921144
500FG	0.0384642	-0.121836
500FG	0.129708	-4.31e-05
500FG	0.132224	0.086869
500FG	-0.0174272	0.108581
500FG	0.0397348	0.0362419
500FG	0.0776887	-0.0769101
500FG	0.0240363	-0.0299564
500FG	0.134445	-0.0395949
500FG	0.0377364	-0.0498433
500FG	0.0735947	-0.108309
IBD	-0.296542	0.211193
IBD	0.0116841	0.0362442
IBD	-0.21042	0.171521
IBD	-0.221387	0.0371556
IBD	-0.00165347	-0.171002
IBD	-0.205801	0.0538402
IBD	-0.675576	-0.236082
IBD	-0.623568	-0.328426
IBD	-0.463119	0.137551
IBD	-0.243498	-0.0598887
IBD	-0.22394	0.107102
IBD	-0.603812	-0.321493
IBD	-0.0313482	0.082094
IBD	0.01708	0.0554509
IBD	-0.101806	0.258091
IBD	-0.29573	0.239194
IBD	-0.492334	0.110278
IBD	-0.2214	0.156371
IBD	-0.164051	0.250594
IBD	-0.193248	0.201016
IBD	-0.0969841	-0.104937
IBD	-0.495553	0.0699232
IBD	-0.309597	0.0848742
IBD	-0.0424777	0.174027
IBD	-0.0981021	0.058036
IBD	-0.480728	0.229111
IBD	-0.231472	0.0339366
IBD	0.00241313	0.105368
IBD	0.000781661	0.117504
IBD	-0.615738	-0.221781
IBD	0.0584983	0.02131
IBD	-0.0996329	0.0437185
IBD	-0.371764	0.137995
IBD	-0.347754	-0.00937153
IBD	-0.110064	0.289344
IBD	0.146009	0.0018144
IBD	-0.175237	-0.086525
IBD	-0.0327215	0.267462
IBD	-0.215186	0.18747
IBD	-0.145424	0.215374
IBD	-0.331286	0.249539
IBD	-0.599555	-0.140941
IBD	0.0135146	0.0696386
IBD	-0.0895989	-0.155157
IBD	-0.37726	0.323331
IBD	-0.158087	-0.0532329
IBD	0.085529	0.0274708
IBD	0.105491	0.0537849
IBD	-0.260596	0.00135445
IBD	-0.0466139	-0.00482348
IBD	-0.118083	0.262408
IBD	-0.565176	-0.225609
IBD	0.16738	-0.00864851
IBD	-0.105371	-0.136074
IBD	0.0332544	0.101712
IBD	0.0669999	-0.00483035
IBD	0.0479629	0.0134884
IBD	0.0942326	0.156502
IBD	-0.154894	0.088443
IBD	0.166151	0.0167239
IBD	-0.260282	0.216926
IBD	-0.445473	0.113761
IBD	-0.280394	0.100771
IBD	0.00805857	0.0548168
IBD	-0.385794	0.307456
IBD	-0.191853	0.149682
IBD	-0.198611	-0.113046
IBD	-0.446697	-0.00591225
IBD	-0.0681917	0.188443
IBD	-0.378853	0.0542495
IBD	-0.412108	0.276437
IBD	0.0136086	0.0639971
IBD	0.0307181	-0.0335225
IBD	0.0355006	-0.0649706
IBD	-0.0201719	0.0446429
IBD	-0.252719	-0.110333
IBD	-0.163349	0.0576681
IBD	-0.426377	0.157321
IBD	0.0645523	0.17406
IBD	0.124249	0.00130173
IBD	-0.562906	-0.0621886
IBD	0.0983357	0.106892
IBD	-0.0653782	0.146206
IBD	-0.0235635	-0.189107
IBD	0.0582387	0.0317381
IBD	-0.0984204	0.0422468
IBD	-0.169561	0.124569
IBD	-0.511542	-0.290999
IBD	-0.558355	0.24557
IBD	-0.0855176	0.230945
IBD	-0.546157	-0.102053
IBD	-0.206575	-0.15936
IBD	-0.403636	0.267949
IBD	0.00231199	0.0184572
IBD	-0.0686987	0.069661
IBD	-0.546766	0.0937204
IBD	-0.180282	0.0388345
IBD	-0.0269093	0.142383
IBD	-0.455965	-0.163312
IBD	-0.0223244	-0.0638221
IBD	-0.0864752	-0.0508451
IBD	-0.347976	-0.00102137
IBD	0.025196	0.0677081
IBD	0.00925291	-0.0811229
IBD	-0.318667	0.133822
IBD	0.0382608	-0.127187
IBD	0.0282221	0.10448
IBD	-0.519813	0.0906193
IBD	-0.0981899	0.0508621
IBD	-0.00700886	0.0544752
IBD	-0.607141	-0.249521
IBD	-0.113448	-0.0291383
IBD	-0.0638721	-0.142799
IBD	-0.088545	0.204416
IBD	-0.00915684	0.080481
IBD	-0.209328	0.163083
IBD	0.194624	0.00466719
IBD	-0.644238	-0.325074
IBD	-0.0189293	-0.0369646
IBD	-0.478349	-0.0601191
IBD	-0.622046	0.202694
IBD	0.133822	0.0894147
IBD	-0.638903	-0.329294
IBD	-0.626195	0.199221
IBD	-0.649988	-0.21448
IBD	-0.641894	-0.346509
IBD	-0.131575	0.0226817
IBD	-0.635967	-0.316328
IBD	-0.57103	-0.37621
IBD	-0.422403	0.179275
IBD	-0.0354916	0.0870959
IBD	-0.0969305	0.255051
IBD	-0.68028	-0.347314
IBD	-0.1253	-0.158487
IBD	-0.1656	0.156673
IBD	-0.0178976	0.15533
IBD	-0.0451827	0.0395532
IBD	0.180549	0.0024862
IBD	-0.247299	0.0848427
IBD	-0.130438	0.25495
IBD	-0.040564	0.136507
IBD	-0.328681	-0.00954852
IBD	-0.00601931	-0.0728506
IBD	-0.483972	-0.194468
IBD	-0.609792	-0.334446
IBD	0.0531141	0.1041
IBD	0.0568245	0.0955196
IBD	-0.658417	-0.291929
IBD	0.0454869	-0.0574054
IBD	-0.0521433	0.0434814
IBD	-0.232692	0.353089
IBD	-0.0794615	-0.053976
IBD	-0.118224	0.116558
IBD	-0.533808	0.0706252
IBD	-0.674193	-0.224061
IBD	-0.454397	0.00815389
IBD	-0.18609	0.305678
IBD	-0.28445	0.263919
IBD	-0.372842	0.130451
IBD	0.0140556	-0.117939
IBD	-0.0213048	-0.0987288
IBD	-0.31277	0.0355441
IBD	0.0443376	-0.0799126
IBD	-0.601171	-0.31414
IBD	0.0265302	0.231937
IBD	0.0110695	0.220596
IBD	-0.0607337	0.178234
IBD	-0.0585398	-0.0863363
IBD	0.145392	0.000665938
IBD	-0.343663	0.101668
IBD	-0.0744197	-0.0577083
IBD	0.054259	0.12355
IBD	0.00575108	-0.111344
IBD	0.0750174	0.0205932
IBD	0.0869475	0.00753045
IBD	-0.639104	-0.377678
IBD	0.00208512	0.0342894
IBD	0.10219	-0.0226265
IBD	0.058535	0.127106
IBD	0.187455	-0.057196
IBD	0.0593634	0.0270038
IBD	-0.0331248	-0.0588665
IBD	0.126022	0.106185
IBD	-0.132048	0.149648
IBD	-0.0213523	0.116279
IBD	0.0224297	0.16277
IBD	-0.613126	-0.274631
IBD	-0.682177	-0.374297
IBD	0.0530345	-0.076432
IBD	0.129826	-0.0380015
IBD	-0.160587	0.246926
IBD	0.117824	0.00906558
IBD	-0.646596	-0.232103
IBD	-0.0241195	0.0999163
IBD	-0.0961343	0.103726
IBD	0.174298	0.0101514
IBD	-0.115563	0.142452
IBD	0.0629831	0.0367252
IBD	-0.426096	-0.131064
IBD	0.0611217	0.0780655
IBD	-0.636967	-0.335699
IBD	-0.0708593	0.127978
IBD	-0.0420675	0.05503
IBD	-0.235759	0.274517
IBD	0.067972	0.113365
IBD	-0.669933	-0.36175
IBD	-0.0845666	0.0747887
IBD	0.0542738	0.0936897
IBD	0.150829	0.0530015
IBD	-0.167145	0.0135866
IBD	-0.013024	-0.103418
IBD	-0.142359	0.307154
IBD	-0.234551	0.0436723
IBD	-0.0136143	-0.117128
IBD	-0.526007	-0.0919372
IBD	0.103228	-0.0184645
IBD	-0.116515	-0.0784093
IBD	0.129563	0.0367907
IBD	-0.0111313	0.108093
IBD	-0.386599	-0.0272262
IBD	0.0193436	0.122533
IBD	-0.283536	0.0552309
IBD	-0.00618038	0.13152
IBD	0.0503521	0.0539907
IBD	-0.130812	-0.0547838
IBD	-0.0949549	0.18342
IBD	0.212469	0.0224588
IBD	-0.0446352	-0.156881
IBD	0.137041	-0.00872516
IBD	-0.610171	-0.175806
IBD	-0.620991	-0.177573
IBD	0.0948857	-0.0123338
IBD	0.121012	-0.0306966
IBD	-0.612491	-0.282052
IBD	-0.336016	0.0647598
IBD	0.0832867	-0.0278791
IBD	-0.048146	-0.0344927
IBD	-0.658559	-0.388405
IBD	0.0136356	0.136272
IBD	0.0407053	0.064462
IBD	-0.358468	0.368393
IBD	-0.524008	-0.166314
IBD	0.0667155	0.122624
IBD	-0.0763291	0.0323016
IBD	-0.594398	-0.34235
IBD	-0.682335	-0.371621
IBD	0.0298894	0.0513597
IBD	-0.646488	-0.202005
IBD	0.0370748	-0.0922622
IBD	-0.208207	0.170235
IBD	-0.00296476	0.177213
IBD	-0.0218112	0.21964
IBD	-0.0311089	0.0969001
IBD	-0.288916	0.137857
IBD	-0.141605	0.331999
IBD	-0.267196	0.282084
IBD	-0.569007	0.145609
IBD	-0.102473	-0.209174
IBD	-0.393479	0.132512
IBD	-0.26813	0.153609
IBD	-0.0697804	0.145594
IBD	-0.310097	0.308237
IBD	0.0692954	-0.0662983
IBD	0.0208302	-0.0234863
IBD	-0.39366	0.134612
IBD	-0.177852	0.0440325
IBD	-0.0177326	0.028747
IBD	-0.561305	-0.133101
IBD	0.0913444	-0.0530697
IBD	0.0264538	-0.0382324
IBD	-0.628178	0.0604654
IBD	-0.46402	-0.0719198
IBD	-0.648907	-0.398161
IBD	0.0802404	0.156103
IBD	-0.0123303	0.1529
IBD	-0.00456456	-0.00132044
IBD	0.014771	0.173141
IBD	0.0676986	0.0512589
IBD	0.128098	0.0171418
IBD	-0.197195	-0.104818
IBD	-0.35864	0.164891
IBD	-0.153889	0.218778
IBD	0.0180118	0.0134469
IBD	-0.182211	-0.0172395
IBD	0.0152492	-0.0294581
IBD	-0.218827	0.0697063
IBD	0.0641232	-0.0531464
IBD	-0.0545133	-0.118807
IBD	-0.00959558	0.266161
IBD	-0.131265	-0.0567075
IBD	0.00959839	0.00127163
IBD	-0.021088	-0.0297394
IBD	0.0131972	0.105565
IBD	-0.0949442	0.198738
IBD	-0.101661	0.188077
IBD	-0.114967	0.0213555
IBD	-0.527548	-0.243459
IBD	-0.564885	-0.120108
IBD	0.127062	0.0659926
IBD	-0.321612	0.0430512
IBD	0.112103	0.0531049
IBD	-0.573066	0.090114
IBD	0.0172453	-0.0655249
IBD	0.00556408	0.125687
IBD	-0.106074	0.212303
IBD	-0.125825	0.000611233
IBD	0.0648035	0.0420111
IBD	-0.189839	0.0366432
IBD	-0.280272	0.185977
IBD	-0.0180698	-0.095823
IBD	-0.174865	0.145388
IBD	0.178191	-0.0143627
IBD	-0.193667	0.0969766
IBD	-0.132541	0.155108
IBD	-0.168186	0.0160464
IBD	0.0867137	-0.118665
IBD	-0.366137	-0.00872271
IBD	-0.117649	0.0814986
IBD	-0.0716277	-0.114499
IBD	-0.687859	-0.237058
IBD	-0.400916	0.268431
IBD	0.0553637	0.0740585
IBD	-0.238744	-0.168329
IBD	-0.196584	0.278274
IBD	-0.300964	0.382621
IBD	-0.121365	0.0776591
IBD	0.0186865	-0.0452037
IBD	-0.0425139	0.210461
IBD	-0.290669	0.0690093
IBD	0.109932	-0.0091322
IBD	-0.00249534	-0.102667
IBD	-0.123788	0.129561
IBD	0.163446	-0.0417268
IBD	0.0358474	0.121628
IBD	0.0450882	0.17054
IBD	-0.159809	-0.0986074
IBD	-0.642465	-0.213053
IBD	-0.33656	0.222143
IBD	-0.118515	-0.0563523
IBD	0.00448281	0.160626
IBD	-0.537493	0.09501
IBD	-0.188534	-0.0252375
IBD	0.0557636	-0.0225433
IBD	0.0226026	-0.132947
IBD	-0.2359	0.245211
IBD	0.0891196	0.00403508
IBD	-0.109375	-0.0508591
IBD	-0.00381699	0.156995
IBD	0.0543324	0.14525
IBD	-0.304631	0.199765
IBD	-0.55534	0.0567939
IBD	0.134202	-0.111742
IBD	-0.0233241	0.18001
IBD	-0.0323022	0.0509725
IBD	0.181597	0.0272027
IBD	-0.00153471	-0.133333
IBD	-0.142914	0.0980575
IBD	0.0344673	0.123282
IBD	-0.158058	-0.065198
IBD	-0.201746	-0.0190196
IBD	-0.325976	0.170503
IBD	-0.637629	-0.400984
IBD	-0.0392503	0.0972385
IBD	-0.0528289	0.209141
IBD	-0.0693767	-0.0528317
IBD	-0.0649991	0.19906
IBD	-0.649826	-0.372321
IBD	0.0233881	-0.0494064
IBD	-0.633951	-0.0327009
IBD	-0.249335	-0.14759
IBD	-0.0281685	0.107774
IBD	-0.413145	-0.0358886
IBD	-0.0990974	0.161981
IBD	-0.0291268	-0.0416306
IBD	-0.666403	-0.361057
IBD	-0.170399	0.10117
IBD	-0.0411836	0.0580366
IBD	-0.260275	0.114783
IBD	0.0334119	0.15187
IBD	-0.64139	-0.363737
IBD	-0.340552	0.204204
IBD	-0.549617	-0.203115
IBD	-0.00696639	0.0985019
IBD	-0.00966504	-0.0938107
IBD	0.0144068	-0.075061
IBD	-0.162362	-0.00259923
IBD	0.0327341	0.092447
IBD	-0.396299	0.340648
IBD	-0.0247146	-0.138277
IBD	-0.156218	0.0810666
IBD	-0.27279	-0.0733579
IBD	0.0483346	0.0777058
IBD	-0.0233615	-0.0454063
IBD	0.029506	-0.0981423
IBD	-0.0184513	0.103934
IBD	0.0960037	0.00505843
IBD	-0.327073	0.3124
IBD	0.0961752	0.0787962
IBD	-0.287601	-0.0452398
IBD	-0.00754351	0.0108033
IBD	0.0487076	0.0785457
IBD	-0.648263	-0.30794
IBD	-0.0694816	0.14708
IBD	0.0495176	0.109162
IBD	0.155179	0.0508644
IBD	-0.0954799	-0.031009
IBD	0.105812	0.0774962
IBD	-0.114976	0.125978
IBD	-0.592909	-0.279593
IBD	0.032588	0.045893
IBD	-0.551359	-0.295931
IBD	0.0811825	0.0131503
IBD	0.0702039	0.109872
IBD	-0.200766	0.00350419
IBD	-0.478627	-0.0451386
IBD	-0.185052	0.250056
IBD	-0.0503616	0.174455
IBD	-0.105461	0.180116
IBD	0.108271	-0.0485009
IBD	-0.127379	-0.0419316
IBD	-0.100515	-0.137175
IBD	-0.00827771	0.0147687
IBD	0.0066242	0.102141
IBD	-0.0278453	0.202932
IBD	-0.392405	0.166812
IBD	0.00947423	0.0393519
IBD	0.149686	0.0163377
IBD	-0.0475282	0.29288
IBD	-0.0402358	-0.145772
IBD	-0.563245	-0.0899843
IBD	-0.113886	0.0955301
IBD	-0.335519	0.0257754
IBD	0.0618361	0.103161
IBD	-0.3198	0.141886
IBD	0.000841939	-0.0318606
IBD	-0.269613	0.227055
IBD	0.047236	-0.155401
IBD	-0.0823569	0.119855
IBD	-0.2782	0.388615
IBD	0.0891003	0.105315
IBD	-0.175463	0.0399934
IBD	0.0746477	0.108967
IBD	-0.576956	0.290488
IBD	-0.0618799	-0.0889268
IBD	-0.0286646	0.130323
IBD	-0.338447	-0.163317
IBD	0.0740682	-0.00666231
IBD	0.0589745	0.0608761
IBD	-0.307171	0.243512
IBD	-0.242264	-0.0682449
IBD	0.136868	0.0622286
IBD	0.1356	-0.0392717
IBD	-0.14649	-0.0975525
IBD	-0.520231	-0.0278867
IBD	0.0566234	-0.0212335
IBD	-0.308362	0.217737
IBD	-0.0454441	-0.156817
IBD	-0.066353	0.0529895
IBD	-0.371799	-0.0980531
IBD	0.173305	-0.0842646
IBD	-0.157908	0.143952
IBD	0.0131289	-0.0895137
IBD	0.0482389	0.0587436
IBD	-0.131272	0.130785
IBD	-0.0823923	0.17192
IBD	0.0724585	0.103398
IBD	-0.168448	-0.0662843
IBD	0.0721713	0.135582
IBD	-0.00476513	-0.00841422
IBD	0.0831832	-0.0337199
IBD	0.111773	0.0112748
IBD	-0.031805	0.0414642
IBD	-0.158742	0.066994
IBD	0.113905	0.0831796
IBD	-0.261582	0.225934
IBD	-0.271345	0.139048
IBD	0.142369	-0.0626038
IBD	-0.0681032	0.0537126
IBD	0.0590136	0.104041
IBD	-0.119059	0.255242
IBD	-0.526438	0.0186915
IBD	-0.0709106	0.00889344
IBD	-0.0285233	0.106522
IBD	-0.35401	0.0451274
IBD	-0.0144687	0.0588355
IBD	-0.302754	0.0290884
IBD	-0.121734	0.109505
IBD	-0.687426	-0.33743
IBD	-0.647994	-0.187921
IBD	-0.158351	0.0274313
IBD	-0.100938	0.158756
IBD	-0.285586	0.0177435
IBD	0.0399629	-0.193966
IBD	-0.0355612	-0.0480111
IBD	-0.620384	-0.307843
IBD	-0.452925	0.203807
LLDeep	0.125467	-0.0260012
LLDeep	-0.134605	-0.0556968
LLDeep	0.0396983	0.0235919
LLDeep	0.0903608	-0.103481
LLDeep	-0.152764	0.214119
LLDeep	0.0558575	0.00514965
LLDeep	0.0837711	0.0053711
LLDeep	-0.00669478	-0.00105345
LLDeep	-0.349508	0.0109756
LLDeep	0.086051	0.0127406
LLDeep	0.0701778	-0.0349806
LLDeep	-0.148347	0.0826529
LLDeep	0.09692	-0.045647
LLDeep	-0.088043	-0.0239664
LLDeep	0.00541998	0.1404
LLDeep	0.0552499	0.111079
LLDeep	0.115832	-0.024136
LLDeep	0.0267908	-0.0678046
LLDeep	-0.0954808	0.0337221
LLDeep	0.0499918	0.079561
LLDeep	0.0844773	0.0387399
LLDeep	0.0464839	0.0791481
LLDeep	0.0130418	-0.0315738
LLDeep	0.0586737	-0.0820306
LLDeep	0.138254	-0.0255251
LLDeep	0.132338	0.0886439
LLDeep	0.0431994	-0.0549228
LLDeep	0.0997592	0.0261177
LLDeep	-0.195113	-0.0973516
LLDeep	0.10756	-0.0026149
LLDeep	-0.231106	0.154069
LLDeep	0.114236	0.00706675
LLDeep	-0.163599	0.177081
LLDeep	0.11756	-0.0761958
LLDeep	-0.0681332	-0.171479
LLDeep	0.139087	-0.0967474
LLDeep	0.0984285	0.0288737
LLDeep	0.086335	-0.0789234
LLDeep	0.0458963	-0.0914465
LLDeep	0.0287656	-0.18463
LLDeep	0.0227888	0.0404762
LLDeep	0.0935663	0.0248006
LLDeep	-0.10938	-0.170687
LLDeep	-0.0376835	-0.0429973
LLDeep	-0.122428	-0.0853724
LLDeep	0.0544447	-0.0736817
LLDeep	0.152791	-0.0528248
LLDeep	0.148992	0.00418498
LLDeep	-0.0710365	0.210626
LLDeep	-0.0963046	-0.139508
LLDeep	-0.0253077	0.203426
LLDeep	-0.0179209	0.0935791
LLDeep	-0.184856	0.0269949
LLDeep	0.122957	0.069377
LLDeep	0.190808	-0.0188752
LLDeep	-0.0152977	-0.175161
LLDeep	-0.018024	-0.245349
LLDeep	0.0970587	-0.125639
LLDeep	-0.00565237	0.0906661
LLDeep	0.106077	0.0913072
LLDeep	-0.151105	-0.144297
LLDeep	0.101491	0.00591891
LLDeep	0.10278	0.0325636
LLDeep	-0.292521	0.299212
LLDeep	-0.0426548	-0.175881
LLDeep	0.0709115	-0.00769565
LLDeep	0.109523	-0.149605
LLDeep	0.0989953	-0.0711926
LLDeep	0.00995668	0.0455906
LLDeep	0.137414	-0.00543793
LLDeep	-0.0192955	-0.138049
LLDeep	0.0877865	-0.0267534
LLDeep	0.0293021	-0.0117316
LLDeep	0.0562088	-0.0978915
LLDeep	0.0470701	-0.0843408
LLDeep	-0.0385649	-0.00341543
LLDeep	0.0766376	-0.117823
LLDeep	0.128462	0.0667735
LLDeep	0.0129305	0.0964818
LLDeep	-0.0111501	0.0316751
LLDeep	-0.0712428	-0.00704331
LLDeep	-0.170602	-0.0276549
LLDeep	-0.118206	-0.253422
LLDeep	0.0392772	-0.026323
LLDeep	0.126889	-0.00433466
LLDeep	0.0353961	0.0256223
LLDeep	0.148058	0.0248751
LLDeep	0.00974533	-0.215439
LLDeep	0.00308935	0.0970261
LLDeep	0.0334845	-0.00177503
LLDeep	0.0853563	0.028617
LLDeep	0.0719579	-0.103383
LLDeep	-0.037505	-0.173814
LLDeep	0.0211244	0.0499809
LLDeep	-0.181571	0.168105
LLDeep	-0.178927	0.0679965
LLDeep	0.0571856	0.08438
LLDeep	0.0924907	0.0198833
LLDeep	0.177752	-0.0552652
LLDeep	0.204517	-0.0747807
LLDeep	0.0391092	-0.123653
LLDeep	0.100161	0.0287169
LLDeep	0.0368675	-0.0391091
LLDeep	0.092451	0.00427432
LLDeep	-0.0716335	0.0688257
LLDeep	-0.053447	0.0759217
LLDeep	0.0511099	0.00811779
LLDeep	-0.130558	-0.131206
LLDeep	0.0892235	-0.102598
LLDeep	0.0284968	-0.0717001
LLDeep	0.0721093	0.0512228
LLDeep	0.0984858	0.0699769
LLDeep	0.156602	0.0304236
LLDeep	-0.115266	-0.0261944
LLDeep	0.0863882	-0.00632281
LLDeep	0.0317951	-0.00496577
LLDeep	-0.146443	-0.0670191
LLDeep	-0.130219	0.0513286
LLDeep	0.165091	-0.0728814
LLDeep	-0.00370688	-0.0447941
LLDeep	-0.020556	-0.00641405
LLDeep	-0.0344449	0.10434
LLDeep	0.155178	-0.0562925
LLDeep	-0.00165917	-0.00857764
LLDeep	0.154213	-0.0759141
LLDeep	-0.068509	-0.11933
LLDeep	-0.0441396	0.106485
LLDeep	0.022178	-0.0525289
LLDeep	0.0975441	-0.0873739
LLDeep	0.0734482	-0.0859867
LLDeep	0.063686	-0.114175
LLDeep	0.0663723	0.0916456
LLDeep	0.0828827	-0.0202817
LLDeep	-0.0258058	-0.0628242
LLDeep	-0.0919664	0.0741095
LLDeep	-0.103996	-0.112228
LLDeep	0.0680777	-0.103223
LLDeep	0.146176	-0.02742
LLDeep	0.0982961	-0.0272045
LLDeep	0.124982	-0.0830913
LLDeep	0.114742	-0.0303247
LLDeep	0.132573	-0.0164442
LLDeep	0.164735	-0.0335807
LLDeep	0.178758	-0.0188141
LLDeep	-0.00159259	-0.0735396
LLDeep	0.0772428	-0.0700264
LLDeep	0.0733544	0.0129081
LLDeep	0.113279	0.125607
LLDeep	-0.00381593	-0.0220347
LLDeep	-0.0092709	0.179386
LLDeep	0.124904	-0.044055
LLDeep	0.154971	0.016661
LLDeep	-0.199569	0.155509
LLDeep	-0.049068	0.0761096
LLDeep	-0.2661	0.300437
LLDeep	0.155251	-0.0878171
LLDeep	0.126274	-0.00767614
LLDeep	-0.227851	-0.144341
LLDeep	-0.0962828	0.0113233
LLDeep	0.197908	-0.00516456
LLDeep	0.0693432	-0.0146034
LLDeep	0.0406242	-0.0779397
LLDeep	0.116283	-0.0674488
LLDeep	0.105372	-0.0299421
LLDeep	0.130154	-0.0488949
LLDeep	0.141736	0.057101
LLDeep	-0.233271	0.133621
LLDeep	-0.0509649	0.0460502
LLDeep	-0.0202982	-0.0196883
LLDeep	-0.184097	-0.15548
LLDeep	0.0292825	-0.1315
LLDeep	0.0568276	-0.115597
LLDeep	0.152938	0.093923
LLDeep	0.0717214	0.0449099
LLDeep	0.111592	-0.0146547
LLDeep	-0.0588018	-0.0192171
LLDeep	0.0624847	0.122373
LLDeep	0.0373015	-0.073747
LLDeep	0.0905967	0.0415184
LLDeep	0.096614	-0.0410948
LLDeep	0.125004	0.0129251
LLDeep	-0.0383386	-0.0901674
LLDeep	-0.0160531	-0.0274393
LLDeep	0.152277	0.00965176
LLDeep	0.0614877	-0.0217198
LLDeep	0.150855	-0.0540055
LLDeep	0.144314	-0.113688
LLDeep	-0.0816844	0.146038
LLDeep	0.0363243	0.0748706
LLDeep	0.171278	0.0573473
LLDeep	-0.034525	-0.0124658
LLDeep	0.0338924	-0.079647
LLDeep	0.0252777	0.141594
LLDeep	0.0220257	-0.116886
LLDeep	0.171891	-0.04677
LLDeep	0.118131	-0.0162059
LLDeep	0.023652	0.015106
LLDeep	0.063426	0.0449257
LLDeep	0.0849143	-0.0986057
LLDeep	0.12496	-0.0536567
LLDeep	0.0143424	-0.13493
LLDeep	0.0377319	-0.0656358
LLDeep	0.0541995	-0.0826803
LLDeep	0.108845	0.00833295
LLDeep	-0.086941	0.0918433
LLDeep	-0.00372888	0.221137
LLDeep	0.156304	0.0709542
LLDeep	0.0618943	0.0933715
LLDeep	-0.112185	-0.0759763
LLDeep	0.0612325	-0.0546616
LLDeep	-0.0216101	-0.0453116
LLDeep	-0.020102	-0.100103
LLDeep	0.0916919	-0.0302643
LLDeep	0.0534828	0.10105
LLDeep	0.104214	-0.068565
LLDeep	-0.197273	-0.149021
LLDeep	0.0323977	0.016521
LLDeep	-0.0263753	-0.130725
LLDeep	0.0604745	-0.0349658
LLDeep	-0.0221999	-0.149992
LLDeep	-0.0650306	-0.174524
LLDeep	0.065776	-0.0318128
LLDeep	0.0276677	-0.113018
LLDeep	0.0384088	0.00742948
LLDeep	0.0163414	-0.117335
LLDeep	0.00278315	-0.0297001
LLDeep	-0.0432781	-0.128982
LLDeep	-0.117264	0.0441843
LLDeep	0.0237089	-0.0418963
LLDeep	0.0968977	-0.0342116
LLDeep	0.109333	0.00735549
LLDeep	-0.182073	0.110994
LLDeep	0.100212	-0.100879
LLDeep	0.0365894	0.109285
LLDeep	0.109704	-0.0585707
LLDeep	-0.0968563	0.0830505
LLDeep	-0.027558	0.107094
LLDeep	0.0763239	-0.00392182
LLDeep	0.0953832	-0.00545057
LLDeep	-0.140469	0.0198259
LLDeep	0.0998252	-0.0888824
LLDeep	-0.0746079	-0.0709093
LLDeep	0.117954	-0.0383864
LLDeep	-0.307531	0.211309
LLDeep	-0.174948	-0.204194
LLDeep	0.0526686	-0.0228994
LLDeep	0.0430293	0.00986648
LLDeep	-0.151883	-0.109706
LLDeep	0.00251012	0.11288
LLDeep	0.0715185	0.0823624
LLDeep	0.0186517	0.0419268
LLDeep	0.125842	-0.094149
LLDeep	-0.00473868	-0.0703838
LLDeep	0.000486913	-0.0848607
LLDeep	0.159528	0.0180916
LLDeep	0.161089	0.0316803
LLDeep	0.0808806	-0.0355907
LLDeep	-0.012209	0.0110811
LLDeep	0.0981214	-0.0841348
LLDeep	0.172403	-0.0160085
LLDeep	0.0187123	-0.0987787
LLDeep	0.0975625	-0.046645
LLDeep	0.106471	-0.0689369
LLDeep	0.167858	-0.0364203
LLDeep	0.09119	-0.0198893
LLDeep	0.138258	-0.08116
LLDeep	0.057943	-0.115144
LLDeep	0.129283	-0.050428
LLDeep	0.105944	-0.0310726
LLDeep	0.0358354	0.0655627
LLDeep	0.108003	-0.0252899
LLDeep	0.0166436	0.00253017
LLDeep	0.0854745	-0.114848
LLDeep	-0.0850917	0.122472
LLDeep	-0.00551105	-0.088229
LLDeep	-0.0323049	0.177029
LLDeep	0.158403	-0.018851
LLDeep	0.191417	0.0360443
LLDeep	0.106589	-0.0882911
LLDeep	0.0446064	0.122124
LLDeep	0.0893614	-0.0676602
LLDeep	0.0350537	-0.0359186
LLDeep	0.176842	0.0373979
LLDeep	0.161008	-0.115555
LLDeep	0.0886717	-0.0497226
LLDeep	0.0898106	-0.0688612
LLDeep	0.07394	-0.0604372
LLDeep	0.033114	-0.0118431
LLDeep	0.188247	-0.0763026
LLDeep	0.138802	-0.0692583
LLDeep	0.0610978	-0.0295008
LLDeep	-0.197002	-0.00370686
LLDeep	0.121027	-0.045273
LLDeep	0.00971723	-0.0188661
LLDeep	-0.0079112	-0.0323679
LLDeep	0.104834	0.0594572
LLDeep	0.0626696	0.00944558
LLDeep	0.129783	-0.069099
LLDeep	0.0744898	0.0677582
LLDeep	0.198951	0.000304722
LLDeep	0.0177302	-0.0595046
LLDeep	0.165657	0.0350332
LLDeep	0.0793112	0.0134707
LLDeep	0.0399492	0.0767594
LLDeep	-0.184385	-0.0195347
LLDeep	0.127845	-0.0938249
LLDeep	-0.17899	0.203923
LLDeep	0.070847	0.0155233
LLDeep	0.101976	0.103351
LLDeep	0.00138208	-0.144081
LLDeep	-0.0497884	-0.0685662
LLDeep	0.0396806	-0.0863731
LLDeep	0.149316	-0.0232395
LLDeep	0.149528	-0.0340122
LLDeep	0.0042032	-0.0034858
LLDeep	0.115984	0.0225068
LLDeep	0.0755423	-0.0107262
LLDeep	0.136201	-0.017282
LLDeep	0.011097	0.104068
LLDeep	0.0809011	0.0585521
LLDeep	0.0684516	-0.0682402
LLDeep	0.10004	0.0208496
LLDeep	-0.0163495	0.00277986
LLDeep	-0.006123	0.108211
LLDeep	0.127939	-0.00928498
LLDeep	0.106613	-0.0899728
LLDeep	0.0695552	-0.0833264
LLDeep	0.0900605	-0.0679805
LLDeep	-0.0814957	0.0694587
LLDeep	0.0318049	0.00152493
LLDeep	0.0883353	0.0447053
LLDeep	-0.0314632	0.135936
LLDeep	0.0589055	-0.0989116
LLDeep	-0.0868883	0.0703972
LLDeep	0.182354	-0.0125784
LLDeep	-0.404106	0.100964
LLDeep	-0.126882	0.150121
LLDeep	-0.0609199	-0.108554
LLDeep	-0.0127691	0.120393
LLDeep	0.0943552	-0.0523971
LLDeep	0.100299	-0.100226
LLDeep	0.00295604	0.103077
LLDeep	0.16317	-0.054365
LLDeep	0.0986697	0.00455986
LLDeep	0.0937047	-0.0549319
LLDeep	0.0991832	-0.0823221
LLDeep	0.0461843	-0.0691252
LLDeep	0.0186182	0.0374724
LLDeep	0.105639	-0.0656798
LLDeep	0.0968149	-0.00249423
LLDeep	-0.242762	0.106859
LLDeep	-0.00209497	0.0110603
LLDeep	-0.0595194	-0.0691839
LLDeep	0.195033	-0.0270414
LLDeep	-0.0318588	-0.126543
LLDeep	-0.0880487	0.14329
LLDeep	-0.0389004	0.0585127
LLDeep	0.001246	0.0173469
LLDeep	-0.0400836	-0.168021
LLDeep	-0.186176	0.122432
LLDeep	0.128721	0.0378758
LLDeep	-0.000295891	0.0347087
LLDeep	0.168173	-0.0310265
LLDeep	-0.0266879	-0.0565161
LLDeep	0.182305	-0.00503775
LLDeep	0.0952373	-0.0894719
LLDeep	0.0667895	-0.105819
LLDeep	-0.0411227	-0.0539664
LLDeep	-0.0577409	-0.2063
LLDeep	-0.199405	-0.047911
LLDeep	-0.022989	0.163714
LLDeep	0.12888	-0.0709892
LLDeep	0.00458626	-0.0798942
LLDeep	0.0487571	-0.0473294
LLDeep	-0.0108364	-0.0460451
LLDeep	-0.0815514	-0.0989599
LLDeep	-0.243017	-0.178452
LLDeep	0.00170856	-0.0396699
LLDeep	-0.176284	0.270053
LLDeep	0.0494528	0.0292394
LLDeep	0.0905057	0.000436254
LLDeep	-0.0165303	0.00367472
LLDeep	0.103941	-0.00203856
LLDeep	-0.149966	0.0798011
LLDeep	-0.00131437	-0.0134928
LLDeep	-0.125943	-0.0386442
LLDeep	0.105211	0.0449994
LLDeep	-0.0410614	0.0528627
LLDeep	0.126317	-0.0548562
LLDeep	0.00377122	-0.0459579
LLDeep	0.0226294	0.0782506
LLDeep	0.111758	-0.0584491
LLDeep	0.0483516	0.0123328
LLDeep	0.0842689	-0.0148861
LLDeep	0.110268	0.0183994
LLDeep	0.0605981	-0.0326626
LLDeep	0.0829715	0.117693
LLDeep	0.0881492	-0.0458182
LLDeep	0.075851	0.00989022
LLDeep	0.162295	-0.0136316
LLDeep	0.000528257	-0.123739
LLDeep	0.000235886	0.0966026
LLDeep	0.0634098	-0.0315005
LLDeep	-0.109775	0.0313592
LLDeep	-0.0235028	0.0561431
LLDeep	0.103268	-0.0859264
LLDeep	0.103509	-0.0847279
LLDeep	-0.0683912	0.0529126
LLDeep	-0.0958703	0.0493198
LLDeep	0.113215	-0.0477875
LLDeep	0.0360111	0.102257
LLDeep	-0.00429004	0.0362221
LLDeep	-0.093236	-0.0349634
LLDeep	0.139121	-0.0650524
LLDeep	0.0373247	-0.0242816
LLDeep	0.0990797	0.0915518
LLDeep	0.0182563	0.216251
LLDeep	0.0527945	-0.130203
LLDeep	0.0965185	0.00561672
LLDeep	0.117381	0.0337727
LLDeep	0.0317833	-0.017696
LLDeep	-0.103321	0.121513
LLDeep	0.167943	-0.029504
LLDeep	0.150798	0.00732773
LLDeep	0.00729077	0.0027209
LLDeep	0.00570865	0.0796806
LLDeep	0.0196496	0.175037
LLDeep	0.012572	0.0647247
LLDeep	0.105352	-0.0717781
LLDeep	0.0601321	-0.10169
LLDeep	0.116969	0.046043
LLDeep	-0.113056	0.152286
LLDeep	-0.0955978	-0.154331
LLDeep	0.126806	-0.0550712
LLDeep	0.082418	0.00129174
LLDeep	0.182819	-0.0711105
LLDeep	0.116139	-0.0402653
LLDeep	0.143522	-0.0940419
LLDeep	-0.0775495	0.0266817
LLDeep	0.168064	-0.09726
LLDeep	0.09592	-0.015518
LLDeep	0.0400216	0.00671091
LLDeep	0.078683	-0.132982
LLDeep	0.159301	-0.0611862
LLDeep	0.0824015	-0.0424747
LLDeep	0.119608	0.0121819
LLDeep	-0.0945731	-0.0331205
LLDeep	-0.0301962	0.20228
LLDeep	0.0154206	0.0256351
LLDeep	0.124089	-0.000695818
LLDeep	-0.0412364	0.112556
LLDeep	0.00882763	-0.133612
LLDeep	0.0524066	-0.0254766
LLDeep	-0.091005	-0.0950343
LLDeep	-0.20948	0.166228
LLDeep	0.0936665	0.0174309
LLDeep	0.139915	0.021994
LLDeep	0.103993	0.095375
LLDeep	0.0992536	-0.026078
LLDeep	0.108871	-0.078464
LLDeep	-0.0230867	-0.121206
LLDeep	-0.0506589	-0.103921
LLDeep	0.139357	-0.0742753
LLDeep	0.119521	-0.0469398
LLDeep	0.0603961	0.0416105
LLDeep	0.0347614	0.144691
LLDeep	0.0818349	0.100634
LLDeep	0.0185022	0.122394
LLDeep	0.0931763	-0.0994356
LLDeep	0.0566673	-0.101084
LLDeep	0.0202272	0.0889534
LLDeep	0.132298	-0.0529798
LLDeep	0.0507412	-0.117131
LLDeep	-0.0294803	-0.0210611
LLDeep	0.0473879	-0.0278188
LLDeep	0.0232059	-0.142666
LLDeep	-0.0127874	-0.152198
LLDeep	0.123104	-0.0799765
LLDeep	0.0985141	-0.05638
LLDeep	0.0975089	-0.082852
LLDeep	-0.27804	0.183415
LLDeep	-0.0908583	0.0303776
LLDeep	0.0857552	-0.00871256
LLDeep	0.0881459	-0.0625783
LLDeep	0.0634393	0.00961595
LLDeep	0.0104659	0.0831065
LLDeep	0.14229	0.0443848
LLDeep	0.102882	0.0309827
LLDeep	-0.00992447	-0.105305
LLDeep	0.0755492	-0.0728511
LLDeep	0.128615	0.0407055
LLDeep	0.127781	-0.0317025
LLDeep	0.169484	-0.0137724
LLDeep	0.0319317	0.00333476
LLDeep	0.00321047	0.24071
LLDeep	0.166881	0.0104668
LLDeep	0.0430806	-0.000808416
LLDeep	0.0106635	0.0813488
LLDeep	0.141448	-0.00625817
LLDeep	0.030846	-0.0615827
LLDeep	0.00592389	0.0283784
LLDeep	-0.148736	-0.0200309
LLDeep	0.0415459	-0.0651879
LLDeep	0.0862065	-0.0634614
LLDeep	0.0213663	-0.00546413
LLDeep	0.0175449	-0.076397
LLDeep	0.108797	-0.0532686
LLDeep	0.107117	-0.0496555
LLDeep	0.154648	0.0261337
LLDeep	0.120538	-0.0928611
LLDeep	0.14479	-0.0743863
LLDeep	0.069969	-0.0462391
LLDeep	0.146784	-0.0652943
LLDeep	0.0780901	-0.0265673
LLDeep	0.0256874	-0.00870238
LLDeep	0.0904767	-0.081336
LLDeep	-0.141944	-0.123897
LLDeep	0.182473	0.00767406
LLDeep	-0.0639751	-0.0253485
LLDeep	0.0575283	0.0967268
LLDeep	0.0606467	-0.131735
LLDeep	0.111819	0.0584316
LLDeep	0.149526	-0.00218084
LLDeep	0.1024	-0.0235611
LLDeep	0.0927658	-0.0665214
LLDeep	0.0655215	-0.0052364
LLDeep	-0.190495	-0.0733897
LLDeep	0.0992047	0.0384038
LLDeep	0.0680182	-0.122757
LLDeep	-0.0985128	-0.0325554
LLDeep	0.190872	-0.0210833
LLDeep	0.0282547	-0.132104
LLDeep	0.0520765	0.0893493
LLDeep	0.132386	-0.0688964
LLDeep	0.0492039	-0.110976
LLDeep	-0.0322915	-0.0867829
LLDeep	0.158184	0.00302962
LLDeep	-0.0540519	0.071451
LLDeep	0.0548305	-0.00705296
LLDeep	-0.0581971	0.0962668
LLDeep	0.153832	-0.00782098
LLDeep	-0.0394249	-0.204447
LLDeep	0.191471	-0.00429934
LLDeep	0.151229	0.0481425
LLDeep	0.0720896	-0.0631671
LLDeep	0.183331	-0.0183654
LLDeep	0.0548521	-0.0237618
LLDeep	0.0695524	0.0269039
LLDeep	-0.174561	0.131528
LLDeep	-0.310211	0.247403
LLDeep	0.0614871	-0.0358589
LLDeep	0.104146	-0.00343493
LLDeep	0.11607	0.0301659
LLDeep	0.0855066	-0.127044
LLDeep	0.0298383	0.123455
LLDeep	-0.168166	-0.127551
LLDeep	-0.0340419	-0.0878043
LLDeep	-0.191254	0.065667
LLDeep	0.0763989	-0.012896
LLDeep	-0.159327	0.272458
LLDeep	0.0990222	-0.0177313
LLDeep	-0.0480652	-0.0669103
LLDeep	-0.363729	0.0592774
LLDeep	0.0480287	-0.0017345
LLDeep	0.126738	-0.0275449
LLDeep	0.11035	0.0274113
LLDeep	-0.0473829	-0.211649
LLDeep	0.102866	0.0027577
LLDeep	-0.144209	-0.0358434
LLDeep	-0.0611881	-0.0721445
LLDeep	-0.00800261	-0.0300036
LLDeep	0.120988	-0.0590981
LLDeep	-0.124763	-0.114206
LLDeep	-0.0153072	-0.0612994
LLDeep	0.130749	-0.0506294
LLDeep	0.0562831	-0.102116
LLDeep	0.0077922	-0.132248
LLDeep	-0.0571464	-0.179886
LLDeep	0.196346	-0.0073579
LLDeep	0.113197	-0.0591223
LLDeep	-0.00412237	0.0336095
LLDeep	-0.188527	0.0063337
LLDeep	0.0889392	-0.00682187
LLDeep	0.0877872	-0.0263235
LLDeep	0.050029	-0.140871
LLDeep	0.0283936	0.117917
LLDeep	-0.0788032	-0.101246
LLDeep	0.135878	-0.0694803
LLDeep	0.0189307	-0.0328927
LLDeep	-0.00103692	-0.108517
LLDeep	0.0349053	-0.0329858
LLDeep	0.0529074	-0.0560288
LLDeep	0.213537	-0.0277915
LLDeep	0.105316	-0.0817236
LLDeep	0.0595722	-0.0775565
LLDeep	-0.00467485	0.116823
LLDeep	0.00428643	0.00901835
LLDeep	0.142061	-0.0135674
LLDeep	0.122121	-0.0190592
LLDeep	-0.072144	-0.115461
LLDeep	0.0129404	-0.0469616
LLDeep	0.109959	0.0138795
LLDeep	-0.0766078	0.0637245
LLDeep	-0.143511	0.123712
LLDeep	0.103998	-0.0176538
LLDeep	0.131982	-0.0250265
LLDeep	0.092387	-0.0969566
LLDeep	0.00850821	0.0623325
LLDeep	0.121357	0.00732821
LLDeep	-0.0817672	-0.163508
LLDeep	0.0779126	-0.00686381
LLDeep	-0.0201997	0.174392
LLDeep	-0.0178763	0.0778701
LLDeep	0.198183	0.0407466
LLDeep	0.0835103	-0.102081
LLDeep	-0.00547057	-0.00189088
LLDeep	0.0396444	0.0615599
LLDeep	0.102729	0.0285544
LLDeep	-0.0342331	0.143968
LLDeep	0.103092	-0.0384192
LLDeep	0.10913	0.0616867
LLDeep	-0.0997946	-0.0767596
LLDeep	-0.12569	-0.00759898
LLDeep	-0.0205531	-0.153089
LLDeep	0.146975	-0.0425384
LLDeep	0.077054	-0.0188472
LLDeep	0.00595559	-0.132914
LLDeep	0.01893	0.109236
LLDeep	-0.00564036	-0.194512
LLDeep	0.0948248	0.039538
LLDeep	-0.138768	-0.0625817
LLDeep	0.0793934	-0.0532062
LLDeep	0.110047	0.0245775
LLDeep	0.051518	-0.170243
LLDeep	-0.062156	-0.006438
LLDeep	0.0778953	-0.014777
LLDeep	-0.0961446	0.109653
LLDeep	0.036045	-0.139582
LLDeep	-0.0424046	-0.0445704
LLDeep	0.102383	0.00166656
LLDeep	-0.0173116	-0.1216
LLDeep	-0.188897	-0.237931
LLDeep	-0.175153	0.080064
LLDeep	0.156445	-0.00844184
LLDeep	0.0662767	0.0147229
LLDeep	-0.0670738	-0.129916
LLDeep	-0.174324	0.182328
LLDeep	0.109942	0.0150968
LLDeep	0.107689	0.0529507
LLDeep	-0.0403933	0.0776657
LLDeep	0.00709801	0.05967
LLDeep	-0.115277	-0.0962208
LLDeep	-0.0233254	-0.0931835
LLDeep	0.0346718	-0.136079
LLDeep	0.120017	-0.0239532
LLDeep	0.120463	0.0690582
LLDeep	0.0186027	-0.126779
LLDeep	0.0375928	-0.114782
LLDeep	-0.0083015	-0.15479
LLDeep	0.0817674	-0.0363025
LLDeep	-0.0154183	0.0209112
LLDeep	-0.147545	-0.202688
LLDeep	0.121113	-0.0757166
LLDeep	0.100358	-0.0621366
LLDeep	0.064885	-0.0345749
LLDeep	-0.0317923	-0.00118561
LLDeep	-0.0831486	0.0555995
LLDeep	0.0662087	0.00844936
LLDeep	0.00467197	-0.155751
LLDeep	-0.011826	-0.00403142
LLDeep	-0.00768156	-0.0543021
LLDeep	0.113253	-0.0821811
LLDeep	0.122027	-0.0411385
LLDeep	-0.0841183	-0.139025
LLDeep	-0.0866834	-0.0939266
LLDeep	0.122199	-0.0234791
LLDeep	0.02167	-0.0486287
LLDeep	0.00273436	0.0425726
LLDeep	0.00802742	0.0592594
LLDeep	0.00626999	0.0693695
LLDeep	0.150911	-0.0725967
LLDeep	0.130433	0.00337033
LLDeep	0.112843	-0.0746255
LLDeep	0.0522125	-0.0766711
LLDeep	0.150904	-0.015129
LLDeep	0.168885	-0.0156123
LLDeep	-0.0942707	0.02229
LLDeep	0.162127	-0.0161407
LLDeep	0.124819	-0.0274488
LLDeep	-0.169864	0.181693
LLDeep	-0.118766	-0.0753417
LLDeep	-0.0226226	0.174754
LLDeep	0.140839	-0.0142348
LLDeep	0.119377	-0.023807
LLDeep	0.0333847	0.0545948
LLDeep	-0.0077321	-0.0330261
LLDeep	0.0349617	-0.106992
LLDeep	0.0483355	-0.121225
LLDeep	0.0203399	-0.0394389
LLDeep	0.0665747	-0.102268
LLDeep	0.114552	0.0598934
LLDeep	0.0680741	0.0890012
LLDeep	0.0651825	-0.0918446
LLDeep	-0.000934046	-0.150143
LLDeep	0.0514295	0.142117
LLDeep	-0.0197719	0.0108999
LLDeep	-0.033622	-0.0267764
LLDeep	0.0265838	-0.0537432
LLDeep	0.149416	-0.0483164
LLDeep	0.00955074	-0.0762999
LLDeep	0.117529	-0.0370089
LLDeep	-0.0152648	-0.199552
LLDeep	0.0192652	-0.106476
LLDeep	0.121721	0.0132934
LLDeep	0.0589814	-0.144357
LLDeep	0.121585	-0.0198043
LLDeep	0.0331068	0.0212232
LLDeep	-0.100528	-0.242678
LLDeep	0.0899279	0.0414952
LLDeep	0.123561	-0.108591
LLDeep	-0.0183493	-0.072523
LLDeep	0.142435	-0.0520356
LLDeep	0.0755308	0.0394286
LLDeep	-0.111422	0.143358
LLDeep	0.116625	-0.135466
LLDeep	0.166788	-0.0122274
LLDeep	0.10655	-0.0440547
LLDeep	0.0316492	0.000981864
LLDeep	0.139709	-0.00660477
LLDeep	-0.25307	0.0699756
LLDeep	0.0575922	-0.138095
LLDeep	0.164418	0.00538226
LLDeep	0.0973173	0.0296098
LLDeep	-0.132499	-0.0796619
LLDeep	0.0149475	0.0391701
LLDeep	-0.122445	0.200841
LLDeep	0.0957358	0.0301734
LLDeep	-0.0426339	-0.101781
LLDeep	0.0849876	-0.0393006
LLDeep	-0.0202357	-0.0260363
LLDeep	0.136233	0.0221598
LLDeep	0.0317442	-0.129485
LLDeep	0.122115	-0.0499293
LLDeep	0.0767769	-0.0798614
LLDeep	0.111076	-0.0735175
LLDeep	0.0399089	-0.0577609
LLDeep	0.0513436	-0.00675993
LLDeep	-0.0454668	0.0302307
LLDeep	0.0535259	-0.0627159
LLDeep	0.115501	0.0364901
LLDeep	0.0676502	-0.089346
LLDeep	-0.049064	0.131234
LLDeep	0.00795563	0.170833
LLDeep	0.0877502	-0.019478
LLDeep	0.0228832	-0.166865
[truncated: 380 more rows]

## Sheet: Supplementary Figure 2B
cohort	PCA1	PCA2
LLDeep	-28.9918	1.07435
LLDeep	-35.8212	-7.86602
LLDeep	-23.7453	-15.5146
LLDeep	-9.15335	17.4916
LLDeep	38.7052	-9.34475
LLDeep	30.0915	4.64973
LLDeep	-31.7459	-17.7165
LLDeep	-1.93028	-0.606356
LLDeep	-51.0263	-44.1244
LLDeep	6.36571	3.75219
LLDeep	-44.0208	-18.3015
LLDeep	-34.1164	-13.2555
LLDeep	13.6574	20.2907
LLDeep	-2.18219	2.75559
LLDeep	-42.0772	-20.4008
LLDeep	46.3194	9.27344
LLDeep	24.0713	-1.37121
LLDeep	-38.5631	-13.5793
LLDeep	-7.97558	-8.08337
LLDeep	-15.9176	-2.48732
LLDeep	72.1952	-2.34808
LLDeep	-41.9938	-21.8073
LLDeep	-42.6005	-16.5223
LLDeep	8.61852	24.8036
LLDeep	40.5288	3.03746
LLDeep	61.8887	5.67001
LLDeep	-38.986	-14.0298
LLDeep	-35.7961	-14.2546
LLDeep	-15.7161	7.14533
LLDeep	18.0028	0.43346
LLDeep	61.72	-13.8028
LLDeep	-38.843	-16.5324
LLDeep	15.6992	-12.2673
LLDeep	-3.46968	29.0167
LLDeep	-39.0248	-5.5902
LLDeep	-41.0652	-10.4204
LLDeep	19.9727	-13.9801
LLDeep	51.9106	-5.5932
LLDeep	-33.9437	2.91742
LLDeep	-13.5159	27.4929
LLDeep	-19.2731	-16.2546
LLDeep	-40.2294	-11.503
LLDeep	63.5536	-1.66174
LLDeep	-0.751445	11.4354
LLDeep	9.94005	23.1427
LLDeep	26.3002	-8.5478
LLDeep	65.6851	1.01457
LLDeep	25.9883	17.9699
LLDeep	58.2561	-8.29408
LLDeep	49.3857	-1.91741
LLDeep	-36.1367	-13.3665
LLDeep	-5.38705	-22.5585
LLDeep	-28.36	-12.9696
LLDeep	-27.1329	11.6455
LLDeep	-41.8977	-12.5444
LLDeep	4.7921	24.3063
LLDeep	-5.54437	32.5935
LLDeep	-29.0411	2.30825
LLDeep	54.465	-15.7424
LLDeep	-40.1368	-13.299
LLDeep	-3.89506	21.8944
LLDeep	-39.2644	-6.80857
LLDeep	-17.2239	-4.90924
LLDeep	-41.0568	-20.5856
LLDeep	19.5712	6.30065
LLDeep	-0.605647	11.4397
LLDeep	-35.0294	-10.6642
LLDeep	30.1782	5.16868
LLDeep	48.9459	-1.45806
LLDeep	-34.9729	-18.3082
LLDeep	41.7862	-1.67901
LLDeep	-47.8021	-24.1125
LLDeep	33.2557	3.94354
LLDeep	-14.2452	16.9328
LLDeep	11.7058	15.5931
LLDeep	-23.2981	-16.0116
LLDeep	-28.8838	4.66749
LLDeep	45.0024	0.120553
LLDeep	-10.9709	-13.8341
LLDeep	-33.2215	-15.155
LLDeep	76.1774	-10.3393
LLDeep	-38.7612	-23.0758
LLDeep	41.7796	2.30806
LLDeep	38.3463	11.3005
LLDeep	-31.066	17.4225
LLDeep	-34.8258	-9.91116
LLDeep	43.261	-10.8949
LLDeep	-19.316	7.36266
LLDeep	55.2256	-12.0395
LLDeep	-23.4279	11.8784
LLDeep	-10.5674	5.10087
LLDeep	-4.4803	27.0488
LLDeep	54.6421	7.53147
LLDeep	-42.2949	-22.6337
LLDeep	19.2312	-7.00683
LLDeep	-19.2118	4.68751
LLDeep	8.054	-16.3889
LLDeep	-5.81632	16.4904
LLDeep	-28.0522	22.9307
LLDeep	-43.9608	-16.7254
LLDeep	8.63898	21.5064
LLDeep	65.1263	-11.863
LLDeep	50.5177	11.493
LLDeep	2.20529	13.0906
LLDeep	-41.3858	-23.2022
LLDeep	68.144	-8.0179
LLDeep	-21.5058	-19.8009
LLDeep	-32.5297	-17.1684
LLDeep	-41.123	-14.0861
LLDeep	-36.5722	-7.17388
LLDeep	-38.8829	-2.92626
LLDeep	-26.7247	16.9903
LLDeep	43.0044	4.43155
LLDeep	-22.7857	6.31696
LLDeep	-23.6628	24.6412
LLDeep	-42.2112	-9.46562
LLDeep	-24.9556	6.41234
LLDeep	17.8813	-2.59194
LLDeep	-12.8122	-6.92845
LLDeep	31.585	4.67632
LLDeep	-37.7662	-6.46388
LLDeep	13.8551	-20.8015
LLDeep	-43.8886	-8.76322
LLDeep	-35.8684	-16.9883
LLDeep	-42.5561	-14.5349
LLDeep	11.7848	33.0969
LLDeep	45.0707	3.66225
LLDeep	45.9792	-2.12907
LLDeep	38.5518	9.40899
LLDeep	4.27974	17.0766
LLDeep	-36.8859	-6.30283
LLDeep	-13.2363	28.5227
LLDeep	-38.6218	-11.3582
LLDeep	-14.0318	24.378
LLDeep	54.8566	-9.95991
LLDeep	-29.2557	0.693567
LLDeep	20.8948	16.4668
LLDeep	-42.7086	-10.2853
LLDeep	5.0882	17.828
LLDeep	-6.688	3.42336
LLDeep	14.9321	17.9589
LLDeep	-26.721	21.7507
LLDeep	-40.9385	-17.314
LLDeep	-26.789	24.9387
LLDeep	13.7982	8.40298
LLDeep	58.9308	1.7821
LLDeep	-40.7492	-23.1139
LLDeep	50.7251	2.33308
LLDeep	-20.5	13.4978
LLDeep	66.3279	-12.7843
LLDeep	-40.8715	-5.3463
LLDeep	23.5058	19.312
LLDeep	-15.8961	-14.1264
LLDeep	-32.4725	-9.27197
LLDeep	66.4973	-13.8554
LLDeep	-37.2041	1.12374
LLDeep	-36.1014	-5.9413
LLDeep	-30.5505	0.737424
LLDeep	-22.5144	11.9294
LLDeep	-37.8852	-6.16087
LLDeep	32.9764	16.9611
LLDeep	-34.0707	-11.8959
LLDeep	-42.4221	-15.8682
LLDeep	6.74632	9.06668
LLDeep	-39.7068	-5.55777
LLDeep	2.0952	23.9007
LLDeep	-49.768	-37.3175
LLDeep	22.4848	3.46451
LLDeep	43.4645	-1.42636
LLDeep	-18.5873	6.72362
LLDeep	-30.2108	10.6357
LLDeep	-34.1711	-18.2637
LLDeep	-25.9589	-4.11358
LLDeep	-22.4691	12.1311
LLDeep	-38.5452	-13.6179
LLDeep	-48.8873	-31.2336
LLDeep	-28.0605	10.6476
LLDeep	-15.2303	27.8949
LLDeep	5.94877	-0.421014
LLDeep	56.468	-2.62957
LLDeep	-29.4241	-1.62981
LLDeep	69.8795	3.3346
LLDeep	-22.881	11.1977
LLDeep	-33.1268	3.05056
LLDeep	-46.5009	-27.3669
LLDeep	-41.2629	-0.804361
LLDeep	-41.467	-10.7922
LLDeep	-33.8813	-18.8567
LLDeep	75.9499	5.33804
LLDeep	-24.4775	21.0901
LLDeep	57.9566	-7.27867
LLDeep	-13.3458	23.8076
LLDeep	66.8884	-16.5861
LLDeep	-18.3673	15.4509
LLDeep	-11.71	-8.0129
LLDeep	72.0488	3.74649
LLDeep	54.7909	-4.07069
LLDeep	-42.0998	-16.2774
LLDeep	-23.0285	20.3549
LLDeep	-42.5891	-4.62865
LLDeep	-24.2404	17.1841
LLDeep	10.948	10.4144
LLDeep	-42.034	-4.50125
LLDeep	22.9061	5.67375
LLDeep	-28.185	0.409868
LLDeep	22.3997	0.653456
LLDeep	-39.8469	-11.3137
LLDeep	60.0389	-6.01087
LLDeep	3.3772	12.1829
LLDeep	-21.9072	-0.831587
LLDeep	-28.6898	-13.7719
LLDeep	31.1132	11.2249
LLDeep	17.8467	17.7694
LLDeep	-36.5634	-14.9726
LLDeep	40.6774	3.71829
LLDeep	-21.9887	-3.03221
LLDeep	-33.5149	-2.17995
LLDeep	-8.46662	23.098
LLDeep	-17.6801	27.2139
LLDeep	34.5806	13.8813
LLDeep	-41.0017	-10.739
LLDeep	-13.3697	24.1625
LLDeep	-3.87858	-2.01111
LLDeep	-44.7046	-20.0077
LLDeep	-6.63714	23.5161
LLDeep	-40.6468	-14.5999
LLDeep	-8.65593	33.8143
LLDeep	-47.5298	-27.9817
LLDeep	31.3145	3.87229
LLDeep	-30.6632	-1.9964
LLDeep	-40.6158	-15.4274
LLDeep	-21.5641	2.51092
LLDeep	-27.7885	3.91839
LLDeep	-19.6209	14.909
LLDeep	54.5665	-4.5597
LLDeep	-23.883	5.2041
LLDeep	-1.75569	-5.25466
LLDeep	-44.1097	-21.3504
LLDeep	-41.2919	-18.688
LLDeep	6.64543	17.2418
LLDeep	42.8666	0.928679
LLDeep	-10.3072	18.1918
LLDeep	-22.7214	3.36608
LLDeep	56.7422	-5.51545
LLDeep	28.5084	-1.62265
LLDeep	-33.0347	-13.5066
LLDeep	2.82065	5.78046
LLDeep	-19.3329	4.83826
LLDeep	67.7711	-4.57582
LLDeep	86.5555	-2.54026
LLDeep	-33.6713	-2.70778
LLDeep	18.5933	6.49015
LLDeep	-15.0211	17.6951
LLDeep	-31.9281	17.3485
LLDeep	-22.8279	7.35368
LLDeep	11.7373	10.4199
LLDeep	-33.4169	-3.63923
LLDeep	24.9539	4.13412
LLDeep	-12.6514	18.6276
LLDeep	-31.4938	15.8246
LLDeep	-18.1356	13.4413
LLDeep	15.3212	7.26559
LLDeep	-36.0572	0.246032
LLDeep	33.967	9.7451
LLDeep	36.1201	7.68081
LLDeep	-16.2752	17.3225
LLDeep	-43.6348	-19.8478
LLDeep	-15.2143	10.0132
LLDeep	36.7044	5.63595
LLDeep	-39.5755	-17.2259
LLDeep	-46.9722	-21.9829
LLDeep	-38.4583	-8.80749
LLDeep	-20.1947	19.3445
LLDeep	-18.6287	-3.09272
LLDeep	-31.943	-9.9585
LLDeep	66.2552	-1.25444
LLDeep	-41.5629	-5.71449
LLDeep	-40.3154	-4.40863
LLDeep	-16.895	18.7556
LLDeep	-43.2312	-12.8549
LLDeep	38.6437	11.2923
LLDeep	-40.2532	-6.91898
LLDeep	-26.8502	21.0952
LLDeep	-44.3727	-10.5446
LLDeep	-26.5574	9.33151
LLDeep	-17.7038	-15.9231
LLDeep	-20.5866	11.2378
LLDeep	51.2331	2.89937
LLDeep	-18.2108	30.1989
LLDeep	-24.6397	23.8145
LLDeep	26.6728	4.96572
LLDeep	-46.5704	-34.1674
LLDeep	-28.7892	-7.7676
LLDeep	-43.1187	-16.3618
LLDeep	-39.2516	-19.7119
LLDeep	-16.3929	-6.25254
LLDeep	-39.1942	-11.9627
LLDeep	39.757	3.57291
LLDeep	-4.95733	2.73014
LLDeep	-23.9124	17.1973
LLDeep	-11.1847	26.1993
LLDeep	-22.1591	24.1368
LLDeep	46.8945	-3.38898
LLDeep	-36.3839	-15.4804
LLDeep	-9.46219	5.49574
LLDeep	-14.4167	9.38425
LLDeep	53.1854	-13.8288
LLDeep	27.6152	-1.0438
LLDeep	-33.7108	-3.89571
LLDeep	-7.31449	30.5241
LLDeep	68.8053	-8.25528
LLDeep	6.26137	-0.507403
LLDeep	-41.0406	-10.8994
LLDeep	41.8588	-0.870308
LLDeep	26.9164	1.31148
LLDeep	21.8707	-10.3648
LLDeep	-1.62269	10.7375
LLDeep	55.7417	5.77669
LLDeep	51.0787	0.894815
LLDeep	12.9116	-0.510091
LLDeep	-1.51059	15.1465
LLDeep	-42.134	-14.7154
LLDeep	-27.2842	-0.0853988
LLDeep	34.7766	4.04353
LLDeep	-39.2594	-3.34326
LLDeep	23.5854	12.1479
LLDeep	-18.9397	15.4299
LLDeep	-23.4429	13.8219
LLDeep	70.683	-7.52993
LLDeep	-39.2974	-2.81894
LLDeep	-23.8043	9.57361
LLDeep	-44.2947	-23.1923
LLDeep	-48.2476	-30.9513
LLDeep	-38.5035	-24.9319
LLDeep	-25.8081	13.8922
LLDeep	37.4719	-17.7685
LLDeep	-29.7901	-2.46539
LLDeep	-20.2584	-2.91584
LLDeep	-38.9698	-12.8541
LLDeep	-39.1306	-8.58166
LLDeep	-24.3185	10.3065
LLDeep	5.28258	-4.3973
LLDeep	-17.8166	7.37323
LLDeep	-36.1029	0.951049
LLDeep	-30.7656	-14.7314
LLDeep	-23.8541	15.0375
LLDeep	19.3023	19.6634
LLDeep	-39.5486	-20.1552
LLDeep	11.5035	-0.218336
LLDeep	-8.56854	4.21795
LLDeep	50.8997	-5.0899
LLDeep	44.3918	-9.05769
LLDeep	-13.147	6.72806
LLDeep	-20.5187	-2.9471
LLDeep	-39.7252	-11.5065
LLDeep	-35.9872	-19.8807
LLDeep	-19.5754	24.7533
LLDeep	7.39982	15.1088
LLDeep	13.6814	11.6523
LLDeep	63.4966	-8.13389
LLDeep	23.1695	16.4828
LLDeep	-18.9206	5.3234
LLDeep	-0.916651	5.18668
LLDeep	60.6564	-5.61412
LLDeep	28.2494	5.41451
LLDeep	-24.8088	17.9109
LLDeep	74.151	1.2201
LLDeep	-33.4698	-4.13992
LLDeep	-9.86899	23.158
LLDeep	-16.7662	9.58446
LLDeep	-25.188	17.8465
LLDeep	-6.73088	17.6717
LLDeep	-39.6566	-14.1281
LLDeep	-20.352	21.5522
LLDeep	50.5562	-8.71944
LLDeep	-35.6813	-21.6988
LLDeep	-17.1789	8.56951
LLDeep	-11.2013	26.6814
LLDeep	53.2962	-21.9752
LLDeep	-22.959	-15.1416
LLDeep	-31.9981	-3.74786
LLDeep	58.2586	-20.0857
LLDeep	-37.5854	-8.95265
LLDeep	67.1895	-8.83186
LLDeep	-32.2649	-10.3087
LLDeep	-36.9608	-4.58776
LLDeep	-35.9676	1.24991
LLDeep	51.215	-3.97671
LLDeep	-3.58813	-8.44759
LLDeep	50.2814	1.96964
LLDeep	7.65891	9.47252
LLDeep	-28.2576	12.6056
LLDeep	52.2145	9.70976
LLDeep	-41.3326	-14.8598
LLDeep	-37.5346	-2.9658
LLDeep	-34.5035	-5.96108
LLDeep	-31.7139	-9.1295
LLDeep	11.0214	26.6874
LLDeep	66.0203	-9.26128
LLDeep	-33.4257	-11.0547
LLDeep	78.5213	5.27802
LLDeep	-41.32	-13.3347
LLDeep	-19.5688	4.88078
LLDeep	-26.732	9.67614
LLDeep	-10.9629	-6.73517
LLDeep	-42.2659	-8.25229
LLDeep	29.4852	0.483161
LLDeep	17.8744	-1.31465
LLDeep	50.0759	-7.59328
LLDeep	-34.6275	-6.70441
LLDeep	58.1	0.949974
LLDeep	-36.2985	-11.9185
LLDeep	-21.969	10.7749
LLDeep	-30.6912	-3.76008
LLDeep	13.3045	20.5007
LLDeep	-38.8717	-13.2111
LLDeep	-33.6724	-12.1136
LLDeep	43.6195	-1.30331
LLDeep	-24.2479	6.43328
LLDeep	-41.7536	-6.23778
LLDeep	9.62138	20.7032
LLDeep	63.5859	-16.3319
LLDeep	34.6695	11.7614
LLDeep	23.4498	0.75989
LLDeep	-18.7803	8.41095
LLDeep	-28.1118	-22.641
LLDeep	32.7067	-2.17216
LLDeep	-9.20894	-5.93672
LLDeep	-20.9022	17.7428
LLDeep	-0.973251	3.71931
LLDeep	-34.1914	2.17854
LLDeep	32.4341	-9.10677
LLDeep	-24.438	6.68641
LLDeep	-42.7108	-12.9098
LLDeep	20.3722	-2.0374
LLDeep	5.30517	-11.3226
LLDeep	34.1865	-9.34962
LLDeep	-28.5703	19.4025
LLDeep	15.2297	-2.03727
LLDeep	-37.9653	-0.490982
LLDeep	62.2339	-2.02676
LLDeep	-30.4291	3.46854
LLDeep	32.5709	11.3903
LLDeep	-38.0258	-10.8619
LLDeep	-39.8297	-15.7203
LLDeep	-39.0763	-6.48303
LLDeep	37.4415	-5.10853
LLDeep	-40.4512	-19.6517
LLDeep	-2.25232	-11.3302
LLDeep	-25.4073	25.9865
LLDeep	-35.4942	-19.0228
LLDeep	-35.772	-6.94425
LLDeep	-6.34882	5.66185
LLDeep	71.4258	-1.40385
LLDeep	-26.1757	-8.15309
LLDeep	-20.1474	13.557
LLDeep	-43.304	-18.1556
LLDeep	40.544	15.9852
LLDeep	-36.9127	-2.06138
LLDeep	-10.2723	11.0942
LLDeep	-37.8664	-11.1077
LLDeep	-17.6115	15.5738
LLDeep	68.1095	6.46859
LLDeep	40.4811	7.0157
LLDeep	40.9612	1.47217
LLDeep	21.0901	5.17912
LLDeep	63.3252	-3.30497
LLDeep	-40.8731	-18.4632
LLDeep	69.1996	1.52003
LLDeep	-14.4051	21.693
LLDeep	-4.02614	5.45381
LLDeep	-3.66057	-3.6446
LLDeep	-19.3325	21.7764
LLDeep	-12.183	0.051557
LLDeep	-26.9535	12.9469
LLDeep	0.139797	12.261
LLDeep	9.68137	20.6842
LLDeep	50.8285	3.6626
LLDeep	-35.4491	1.84216
LLDeep	4.69619	14.217
LLDeep	65.2451	-5.77987
LLDeep	-42.1702	-18.6079
LLDeep	-25.6085	20.0827
LLDeep	-31.799	14.2824
LLDeep	-20.0207	25.0392
LLDeep	40.4027	-5.70342
LLDeep	31.8341	1.43195
LLDeep	-12.0678	17.4788
LLDeep	-8.03644	16.225
LLDeep	-41.2648	-3.91723
LLDeep	18.7535	-9.29219
LLDeep	3.013	12.4358
LLDeep	-8.88063	20.309
LLDeep	65.6131	1.31905
LLDeep	25.8511	7.85741
LLDeep	-42.2727	-9.36541
LLDeep	-20.2602	14.0836
LLDeep	-5.97259	0.832562
LLDeep	-36.3235	-2.04602
LLDeep	-45.4984	-27.5375
LLDeep	-40.7585	-10.6411
LLDeep	32.4836	1.42696
LLDeep	47.3679	-6.11174
LLDeep	-32.0803	-3.45494
LLDeep	9.77389	-0.746019
LLDeep	2.68669	3.01185
LLDeep	-14.2593	24.1669
LLDeep	38.9811	2.489
LLDeep	-15.715	21.6474
LLDeep	-44.8109	-16.9652
LLDeep	-31.5283	4.35836
LLDeep	-36.5179	-9.62393
LLDeep	-37.3878	-6.7244
LLDeep	-40.7993	-4.11876
LLDeep	18.4344	4.05084
LLDeep	-39.7633	-8.16961
LLDeep	-25.4661	-4.52286
LLDeep	-39.3331	-7.67845
LLDeep	-35.6656	-10.8037
LLDeep	42.6673	4.87109
LLDeep	-16.4552	23.7894
LLDeep	-36.8812	-13.0836
LLDeep	-31.5093	-11.4759
LLDeep	31.2731	11.6005
LLDeep	-15.5007	24.3458
LLDeep	62.2252	0.689479
LLDeep	-31.0711	-0.786642
LLDeep	-28.541	-1.08691
LLDeep	14.0871	21.3286
LLDeep	-28.6949	-1.96524
LLDeep	0.649382	-10.8519
LLDeep	-28.9899	1.38532
LLDeep	-39.6923	-11.3648
LLDeep	-28.8727	-12.9126
LLDeep	64.5524	9.31824
LLDeep	-41.4304	-16.425
LLDeep	-31.7194	-7.51421
LLDeep	-37.2929	-16.1308
LLDeep	8.36863	14.0887
LLDeep	39.7006	-9.58872
LLDeep	9.23821	21.5366
LLDeep	-7.54562	28.2577
LLDeep	-13.2232	-5.33413
LLDeep	2.32321	11.1432
LLDeep	-19.887	-1.15642
LLDeep	-22.7691	-6.93238
LLDeep	-17.824	12.6917
LLDeep	-33.0969	2.56421
LLDeep	52.0239	-12.9116
LLDeep	26.1504	-14.839
LLDeep	-34.3882	5.14047
LLDeep	-40.9943	-15.892
LLDeep	-40.727	-13.3264
LLDeep	-39.0912	-2.27435
LLDeep	58.4001	-14.1675
LLDeep	-12.7536	15.8457
LLDeep	-1.35107	29.7294
LLDeep	2.66909	10.251
LLDeep	-30.3103	-6.74178
LLDeep	-33.1771	-14.3575
LLDeep	38.773	7.25357
LLDeep	-4.49934	14.5034
LLDeep	67.5107	-12.1183
LLDeep	-43.6651	-17.7747
LLDeep	61.3086	3.26514
LLDeep	-39.1924	-22.1872
LLDeep	-11.2792	26.6262
LLDeep	-36.3749	2.04936
LLDeep	-40.3235	-23.3965
LLDeep	53.8013	-7.99617
LLDeep	-27.0674	10.8174
LLDeep	-38.7872	-1.27856
LLDeep	66.3666	-4.60374
LLDeep	-42.5816	-17.2369
LLDeep	-32.7192	-13.7568
LLDeep	-0.504124	25.245
LLDeep	39.0132	9.51035
LLDeep	42.0784	2.05853
LLDeep	-25.8062	9.91938
LLDeep	-33.2956	-9.70206
LLDeep	35.32	1.99514
LLDeep	-11.6558	1.11422
LLDeep	-15.705	-1.80065
LLDeep	-41.9688	-21.7606
LLDeep	63.5893	10.5087
LLDeep	8.19047	0.1935
LLDeep	5.18302	15.1095
LLDeep	-18.9612	4.15348
LLDeep	51.3124	7.11317
LLDeep	16.8478	14.0983
LLDeep	-25.8891	-15.3296
LLDeep	29.6476	-3.73388
LLDeep	-40.7104	-7.69194
LLDeep	-35.8707	2.33398
LLDeep	-47.2842	-27.9472
LLDeep	29.57	5.88718
LLDeep	-43.8883	-18.8606
LLDeep	-40.5468	-4.96129
LLDeep	17.6252	10.9233
LLDeep	-17.1462	-10.7149
LLDeep	-35.0983	-7.57836
LLDeep	-18.2708	24.211
LLDeep	-21.7421	10.1511
LLDeep	-27.7553	-13.587
LLDeep	-43.3438	-22.996
LLDeep	-26.0276	10.7176
LLDeep	-8.59889	30.4715
LLDeep	18.0727	3.11232
LLDeep	34.5626	0.784346
LLDeep	-32.5385	1.62406
LLDeep	-41.2826	-11.4158
LLDeep	-33.2429	-2.44939
LLDeep	14.8006	-4.21422
LLDeep	-23.2924	20.6584
LLDeep	-12.5177	20.8259
LLDeep	46.4161	8.16511
LLDeep	-33.469	-13.9032
LLDeep	-37.4423	-1.38166
LLDeep	-32.7716	-12.5207
LLDeep	-41.366	-15.4849
LLDeep	-29.4095	6.41694
LLDeep	0.348731	3.92876
LLDeep	-35.1759	-20.471
LLDeep	-1.11527	8.15241
LLDeep	-44.511	-16.7244
LLDeep	-8.63411	26.3075
LLDeep	49.1542	16.593
LLDeep	54.2373	-5.4279
LLDeep	-13.5702	26.0916
LLDeep	11.4015	-1.9282
LLDeep	67.8153	-6.94079
LLDeep	57.8735	-2.27179
LLDeep	68.5462	-7.24526
LLDeep	-40.3668	-7.64961
LLDeep	-15.0773	-13.2637
LLDeep	35.3246	-1.4078
LLDeep	-2.81734	-10.1025
LLDeep	10.785	25.3063
LLDeep	-46.8097	-24.0668
LLDeep	3.14078	1.573
LLDeep	-38.736	-2.89939
LLDeep	-7.20344	18.2996
LLDeep	59.9649	-10.4502
LLDeep	-41.0276	-5.88759
LLDeep	0.0965297	-10.3462
LLDeep	-26.418	3.98313
LLDeep	51.2427	3.47427
LLDeep	-35.5813	-18.5654
LLDeep	-38.9444	-16.1794
LLDeep	-46.4841	-25.3659
LLDeep	71.7103	2.28385
LLDeep	-41.4304	-19.9381
LLDeep	-35.7805	3.01993
LLDeep	-42.9645	-15.394
LLDeep	-17.5336	-17.7963
LLDeep	-44.0139	-19.03
LLDeep	-28.516	1.48374
LLDeep	-45.3631	-24.5761
LLDeep	-20.9648	8.67848
LLDeep	7.19114	-2.44045
LLDeep	37.2554	-3.82541
LLDeep	82.5911	-12.9146
LLDeep	-43.9281	-9.74101
LLDeep	-22.5431	11.5617
LLDeep	5.17984	18.9786
LLDeep	-46.014	-23.7801
LLDeep	-42.7933	-16.2346
LLDeep	-38.5555	-9.48299
LLDeep	-36.4979	-1.06386
LLDeep	-13.5098	23.1297
LLDeep	57.4831	7.78743
LLDeep	22.2436	9.33244
LLDeep	-26.4769	18.6203
LLDeep	-36.3589	-5.93121
LLDeep	-1.72956	3.55777
LLDeep	-14.8726	22.77
LLDeep	-17.6851	1.38213
LLDeep	-43.516	-20.883
LLDeep	-15.7115	32.8864
LLDeep	-34.6234	-16.1262
LLDeep	-17.6527	9.4572
LLDeep	47.039	0.4424
LLDeep	-5.00388	-8.72636
LLDeep	1.34176	11.2338
LLDeep	-26.801	22.7551
LLDeep	-33.689	-2.03594
LLDeep	79.9014	-11.0443
LLDeep	-43.1079	-20.9957
LLDeep	17.9875	18.2898
LLDeep	55.2981	-17.0265
LLDeep	-33.3799	-23.077
LLDeep	-21.1909	-22.6426
LLDeep	-40.5253	-5.74058
LLDeep	-12.9294	-5.57399
LLDeep	18.7867	1.67164
LLDeep	-14.6137	19.8304
LLDeep	5.55101	-20.0286
LLDeep	-20.1692	-5.95672
LLDeep	48.8646	-4.11719
LLDeep	59.3178	-2.57685
LLDeep	-18.1781	20.0803
LLDeep	-40.8874	-12.8898
LLDeep	-3.59134	19.2668
LLDeep	27.2355	16.4628
LLDeep	29.6149	-8.28175
LLDeep	-30.3579	-2.87199
LLDeep	-32.7738	-7.45878
LLDeep	27.5248	1.31444
LLDeep	62.5637	1.9202
LLDeep	17.3746	9.05933
LLDeep	47.2249	9.91155
LLDeep	-15.9376	11.8393
LLDeep	-36.3683	-0.994984
LLDeep	71.7744	5.43419
LLDeep	-36.4949	-0.583543
LLDeep	-28.6572	17.6458
LLDeep	-36.2052	-16.5002
LLDeep	-40.0079	-20.1039
LLDeep	1.97304	1.48038
LLDeep	3.21194	28.1178
LLDeep	-7.02592	31.4308
LLDeep	-23.6132	20.5031
LLDeep	36.5663	7.13272
LLDeep	60.5901	-8.30958
LLDeep	-25.4017	-5.91007
LLDeep	-45.7042	-24.5132
LLDeep	-46.6381	-24.0038
LLDeep	71.1176	0.870613
LLDeep	-30.7366	1.77531
LLDeep	-5.3469	5.79631
LLDeep	-10.4147	28.3701
LLDeep	-35.429	-1.01202
LLDeep	69.4596	-7.74428
LLDeep	-30.5394	-6.2276
LLDeep	75.6333	-3.378
LLDeep	-42.8356	-27.9
LLDeep	6.56798	17.4056
LLDeep	-41.4333	-23.3392
LLDeep	-41.1047	-17.9077
LLDeep	-37.4678	-16.1095
LLDeep	-27.2315	5.9565
LLDeep	13.4495	11.3534
LLDeep	-4.80775	14.0335
LLDeep	-42.513	-14.5541
LLDeep	-42.8794	-5.18523
LLDeep	50.6484	-4.55735
LLDeep	-26.8855	16.9097
LLDeep	-43.1883	-21.4805
LLDeep	3.34706	0.305541
LLDeep	-24.1689	21.857
LLDeep	26.8503	17.0581
LLDeep	-30.0369	1.21251
LLDeep	40.8368	5.65553
LLDeep	-17.0433	25.9646
LLDeep	-31.909	-1.54043
LLDeep	1.23548	19.6436
LLDeep	-34.5961	-21.5858
LLDeep	-10.6442	22.9895
LLDeep	-40.1294	-3.80442
LLDeep	58.8363	1.18299
LLDeep	-7.64773	14.1125
LLDeep	-32.7371	-17.8628
LLDeep	43.7492	-7.87549
LLDeep	-16.3666	-17.8292
LLDeep	-19.5067	9.96527
LLDeep	-42.2388	-18.9559
LLDeep	-13.2859	1.33835
LLDeep	-19.4078	6.53133
LLDeep	25.5315	-2.57102
LLDeep	-36.8869	-13.4308
LLDeep	-39.4977	-6.07037
LLDeep	55.0597	-2.70824
LLDeep	-40.5227	-16.8828
LLDeep	27.5328	11.4868
LLDeep	61.4171	-10.4213
LLDeep	61.2932	-7.59885
LLDeep	-0.59466	-12.2364
LLDeep	-30.6636	-10.0765
LLDeep	-42.2964	-22.8626
LLDeep	8.6409	19.8244
LLDeep	69.4481	4.67785
LLDeep	-22.3468	5.89764
LLDeep	-36.4566	-5.48648
LLDeep	-43.3974	-9.79621
LLDeep	-38.8517	-22.4022
LLDeep	32.5356	-5.43195
LLDeep	46.909	-0.757875
LLDeep	-34.4236	-12.1509
LLDeep	9.90228	-1.56335
LLDeep	58.9821	-14.3482
LLDeep	60.8905	-8.31772
LLDeep	39.6103	8.34394
LLDeep	-20.0137	9.23572
LLDeep	-12.5296	-4.67625
LLDeep	3.55032	5.40763
LLDeep	19.5842	4.60367
LLDeep	-35.0774	-15.5927
LLDeep	70.89	1.48408
LLDeep	-24.2778	20.185
LLDeep	-15.3952	20.8211
LLDeep	27.4887	19.252
LLDeep	-5.85267	-7.57243
LLDeep	-40.1757	-19.1259
LLDeep	23.4058	11.6137
LLDeep	10.4461	7.52004
LLDeep	-14.6287	19.8289
LLDeep	-40.4344	-17.9197
LLDeep	-36.8029	-2.55546
LLDeep	10.9788	14.9095
LLDeep	46.9514	11.839
LLDeep	-37.6877	-4.02912
LLDeep	-38.2423	-8.58777
LLDeep	2.02343	8.15989
LLDeep	-32.593	-2.63569
LLDeep	-27.5778	10.4251
LLDeep	41.6729	0.478401
LLDeep	-35.5149	-1.12941
LLDeep	50.8717	-11.0827
LLDeep	-37.4799	-18.5623
LLDeep	-25.1297	9.62198
LLDeep	-23.6069	26.8178
LLDeep	-18.6655	13.9397
LLDeep	52.69	-12.0187
LLDeep	17.8741	9.56183
LLDeep	36.2329	-13.8179
LLDeep	44.6501	6.63673
LLDeep	-0.934901	-5.67966
LLDeep	40.6893	3.85197
LLDeep	23.3945	2.27055
LLDeep	-29.7688	2.72218
LLDeep	-13.9889	21.374
LLDeep	0.49171	11.5216
LLDeep	-26.5555	18.9501
LLDeep	38.6301	8.05089
LLDeep	6.58223	14.3589
LLDeep	66.7514	2.78196
LLDeep	-33.2379	-10.9095
LLDeep	52.905	8.63512
LLDeep	58.9994	7.03323
LLDeep	-28.057	0.149451
LLDeep	-42.1249	-4.10943
LLDeep	-32.6194	1.4645
LLDeep	-41.0437	-12.8209
LLDeep	44.1971	6.27948
LLDeep	66.6347	2.14875
LLDeep	22.4759	5.80878
LLDeep	-30.1732	1.67207
LLDeep	53.1305	8.95706
LLDeep	4.41774	7.12774
LLDeep	-30.1922	11.1048
LLDeep	48.2944	2.71904
LLDeep	-34.7711	1.16637
LLDeep	48.0158	6.52396
LLDeep	-24.622	10.3045
LLDeep	11.7153	11.8072
LLDeep	20.3009	12.3022
LLDeep	37.7242	8.55834
LLDeep	-29.7685	1.73412
LLDeep	-20.9448	-4.40267
LLDeep	-44.9752	-20.5601
LLDeep	-15.8882	22.3959
LLDeep	-30.4733	1.88104
LLDeep	-41.0464	-12.6295
LLDeep	-11.3194	5.82041
LLDeep	-15.3679	14.4669
LLDeep	0.568219	-24.5171
LLDeep	-26.5068	11.9182
LLDeep	24.186	-10.969
LLDeep	9.0529	23.2359
LLDeep	-2.12395	5.60503
LLDeep	11.658	17.4278
LLDeep	-31.1894	-17.0814
LLDeep	33.4922	2.30361
LLDeep	-44.6129	-16.3143
LLDeep	17.4104	17.8132
LLDeep	53.7926	-0.524249
LLDeep	44.3109	-10.2948
LLDeep	58.6438	-13.0276
LLDeep	-13.882	15.5938
LLDeep	27.6293	15.7751
LLDeep	-28.0723	-12.2289
LLDeep	-24.0569	22.2461
LLDeep	13.3556	2.14362
LLDeep	-42.0554	-15.4157
LLDeep	-33.5633	-9.88814
LLDeep	43.0183	-6.22742
LLDeep	12.272	1.80832
LLDeep	-35.1845	-11.4102
LLDeep	-32.7314	-14.5086
LLDeep	-19.6375	-15.3474
LLDeep	5.97607	16.978
LLDeep	-12.9525	13.7198
LLDeep	-44.5338	-20.763
LLDeep	-28.662	3.92058
LLDeep	18.0582	21.6905
LLDeep	-23.6359	10.4655
LLDeep	23.3064	-4.5599
LLDeep	54.5284	5.1284
LLDeep	-39.6136	-30.8511
LLDeep	24.8426	15.4052
LLDeep	73.0278	4.71373
LLDeep	-40.7009	-3.24273
LLDeep	-16.3057	11.1338
LLDeep	23.6251	8.91758
LLDeep	-4.79176	19.7891
LLDeep	-40.4179	-15.642
LLDeep	-40.4293	-2.81461
LLDeep	-19.6703	-12.4541
LLDeep	-38.2793	-10.8559
LLDeep	-33.7592	-3.09018
LLDeep	-39.8402	-17.1709
LLDeep	-24.7727	6.36283
LLDeep	-41.8644	-10.8515
LLDeep	46.1312	8.26959
LLDeep	-21.8016	16.7547
LLDeep	-21.1856	11.7337
LLDeep	-33.9693	-12.5393
LLDeep	-19.719	17.6117
LLDeep	39.4133	-11.2399
LLDeep	33.3208	12.0784
LLDeep	-27.212	14.0138
LLDeep	46.1082	-2.14626
LLDeep	-5.21819	10.3578
LLDeep	-34.3618	-3.18206
LLDeep	-28.2593	10.5629
LLDeep	-37.9777	-6.8545
LLDeep	-13.0069	14.4448
LLDeep	33.0202	16.3192
LLDeep	-38.1744	-4.65633
LLDeep	-10.1852	30.1288
LLDeep	-41.6508	-7.91826
LLDeep	-1.72688	9.37292
LLDeep	-30.2474	3.39113
LLDeep	-2.85693	11.9309
LLDeep	-37.7014	-16.7575
LLDeep	62.2707	1.75014
LLDeep	42.9119	13.9333
LLDeep	-14.0512	11.9101
LLDeep	15.9379	6.98731
LLDeep	-40.9239	-10.7441
LLDeep	-14.2677	24.0551
LLDeep	57.6876	-8.41039
LLDeep	-4.90578	21.3812
LLDeep	48.5775	4.30382
LLDeep	-32.6772	-9.87748
LLDeep	7.7249	14.1053
LLDeep	79.0366	-4.77869
LLDeep	-18.8614	15.759
LLDeep	-10.8589	10.1247
LLDeep	-27.4698	4.52193
LLDeep	63.443	-8.96296
LLDeep	14.014	27.5471
LLDeep	-37.6549	-0.4724
LLDeep	74.0927	4.24013
LLDeep	-29.6556	9.52697
LLDeep	-40.4226	-6.26344
LLDeep	25.9914	19.6665
LLDeep	-28.3628	10.8427
LLDeep	-40.0497	-5.57348
LLDeep	-15.6641	8.85515
LLDeep	-40.6481	-3.3039
LLDeep	-11.2708	15.1867
LLDeep	23.6441	-11.9498
LLDeep	-39.8775	-12.4494
LLDeep	17.0531	-2.54394
LLDeep	-37.6447	-1.8161
LLDeep	49.0472	7.33591
LLDeep	41.1272	6.75147
LLDeep	-29.021	0.0713367
LLDeep	-17.4364	12.1718
LLDeep	2.99756	16.8929
LLDeep	-5.81672	21.7794
LLDeep	25.2868	-9.9946
LLDeep	-36.1809	-18.4694
LLDeep	6.29068	27.0539
LLDeep	-38.763	-0.86699
LLDeep	43.1246	4.63605
LLDeep	-35.1558	-16.029
LLDeep	-27.1209	18.0114
LLDeep	-10.1638	5.97057
LLDeep	-41.3522	-16.9789
LLDeep	58.1426	-7.97249
LLDeep	-43.4003	-17.59
LLDeep	-41.3025	-5.47269
LLDeep	54.1922	0.458298
LLDeep	-29.9225	2.98195
LLDeep	20.36	8.75115
LLDeep	-22.2718	12.0038
LLDeep	25.637	7.96658
LLDeep	-5.25495	22.2841
LLDeep	-38.5616	-5.58049
LLDeep	-40.909	-15.1276
LLDeep	-25.5899	18.8611
LLDeep	-28.6152	20.1132
LLDeep	-29.7432	0.940718
LLDeep	0.271902	6.44656
LLDeep	34.2881	-6.0899
LLDeep	13.0344	11.5953
LLDeep	29.1637	11.3606
LLDeep	39.9491	10.8214
LLDeep	-11.0857	14.9936
LLDeep	-13.8975	-12.3033
LLDeep	-32.0363	-11.8752
LLDeep	-32.8371	-12.2385
LLDeep	-20.0349	-9.58923
LLDeep	21.5531	17.5103
LLDeep	-42.8514	-9.90786
LLDeep	-9.29841	25.946
LLDeep	-38.5491	-21.9656
LLDeep	24.2923	1.92739
LLDeep	77.8525	1.23785
LLDeep	-30.8216	5.86762
LLDeep	-38.7329	-5.63731
LLDeep	-24.7612	17.7839
LLDeep	63.4821	-11.3135
LLDeep	-30.4777	2.13122
LLDeep	-32.6249	-9.06494
LLDeep	-32.6701	-4.73352
LLDeep	56.6536	2.59845
LLDeep	31.7633	10.8166
LLDeep	-33.8063	-15.5705
LLDeep	71.7144	-8.54523
LLDeep	-25.8199	-18.9311
LLDeep	-41.7043	-5.47466
LLDeep	3.97122	-15.1008
LLDeep	-42.5345	-11.0671
LLDeep	8.01453	20.1115
LLDeep	-9.85964	29.5361
LLDeep	-27.5694	3.34205
LLDeep	4.68721	12.7503
LLDeep	57.0544	11.2518
LLDeep	16.981	25.0846
LLDeep	3.70822	-11.1946
LLDeep	-36.6046	-2.92938
LLDeep	43.9919	-4.61789
LLDeep	-44.058	-18.8517
LLDeep	52.7285	-5.21927
LLDeep	16.5759	5.841
LLDeep	59.5102	-1.40282
LLDeep	34.1549	-0.594291
LLDeep	-23.9555	20.0003
LLDeep	-12.856	18.2379
LLDeep	45.0137	2.41595
LLDeep	-25.6151	4.15346
LLDeep	-5.43323	-13.7785
LLDeep	-29.7795	15.3373
LLDeep	-11.5562	5.84482
LLDeep	43.4226	-4.02558
LLDeep	-41.5001	-18.3488
LLDeep	60.7598	-1.77464
LLDeep	-0.730621	5.17171
LLDeep	11.9862	25.8741
LLDeep	-29.2884	12.3888
LLDeep	-15.3983	6.13744
LLDeep	37.7	-9.13071
LLDeep	-44.7357	-15.9589
LLDeep	-17.495	16.6449
LLDeep	60.6624	-4.63122
LLDeep	-23.8097	8.52569
LLDeep	-23.4579	-1.16704
LLDeep	58.7378	1.05178
LLDeep	14.2836	31.2936
LLDeep	23.5434	10.1594
LLDeep	83.6668	-8.13122
LLDeep	-37.192	-13.5891
LLDeep	0.0254599	22.8568
LLDeep	-32.6695	-9.48621
LLDeep	-31.423	5.61565
LLDeep	-21.077	14.8424
LLDeep	-30.6681	2.4921
LLDeep	-30.7879	7.28971
LLDeep	69.3896	-10.5223
LLDeep	42.3981	8.25224
LLDeep	-28.3678	18.1646
LLDeep	-35.8559	-12.4281
LLDeep	-41.2776	-17.4752
LLDeep	-43.717	-24.9909
LLDeep	-40.6431	-16.6324
LLDeep	-9.24196	-8.00862
LLDeep	-24.2358	29.7318
LLDeep	-18.8623	15.2225
LLDeep	-10.7856	19.4928
LLDeep	-28.1133	6.11851
LLDeep	3.3032	15.0576
LLDeep	-44.414	-13.9889
LLDeep	10.3533	11.9779
LLDeep	-12.1611	28.2487
LLDeep	-26.4178	2.89149
LLDeep	-32.3931	-17.636
LLDeep	-8.66329	12.7033
LLDeep	-41.4089	-17.3268
LLDeep	-37.8137	-11.6661
LLDeep	36.84	17.3506
LLDeep	-38.3913	-8.20559
LLDeep	-34.6272	-18.1016
LLDeep	-41.2819	-9.12744
LLDeep	1.76958	21.827
LLDeep	-43.1789	-19.6809
LLDeep	-30.7766	-1.35725
LLDeep	-38.7834	-1.7923
LLDeep	77.0162	0.0289139
LLDeep	71.2614	4.97456
LLDeep	66.5553	1.65565
LLDeep	-8.1624	15.371
LLDeep	40.685	5.8152
LLDeep	19.1324	17.5422
LLDeep	64.4605	-12.2986
LLDeep	-6.45089	7.23401
LLDeep	-28.7039	-5.6731
LLDeep	16.9544	6.47955
LLDeep	-12.8724	-13.5183
LLDeep	-46.1194	-22.8348
LLDeep	43.178	-14.7148
LLDeep	-32.0786	-16.2333
LLDeep	16.576	13.5917
LLDeep	61.2963	-1.68577
LLDeep	-26.3195	20.5631
LLDeep	0.918406	-16.9385
LLDeep	51.5753	-7.95321
LLDeep	28.6655	-11.466
LLDeep	-27.5376	4.39051
LLDeep	-32.1203	-8.3
LLDeep	1.60344	11.8514
LLDeep	75.8363	-7.5174
LLDeep	-35.6672	3.22539
LLDeep	-15.9035	17.6854
LLDeep	-16.8906	29.0694
LLDeep	59.3499	2.84238
LLDeep	4.21464	13.9085
LLDeep	-34.2169	-14.9371
LLDeep	57.3101	2.55245
LLDeep	-34.0171	-3.51214
LLDeep	-28.0119	17.8663
LLDeep	-5.53498	30.6276
LLDeep	-37.423	0.103787
500FG	-24.6275	19.629
500FG	-28.3971	5.41122
500FG	17.0915	3.58966
500FG	-27.5668	6.64892
500FG	74.6911	-5.40443
500FG	-10.9293	10.9972
500FG	-40.4039	-16.4947
500FG	27.8159	-1.5193
500FG	-37.7935	-0.880405
500FG	9.91933	17.8393
500FG	0.524578	-11.455
500FG	7.96198	19.7452
500FG	58.1701	10.381
500FG	-41.4007	-14.8662
500FG	-12.3955	15.5083
500FG	53.6078	3.8486
500FG	38.2566	-24.0322
500FG	-5.57931	26.4708
500FG	-28.9216	12.5047
500FG	-19.0266	13.493
500FG	10.8519	22.3823
500FG	-20.6329	4.76064
500FG	-17.3246	-0.481562
500FG	67.8322	-8.67814
500FG	-4.9424	13.7774
500FG	-35.0745	-2.16261
500FG	75.1516	2.6502
500FG	22.4239	2.5029
500FG	3.73922	-4.7553
500FG	-39.9433	-14.3666
500FG	-8.02625	20.4798
500FG	48.1794	-3.82466
500FG	-33.2891	-1.79954
500FG	-12.8888	17.0247
500FG	24.3105	-11.13
500FG	-28.4517	-3.05419
500FG	34.254	-0.490844
500FG	-26.7177	20.9937
500FG	44.3986	-2.26792
500FG	-19.3192	15.4307
500FG	-21.7487	12.833
500FG	-27.4433	21.2055
500FG	39.407	9.62717
500FG	-12.0488	-19.7971
500FG	-25.6568	16.7191
500FG	-21.1747	11.6067
500FG	32.8367	-4.83672
500FG	65.889	-9.57572
500FG	24.4826	4.51189
500FG	-13.5775	16.0338
500FG	28.5042	0.862164
500FG	51.1525	-4.96159
500FG	-33.0774	-3.18242
500FG	-3.93587	-5.75438
500FG	-19.6898	13.0493
500FG	25.8507	20.9158
500FG	-1.06125	-7.21351
500FG	14.4999	-16.7965
500FG	-26.8753	12.3228
500FG	-18.8066	27.6317
500FG	-37.1021	-10.9768
500FG	-30.5599	4.41276
500FG	-35.7914	-8.02731
500FG	67.5285	-18.9976
500FG	-38.6163	-2.96809
500FG	-14.6534	3.31718
500FG	-21.5472	26.2482
500FG	-8.56223	31.342
500FG	-26.8566	15.2988
500FG	-42.7129	-23.8738
500FG	65.0037	8.05139
500FG	-8.9955	22.6338
500FG	-26.1314	4.68523
500FG	7.36672	-5.71225
500FG	-14.0146	22.7042
500FG	-22.2741	12.0384
500FG	58.8813	-2.91192
500FG	7.86632	1.40056
500FG	57.1472	-0.979394
500FG	28.2795	-0.312589
500FG	57.5862	-2.69859
500FG	-15.6065	11.3647
500FG	21.5988	9.10095
500FG	-38.0183	-3.62692
500FG	52.6002	-5.24077
500FG	-21.7864	-4.12069
500FG	24.5948	-6.54303
500FG	24.55	-7.97888
500FG	-28.3675	12.3694
500FG	30.3923	1.93939
500FG	-26.2071	1.39013
500FG	7.61989	9.36804
500FG	-29.7022	6.03696
500FG	-12.3849	26.469
500FG	58.446	-3.28469
500FG	-23.2196	10.7429
500FG	-4.69919	25.2332
500FG	-9.74871	17.2304
500FG	36.6786	-3.4832
500FG	-41.1088	-14.3806
500FG	-23.0014	12.7493
500FG	-17.5121	-20.9301
500FG	-5.25815	-4.06374
500FG	58.2367	-7.25614
500FG	44.8837	-0.896626
500FG	-32.6944	4.6118
500FG	-37.7635	-10.4025
500FG	5.7143	16.7663
500FG	-31.7219	-1.98316
500FG	-42.4424	-16.3351
500FG	-45.8181	-20.1281
500FG	35.6352	0.840349
500FG	-27.1026	20.0543
500FG	-26.0756	18.2357
500FG	-23.2559	6.51489
500FG	-31.0623	8.15845
500FG	-11.6206	30.3474
500FG	-28.8844	7.99281
500FG	-21.0128	11.8048
500FG	-23.2702	17.8742
500FG	-30.1231	-8.46348
500FG	52.2589	-8.00435
500FG	-18.3862	13.296
500FG	-30.3325	9.38698
500FG	60.5915	-5.09536
500FG	-38.6575	-10.7345
500FG	-29.0136	12.0453
500FG	-27.5397	21.1611
500FG	-34.4756	-0.560432
500FG	10.3925	6.56394
500FG	-33.7268	-12.1299
500FG	13.9385	14.7331
500FG	-10.5474	29.2906
500FG	-37.495	-5.6233
500FG	17.5247	11.4388
500FG	-33.2858	-6.38307
500FG	-38.6496	-10.4216
500FG	31.9069	10.548
500FG	-22.2293	26.497
500FG	29.0368	-0.504546
500FG	-15.9763	27.7889
500FG	-27.6625	12.3601
500FG	16.4202	-12.3406
500FG	50.9493	4.2721
500FG	-29.2335	-7.43956
500FG	46.7462	-2.74674
500FG	-23.4359	17.5544
500FG	4.00641	14.6826
500FG	55.2299	9.19203
500FG	-35.3686	-15.4082
500FG	-17.9986	14.2491
500FG	-8.09938	17.6364
500FG	-4.51861	22.7348
500FG	-24.2368	22.8498
500FG	-34.8532	-15.2436
500FG	-32.3971	-6.27862
500FG	52.3654	0.361066
500FG	9.43482	10.5478
500FG	-2.83535	2.5157
500FG	-4.01365	17.2311
500FG	-11.0013	22.3215
500FG	-33.8769	2.6749
500FG	-7.95675	33.0379
500FG	-27.8503	11.0751
500FG	-44.1908	-18.861
500FG	-38.8621	-3.09046
500FG	-29.1759	7.50174
500FG	-19.4013	14.9459
500FG	-11.9034	-11.0067
500FG	58.2803	3.6032
500FG	-17.4563	22.2694
500FG	-37.8934	-11.6844
500FG	22.9162	7.32391
500FG	-42.0419	-15.1434
500FG	22.6441	7.11517
500FG	65.2104	-9.02032
500FG	34.7385	19.0642
500FG	49.4105	-1.56887
500FG	37.0248	-0.167449
500FG	-15.6057	31.1381
500FG	-22.6853	20.582
500FG	9.34851	7.20223
500FG	17.4858	-21.4933
500FG	-23.8424	25.0331
500FG	-26.8486	11.9598
500FG	-29.7442	9.47937
500FG	-31.6145	5.90776
500FG	1.30903	14.5729
500FG	-42.8812	-20.7629
500FG	-40.549	-12.5852
500FG	-37.238	-11.2531
500FG	-35.1975	3.21121
500FG	-23.5251	0.414287
500FG	14.1683	-14.793
500FG	-5.54963	-15.4513
500FG	-4.82657	23.2358
500FG	35.4267	1.13539
500FG	0.885775	20.2865
500FG	-17.3343	14.2041
500FG	-9.59862	19.8505
500FG	14.8592	22.0999
500FG	52.5484	-2.57454
500FG	65.1444	-2.55101
500FG	45.0965	-2.81297
500FG	-37.8689	-10.7863
500FG	-25.4038	4.96515
500FG	27.7648	7.89539
500FG	-9.63658	14.7175
500FG	48.519	10.8853
500FG	-36.1989	-5.44764
500FG	7.43761	4.19741
500FG	-22.3887	21.4051
500FG	-37.9786	-3.85362
500FG	35.5589	5.22084
500FG	2.55306	23.6598
500FG	-27.782	22.0029
500FG	-29.8791	10.3551
500FG	-26.607	10.2506
500FG	0.703552	-3.5664
500FG	42.0444	-11.6895
500FG	-13.3992	16.7613
500FG	-31.9582	3.98241
500FG	-39.9451	-11.0731
500FG	57.3563	5.00991
500FG	33.5252	-2.01474
500FG	-3.61175	36.7486
500FG	-26.5383	12.0739
500FG	6.8435	25.4092
500FG	-16.968	25.9627
500FG	-18.7554	9.54854
500FG	-26.4633	13.4608
500FG	-18.0844	24.7718
500FG	-12.6305	17.2342
500FG	-14.5191	16.0193
500FG	-19.3617	11.2847
500FG	68.7058	-3.79693
500FG	-26.8492	7.60576
500FG	1.57794	6.31475
500FG	-16.8802	13.8528
500FG	-2.61322	8.63979
500FG	-0.90045	6.19662
500FG	-12.6703	20.468
500FG	-26.2296	18.1542
500FG	-26.6838	12.6766
500FG	-24.1352	3.92659
500FG	41.6349	3.20846
500FG	13.6674	9.56094
500FG	-23.7779	15.1314
500FG	-35.6595	-10.7778
500FG	31.7162	8.82032
500FG	-7.2138	30.0795
500FG	-23.4277	26.0367
500FG	-28.0136	14.4103
500FG	12.1937	-20.088
500FG	30.6031	1.04561
500FG	-33.2579	-14.9962
500FG	46.6696	6.07758
500FG	7.45111	25.9562
500FG	-9.40663	-16.1069
500FG	39.6598	-12.9988
500FG	-27.4592	12.347
500FG	-15.9109	17.2475
500FG	15.2536	20.697
500FG	7.65636	6.60151
500FG	22.8122	-1.99923
500FG	15.5967	15.0872
500FG	53.7297	-3.44411
500FG	-38.2517	-9.89571
500FG	16.7708	21.3422
500FG	-27.3714	17.972
500FG	34.3188	2.23111
500FG	-14.6729	22.084
500FG	-12.7326	18.8945
500FG	-18.3846	17.3111
500FG	5.5265	2.83675
500FG	-30.9611	2.14585
500FG	-24.7744	23.1737
500FG	26.9635	3.79583
500FG	-5.04124	34.6811
500FG	-33.6929	-12.2165
500FG	39.0124	6.73815
500FG	31.4871	11.4578
500FG	56.9858	4.60564
500FG	73.2227	-7.42877
500FG	-15.0085	17.9934
500FG	68.4648	-19.4367
500FG	68.5044	1.94806
500FG	-31.2394	-9.20277
500FG	-19.0985	29.7666
500FG	35.0725	-7.8861
500FG	-31.7515	5.00218
500FG	-0.137741	14.49
500FG	57.3149	-2.59953
500FG	32.6821	-2.74187
500FG	-41.38	-14.1198
500FG	-31.0467	4.29669
500FG	49.4059	-10.3145
500FG	-31.4717	-16.2739
500FG	-23.2009	22.3624
500FG	-39.0762	-15.3088
500FG	3.72508	12.2864
500FG	64.1523	-8.02948
500FG	-25.829	13.9149
500FG	-40.5703	-14.846
500FG	65.0448	2.28052
500FG	-42.244	-13.6262
500FG	-35.4175	2.07899
500FG	40.1326	9.09101
500FG	46.9124	-0.766526
500FG	-43.5642	-25.0129
500FG	29.7496	7.27303
500FG	5.37205	10.7996
500FG	-24.8349	13.5801
500FG	-32.8571	-11.5912
500FG	-6.23408	32.248
500FG	-28.3585	11.2346
500FG	1.33676	9.70562
500FG	-4.50774	20.8257
500FG	-2.17331	18.7078
500FG	7.86392	10.5275
500FG	38.8256	5.62512
500FG	62.4844	-8.14872
500FG	-29.4725	17.2844
500FG	22.5898	5.83981
500FG	-24.5646	11.0815
500FG	68.0121	-16.7218
500FG	-36.3272	-15.4534
500FG	7.34223	7.64591
500FG	79.4703	4.07136
500FG	-20.6469	-10.5287
500FG	-12.0212	16.5775
500FG	2.81794	16.797
500FG	59.4066	-8.46691
500FG	1.69266	19.655
500FG	14.9147	18.4077
500FG	-33.7347	-12.5058
500FG	-20.1007	8.55917
500FG	11.6035	-19.9421
500FG	42.1239	-2.33329
500FG	15.8965	26.276
500FG	-1.39611	9.88932
500FG	-32.0938	-6.84872
500FG	36.2947	3.76871
500FG	-4.31538	-18.3543
500FG	11.6342	11.1841
500FG	70.8495	-9.8863
500FG	37.7466	-4.00825
500FG	-3.38006	19.9575
500FG	-28.2125	8.6114
500FG	62.3326	-5.24161
500FG	-13.7715	25.5353
500FG	-29.2513	8.20014
500FG	-27.7269	19.3404
500FG	23.4765	11.4938
500FG	-9.69178	18.9073
500FG	-40.8292	-5.59798
500FG	18.8853	7.84971
500FG	-14.2307	15.4306
500FG	56.2685	0.570963
500FG	-24.4691	4.0136
500FG	68.5741	-6.11556
500FG	3.64874	2.00544
500FG	64.7091	-5.88801
500FG	52.7772	6.55961
500FG	-38.2479	-18.2252
500FG	43.3882	-7.30998
500FG	-15.4035	5.80934
500FG	-24.2619	20.4925
500FG	-2.31946	29.1089
500FG	-28.1669	11.6938
500FG	-16.5762	8.52306
500FG	32.5106	-0.0278325
500FG	10.714	18.5342
500FG	-7.87517	21.1438
500FG	-5.01251	17.9989
500FG	4.41245	-3.48091
500FG	-38.3014	-13.6664
500FG	-9.73209	19.0036
500FG	16.7349	14.7957
500FG	-7.66111	19.0436
500FG	-12.9284	8.79386
500FG	5.93641	13.9677
500FG	28.792	9.72591
500FG	48.6427	-10.9679
500FG	-31.3465	8.02805
500FG	20.091	10.8786
500FG	56.9538	-9.17363
500FG	-4.37855	1.39879
500FG	-3.77789	-5.2295
500FG	40.185	-0.243376
500FG	51.0341	-3.74689
500FG	-22.5536	9.65669
500FG	-24.8723	8.26378
500FG	-27.0148	13.1809
500FG	50.5339	-7.75888
500FG	-40.3665	-25.6685
500FG	46.5122	3.60819
500FG	79.1201	-1.54703
500FG	-23.2318	6.52451
500FG	16.2058	24.6652
500FG	13.5241	18.2795
500FG	-34.3426	-8.07416
500FG	20.1537	20.0942
500FG	65.5687	-8.46298
500FG	4.29556	11.1409
500FG	-7.5928	21.9001
500FG	38.103	8.48632
500FG	-19.171	7.4461
500FG	-43.3032	-21.2894
500FG	44.0362	-12.3431
500FG	-43.2843	-24.8914
500FG	8.48132	17.1887
500FG	-10.4891	10.3671
500FG	23.5945	4.32063
500FG	-42.4101	-20.1863
500FG	-34.6895	-10.5166
500FG	77.7448	0.305835
500FG	-21.4484	11.7493
500FG	-26.0304	25.261
500FG	-21.1284	8.42238
500FG	-28.0223	14.5508
500FG	-26.8348	20.3038
500FG	5.95277	3.09758
500FG	4.85207	8.00717
500FG	1.57523	4.48793
500FG	27.1999	1.43975
500FG	54.1186	-13.9615
500FG	-44.2494	-20.1466
500FG	5.48623	19.768
500FG	-26.899	14.7917
500FG	54.2663	-8.83552
500FG	-38.9321	-4.37255
500FG	-13.3658	-12.7049
500FG	-24.3424	12.1601
500FG	16.7827	17.2627
500FG	59.9315	-2.63041
500FG	65.7584	-10.6958
500FG	60.3147	0.010672
500FG	-26.6642	4.83134
500FG	-42.1319	-16.6457
500FG	-18.6713	9.51005
500FG	6.67582	1.29209
500FG	-33.6749	-0.974417
500FG	-39.0053	-25.6605
500FG	-22.9975	29.937
500FG	-10.7701	31.5957
500FG	28.7159	7.82659
500FG	-30.3897	-3.96344
500FG	61.7533	4.81083
500FG	-37.1952	-11.3492
300OB	-17.1214	18.1976
300OB	-30.4288	-15.3873
300OB	64.6457	-13.5675
300OB	-21.1421	14.4131
300OB	-12.7093	3.63935
300OB	43.629	5.31955
300OB	-23.1674	10.4835
300OB	-5.82653	16.9638
300OB	-21.0447	12.4954
300OB	53.893	1.86545
300OB	-28.5682	9.56622
300OB	-34.0177	1.89711
300OB	-18.0468	8.17554
300OB	18.5934	20.9658
300OB	69.6297	-6.26656
300OB	56.0975	-2.95864
300OB	-27.3106	4.57754
300OB	-37.0435	-10.3582
300OB	19.0574	-11.4591
300OB	-0.103611	11.9434
300OB	42.4222	12.1466
300OB	-4.7562	25.1281
300OB	81.1024	-8.50035
300OB	-25.621	-11.0521
300OB	-12.6617	-11.2006
300OB	-7.37702	34.5229
300OB	-25.0044	22.2807
300OB	-4.50096	-15.4204
300OB	-0.549264	4.0755
300OB	72.8359	-9.71906
300OB	-26.9402	21.8745
300OB	42.4279	-2.76571
300OB	41.1512	10.7361
300OB	-40.0717	-9.44683
300OB	-30.7995	7.06667
300OB	18.9648	20.5592
300OB	-13.4715	10.7861
300OB	59.3447	-3.56602
300OB	5.61664	28.7475
300OB	-33.4974	0.158064
300OB	-46.2548	-30.344
300OB	0.0251039	20.6147
300OB	-23.4566	13.6329
300OB	14.028	5.71033
300OB	-36.9272	-7.88924
300OB	24.8071	10.2683
300OB	63.6113	2.01912
300OB	-39.0473	-1.78244
300OB	-19.8865	12.2589
300OB	53.0494	5.32475
300OB	-29.6515	11.7622
300OB	81.3067	-7.40795
300OB	58.3098	4.59697
300OB	-16.439	4.48842
300OB	-18.195	13.5124
300OB	45.4865	-5.40058
300OB	62.9985	-8.22162
300OB	-23.9474	20.0323
300OB	-23.8633	6.51622
300OB	26.4839	6.16491
300OB	-40.8138	-14.6675
300OB	12.9104	9.26111
300OB	-37.0212	1.58386
300OB	22.4772	-0.462007
300OB	-3.20151	15.7168
300OB	0.644393	4.53043
300OB	30.2476	2.14909
300OB	28.9314	6.93459
300OB	71.3117	-7.74768
300OB	5.37072	3.06647
300OB	19.8642	-28.5621
300OB	46.541	5.10158
300OB	53.107	7.8083
300OB	-12.8796	22.4759
300OB	53.9844	3.46187
300OB	80.823	2.51311
300OB	44.5657	-3.09219
300OB	-21.3991	21.3164
300OB	2.37808	-0.0780442
300OB	39.8075	5.48291
300OB	80.3523	-4.59211
300OB	-28.2982	11.6572
300OB	23.731	20.1278
300OB	-25.9286	10.4272
300OB	69.9384	-0.918875
300OB	76.685	-0.639468
300OB	-25.8625	6.33123
300OB	-7.41897	29.0916
300OB	-28.5648	20.0391
300OB	-24.3026	-2.53305
300OB	-21.5352	14.131
300OB	79.5816	-2.26492
300OB	39.2522	6.72464
300OB	-15.7619	23.1376
300OB	70.0856	0.913025
300OB	-9.17027	13.5338
300OB	-42.001	-22.7505
300OB	-38.7674	-3.60147
300OB	-45.3123	-18.7707
300OB	-15.5495	4.03661
300OB	-21.061	6.19904
300OB	-31.3344	6.41566
300OB	-22.2673	21.3245
300OB	46.7408	9.90637
300OB	35.071	-8.9969
300OB	-25.0033	3.98125
300OB	61.7084	2.4553
300OB	-3.28124	9.15163
300OB	68.4079	-8.64853
300OB	-31.8289	-10.2609
300OB	42.5466	0.119842
300OB	24.8068	10.099
300OB	-14.0149	14.0892
300OB	10.2761	26.0281
300OB	67.0932	-0.741195
300OB	26.0412	9.32693
300OB	65.3471	-1.30359
300OB	-26.7014	11.0037
300OB	-38.89	-11.6993
300OB	-34.3949	-0.278718
300OB	-29.4479	-13.3786
300OB	37.5891	8.2473
300OB	-23.2224	22.0945
300OB	-8.30619	18.8332
300OB	-25.1989	9.67149
300OB	-38.043	1.49749
300OB	-35.255	2.14153
300OB	23.1876	17.9091
300OB	47.9216	-3.43163
300OB	-23.4302	0.58499
300OB	-32.2509	3.03055
300OB	33.881	2.84807
300OB	-24.5778	23.6404
300OB	-0.860202	23.1402
300OB	-7.43247	29.7972
300OB	-5.68805	-7.43351
300OB	13.2959	10.0569
300OB	-39.7063	-18.3925
300OB	-13.1683	19.4494
300OB	-26.4813	-3.8303
300OB	15.7636	13.2337
300OB	66.5247	-0.286874
300OB	-24.9024	-8.00688
300OB	61.0003	-1.92061
300OB	69.1458	8.49777
300OB	6.37242	-0.858882
300OB	-23.8287	22.9944
300OB	-27.4744	-2.34093
300OB	-34.8603	-8.39471
300OB	26.6239	19.1394
300OB	-41.548	-16.0804
300OB	32.1791	14.0484
300OB	-44.7416	-15.8975
300OB	-28.3081	20.5429
300OB	-31.582	-10.3799
300OB	-18.9301	17.8424
300OB	-41.7346	-5.51035
300OB	-21.0833	18.2335
300OB	-41.4893	-14.719
300OB	-40.2727	-4.79439
300OB	45.2162	4.27524
300OB	-14.6378	25.7174
300OB	70.0001	0.334054
300OB	51.2602	7.98518
300OB	-30.1755	1.66338
300OB	-16.0005	14.8903
300OB	-41.0232	-18.5644
300OB	8.03211	9.31136
300OB	-35.2152	6.25196
300OB	-31.242	9.01804
300OB	43.8374	-16.8419
300OB	-22.6992	8.3894
300OB	-24.1003	17.9519
300OB	-39.8493	-9.3101
300OB	41.1258	12.4843
300OB	-37.3946	-25.5659
300OB	36.7204	-3.60573
300OB	-36.998	-16.6484
300OB	33.1452	-2.27845
300OB	-41.5155	-5.36308
300OB	69.3879	-10.8216
300OB	-42.6621	-19.8237
300OB	-11.9624	-0.49898
300OB	5.42671	7.66335
300OB	-32.2887	11.6525
300OB	78.2028	-8.78821
300OB	-39.8633	-12.7418
300OB	-30.0447	12.1291
300OB	81.4524	-9.62927
300OB	-16.7096	21.9129
300OB	-18.9659	12.3701
300OB	-27.2193	4.80106
300OB	-28.9041	-12.8808
300OB	47.9648	-6.6521
300OB	-27.4707	-13.9741
300OB	-35.5144	-11.8377
300OB	-3.18987	-0.0233433
300OB	-10.6095	-1.44525
300OB	51.6809	5.40827
300OB	46.6512	-10.9277
300OB	-36.3589	-3.80749
300OB	-24.2858	16.503
300OB	-42.3663	-6.49664
300OB	-43.927	-15.4205
300OB	27.2475	3.22062
300OB	2.13091	-8.38049
300OB	-19.3284	8.20244
300OB	14.5513	-0.612553
300OB	-26.9034	18.0755
300OB	-41.4328	-16.1463
300OB	-17.6877	2.11865
300OB	37.8801	-3.44393
300OB	-37.3739	-1.02733
300OB	-2.68108	5.13636
300OB	-20.0911	14.8777
300OB	-28.1751	12.0879
300OB	72.9712	-7.87135
300OB	-37.2374	-12.2425
300OB	75.2412	-10.0119
300OB	-47.5855	-31.6714
300OB	-41.4377	-12.0048
300OB	-45.6853	-19.1625
300OB	59.2179	4.46749
300OB	-8.27671	17.6378
300OB	23.0032	11.9802
300OB	-30.4714	-9.44027
300OB	-37.0396	0.00782229
300OB	-30.4425	-3.55935
300OB	33.5711	12.0765
300OB	2.16934	11.9335
300OB	-14.7947	21.9293
300OB	54.6825	0.315692
300OB	-26.9492	15.4099
300OB	48.7886	0.313114
300OB	-5.06423	-9.47879
300OB	-2.76446	20.3551
300OB	48.6154	-3.74883
300OB	-24.4601	6.74947
300OB	-39.6661	-15.125
300OB	-32.591	-4.57236
300OB	-34.2737	-4.51386
300OB	-5.75657	34.5056
300OB	-32.2229	0.565004
300OB	-3.92767	15.137
300OB	77.1222	-0.00485114
300OB	-21.3775	21.8273
300OB	81.3772	-1.15542
300OB	-5.47809	27.474
300OB	32.9208	5.18543
300OB	-6.28877	-18.2372
300OB	-26.9128	1.39462
300OB	82.5623	1.79874
300OB	48.3093	-6.44638
300OB	-35.4906	-11.6853
300OB	52.8059	7.87625
300OB	-34.5559	-11.222
300OB	-31.111	1.88077
300OB	-20.0479	13.7764
300OB	-16.8532	-8.65261
300OB	6.32258	19.341
300OB	47.8975	-8.39633
300OB	53.5637	0.396122
300OB	28.4172	7.91231
300OB	-36.6961	-3.80113
300OB	-37.3048	-14.3214
300OB	-25.1786	18.9627
300OB	2.20611	11.6529
300OB	-33.7848	-11.6564
300OB	2.34776	14.011
300OB	0.520405	11.8022
300OB	17.1101	11.4962
300OB	-24.8297	20.8384
300OB	11.8489	5.51849
300OB	-22.0754	21.3181
300OB	-38.8694	-2.45852
300OB	-42.0101	-4.83827
300OB	-21.6355	26.3242
300OB	-20.7006	14.411
300OB	57.5709	6.24257
300OB	-24.031	7.97247
300OB	-35.5587	-9.44006
300OB	17.6397	19.7986
300OB	6.78309	19.7503
300OB	44.366	-0.826517
300OB	-4.16985	33.1994
300OB	-30.8265	9.38874
300OB	-18.3248	22.9949
300OB	29.9305	-8.79781
300OB	2.36641	33.7372
300OB	16.6662	0.488292
300OB	-16.523	19.1681
300OB	-20.8696	14.3398
300OB	56.0782	-10.1364
300OB	-27.8219	10.5404
300OB	60.9986	8.44155
300OB	-24.5828	13.3655
300OB	56.6847	5.91998
300OB	7.73788	25.5133
IBD	64.6247	-27.5456
IBD	-41.6048	-17.4107
IBD	45.9957	-9.29355
IBD	21.9381	-10.3165
IBD	25.2622	-0.955209
IBD	52.4492	-5.60008
IBD	60.843	-27.1673
IBD	69.4202	-22.2559
IBD	52.3049	-30.3622
IBD	57.5185	-9.44442
IBD	-26.9575	-5.73057
IBD	73.171	-28.7975
IBD	-40.5714	-16.6152
IBD	-43.0035	-26.1763
IBD	-40.8089	-18.3528
IBD	49.0017	-15.0652
IBD	55.1374	-19.6578
IBD	47.6431	-21.8826
IBD	-41.7761	-15.9673
IBD	-40.9713	-26.5969
IBD	-21.2835	16.046
IBD	52.8068	-29.8919
IBD	-7.8227	9.59459
IBD	8.27923	-24.0269
IBD	-46.4167	-28.2874
IBD	51.2906	-21.2125
IBD	48.8212	-30.6295
IBD	-34.8569	-21.5875
IBD	-36.0674	-14.4587
IBD	62.3052	-22.6877
IBD	-24.2084	12.6239
IBD	-28.2627	0.510909
IBD	58.1269	-5.10418
IBD	25.2453	-23.0371
IBD	-29.879	0.0391953
IBD	-8.09719	16.9716
IBD	-20.8995	5.78742
IBD	-32.5	-1.99203
IBD	6.05031	2.85873
IBD	37.2427	-26.6052
IBD	-2.64714	3.59777
IBD	59.2523	-15.5016
IBD	4.10038	-5.48723
IBD	-20.0906	15.6057
IBD	56.4012	-15.5907
IBD	-35.8489	-19.5961
IBD	-45.2022	-20.6758
IBD	-42.3514	-9.05028
IBD	-21.0183	-24.3227
IBD	18.9015	-7.16508
IBD	-34.4841	-18.5308
IBD	69.4835	-41.3625
IBD	-42.2237	-5.28415
IBD	-14.4083	13.8893
IBD	-34.399	-3.57429
IBD	-44.5597	-26.041
IBD	69.3126	-6.81829
IBD	-43.549	-21.9881
IBD	-43.3172	-27.7717
IBD	13.7041	5.45655
IBD	53.7101	-10.1399
IBD	57.6678	-26.826
IBD	-0.519905	-12.5026
IBD	36.1253	-9.62878
IBD	40.9029	-24.282
IBD	0.960731	2.25491
IBD	6.71377	-7.16301
IBD	54.7118	-27.6271
IBD	20.9731	-2.71516
IBD	48.0716	-20.9151
IBD	61.1832	-15.5149
IBD	-12.606	27.8163
IBD	-30.4418	-10.6207
IBD	-44.0957	-20.1318
IBD	-39.0191	-10.1714
IBD	29.2772	-21.1224
IBD	21.1653	-0.31527
IBD	56.5306	-17.6424
IBD	-43.0394	-14.8334
IBD	-40.9174	-9.56795
IBD	40.2742	-26.3845
IBD	41.721	-7.71307
IBD	20.2869	0.262344
IBD	0.800912	14.8642
IBD	-40.5291	-11.9524
IBD	-27.2913	-7.65904
IBD	-42.5582	-29.8769
IBD	71.5506	-10.3215
IBD	55.8677	-22.1186
IBD	-23.4804	10.9664
IBD	54.3232	-25.689
IBD	-14.3859	9.75542
IBD	-23.6113	-1.79683
IBD	9.42164	-0.474977
IBD	30.5899	-10.2357
IBD	58.4835	-15.2888
IBD	-21.1607	8.19974
IBD	21.8154	3.50754
IBD	50.1243	-10.0928
IBD	47.1915	1.78836
IBD	-28.3827	-7.75874
IBD	34.4418	5.98105
IBD	61.2226	-6.41852
IBD	-18.0516	12.4826
IBD	31.3949	-15.4661
IBD	28.3858	7.92599
IBD	-38.57	-8.7524
IBD	63.3565	-28.6365
IBD	-0.579067	-6.18317
IBD	-19.7946	7.90101
IBD	35.0803	-5.37039
IBD	-13.8976	17.0413
IBD	-10.1889	7.67327
IBD	-30.6089	-9.31551
IBD	-41.3082	-20.093
IBD	-24.512	-2.89536
[truncated: 379 more rows]
